# Supplementary material for: HLA-DRB1: A new potential prognostic factor and therapeutic target of cutaneous melanoma and an indicator of tumor microenvironment remodeling
Source: PLoS One. 2022 Sep 21;17(9):e0274897. doi: 10.1371/journal.pone.0274897 (PMC9491554; doi:10.1371/journal.pone.0274897)
Supplement: S1 File — (ZIP) [file pone.0274897.s003.zip]

Archive with 3 entries (2 files):
- Step 1.raw data/
- Step 1.raw data/clinical.xls
- Step 1.raw data/mRNA.txt
