# Supplementary material for: HLA-DRB1: A new potential prognostic factor and therapeutic target of cutaneous melanoma and an indicator of tumor microenvironment remodeling
Source: PLoS One. 2022 Sep 21;17(9):e0274897. doi: 10.1371/journal.pone.0274897 (PMC9491554; doi:10.1371/journal.pone.0274897)
Supplement: S1 File — (ZIP) [file pone.0274897.s003.zip › Step 1.raw data/mRNA.txt]

id	TCGA-FS-A1ZS-06A-12R-A18T-07	TCGA-DA-A1I7-06A-22R-A18S-07	TCGA-BF-A3DM-01A-11R-A20F-07	TCGA-EB-A6R0-01A-12R-A32P-07	TCGA-QB-A6FS-06A-11R-A311-07	TCGA-EB-A3Y7-01A-11R-A239-07	TCGA-WE-A8K6-06A-11R-A37K-07	TCGA-EE-A3JD-06A-11R-A20F-07	TCGA-D3-A2J9-06A-11R-A18T-07	TCGA-EE-A29L-06A-12R-A18S-07	TCGA-FR-A7U8-06A-21R-A352-07	TCGA-DA-A1I1-06A-12R-A18U-07	TCGA-EE-A29H-06A-12R-A18S-07	TCGA-ER-A1A1-06A-11R-A18U-07	TCGA-EE-A2M5-06A-12R-A18S-07	TCGA-D3-A2JL-06A-11R-A18S-07	TCGA-FS-A1ZR-06A-21R-A18U-07	TCGA-FS-A1ZU-06A-12R-A18T-07	TCGA-YD-A89C-06A-11R-A37K-07	TCGA-D3-A51N-06A-11R-A266-07	TCGA-DA-A1HY-06A-11R-A18T-07	TCGA-FS-A1ZY-06A-11R-A18S-07	TCGA-FS-A1Z4-06A-11R-A18T-07	TCGA-EB-A4P0-01A-41R-A266-07	TCGA-WE-A8JZ-06A-11R-A37K-07	TCGA-DA-A3F8-06A-11R-A20F-07	TCGA-BF-AAP7-01A-11R-A40A-07	TCGA-DA-A1I2-06A-21R-A18U-07	TCGA-EE-A17X-06A-11R-A18S-07	TCGA-FS-A1YX-06A-11R-A18T-07	TCGA-EE-A3J4-06A-11R-A20F-07	TCGA-DA-A1I8-06A-11R-A18T-07	TCGA-EE-A2M7-06A-11R-A18U-07	TCGA-EE-A180-06A-11R-A21D-07	TCGA-EB-A5SH-06A-11R-A311-07	TCGA-D3-A3C8-06A-12R-A18S-07	TCGA-BF-AAP8-01A-11R-A40A-07	TCGA-D3-A51T-06A-11R-A266-07	TCGA-D3-A5GU-06A-11R-A27Q-07	TCGA-D9-A3Z1-06A-11R-A239-07	TCGA-BF-A1Q0-01A-21R-A18S-07	TCGA-EE-A2MS-06A-11R-A18S-07	TCGA-BF-AAP4-01A-11R-A40A-07	TCGA-EE-A2GE-06A-11R-A18T-07	TCGA-QB-AA9O-06A-11R-A39D-07	TCGA-XV-A9W2-01A-11R-A39D-07	TCGA-D3-A2JE-06A-11R-A37K-07	TCGA-FS-A1ZD-06A-11R-A18T-07	TCGA-EE-A3AF-06A-11R-A18S-07
LIMS1	24.76592987	6.207786266	8.687734992	4.974604173	0.904703199	1.254906662	6.149509994	11.7481719	9.894820028	7.870779482	3.572695	7.818951309	6.848301904	12.28634504	10.21417724	5.85920244	5.36493465	6.079310548	8.043460904	4.459973936	14.16372638	3.270368447	37.06094069	4.109470799	7.382043982	4.628492327	3.312851714	6.812858769	3.313635807	6.997774569	6.546227559	12.7535509	4.218551289	3.490631779	1.899794674	14.1888201	3.046861476	5.503792943	5.219991191	17.49679059	8.857944065	7.868812608	5.19354385	8.340329548	15.22442144	8.310006525	8.942152457	20.93553547	3.142508307
QRSL1	2.63213023	2.863145903	4.899153513	5.538002269	1.265233957	2.374762313	1.885891793	6.898472991	4.631176423	3.253541564	2.697344966	2.284210073	3.408556066	11.63784936	3.812497887	2.152365855	1.930062976	3.835490901	5.470502562	1.440419164	2.304516038	2.021394778	6.915994789	3.210338867	2.943366799	3.271169543	1.900939312	5.95245098	3.53607719	3.42839317	3.213795106	2.01039472	2.722096895	3.215833652	2.145628446	3.645685825	1.996687318	2.374554422	4.227682442	3.873114305	4.21050926	2.792540014	2.473178368	2.797174334	2.826866549	3.114994796	2.695006439	4.406993424	2.760019961
SIAH1	1.539861417	1.809543226	1.281529063	2.624235214	0.358454431	0.600452153	2.116713731	2.031528784	1.75584002	1.344851574	1.58125446	5.518882229	1.327236697	1.847474229	0.816638298	3.389922149	4.510192045	1.317851527	3.55595944	1.867355004	1.448852695	2.338600852	1.554453971	5.037782931	4.584332739	0.951298567	1.697006902	4.837151612	1.111969704	2.403624639	1.924546643	0.881846088	2.097735578	1.332945613	1.053970522	1.39622516	14.62492709	3.227525011	3.818875572	2.121686458	0.933269525	1.929367429	1.385793014	1.308430848	1.382929804	1.976866639	2.711292022	2.593263039	0.7015348
KRT18	7.066914545	24.64385861	6.623591755	2.186684916	2.001907042	0.97666518	53.18880994	11.92230505	2.525831635	0.295100472	5.342817477	0.614001307	39.62207764	4.293455131	38.92735988	0.509774157	2.272129086	2.271828118	8.185594125	18.45241716	9.099835574	0.350101322	1.712245023	2.869460031	0.382728882	2.390314587	3.461241503	0.629952715	14.95918947	0.374674777	0.245182237	44.22111327	1.482088981	0.465717419	0.998923514	2.401285893	11.20065635	9.998009476	0.218222653	0.801310106	1.955291101	0.710892076	8.867317323	13.94087636	75.42593245	14.16033397	15.45592306	1.677807178	1.293265538
MAB21L4	0.011354939	0	0.01149371	0.034694909	0	1.033341624	0	0	0.007294091	0.0815668	0.351352562	0	0.143427061	0.012554784	0.131681114	0.03050485	0.372044841	0	0	0	0	0	0.016564468	0	0	0.005430339	0.898912032	0	0	0	0	0	0.018111044	0	0	0.680702784	0.037230586	0.023751642	0	0	0.045856303	0	0.006710575	0.005678558	0.013208864	7.434978657	0.27301346	0	0
ALDH16A1	6.11485104	4.874255764	9.370149059	9.849423617	13.9062753	26.93943647	9.473542989	3.224658377	11.12209484	11.38226315	12.46188651	7.077846313	5.176329886	16.65512255	6.686042643	9.845538687	9.206635104	8.500466549	6.45754122	13.35639848	3.04005124	8.482928683	10.01801016	12.72913594	5.141072254	13.57127784	11.0125804	8.821597723	12.32762186	6.785975257	6.414950572	4.395097769	9.320630573	10.18122037	11.04734255	9.995467242	10.2136255	6.598608287	9.066186059	4.628142583	8.137957999	5.829770148	8.257189251	10.66235704	16.01658594	13.50690458	13.16861073	7.159112326	18.19347953
FAT4	2.706440261	0.184621867	0.058143255	0.173561077	0.05435773	0.018150581	0.0691421	0.298275996	0.359761645	0.046763841	0.038691436	0.234617149	0.116088758	0.44140081	0.22103587	0.040121885	0.637006254	0.416400042	0.929808789	0.030041514	0.09227029	0.511224611	0.528837681	0.048109274	0.141516896	0.103472097	0.177345791	0.19759368	0.034365721	0.649619049	0.472570126	0.090790789	0.556836107	0.130358928	0.139673767	0.235030659	0.084752296	0.044055908	0.175753881	0.150884052	0.29383293	0.196523618	0.25233785	1.493758736	0.004454647	0.086795401	0.057813225	0.180338363	0.158226189
RPA3	1.704294822	3.86453827	3.42067333	5.420714551	7.085630411	9.31813891	4.666726379	8.50055168	5.918125482	10.26978512	6.980150388	4.108215876	6.359800836	9.567281261	10.10807376	10.05189941	8.521417183	3.110232508	6.161010483	12.23134688	10.69650783	2.944128328	5.398622381	5.978600733	7.73634662	5.127860102	5.173227617	4.163153182	6.352425564	2.545771107	5.872968291	8.778123066	4.965496877	3.683598759	3.249427054	12.07952583	2.738141416	5.832938873	3.743378894	5.615267462	17.81144932	11.94636578	7.177084043	7.466241925	9.765503101	8.009519039	5.358368482	4.447939391	7.526171271
BAG1	3.696535683	4.888406988	11.20721155	12.60906685	5.819288822	5.293296102	6.602601771	4.953845149	15.19711793	4.131974497	7.165050829	6.538388866	11.98331277	7.026451578	8.284242259	3.425192721	7.871773285	19.06840329	12.82949248	9.347177251	4.995658633	3.029946149	13.78362194	8.339486859	4.712788437	14.32248584	5.379590257	8.436820273	3.205455945	5.924067964	9.965956296	3.509143251	7.355223584	5.921668887	4.543612822	9.51289321	9.471178307	7.210557612	8.096154268	8.003018002	6.954601743	4.990827052	6.896499922	6.314095929	10.72185261	9.237617104	10.54010375	4.472415209	5.717103632
DNMT1	19.80417028	12.27662623	19.33555139	25.15460948	16.87137425	10.00480073	6.718672403	14.75276517	13.59884923	25.2615745	14.26215123	11.72443544	13.42176847	24.11723457	20.00808233	6.531000031	16.00233375	21.3452013	13.12159983	7.437218801	12.26584448	18.900295	30.24865218	6.971473145	9.734860822	13.69451332	13.41788628	12.80609922	28.79871789	18.43242407	17.24233663	7.752786218	12.61928592	20.61631825	10.56187521	14.90972576	4.111376345	12.65128458	13.274283	9.513939043	18.24274536	18.35253209	16.71799488	13.32743306	8.652884913	10.50098198	38.18929089	30.36801486	16.33618048
CAMK4	0.564574746	0.08077162	0.106507282	0.104862931	0.098601849	0.005720151	0.018158431	1.654894795	1.242806081	0.015171073	0.04572599	0.17727308	0.514481425	2.655799777	1.278679474	0.652888887	0.43819529	0.463596476	1.280184201	0.182588973	0.276401581	0.006567078	1.163047116	0.013829862	0.042162937	0.409057982	0.283035152	0.102270881	0.014962982	0.092393987	0.050176735	0.017091655	1.148925053	2.161870418	0.041625865	0.628194223	0.061209653	0.113598077	0.377913137	0.455501631	1.171986228	2.943975115	0.730160682	0.334962228	0.184259386	0.267022758	0.123996028	1.819310022	0.158622117
CAMTA2	16.70599031	12.49956662	8.463045674	11.85278493	13.91872081	7.838685994	11.37417943	8.84748374	11.29600164	8.925025984	7.246197908	13.91234642	6.166828062	12.42053397	13.68776783	9.678032195	10.08778831	4.058368593	5.127503774	12.52085457	6.528378298	6.273612284	6.98815649	11.68684958	9.988225628	12.23502994	9.923107748	10.05463066	9.925237707	8.068074791	7.941864711	14.94960276	15.68014886	10.41778639	17.29681956	10.58567151	12.05098027	5.703387333	15.40169788	10.05418475	10.51776111	8.817365201	8.772169524	11.94675737	11.81029691	6.316094785	8.766183564	6.526481299	17.73215795
GARNL3	0.11850129	0.117392943	1.275079875	0.353812921	0.546588664	0.176451476	0.130264969	0.887978451	0.091763347	1.125657182	1.482281724	0.430428913	0.082017496	0.750241242	0.169426531	0.287824827	1.736099052	0.658035864	6.175338513	0.126134373	0.584533292	4.089227166	1.236127876	0.335118379	0.42950529	1.298011874	1.41359596	1.283924148	0.314357123	1.656356863	0.594713068	0.220701834	2.844623883	0.179142494	2.679303325	0.152921162	0.585474486	0.432365634	0.658107945	0.195047448	0.24419723	0.925835274	0.038373827	0.321476056	0.109523898	0.29901551	0.24870332	1.739043527	0.099915233
TLCD3B	0.035186463	0.489343745	0.058281522	0.026063493	0	0.238540193	0.308028993	0.030431075	0.030821981	0.030637286	0.024239654	0.041766066	0.020202226	0.074272263	0.016861606	0.017186879	0.077933971	0.007009072	0.007709015	0.047798341	0.130598901	0.006188893	0.037330654	0.013033427	0.071522738	0.070369252	0.040516815	0.016866727	0.018130234	0.083482548	0.07709862	0.209395932	0.01360537	0.014234088	0.012174428	0.095879477	0.041952514	0.022303371	0.020390258	0.024957568	0.516722244	1.14290251	0.018904179	0.035193206	0.014884135	0.036826161	0.025040429	1.003140233	0.010938101
H3C12	0	0.188275365	0.082220814	0.041365285	0	0.179668108	0.069838832	0.193188243	0.078267946	0.058349205	0	0	0.205202484	0.314339385	0.107044003	0.021821792	0.051181553	0.133488915	1.29690501	0.637228973	0.095141748	0	0.13824384	0.027580413	0	0.058269294	0.192912321	0.030593289	0.153463657	0.136768911	0.039156151	0.136341173	0.086372153	0.0180727	0.077287979	0.173908582	0	0.113272348	0.025889051	0.03168806	0.184519846	0.112664403	0.096008839	0.10155459	0.047245125	0	0.27251372	0.128221259	0.023146432
OR5M11	0	0	0	0.034921673	0	0	0	0	0	0	0	0	0	0	0	0	0	0	0	0	0	0	0	0.11642059	0.042591608	0	0	0	0	0	0	0.014387855	0	0	0	0	0	0.119534408	0	0	0.017308507	0	0	0	0	0	0	0	0.019540833
UTP14C	6.159687773	9.461015846	5.817189509	7.120155871	0.556267105	0.31300215	5.06107322	5.483537694	4.993551112	3.080684671	3.74953998	2.618751001	3.228673101	5.325081202	2.823820403	0.850335532	6.263005862	2.526004283	6.976512223	3.236800916	9.432376451	4.168956427	5.835438121	1.859520451	3.535819913	5.736383092	1.640458367	4.187487608	1.825746357	7.73785452	4.692683013	5.558895803	10.14548652	7.20203146	1.314459452	2.896772618	3.019192451	9.200945435	5.142106742	5.00581375	3.184164147	5.5019923	2.001812082	4.67189686	2.225109541	2.760863063	3.854840229	11.71525413	4.83745361
ZCCHC2	1.197836777	1.0963108	3.733927525	5.979375197	0.698455672	0.448950842	2.094141417	2.194248487	2.824961773	2.37848312	1.734218769	3.782215418	2.126770369	3.740307428	1.920987512	1.503646218	1.91966246	1.740235918	0.761531681	2.219561591	1.313220387	1.120095881	3.979298142	1.246777502	4.129567506	2.60465925	1.258673577	3.108798301	2.210772551	2.73792552	1.936096627	1.44404584	1.909723331	3.348658552	1.369435762	2.142068907	3.803947365	1.432366743	1.091905807	1.566832946	0.658233963	1.441741101	2.041008624	1.847083019	1.241367401	0.953720204	1.819309763	1.046952363	1.172530182
SPATA2	3.435073782	5.477732842	11.77796312	6.704421469	7.485084606	9.000236144	10.82501889	3.962168711	5.222903748	4.793881438	6.954453261	13.14892974	13.74303989	5.558517294	10.36308783	6.202346198	4.799519195	3.529223897	2.531517777	3.921299736	8.330632466	17.15004533	6.201084933	7.433631891	34.41086769	5.252651589	6.30824044	7.637664845	5.932789968	5.70627844	4.040213246	6.458644189	4.593198292	5.428687813	10.92288505	3.198506009	4.000029743	5.252773015	4.365215276	4.900146682	5.362142895	14.5715706	10.78202312	6.171046713	10.98449166	3.617329411	4.068160765	6.236898223	4.549737509
LYRM2	3.055471585	3.338910329	8.502024371	10.83932279	0.392683283	2.880980022	3.128558097	6.244839454	5.758948078	4.590319014	1.946657322	4.782669339	3.47006231	5.419370254	4.660774071	4.472034265	5.364018246	3.349527406	3.249191294	9.833207446	4.292795108	2.724268057	6.502088865	7.531305512	5.541178571	5.768630979	1.937958638	7.799455801	2.651664206	4.373750882	4.585643629	4.640090769	3.196909159	3.673054004	0.818978894	5.308446425	4.331346916	3.613500789	5.222330702	5.998788266	4.721542804	3.217341737	2.329768592	3.708983312	4.902246535	6.061932291	3.368284552	4.467270115	1.618370053
ARMCX1	12.17283394	16.57456363	14.0329347	14.51673237	3.455425898	3.967216167	15.05019753	9.055980875	8.060300683	19.50197053	1.364711772	13.56982236	5.273828432	12.21559932	2.309370613	19.41589131	17.71154266	11.04925757	15.29711991	11.56617144	15.12383689	9.493200845	16.61379732	12.53936213	28.19663949	0.794478187	8.25163458	62.28667257	5.957826871	8.762856328	16.59038425	16.13837537	31.68710297	14.75866831	4.429649282	8.78173358	24.58366371	9.030771518	8.049971149	23.9732536	20.26041128	21.22311085	5.343322399	11.57964236	8.568006102	7.669250072	20.83867617	19.67935805	19.20364663
PLEKHJ1	9.85861409	4.241049204	11.88183492	10.90181866	18.40610532	18.01588389	8.627458666	4.888845337	8.930336219	9.497466529	22.59646069	8.2786465	5.675441146	11.35265846	10.97091799	14.8410455	8.876142095	9.700887469	14.71506067	9.664362382	6.295239093	8.225577051	9.785041978	11.51163793	10.12124842	10.52571263	13.28594686	11.0781554	11.55809224	11.51609658	10.57058352	4.905847549	8.80409171	8.090881888	26.36978406	9.323069107	7.842776896	8.825753073	15.50381508	10.44582788	12.94688931	6.808875005	8.072064334	8.690498588	18.26422458	12.32386875	18.71897526	4.354840169	17.34117769
PDE8B	0.464613881	0.30048412	1.245700391	0.496291088	0.155618736	0.068750552	0.537821359	0.706128902	0.340675212	0.295219194	0.472296255	0.375594786	0.203255808	0.6189559	0.269999382	0.253288661	0.950133746	0.193678113	0.404190409	0.531701471	0.723574838	0.271869222	0.374704286	0.418631274	1.097972903	0.294814879	0.348074687	0.503628369	0.049241966	0.536161608	0.294982162	0.54019103	4.990980175	0.544601454	0.071882421	0.792552133	0.627928361	0.458272613	0.61255343	0.265246042	0.402721887	2.38154441	0.843827689	0.317358094	0.279463353	0.691445108	0.418199069	3.317629664	0.193748037
UQCRC2	19.41827757	20.59065567	45.27168324	29.29595024	20.93245358	10.90104107	28.40261969	31.08064447	26.58689767	21.59183434	43.60870349	20.36377929	18.42721845	33.19418397	23.89705551	14.04299471	34.6704254	17.93306846	33.68985868	14.34807782	16.61502559	22.85890173	42.17612531	21.3215574	32.2453255	26.74724765	21.1923448	18.3742991	26.00334959	30.62848928	32.90538952	16.46132801	25.32163494	15.24132774	9.349643038	22.99280134	31.31010925	25.96394582	41.35102187	46.62159804	27.73378131	19.48476535	33.6806167	21.78751823	20.7814707	23.60315487	47.59076205	19.91746971	27.36676279
BTG1	47.45700573	28.32595879	25.47401203	40.70664901	17.22338517	12.38833761	49.91016127	71.08966165	55.77155513	18.34351642	9.553340057	25.77812564	17.11460688	73.4216012	32.10007942	65.0658278	63.54629885	12.99390187	24.75032169	32.99326243	97.75760009	23.42040766	32.59133724	39.49982247	46.36473013	32.85650693	34.22994793	36.46346343	14.79634755	15.48503234	32.63728488	18.38623841	26.0362041	40.57049374	26.34582253	71.06402438	9.620816008	62.38525895	48.75051173	22.92406604	101.3878183	19.6719382	37.52150148	24.26326196	40.28853861	36.81364254	33.30337273	20.77916101	22.27343399
B3GALT6	4.63014092	5.758771865	13.40621919	8.040498315	4.602221206	22.17684339	15.02716883	6.469753912	10.38264561	16.35455177	4.859976449	13.4731052	6.872103347	12.94574068	5.580396206	16.74136947	8.117876002	12.18821407	8.461150645	10.99200037	16.92119898	16.87488441	12.09784724	18.34216666	4.526596888	7.122618557	14.8681539	9.908254248	16.46750143	7.242608283	18.38026658	13.91197315	10.35894328	15.98851493	22.30274473	12.33574635	15.49720125	12.22587771	8.590606024	9.542077196	21.82835157	4.904978866	5.519557505	12.0508765	21.42575794	7.291102418	13.50567825	19.1264147	7.370475798
HMGB1	23.76484766	15.27150166	23.9212079	36.75079016	4.649710959	5.017386709	29.48391459	39.49971646	26.8023124	36.48449717	25.78568138	15.06593556	24.06946022	37.9855345	35.39430808	20.60390576	35.89584408	25.97622315	57.52360625	31.96674783	20.42742308	12.4963387	64.29805109	40.71262552	27.60933877	26.22904142	14.70614031	24.7919829	14.03326582	23.40577088	33.47570766	13.56548767	24.16474318	33.51148493	7.414562188	35.79625823	36.17723951	43.8333589	39.23692956	19.00934867	24.55081328	23.24930539	20.71406558	17.04132833	56.8117586	46.39588417	46.64653839	41.43158758	24.11696088
HOXC8	2.557728543	3.221063576	2.319125328	6.296216831	0.803080638	4.528049387	2.788870228	1.129445559	1.632308607	1.220885306	3.54599577	0.451863357	3.567484288	0.746148941	7.729381663	1.119103299	0.734938927	3.532438917	1.074201663	2.78864982	4.338328441	2.538789343	1.353112683	4.130126743	2.142274483	3.585921327	2.717350636	4.600127809	5.249417737	2.924847332	6.056351688	2.447230219	3.641038926	4.285688729	0.68702699	0	3.687779217	2.811570783	0.754126528	2.353119472	0.471040605	0.499206486	1.122602032	3.558173922	2.907488527	0.551515133	11.08724981	2.805617799	0.674236331
ZNF99	0.007985764	0	0.00202084	0	0	0	0.002288684	0.014244661	0.002564914	0.003824317	0	0.004010364	0.002521754	0.090503379	0	0.004290724	0.003354535	0.006561836	0.014434233	0.002983228	0	0.00193133	0.015532734	0	0	0.00190954	0	0.001503856	0.009429654	0.003361535	0.003849552	0	0.010614363	0.003553556	0	0.002849574	0.0098189	0.005568062	0.010180903	0	0.026203186	0	0	0.009984119	0	0	0.002232633	0.006302897	0.002275591
GNG5	66.54659978	45.02058466	104.5496432	71.03520539	131.7879704	108.2780795	77.19640271	102.3945465	85.5862102	84.36847338	81.81188428	68.97017493	99.18043162	70.30789529	149.3562251	169.6663978	66.82291826	85.90147699	97.99295073	115.0249871	54.93170896	139.8287951	116.4159121	82.50065541	65.92698393	65.66692633	168.0833896	52.75003901	116.5011002	54.85669426	66.55929408	51.31185317	33.45416029	79.79332754	57.24083039	124.0323724	70.18651811	102.1736695	76.73763719	181.0729012	132.1576385	45.18075585	72.44965586	66.96986386	114.3230067	98.57621398	106.7702793	38.85794055	101.2750075
CD3G	0.262572602	0.50590415	0.037375533	1.972291617	1.143068113	0.020742259	0.089361904	9.591738357	15.36998013	0.058942432	0.031089442	1.396903554	0.798061667	15.1328215	1.219732366	2.266087324	0.644550453	0.076412776	0.113705962	0.472052224	0.120822792	0.015875575	5.82138262	0.239603043	0.346550908	9.147109465	0.928897637	1.078560994	0.158899495	0.196877172	0.355988206	0.061977299	1.993669017	0.193518289	0.348729433	15.44783633	0.22868276	0.480580673	1.1245472	2.355952776	0.729014803	1.329298977	1.299598274	3.853170699	0.734972069	0.082657259	0.137642162	0.056127441	0.897859516
USP36	6.801314545	9.394706242	5.714891892	18.00078576	11.78907558	9.882371292	6.489931918	8.061582218	7.174702977	16.20630489	9.099936233	13.05626954	12.63989528	11.39021368	9.507732931	7.50276226	6.522900072	12.79871042	7.867001863	10.28525053	9.245799868	7.862098734	13.10461573	9.075329776	14.34621428	6.987740768	5.199423996	6.284958159	14.6011696	9.6110798	9.756071892	8.39823238	8.47330932	9.037768859	9.569007825	5.305059174	5.263530028	9.850385986	7.588911936	9.477595218	8.194943415	11.44595915	10.21029575	6.952613076	6.974091616	9.664983009	11.60617787	7.302664644	14.48093179
NOP9	8.212009267	12.63470315	11.16677699	13.97792497	11.93198809	5.13039643	5.021052743	9.827527238	8.319942346	9.1820449	4.833225507	6.69426502	11.69740041	10.96896034	12.86808018	5.656918966	7.589498439	10.78323658	10.81646497	2.752005498	3.691020409	13.22096465	10.01343891	7.667016604	6.503554358	7.607540979	6.988395134	18.4671551	11.33552828	7.662434045	10.76169451	5.381301109	6.535177966	17.54217214	17.52366891	6.441458965	5.709276109	11.91361586	8.600288549	4.628331956	13.00528991	10.19469985	8.812148955	5.450500326	9.316091878	5.631051425	9.629883394	8.00506167	14.71235262
DDI1	0.012064351	0	0	0	0	0	0	0	0.011624695	0	0	0	0.015238782	0.006669578	0	0	0	0	0.007268753	0	0.00403739	0.017506335	0.00586645	0.008192725	0	0	0	0	0	0.015235134	0.005815641	0.005062496	0	0	0	0	0	0	0	0	0	0.020080087	0	0.006033331	0	0	0	0	0
IRGQ	5.375682816	4.225560025	4.974884113	5.338684839	3.946069144	6.337004941	5.73297856	3.561351562	3.458308071	8.027819546	2.886112871	5.831668821	2.803886406	3.048556934	3.207740738	2.517333572	4.981156034	5.672895628	6.322032873	3.428984851	7.632528208	4.774584405	6.09183009	3.959182445	7.406602604	3.427284247	5.511768977	8.683662929	4.220969755	7.976006672	5.062794274	3.068807494	4.139139738	4.805499642	5.816437958	2.615280926	2.826087806	3.655899746	5.125279146	3.665447121	5.5014112	6.762946491	4.764933578	4.124645487	7.138231481	3.052179364	9.935022131	9.582381272	3.466277306
STAP1	0.15214932	0.01763304	0.077004388	0.774818029	0.627827391	0.072115382	0.065407969	13.36632101	3.255844092	0.04553941	0.276229532	0.296079963	1.20114747	29.70249422	0.240606459	0.797055799	0.071901578	0.010418319	0.034376152	0.838362676	0.070011515	0	10.14514085	0.025830599	0.118124159	1.282452581	0.421570733	0.487089532	0	0.240171993	0.192527599	0.047884173	2.770562953	0.067704375	0.4946275	1.35729256	0.093537629	0.663036779	0.351574872	0.786457453	0.259219724	0.232136323	0.269752932	1.07476051	0.707963208	0.123161812	0.138246512	0.080057583	0.108389637
AL360181.3	0	0	0	0.009986946	0.025895435	0.024787322	0	0	0.050390578	0	0	0	0	0.043366804	0	0.021074005	0.008237945	0	0	0.014652202	0	0	0.009536179	0.013317645	0.012180404	0.009378754	0	0	0	0	0	0	0	0.008726693	0.037319741	0.013995758	0.032150525	0	0.012500943	0	0	0	0.011589852	0.019614905	0.022813067	0.042332876	0	0.020637897	0.022353252
C14orf177	0	0	0	0	0	0	0	0	0.007139555	0	0	0	0	0.012288793	0	0	0	0	0	0	0	0	0	0	0	0	0	0	0	0	0	0	0	0	0	0.015863836	0	0	0	0	0.022442386	0	0	0	0	0	0	0	0
LMBRD2	3.035081727	2.463945678	1.466092994	3.637514626	0.140662859	0.167714008	1.298333818	2.986950393	2.224570334	1.806104576	0.722267427	2.763054589	1.033962462	3.457042666	1.798875672	0.469942054	2.568700923	0.591738504	0.547238454	3.02721688	7.017363649	0.368820091	2.938974406	0.921394107	3.410317831	2.327381181	0.322532327	2.847935157	0.257754613	4.273317914	1.598201931	4.957920616	3.479669021	1.330610861	0.23235649	1.707213252	1.443079795	2.009353391	2.194389872	2.012253929	3.305770592	2.861764135	0.675943957	1.340252863	1.05222934	1.258675404	1.2748967	1.844801566	1.099187533
NUP85	6.291541404	6.265875195	6.328552519	11.03791172	10.58862994	5.680642854	7.64331522	8.793543419	6.792302764	16.27524847	7.302983476	9.898685746	8.165200653	9.533149727	11.21457532	7.851832182	6.441634932	12.40464096	9.133334634	7.789113743	7.359083738	4.942962532	16.67903127	10.74297728	12.34034649	6.420599924	7.331881732	11.02622092	8.617185288	9.292246543	6.951008473	3.400570829	6.18725997	6.165703664	5.824876344	8.70324322	6.111107101	12.16715262	7.905059336	7.594944054	10.89266012	12.1464072	9.811301915	8.126616146	7.121340633	12.49940739	15.17660378	9.542315118	9.516758318
OR2T29	0	0	0	0	0	0	0	0	0	0	0	0	0	0	0	0	0	0	0	0	0	0	0	0	0	0	0	0	0	0	0	0	0	0	0	0	0	0	0	0	0	0	0	0	0	0	0	0	0
TFF1	0	0	0	0	0.075430442	0	0	0	0.055043247	0.027356705	0.036073532	0	0.036078023	0	0	0	0	0	0	0	0	0	0	0	0.35480124	0	0	0	0.026981473	0	0	0.047942109	0	0	0	0	0	0.11949102	0	0	0	0	0	0	0	0	0	0	0
FCMR	0.764108078	0.78301062	1.207661977	19.8383362	19.9225835	13.24144993	0.276618881	50.51804679	57.95803075	3.331844001	0.143910042	4.120013624	20.07371668	211.8570668	1.286078073	11.16415164	0.878456813	1.2704093	0.492680919	3.34523241	0.524883062	9.233364229	33.40759628	1.192547471	12.863736	27.22087609	5.667004842	1.827714509	21.91395498	0.564288257	0.426498533	0.596274879	19.91332433	6.991240843	19.13272483	11.64297466	1.37355175	8.730003085	2.777174032	12.18499046	1.312822208	5.399542274	56.26463499	9.104014331	5.785415111	1.466145444	6.00403552	0.451432029	18.62607591
WIPF2	9.576839071	5.14100914	7.99161665	9.692808522	10.54276229	6.729378131	4.835255063	8.893306497	6.980770752	11.25459175	7.666271786	10.60146706	4.10158664	8.517308708	7.306283591	8.723478414	7.474451632	4.098844799	4.73695866	3.679654298	7.37594931	6.931041902	5.780805449	6.583749901	13.57132868	9.988321512	6.656618994	6.573244853	8.98998906	10.71474683	7.843341414	6.36581559	6.466813265	10.47673735	8.450488577	7.463763986	5.075670581	11.6824746	5.937940444	8.967100851	16.24325883	7.305086097	10.3439537	6.702940497	4.746468757	5.777033123	5.720003612	8.91810976	9.847064415
LINS1	1.434395531	1.698889097	1.552128957	1.576155423	0.781624954	1.486141577	1.554041009	3.497971977	3.967275592	2.685761243	1.704430413	1.168773479	3.228103098	2.175674718	1.130970043	2.331626296	2.328684023	2.177977026	6.748228335	2.270169604	1.515803634	1.721815137	2.656370726	2.595709887	1.387792068	3.182558115	1.324260127	2.987312963	1.364538653	1.598782924	2.362626341	1.259766619	1.340486949	2.418296632	1.13029949	2.846106595	2.427725741	2.507368482	2.670909212	1.89782601	2.09476478	1.602828299	2.96815517	1.764038427	1.306670381	2.075832532	1.723835855	1.851787657	2.109326339
AIFM3	0.055364	0.153991191	0.221212961	0.302714848	0.319353859	1.211703544	0.210447507	0.159395502	0.185308528	0.016745282	0.585144621	0.16974584	0.150905132	0.267409222	0.049151847	1.484213185	0.090577735	0.124504797	0.066713454	0.896955639	0.101415411	0.140943125	0.206870295	0.221623762	0.485028601	0.356743438	0.262972962	0.138281555	0.297280783	0.409676827	0.025283665	1.220295778	0.139429219	0.124477771	0.081328152	0.253703889	1.480882574	0.142219609	1.155324649	1.02761781	0.11179225	0.245729803	0.179094437	0.373050003	0.555902188	0.331271805	0.159672723	0.104259401	0.285634087
SMAGP	16.03430349	4.314246902	0.51041378	0.46852754	0.461412548	0.659706436	1.876174344	1.504362496	0.855253659	0.27537392	0.424568646	0.470917949	0.748674745	1.946478425	27.9188389	0.185374838	1.118547578	0.663911631	0.138580271	1.83084571	0.760855122	0.363714866	0.80872591	0.30638444	0.615387692	0.867297548	1.274605721	0.516444475	0.802255205	0.558578764	0.281455468	7.480107632	0.860717442	0.413340633	0.409646564	2.777910181	0.362574425	0.474952737	0.304512864	0.84897818	1.299539016	0.274853012	0.721482951	3.99054166	2.222831364	4.812241472	0.766716101	0.884419165	0.625174854
RBFA	4.317152656	2.262010644	7.79822007	9.457224433	7.11872259	8.347939983	4.69704608	4.867336782	5.073818088	7.990355656	6.328229949	7.432022272	6.430495623	5.43253115	9.49950814	7.329091094	6.277028354	20.73525414	5.991905477	10.15353872	2.232931618	1.169870353	5.695381971	14.35707974	8.19379241	4.695437372	6.842029562	4.462309077	6.734393044	7.026998886	6.302383396	4.350636927	4.104968858	6.250546754	2.805548107	5.329123703	4.159182603	5.02965592	5.045652156	4.968393308	3.897594791	3.697160175	5.737443868	4.880459299	4.889210418	9.833237924	25.27908877	5.709009626	8.212568054
PACS1	13.27023829	11.80288823	10.24530299	10.68662322	17.13169144	11.52083862	13.24628386	19.87691003	18.80855017	7.09892734	5.527241959	9.912295783	16.4584052	33.70046266	20.58876553	14.09542419	12.10703032	3.583166254	7.290201505	7.374854987	9.054400979	6.477689587	17.2668215	9.505964686	5.85383177	15.75582486	11.69928091	11.09404517	28.4290172	13.09700993	15.11592284	9.4007065	13.61434256	13.04696158	23.32209173	21.06374769	13.65840527	12.04059237	6.642860529	19.31342929	14.10459606	11.52475681	7.772498265	13.15259488	9.598414198	8.260274515	7.340247174	11.3387798	20.66588099
C15orf39	12.01737808	17.43328806	12.2875873	2.617268844	16.36528452	25.1659667	12.66209339	5.699543457	15.22529486	5.207790402	13.18717258	9.834406117	19.34199793	13.60757535	8.05325626	9.753725417	7.407176621	15.77084707	12.47093679	8.41214607	9.930028244	16.79377159	8.924736751	6.270486691	6.707123075	14.25260039	12.30029031	14.73499569	19.15646998	4.579873012	11.59382834	8.765219042	6.832625078	9.535976871	9.512392242	6.821667868	6.436881334	9.8366617	5.892854835	9.414276329	15.55021004	14.38622849	17.34388862	16.91638768	14.62204928	9.702983687	5.929197423	12.72634232	12.65447147
TFF2	0	0	25.35410056	0.057936318	0	0	0.043473971	0	0	0	0.311318931	0	0.119752956	0.062894929	0.019990145	0	0	0.083095509	0	10.54005238	49.33001383	0.146743869	0	1.210381392	0.023553673	0.108816151	0.030021496	0	0.017911797	0.031926478	0	150.9696153	0	0.016875112	0.384887928	0	0.093255889	0.026441587	0.120867556	0.029588249	0.019143625	0	0.022411702	3.470597524	3.57326837	0.027286854	0.021204632	0	0.237738957
AWAT1	0	0	0.011108984	0.022355715	0	0.097100965	0	0	0	0	0	0	0	0	0	0	0.009220294	0	0	0	0	0	0	0	0	0.010497141	0.017376459	0	0	0	0.021161797	0	0.011669878	0.019534648	0	0	0	0	0.027983283	0	0.022160682	0.024355624	0	0.021953921	0	0.015793646	0	0	0
OR51L1	0	0	0	0	0	0	0	0	0	0	0	0	0	0	0	0	0	0	0	0	0	0	0	0	0	0	0	0	0	0	0	0	0	0	0	0	0	0	0	0	0	0	0	0	0	0	0	0	0
OGG1	2.674351411	1.53883257	3.172193019	2.554956461	3.126800396	3.138776662	4.092591783	3.231694432	2.825782352	2.899754397	1.588664653	2.657100114	3.218698355	4.634668927	3.765600373	2.928063238	2.643471843	2.158004547	3.572205567	3.48187348	3.01303213	2.018799414	3.007483649	2.763331288	3.711571176	2.738928142	1.15558523	1.157933057	1.872606314	2.324311925	1.733958822	3.024859978	1.96798798	2.019235693	1.371766492	2.79085803	1.01336002	2.776926797	1.272811621	1.60290859	5.008930764	2.723529382	1.614576681	3.215604629	2.507243028	1.28113545	2.224920218	3.614680563	2.501897931
DNAJC24	2.914587874	1.708601414	1.752079302	2.307659303	0.257300072	0.248909839	1.202463022	2.3960864	1.432816128	0.871613032	0.798516529	0.978558922	1.036891502	1.801518858	1.789871038	0.550215569	1.513413093	1.008375823	0.639466454	1.536396816	1.953535215	0.776073468	1.512009485	0.782692314	2.829946468	1.033003339	0.777862018	1.583359882	0.524802449	2.003478996	1.564866383	1.468334447	1.567216009	2.154821935	0.418151178	1.437975665	1.046713013	1.841403	1.228894444	1.423291441	2.919579366	1.331805432	0.918814835	1.080221406	0.559448995	0.933726529	1.305151794	1.934986361	1.004196008
OR13C8	0.016342622	0	0	0	0	0	0	0	0	0	0	0	0	0	0	0	0	0	0	0	0	0	0	0	0	0	0	0	0	0	0	0	0	0	0	0	0	0	0	0	0	0	0	0	0	0	0	0	0
RNF212B	0.00764349	0.007086615	0.030947611	0.085633573	0.060556833	0.56999405	0.052574157	0.054536506	0.039279688	0.05124566	0.038613922	0.046061728	0.009654682	0.050706936	0.008058193	0.073922779	0.083479707	0.008374122	0.073683058	0.09137167	0.051158575	0	0.096635446	0.166098652	0.199388302	0.095040171	0.072611486	0.282122429	0.05054276	0.045044399	0.25054992	0.08980705	0.02438262	0.047617483	0.0969697	0.032729274	0.062653706	0.042635294	0.068211802	0.035781807	0.030867817	0.22051362	0.072274745	0.038224773	0.053348672	0.021999115	0	0.112611353	0.017424463
CORO6	0.061917397	0.601078143	0.125348209	0.144673194	0.105805116	1.196916183	0.104383813	0.04331199	0.329890064	0.013953756	0.197799168	0.018290731	0.041404979	0.398679031	0.111354499	0.070449897	0.253973109	0.11971061	0.184331274	0.751056729	0.056068425	0.02114049	0.099179797	0.62823471	0.144777955	0.229921652	0.219133992	0.085050194	0.24772252	0.085856439	0.052671864	0.207856393	0.104567074	0.025931669	0	0.197547163	8.371376094	0.16760821	0.111440949	0.414892854	0.044126477	0.173781126	0.594083856	0.211288073	0.457581231	0.508415787	0.138485237	0.088156443	0.087180788
CAPN11	0.048779205	0.069893715	0.076307356	0.135494911	0.05269929	0.381133893	0.122006412	0.242573995	0.074063075	0.016989061	0.196020871	0.057900548	0.084019402	0.402050234	0.065450968	0.052417802	0.581182473	0.068017034	0.053435269	0.443962946	0.047488535	0.060057895	0.073314921	0.186705954	0.071610067	0.131484905	0.407223107	0.043424541	0.075402156	0.138132169	0.047028203	0.096762279	0.061298918	0.130236491	0.056258274	0.113929967	0.174477066	0.75443086	0.056534275	0.110716244	0.062679325	0.088569649	0.152000469	0.39474375	0.061901897	0.127630819	0.089263793	0.032666494	0.697523505
MCIDAS	0.286007615	0.376820852	0.419017479	0.091988798	0.029815045	1.017898331	0.069026105	0	0.004834821	0.425317618	0.228137921	0.098273097	1.03625537	0.033287289	0.301525192	0.040439716	0.107495132	0.107197578	0.009069429	1.7769736	0.171277247	0.058248403	0.058557888	0.930228909	1.495900396	0.035994502	0.059583552	0.028347441	0.149307808	0.076037235	0	0.732727846	0.064025269	0.797108927	0.009548571	0	0.061694873	0.356853941	0.431793707	0.563747417	0.303954261	0.21713895	0.65831025	0.075279586	1.453392009	1.180603387	2.062152984	0.095046844	0.068631219
DESI2	22.44445613	12.2728499	15.85537543	17.90391898	4.690402003	3.398446806	7.635201413	11.74827896	11.36142658	18.66473407	8.041733201	14.82821241	8.101156052	11.69721623	27.0104694	9.840969926	8.533100072	18.52941123	14.17111505	7.15087148	15.46392931	13.01435407	19.58177099	11.57104791	10.84724153	6.921857038	8.665589477	11.28120053	5.831370907	16.02970025	12.02484698	11.04466342	18.23298133	29.93087353	6.517135209	10.40418996	8.987816502	13.44138193	16.65187389	13.94392622	8.473829719	15.386174	16.64824122	11.55899755	7.919852918	9.238503321	21.33084595	29.77509987	10.44185711
CPNE1	76.82717049	82.77593199	38.20971912	42.20064486	93.5782469	48.1582878	75.69212443	40.78109843	28.12085448	37.38723719	79.89169625	14.43557916	30.09948053	52.19314497	62.96430296	37.0767856	33.02543631	25.61497371	41.6759866	27.53184413	12.71441607	95.09093208	64.10691347	71.7371672	135.2050662	30.92770346	42.77746961	44.70887453	57.47284132	26.60914414	35.36723966	37.08358026	54.91621941	45.57496171	141.1182176	36.34703829	24.80680754	37.65214597	33.73290199	29.35690653	24.58247356	37.91712985	36.48162928	33.83783176	83.06362177	29.25168901	64.05309241	55.74497402	30.70125952
TRIM37	7.31777137	5.086474314	8.69162269	5.982384558	2.217609575	1.15388558	2.613117171	4.260572528	4.702572919	7.140823725	3.129046627	10.4437084	7.303226397	6.192852043	3.628893228	5.556058408	6.427648098	5.114193592	5.251298929	7.271241897	10.18191993	1.72742589	5.179100449	3.193356046	10.52009622	7.251862673	2.204515348	13.03346955	4.217048739	8.937724852	2.333244452	5.064451551	6.352556071	4.197814822	1.642592784	6.134147798	2.73445139	4.08344541	3.008504141	12.23432547	6.59393478	7.664344359	7.152938742	5.725552194	2.250865674	8.109850124	6.623217638	6.72808816	5.952226207
SMG9	5.836957143	4.071659613	5.074298454	6.575812287	8.653761453	6.674941069	8.710177726	5.340429066	6.259362233	6.592655428	4.826831584	5.030993021	4.656904955	6.407634082	5.029663738	6.076076705	6.5450663	7.869648918	6.423466043	8.677506222	6.280000062	8.857853868	5.460343931	5.614024966	11.65031742	5.994954966	6.491149581	5.208857754	4.844319808	8.887035342	5.55852358	5.168585151	7.722364575	5.594055834	8.203540005	9.102027537	4.107557039	8.757012048	7.132634303	4.981665317	13.35158586	3.566616448	7.152519243	6.116079382	11.3165992	4.468476212	5.73266032	9.259795195	6.741358215
BTG3	27.94065403	16.36305603	12.80087331	20.7765934	3.541616242	8.729630605	10.88291506	30.07727735	7.207371358	21.29644784	4.714854485	13.48997403	10.90499702	7.032813089	15.8075583	16.53786202	12.48798827	5.002216316	0.279610589	23.26183141	21.91216071	4.278226502	14.94715488	13.2642532	16.83668817	7.382840795	5.759414366	9.094240004	22.24861161	8.934498815	8.67217046	17.64128247	9.397794053	8.01143359	2.069335927	22.95999273	19.80373333	4.62532847	8.030826167	40.35177684	19.65135475	4.823902784	13.0760521	5.351653849	13.90924355	30.49536679	16.39395745	17.18675489	17.89958968
FLT4	0.407138441	1.142318024	0.323932545	0.249888005	0.971912548	0.521340227	0.856022732	1.099396492	2.369796671	0.234991999	0.53665696	1.132121857	0.846631209	4.314848834	1.034645828	0.573154848	0.8065778	1.312847087	0.39205201	0.526019333	1.487453496	1.152342205	3.074254397	0.540890166	0.56537329	0.797538466	1.401839706	1.110225011	0.455140145	0.700492602	0.311961989	1.113105074	1.183445836	0.734177921	1.179648673	2.068176838	0.912296563	0.404121366	0.747980648	0.352338155	0.676709421	0.643123845	0.596801444	3.30040945	0.421907723	0.194448119	0.793305234	0.847553818	0.522834287
ZIM3	0	0	0	0	0	0	0.006867795	0	0	0	0	0	0	0.006623879	0.012631763	0	0	0	0	0	0.004009726	0	0	0	0	0	0	0	0	0.005043581	0	0	0	0	0	0	0	0	0	0	0.012096847	0	0	0	0	0	0	0	0.006828506
AC093668.1	0.017275461	0	0	0	0	0	0.019804279	0	0	0.016546152	0	0	0	0.019100911	0	0	0	0	0	0	0.023125248	0	0	0	0.021459438	0	0	0	0	0	0	0	0	0	0	0	0	0	0	0	0	0	0	0	0	0	0	0	0
CD28	0.898850921	0.250905348	0.720694469	0.341253017	0.501979166	0.008144044	0.336088952	5.853979466	9.176255767	0.064799271	0.362131004	0.799240914	0.435425178	13.79963229	0.523058412	1.232473389	0.492607171	2.410747857	0.512440403	1.20833422	0.07115807	0.218163224	5.577054465	0.231906955	0.288140732	3.457390945	0.464180876	0.461091286	0.240425087	0.5587297	0.208104721	1.078815228	1.270939272	0.329729661	0.535425594	3.494785224	0.464784044	0.45375604	0.67359229	1.191464587	0.253706919	0.954476216	0.396024178	2.236279887	0.389760195	0.157632553	0.205361542	1.12559979	0.308461153
GID8	22.46964544	26.42352275	16.97805552	15.1516466	16.73907088	8.594542847	28.26871009	13.84804842	20.78791229	13.9940676	18.72830565	9.948534324	12.23190163	19.93087942	18.70618264	15.8946876	19.14629709	18.34281225	17.63890027	11.81435988	21.98098145	28.11723017	19.8654484	12.47249901	39.85620806	15.49256802	12.41579165	22.98393674	11.14526903	20.6482181	17.58256881	14.63973296	23.25900056	20.51859489	30.37243118	10.95943264	9.087774993	14.18309118	15.00677136	7.943439868	22.29027069	26.50806683	15.36995683	15.66263126	20.15328629	17.7137259	25.98090408	28.50856261	11.38329214
TYW3	4.152690081	5.007080537	4.313876384	7.677691737	1.175013782	1.150588737	5.65171047	10.11978275	5.637377681	8.186606724	6.325520475	5.739228774	7.110098248	7.399918991	6.800633496	7.474058423	7.762424703	8.187859907	3.985106525	5.563329206	10.5905998	4.26462448	6.197163478	5.954943443	13.2306735	4.523044518	2.207841677	7.206422957	2.087019294	4.305509621	6.932381874	7.994647911	6.859157732	3.413590857	1.379803629	5.44060843	8.143795469	8.962128527	6.741613103	5.384087052	6.498879242	5.247217647	3.034464817	5.497060194	3.680534466	3.9594904	5.410350795	4.585382206	4.371922775
DDIAS	1.753901006	0.75430044	3.935576493	3.107335577	0.132338817	0.242174322	0.209512134	3.105747967	1.024405104	1.640331427	1.660409494	0.666143692	1.60848922	2.196708556	4.328976556	0.42129261	1.619614802	2.29940635	1.69786039	0.682731119	1.240982089	0.342191641	5.484089082	0.384338406	0.479676124	0.952965067	0.186685458	1.929557554	1.356083084	2.067208041	1.301599148	0.813906876	0.68330096	0.647980262	0.310392037	2.023748884	0.140142927	1.697679656	0.653893702	1.954908207	4.78848797	2.937208886	0.797863305	1.132146319	1.110999343	1.204730704	2.45586891	4.206396974	1.226362052
PMVK	19.06996345	20.73566315	33.15490089	28.76462749	116.6500841	93.00982825	28.42976967	15.5276937	26.86944704	54.68870447	35.31187357	49.22351775	37.13333326	32.68112211	22.34710812	37.51004143	34.42859134	27.69547349	35.17262209	40.82366641	35.43552282	52.07315104	31.74709615	37.32244017	54.17363111	25.14304847	60.42576568	33.13814913	24.53020641	42.79170666	36.66415235	22.15444195	35.54796108	35.97879249	62.51872941	38.09967934	53.17382817	24.70697778	41.75822963	33.21119166	22.6917766	23.67052699	37.53767475	26.47678906	18.53632967	81.65697653	50.66830217	28.7504451	40.41764883
TMEM249	0.04226843	0	0.028523335	0.193726184	0.018604375	0.080137169	0.088835577	0.0167548	0.00905068	0.020242003	0.097870045	0.028302327	0.035593537	0.038945681	0	0.015140456	0.047347901	0.038590685	0.076399997	0.347383105	0.183889202	0	0.260345382	0.105247549	0.043754584	0	0.033461739	0.068985539	0.066547859	0.059308363	0.169796424	0.106421182	0.014981741	0	0.00893736	0	0.080844034	0.088414797	0.08981206	0.087943588	0.227598338	0.179788987	0.058286476	0.204336563	0.245848067	0.152068636	0.102416284	0.044481412	0
AC008770.1	0.087110399	0.026921293	0	0.029573889	0	0.183503932	0	0	0.018652416	0	0.036672539	0.029163929	0	0	0.030612215	0.062405495	0	0	0	0	0	0	0.028239055	0.039436938	0	0	0	0	0	0.02444555	0	0	0	0	0.073675503	0	0	0	0	0.135931256	0.029315884	0.032219525	0	0	0.067555299	0.083572284	0	0.030557034	0
CCL20	0.164058998	1.053879414	0.652394303	0.179028831	0.030947262	2.384649313	1.598631482	0.863988746	0.459185549	0.303042225	0.236801386	0.953354298	1.494994827	1.036540893	3.100928461	0.465926951	0.019690099	0.128386583	0.706037864	12.92284903	3.176536131	0.204053742	0.262120673	0.111410084	0.218349385	0.033625244	0.964801012	0.026481533	1.184472612	4.409919031	0.124276316	1.917773614	0.112145527	0.010429146	0.029733524	0.719223567	0.249747095	1.307313024	0.089638187	0.932591653	0.177466966	0.169038549	2.160735046	3.844404583	1.444969118	0.62396075	0.445565682	0.012332027	1.255560374
C13orf42	0	0.013923035	0.005066884	0.020393191	0	0	0	0	0	0	0.006322047	0	0	0	0	0	0	0	0	0	0	0	0.004868183	0.020395821	0	0.004787818	0.007925522	0	0	0.004214214	0	0.037809307	0.015968134	0	0	0	0	0	0	0	0.00505382	0.011108767	0	0.010013334	0	0.007203591	0	0	0
NCK2	15.39055256	27.58202607	35.87776715	31.67211217	34.4243218	24.03651113	13.52825661	17.75118895	39.46128924	57.03244532	30.76539052	31.52911416	66.9436644	21.6551376	21.39179521	121.2961408	51.87937981	42.39072928	102.3748433	27.39430001	26.01681329	35.70924939	27.17122241	19.12295798	16.86884101	28.47465126	47.7939201	13.89283221	44.69484654	23.61422174	30.7164615	21.76457115	79.43060531	38.14034825	52.26567281	13.38776184	13.49580103	23.49525156	20.13782834	26.14344474	19.00859551	133.1041371	53.50947497	22.53221238	49.6077767	22.91320024	29.46060918	50.74370604	36.63890548
DNASE1L3	0.149980419	0.013905344	0.197357378	0.147662767	1.584326809	0.429683668	0	8.620365639	3.426605322	0.004788292	0.006314014	0.205870659	1.622903618	13.39893739	0.073788274	0.171912468	0.352808039	0.08763567	0.054217787	1.1205583	0.006692218	0.029017808	5.416265173	0.319128512	0.031050744	1.362794392	1.076501412	0.067785322	0.070839224	0.202025234	0.05783866	0.004195696	2.009428391	0.124579921	1.465108055	0.577991913	6.523962414	0.341607164	0.248569427	0.366657434	0.302843882	0.061020587	0.549542336	0.650039704	0.069787113	0.568360552	0.095043633	0.00526109	0.085475627
AL049844.1	0	0.057446223	0	0	0	0	0	0	0	0	0	0.020743897	0	0.022835866	0.021774043	0	0	0	0	0	0.027647115	0	0	0.028050945	0.025655575	0.019754463	0.032700579	0	0	0	0	0	0.043922847	0.036762054	0	0.058958509	0	0	0	0	0.041703961	0.0229173	0.024411696	0	0	0.029721901	0.069290726	0	0
ZNF200	0.818591448	1.041126608	3.178407967	1.934687705	0.299327468	0.512019534	0.988948778	1.357831477	1.766282837	0.88052982	1.927210907	1.40823894	1.524462471	2.186139809	2.033593353	0.897696965	2.057876604	1.331462016	1.236794154	0.765283433	1.135117224	1.600032677	2.167846523	1.459576954	2.03108804	1.349099677	0.967070136	1.250630249	0.763365541	2.887391817	1.19797559	1.93417446	2.553265908	1.027405764	0.830809699	1.488957903	1.961383538	1.050786842	2.017640269	1.015344963	1.186710728	1.961033772	1.84330121	1.933505668	0.844810641	1.19311751	2.124281038	2.365671961	0.942619773
OOSP4B	0	0	0	0	0	0	0	0	0	0	0	0	0	0	0	0	0	0	0	0	0	0	0	0	0	0	0	0	0	0	0	0.02530278	0	0	0	0	0	0	0	0	0	0	0	0	0	0	0	0	0
FBN2	2.447276737	0.210090538	2.250230901	0.12268368	0.0803149	0.030148267	0.03691466	0.694938195	0.434385321	0.271862962	0.075312657	0.094630276	0.173240673	0.706797409	9.842434843	0.051263683	0.411806716	0.274392756	1.097956294	0.570276654	0.854913063	0.042688165	2.826589061	0.161979542	0.133332779	0.383280895	0.290796271	0.051207129	0.058583902	0.191774194	0.169023358	0.328299542	0.330989074	0.044579144	0.470555097	0.185547735	0.035193568	0.167975012	0.247835277	0.133994678	0.169777089	1.404078841	0.162109499	0.986494022	0.036071131	0.288335778	0.152044731	10.10080876	0.214783314
ARHGEF12	11.75251253	7.469661534	8.151181782	9.099591483	0.901785394	0.993613187	4.099377818	4.947955111	6.037016153	4.439790178	2.219452018	6.392952225	4.573047588	4.452909742	6.895354967	1.97573331	9.609229669	2.502552483	3.841170589	3.594394467	9.981924804	5.416351443	7.464004463	3.103220308	4.277765445	7.095292518	4.923530232	13.40112753	5.762374335	13.21636998	6.967248493	4.985763263	7.88660419	10.3021574	1.417030739	4.675075869	5.178343681	7.233969263	4.893501587	6.503849759	6.283021914	3.347477131	2.305776948	5.365885031	2.160529419	3.18042126	6.328414809	19.68169261	7.160251663
TBC1D9	18.38106626	11.7996368	3.971908789	5.85319153	1.824789333	1.207071378	3.503367409	7.889539945	5.172987867	7.898612765	1.80566604	7.574761971	3.452125267	17.89162219	9.250909685	4.319277752	1.628254841	4.286730171	2.805872347	1.867743828	9.155522361	0.470081924	7.247130455	0.350969743	3.011111937	6.036742501	1.694395434	2.115812892	4.255993929	5.017921492	0.587639269	12.36884599	10.39976683	2.249814085	0.545209241	5.713019528	0.792028721	0.716796838	5.586268465	13.91181074	6.156607662	5.161288406	4.737576994	11.49598684	1.875512586	2.02511021	12.7310672	10.16829899	5.330640262
ZNF691	2.218462824	2.615834664	4.686758027	5.503096528	6.113885513	3.321817745	4.439533779	6.213858091	5.80954978	5.552631899	8.483640818	4.36318738	4.696362715	6.042464479	3.585658635	7.168448063	5.727758799	13.5499553	9.463459657	5.786792018	5.302990885	5.795247652	4.54806908	9.427597568	12.54013265	4.26597436	5.605290479	4.209770351	4.476101842	6.793941925	5.790485036	4.61892553	5.572721997	3.322722723	7.276432945	6.476372116	8.743884722	7.405332734	7.04605608	4.2940746	5.400458067	5.103376502	6.258434744	4.143985922	4.783684971	2.758706302	6.206624908	5.873134025	6.220319426
OR1L8	0.016922522	0	0.034258672	0.034471071	0	0	0.019399675	0.040247551	0.05435274	0	0	0.033993225	0	0.056132033	0	0.036369654	0.056868393	0.037080254	0.020391588	0	0	0	0.1974912	0.045967356	0	0.03237183	0	0	0	0.042740285	0.016315063	0.042606616	0.089970993	0	0	0.04830794	0.027742791	0	0	0	0.051255513	0.187774005	0	0.03385153	0	0	0	0	0.019288693
RAB27B	0.311286055	0.416222314	0.036439021	0.18763821	0.002796163	0.010706042	0.43453498	0.433126897	0.097940245	0.44417469	0.013372253	0.034029816	0.074893937	0.252866048	2.466894719	0.020479952	0.371821497	0.027840126	0	0.009492781	1.187717366	0	0.222416758	0.002876052	0.165718722	0.028355841	0.067055548	0.009570694	0.002000376	0.007131049	0.008166312	0.02132624	0.013510176	0.003769199	0	0.244822193	0.020829491	0.546300554	0.037795506	0.033043927	0.091931645	0.028196419	0.045052587	0.069893935	0.034486653	1.468834609	0.002368117	0.07353917	0.016895774
NPVF	0	0	0	0	0	0	0	0	0	0	0	0	0	0	0	0	0	0	0	0	0	0	0	0	0	0	0	0	0	0	0	0	0	0	0	0	0	0	0	0	0	0	0	0	0	0	0	0	0
AC011005.1	0.070102206	0.249146873	0.402100677	0.380794013	1.589051169	0.221512542	0.321455646	0	0.322726962	0.145475933	0.2803666	0.129083405	0.177095685	0.116264567	0.578927661	0.200883612	0.12760558	0.230409596	0.253418847	0.279338186	0.445740452	0.090421241	0.136352499	0.222158489	0.174160787	0.346429047	0.462469219	0.184820262	0.607033071	0.216398472	0.597007755	0.049027658	0.372708345	0.33274162	0.340920126	0.133411681	0.076617063	0.358443491	0.178744002	0.437563419	0.10616398	0.11667917	0.124287612	0.233718804	0.217460859	0.470784326	0.444242547	0.086067846	0.133173607
PKMYT1	2.185304686	2.379716083	4.041114625	6.225027568	18.84085806	21.16025618	1.053686781	1.762209503	1.833546615	10.35145891	7.415196206	2.35187334	7.59777075	6.847684308	6.549055852	7.881464388	4.186672749	4.278040393	6.208375794	2.284407458	1.62376546	5.223086246	7.078141107	4.649469259	3.440782637	3.651090972	4.984558285	2.91073817	15.75868114	4.708648098	5.817224121	3.906791434	0.462079868	5.467314891	8.194255587	6.260599562	0.92768059	5.00488716	4.248756293	5.537069964	7.906727956	7.683851038	10.41311604	2.573462708	13.14327667	10.29376783	7.300054669	3.704551759	11.44941439
ZNF440	1.870824682	1.323596026	1.982919896	3.461695749	0.219871463	0.718049431	0.755129423	1.158956621	2.458584093	3.926110763	1.546329263	1.020669458	1.583638276	1.860034087	1.303698352	2.086685549	1.925579521	2.709622111	1.183232455	1.233103477	0.899785175	1.594244161	2.188550957	2.683908511	2.567266029	0.599586529	0.891722973	3.05825791	0.779540816	2.700611427	0.410783175	0.791208911	2.624627592	2.390688938	0.661703914	1.006597053	3.054987679	2.19567616	2.637948037	1.746245343	1.409187666	2.07045163	2.460161151	1.168264915	2.740283433	2.459680412	0.309441796	2.728966145	1.26716542
LRRC7	0.03866817	0.0049793	0.077194245	0.044853328	0	0	0.014776166	0.084302302	0.026909281	0.030863114	0.035270914	0.065807933	0.014924167	0.068881651	0.016985893	0.011542376	0.041510201	0.040010839	0.144962314	0.102721413	0.063264569	0.057149686	0.035516606	0.116706636	0.032022192	0.019519869	0.015305799	0.024272931	0.012175915	0.035266861	0.040386796	0.057692825	0.092513171	0.010515272	0.001362685	0.053659003	0.056348995	0.053922647	0.067099147	0.023465428	0.098684003	0.023836995	0.011426113	0.025783721	0.019991795	0.041734807	0.014414287	0.347017961	0.001224303
SYT15	0.008794605	0.002038466	0	0.055982984	0.017419184	0.013894821	0.010081977	0.07843718	0.016948214	0.018952487	0.011107302	0.057415212	0.019440198	0.109393945	0.009271763	0.016538589	0.060955957	0.012044089	0.002649368	0.009856154	0.023545238	0.010634728	0.044903175	0.026875298	0.00819344	0.03995601	0.066141239	0.001656175	0	0	0.10386664	0.005535646	0.025716772	0.011740438	0.047418698	0.065902072	0.02523129	0	0.008409059	0.06175586	0.024417617	0.031715391	0.142930175	0.021990726	0.010230504	0.085428667	0.002458766	0.006941288	0.002506075
SART3	8.664419635	8.001055646	12.22322201	13.27340088	9.540265059	5.537210336	7.069288686	11.24811378	10.11795211	9.888709718	11.74658104	7.102321252	11.34614373	13.32531695	9.511031148	4.719326489	10.77427658	9.710809066	11.00918598	5.792677665	10.90152233	11.19603146	8.798964969	5.614895724	10.07725306	10.47140318	6.987687918	10.36631163	10.67726401	6.835212559	9.809972841	10.03274188	13.18100414	14.13348033	7.856264798	7.905832485	5.532037008	10.55823378	10.87778079	7.815676421	7.375337692	8.269158104	9.898229417	9.471421585	5.337899947	6.908741718	9.711260613	15.94234989	10.29779068
MIP	0.047007005	0.069731617	0.061855936	0.081390029	0.01241403	0.023765623	0.048499189	0.067079251	0.105685884	0.058529296	0.023747331	0.009442563	0.047500575	0.067566336	0.009911482	0.030308045	0.043441133	0.025750176	0.050978971	0.175603222	0.251697746	0	0.045715556	0.006384355	0.005839172	0.013488262	0.01488521	0.04603157	0.017761997	0.015829735	0.031723733	0.32349468	0.019993554	0.008366991	0	0	0.038531655	0.032775564	0.07191403	0.022005598	0.028475285	0.192989949	0.005556067	0.108136832	0.010936372	0.020293986	0.03154094	0.014840423	0.037505793
HASPIN	0.748354211	1.126825028	2.625620425	1.810932842	1.545393644	1.863302996	0.12255712	2.649690375	1.07710536	1.85926812	2.643569568	0.717722526	1.627561263	4.006506641	3.078711045	0.755804838	1.356698485	1.732245761	1.850990464	0.277459369	0.28998334	0.789266385	3.622554889	0.328608249	0.54517868	0.904142776	0.997782714	1.962394898	3.667531754	1.013725596	1.621998396	0.543055372	0.173508594	1.837800402	1.120726358	2.329040273	0.119917894	0.549251418	1.499241679	1.325811683	1.403158606	3.234116878	1.609443851	1.024259916	0.7985389	1.109327197	2.925966274	2.492872789	1.7316378
ZNF786	1.347179668	2.417764198	2.474039626	4.150597258	2.992324003	2.468994638	2.118010422	2.139850668	3.081406565	3.451569857	3.943705017	1.019640867	4.132593587	4.590951635	1.496358001	3.903539052	2.489969789	7.827833206	5.449809357	1.624822096	2.653514447	1.522002197	3.32689051	2.888312621	2.390650969	2.995854008	2.125367711	6.262692316	1.881642247	3.17566457	5.612760677	2.92345735	3.657976876	2.397906403	3.271723892	2.417316887	2.066587763	2.220818483	2.447429435	2.15475905	1.466995144	5.509568294	3.213074786	2.617879251	4.589464566	1.308617789	2.846321526	4.734144987	3.208197394
CACNA2D4	2.008704896	0.383932385	0.344089102	0.230814933	0.41622022	0.192694743	0.422760043	0.695783681	0.58495189	0.019732353	0.127496963	0.548346008	0.174354283	1.665149889	2.211084328	2.21388782	0.212893554	0.214428619	0.173778295	1.16983607	4.804148521	0.251120464	0.29653411	0.187473879	0.107485408	0.423664575	0.41752634	0.232783734	0.105093174	0.317404942	0.139037909	1.782628705	0.289169763	0.055005927	0.052274018	0.788078992	0.226293145	0.586083198	0.189109704	0.218609869	0.950565324	0.292611828	0.219158808	1.05090854	0.330728247	0.106732713	0.07142233	1.864543109	0.133851766
CENPA	2.150773164	1.449568396	6.466907505	4.728690399	4.170888798	7.523383608	0.436712815	6.568692534	1.891409581	9.433317705	6.725740025	1.841342547	7.468405452	5.484408169	7.806438953	6.643651829	3.787211255	3.721488733	8.023673489	2.668318857	1.614825721	1.52784196	9.833229273	2.058795099	2.780117308	2.057153875	3.191695282	4.035328922	7.901965969	3.835202355	4.185393645	3.816547291	0.641366595	4.061344922	3.23202505	8.099436302	1.873582771	2.390543498	5.271483317	6.142657815	7.972648991	5.53038476	8.892800583	2.587772785	7.736597754	8.440210614	7.348800404	8.076333563	8.051059796
MAGEC2	84.34937953	0.007328649	126.042061	13.70238053	0.386187949	0.039963488	1.205196311	0	44.34315496	0.52995888	0.179697285	15.89418032	8.676465519	0.078658148	0.075000695	0.101930019	0.132816688	0	0.71437131	148.4238583	174.3934861	0.084114234	0.007687377	0.128828651	10.58483831	6.955634752	1.013734386	0.54779044	0	36.08838519	0.007620798	145.8259062	140.7438251	0.014069656	0	0.045129466	0	7.065654268	1.551912703	14.14781977	0.422967392	0	7.194032502	104.6603956	15.50297416	0.011375233	0.035358804	0	0.955037369
PPFIA4	0.254543877	0.129273236	2.492850462	1.200486028	1.027600865	0.879117489	0.260207865	0.188944152	0.078110717	0.863386306	0.956251482	1.867771356	0.505831944	0.107557002	0.246133938	0.033102492	0.600685944	0.86682304	0.787324956	1.133805984	0.486147183	0.305842372	0.707963329	1.95978058	0.590091445	0.303942368	0.292637677	1.052737559	0.804065692	0.244324549	0.769045033	1.054521438	1.201609094	1.789210342	1.160076086	0.039340091	1.044577404	0.98122886	1.27531645	0.091078282	0.186604494	1.80980327	0.724368741	0.303240939	0.049036225	0.242649762	0.808646402	2.516619042	0.127511637
IL13	0	0	0	0.10549079	0.00719816	0.027560549	0	0	0.084042478	0	0	0.021900727	0.006885691	0.036164039	0	0	0.004579806	0.0059724	0.013137636	0.016291502	0	0	0.015904643	0.007403817	0	0.010428057	0.0345242	0.008212608	0	0.091787241	0.010511263	0.004575009	0.011593076	0.014554565	0	0.038904039	0.017873776	0.007601842	0.020849339	0	0.033022256	0	0.057989405	0.032714156	0.012682706	0.015689705	0	0.005736721	0
ERVW-1	0.010269459	0.004760633	0	0.015689117	0	0	0.002943181	0	0.01484282	0	0.003242499	0.028364657	0.006485804	0.008515953	0.005413318	0.002758873	0.04313834	0.002812776	0.006187333	0	0.032648852	0.002483634	0.00749049	0.00348692	0.015945798	0.004911224	0	0.00386783	0.004850503	0.021614173	0.029702463	0.006463973	0.010919807	0.004569769	0.003257106	0.003664468	0.004208939	0.010740547	0.009819257	0	0.049248772	0.011395095	0	0.012839283	0	0.003694631	0.0028711	0.032421362	0
PCYT2	2.28641746	7.019583679	9.299016702	11.71559095	21.38972512	14.68020816	4.172322539	3.125968963	4.967589863	20.73623204	6.245093653	14.2598548	11.74811741	6.062699053	6.978812674	14.03071324	7.440075222	5.727439586	4.281169151	17.35543398	3.624201211	6.993152801	6.688557632	16.1279636	10.74842499	10.12693345	7.886856319	5.601727983	13.67477555	9.290202305	9.054966305	2.434019565	5.845101163	10.02193716	12.87357903	4.843086314	5.858205982	5.014892186	6.17309529	11.28390377	5.026860088	6.947719855	11.3951335	5.669210996	6.959870746	10.43578749	4.327872434	3.491521078	13.70160048
DEK	29.29978862	16.80630695	18.96218701	42.84581797	3.707334422	2.339946542	20.31707857	68.90388056	48.71668147	40.90699424	29.68943533	31.04101363	21.33766455	49.56930896	43.46364512	17.73789969	48.28828742	37.43808996	55.13135436	22.12012062	28.71666682	11.6777213	62.33833961	22.49232984	29.86450144	32.54615965	4.851008357	38.61745108	15.65427832	31.70944947	17.9598875	11.9178356	30.30724786	19.27036355	7.004832326	44.73579945	24.21523925	51.98018301	45.3683202	20.58252518	50.1706966	53.46211389	18.11971455	25.75728065	21.4937695	29.1916779	84.64552566	43.98534084	19.32881005
TRAPPC11	8.384948788	9.280402485	8.451968177	12.75518147	2.682578212	1.178320816	4.00308865	7.093863359	8.7872776	8.21161091	2.273157494	13.45246527	11.07451386	9.884657856	4.297795631	5.040848973	11.53096474	6.751101105	5.084386446	5.833901615	6.921377759	6.052336694	6.899428279	5.576994722	9.592365251	5.780458249	3.468276862	9.31586874	4.515269403	11.065058	6.727973254	10.23448712	7.423276969	7.016359935	4.888112933	6.564743798	5.574491466	8.656869726	7.945225977	7.097127327	6.373637506	10.77795784	9.770596523	8.238335756	3.159381267	4.939850226	7.144192977	7.244596236	7.235588164
C17orf50	0	0	0	0	0	0	0	0	0.028531354	0	0.03739702	0	0	0.049108928	0	0	0.024876578	0.016220431	0.017840242	0	0.009909267	0	0.014398465	0	0	0.014160772	0.04688211	0	0	0.024928482	0	0	0.047228423	0	0	0	0.121358401	0.02064583	0	0	0.014947516	0.147852156	0	0	0	0	0.049670304	0.093482103	0.016875339
GRAMD1B	2.991337204	0.597393685	7.056935883	0.602114699	0.297784251	0.608767252	0.701724186	0.628306697	1.264477283	0.004628519	0.134273294	0.352701456	0.150567585	2.000127396	1.217639226	0.278691314	0.369455378	0.178247096	0.246514891	0.890604903	0.131534614	1.139123691	1.022982181	0.131268088	0.094045933	1.023042597	0.555996873	0.34217827	0.07456221	0.83673841	0.086969137	0.094632915	1.433660607	0.068813147	0.073569929	1.922131873	0.483269773	0.177459045	0.544213283	0.525350419	0.130106113	1.610455188	0.932941574	1.85604786	2.683349036	0.129815043	0.037829758	1.052707032	0.512265844
GSTA3	0	0	0.046625218	0	0	0.135846618	0	0	0.019726068	0	0.019391723	0.431796869	0.019394137	0.152788656	0	0	0.21929007	0.033643548	0	0	0	0	0	2.12705529	0.15258184	0	0	0	0.014504187	0	0	0	0.065305774	0	0.058437253	0	0.780316759	1.006328114	0.019574648	0.023959265	0	0.187407617	0.018148012	0	0.107165772	0.596583803	0.01717058	0	0
DGUOK	16.15978717	38.5091055	32.79120049	19.24587409	33.12119584	59.15596717	41.98569756	43.24412603	29.7173888	43.43874436	42.07537481	19.1311768	31.9976605	34.27564678	46.13780439	56.16374428	33.84988468	23.80743444	65.15595943	67.49559314	59.38605924	33.11759508	28.63350937	44.79163379	17.84316161	41.19632387	44.92061739	19.69298448	37.74428094	35.07699576	31.88938812	68.70002109	43.7284997	24.19102329	34.69017384	37.1916352	38.03622515	24.6012164	30.86134973	27.63013754	31.52724836	31.19332741	56.763989	30.82199256	51.76425964	34.40018991	30.61526206	45.24646217	52.68120003
NEK4	4.10994066	2.630139971	2.749350936	5.239349274	0.578787893	0.905730158	1.928098864	4.667796436	3.008680591	5.493081783	1.962459993	3.168295166	8.03744512	3.692013989	4.833980536	1.25165444	3.949399079	1.702378773	2.05338922	2.424903825	4.483063345	2.227362298	5.170508737	1.913064814	4.799443168	2.88056607	1.310028908	3.613416442	2.979871733	2.713750611	3.20268946	3.775795548	4.173831934	3.475834662	1.949432365	2.316264034	1.182856087	3.780803575	2.608855552	2.705211359	2.801930611	4.319977352	3.94678803	3.943245076	1.266141269	1.559248801	3.023725427	2.977568071	3.258735877
PNOC	0.029610433	0.089222686	0.022479232	0.0678558	1.163193467	0.037425826	0.050917304	2.323983687	2.130341085	0.028360385	0.03739702	0.342010858	0.766734351	11.43419546	0.070238186	0.835253223	0.037314867	0	0.69576943	0.188045776	0.049546334	0.007161184	3.182060706	0	0.055172761	0.729279769	0.550864794	0.117099197	0.027971386	0.043624844	0.09991633	0.031063149	0.676940736	0.00658812	0.338089467	0.295846365	0.02427168	0.350979112	0.018874896	1.235998314	0.142001397	0.657120694	0.113745185	2.887570539	0.310004468	0.021305822	0.12417576	0.01558035	0.092814362
ITGA6	169.1714696	40.80572411	95.15497049	13.31787423	5.159486078	0.992612178	17.89533201	43.13671243	8.06540422	28.60351049	6.011938819	14.35996521	15.40903237	22.1287201	110.5833529	8.480537051	4.887630729	4.011682772	2.679310485	39.21503747	17.25386894	8.748421131	10.90108801	2.558565665	42.45361117	16.98606844	9.859577578	7.289320653	0.739584773	12.05900157	25.25505793	31.58974412	24.92131779	21.20568413	9.69727728	48.83242782	2.330088732	6.839600399	5.122727039	7.894124969	29.40464362	5.308661127	8.237372506	21.97903725	2.028871871	27.08549182	11.30668103	45.20872292	7.2160322
BDH2	6.559415583	2.790599311	4.831353846	6.263789954	1.910410271	12.7594629	6.282329419	8.132194281	6.451861469	7.957833546	2.831948235	6.461978443	3.884130299	5.477975378	3.10943368	11.66285462	8.066805856	3.797081585	15.62876901	8.306992704	8.895759468	3.420264284	5.691517753	11.29712644	6.749592792	3.844429898	3.233500569	12.99378298	4.908721962	13.51972614	5.736410805	7.718686673	10.23467252	3.601985824	0.383622224	6.600181117	21.78920319	6.831121139	8.475162975	8.747468956	1.113137018	3.159132504	4.233910349	7.40751127	6.082652784	6.714760005	7.163755779	10.74100981	3.939785484
VPS29	11.84634502	7.738727284	13.57373201	29.16777555	4.006070581	8.462234404	14.36705767	23.25546344	15.94050262	15.66972666	15.20915623	7.817277251	17.91028336	16.17078039	28.55901321	14.10991927	19.61667319	10.25625276	13.89092008	19.19573019	13.07262518	4.608653215	12.89843259	22.94581303	18.58759606	17.30310093	14.48819997	18.92501262	10.28313438	10.65818381	13.31595693	13.16280396	9.912556256	15.57229617	4.775439137	21.32289281	20.19227672	20.48387188	26.47500104	24.42057996	14.65211705	12.31817354	16.41191275	15.4664383	24.97252852	26.59087353	14.49753614	11.32667705	12.99436808
PRDX2	46.62732872	60.080351	46.04787883	67.09531259	20.97966369	133.5594049	63.88295509	23.19493458	43.68916377	8.973548367	8.584983649	45.74395048	42.40788013	38.80083203	81.13582509	27.30304497	111.2522232	46.62757792	175.9418966	72.89865816	73.01517114	10.83112431	168.7561362	64.14488602	21.98740406	66.26009347	30.73954457	72.39814959	159.4078073	74.38198148	114.2723992	14.97501445	109.7943582	72.54790247	4.559855373	39.32400144	44.98189436	63.23910482	3.307255094	86.79281036	2.892397815	3.621086662	6.123545145	57.63914407	106.4860658	71.63418446	66.28742177	47.47801023	13.32744579
GLT8D1	10.65807738	15.2806661	28.6265065	18.36627636	6.760751888	7.573726495	34.16220424	18.6004117	14.48286783	13.47996773	14.78049428	14.06712744	32.51402833	10.6067468	11.60918997	9.859510398	21.52104154	10.30312166	10.3828385	20.80238461	33.62612794	8.580403687	16.4233904	21.88244501	23.5383351	17.97814538	13.298848	12.22725731	7.995266458	13.93293992	14.77004802	25.4953162	19.96528937	15.30826002	10.33483305	12.10924363	8.736428907	23.50451837	9.924411537	11.4011473	27.46122739	19.36268381	12.07971276	27.70746866	12.80028011	15.28572492	13.2493211	17.12863787	15.97789464
OR9K2	0	0	0	0	0	0	0	0	0	0	0	0	0	0	0	0	0	0	0	0.0209597	0	0	0	0	0	0	0	0	0	0	0	0	0	0	0	0	0	0	0	0	0	0	0	0	0	0	0	0	0
TRMT12	5.52954836	5.226842356	9.068848201	9.12507364	9.753114027	5.342034851	9.961246471	4.335546963	8.608998395	19.96226194	10.50530594	15.88144225	23.87866741	5.8227051	4.228031456	6.943233732	13.98197624	34.49943017	6.475969505	8.363540774	5.391045026	18.67325176	8.299544388	14.08482369	7.959039613	5.437384181	7.311799055	15.79636133	6.345970743	12.42530303	9.269139413	4.861650725	7.803738871	8.983046826	11.92310481	3.074113345	19.63561229	16.47636441	12.28286071	8.744463707	6.871009295	6.300458276	13.32683829	7.279603793	18.14255379	10.57105133	25.87501798	6.94875611	7.964964345
PIGF	2.35531725	2.040091034	2.300898608	2.173484809	1.131312672	0.807181379	2.029600435	2.834711478	2.418751538	3.000779997	2.551445148	2.241791052	2.499848961	2.226675886	1.976486441	2.235440538	3.423670295	1.440900832	3.280063564	3.694279775	4.545212304	1.605655909	1.521947804	1.794832241	3.836863939	2.688234003	1.73694074	2.095683342	1.684385407	3.731575444	2.337825924	2.50470073	3.395329599	1.800735084	2.438602906	1.272523123	2.586299165	1.917785268	3.333254274	1.741474718	2.41306589	1.024345294	2.309332743	2.943920271	1.588757331	1.856251556	1.972823062	2.907816711	3.708055641
SLC17A6	0	0	0.003775843	0.243152185	0	0	0	0	0	0	0	0	0	0	0	0	0	0.004086826	0.008989892	0	0	0	0.018138858	0	0	0	0.070873216	0	0.0246664	0.072229967	10.63441239	0.012522447	0	0.019918951	0	0.005324293	0	0	0	0	0	28.10882053	0	0	0	0	1.047063512	0	0
PHLPP1	0.654169681	2.360598663	15.40577876	9.862545923	5.203227668	3.237698258	9.356343354	4.041088298	8.492868357	10.36615355	11.25147365	22.88552418	8.613069552	2.56388679	2.963732524	6.722577646	25.72066201	11.83688346	6.855896421	4.455378371	1.940330271	23.39657393	8.200248537	12.58827747	12.26390937	11.54571657	6.446149112	16.75532248	4.951802769	22.39166417	13.07514332	3.389421119	25.44604462	24.08288109	17.86942829	2.506284807	13.15157621	15.8321245	11.12716607	2.828684528	4.140023608	15.0656905	6.179545089	11.61890263	4.746088606	4.251161719	13.28747827	3.992830377	6.75979879
KLK10	0.004084595	0.015148031	0.099228338	0.099843538	0	0.20650741	0.009365013	0	0.044605078	0.125189056	0.010317423	0.016409914	0.314720589	0	0.19808558	0.017557113	0.724064668	0.013425111	0	0.103759491	0.005467714	0	0.015889507	0.011095157	0.015221553	0.074229202	2.392837104	0.006153594	0.027009484	0.010316238	0.003937973	0.041135898	0	0.007270357	0	0.757906811	0.040177726	0.022783823	0	0.121102178	0.325784456	0.067984619	0.415195246	0.04085378	0.418131009	19.93831231	0	0	1.14065113
AC011455.2	0	0.007418069	0	0	0	0	0	0	0	0.007663215	0	0	0	0	0	0	0	0	0.009641168	0	0.005355135	0	0	0	0.009938764	0	0	0	0	0	0.023141345	0	0.008507679	0.007120662	0	0	0	0	0.030600937	0	0	0.008877978	0	0	0	0	0	0	0.009119718
LRRC8E	0.410807998	0.117971108	0.250233131	0.037027138	0.014401307	0.036760132	0.037508728	0.06052473	0.002335322	0	0.022957399	0.219083155	0.119393337	0.028137332	0.252959147	0.011719951	0.039705409	0.003982979	0.004380729	0.027161912	0.012166263	0.08440569	0.077782974	0.029625531	0.00451595	0.128657272	0.051804244	0.202647857	0.29534398	0.055091427	0.371526655	0.091531886	0.019328488	0.012941873	0.004612165	0.025945013	0.023839959	0.025348253	0	0.096440332	0.04037452	0.04033953	0.021485	0.02545316	0.042290335	0.287744256	0.008131136	0.137729003	0.078732089
ADAM10	11.04517972	11.03736377	13.12120082	10.20255645	1.35215878	1.836868914	12.22903081	11.60549873	10.0720926	15.32526771	15.85646387	9.320058001	7.666100106	8.641270961	6.719646218	6.947598164	5.51266925	15.08382902	4.324648733	6.782456803	11.19157184	5.153677264	8.265271791	6.935447019	6.368596666	8.855030931	3.214907063	9.701396403	10.29953826	7.822836162	6.398414852	8.067956	8.200660133	6.233030358	2.447596083	7.86656311	10.82586594	8.517713794	4.859641251	9.766794122	4.402749647	18.62084472	6.256563161	8.342670625	5.30156172	5.262795011	11.18931229	13.50418688	7.020950801
P2RY4	0	0	0	0.090446039	0	0.012471364	0.022622819	0.046934448	0.03802988	0	0	0.019820501	0.024926634	0.065458045	0	0	0.058027153	0	0.035669298	0.014744065	0.059436963	0	0.009595967	0	0.085797391	0.009437555	0	0.022297617	0	0.016613778	0.04756429	0.049685459	0.010491915	0.04390703	0	0.056334023	0	0.110076576	0.050317277	0.06158808	0.019923773	0.032845735	0.011662516	0.138165179	0	0.042598286	0	0.093452798	0
ARSD	1.71035423	4.477030158	8.765054556	9.225252928	3.473367968	3.58788559	4.385954786	3.918725957	2.736641147	8.115699403	4.204321452	12.0338918	3.164237625	3.82424427	0.677361658	9.461516311	6.1727283	3.514685899	7.154053696	5.164994846	4.841237871	4.075795307	4.813742657	11.65733444	1.718580491	1.055630174	11.72875357	13.69468562	3.330753489	30.88280439	6.835407913	5.420373742	7.91263528	3.588253624	15.05264934	3.185747126	8.455908132	10.50810491	9.79797452	4.33175336	1.123319612	2.424448204	2.238556027	6.943488116	1.208346166	4.394309128	7.851082814	4.389024626	15.30257383
CTH	0.495477981	1.166581925	1.458406164	2.025211115	2.797785071	1.450273994	0.911800818	2.356832544	1.428076598	13.98705062	1.729108713	2.350728677	4.619765426	1.52095952	0.439882563	5.373412969	2.83169965	2.885624077	3.134509791	4.10131146	1.343965869	2.781309982	1.864058408	4.081935446	3.028803258	0.735808741	1.775422014	1.620595227	2.112390047	4.544563501	5.902011141	2.183103723	0.984388512	0.876121677	0.868449228	1.274837318	1.079486497	4.672953579	1.86178094	3.092670691	2.303737841	1.388936467	2.018909985	1.643215528	1.365098383	1.078927181	4.644200875	0.823293085	3.722941567
SCARA5	1.731706273	0.509956667	3.31177467	0.039756376	0.304570605	0.107644607	0.699700582	0.421986721	0.556199497	0.00679754	0.022408699	1.386440703	0.179291911	0.600302667	0.007482219	0.144904574	2.447616897	0.015551132	0.025656158	0.121958517	0.021375864	0.765524879	1.383885631	0.192783047	1.247468358	0.264740985	0.25283041	0.106921304	0.02346506	0.053774699	0.342119694	0.095300481	57.47497154	1.361157531	0.036015443	0.070909738	0.110533286	0.044536337	0.384541423	0.193808036	0.798938806	0.488254752	0.419429822	3.385992609	2.749218881	0.010213343	0.051589172	0.04481239	0.254819515
KSR2	0.714031629	0.018344858	0.006966342	0.001752383	0.006815706	0.002174683	0	0.124808328	0.264151822	0.000823961	0.004346019	0.012096638	0.006519839	0.349083929	0.000906954	0.029582401	0.002890981	0.003770049	0	0.003856475	0.004030549	0.000832222	0.030119189	0.001168406	0.001068632	0.035381805	0	0.000648021	0.004875957	0	0	0.005053917	0.010062351	0.000765625	0.002182799	0.018418491	0.008462052	0.005998283	0.004387015	0.008054525	0.105962802	0.015273189	0.007117743	0.009464883	0.010007372	0.003714019	0.0086585	0.002715958	0.0029417
KDM6A	3.703564667	3.603380551	3.110633716	7.519439928	0.788860412	0.225695185	2.585328087	3.633442208	3.480798522	3.794251279	1.670529459	4.209107885	4.460868886	5.262446896	2.675050468	1.762494111	3.511517691	3.540725364	4.624825915	2.236713267	2.462599254	1.825510997	4.922479921	1.458122636	4.458140445	3.348369039	1.137864734	5.72402844	1.451485342	5.519537488	2.465427896	2.314507903	3.752920875	2.242505892	2.360464453	3.78844138	1.517906479	4.820302461	5.126314886	2.115607483	3.336311008	5.767994483	2.665576692	3.609462655	1.061675199	1.503739194	14.42452582	4.753517139	3.369590737
NBAS	8.570742915	11.86973283	8.709314151	3.605998386	5.095407254	3.69470443	5.02256036	8.985261186	6.163156116	10.17312658	3.973970468	10.31296248	7.657899047	6.485483052	6.295175491	4.581405798	7.865464957	5.139166567	8.772097533	4.691267166	16.84449895	7.634457204	6.145832127	2.89998121	11.16648875	6.776160557	3.706487154	6.263965742	6.155729043	9.285599125	6.779357132	11.5504023	9.461372952	6.586800353	6.415112451	4.99823592	5.383335525	3.958614111	4.262593995	5.933720354	5.35736964	4.894631201	6.365494414	7.997140227	3.363601602	4.0750361	3.61910078	11.33865405	5.051964907
TRIM56	3.770740146	11.54195557	3.722721575	11.0293852	4.130922174	1.851561739	7.222815344	13.02168382	10.8949978	4.288803248	3.436984658	12.262935	6.707580295	12.85641091	5.971154558	9.548035101	10.01139217	0.879631373	2.85319803	5.590313886	14.94570651	3.431104914	9.63293245	7.202738612	8.851800309	14.44394076	4.438065391	15.83376597	4.389648798	11.1564652	16.2526237	14.21523444	16.12051825	8.501836154	2.382060297	12.66004826	5.895411473	9.000173873	11.93102216	4.193782782	11.88882012	14.46365699	6.048511762	12.12447098	7.576641519	2.262173735	2.3754198	10.37176249	8.517288328
UGT1A8	0	0	0	0	0	0	0	0	0.016800348	0.03757427	0	0	0.041294123	0	0.013786307	0	0	0	0	0	0	0	0	0	0	0	0	0	0.006176482	0	0	0.01646205	0	0	0	0.018664887	0.010719068	0	0	0	0.0132025	0	0	0	0	0	0	0	0
GOLGA6L1	0	0	0	0	0	0	0	0	0	0	0	0	0	0	0	0	0	0	0	0	0	0	0	0	0	0	0	0	0	0	0	0	0	0	0	0	0	0	0	0	0	0	0	0	0	0	0	0	0
AKT1	18.71013569	15.18221032	28.32256409	30.35208367	21.0212551	28.59204986	13.22659165	16.43817853	17.52652368	22.40370069	14.2405036	10.86172163	27.90218115	12.89870066	15.33427875	24.63754058	13.61398596	8.962545221	19.24111314	8.928877315	7.393869337	31.51461642	27.80150434	24.89643782	11.30377932	22.11408962	25.27948731	25.65021332	35.9309659	14.53977619	22.24703956	8.855855079	10.02547049	43.92008569	36.17216372	12.05268376	9.694368281	19.92724904	15.7625283	24.60445034	4.059848061	13.15903471	20.67986488	12.49461731	16.63452105	8.438756625	17.54465769	19.03833544	25.69597163
THRA	8.627713959	3.509973333	11.331355	10.43650185	11.3326949	21.97848141	6.421797144	4.555740498	4.102534531	12.80568996	7.446196022	10.60755682	4.287737451	9.129299656	4.994950965	11.28350351	16.88694618	4.888503184	10.16745861	5.292036644	5.302346317	11.75268885	9.615741249	8.913598013	25.84507032	9.556504671	7.823751072	7.703384989	25.54208396	9.812884404	14.13952573	8.051236204	15.40237722	6.60566408	19.79391534	3.121412062	14.77456134	9.994038455	8.816748892	12.2914749	4.411259057	18.58719802	13.70469616	7.177190786	5.593004086	5.246259405	4.511872753	17.52340311	12.24425971
GH1	0.013158817	0.012200118	0	0	0.017375491	0.033263924	0.045255096	0.031296172	0.008452851	0	0.016619161	0	0	0.130943455	0	0.014140375	0	0	0	0.07865145	0	0.012729663	0.089581084	0.017871923	0	0.05034415	0.041668631	0.009912123	0	0.011078167	0.012686462	0.011043521	0.097945011	0	0	0.018781933	0.151008004	0.036699862	0	0	0.039855875	0.014601156	0	0.013161339	0.030614525	0.018936529	0.058862356	0.027695506	0
OR5D16	0	0	0	0	0	0	0	0	0	0	0	0	0	0	0	0	0	0	0	0.023826528	0	0	0	0	0	0	0	0	0	0	0	0	0	0	0	0	0	0	0	0	0	0	0	0	0	0	0	0	0
EMILIN1	89.57666307	161.6254577	8.154308432	17.94054636	15.79845622	40.63802606	216.5869853	5.815964275	85.91891136	2.574460899	26.20405819	85.83542689	10.95905951	22.79091015	6.971247434	13.63462304	57.33387858	53.18196556	26.85553619	134.3391803	219.2884054	21.56380393	17.47108547	49.95378675	10.9750117	40.24882512	29.25548497	6.888900746	35.97252772	17.62804579	5.305569388	972.053161	300.3265389	6.504208604	31.63899353	14.34170941	24.49706712	7.862597691	27.6425138	7.619385335	9.574472828	64.92805703	11.9421303	321.794885	57.05941092	4.411742418	44.55988913	156.8402241	56.65261785
OR4D11	0	0	0	0	0	0	0	0	0	0	0	0	0.021238238	0	0	0	0	0	0	0	0	0	0	0	0	0	0	0	0	0	0	0	0	0	0	0	0	0	0	0	0.050926952	0	0	0.016817267	0	0	0	0	0
FOXH1	0.037725798	0.005829541	0.101831611	0.025615738	0.024907415	0.047683163	0.216240889	0.074770719	0.004038997	0.078288486	0	0.018945485	0.023826197	0.013904059	0.013257547	0.013513295	0.068671481	0.199771165	0.030306316	0.150327022	0.063125553	0.158146858	0.024459557	0.136634888	0.046862681	0.030069718	0	0.028417658	0.029697946	0.026467216	0.06061929	0.052768882	0.026743276	0.011191644	0	0.062821551	0.051539744	0.043840426	0.016031973	0.088303724	0.063480659	0.013953642	0.044590602	0.044021866	0.175541217	0.027145132	0.084378	0.026467299	0
SFT2D3	0	0	0	0	0	0	0	0	0	0	0	0	0	0	0	0	0	0	0	0	0	0	0	0	0	0	0	0	0	0	0	0	0	0	0	0	0	0	0	0	0	0	0	0	0	0	0	0	0
FAM221A	0.156155532	0.586940497	0.153791949	0.827458228	0.072446802	0.058677954	0.720893812	0.988703909	0.95565498	0.01414787	0.314484973	0.052986222	0.183916647	0.783951805	0.077864537	0.267578829	0.191467597	0.043926528	0.256822456	2.402760666	0.204795501	0.030620829	1.307273642	0.785291066	0.401056703	0.403671249	0.073503957	0.518194862	0.137544735	0.246940047	0.040689215	0.965190111	0.426330771	0.247899869	0.005354267	0.34637531	0.262920421	0.650332575	0.129132835	0.293065697	0.487882658	1.20119469	0.024941958	0.34825136	0.922984013	0.097176031	0.014159167	0.10215178	0.310279506
C1QL4	0.547142474	0.007045553	0.153841455	0.046438575	0.220755145	15.94419681	0.026134763	0	0.004881511	3.260718512	0.527864992	0.40452102	0.412745822	0.016804375	1.722472906	1.118748817	0.044690154	0.291396009	0.009157015	0.193039749	0	0.235243672	0.022171272	0.54701375	0.670216287	0.508789503	0.036095376	0.040069675	3.567742881	0.044783398	0.630071812	0.401790062	0.266654734	0.189366293	4.251585238	0.553173725	0.037374403	0.254329511	0.775046422	0.640340575	1.204541677	0.421607495	1.059875465	0.053204602	0	0.076550759	1.427703461	0.847688427	1.160674543
MARCHF3	0.255259202	0.194400948	10.85190913	0.603526618	0.393231607	0.3879271	0.254304685	1.524961743	1.475741443	1.382493483	1.032396775	6.336169122	0.237979807	2.026020648	1.166136828	0.463697286	1.930055485	0.506049885	0.461379862	1.298667714	0.392542051	0.296909117	2.204663784	0.647971962	0.921044562	3.487831827	1.943774469	4.296514117	0.166494289	1.01564913	1.259778647	0.907910058	1.651164897	0.219060388	0.404795604	1.453015887	0.298908624	0.936509045	1.018890856	0.630671333	6.047042079	3.388742491	0.312482911	2.95124031	0.134327954	1.259441897	0.645678788	3.536874938	0.211285495
MRGPRE	0	0	0.621835024	0	0	0	0	0.026565097	0	0	0.02821365	0.011218488	0.014108581	0.06174922	0	0	0	0	0	0.066761628	0	0.108053062	0	0	0	0.032050179	0	0.075723277	0.010551307	0.018806939	0	1.771697414	0.011876937	0	0	0	0.036622848	0	0	0	0	0	0	0	0.077959487	0	0	0	0
EPGN	0.164840662	0	0	0.053017799	0	0.010965726	0	0	0.01671931	0.008309562	0.010957286	0.017427618	0	0.038370298	0.05487923	0	0.116620959	0.019010274	0	0	0.005806809	0	0	0	0.010777039	0	0.659347515	0	0	0	0.033457571	0	0.018450501	0.015442495	0	0.099065896	0	0	0	0	0.017518422	0	0	0.008677487	0	9.613576847	0	0.009130051	0
GPSM3	20.21146054	7.618348356	44.42263302	33.28577922	28.44789532	38.03480264	49.979591	57.33647832	98.48962807	4.967602929	8.201475192	21.68965778	34.19315053	126.7339596	49.31010273	40.31852731	41.12054083	25.11017203	15.42501562	23.96073575	6.624660242	69.89062618	53.71808579	76.18382561	13.32827888	53.52142528	73.70520112	31.52354649	25.94070731	19.1738819	14.71470826	26.40185402	39.85977042	34.1395157	33.96599639	84.96999169	68.565546	46.79319485	71.14392103	36.43998767	17.00333908	45.0608997	26.34740956	40.32878473	105.855583	37.22153542	28.58313464	11.85418446	88.1830375
WDR90	1.320708532	0.88235087	1.958393403	4.399086546	3.33791519	2.562484169	2.918459622	0.447712928	1.898310992	1.740025668	3.509618417	1.46904365	2.051306513	2.48608316	1.130902511	1.18964399	3.213220737	1.509152963	2.529397069	3.049546829	1.695927658	2.034967191	3.555413416	5.912875111	5.136999212	0.89597198	1.835603286	1.517031014	2.609521356	2.832527776	2.41840527	2.261944577	2.632356179	2.215166768	1.717225321	1.503374812	3.916410948	4.827233795	4.396026662	0.976827932	2.324403936	2.859658698	2.532262757	1.700513967	2.613865491	2.33274885	3.353226486	1.709018318	3.131656898
SWSAP1	0.672881273	1.074421766	2.043314172	2.569978	4.319109458	5.138328042	1.371340477	1.000213774	2.08915925	4.305448346	3.564553407	1.59570335	1.26309501	2.087284981	1.310399118	5.262369279	2.300485196	3.706484062	1.599117065	2.597459463	0.950771795	4.104514899	3.481016953	5.534098373	2.321799086	1.930775882	2.796598602	1.886646735	1.898076145	3.029128851	2.486787601	0.886288464	1.788734469	3.792691339	1.742880647	2.080913261	3.447256008	3.427514296	3.907955267	1.779160403	1.028458302	1.721410384	1.789475916	2.290104249	5.914057265	2.488062015	4.556729322	1.150679199	3.099821325
ABAT	0.137287085	0.149746929	0.634333917	0.750127861	0.219668712	1.251404916	0.270329221	1.367524535	1.406879183	0.100552176	0.177468896	0.527219431	0.112206946	2.485847177	0.105571928	0.30373364	0.256459292	0.056625018	0.217979046	0.137567391	0.212962796	0.801545464	0.835648828	0.256655786	1.482667918	1.198794239	0.723701678	0.271309792	0.282261543	0.677159807	0.219560159	2.233873995	5.63659407	0.067559329	0.182366529	1.535353632	0.929400598	0.204960292	0.671271412	0.423418049	0.776196991	1.177460947	0.773162316	0.51048274	0.135276991	0.104594006	0.133660559	0.970530796	0.187779707
ADAP2	2.845420516	2.953287369	1.988099282	2.808289204	3.49676418	0.556971135	3.136849919	8.494165071	9.543471559	0.213039432	1.24029462	5.95602095	1.918985228	5.313084033	2.906886936	2.85923671	1.554895589	2.933493057	0.8748807	3.725058511	2.193787487	0.657706021	6.318138476	1.561786871	0.849753699	13.15021419	4.81744936	2.924208576	1.213130208	3.773454261	2.771602869	5.043714445	1.878738288	1.318463715	1.107450866	16.99415342	1.29347991	1.264119402	4.446185555	6.830467063	2.546510562	5.006054969	2.118115009	12.45844629	2.577694042	8.135193508	0.849485825	4.394427468	4.730976422
MPDZ	3.909007977	4.46813699	1.985456153	7.204753487	0.98255293	0.492310789	1.794087078	0.743756742	2.970196694	0.656534238	1.327687112	5.230156055	7.157706283	1.761240256	2.993680717	2.484350952	3.761433279	5.198850289	4.400806095	1.969293325	1.522146195	3.110301586	4.435668473	2.444082622	5.920532059	6.768664461	1.324029723	5.223390976	2.426585367	8.080389594	0.406479956	3.418885221	6.847931471	5.712868195	3.556449132	2.195905033	5.870579432	6.447872403	3.92630315	2.991082494	3.134711328	2.978915573	2.813440965	2.738226329	1.916334036	1.500764868	5.013137631	4.356078308	0.388272006
ANKLE2	4.458949745	3.739254933	4.371574413	6.636906144	2.235061212	3.516868523	3.697533617	5.671051521	5.313071126	4.429902852	3.993004568	2.978729846	5.138555091	6.590042314	9.303240286	3.437022609	5.162859203	5.282840748	5.12077167	2.948156455	4.398149777	3.44786729	6.120654446	4.954145716	5.051164903	3.815429573	4.075447619	4.169551672	6.054672172	3.363616736	5.308863877	3.736135935	3.421054943	6.8124701	2.224910181	4.408771687	3.291932365	6.021291464	5.11078561	3.767083938	4.189773154	3.315743542	3.545762311	4.750055502	4.905825182	5.381135224	4.829734101	4.051366978	5.688661512
MATR3	0.296271561	0.147231902	0.266304425	0.463490544	0.115798224	0.053923625	0.268995198	0.501700266	0.411083527	0.390459291	0.88007467	0.228532766	0.200586201	0.372128327	0.159921161	0.104425821	1.15293386	0.825761621	0.671171928	0.463960639	0.22685207	0.529653652	1.339237201	0.450673922	1.439718241	0.190428264	0.16136554	0.30708475	0.087320012	0.442979879	0.500435066	0.169078967	0.791365343	0.263673618	0.030069369	0.24695979	0.683876523	0.340435435	0.794704178	0.09616181	0.547986274	0.912598631	0.131668749	0.429083437	0.330858182	0.405891953	0.657343588	0.371645327	0.148586848
USP53	1.957036549	27.5501608	0.713196757	0.983204365	0.163466288	0.501040979	7.831153834	9.35598941	2.388236669	3.010924792	0.622076746	1.756610573	4.2369698	3.008395136	8.674953467	3.436156204	2.159761612	0.359275081	1.445720943	3.46355975	27.17567927	0.202571008	2.147902724	0.540183744	1.678480047	1.45364415	0.369075979	2.135866017	5.641916372	1.636505832	1.062745442	10.50122958	4.906950198	0.929458549	0.317452021	0.731228589	0.535447483	4.688657648	1.29618569	3.425824061	4.463604569	1.125229832	3.248684035	1.093305272	1.587159464	1.042380658	1.008861376	5.70727665	0.636478461
LPAR2	0.443619936	0.690395653	1.341778846	2.033214809	4.198058444	3.497757369	0.768891163	3.906308415	6.333772253	0.445124811	2.541259305	1.692075517	0.48029776	6.201271112	0.523366147	2.831890148	0.723211378	4.385797698	8.266599316	1.925535296	0.643324236	6.513913565	2.121207916	3.751352694	1.89591257	2.692347704	4.03033544	0.350077573	1.606411727	4.864073883	1.395102115	1.063735659	2.358568448	0.742618163	9.962930583	5.148442969	2.372287962	1.310899361	1.979469861	1.672927555	1.908837859	3.199593429	1.35455424	3.354198161	1.781600996	2.591610165	4.807474288	10.10387821	4.466562352
FAT3	0.319983121	0.072653979	0.012393892	0	0.003233572	0.002063467	0.005614636	0.058242047	0.016255078	0.040654789	0.006185638	0.004919144	0.004124272	0.013538068	0.088638875	0.000877173	0.018516148	0.002682933	0.009836191	0	0.029502683	0.007106955	4.813950437	0.002217305	0.021293595	0.002342256	0.020678707	0.00860833	0	0.037796777	0.011804726	0.015071428	0.983418419	0.00581176	0.00517792	0.00349531	0.014720371	0.00227661	0.008325317	0.01273768	0.004120645	0.012680589	0	0.026126077	0	0.008222854	0.073941255	0.011167265	0.002791258
VAV3	0.820338507	1.338526239	0.723008292	2.308129999	0.260085117	0.128581465	1.399466065	2.589382715	1.910411736	2.168467582	0.265166014	2.310917506	1.823585029	4.580577703	0.28295774	2.893465822	4.753410797	0.547789229	0.93634157	1.060858891	4.317147712	1.061602385	5.380419728	4.474278164	7.83756475	1.720390677	1.202883011	35.27937261	0.224913642	1.076942315	0.44031148	1.324256533	0.600705794	0.285096782	0.134553294	2.156416989	6.167209955	1.228473742	2.01440385	1.51314738	0.640288576	1.01112854	0.813553103	2.444167993	3.464599211	5.232951346	0.213008707	1.362126766	0.286186804
ZNF384	5.962861742	8.395442346	10.73395425	9.535133341	4.813222154	2.48791805	3.656395109	5.721817393	4.454784588	5.734405841	5.405522396	4.542829403	7.831117517	5.911144031	3.513072185	2.04339752	5.851731249	8.393191722	5.446573137	2.855058259	4.541971088	8.060468519	4.989597447	3.535653545	7.324005646	5.177430869	4.025522746	5.406895933	6.091912548	6.247539057	5.860102263	6.962205663	6.847589647	10.48650895	10.47437842	3.494563337	3.376363586	7.836529082	7.38120269	3.284861046	3.517645767	5.237883561	5.514809992	5.155840876	1.491171421	3.702553801	4.861103532	8.21862135	6.48153711
TRPA1	0.022211308	0.01372872	0.194850565	0.047757866	0.032587559	0.015596539	0.005658365	0.011739132	0.076095541	0.018909888	0.165196074	0.08179803	0.037407541	0.147349888	0.039027334	0.018564093	0.306859242	0.037853607	0.026764559	0.014751001	0.031384266	0.04297384	0.904845404	0.026814891	0.003065634	0.047209976	0.058611827	0.03346216	0.004662629	0.045709384	0.023793333	0.068349645	0	0.068087913	0.040702336	0.045792927	0.016183658	0.123894406	0.12899868	0.061617053	0.024916432	0.079414535	0.043755008	0.086393861	0.034450342	0.010654582	0.066237458	0.05713691	0
IVL	0	0.040663281	0.007399109	0.536038762	0.019304307	1.32119422	0	0	0.051651513	0.28704846	0	0	0.369326347	0.056575249	0.500914225	0.015710069	7.043901882	0.032034033	0	0	0.009784998	0	0.021326848	0.009927924	0	0.104873903	57.58995791	0	0.034525759	0	0	0	0	0	0	1.898885704	0.023967298	0.010193459	0	0.07984567	0.39852173	0.097331997	0.077759133	0	0.01700649	292.1003858	0	0	0
ZNF324	1.283709524	1.774970654	3.107867655	2.756407613	2.28944175	1.857834762	1.213609992	1.136652225	1.231573216	2.610725173	2.049414821	1.880970457	1.080990309	2.104455723	1.622858141	1.230172721	2.605162749	5.004655896	1.985479693	1.324479863	1.906230481	2.8573148	1.93751629	1.120819498	2.816460348	1.738099782	1.856519972	2.570236008	2.4830482	2.117017459	2.405607618	1.56705691	2.331144616	2.962499719	5.728257344	1.015285508	1.225355605	2.26672187	1.810153827	1.092633865	2.317176312	2.74708993	1.665089741	1.664695605	2.404796902	1.463488791	2.970595214	1.883098816	1.893929022
COL26A1	0.029920048	0.060103748	0.065619035	0.025394563	1.014032745	1.058880485	0.057166344	0.059300098	0.342752927	0.062090013	0.529032754	0.090153135	0.081884309	1.279155835	0.010514462	0.321518803	0.201093555	0	1.916848058	0.119223237	0.010012881	0	0.24248365	0.203182703	0.018583221	0.057235364	0.142116967	0.890244364	0.018842575	0.083963804	0.274037224	0.435246297	0.068932149	0.026628028	0.841408793	0.156587523	0.931967919	0.04867732	0.082646446	0.093377365	0.644429262	2.097107208	0.076623024	0.753132186	0.162423831	0.121995409	0.03345978	0.519527676	0.358087627
PUS3	6.475264074	6.468101798	9.542318599	9.250594848	2.512340326	2.543382761	7.387222677	5.363136303	6.085884448	3.817131476	4.044524968	3.680400815	3.956018034	6.311083654	7.635539244	3.256169684	6.426764943	6.836879376	8.22724496	7.11353452	6.90183395	3.007062953	5.733876972	6.316737945	4.775536426	6.215874485	4.562072477	7.23089898	4.962993668	6.090809535	6.137142207	4.908663765	7.251662036	5.330772175	1.420471027	6.817187582	11.75797473	5.055342066	4.541853969	4.496236243	4.0474005	2.875744871	4.164562525	5.325300391	6.047846152	4.777507296	8.852459072	7.778331077	5.854550301
DCBLD2	235.90027	30.07312346	8.031552859	13.90918718	3.085642989	1.093926936	24.59809671	38.85452274	6.26985906	11.30582706	5.892080684	14.50854002	17.42453302	3.844750508	95.1402709	11.05558119	7.803666047	3.066422551	4.817580541	10.22940451	53.7618449	1.999977449	6.189292582	6.776087265	12.94112817	8.371623949	3.222477641	8.007367456	8.600427166	11.42671408	11.53250923	34.28774449	5.490624692	30.77071961	1.48054171	44.05567105	3.652480978	14.08789661	3.358239743	8.401734804	66.02604781	6.755017426	6.517364273	10.47023859	21.36685311	6.484657686	9.079359171	8.361753268	7.561085713
MSRA	3.259516789	4.648754888	10.06264134	5.068290996	4.279046434	10.96392346	5.56162872	5.99854833	4.411112739	8.786261296	7.278186188	7.595795125	3.682532861	4.310513954	3.767244183	5.989458066	12.01788863	1.416836328	5.650067159	4.02305379	7.008025425	5.688220043	5.641216082	12.17163002	3.386646882	4.372647079	11.62672951	13.91426831	5.193732634	9.009142676	8.151572994	7.530683625	4.326389874	6.464724673	0.686003547	2.256034167	3.955047549	7.482486347	6.546595707	5.475745578	4.474327953	1.611192999	4.259354185	4.130016795	4.002838141	8.298494827	0.198748844	2.92479715	7.667603236
KCNMA1	2.227252862	4.436228497	0.254911008	0.130744001	0.320655795	0.016535184	0.539901192	1.614042205	1.091426068	0.002349368	0.716661593	0.388437234	0.19313026	0.924831236	4.848762979	0.414713821	0.186156237	0.112870536	0.058130011	0.224807158	4.709670465	0.026893132	0.39997406	0.047751313	0.12086431	0.932985803	0.453098739	0.114557945	0.101954308	0.224404259	0.055968599	0.090578904	0.62772156	0.360200518	0.059126428	1.869598575	0.151469761	0.202955117	0.261641083	0.83187744	5.934513896	0.381957378	0.30152402	0.518483456	0.732375535	0.070598781	0.268825554	2.285351194	0.314072601
VANGL1	2.70056334	2.004658932	9.069115924	4.328302845	3.692071232	2.256543522	1.648480034	4.659158082	2.276949173	10.65228211	2.807541484	5.147430295	16.63236668	2.615324099	7.054544697	4.740255816	6.250565551	1.368045325	0.133933716	2.174692628	3.651057457	1.112197725	3.420191484	2.394111965	3.50131504	6.433445711	2.991680818	6.665274071	4.987314826	2.925648426	6.667283103	3.929475364	2.668451091	4.581196137	2.119548771	3.046486737	4.572509215	5.39823298	2.822954994	6.818422989	5.360109457	1.903931435	2.122508369	3.310778252	16.80442169	3.796341529	1.85670396	5.272690109	6.215718676
GABRB2	0.505087028	0.093365908	0.012741678	0	0	0	0.027057136	0	0.001010759	0.001507053	0.003974508	0.017384058	0.001987502	0.019137196	0.013270802	0.005072552	0.01850696	0.008619435	0	0.891107874	0.029488044	0.001522163	2.156123308	0	0.064500609	0	0	0.002370506	0.002972764	0.070208246	0.004550992	0.063385968	0.38649207	0.004201063	0.001996207	0	0.005159127	0	0.002006	0.022098003	0.011120222	0.113486689	0	0.044065879	0.00732153	0.024907916	0.001759633	0.142403967	0.023315367
HOXA4	2.198087385	1.461639744	3.045629322	2.257095478	0.42823075	0.011386277	3.8004264	0.27853056	1.064778583	2.001752935	0.364080437	1.067663571	1.866144512	0.408379015	0.398887497	2.400771887	0.370848977	0.81918283	2.279609145	9.74593662	3.364465528	1.307213201	0.148937983	2.251268998	5.908506871	0.12924643	0.841529851	1.323242947	2.655088168	0.530889628	0.911943837	7.809912296	3.592144684	1.988307361	1.451453797	0.051432609	0.251066705	1.369301886	0.999181018	0.632582203	2.592114805	6.527376955	0.819880865	2.874279738	0.188628935	1.801994475	0.3324527	1.640074914	2.751868322
SERTAD1	15.27637834	16.50326194	8.462491714	4.473575356	11.00984723	23.07226016	7.382246406	3.700528109	6.709452419	7.194515909	10.19212097	8.38944433	6.958587067	7.564548198	21.66982789	6.9359545	4.540728627	7.487439943	3.381974806	19.9347569	13.90687793	9.5352278	8.058229517	4.570207561	9.145933429	8.259869914	15.55891712	9.813658636	6.14644087	10.4353822	8.110453879	6.497811324	4.852560398	4.90950797	9.624132665	13.73931272	8.982680186	8.440169649	4.014701051	6.970174135	16.4754712	4.733343871	12.62699035	7.781128058	11.69115715	7.777915086	4.911971723	6.008981524	7.78974889
UNC13C	0	0	0.022492039	0.025013748	0.009265551	0	0.00536277	0.027814685	0.000751253	0.00672076	0	0.002349238	0.025112792	0.038792295	0	0.526572157	0.002947589	0.00512516	0.009864698	0.00174755	0.000782756	0	0.010236317	0	0	0	0.007406656	0.006166627	0.001104763	0	0	0.001963001	0.003730684	0.001040822	0	0.003338514	0	0	0.002981945	0	0.010626654	0.066182069	0.001382308	0.001169723	0	0	0.026157159	0	0
LAMA1	0.53345606	0.870589699	1.129131052	0.64431279	12.21307814	6.23374142	0.251210641	5.339089142	7.264371135	0.011396329	1.308654208	7.433362262	8.345118101	0.548164385	1.654791565	1.103875823	0.120789799	16.35804097	0.690605741	0.583770962	1.708914629	1.665198982	1.212140814	0.110429389	11.19492468	5.397307132	1.266929064	1.376548641	6.241954404	0.434915788	0.76572453	1.939766072	0.067478245	17.7673703	1.796341704	2.315384444	0.713618289	0.123061999	0.102393218	5.099797233	2.22140592	1.320285972	13.81416246	1.571914308	1.529468659	2.572738418	5.287050045	0.138781147	9.889222721
ARHGEF39	0.140517369	0.352654018	1.039784463	2.803109374	2.120976054	2.517099936	0.183305431	0.777875613	1.160986582	1.8981157	0.841447352	0.282265172	1.992183327	1.642052069	0.464857037	1.36940481	0.604511188	0.942275698	0.837856959	0.781962014	0.429709195	0.546082143	1.274678617	1.273407553	0.562771788	0.71139787	0.602232315	0.406964689	0.892556771	0.428323974	0.906269591	0.538813661	0.195786631	0.687811466	0.59935067	1.801619914	0.9254288	1.223004818	0.633177789	1.013178904	0.961277576	0.537653401	1.63509512	0.615487101	2.429349294	0.920427255	1.64185741	0.474217324	1.485668856
ATP7B	0.863962743	2.287706917	1.396902261	1.459532695	1.241206756	0.29993531	0.443713262	0.350685729	0.267872838	2.365516022	0.808911074	0.516019247	1.792630394	0.346439249	1.180445721	1.787495813	3.789852537	0.371046811	1.821182862	0.660989963	0.296068179	1.497728378	1.552738784	0.772885466	4.095359921	0.308506239	1.477342382	0.985738983	3.595365245	1.235532723	1.326055632	0.810155674	1.180805075	0.524904655	1.347438772	0.157844124	0.872490689	3.852126241	1.080889656	2.06359738	0.623379887	0.43970619	1.394243428	0.493129227	0.932660688	0.470799094	1.113033641	3.467067044	2.935913649
OTULINL	0.911672827	1.249970035	0.3362799	1.022963297	0.392769679	0.004882628	0.588990146	4.30897746	4.012577047	0.022199624	0.785498069	2.219322043	0.561139892	4.762404815	1.238073983	1.477818484	0.947666954	0.571358112	0.214126692	1.33342587	1.039393071	0.059792544	2.178995937	0.640090348	0.561437691	3.366026678	0.746189658	1.457855846	0.102177263	0.829312595	0.692729397	17.40972861	1.035130188	0.257848722	0.210736533	6.484220334	1.842914006	0.592566743	1.487317698	2.381076955	1.392353366	2.786190131	0.735119227	3.631935141	0.916722426	0.350228178	0.133921251	1.313082415	1.259304538
SEC22A	2.301398136	1.49081387	4.231799239	3.643895962	1.486259071	1.477702717	3.310332867	3.641041189	2.549997339	2.65984857	2.762742694	2.785881548	1.303262901	3.603896365	3.70472959	3.873391364	3.520774475	2.069959009	2.522905629	2.162462853	3.764544824	1.289787401	2.423870286	2.834506824	4.494149035	3.32586443	1.055481154	2.548626783	1.471489606	2.315417172	2.70323713	3.424309543	2.557566235	1.541353579	0.939229363	3.146185664	1.669527886	2.686089293	1.891945148	3.162566913	5.035979607	2.523917642	3.860508684	2.616792442	3.062938286	3.716831948	2.10913419	3.944823364	2.008438286
TNNT2	0.00216806	0.166838584	0.004389112	0.002208162	0.011451212	0.008220895	0.004970849	0.025781941	0.0083562	0.004153064	0.049287408	0.015242864	0.00547706	0.091091796	0	0.002329782	0.023678842	0.002375302	0.013062527	0	0.004353307	0.002097352	0.016867963	0.005889191	0.005386292	0	0.041192189	0.001633131	0	0.0036505	0	0.003639083	0.016137517	0.001929514	0	0.027850768	0.007108636	0.012093411	0.005528038	0.003383145	0	0.009622803	0.015375434	0.010842376	0.035308556	0.321360125	0.002424555	0.273788333	0
TPSD1	0.36982117	0.047621869	11.32381062	0	0	0.012984221	0.011776565	0	0	0	0.700608279	0	0.05190337	0.102224786	0.02166034	0	0	0	0	2.947273132	4.861109874	0.019875557	0.059943478	0.292996884	0.153129621	0.049128267	0.048794729	0.007738185	0.097041722	0.216212276	0	6.207439157	0.010923371	0.054855128	0.065163385	0.894422131	0.117888755	0.042976209	0	0	0	0.045595254	0.04856844	0.215770359	0.071700337	0.813084129	0.011488149	0.227023606	0
ANO8	6.154203567	2.614074303	1.849307774	2.971442313	1.915749904	1.082684257	3.337297449	1.315583223	2.160398619	4.583520129	1.233549619	2.24769021	2.140015861	2.11439301	2.945806235	1.871550687	1.582697962	1.007735404	3.949759305	1.714519466	1.690360914	3.222897959	1.500123959	1.721490851	1.943568269	2.02559622	2.061890079	2.178596739	2.421564193	1.530117646	1.852819665	1.902023024	2.97115697	3.218167485	1.587981577	2.215189236	1.311026593	2.979683823	3.304376717	2.628950709	3.114655147	6.271101149	1.580342325	3.420711044	4.044634405	2.247068866	0.777659325	7.10509043	5.508725334
HSF5	0.011532447	0.007128159	0.019455646	0.046983042	0.005075986	0	0.008813727	0.274281061	0.36299771	0	0	0.019304897	0.033989481	0.667304848	0.020263581	0.045439858	0.012918321	0	0	0.045953656	0.018010468	0.007437556	0.201880965	0.005221011	0.009550341	0.143395978	0.006086429	0.00868703	0.003631361	0.009708956	0.007412315	0.006452394	0.04496352	0	0	0.115223993	0	0.02680327	0.02450417	0.053987353	0.015524386	0.012796519	0.004543652	0.057673283	0.026830708	0	0.008597872	0.004045411	0.004381652
ASAP2	8.27935783	3.436454011	6.646409343	2.894870832	0.842941429	0.727281175	2.123284841	3.336082158	4.206758121	8.903124308	1.774297196	8.77794838	11.26969819	1.596525746	3.685545097	2.190985627	6.375627059	3.556466004	5.641110055	3.689098078	10.54663042	3.638126317	4.696410494	0.819839963	8.774100527	6.533723249	1.423287305	7.512355686	5.074564407	5.098347516	3.996312507	9.463218727	7.986340736	7.996446686	5.250457067	1.549613126	1.61966918	2.249760268	6.059620194	3.876191283	4.562009371	7.724382138	2.43813838	5.787756935	0.621363352	1.371759244	4.849184514	18.91778065	6.541310104
FADS1	6.327484765	15.66821879	20.50070106	4.865121598	1.850593347	2.136961589	9.904416112	7.548245183	8.86839076	6.069201441	19.5598133	8.156828869	10.58658269	4.197995682	17.85526402	4.794181649	8.527673954	10.33864901	4.942179468	5.275759355	6.016376989	7.89212698	8.405345171	5.123270716	2.780507603	5.90785894	5.285602746	13.29417484	10.31519921	17.4406265	6.744053688	7.321882479	6.760911165	10.39727913	1.875599697	5.074529463	12.39346158	4.009583676	4.940493828	5.050884791	7.018898871	9.612322011	2.480228348	5.030029617	4.212690348	2.530475614	12.34053609	13.37418961	4.706441204
ATP6AP1	33.25140415	87.18654736	66.10219276	41.42806562	94.98284138	157.586925	46.73701168	36.91674445	38.36642421	67.87107333	25.51714936	82.27070398	126.0183105	41.04040038	26.08693467	72.60616089	44.50073976	27.20148672	29.3704003	79.01042197	55.29682755	30.39012497	43.7042284	53.60773426	52.88465032	47.10658001	65.63126807	64.1363663	197.3167845	63.82487933	38.24318868	104.0282763	48.5831204	38.78988323	148.9033203	41.40788624	53.74637578	48.63373418	58.62685241	92.59625637	53.4520278	67.20602337	97.5675823	54.41976537	49.70459983	57.91400111	32.76367439	27.77613142	94.46353267
DCLK2	0.993686947	0.829161754	4.085755069	1.83219033	0.837034842	1.47683709	3.515636805	1.833616367	2.086634008	1.716408424	1.493010699	1.731078898	0.177452344	1.863979464	0.288993171	2.050930156	4.202912224	1.726859642	12.96897018	1.853489144	3.261203802	1.690525794	0.469863943	2.052317823	3.515768974	2.680878055	3.70539642	6.780496698	3.146205441	8.302204933	0.118926258	3.816042631	5.009815254	1.134413115	6.220647443	0.528200462	1.539172246	1.873075292	5.766274503	2.785727546	1.61901803	9.060371691	0.967953258	1.860949721	0.199297693	1.918159494	0.448330459	8.199823467	2.15980452
RPP14	2.10302852	1.52116557	2.406473326	3.342096699	1.06709664	1.090321024	1.995057618	2.994775354	1.947313166	3.493879904	4.1514243	1.88949803	8.413081294	2.493565356	3.487175057	3.417114436	2.756799571	3.875094663	1.931746239	1.710260469	2.884336243	1.585373517	3.284464499	2.565284741	2.418597091	2.335051137	1.36878518	2.631748079	0.956914349	1.499942069	3.622025771	2.302812825	2.010390772	3.040784667	2.44389931	1.590718029	1.682258736	2.164774703	2.407969227	2.419459478	3.544428278	3.238597056	2.168052485	2.060197486	2.286796089	2.252908765	2.759564815	2.938978037	2.296400266
TUBB8B	0	0	0.669659868	0.37251376	0.269884242	0.455486111	0.03082997	0	0	0.005151587	0.285308847	0.03781543	0.346489584	0.214092101	0.005670479	0.196515457	0.415726219	0.265175774	0.006481264	0.016074356	0.007199966	0.062438864	0.031385307	0.036525667	0.013362644	0.077167981	0.076644078	0.206630171	0.020323707	0.022640957	0.010371161	0.027084179	0.022877108	0	0.027294684	0	0.088177704	0.045003112	0.013714295	0.335724496	0	0.02387284	0.108075569	0.032278116	0.187704916	0.371533925	0.018044953	0.033961543	0.012261439
FITM2	5.350969883	8.579594098	10.66292798	8.253373187	9.416359255	4.837733687	8.704913314	3.859457316	5.011920929	10.29604752	5.556085166	5.86610518	8.263813591	3.418107463	5.4680461	6.772849196	10.63331933	5.266089764	2.751600191	2.624344127	6.576308558	5.948122435	3.479294882	5.6075774	23.2323651	4.15207272	4.916354635	12.89416971	5.63366353	13.20049082	4.960850911	10.85490908	8.299956214	8.028434346	13.74214007	1.622314488	3.300167086	3.633086738	8.091947443	5.604002821	11.5202814	11.92816291	9.869388092	8.892598844	3.815221161	3.36494337	6.711448186	10.68580219	8.378056802
ACSS2	4.684851693	30.72716884	11.21775897	6.375899861	8.057736105	8.957786199	21.04027194	4.830827181	18.07714611	11.92727467	8.714662042	6.258162203	6.626330207	4.006899442	13.79416527	8.796694754	13.57055679	6.045217571	4.662687166	12.00949948	5.211026741	9.957532093	6.534354849	11.30464035	20.2647314	10.21975962	7.246302658	16.57044188	9.411493615	12.06601495	8.21624745	16.3941715	17.94968927	5.436073535	19.246764	5.034925272	6.233395673	5.16364671	11.14046473	12.92443299	4.89511564	12.58242747	8.418268084	34.41088174	13.87765241	5.539003341	7.585745396	6.926170308	8.581158244
AL365214.2	0.010415583	0.028970233	0	0	0	0	0	0	0	0	0	0.010461184	0	0	0	0	0	0	0	0	0	0	0	0	0	0.009962211	0	0	0	0	0	0	0.011075185	0	0	0	0	0	0	0	0	0	0	0	0	0	0	0	0
CLDN4	0.227601081	0.775805017	0.091475464	0.030680866	0.30495427	0.046535536	1.135759816	0.764207002	0.03655112	0.570627597	0.456542698	0.073958038	0.96393234	0.399681086	1.160933415	0.053951156	1.152909298	0.018335089	0.233926471	0.070020198	0.188179127	0.029141235	0.169266171	0.054550796	0.137204401	0.035215208	0.264970667	0.050424924	0.009485405	0.126802844	0.041950045	0.457871614	0.039149437	0.020851637	0.042462912	1.242116097	0.186564668	0.19136691	0.068273974	0.261146819	0.631918775	0.263690292	0.292753452	0.431855386	0.412716615	4.566224631	0.145979144	0.292351923	0.015260302
FAM209B	0.090708619	0.18922488	0.114771489	0.369545775	0.029943929	0.057325148	0.129983416	0.377538263	0.407880507	0.021719805	0.143202567	0.091105762	0.057288157	0.526541117	0.167352655	0.365530743	0.076206924	0.049689678	0.136629518	0.101657566	0.030356054	0.021937574	0.441082652	0.277195076	0.14084689	0.260280707	0.251332695	0.170819879	0.06426567	0.019091482	0.087452498	0.076127096	0.024113263	0	0.057539082	0.550251098	0.371769396	0.094869672	0.115642733	0.318478706	0.549482732	0.780046767	0.187625343	0.136089004	0.158277978	0.489512006	0.076080019	0.071593282	0.103391844
CNBD1	0	0.022587215	0.00616497	0	0	0	0.048874569	0	0.003912388	0	0	0	0	0.013468212	0.019262949	0.071993336	0.015350505	0.033363619	0	0.127412914	0.032611612	0	0.005923207	0	0.052959303	0.005825426	0.019286255	0.041290285	0	0	0	0.546927812	0	0	0	0	0.009984828	0.008493234	0.007764711	0	0	0.135162403	0	0.042641923	0	0.026294221	0	0.006409409	0.006942138
ARPC1B	94.90625741	186.6217448	127.2621002	64.30149879	260.5600435	171.187687	265.7557101	99.30908641	123.8814652	39.77688355	121.11737	98.18600052	153.0467451	202.7761582	99.47586523	343.1426115	90.47980637	21.74031416	97.08953262	116.8096782	174.7685219	67.60230782	78.44728677	159.0299524	139.1019883	324.0856643	155.1744647	125.4849617	127.0309256	101.8535681	188.8294052	195.1797427	109.3279842	190.9741402	19.83559695	166.5234407	53.27452641	150.476222	71.84520605	220.4378852	67.51017021	195.0157389	153.8205956	163.4187928	372.7199883	173.8364617	65.97177178	54.55982658	204.198476
ACTL6B	0	0	0	0	0	0	0.007551988	0	0	0	0.024960046	0	0.008321051	0	0	0.007079066	0.005534492	0	0.007938123	0.019687554	0.004409188	0.006372824	0.006406684	0.017894366	0	0.012601842	0.020860478	0	0.018669056	0.005546039	0.012702393	0.005528694	0	0	0.016714995	0	0.021599662	0	0	0	0.033254937	15.32853671	0.007786401	0.006588933	0.015326485	0.018960309	0	0	0.007508784
PLEKHS1	0.017480132	0.051320895	0.418752341	0.059344865	0.165417757	0	0.016699091	7.836649613	0.069243902	0.030694001	0.007358947	0.038039438	0	0.193272087	0.039928483	0.006261344	0.139512842	0.006383679	0	0.653002134	0.23399224	0.005636681	0.056666301	0.019784173	0.010856839	0.041798133	0.119930374	0.079003404	0.005504181	0.014716203	0.056175522	0.298293638	0.006195707	0.002592807	0.00369605	14.43349481	0.028656938	0.125942621	0.007428365	0.018184559	12.73019188	0.035559572	0.05509578	0.690597531	0.01355608	1.186488178	0	0.2299414	0.215846264
MAGEH1	14.27395042	28.93317158	11.46282997	13.48545075	4.520099559	7.619304176	33.10935441	13.33867696	9.100031716	2.371351086	5.818843363	21.1154428	11.19043042	20.22173767	5.674357186	16.68053627	21.27080149	7.46538124	14.25556126	14.58941358	28.16391901	6.748009791	16.50949436	16.17000771	22.55819972	12.47887541	10.7204667	46.71414281	10.16880421	19.44829127	12.0802885	19.17968021	26.5327043	8.660556559	5.708490848	8.634961581	13.65924498	17.53319584	26.50041826	9.709074344	33.87596747	22.77832253	15.90433705	24.63428167	10.56875394	17.47403844	5.74222011	36.88480665	13.23914174
ITGA10	23.94807283	603.866793	8.290300607	0.710147695	0.157831038	0.116455312	84.72175914	3.760789722	1.810771864	0.255200836	4.42818592	2.025877883	10.03700302	0.451543126	0.115512674	1.011502225	11.25116851	0.051836083	0.060013218	35.18959206	213.3360685	2.225886235	0.263972613	0.605394436	7.396039555	0.145289075	0.965960628	3.074395648	0.119969364	0.20125805	0.091230114	148.2833622	102.0148917	2.484352853	0.183232841	0.12795489	0.914458595	7.934777253	0.171433033	0.24091951	0.354490264	1.376038807	5.442178262	18.60023736	23.56799159	0.17559436	0.164302345	1.294554558	4.322834261
AC008750.8	0	0.37074187	1.445579193	0.26181748	0.188576104	0.794228998	3.634534474	0	0.348607231	0.054713411	0.180367662	0.315563242	0.180390115	0.284225721	0.331234164	0.184158502	0.91185526	0.062585547	0.068835488	1.536486764	0.344108734	0.110523967	0.277778004	0.232756664	0.070960248	0.682980983	0.497452371	0.193637199	0.404722099	0.216416324	0.137686102	0.407507929	0.485941334	0.076259578	0	0.48921652	0.280952407	0.318642721	0.182069095	0.044570321	0.08651112	0.443705543	0.236319398	0.828471655	0.664518551	0.287725266	0.255533132	0.270521258	1.367361827
TRIM52	0.86820119	0.598151579	1.672655408	3.129108572	0.19634675	0.415297196	1.553422654	2.378604484	1.7855894	1.451764747	1.05410358	1.103251622	1.057264207	3.290849501	0.561320349	0.693279207	2.099546041	0.748866301	0.95658985	4.454642171	0.857195377	0.417622943	1.928940071	1.446269464	6.545315089	1.289199982	0.55820218	1.429019447	0.323979156	2.422948176	1.905297002	0.799085078	2.01723138	1.340442417	0.377292228	1.584952429	3.574051148	2.491642099	3.121816296	1.366010379	2.588473699	3.307907221	1.37202513	1.252176452	0.357110366	1.304629317	0.595422961	2.496149273	0.423722213
MAT1A	0.021325129	0.011862879	7.632720822	8.36203722	0.011263462	0.150940687	0.034225444	0.030431075	0.20274014	0.024509829	0.00538659	0.077106584	0.107745207	8.205316698	0	3.189884765	1.171696941	0.093454299	0.077090151	3.887598361	0.002854621	0.012377786	0.029034953	3.51612898	0.513904115	0.024476262	0.378156944	14.20981601	0.136983989	0.014362589	14.49042863	5.286799855	0.063491725	0.068323622	0	0.219153091	6.936148973	0.511490649	12.39727709	0.392665736	0.305727328	0.17037056	0.620057087	0.567357147	0.198455134	7.770319908	0.910994658	0	0.73892946
TBC1D1	8.734977851	5.909557627	9.748302983	4.058728156	4.40378652	5.638072988	3.112152981	9.162779129	7.981801017	0.337118693	2.453755063	9.746273885	5.674052017	20.37172679	15.1277282	6.422473369	12.45921188	8.021725062	16.21991448	5.691728166	6.098310062	3.993274847	10.12858503	3.249294542	5.097341259	10.70469245	6.105312586	9.632762223	5.522374486	12.78886612	2.395561336	6.434391587	4.413399955	3.360467711	2.038165247	9.455829881	6.438772626	4.436928782	5.080425217	7.46916565	8.996613685	6.453879032	4.135544611	9.731790161	6.575452268	6.564736112	13.34797769	10.48505492	3.153932025
CCDC121	0.315422955	0.333487043	1.025049837	0.986316243	0.094990902	0.153874887	0.666096451	0.815989371	1.329463442	1.314430061	0.873616225	1.811896268	0.657041181	0.960599876	0.186687149	1.349858937	2.361717947	0.52139218	1.466989784	1.959731961	1.796333361	0.711983812	0.731911832	1.412962806	3.725687475	1.418487142	0.534454407	1.108791597	0.376374475	1.849524207	1.66988454	1.402542697	4.242492963	0.630383913	0.491429075	0.497602352	2.186354379	0.910579835	1.933030908	1.053483164	0.564279222	3.616630332	0.712934836	1.300677194	0.5536019	0.629113579	0.909696601	3.336841035	0.920892686
CEP131	4.273768816	6.030057363	6.727993833	5.359182453	22.91892915	13.7226517	5.313339244	3.633544002	6.920723737	17.00049561	6.670611008	8.062848425	11.79907814	8.538126638	4.890529012	11.92701808	6.557609629	9.721085055	12.93446769	11.40261592	7.550903825	8.314838403	7.116355879	13.87800361	14.98995875	5.408568766	7.834732317	2.980165137	19.83738326	6.297348814	5.344602306	4.609163569	6.747007795	4.047218505	12.18302277	6.128384671	3.85775897	10.22621385	3.860020893	4.427419695	11.60240778	12.96294007	11.40679906	5.516877563	13.2851601	14.48769576	6.638771379	8.564922511	6.590109058
RMI1	1.848883227	1.747465959	1.589848574	3.94898701	0.343684923	0.425402615	1.188375327	5.325828581	3.574541212	5.918526117	2.125375999	2.348265945	2.77750368	5.849927788	5.961133082	1.707102574	2.148983097	3.52024516	3.114732241	1.200314871	3.430086932	0.955069521	5.765228213	1.542010134	2.770494869	2.360734381	0.426310377	3.096403782	2.251002688	5.164542478	2.864137886	1.419856077	2.06140554	1.81319633	0.597786266	3.426805717	1.846592477	1.645832356	2.225520826	3.928479183	5.450447226	3.933777056	2.095145846	2.360919795	1.785332262	2.118213042	6.298204956	8.826408495	1.263417672
WNT10A	0.013837584	0.08125307	0.158742559	0.070467679	0.621239988	0.116599216	0.021150877	0.581419042	1.226664249	0.030924623	0.005825474	0.277963359	0.238874155	2.917154776	0.102118473	0.912012775	0.240257291	0.010106869	0.038906577	0.117170375	1.500382658	0.035696779	0.749129501	0.70789997	0.080215028	0.516175088	0.817936181	0.135504421	0.008714415	0.046598435	0.031128681	0.317426785	0.372752039	0.032840194	0.315992764	1.869738128	0.219291643	0.186532534	0.147010655	0.712563435	0.582107598	0.353149411	0.136296253	0.581289901	0.193162221	0.743430817	0.051582194	0.009708038	0.19452636
KLHL10	0.006640483	0.006156684	0.006721638	0.013526623	0	0.033572703	0.045675185	0	0.008531316	0.012720291	0	0.013339114	0	0.014684329	0	0.014271636	0.027894306	0	0	0.02976808	0.044445362	0	0.019374137	0.027056735	0.065990036	0.006351435	0.042055429	0.025010337	0.018818724	0.022362006	0.025608453	0.055730173	0.021183044	0	0	0	0	0.04630067	0.008465829	0.020724259	0.020112923	0.022105041	0.007848824	0.033208779	0	0	0.014852189	0.013976298	0
LRRC74A	0	0.012660599	0.013822371	0.034770169	0.036062623	0.025889579	0.023481603	0.048716124	0.065789217	0.006539499	0	0.006857635	0.008624291	0	0.014396373	0.029348181	0.022944731	0.007480398	0	0.051012546	0.00456987	0.033025328	0.00664016	0.018546482	0.033925463	0.019591628	0	0.01542937	0.006449801	0.017244453	0.0131653	0.097412958	0.101641851	0	0	0.019490839	0	0.009521266	0.017409123	0	0.041360197	0.083337443	0.104912045	0.047803354	0.01588502	0.009825635	0	0.143704231	0.023347269
PCDHA5	0.068579745	0.004102148	0.105246456	0.175747223	0.002921154	0	0.002536084	0.010522975	0.001421087	0.004237713	0.011176	0.002221936	0.002794348	0.03424417	0.004664555	0.009509075	0.005575724	0.05332176	0	0.003305705	0.002961358	0.483662759	0.004302943	0.033050748	0.043968621	0.262378368	0.042031782	0.398273969	0	0.001862453	0	0.191232677	0.009409393	0.037408	0.002806587	0.037891243	0	0.006169951	0.276394911	0.017260505	0.104975095	0.014728408	0.162117821	0.079656257	0.164700465	0.050937507	0	0.002328073	0.007564725
STK40	10.76880875	5.280551405	9.179148589	9.204515918	16.40181651	9.123907429	8.891749269	12.87626424	17.23697497	21.82023684	14.8416063	14.35058354	19.57671617	27.44304132	13.64150387	12.50390653	14.46367196	19.29659073	16.4130033	8.308702588	33.6583689	11.04946551	14.44035165	5.540628738	9.082321456	12.65359233	10.40843648	13.59602174	13.61681106	22.14963648	13.50642036	32.70351256	12.50754534	12.19228318	16.85864209	13.39754592	4.684759932	11.60142377	10.37657695	11.27307003	13.913717	10.74645074	16.39546298	15.00600779	8.305507107	6.247469227	8.293021515	10.62451136	17.19398966
SCG5	3.038656111	0.598005769	0.27566063	0.160582448	0.113557851	0.217397008	0.164314191	0.562476015	0.580059573	0.178466377	0.597381639	0.273524721	0.316832728	0.689381116	21.33665794	0.292646532	0.361254133	0.463249895	0.328159712	0.353394288	0.964136469	0.083194953	1.136069028	0.058401148	0.204753921	0.253623557	0.397142283	0.313107549	0.182788423	0.404242129	0.317831688	0.228554618	0.121927903	0.127562319	0.063644093	0.419394748	0.199732939	0.319803532	0.228415463	0.223663451	0.470309009	0.294230579	0.101648703	0.666625417	0.2167553	0.433160169	0.312565543	0.573180945	0.130699344
MSX1	10.9497497	5.519931739	4.501056294	2.510209399	0.284269582	9.758254392	8.552786153	0.847476727	0.729608625	0.056881301	1.865767336	0.626309137	1.462793649	1.543101361	3.498369681	1.72309813	2.388673672	0.487990136	0.447268326	2.418235287	1.748966905	0.825866881	5.42914488	4.022902504	1.466216123	3.180990371	3.620139239	5.03274041	6.016843081	3.006133896	1.137975631	34.04188263	1.223520627	1.79704018	3.437553005	1.864868759	0.450296913	0.383028841	3.747806433	2.687506261	0.79446045	1.169690334	2.763933713	2.769518217	0.984459158	0.83327874	0.232450776	4.015482576	1.379232567
PEX16	6.644097731	6.508716222	12.646942	12.57107214	25.82289692	18.70346624	12.62260196	5.04370069	9.441899005	6.183505239	15.36422389	5.686898449	9.9295987	11.96061285	12.41770827	9.985479799	8.166597496	3.44503004	6.344470775	18.78688946	6.376766157	6.376880727	11.93255203	14.28771594	13.63861617	8.872868214	13.6870321	9.513822539	10.95395875	8.407906267	6.773214838	9.495067597	8.964371717	12.89996703	9.118254343	9.58767499	11.56882692	10.73653058	5.513774905	7.604661244	19.30119646	6.468200602	9.581765009	7.455145034	21.16935996	9.644041809	9.626466527	5.634238428	14.38412863
TEPSIN	1.821001234	1.740420317	1.231067627	4.581170577	4.446855795	2.401889983	3.061254118	2.923990472	3.507155655	3.497746099	2.683872325	2.137675594	1.970366143	4.896523839	1.864053742	2.631606424	2.934806728	3.378219826	3.11025247	8.02494188	1.913381213	1.8543285	2.510216005	7.810203141	6.909258671	2.475098987	2.673880095	2.001541223	2.263423777	2.732254827	2.641416205	2.230002747	2.115546415	2.853034922	2.872060475	3.000123904	3.640935524	4.548763684	3.724609111	2.006123064	3.149813795	3.755164643	3.558622467	2.647734171	2.291319133	3.524198619	3.097158682	3.09188162	2.181096759
PAPPA	0.410685172	0.496758685	0.177569037	0.668973487	0.019752178	0.036095079	0.868333697	0.307255776	0.038436259	0.022142077	0.012022433	0.573652195	0.060119647	0.62699282	6.518880793	0.011690583	0.085685872	0.011918996	0.006554628	0.028448541	0.44325924	0.032888353	0.253924571	0.072031279	0.131760543	0.03902074	0.124879876	0.03790126	0.02954603	0.041215033	0.044576366	0.1049979	0.140262391	0.031466768	0.032779328	0.077639996	0.06688187	0.020859906	0.020804301	0.014854206	0.053545248	0.150894171	0.03375408	0.112892059	0.041129754	0.058709294	0.022811515	10.82041138	0.023250434
RFPL4AL1	0	0	0	0	0	0	0	0	0.011133931	0	0	0	0.043786323	0.01916402	0.01827293	0	0	0	0	0	0	0	0.016856352	0	0	0.165780846	0.054885113	0	0.016373119	0	0	0	0	0.015425487	0	0	0.028414974	0	0	0	0	0	0.122918806	0.034671721	0.040324859	0	0	0	0
GADD45A	10.24601854	17.59564775	11.54156297	7.646529891	2.681754536	3.509191196	50.16621048	13.58632035	5.516553579	13.55817629	7.867987863	6.944623652	11.03000543	8.200051708	34.62710514	10.16838569	14.41692086	22.12583597	4.784582122	33.01897349	121.1078315	15.89429727	3.965096402	10.23801205	16.62987192	12.19365	8.73148144	9.941155564	4.239442793	14.05636866	23.0565193	84.69367514	9.568408583	3.134333791	5.133854329	16.1009732	9.664387125	11.45589115	6.177272629	60.68937469	21.91005958	6.08545691	29.21071255	8.353589015	8.441441146	9.556201813	4.176666807	14.80886334	11.53993399
CIP2A	2.897376701	1.663393727	4.686195853	3.083990229	0.281377456	0.73416	0.890461625	5.607585143	2.181326575	4.315662184	1.94467773	1.763987808	1.376204417	6.179059308	14.23294837	3.061794285	3.38704743	2.69987816	3.284252541	1.186367546	2.532744987	0.525332796	7.794842674	1.176338659	2.501864011	2.291302009	0.29929707	2.254994012	2.607126837	2.031260268	2.955737825	2.200861102	0.862495459	1.446822459	0.161333101	4.336637173	0.276095001	2.54980285	1.976167377	4.22086488	6.894924279	5.121813809	1.787454368	2.691673469	2.574802586	2.408739738	3.263216408	5.05284819	1.527846499
CALML6	0.074587419	0.025146645	0.034317714	0.062154861	0	0.377096232	0.046639461	0.112887357	0.060979981	0.136382783	0.025691318	0.013620724	0.017129677	0.097463203	0.014297131	0.036432333	0.336101756	0.014857663	0.212438002	0.212775723	0.471990207	0	0.125293319	0.147349041	0.252686966	0.103768382	0.085886571	0.040861352	0.025621356	0.216923979	0.183043617	0.199173541	0.201882349	0.012069231	0	0.087104148	0.111162413	0.04727815	0.077801003	0.116389796	0.034229231	0.060191236	0.040072625	0.217023165	0.141979642	0.087821111	0.083411585	0.128442234	0
DEFB1	0.032924572	0.152629087	0.033326951	3.152155877	0	0.58260579	0.075488277	0	0.105749055	0.283811512	0	0.198412339	0.332702772	0.145614479	0.347109214	0	0.691522033	0.036071795	0.039674011	0.491982919	0.088146868	0.12740315	1.440900754	0.313020381	0.040898637	0.031491424	6.516171945	0.124005226	0.373224898	0.110874379	0.031742695	0.055263812	0.035009633	0.14650986	0.041770003	1.174853131	7.988531003	0.183652865	0.08394985	0	0.930748644	0.219200617	0.155662867	0.461032344	0.459602161	65.81212424	0.62593589	0.034648353	0.037528211
ZNF705A	0.004180065	0	0.004231151	0	0	0	0.014375855	0	0.002685155	0	0.005279287	0.004198366	0.026399722	0	0	0	0.007023586	0	0.005036966	0.012492315	0	0	0.004065224	0	0	0.003998114	0	0.006297423	0	0.00351912	0.004030016	0.024556802	0.008889564	0	0	0	0.006852801	0.005829088	0.005329087	0	0	0	0	0.004180866	0	0.006015429	0	0.004398914	0
EIF2D	5.12498071	7.225102138	6.560574018	10.03803227	12.15064776	9.842309868	9.181935667	8.33175207	10.40171524	12.68091858	13.14502253	9.387277157	6.646051428	8.445838413	6.44825957	8.906844349	10.9739813	16.74412119	2.831456987	7.209013998	5.929040987	16.07615571	5.716811862	18.87260921	17.43313515	5.661637935	7.493274513	5.681942842	5.464430901	8.796845266	10.19812817	0.840244322	18.86793476	11.21688496	5.486705335	6.476552715	14.41696269	11.72712592	15.8641065	9.8915161	3.517142616	7.68336579	6.851077189	8.352625749	4.281735959	7.796514707	11.13303652	5.929345435	14.11231998
OPA1	9.888377583	7.534023246	10.67298771	13.02739623	2.068761112	2.510024478	7.011232841	15.87505751	9.587854278	13.53550075	8.434814288	9.860570275	11.49254145	13.77367667	11.58167199	7.667203491	11.83053405	5.933169838	7.028508319	5.85135878	10.59090666	4.840610895	17.78040299	6.922527036	9.862710092	10.41479706	2.229863658	9.076407531	8.140835546	6.936847377	9.765109696	9.626180231	6.796452264	11.23922778	2.85972232	6.573036257	4.495593256	9.508079267	7.657005433	17.45937863	10.33513298	14.4842706	7.565753377	8.811435452	9.101733142	8.627077398	14.7311198	9.686601563	8.236669388
IFNGR2	107.2094357	61.7913704	76.77750444	45.76943021	40.42483005	17.41206819	110.5602577	59.9768728	65.02596592	27.015255	48.89220119	43.41009488	44.50610501	28.69389882	24.92696803	63.45386482	27.88659784	16.89281168	11.26318352	99.74770851	109.5916306	11.7836938	36.84195003	27.05070166	40.37377999	51.38328051	36.4591796	26.86576579	37.67425845	30.90801234	30.80223227	152.7939478	32.85862247	48.13733886	20.4045052	61.78895547	16.48287344	33.92812959	21.7314965	46.39517449	49.79334548	20.30661675	36.65040133	72.06275966	47.3644353	48.10423462	21.68467321	44.87383068	35.59213578
LSM8	3.421292463	4.067248124	3.127055495	6.594882055	5.310722144	5.628009459	4.189392711	8.088785519	4.167568573	6.6823621	5.239590541	3.123189135	3.201125704	5.511695617	3.892799089	7.870428241	6.048860144	1.840846524	7.668123756	8.872757457	5.461841091	2.557059178	5.451838397	8.536160128	6.81873134	5.776338607	5.051781396	7.292385925	3.049966619	4.21594023	6.257338894	3.941146325	4.637722172	4.29663166	1.716888362	6.995783104	5.787521568	5.756984997	5.631493851	7.727345311	3.804710753	9.369832129	7.578475508	4.775518739	9.103625934	6.010314073	5.883619496	4.360503551	5.72529422
SAMD13	0.596720937	0.570139219	0.331976948	0.343313907	0.04811829	0.063331429	0.892946566	0.465846469	0.623255244	1.675323061	1.323183433	0.709135079	1.052924829	0.15612991	0.124858851	0.675496582	1.695311798	0.194631087	0.115267067	4.567224818	0.923781724	0.683017321	1.0454744	0.600103494	0.961916993	0.474896149	0.51205984	0.713695839	0.163513194	0.425670969	0.421594445	1.647661367	0.552169301	1.216180253	0.317838892	0.123531301	0.34351277	1.225955964	1.869931283	0.398049732	0.441494664	0.707617234	0.258431897	0.979538846	0.593469882	0.432640771	0.983146159	0.575232853	0.970910761
IGSF3	1.784342721	7.589468997	76.64618725	23.18796737	22.88727787	52.01712567	36.54906716	17.03075106	21.21105409	34.90544088	21.7137511	60.34585265	36.94805905	7.082648903	0.125559722	29.02674364	96.44483601	28.07701803	44.24547519	0.527538658	19.89702315	41.53044838	38.20600707	25.03453618	38.63941803	29.34095162	36.9120782	38.51080166	68.16424023	38.50766815	23.92619393	0.460496917	23.89430179	45.65878405	34.74634288	1.098875062	9.849628233	69.9263496	44.87018535	61.78390297	13.67545569	68.72627539	53.81425184	27.50839371	25.96199447	29.78223681	22.07591299	39.24949469	81.94251428
MMP7	1.246569927	0.175874964	0.027430534	0.00690015	0.080512174	0.00856299	0	0.418934901	0.113151034	0.032444134	3.893161833	0.210939449	0.034229859	0.591766461	0.035712054	0.04368116	2.566972652	0.066801921	0.032654631	0.020246908	0.557738585	0.006553886	0.131774154	0.303645747	0.378704121	0.00647994	0.053632892	0.607289305	1.759951672	1.015242752	0.470278349	1.381642882	0.036019382	0.00602942	0.05156968	0.454485587	1.577147242	0.103922381	0.07773402	0.105717808	0.909713645	0	0.128121998	0.433672636	0.015761934	1.33568152	0.037881714	0.035647681	0.03088848
NPY	0	0	0.034593448	0.017403961	0	0.453559556	0	0.040640849	0	0	0.064744353	0	0	0	0	0.201987817	0	0	0	0	0	0	0.016618423	0	0.169811494	0	0	0	0	0	0	0	0.018170038	0	0	0	0	0	0	0	0.017252127	0	0.020197299	0	0	0	0	0	0
ZNF732	0.007176446	0.006653598	0.319622635	0	0	0.281188606	0.065815588	0.102408268	0.036879561	0.013746963	0.009063619	0	0.027194242	0.277716625	0.00756581	0.00771176	0.036174832	0.133661381	0.622626879	0	0.014409782	0.097193557	0.069792832	0.107215241	0	0	0.045449779	0.027028955	0	0.024166873	0.034594182	0.054205408	0.022892756	0.006386841	0.009104451	0.010243134	0	0.050037659	0.027447352	0.011198471	0.862205139	0.111482788	0.016964626	0	0.40071105	0.051637229	0.008025465	0.468234646	0.016359767
CATSPERE	0.21066255	0.016837458	0.139707072	0.266349285	0.196636176	0.247901827	0.224844611	0.388728363	1.43023096	0.340920236	0.045872413	0.806211349	0.036702498	0.15662042	0.026804233	0.468365264	0.161726464	0.274571879	0.052520223	0.206239966	0.075361198	0.161628229	0.173083968	0.374910303	0.324848252	0.132012516	0.080509989	0.098494435	0.075483365	0.262971611	0.091045054	0.060964925	0.262624768	0.297388303	0.368632565	0.129605307	0.267951956	0.167144028	0.796448292	0.204038054	0.102676633	0.278085804	0.339149618	0.112617079	0.202806216	0.31883993	0.07311267	0.09937912	0.066239501
LCOR	1.572945058	1.337583324	1.140743526	1.211263071	0.155166444	0.144947636	0.439843487	3.064186949	1.722526158	1.350598286	0.480998821	1.348047272	1.072993376	2.006836323	2.097112961	0.861112739	1.036008996	1.123015322	1.866391658	0.581784407	1.449832002	0.60126241	1.480162434	0.392269103	1.331324943	0.941144845	0.345209391	1.046208757	0.658012014	0.928513077	0.741178802	0.686780634	0.868645818	1.380978001	0.229907867	1.450933048	1.046793724	0.708780114	1.270696835	1.74311414	1.552328263	1.822333541	1.233308942	0.672630145	0.793829462	0.806822884	2.46993139	1.625498976	0.388914615
SEC14L5	0.007289461	0.006758379	0.892804172	0.004949528	0.442765163	0.067565258	0.114205593	0.514326041	0.034338647	0.023272417	0.368254124	0.041487794	0.036829997	0.351941001	0.007684956	0.68671095	0.553209085	0.015972504	0.011711704	0.029046514	0.024394513	0.305574793	0.125242412	0.019800667	0.039237939	0.023240545	0.07694254	0.217806555	0.03672513	0.036821181	0.126500302	0.205961581	1.04381354	0.008649895	0.024660875	0.083235542	0.577600036	0.030495392	0.48324629	0.075832166	0.421945954	6.756559213	0.031591607	0.004860572	0.056530758	0.062940497	0	1.851292991	0.069239173
TMEM256-PLSCR3	0.049238781	0.022825719	0.02492027	0.018806079	0.032508544	0.062234889	0.042334841	0.014638335	0.019768498	0.005895012	0.077733736	0.02472718	0	0.054441706	0.012977568	0.046297702	0.046537783	0	0.029666292	0	0.016477983	0.01786235	0.065843273	0	0.022936506	0.017660814	0.038979807	0.018545013	0.017442462	0.005181654	0.065273012	0.061985379	0.071990869	0.005477647	0.039041966	0	0.030270781	0	0.015693402	0.01920864	0.068354047	0.047806366	0.021824458	0.006156027	0.042958513	0.008857289	0.034415026	0.02590835	0.007015442
ATRAID	24.47605168	73.04342795	57.17227762	26.75477546	32.44278609	94.40489313	67.61839026	57.54502696	45.38058085	47.56491009	37.62657032	44.21846798	60.85787074	33.94862022	35.73938929	78.96403078	55.06833469	25.6884066	30.9212832	108.3472612	99.8417827	32.81713311	29.86822089	73.25031293	53.69105762	55.23870356	60.7457236	26.07608186	55.10800869	55.62291363	52.35026081	180.8567511	66.43281657	31.17607902	79.50823812	42.55656706	94.385676	31.82734171	33.97665412	38.23009901	39.28624631	38.16081157	37.54431842	73.84764084	54.46001063	49.65977675	24.2248478	43.29557927	70.82991667
EHBP1	37.71630481	25.71726028	13.36407097	5.000423287	2.02020784	5.430984077	26.82876686	17.9067567	11.51307298	10.28133493	5.963680413	22.46692027	10.92510045	4.482025711	8.113216478	9.58045449	11.29950535	5.762823688	5.027733514	10.17753973	44.02457711	3.49913782	6.731917309	9.107509522	6.205714992	8.324058208	3.234862745	11.92557612	6.316442004	11.17316015	9.295059902	22.4355276	6.087902184	8.432094302	2.606592501	9.369001306	4.294377544	9.724932028	5.026378552	4.897307047	18.29994553	22.60052857	10.05565265	8.742850592	14.28246755	8.068329979	6.105019651	16.92462631	7.859409197
ZC3H8	1.726404912	0.83568588	0.931680171	1.126890645	0.295973052	0.458114787	1.011428533	2.625786794	1.407686563	2.790889645	2.583947125	1.278917836	0.927686229	2.581137986	1.010592698	1.250454827	1.640717748	3.814209767	3.12908921	1.663990592	1.750803802	0.664349516	2.812977879	1.839529991	2.594758229	1.539501224	0.430399081	1.298650369	0.718561602	1.206506432	1.78857584	1.522928316	2.09689668	0.621796723	0.589906356	1.112949052	2.302525589	0.72822535	2.875842041	1.309773166	1.316878382	2.428942104	0.741250063	1.337981723	2.540857161	1.616249976	2.895974404	2.524436977	0.239179799
TRMT44	0.967830662	0.706520125	1.503518397	2.320103007	1.436703816	2.680915476	0.621322075	1.361715745	1.62952668	1.375821988	1.13484512	1.606470349	1.698619085	1.890132117	1.084783701	1.793220758	1.585121773	1.917549362	1.654823319	1.059534007	1.298283304	1.60643595	1.763588236	1.502657617	1.822329723	1.288188435	1.20976056	2.042836796	1.799644005	1.739381293	1.524372673	1.603981347	1.187281638	1.209506797	2.414332113	1.50064824	1.192501838	1.591150924	2.42617676	1.28768643	3.246138244	1.198262649	1.668952206	1.660911909	1.554856406	1.712387866	0.65623449	1.537401775	1.674475353
CYLD	4.524325183	2.520875453	1.823730837	7.312928323	0.652918193	0.803105229	2.310574127	13.11531405	12.12778561	2.010736861	0.774868053	5.837576714	1.985750646	15.16167204	3.617052713	2.682872627	5.00644015	0.513782214	1.203377607	2.920990018	5.788817914	0.929652543	7.69768223	2.616988191	2.550466005	6.471329697	2.069754321	3.698135666	1.073062398	4.829711567	2.333227787	6.13806296	6.478619929	1.563468532	0.880084993	11.97898174	1.836369769	3.905104414	3.585625518	4.364141137	3.851483422	1.989760854	2.467017313	6.547190079	2.671078332	1.973883919	4.176464553	2.227177065	1.66174015
PUS1	2.130608091	2.313944304	4.921934871	6.33108245	6.99349549	5.306106481	3.348982351	2.657728611	4.142964618	4.399518551	11.00282386	2.112359881	4.96281151	6.511687956	7.57515597	4.732496519	3.464636375	5.432593603	6.305952795	5.961250256	2.333846713	3.266983947	7.618071448	9.538867826	4.113181307	3.432334512	5.016606614	4.334938875	3.760789961	2.336921257	5.728260676	5.352809262	3.255248472	5.747194302	3.20111834	3.922828866	6.166624324	5.739328257	6.097612143	3.260437172	2.317407313	2.461634651	4.030587415	3.924255742	9.121803957	5.78845955	6.708942797	2.158365089	5.61125322
PDPK1	3.867507159	3.1049668	2.841673165	4.003594354	1.966652352	1.420064478	2.458730418	3.456625857	2.818402998	3.200679459	2.470465788	3.632710917	2.796449623	4.253879249	2.466146472	1.473560167	3.431934101	1.240386422	2.114073551	0.927671032	3.132299665	4.957843554	3.750046272	2.490403283	4.095635737	3.255537684	2.045698686	1.971476536	3.608523865	4.69055653	3.106536684	3.193819421	3.147502531	2.830496468	3.649297492	1.856513112	2.240980732	3.254014111	2.960204187	3.063599715	2.709280282	3.212575025	3.837475767	2.91595332	2.610567759	1.705965322	3.308629003	2.692106601	2.940492997
F7	0.012441064	0.957376508	0.654841661	0.016894912	0	0.020966352	0.095081413	0	0.002663929	0.003971949	0.36662876	0	0.005238206	0.045852254	0.004372021	0.017825443	0.038324351	0.036347443	0.004997148	0.006196781	0.002775639	0.256753436	0.008066176	0.084485456	0.030908377	0.03173207	0.026263865	0.071847877	4.023239826	0.041895615	0.015992631	0	0	0.018453679	0.010522298	0.011838309	3.78683621	0	0.026434801	0.077654536	0.00837376	0.059820493	0.039213096	0.016591264	0.665726767	0.125325393	0.714196586	0.096011087	0.009453747
BLACAT1	1.251045755	0.233929311	0.532073571	0.176672873	0.534450124	0.36541431	0.60862108	0.500069768	0.111428564	0.020138336	0.19916349	0.174223794	0.318701252	0.040683538	0.01108338	0.084728903	0.132483981	0.011517915	0.025336242	0.243493751	0.68253468	0.101701245	0.025560401	0.092809841	0.104473204	0.035193823	0.216387401	0.007919105	0.009931057	0.004425347	0.070949271	0.61761094	0.011178761	0.014034411	0.006668691	0.060021889	0.043087502	0.703695948	0.060312668	0.213264669	0.260043835	0.314963611	0.720707636	0.126180052	0.428030737	0.711062241	0.082297202	0.077443813	0.089872169
TFEC	0.480659136	0.330854094	0.071874251	0.819625081	0.096164214	0.025313523	0.246288799	2.598118148	2.911015566	0.015694343	0.098876701	1.161192681	0.395556037	2.782055251	0.320549978	0.510643573	0.431348468	0.163566646	0.057041717	0.92228015	0.203505664	0.0088065	2.406324263	0.1360036	0.24199464	2.051401806	0.288267486	0.632243028	0.04987702	0.427650073	0.419522097	0.365192528	0.377515955	0.115045155	0.025407991	4.940135093	0.191028569	0.335138859	0.9470289	1.8069233	0.448515386	0.729307805	0.266845484	1.731797124	0.508305954	0.083842994	0.069226598	0.477084247	0.42750207
MT2A	235.8389868	642.6817255	114.7127517	152.3068045	78.77295664	283.584858	963.1822365	102.8106486	89.18870454	99.77085264	111.149357	430.1434399	139.7038533	45.96042468	349.654414	347.6376148	186.1346485	7.645554457	25.97172512	687.8161329	491.3873009	56.76143792	79.99191781	96.88602159	91.17102664	283.1776277	291.7823613	93.17823345	313.3699963	177.751218	285.9627343	1833.997376	1281.105489	69.34163904	31.52455097	436.242449	95.91381391	596.8810723	90.14132955	41.19508847	284.5746322	17.42265224	196.9862653	313.3772164	76.27414529	368.6285929	20.56702376	47.56928083	120.2251345
TMTC4	9.873854413	1.900689636	3.959711535	5.438426989	0.864774173	0.386926467	3.834436167	3.407630234	2.055126335	4.720095958	10.37242315	2.033821376	1.461131166	2.546883603	2.399359234	1.361687496	3.986386367	2.017835061	11.54420088	1.949733328	2.225279758	3.493034017	5.515080311	3.517030384	2.920587812	1.140007639	2.105621174	2.725568442	1.261022516	3.726418577	3.703742964	4.186480481	4.092934249	6.143406956	1.884551703	1.206966783	2.879553134	4.216446661	4.635324718	1.483988451	1.061476175	3.639049436	2.68111419	2.738104104	3.712870266	2.141313246	6.538207519	5.339315564	4.230073213
CBY2	0	0	0.007496604	0	0	0	0.772609192	0.017614222	0.01427239	0	0.009353655	0.014877035	0	0.008188673	0.007807915	0.023875608	0	0	0.008924319	0.254534598	0.351944517	0	0	0.010058739	0.018399575	0.021251154	0.011726043	0	0	0	0	0.66506422	0	0.00659122	0	0	0	0.433766461	0.009441889	0	0.01495455	0.016435748	0	0.081482624	0.155075176	0.031973772	0	0	0
PAFAH1B3	25.61991101	10.81754086	33.63433897	30.25073324	59.22390022	98.89840329	18.3722719	5.776757324	15.7094358	36.56317192	34.72437211	17.27725427	14.98979561	14.53143223	41.45031949	36.48153094	27.72033563	48.83500814	76.47147355	32.11805953	11.83261436	55.81308435	41.77481671	43.02078001	30.19916129	14.94681981	55.12128578	16.53336601	41.74016799	26.37759294	28.74210472	9.373155357	20.66175295	41.62420482	75.57273798	21.7191679	27.5281221	28.17939019	24.53211043	16.5106184	29.56131906	36.00894056	20.13546904	16.08484433	56.89641555	26.90956855	54.72199697	26.72782226	60.33854018
PTPRD	2.500687556	2.270938412	0.047596137	0.07836746	0.013170449	0.007203921	0.017968192	0.027111071	0.031120573	0.004094218	0.091779297	0.180322595	0.007199272	0.029933696	0.214814877	0.059716041	0.06584016	0.071810469	0.006867968	0.004258358	0.181201868	0.017919492	0.541826808	0.119985411	0.132749309	0.010902961	0.02481632	0.041859763	0.00403806	0.56260842	0.101657096	0.022720957	0.783321922	0.087500012	0.019884715	0.099655627	0.147166152	0.017883083	0.159858149	0.215676772	0.081999539	0.265620738	0.077472049	0.394771057	0.019890433	0.334236168	0.025495474	0.766241496	0.107192395
KLF14	0.03896909	1.269709878	1.391857032	2.120574439	0.558670883	0.267382171	0.223367328	0.039720788	0.890446698	2.223441157	0.899962537	2.572037793	1.76498997	0.344694762	0.645596125	0.083751838	0.963463622	0.036594945	0	1.863374429	0.026082368	0.926297963	0.016242202	5.111205708	1.804892857	2.337539256	0.352569388	0.008386912	0.915041304	0.154663287	0.01610153	2.023023036	0.615634556	3.938819366	0.240129496	0.007945947	0.063885947	1.436188793	0.248404846	0.477786904	0.325990139	0.012354427	1.013322866	2.171551102	1.256332615	0.112158912	0.043579381	0.005858476	0.799522143
TIAM2	1.37973142	5.859564607	0.727996791	1.000773026	0.252285131	0.046572954	2.809823958	0.889341039	1.499960302	0.484936273	1.277185103	6.682135975	1.07393437	0.762007438	0.204304414	1.316933435	2.630163155	0.608534814	1.751374309	2.602099877	2.834339902	1.474675993	0.586633807	0.743262483	0.478058673	0.788410694	0.907517641	3.795377163	0.59946741	2.695395377	1.205209478	1.57942269	2.201387039	1.343306876	1.402402848	1.047970623	5.224146622	0.555704395	2.733313074	0.996640612	0.947951421	0.819239811	0.359710537	3.196785615	0.628664975	0.176754075	0.926387927	0.565850984	0.208442333
MRE11	4.548018537	1.30371324	2.305944161	6.387436985	0.518919058	0.452733723	2.592804846	5.34022027	4.025962402	3.207220598	2.336893065	1.839918122	2.259622552	5.585316144	4.45814813	1.471459719	4.352273651	3.839101135	3.884585619	2.351984203	2.375494456	1.211796328	5.119771222	3.013435457	3.457847014	3.153885198	1.58470861	4.455801787	2.345352895	5.186755067	3.419797577	1.729809787	3.040478965	2.103957039	0.373925455	3.225304178	3.87901161	4.566839358	4.44910187	2.714853666	3.300177756	4.094909267	1.971699282	2.550817787	2.828624461	1.923423333	5.415688901	8.137716958	3.296537806
RGS20	5.329799155	0.150850327	3.603278232	7.10560867	7.460878854	4.779771535	3.623035249	2.122453071	8.066784434	3.192266992	17.13664567	26.1219085	26.79802526	1.226569331	5.87367076	10.61231635	40.40715753	51.07874693	2.762638571	7.654742508	0.122099428	17.7239654	17.37220329	28.66047336	11.64888498	4.480030018	6.908612074	25.67076011	6.730110932	5.844385805	12.89135301	0.926880779	0.461355017	6.98561948	9.607728741	2.076015539	100.309486	22.92971037	35.53316807	9.909468035	4.410350617	4.650230289	12.79159122	8.669364107	20.75077841	21.97403857	14.39085025	13.50584537	9.430068199
RD3	0.011067472	0.00342038	0.003734243	0	0	0	0	0	0	0	0	0.003705309	0	0.008157961	0.003889316	0	0	0	0.004445424	0	0	0	0	0	0	0	0	0.002778926	0	0.006211668	0.00355673	0	0.007845572	0	0	0	0	0	0	0	0.003724615	0	0	0.003689864	0	0.010617951	0	0	0
ASS1	1.852433565	2.358534752	0.914032615	0.336347236	1.553471396	11.68074126	0.579700465	1.534025496	3.039512163	0.27181802	38.13032693	1.440755477	1.101491611	5.408551432	0.271997056	0.449135414	3.567745817	0.2374352	0.186532889	0.431783566	0.165773912	0.249584859	2.223071026	2.172522721	1.019140387	1.60893301	4.289136654	0.660764898	0.697033188	1.359701584	0.467627144	0.056296611	1.053457083	0.537292486	2.114438622	2.26841413	20.8521188	0.697971209	1.585386043	1.215834517	0.880418466	0.498124417	1.786984195	3.829440458	0.720294535	12.47501286	2.08889957	0.41269028	2.629017298
DIRC1	0.182117014	0	0	0.030914268	0.020039621	0.019182089	0	0	0.019497801	0	0	0.106700046	0	0.016780068	0.015999827	0.016308475	0.038250438	0	0	0.045355417	0.081261722	0	0.014759468	0.12367302	0.075408094	0	0.024028777	0.022863837	0	0.370525709	0.029263276	0	0	0.013506598	0	0.129970252	0	0	0.038696267	0	0.030644569	0	0.053814019	0.091075958	0.035308556	0.021840009	0	0	0.017298443
KCNJ4	0.030485124	0.275574959	0.054000958	0	0.161015683	0.019265691	0.0174738	0	0	0.007299537	0.038501727	0	0.038506519	0.016853201	0	0	0.032014289	0.091847699	0.055101725	0	0	0.029490899	0.022235692	0	0	0.00728954	0	0.005740871	0.01439883	0	0	0.006396151	0.008103925	0	0.338407818	0	0.274875309	0.010627853	0.00971623	0.03567784	0.123112515	2.663844781	0	0	0.017731221	0.032902792	0.008522927	0.192487119	0.017373835
FGB	0	0	0	0	0	0	0	0	0.003733238	0	0	0	0	0.012851499	0	0.012490317	0	0	0.357153999	0	0	0	0	0	0.014438367	0	0	0	0.005489953	0	0	0	0	0	0	0	62.20583368	0.008104327	0	0	0.017602521	0.012897328	0	0	0.054084154	0.719252452	8.721931775	0	0
RPS16	151.285005	233.1307225	170.9858504	154.5389888	448.0827005	324.4132956	256.4929243	176.6395883	243.4307019	327.9987119	665.5540395	151.8198418	230.3992578	313.0429356	260.2614749	348.5616351	250.5913473	703.2852094	662.2526669	244.7715006	104.41286	553.872909	302.4363775	495.2586105	486.1250914	178.3852604	302.9963579	189.2593965	239.5135533	225.6128768	432.6959612	77.87320789	321.0819679	254.4064068	503.362584	256.4669993	425.5000284	376.9185785	256.6081821	145.7361657	253.7573212	219.7934042	207.7774853	178.7200825	595.7142036	320.7275646	788.3080537	235.7416145	381.056698
BICD2	11.80774426	10.76358278	4.835845895	6.439552179	6.622011119	5.23680878	6.473339963	8.502897819	7.429233955	15.43472816	11.57891352	8.617893448	10.6926514	14.63118516	20.60359712	4.249681162	6.988454737	8.026920154	6.591873578	3.776150708	5.500326135	5.929261717	11.05468286	4.403339366	6.40295615	9.675359181	5.951281582	6.334172295	12.4680267	16.7355447	12.07324802	5.637106605	7.280217012	10.48023984	7.990152425	5.861330756	9.662753409	5.774320975	7.639122894	12.77777774	11.02874768	7.575353208	7.392060683	7.381866782	10.48827817	21.40415304	5.991669464	17.08502884	6.310707079
PPP1R15A	31.21639011	27.53626123	15.0444086	34.12585867	35.11217551	43.43659701	22.62066131	28.74127951	38.7453325	53.90510128	22.125718	51.19722594	18.43289528	21.27718014	55.86932091	43.9829407	15.59440537	74.57734623	59.99497971	316.5755951	34.20934903	29.38121355	18.55670225	39.70201835	72.26949087	33.31786592	29.45348483	27.08267727	28.29160566	37.1311233	15.32508188	44.82111357	16.55064849	33.51469169	29.08086198	36.82133294	31.9903178	76.62477895	19.29207189	33.53832356	134.5779528	30.08172341	39.24221623	24.22469334	53.63803394	16.33620633	42.23848863	28.93649387	35.84797131
DCBLD1	11.99905819	2.828824238	3.803270311	2.22841142	0.301705174	0.306297369	0.844009636	2.62379325	0.741282424	0.265262556	0.416826784	0.834501522	0.451861497	1.431576751	6.873719411	0.617548083	2.233704393	0.369171205	1.059591062	1.172562898	2.942720932	0.272387523	3.185012613	0.661400072	1.585408449	1.306836385	1.363008489	2.00624053	1.314661304	2.075150825	0.867791946	1.162169036	0.866302311	1.659645813	0.647088949	1.159560572	1.184286431	0.743458794	0.997463092	0.824730684	0.899433153	1.021811116	0.521033452	1.546626217	0.698041705	1.683909816	1.308567405	0.653344256	0.33672475
COQ10B	16.7613165	22.70181047	10.38219013	9.586807529	2.313251012	3.354279299	10.39949464	14.25978704	17.01400516	13.27380114	5.294075809	11.59091547	12.60512043	11.52603866	12.84311742	14.63170416	12.96445793	7.411282956	6.172762986	26.13455921	24.95236398	4.754215632	12.24108066	9.910001192	11.48410277	19.14516634	5.217916849	12.68239079	6.280973742	12.30518235	8.528546239	20.16144464	13.34710757	5.516090831	2.721311072	17.18987093	12.65395399	11.78758576	7.474250712	24.3778042	11.19015931	6.22944745	11.62436192	12.60664804	22.08735648	11.34900557	13.50054196	9.686467601	4.487916322
CRY2	4.122326326	4.570384476	6.184546852	3.518634562	5.151698417	2.310018533	3.043809076	4.87800314	5.563546501	2.061671924	3.872714798	3.283745541	4.033511323	6.769523184	2.788496269	2.09216434	6.399826725	3.737689606	5.640313297	3.724755069	3.921199187	6.075137007	5.110084804	2.875258088	9.415314714	6.407194415	2.793209654	4.034490036	4.071582647	3.919284112	6.328612862	3.382965345	6.205299388	5.787782206	9.95082732	3.297016871	2.272134622	4.987523065	3.048435712	2.85588645	4.569428974	2.954623966	3.89735882	3.125342507	3.094555714	2.531471865	3.522807574	6.197360833	3.665816192
LOXL1	17.68950248	6.71193651	1.195756717	0.718376359	4.731025501	3.046397368	1.036765167	2.881622819	8.074901343	0.360571458	2.765333316	5.767305332	2.661827999	7.77946455	2.874029931	4.608106147	4.718731878	0.488303208	4.744954935	1.972125097	1.50893041	1.649305061	5.129911303	8.080939769	2.305954419	3.195171698	4.007956362	2.262111725	2.444416132	2.189426025	2.060892536	0.24694734	2.825143603	1.478810984	2.25626923	8.375058613	8.243201827	1.749928524	1.384676264	1.255934539	1.54654385	0.139242918	3.140349613	11.84142714	1.892662846	2.316494101	0.967822076	9.430772871	9.568507214
KIAA0825	0.36719354	0.184931059	0.06577073	0.1015763	0.003990607	0.026738893	0.107401372	0.168912188	0.260141661	0.141834602	0.030535215	0.179088647	0.064895409	0.131989773	0.100363388	0.051961637	0.238667061	0.074498734	0.112892845	0.05419134	0.569408452	0.039468676	0.154304814	0.059517022	0.197090981	0.131523186	0.031102443	0.154802338	0.024266487	0.150114221	0.097608407	0.210517185	0.339030398	0.143896174	0.01341934	0.511164328	0.096613639	0.174897834	0.223468618	0.073097038	0.161714465	0.160964601	0.032148903	0.134512297	0.028124799	0.032618467	0.064214507	0.415041688	0.062005325
ALG5	8.435653469	14.63124415	22.56669037	17.8482061	5.872503976	2.783405042	23.76504451	15.23481693	14.58382621	8.155103735	11.24282442	12.28380978	13.78119632	12.71362405	12.24346274	8.209280696	17.72361514	17.40735399	15.67958848	20.87998829	19.66038743	6.682481032	14.6149339	22.98231592	15.37945322	11.73906717	13.9807944	12.09264602	5.630949842	24.29475448	14.33621077	16.57327469	16.87189863	16.87272718	6.925329372	10.39204182	25.28336899	34.98038802	19.17695436	15.12223861	11.44979007	8.564343262	9.953696721	15.64051776	16.38828746	24.21714512	17.0864488	12.39501387	22.76241659
GALNT18	0.746326605	10.93043089	28.69822642	0.424259334	1.140180933	11.2210302	4.899661616	4.53042942	2.213132094	8.145615569	5.989807656	2.148546148	2.937727867	4.6680742	1.514169439	1.576018335	1.735215054	2.41972427	0.988207736	0.784541165	8.265366756	2.665472711	3.291520003	1.137397387	1.924231801	1.431830934	5.008300652	1.121100241	0.54925561	1.209148227	4.484550596	1.452994868	1.605636183	0.749167483	2.912061324	3.115242766	7.234466394	2.033093422	0.553184842	23.61708439	15.10504346	0.702948839	1.143695041	2.156950052	0.323043592	4.133728924	0.810359532	4.045727747	3.783551409
TMEM14A	19.86281004	13.10573046	27.21958588	34.62726794	4.168786536	13.27458567	24.09803433	18.26232611	26.99632672	18.82673581	21.53957165	23.8536834	14.06759215	18.29553452	20.47216551	42.02399852	26.55043077	17.38136908	11.50850259	46.27496114	13.4961118	9.714939686	13.48494601	43.93473653	40.04504249	17.86014548	23.7372583	21.36750055	12.37900201	13.87723621	9.941991396	20.18488454	30.53390575	14.02046187	13.36437973	26.10893168	11.91206109	55.7733572	41.17977116	23.66702017	31.52214042	45.71710224	20.88942323	14.93169831	17.82765279	16.41529826	15.20470432	17.36329544	43.70697384
KLHDC1	0.649203334	0.893149268	0.307370724	0.687873316	0.034566012	0.112495358	1.296409448	1.182924518	1.63785094	0.982839244	0.204980708	0.815057118	0.42985176	1.383507095	0.248380545	0.888914994	0.72135456	0.390045786	0.246042217	0.85273766	0.816472823	0.207655267	0.519350611	2.979391123	1.34622638	0.876333217	0.215523579	1.542004576	0.326416586	0.590629218	0.56028075	0.703023345	0.963102666	0.354119107	0.239114506	0.508149384	2.420433963	0.817701247	1.201437978	0.563712253	0.470438989	1.806715749	0.080446528	0.486995813	0.68211525	0.248631714	0.380568825	0.909087017	0.375956271
SUGP1	5.618176153	4.230834988	6.971729401	6.664803926	10.07238629	10.38787118	6.41362832	5.863322695	6.500652692	5.879132737	14.05384007	5.324039727	4.576324764	6.81937128	5.994244305	5.80675205	5.275429986	7.938677464	8.908489434	6.941754063	5.30217562	6.91875698	7.289862584	7.367049722	5.533441976	8.872667666	9.20229472	5.903102562	8.593649607	5.706977119	5.762117084	4.451182268	6.817570473	6.935179334	6.091214367	6.379110313	6.0889108	5.929165546	6.506944124	5.208769314	6.737190744	6.090524872	8.75211273	5.607497096	10.45263116	6.858700539	7.662964385	8.367538352	5.385564553
ZFP37	1.154215065	1.334209786	0.413675897	0.416240622	0.05232883	0.134615758	0.743929008	0.830604551	0.284800147	0.680847865	0.034410085	0.343302684	0.106371684	0.451865516	0.817318192	0.202282589	0.274675947	0.607850057	0.164153248	0.455235186	0.658139694	0.321074385	0.361321247	0.343127427	0.46458637	0.329297013	0.090196782	0.666068487	0.002339753	0.548412876	0.014327676	0.895919109	1.19307144	0.255702823	0.081699338	0.095452657	0.292360296	0.127796843	0.76416296	0.139140209	0.917743107	0.662351081	0.079044105	0.582172795	0.484050624	0.317230076	0.567826269	2.484026232	0.050817238
CPE	37.01981867	18.58200833	41.19900701	1.56063753	1.215391478	0.558154692	12.73531634	4.681941238	7.812903239	1.946617338	2.701270984	6.001045356	3.696228817	12.48302027	2.445582725	2.109698128	7.674781769	2.984471562	0.211567898	36.04634771	89.58503528	2.012457227	18.78269503	1.618647651	2.848497403	1.480863472	2.67037044	4.997653767	1.563073779	4.855458178	1.523456219	205.0373557	63.07441102	2.561673879	1.883208621	3.007242725	10.52791104	2.619040108	3.405049069	2.274834227	1.369759396	7.781004351	1.301742566	11.68066612	2.12906532	3.001369446	3.71274609	9.5519347	1.819318957
SELE	0.394735815	0.693764948	0.111181908	0.188782681	0.131439807	0.685476238	0.027544577	0.99596229	0.449805972	0.085477026	0.013005354	0.837745794	0.927830751	2.702172809	0.065136918	0.059016407	1.603353785	0.086493635	0.024816807	0.261582543	0.158520174	0.019923241	2.279978834	0.554766329	0.098067527	1.145793326	1.722782063	0.180990834	0.009727454	4.054314515	0.172082102	0.097944108	0.116795496	0.183289107	0.139348737	1.84702799	0.191325423	0.373354058	0.210048568	0.744513918	0.460908353	0.045704643	2.113738772	3.831387781	0.039929086	1.501639914	0.149704238	0.014448779	1.201115566
ANKFN1	0.256881095	0.442608921	0.064429859	1.104413676	0.006003492	0.462600611	0.018242364	0.010813295	0.002920586	0.069674048	0.008613253	0.018265896	0.025842975	0.030161948	0.119831146	0.009771422	0.034377325	0.007471754	0	1.066628633	0.009129179	0.004398289	0.002210829	0.271700735	0.031062405	0.086973282	0.291541985	0.176376522	0.002147449	0.038276725	0.006575043	0.16598302	0.012086238	0.002023161	0.005768037	0.009734158	0.011180469	0.510384125	0.034778011	0	0.475092628	0.063061471	0.104790812	0.052295553	0	0.016357135	0	0.019138423	0.101054588
RSPH9	0.56228311	0.249566832	1.259406615	0.37772747	1.263768097	1.648201492	4.409278568	0.412571813	1.095111655	0.607295987	0.400401127	3.887127224	0.596898616	0.641539427	0.264863724	2.796150414	0.603051369	0.39321136	0.425270409	5.014411083	1.309187028	0.451358708	1.105305178	0.844918781	1.709006503	0.22313308	0.9565572	0.680383825	0.259928704	0.156113317	0.161476334	1.777138004	1.768232652	0.340709207	1.388745426	0.256136737	0.686452195	0.33366047	0.808356332	0.177349559	1.232002522	1.533237912	0.473703818	2.668365187	1.12725684	0.232420524	0.775971857	1.491894063	1.070445508
EWSR1	20.61661694	14.97993447	20.87474873	20.95759991	23.44161314	26.56288905	18.13255311	33.83074404	27.36330443	33.08997791	27.36822675	20.62115744	21.057176	30.98498008	32.39309505	21.60745229	33.1367018	26.9388261	42.5399218	28.68428128	19.55531343	19.2969751	27.41691764	30.73536046	19.88275772	23.83886188	30.36424557	23.41359898	29.43123738	21.10859303	25.39267464	21.41991319	25.20238598	25.69864095	16.49916725	31.55636851	20.18638694	29.563825	28.18793865	5.210838552	29.35179756	30.65577018	29.05369175	24.80199911	28.00907082	26.61139471	35.47069173	25.82445809	18.2094905
SLC35B1	8.984375279	6.48339689	10.18149341	11.89112175	15.66919914	15.25745755	9.385096911	10.18122277	10.7313191	8.077932739	7.340777958	6.932688242	12.76903571	7.252592482	10.14178176	13.67465806	11.3388023	8.61970254	12.71647552	12.27688142	16.77822534	5.2343667	5.882778717	12.89206091	12.26016612	7.392935091	12.73887285	9.21313369	8.235886161	11.36022183	4.060490846	15.31678708	9.923713886	7.68822555	9.822802919	11.29421507	9.162573637	12.32104702	7.182910317	11.74597008	12.69203922	15.51576697	14.30876795	11.59230461	11.07913755	22.56773575	9.360417353	8.995869051	12.65604207
NEK9	7.433469126	11.93062255	10.12053652	1.38045662	3.847207754	5.532166384	9.429785315	11.89147781	12.68410658	14.70603363	8.840968335	5.646036129	10.57251962	12.12435262	4.523643629	13.58344366	9.738389316	5.672845743	7.053330698	4.190160187	0.798780426	11.0921231	7.146949669	11.52064572	9.438587888	10.60275709	7.352692087	15.85415612	13.3176795	8.91733428	15.2714705	13.32559748	9.23994675	13.63758377	12.33464656	6.847035772	14.32713159	17.72282497	5.581914038	8.248310782	11.77954986	1.285399839	9.39311473	8.380489627	9.636590899	3.737239095	8.224790567	10.84884344	15.45400392
SFRP5	0	0.1192103	0.832955959	0.026191255	0.045274699	0.10834328	0.068786431	0	0.363417342	0.008209992	0.508821497	0.008609395	0.129928043	0.104253939	0.009036939	0	0.079216184	0.009391241	0.051645362	0.038426117	0	0.199015378	0	0.372545888	0.266197553	0.032794991	0.787164928	0.090396838	0.097168574	0	0	0.014387855	0	0.007628727	0.021749522	0.024469708	0.196738096	9.06070816	0	0	0.034617013	0.019022857	61.15464996	0.008573508	0	0	0.009585972	0.018041299	0.273571665
GJA3	5.511754026	1.296448047	0.293476711	3.312854474	0.115649878	0.068710972	0.072706901	0.122109725	0.04462119	2.363286518	3.604549597	6.97673272	0.87359218	0.033392689	0.885151809	0	0.274029042	3.011036172	2.369157407	0.424213712	0.185969423	9.507023036	7.489771336	0.340454824	8.080930155	2.758687454	1.554077623	0.373096054	3.192465934	21.07815348	0.33776031	1.361106014	0.343619786	0.096762298	2.256766475	0.008621451	4.203583932	1.179241004	2.652870046	0.669213405	3.155887797	2.010706097	1.067340639	0.293009645	3.998065472	0.917049845	7.018322157	0.59115635	1.122231066
GFPT2	39.92433579	40.97480481	2.382877016	3.162215949	2.104193711	4.452772824	8.209350101	5.29347911	3.878875355	0.141905756	3.70917418	2.357799959	0.786010299	2.016760534	61.58758778	1.634580072	5.410468384	0.818829752	0.507827335	1.899054067	54.34254386	0.480946891	2.267017187	3.045241138	1.181970598	3.577425811	1.209401513	1.336776339	2.07450839	7.298305989	4.28843815	4.807951654	1.571932533	9.063099914	6.336509409	3.792425908	1.522139016	3.264429679	1.775539335	1.849575078	7.28310814	3.094382037	7.678070917	7.995618075	1.256245908	0.961833061	0.456565002	2.553583591	8.552679315
GPR52	0.014465023	0	0.014641804	0.073662904	0	0	0	0	0.018583841	0.041563083	0.018268857	0	0	0.015993502	0.015249835	0.031088031	0.012152483	0	0	0.064844072	0.038726289	0.027986538	0.014067618	0	0.017968335	0.04150616	0	0.010896047	0.027328661	0.048711354	0.01394578	0.072838517	0.076905352	0.025746953	0.018351159	0.041292632	0.023713967	0	0	0.045143836	0.029208105	0.016050535	0.017097162	0.028935591	0	0.041632516	0.016176328	0	0
SHANK2	0.01015133	2.784307659	0.006850261	0.00603114	0.003351068	0.004276892	0.419912669	0.022131393	0.004890695	0.002430694	0.009615601	0.001699296	0.01709653	0.139364578	0.016053148	0.005454275	0.087416354	0.003707228	0.004077441	0.005056285	0.008492972	0.00818355	0.047716778	0.002297874	0.005254125	0.004045609	0.004018143	0.020391141	0.007192062	0.00284874	0.000815578	0.017038982	0.007196132	0.005270071	0.070832082	0.004829755	0.055473653	0.002359333	0.073336539	0.005280208	0.014519273	0.167082932	0.004999385	0.004230531	0.003936247	0.07912953	0.010406272	0.11929135	0.009642273
MXD3	0.604600927	0.402012105	1.499066184	2.55643722	1.830541975	4.241582666	1.48772249	0.84243418	1.469169124	1.623169834	1.997678593	0.84646692	1.249668793	3.811728801	0.917475518	2.382233499	2.52432108	0.973518544	3.020874921	3.860147238	1.397933384	0.841876751	2.47965644	3.03577192	2.719640305	1.261709967	2.383487751	1.186870045	1.052848078	2.830362164	1.666263632	0.925127366	0.902642628	2.144160709	1.704514351	3.953068496	1.682007661	2.346241964	2.57320788	1.119749324	2.768434163	3.076520773	2.883734648	1.24302897	0.987481788	3.594516233	1.423968788	6.606769935	1.280823137
CERS5	10.65908255	9.089049717	8.384110859	9.317225542	6.949609212	11.30023142	12.68185154	11.86297897	7.447766994	7.984578813	7.751517414	5.39620412	8.530086952	6.994921283	9.705809303	8.755391965	6.459121125	5.796832097	9.191261382	8.07703426	10.32753072	5.138807655	6.043760372	11.30341291	7.499448889	8.473250907	9.056669912	7.53380716	8.883948907	8.272832063	7.524679084	10.1785559	6.682435867	8.803512403	9.697547623	8.979951351	9.817223934	11.16023821	7.485729419	6.997408317	7.105294525	2.54091699	11.81866109	8.897876416	10.83963764	8.758558579	7.825919867	7.727583743	9.611136681
ACBD7	0.063035829	0.058443287	0.202052985	0.10700299	0.124852991	0.079673536	0.012043857	0.249867971	0.101231072	0.080499571	0.079612215	0.021103938	0.09289248	0.325251033	0.033227945	0.440296177	0.194180125	0.011510226	0.050638657	0.015698787	0.428936309	0.162613366	0.255433378	0	0.013050433	0.040194662	0.083170366	0.134534909	0.23818625	0.123826993	0.131674973	0.185159595	0.201083368	0.056100171	0.079970873	0.269918193	0.051670486	0.014650546	0.080363208	0.327880466	1.230406037	0.233150634	0.198683179	0.073555895	0	0.151188844	0.070493369	0.873425296	0.047899826
KLHL2	7.442194706	3.041118799	2.789445165	4.835208685	0.853355573	0.739778663	3.923323824	5.297459121	4.887703865	4.628730548	1.344950228	5.478510392	4.189374056	5.34341582	4.992115387	2.144560312	3.527433886	1.803496601	2.189304528	6.632316016	7.900163007	0.633050853	2.253144051	2.296468299	3.564561235	2.95459831	2.162292032	3.361745815	2.783683891	6.005385311	3.342607482	5.474928204	3.461884908	2.369358055	2.660766432	5.447556086	2.951898931	3.468819381	5.057458134	4.439765705	3.894333506	3.116456837	3.170746468	4.971899755	2.231697685	3.228756466	6.386307192	4.149032849	1.964338224
FAM216B	0.061848032	0.004410925	0.014447052	0.048455405	0.037692418	0.030066243	0.010907919	2.081971242	1.194938753	0.027340166	0.018025861	0	0.288449683	1.688542505	0.005015665	0	0.007993894	0	0	0.220380982	0.006368531	0.004602381	1.772077554	0	0.023639115	0.050054991	0.0150652	0.10034377	0	0.032042293	0	0.00399276	0.080941256	0	0.018107069	0	0	0.026537506	0.036391803	0.193021287	0	0.021116061	0	0.004758453	0	0.082157517	0	0	0
ZNRF1	3.210369628	2.247238451	1.855885157	1.504085644	1.029163063	3.178544314	2.202052234	2.116690938	3.529885255	1.096692624	1.072214617	2.507886391	0.975476308	1.719584221	4.775977317	1.667423332	1.516383055	1.46551888	4.73674594	1.412499464	1.526791853	1.71674445	3.160329207	2.470797453	0.713390135	1.857729945	3.484657347	1.996416688	1.502853383	2.543589431	1.422039659	2.10304984	1.325644683	1.57618973	4.03665609	4.327677491	1.766056305	2.887568755	1.637136248	2.051159105	1.544984283	3.237697109	1.973164438	2.345802845	1.473063817	2.435747541	2.409407535	3.536110979	1.059151251
KCNE4	1.079980245	0.905767031	10.48756488	5.157746522	1.567147902	0.231524651	0.354359251	3.004220058	6.839430424	0.193719173	0.375937991	1.211194105	0.510953687	4.856564187	0.555206406	0.446992218	5.007907317	0.827831957	2.625738381	6.837202583	0.988478204	0.446698799	7.248247897	0.632329796	1.744479577	4.580841557	5.818593933	9.8484205	0.396543912	3.858543991	0.426786851	0.259420984	44.66483849	1.304179328	11.60975145	6.127810585	5.211460508	0.925968484	2.520164737	0.279883027	0.392992075	0.745267922	0.52322955	3.500111942	0.11542062	1.230158074	0.495048971	10.25681976	0.778610281
PRH1	0.096605691	0.21984721	0.106676	0.393570374	0.023193177	0.033301048	0.070475383	0.334198412	0.078981326	0.748630291	0.05545903	0.02646236	0.965107246	0.097103405	1.120318231	0.094374381	0.169700742	0.14432744	0.116409569	0.144355256	0.09404956	0.110446871	0.085410536	0.214702436	0.054546731	0.06720045	0.208575682	0.218310094	0.033184803	0.236598005	0.135473289	0.19163467	0.233462677	0.117240591	0.066850652	0.087746843	0.374341907	0.159210227	0.279910913	0.027408758	0.133001191	0.18515439	0.02076084	0.105408224	0.183892159	0.088469097	0.049106709	0.221811329	0.050051576
ATXN3L	0	0	0.009277975	0.186709936	0	0	0	0	0	0	0	0	0	0	0	0	0	0	0.011044949	0	0	0	0	0	0	0	0	0	0	0	0	0	0	0	0	0	0	0	0	0	0	0	0	0	0	0	0	0	0
GTF2A2	8.645063603	10.46987903	16.43742654	16.71943768	7.121608347	11.53527253	14.48291125	14.94171476	19.85320357	7.616750598	13.12693776	6.25564462	12.78732824	11.13355399	11.86905505	21.16097479	12.6317852	8.325176698	10.19235732	18.99545436	17.50002817	9.945458093	10.21326605	17.82569285	7.193794459	10.53327208	12.95665542	13.00190927	7.962364127	8.274727228	10.80200755	9.011485547	15.07367951	8.84795174	5.359179997	13.5732645	11.80523316	14.50771655	10.54550561	15.1227906	10.32996952	16.30750421	14.36930047	10.96070068	17.58752877	18.6684153	14.65005778	12.90733324	12.86039321
SLURP1	0	0.027171957	0	0.089547754	0	0.148170028	0.033597203	0	0.056478266	0.056139831	0	0	0.111055814	0	0	0	0.09848716	0	0	0	0	0	0	0	0	0	0	0	0.083054703	0	0.028255137	0.024595998	0	0	0	2.384361148	0	0	0	0	0	0.03251952	0	0	0	233.9880761	0	0.061683101	0
CXorf51B	0	0	0	0	0	0	0	0	0	0	0	0	0	0	0	0	0	0	0	0	0	0	0	0	0	0	0	0	0	0	0	0	0	0	0	0	0	0	0	0	0	0	0	0	0	0	0	0	0
COX14	11.3671087	12.98670123	31.14793395	30.17584054	42.66610801	34.62994544	25.38952862	30.27906132	27.46459672	23.06687833	28.78667885	18.44377984	31.56924512	25.70407682	14.59709084	39.54513481	24.68170385	23.49326104	17.0907355	40.72151332	34.94822032	13.62133211	23.15091974	30.2793354	29.7160422	29.05364183	29.53913738	28.83624235	20.13182519	18.86786401	19.98085823	25.87448593	13.97409675	21.51207136	23.05493936	41.11622445	30.17707277	34.66854332	33.78907151	30.14278763	20.6426443	8.707078854	32.00257361	25.33517281	31.87174652	34.34151028	25.19418553	12.37898777	31.112321
PEX1	3.230198742	3.357365449	2.500459715	4.527506606	0.495102969	0.593029347	2.480187579	4.210840378	2.885147883	3.260909536	1.509288284	2.916080813	2.656779355	4.150151791	1.458575116	1.988746796	4.750383688	2.293410641	3.660431673	2.519762383	4.396472419	1.159938399	4.186654927	2.540795943	4.732340651	2.769319511	0.787313632	6.089814667	2.606281751	4.137405499	4.498355276	3.333564686	3.658629337	2.803409885	1.042946252	2.212262367	1.587690726	3.181951432	4.028651604	3.009941838	2.72276546	8.187511201	2.926884326	3.684054807	1.805324785	1.855360061	2.832030008	4.338296884	3.780131743
WBP11	18.74044327	27.02211986	31.60879802	35.90928959	22.16127924	86.18419099	17.36280076	27.50751601	25.38339445	29.47211229	30.57580389	18.99201165	32.84241141	24.00444412	27.10257475	20.58700324	29.73746147	41.08635166	20.59834318	12.27828303	19.23190513	28.4442214	22.13907938	34.52546236	20.02771223	25.19767807	19.43263463	26.64285534	42.19763321	27.28173089	27.04877792	15.74031903	13.65846005	49.37927511	20.90144215	24.74120888	16.28144309	31.8978075	30.08658391	27.58471003	21.11784992	23.07150758	30.45571085	18.04213305	19.80584102	23.74746925	27.31204459	18.92077763	32.85965929
CPEB1	2.457916477	0.474240777	1.679321342	0.983401117	2.266567698	3.082446114	1.904096445	0.67433632	0.056608892	0.014679045	2.184844098	3.053617821	0.137930915	2.126662685	0.389801746	5.226936862	2.341797485	4.898791297	0.41090974	3.59836846	1.7374268	2.513044579	0.376351155	1.80833842	4.942715986	2.977597553	0.709771749	1.887548231	2.296525715	0.287085686	0.005540965	3.63522867	0.052964056	2.315351579	0.24061352	2.017995813	1.438437566	2.615415767	1.377492883	1.219691384	5.649711439	4.221726494	2.377577388	0.456037593	1.091986389	2.643885233	1.364711006	1.298341046	2.821244372
TNFRSF25	2.486418622	0.607041486	0.552965403	0.486844489	0.456144322	0.228466611	0.575602927	2.512544261	2.804784519	0.073097843	0.476874052	0.738298491	0.37038446	7.656764608	1.444055835	1.342418963	0.506198364	0.096817509	0.22265241	0.852318341	1.890016877	0.089374058	2.125122256	0.414621323	0.623709428	1.34853706	1.062092785	0.338884318	0.049328303	0.375368351	0.158778291	0.492183629	1.076345172	0.089371762	0.412774621	3.342532124	1.145824022	0.711385326	0.74254264	0.858723793	0.352823171	0.36994067	0.612460676	1.526688451	0.448575463	2.034744071	0.251554693	2.997038288	0.215188563
CTTN	60.08910139	33.59431008	30.49655359	44.52333917	44.88463513	19.20481542	42.84156875	29.70071157	34.05319245	26.13196048	31.15198439	18.7434798	56.70189568	20.63872025	70.39525704	10.52581957	36.80593727	29.47992253	33.84023531	43.8185801	48.94788961	21.69883367	34.8400453	52.47581446	24.13239679	32.5471054	40.56276057	35.99801945	54.04161173	48.85665384	40.86821102	30.49883262	30.70940842	68.51598837	90.81411702	31.99283493	39.35280438	50.3642413	21.76753538	51.44897941	66.1406331	25.50716245	26.88401205	17.72528757	42.56378548	112.190986	44.45929909	29.43439635	49.08107839
SPIN3	1.381142817	0.774877682	1.598763746	2.770096499	0.327334848	0.187996558	1.835024205	1.196015198	1.419531155	1.634889415	0.957149977	1.50812427	1.010947768	1.550577942	0.261347306	0.433833338	2.142162221	0.682864084	1.450904633	1.00544304	0.895968082	0.986657697	2.114675689	1.414085773	3.519270621	0.230332416	0.448566004	3.649303037	0.441587874	2.397072136	1.338393181	0.784636699	3.758131298	1.449801437	0.86262011	0.262845629	1.625612714	3.022337678	2.438021532	0.408935704	0.522012717	2.074809796	1.079937411	1.579763458	0.543786716	0.723678806	1.132663256	2.355339501	1.509674473
UNC5C	1.259330207	0.357784865	0.175926379	0.030002897	0.058346523	0	0.016885071	0.192668434	0.19963759	0.042321604	0.052086332	0.100595768	0.042790527	0.372935239	0.173915198	0.064893538	0.038360219	0.346944164	2.509625299	0.066027469	0.156746332	0.079792408	3.082600128	0.126028421	0.025614757	0.087344862	0.452415653	0.179737365	0.04591522	0.096720644	0.018460375	0.087765244	4.867679121	0.078650496	0.033634918	0.132445586	0.096586976	0.047240983	0.208432904	0.094233797	0.145731631	0.137285028	0.201946529	0.33735893	0.07881557	0.086904225	0.084004873	0.243352389	0.055401966
IL36B	0.025261549	0.179561711	0.502882119	0.00857627	0	0	0.009653129	0	0	0	0.106348402	0.524357773	0.116997805	0	0.071019028	0	0	0	0	0.050330195	0.219801218	0	0.008189175	0.022873002	0	0.120809798	0.013332178	0.101486567	0	0.219761443	0	0.10600362	0.017907549	0	0	0.036056488	0	0	0	0.026279558	0	0.00934349	0	0.033688521	0	1.199657996	0.009416717	0	0.019195811
MOV10	7.514754047	9.164142113	9.070153284	22.23971919	13.28789102	11.05373108	5.676662747	14.04280264	12.16756528	8.091406558	6.281455542	11.97473892	9.999049822	9.356776131	7.206187787	18.92811673	7.692631755	11.03836836	8.504598671	9.686356835	5.838846342	5.840531111	13.40089601	7.460991207	6.472465292	9.363834012	14.16056165	10.39420989	9.576963874	6.819140532	8.224054949	5.951638325	6.720580225	11.05831841	5.368045361	16.51350025	29.64970881	7.512189391	11.27887972	14.03543991	14.48312751	6.809194878	22.53124938	12.70352904	9.124210306	7.101666816	11.31862788	5.432429457	11.81751779
LHX9	0.004521532	0.034934258	0.012204775	0.006140221	0.001990144	0	0.005183403	0	0	0	0.003807032	0.080230131	0	0	0.007944752	0.016196025	0.002532446	0.046234908	0.003632288	0.018017072	0.003026303	0.002916046	0.023452316	0	0.001872203	0	0.004772619	0.007947165	0.001423749	0.00507546	0.00290615	0	0.309306522	0.012072121	0.005736275	0	0.007412602	0	0.009607362	0.004703744	0	0.414750014	0.001781432	0	0.003506509	0.002168942	0.043822635	0.106267778	0.006871666
TOR1A	8.713121619	24.95948411	10.71042906	9.853225185	5.462898509	8.39301963	16.20207731	14.86872339	11.28539543	10.84286582	9.563528311	6.556107053	11.92422725	12.12428066	26.20943697	7.02341861	5.589290179	8.822609407	9.099380747	6.562968531	8.967223438	9.140465578	14.5089957	3.723282562	4.35530298	13.92972902	7.688404631	7.954681724	9.032187879	15.0965359	11.48652336	11.97352269	11.19787675	8.676791617	7.862365611	12.3171777	8.906275864	6.439432214	6.094857219	12.0443659	9.514117441	9.76554462	9.01437215	15.24775023	13.94207916	7.523303008	18.37094756	16.27605906	6.830533025
PABPC4L	0.184627999	0.123955565	0.122441493	0.006484243	0.004203294	0	0.094879481	0.105991729	0.171765213	0.012195425	0.237199528	0.645830022	0.024124989	0.16894107	0.050339261	0.013682758	1.473557362	0.64519192	0.003835796	0.09988925	0.129964925	0.150891817	0.250758699	0.073497562	0.747343169	0.04871489	0.055440181	0.22779439	0.018042223	0.112556332	0.027620768	0.574379245	0.544957799	0.385287741	0.008076886	0.063609362	0.500986332	0.08434139	2.012894632	0.029803698	0.054635225	1.275108549	0.041387306	0.321568994	0.170336642	0.169494192	1.609047267	0.318240634	0.018141672
RAB3A	2.527766797	4.775493812	8.429555538	6.365771526	19.35224406	12.12329125	1.984785275	1.358852948	2.185410678	10.43042864	3.148755065	5.312423069	2.678961882	1.809007599	1.53323753	6.595450683	3.949115724	13.03132294	6.644763899	6.454826722	4.17749727	14.67196539	5.059761483	3.5389554	5.226116873	1.382747219	3.083891277	1.884524749	20.280332	3.906339777	5.658580693	1.70004618	2.402492754	3.097112055	8.731033402	2.63182611	5.307754529	3.331814521	2.229334915	8.415724862	1.546969193	8.760308028	3.908610681	1.982772372	11.37924053	1.494923355	1.781282386	3.152047167	9.689544658
CLIC3	0.160454838	0.458691256	0.757940384	0.435793997	2.012781545	0.152104024	0.107299819	0.34981516	3.006256071	0.102454	0.405298549	0.859505844	0.48979671	3.56297722	1.282800049	2.485774687	1.786136195	0.043948135	0.0483369	0.459546322	0.250585742	0.064675771	0.767228983	0.417689777	0.498289252	4.540169758	6.626409851	0.251803306	0.075786534	0.225139988	0.283607634	0.179548698	0.426540477	0.166600506	0.576759629	8.053922659	0.767228431	0.447507576	0.528448973	0.563358254	1.052980715	0.178042302	1.706869127	1.858958064	1.710980009	30.44118652	0.044859417	0.084427762	0.640115859
RAC1	78.39659858	96.01983134	96.93735616	97.3993724	75.41652545	85.75715078	107.1088227	147.6173917	86.48358795	129.3110706	136.1164776	69.30851804	102.5740595	68.79905366	182.3235397	145.2228367	110.4797273	87.8782373	145.3189442	137.1585814	133.1070068	103.4534852	125.0298777	122.4281616	80.86632359	76.25062883	85.89213578	117.3231525	88.09791534	59.99286598	132.1571956	132.8524651	106.0610656	141.4352737	65.1493734	176.1131555	79.20860967	125.9775203	96.77633071	95.23615581	176.7865845	135.2287601	103.9700732	133.5252077	96.72278779	97.1016808	101.5919088	119.7095466	139.1759138
MYRF	0.166515714	0.732299499	3.181581744	0.196610982	0.215983204	0.243991502	0.136833104	0.098131668	0.928607408	0.040930037	3.716610781	0.398131326	0.154490283	0.555591499	0.149139959	0.030086694	0.138656642	0.206649506	1.273156829	0.118905085	0.141039115	1.059169904	0.303818391	5.597881314	0.867648492	0.069062935	0.359302209	0.313022631	0.094657476	0.306425431	0.176166015	1.889691205	1.096837387	0.296388897	0.289769616	0.143024068	1.94713873	0.443862149	0.328764278	0.2437429	0.371938413	3.031495268	0.191590673	0.893166914	1.011368614	0.116633416	3.131058469	0.648209687	0.403112021
ZCCHC8	2.135217209	1.726110276	1.580196053	3.847709328	0.829808638	0.878994394	1.187554815	3.536272998	3.348153823	2.468314632	2.89112965	2.060893056	2.347047684	3.874660531	2.272067467	3.090457977	2.528745673	2.226223353	2.655857704	1.753610555	1.471545514	2.424735576	2.280864278	3.15333943	3.651198722	2.248407977	1.479586447	3.407772069	1.39942873	1.709168741	2.416506748	1.316245368	2.57085124	2.245205433	1.038510898	2.866706534	4.0764664	2.363859641	5.268823992	3.518413965	1.753481177	2.134141238	1.658955958	2.307708272	2.67554745	1.894725038	2.152892364	3.581108598	1.71953486
ZNF683	0.03969217	0.233068915	0.00669621	0.431214405	0.864786708	0.02508427	0.15925837	0.346139086	1.015635443	0.025344338	0.058484916	0.883695252	0.175476588	0.234060432	0.104614252	2.722679071	0.1889637	0.014495433	0.007971491	0.56345383	0.004427722	0.025598447	0.823502608	0.062893544	0.172568522	1.746364287	1.759645807	0.86706706	0.024996707	0.050124167	0.293383097	0.044415472	0.161788948	0.123637324	0.21820832	3.597509921	0.130142729	0.119926325	0.455425292	0.609052781	0.627820784	0.117447549	0.500424383	1.859272874	0.369381813	0.209440082	0.066582009	0.076578831	1.651335938
HOXA2	0.12165214	0.255259419	0.090733913	0.391270496	0	0.024278063	0.961538836	0.106595425	0.131614121	0.116516416	0.072778131	0.128615538	0.080874657	0.099110262	0.816765773	0.0756838	0.139857377	0.448945631	3.541317029	1.559493782	0.244268669	0.501708214	0.087175733	1.052218576	0.174975615	0.024496177	0.283848479	0.352077979	0.139111558	0.264127309	0.043210358	0.52122903	0.667205558	0.182344574	0.081228891	0.036555235	0.052483312	0.169643544	2.203939725	0.0599469	0.09049997	2.081632977	0.030271298	0.717244785	0.759708536	0.092140313	0.264928497	0.296470363	0.087576004
AC098850.3	0.010725542	0.019888243	0.010856622	0.11652193	0	0	0.043034491	0	0.047080191	0.065060734	0.011288344	0.105929592	0.013547699	0.081035681	0	0	0.093111981	0.001958464	0.015078287	0.048080657	0	0	0.020861746	0.038845653	0.193186132	0.020517357	0.022642291	0.074059459	0.011820484	0	0	0.022503495	0.003801591	0	0.020410558	0.068889843	0	0	0.223338641	0.008368326	0	0.05553879	0.023241576	0.067941451	0.004158902	0.015434863	0.087959241	0.276533524	0
ANKS6	1.133332274	1.919215424	2.509689019	1.946280359	1.446933907	3.569864322	3.592355391	2.130002417	1.875169542	1.195062951	4.506306977	1.362721364	4.129790305	2.553612207	4.0141501	1.025777914	2.317286876	4.22440711	3.291374659	1.290164294	0.817175728	2.227326581	4.761693638	3.105224351	2.59802039	2.043186793	1.330234611	3.580438224	4.089887511	4.704441203	4.218937367	1.575244622	4.712072359	2.567723412	3.46979484	1.163472909	4.586352324	0.139596203	2.5797892	1.821505589	3.142107322	3.953171743	2.562912017	2.622897597	3.235625666	2.564759719	5.319534992	6.262449676	2.027350351
SHFL	5.195225907	4.114213565	12.840373	24.24111954	11.37909306	10.06276214	5.365545339	7.820596972	9.131485751	18.18131311	4.684099568	10.35219387	5.944005949	8.189380438	4.69738477	10.38633868	5.464199693	2.105143655	2.005196327	14.78940775	7.2237688	11.94896856	21.48984958	8.991113086	6.827255292	11.4881964	15.06780327	10.38839857	5.027516772	7.96922688	7.941275075	5.062934121	10.5396013	14.99365905	3.693330388	17.19021502	16.19607678	9.246758882	6.969945513	6.975424646	11.38708343	11.21959412	16.28346186	6.516127096	8.265992338	6.584171413	3.288061241	9.641085709	8.045664624
HSFX1	0.008017293	0.014866369	0.056806917	0	0	0	0.018381761	0.0572036	0.005150081	0.007678831	0	0.008052394	0	0	0	0.017230656	0	0	0.019321627	0.011980022	0.069758614	0.015511642	0	0.043555416	0	0	0.012693755	0.042274222	0	0.013499224	0	0	0.034100061	0	0.030513593	0.011443297	0.013143554	0.01118009	0.051105487	0	0.02428305	0.053376411	0.037904661	0.048112974	0	0.011537488	0	0.084370416	0
CSRNP1	10.33690187	11.25903083	10.48305785	6.573206354	7.590851191	5.421667643	10.2277455	9.281856572	7.66241731	2.026064506	3.828115625	14.55764623	8.52928689	14.9104424	19.17816205	1.620678852	3.188230703	5.337929849	7.446419232	12.57057688	10.13370837	2.671660702	9.63860288	1.463117757	6.380670867	6.627210553	8.94685411	4.961057874	2.419207247	4.196633187	3.984449003	8.021815724	3.467718335	2.710623859	2.708526049	12.47566817	4.599830788	8.317006279	1.448304699	4.042100994	5.962161185	4.743367666	6.690597318	9.45731069	3.508839898	5.010202601	2.124685639	8.095446374	4.498574624
ARHGAP35	13.01022141	15.95250718	16.85819157	14.39549626	4.363196584	4.056198987	7.354659345	9.153678151	7.082570497	13.04139766	6.868843266	12.46836429	5.05592825	9.615774167	11.98240761	5.817268731	10.52578569	12.90145529	9.663382337	4.032046122	12.0857155	14.97284984	14.17585512	6.599677737	6.637632318	10.09193594	6.025043226	15.4530119	9.128963727	15.69201288	14.10435366	7.700487592	24.98954932	14.9056382	15.617739	6.064762162	5.543327997	12.44774459	7.866806472	5.101650928	15.65606364	17.57013637	8.034550303	10.79680175	5.932634888	5.278847561	11.88400346	14.17299108	11.02151999
MAP3K8	1.057645868	0.307953873	0.296397929	0.734460682	0.294316973	1.668239803	0.801630576	4.126575445	2.804637626	0.08371866	0.204229688	1.874347349	0.524438797	7.987708327	0.460755913	1.150628386	0.866528381	0.22504553	0.558234592	1.658778955	0.470952974	0.097241754	9.669582679	0.557965318	0.483174062	3.444484951	0.864962563	1.715190977	0.255968089	1.54534437	0.720517756	0.586861476	0.6691983	0.287828201	0.371487394	5.277384149	2.013336212	0.719158304	1.68268045	2.223268114	0.458894123	1.023240571	1.162284181	2.443542752	0.457560052	1.553479017	0.190612034	0.630097757	0.313836309
RPS5	123.5757217	90.17424383	172.1457092	137.6096206	283.8051803	198.4178047	130.8210167	109.9829695	101.6075868	276.7664508	449.0433113	93.8403325	107.7818316	175.6449995	152.6153899	105.525138	154.4882475	711.1490905	373.8359929	120.5487098	61.08119764	365.5185099	188.0380221	224.0544478	231.1354392	91.11229155	118.402804	147.59137	124.2488936	121.3150547	258.1466938	52.94540581	206.4597733	206.338945	460.3731025	95.58501135	145.9810041	204.1869514	147.4374991	72.38470276	234.8501526	191.9045138	100.3937052	111.5140714	189.7763018	120.7104939	441.5239937	123.3695356	252.9738011
AC002996.1	0	0	0	0.061335643	0.026506488	0.050744455	0	0	0.01289491	0	0.076058098	0.020161798	0	0	0	0	0.01686467	0	0	0	0	0	0	0	0	0	0.127131844	0	0	0	0	0	0	0	0	0	0	0	0	0	0	0	0	0	0	0	0	0	0.045761441
KRTAP10-11	0	0	0	0	0	0	0	0	0	0	0	0	0	0	0	0	1.632554973	0	0	0.015954399	0	0	0	0	0	0	0	0	0	0	0	0	0.011353192	0.009502268	0	0	0	0	0	0	0	0	0	0	0	0	0	0	0
H2BC6	0.081543758	0.264609806	0.288891137	0.290682217	0.215348048	0.618398744	0.70110226	0	0.183334891	0.351455706	0.102987131	0.163801551	0.102999951	0.270480781	0.171935963	0.043813184	0.205521781	0.134007654	2.702149577	1.218486193	0.654935793	0.078884334	0.396517306	0.110750364	0.101292996	0.116991457	0.258215974	0.153560876	0.154060018	0.137300397	0.039308312	0.342177489	0	0.145143446	0.310353284	0	0.668414406	0.284281313	0	0.063622401	0.205818769	0.452408872	0.289145792	0.122339079	0.189714882	0.410716637	0.455954519	0.042906509	0.046472759
MAGI2	1.572390613	2.363192665	0.991596545	0.916717284	0.453150864	0.425873176	0.903068448	0.712320611	2.217520693	1.225127037	0.403874106	1.781384484	0.301465513	0.403589818	0.166099104	2.985437051	1.893710707	0.787858921	0.793228537	3.188716411	1.79892039	0.919003661	0.652333655	1.362276684	3.042203472	1.708352809	0.575464077	2.708449168	0.828143222	2.211531198	0.392522073	3.403799469	2.327153374	1.091186963	0.251332122	0.843844754	1.943562793	0.587328744	1.901199089	0.968795942	0.414199818	4.199147133	0.495971919	2.079760295	0.998029275	0.462434959	1.740969844	1.800814559	1.248172902
H2BC8	0.125501956	0.884323682	0.711400185	0.332340707	2.121195448	0.222077805	1.640154378	1.193946479	1.580130384	0.144244447	0.063401966	0	1.331607027	2.386730464	0.582169137	0.620372326	0.485013922	0.604993618	1.149344062	2.888026047	0.033599843	0.752735197	0.585859063	0.102271868	0.124718011	0.672218858	0.158965496	0.359239383	0.545352808	0.147920922	0.120996877	0.294916611	0.213519677	0.044677329	0.127375192	0.680702784	5.102549783	0.420029041	0.032000023	0.626685726	0.278758053	0.306368113	0	1.179944479	0.058397085	0.794669784	0.112279709	0.607534273	0.514980428
BHLHE22	0.057895568	0.174451959	2.295289048	0.034397099	0.025482632	0.012196092	0.082963051	0.516358061	0.725214185	0.023104759	0.024373411	1.831695024	0.231576224	0.21337744	0.03051837	0.342178013	4.928826468	0.037000683	0.017440997	0.216279432	0.138854285	0.046672828	6.51730042	0.229343566	0.161814164	0.922924639	5.293704528	9.379980365	0.022787848	31.8402019	0.041862991	0.020245327	0.148774843	0.270508762	0.048966429	0.674859842	0.205647056	0.121102794	0.196826626	0.173157473	0.126646056	0.669182344	0.193886643	0.497032198	0.157145803	0.263834266	0.048558737	1.969963849	0.126482266
MAGT1	24.35788536	28.57645962	13.56138218	34.68894338	3.060316339	2.311575861	19.21800797	27.39904576	20.68290574	25.63308676	13.48267193	32.53701179	17.75289537	20.14241781	20.29785023	18.35193885	28.34196935	13.14983867	11.70926768	13.05950546	27.98258752	12.23422681	24.35291529	13.2020949	22.24756289	22.25736411	12.38717049	55.93162128	8.350721576	30.88640479	20.77160509	32.24318355	40.83491365	14.93395309	13.32165833	19.43699058	18.01598163	24.86248823	30.75216662	18.79498902	24.36650396	39.94001745	21.20335074	29.71745889	14.9863831	13.84877995	24.21336065	26.96164911	19.55080863
LRRTM4	5.562098239	2.28984257	0.002944599	0.802933826	0	0.007353725	0.160074217	0	0.003737379	0.01114495	0.055110489	0.718758783	0	0.016082191	0.049070079	0.003126042	6.403212812	0.050993917	3.761286867	0.943279487	0.397198584	0.011256692	0.002829125	0.260764906	0.025295164	9.621613896	1.524548159	10.53354945	0.008244062	5.086725905	7.665033637	0.026855557	0.043305816	0.012944864	0.011071753	0.004152161	0	0.105473097	4.902888507	0	0.02055905	6.317016018	0	2.409152695	0.006768017	0.318161692	0.003253206	3.101149248	0
RUNDC3B	0.153703925	0.120820019	0.047351159	0.064660703	0.008824241	0	0.053627128	0.643704457	0.208202153	0.035203608	0.063301007	0.151020857	0.08441185	0.280779341	0.073976269	0.201075539	0.137552688	0.076876578	0	0.094866006	0.190095925	0.003232415	0.17872744	0.040843606	0.166025888	0.086290514	0.079356183	0.06544106	0.015782157	0.157531071	0.019328673	0.266404428	0.181202726	0.124897322	0.008478158	0.243232014	0.049300884	0.037276463	0.345049926	0.192920411	0.502652259	0.074152792	0.090836389	0.137023231	0.007773879	0.120212786	0.067260552	0.038679626	0.060937528
SATB1	2.951818369	2.211171931	1.646608385	2.241365124	0.725300064	0.016318151	4.589472175	6.194172784	6.603024967	0.037096501	0.059293061	6.821853901	2.637387151	6.129062087	0.456587496	3.433079425	2.881228689	0.30218098	0.077785796	3.747883243	3.881443351	0.129436432	3.896875919	4.466570702	12.4595749	4.895644765	1.010911014	3.680509148	0.079827654	1.272678119	0.141444258	8.249491231	5.44383218	5.983170279	0.428833295	1.611573613	0.300165873	6.798853997	1.466383321	0.763725031	1.102018373	5.183285118	1.710486364	3.684904019	0.215719502	0.881669205	0.093190317	6.620318545	0.644816894
PDK4	16.57029075	15.85060672	2.185610817	4.405416592	1.163446542	0.026410922	3.074155251	2.807887873	20.2908077	0.136759313	0.699350763	1.741936519	3.21565438	4.663095048	1.006009912	25.60173336	2.580596795	1.739875429	4.200739369	4.985412397	8.603526343	0.936592176	4.182867116	1.603466273	17.04042283	0.922693857	0.716822172	9.46240827	9.290511161	1.562730084	0.903195234	3.659322852	24.84824022	0.855443804	0.516934979	0.571645732	2.763351472	2.233989378	3.46314032	5.86919819	0.270738901	101.1840523	0.24698003	30.58323557	0.186356353	0.070164471	0.369990091	2.994264786	4.31492213
AFAP1	9.587664185	11.60212228	18.64141492	0.753857178	2.00853468	1.892855129	9.454094319	6.161292042	2.221172718	0.231299909	3.420361073	9.601290902	2.957287066	3.316857269	5.444087746	0.409484759	4.720413734	2.917243541	8.161247568	11.51000804	14.9176321	3.106829144	7.901369856	2.581335415	7.928124909	9.665294256	2.435671834	8.778957161	3.393764441	10.45595328	2.931492956	39.01349807	8.138860655	0.482881081	5.894722957	3.975152328	3.048998022	0.411114515	5.311885794	1.365434611	22.24267608	6.899235294	0.728424976	19.33114287	6.435712528	2.890813252	1.993924186	24.52437054	3.776805364
CCN4	0.851584971	0.907213954	0.828838851	0.250193257	0.562235435	0.32601068	0.168964915	2.12273372	3.103366142	0.494086013	0.403321612	2.167068098	0.858457972	1.914826611	0.945267604	0.268372849	3.009667952	0.385754256	0.567346607	0.434363067	1.145427727	0.843615004	4.845701423	1.100992306	0.218686414	1.578126703	0.635262349	0.808008248	0.235919432	1.489016372	0.276303483	0.381397937	0.565946569	1.639660291	0.218151554	1.180427877	0.328886318	2.877483029	0.313174	0.619706021	0.863903403	0.104487148	0.832334695	2.436491171	0.657240656	0.936796598	0.8561839	9.702764596	0.844658109
SNX25	7.95684602	2.421772782	8.514521589	7.682852201	0.869101719	1.472178077	2.1924989	4.147075189	5.910369587	7.987295433	2.498165181	13.91708834	6.24183765	8.782383228	6.830002709	4.114103075	5.309605194	5.153440823	3.517113629	5.638466819	2.430996806	2.126854292	8.509051277	3.833146013	5.928645587	5.181335703	1.969638885	5.282399989	5.253996475	12.77950424	8.907124051	11.31664198	3.572638402	9.142305062	5.915060417	4.313601767	14.37206596	5.401332504	6.014371686	8.205799151	10.68094408	1.682441926	3.828686195	6.658974714	1.17052462	3.287865753	29.31509015	0.993642226	4.689851323
NPSR1	0	0	0.023829892	0	0	0	0.006747082	0.013997839	0	0	0	0	0	0	0	0.006324566	0	0.006448137	0	0	0.007878497	0	0.011447695	0.007993575	0	0.005629357	0	0.004433396	0.005559758	0	0.011348548	0.009878871	0	0	0	0.025201786	0	0	0	0	0.065363238	0.006530659	0	0	0	0	0	0.006193685	0.006708484
NUTM2G	0.020145859	0.026149356	0.020392067	0.069762882	0.026601493	0.356484342	0.036951763	0.067079251	0.077646772	0.084899637	0.030532283	0.028327688	0.07634021	0.071278772	0.029734445	0.012989162	0.027080187	0.030900212	0.053406541	0.048165455	0.045844947	0.027284366	0.027429333	0.082084563	0.015015014	0.026976525	0.031896879	0.066771068	0.053285992	0.094978411	0.06215262	0.010144432	0.012852999	0.057373651	0.015334917	0.040256616	0.046237986	0.016856004	0.051367164	0.025149254	0.081357957	0.044708096	0.13334561	0.088658769	0.046870164	0.017394845	0.022529243	0.097522783	0.027555276
PARPBP	1.316746954	0.888703368	1.446986691	2.645046272	0.131387271	0.197031788	0.479084082	2.721480849	1.020548587	2.665269553	1.579230066	0.569646215	1.43279553	2.005966036	4.066656931	0.766292128	1.822365317	2.285651865	1.698582769	0.733505577	0.801393423	0.317648675	3.886872383	0.603630331	0.865206563	1.164260193	0.346591684	2.293529581	1.037072302	1.398944916	1.67878386	0.601251641	0.292723328	0.971145776	0.109403076	2.286558835	0.56005943	1.521686875	1.826692129	1.50092552	3.321832523	1.464755957	0.599802324	1.081465423	1.697638331	1.059615537	2.410937595	2.963343261	1.164394806
NPR2	16.79664282	8.094135727	7.447870856	21.13428938	1.650658112	10.85944461	8.817792448	1.956249642	9.706794724	0.085800255	1.887369081	9.754032711	3.466607937	2.431177834	16.36000714	4.926982427	6.359512148	2.502701285	3.199131546	3.741997897	8.467721074	6.105627021	1.789939649	8.931522592	11.07723435	11.08033712	4.680557035	10.33354641	9.235489527	2.091122341	12.27580784	19.88896698	20.88253518	7.910956234	8.156898002	2.138798087	5.574040032	2.305378023	8.82505154	5.667776509	0.21377461	5.182416784	1.617121717	11.48092376	4.395691357	2.103664655	8.478890131	11.58691115	5.397789899
SYMPK	9.302387333	8.591702151	20.34453587	16.95809328	20.22186659	20.35973711	14.98438743	5.888533249	10.56429482	14.50055714	17.36483386	16.47463997	7.859570812	16.40219412	12.27682308	10.11403527	8.676095166	17.93343852	9.826469976	10.93968553	11.49790378	26.56439588	14.34356957	13.28786581	21.23447362	15.42964829	15.13873755	8.76847629	14.36321206	11.73355134	11.57248835	9.6686712	14.29243572	9.215878212	13.09779632	11.62683651	9.249250382	12.81108335	9.920624277	8.542702171	16.80117903	16.1419213	14.47461077	11.67538569	12.01321114	10.09659813	10.54864595	5.2250746	13.50449923
MCUR1	4.315787881	8.571238305	7.729750848	7.370133497	4.134259438	7.142929192	4.709249592	10.10992957	10.03283208	13.31658211	8.420528471	8.181356062	9.757345074	7.544137826	8.190447917	9.440167889	9.417084705	7.12238401	14.21452265	10.75086241	9.86053035	4.381147595	7.838512791	8.801189018	6.216349683	5.966982824	6.018623434	10.63946416	6.656552626	9.749540902	4.626803125	6.842804084	5.804755568	10.1815959	8.83424868	8.607737879	8.076326459	9.427907917	12.18681003	9.96196344	6.148969107	12.65972527	8.860152036	7.754833905	15.81994093	11.45304542	10.12056434	6.991713792	12.59277495
TTC23L	0.007338748	0.023814266	0.133711862	0.422308795	0.092058906	0.074205927	0.105162615	0.104724333	0.226281775	0.133549708	0.310498157	0.239553562	0.055618533	0.133884518	0.015473836	0.110406364	0.961817019	0.032161004	0.00884317	0.213838787	0.132621062	0.021298218	0.124899716	0.189378217	1.57253303	0.189521251	0.244007774	0.400783504	0.020797564	0.568408916	0.028301251	0.178612022	0.085838495	0.176344719	0.502759296	0.015712188	0.481245905	0.23537883	0.767194762	0.120243223	0.114843898	0.64330875	0.234202024	0.058721236	0.110980331	0.23234225	0.049241812	0.04633783	0.046006839
TFDP2	1.931360863	0.570309612	3.525631199	2.894040097	0.410486288	1.429563037	3.630480405	4.624899261	2.444763143	3.414575359	3.446688512	3.486355677	0.853842499	3.900838947	1.503402741	4.416679777	5.5468193	6.284163351	5.657213102	1.33624827	3.254713985	2.601644712	3.350062966	2.267380284	5.943575372	3.580710216	0.806368747	3.715804045	2.184344961	3.088243338	3.310845577	4.278711349	5.115891173	2.087353567	1.787329182	2.101498912	0.941207489	2.992119964	2.067620531	3.003467193	3.579312441	5.720201951	2.550171747	2.929350983	2.643713634	2.687997094	3.614055643	5.152192857	2.279817533
TLX2	0.572804497	0.652009461	0.206663127	0.005776234	0.00748868	0.093186934	0.195045385	0.013488368	0.007286205	0.016295724	0.021488126	0.432908315	0.093126803	0.200659376	0.089685516	0	0.004764649	0	0	0.313557114	0.034162867	0.01097274	0.02206208	0	0.035224411	0.645511785	0.035917609	0	0.958975036	0	0.043742006	9.814414903	0.621140283	0.055520637	0.007194977	0.072853595	0.018595168	0.01581731	0.014460551	0.026549456	0	0.100687466	0.073736518	1.004018082	0.065972923	0.016322947	0.025369145	1.766604007	0.071107508
UNC45A	13.07227574	12.36508124	16.53367032	21.34783583	28.08412257	28.91185951	16.44157422	8.391598209	24.42324222	22.7972789	16.81206544	13.25388954	18.70979419	13.90124995	14.61576071	19.18094219	22.03532651	20.23408338	46.70731625	10.72024088	10.53495552	26.34977671	14.26859435	23.36178348	14.22283089	14.19164526	24.95439743	14.97277934	33.29265144	13.98635632	19.30319114	10.97793737	17.13411047	21.65397748	15.60963607	10.1590669	10.68781977	20.38936252	20.48145705	15.02710545	23.67911727	19.16782416	25.8384685	14.57791895	11.7638661	19.12914732	13.55784229	12.8863961	34.6113712
NLRP8	0	0	0	0	0	0	0	0	0	0	0	0	0.005053124	0	0.012652634	0	0	0.004382897	0.004820584	0	0	0	0	0	0	0.00382636	0	0.003013447	0	0	0	0.00671482	0.008507679	0	0	0	0	0.005578678	0	0	0.032311559	0	0	0	0	0	0	0.012629827	0
HCN1	1.059872729	1.263413039	0.064841114	0.02372477	0.049982262	0	2.73379293	0	0.207616406	0.002788815	0.040451745	0.023395892	0.033101002	0.019316481	0.018418302	0.059449749	1.387015359	0.35409756	0	0.004350931	0.639223797	0.82813226	4.717682943	0.04745566	0.224250138	0.005569991	0.036881172	0.100892763	0	3.451485567	0.089830947	1.678803164	0	0.051827355	0	0	0.033414537	0.32483282	0.063106058	0.004543616	0.335128552	5.463441873	0.061948349	0.020386074	0.467425177	0.125706321	0.013024862	0.137888264	0.076333978
ERLIN2	8.306322584	8.780397888	6.83231377	7.553841287	1.124251518	2.160692878	6.054568188	6.138176745	3.708850897	7.157703932	5.742011379	14.85984165	4.228276428	5.008467241	4.305738687	4.821246479	12.51218805	2.21359008	3.230162022	3.819240943	14.30666319	7.815033602	6.472198139	6.122901299	11.57191141	6.037701994	3.822982447	6.825586232	4.748764951	14.22948001	7.200124763	18.62441271	15.89115516	5.996798406	4.411351876	4.459883508	7.818753503	9.505365045	7.691488129	5.542731965	7.358664732	2.131207178	4.996360255	11.05060734	2.936471248	3.69491221	5.921164911	7.09796253	6.852031168
GABRR3	0	0.010234151	0	0	0	0	0	0.006563251	0.008863414	0	0	0	0.003485708	0.009153567	0	0.002965437	0	0	0.003325298	0	0.009235096	0	0	0	0	0	0	0	0	0	0.002660531	0.002315983	0.002934351	0	0	0	0	0	0	0.008612396	0.005572228	0	0	0.013800597	0	0	0	0	0
DAPK1	1.281016096	0.869877842	3.369557946	7.714890383	10.07440577	1.739725234	1.20318499	3.387084206	14.36706406	12.05612806	7.214637628	6.424250112	19.72499372	6.728281548	0.663151237	8.380945133	7.011007037	20.4886825	11.03529017	1.507587672	0.596037896	15.64687188	8.098702374	7.585697433	3.632480346	7.70474627	6.132245268	10.15925103	11.72718973	5.246541501	11.02500398	1.208550763	1.211835638	13.81449641	19.08510675	5.197781345	7.48504065	6.031781135	13.98196209	8.27982658	1.428904952	9.926471331	11.78087581	6.531783262	6.606069417	2.293541723	11.87352254	7.504645687	12.65783964
FOXO3B	1.379519067	0.94601535	0.495755686	0.931148015	0.204792866	0.402376154	0.514674999	0.291210234	0.52435735	1.235280118	0.298972497	1.188793154	0.721747585	0.785207952	0.542160107	0.061402087	1.035532724	0.634960885	1.249196309	0.158567524	0.371515273	1.4450808	1.206663038	0.521066678	0.719926312	0.476258793	0.284332216	0.750154437	0.470370486	0.570387721	0.086567994	0.664512944	1.067612229	0.733734751	0.755976387	0.221369629	0.200732335	0.7285151	0.926191529	0.152852159	0.379099385	0.706489954	0.308742118	0.587836735	0.189911681	0.152710143	2.948521658	3.195555745	0.65129354
ESYT2	33.40045203	34.01357061	25.31384315	36.61072495	3.776782443	6.22705522	30.42789076	42.04967471	29.99554527	33.21149141	10.08107338	17.01830728	21.1896933	24.33384525	23.51092275	10.59554391	21.38453459	6.60493984	10.40651867	34.28454155	52.722662	9.225321674	25.65806619	16.50841998	38.05248793	42.40812321	6.775349975	31.04353613	20.13028115	32.79519012	36.86583587	49.13662964	41.05612936	30.70423929	5.926809121	29.84332197	10.4468143	21.77027739	13.7887097	27.32615297	43.45691944	31.8481696	32.61982486	30.35978617	15.96553098	7.38982442	21.24478264	32.01783098	32.27309839
FAM20C	40.20672748	82.82611141	4.04021428	3.012588406	5.921420024	2.685761809	124.2651679	16.56018468	10.14455327	0.319120195	17.18423383	6.843146837	4.311623803	2.826852353	18.05422325	5.271949862	10.5540992	2.417425894	16.9321546	25.76228327	14.43157883	9.149935143	6.483953094	7.037205912	13.31599175	11.69697222	6.782562175	14.85127737	4.09165969	15.12714313	23.54127163	14.64898127	12.56631798	8.690044476	7.099619115	18.78483814	10.16648348	2.166679293	5.478702527	6.461858865	6.065291055	8.801282795	16.74515802	37.33760136	10.98686463	2.91112829	1.490416726	38.03622651	8.207757843
SEC11A	14.43192586	25.89277587	24.65757225	17.69107173	19.2843278	13.97757242	26.00164014	24.75812534	31.15019093	14.85850808	32.9338799	9.696407774	24.18818031	14.37362853	8.024575634	27.9452196	22.22972405	16.90035148	52.3923332	21.14792172	24.2007777	18.16207484	14.11797523	27.7262805	16.29809246	21.37731902	24.6403986	21.64529778	12.15362813	14.37435784	27.11766099	20.38194384	17.65751174	15.31974178	16.36744621	21.47055952	24.39135802	22.66814087	17.64502296	17.77353984	37.31807958	12.97267485	16.18103046	20.18008784	21.15489259	20.19336382	32.08879085	25.51998254	31.60768532
TOX2	5.190640983	6.813517791	0.336102769	1.407452862	2.637128278	0.654214578	21.28842013	3.948580676	14.12773258	0.060799281	0.314521357	1.172149261	1.350759834	12.00194475	53.78570886	4.307992838	0.55381839	0.299587284	0.129448307	0.459682706	0.366043337	0.151160299	4.084017527	0.570348913	0.376069499	5.21690669	1.515326384	0.441386272	0.230635926	0.275431497	0.244801873	0.340139076	0.924219558	0.108643675	0.526563826	14.67808938	0.672437751	0.864786754	0.95246484	1.996357642	3.357291755	1.267867792	1.379400966	4.141587127	1.817684005	0.126486379	0.207506698	1.911582835	0.662326933
CHRNA3	0.082570542	0.039808485	0.030088677	0.053822616	0.026167161	0.112713391	0.007572591	0.180670537	0.006364917	0.031633882	0.091769855	0.019903693	0.095953155	0.157028332	0.006964038	0.035491897	0.030522752	0.054278021	0.047758683	0.064159116	0.004421217	0.009585316	0.025696651	0.022428982	0.028719169	0.126362232	0.047064129	0.0422945	0.059279967	0.030586437	0.070053764	0.02771889	0.056191747	0.017636528	0.008380299	0.028285236	0.032487886	0.032240424	0.050528472	0.077308227	0.083364161	0.091621104	0.480170126	0.04955182	0.015368299	0.190120368	0.048016365	0.291962362	0.082821966
AGL	3.155426317	1.403080075	3.634083938	3.595797813	0.312923643	0.29009896	1.292054267	3.714618912	3.385053095	8.889709685	1.574284197	3.281692405	2.166088734	4.974347025	1.426259165	2.129526462	6.128101974	2.461435976	1.868535821	2.261336429	2.905031879	1.305126991	4.075919582	2.866364926	2.948426066	2.555816224	1.208370545	3.969437581	1.859671011	5.15903717	2.417894629	3.097643475	2.875082074	2.127356514	0.366936151	1.930971556	2.87865178	2.635976063	5.64285532	5.360651231	2.931421531	2.677215593	1.014558667	2.334828406	2.296575799	1.651479088	3.257452831	3.094803677	0.810358401
QRICH1	12.90746198	9.63999654	16.45173223	15.87455814	15.14271944	14.44770942	14.89530999	15.29472797	14.26817256	22.91869567	13.14257382	16.04830726	19.64401437	20.36279071	16.13621669	7.799336361	15.76818121	17.20782722	15.46033927	10.67428472	14.93737555	19.60741196	12.9703486	10.81373889	20.75117538	15.62501511	10.34958175	10.88477691	17.43245559	10.04975734	12.88008788	14.70683703	15.37733361	21.33681247	26.42171813	11.71157867	6.259003813	18.72178816	10.21261608	11.61593019	14.04861504	17.32642885	15.37457425	15.82111183	9.095481361	11.16959755	13.92240832	16.81791595	14.86555297
METRN	1.568679275	28.69656697	13.83759931	31.97126469	26.4604248	13.88440852	106.3981294	4.572326699	15.89005014	20.32397228	37.52957623	13.86738517	37.19503445	7.423202906	7.918414834	20.18707884	41.43483143	6.25337594	9.795418634	14.81582841	34.64488241	28.79987542	8.606272804	68.17710837	28.96955004	17.22603092	28.21817318	13.17139715	15.72851804	39.69463429	63.90992788	23.44321745	45.7935296	12.58370486	30.46825279	14.06078993	26.68132162	28.80629016	21.20525015	10.07074371	32.84142845	15.45748284	22.73822563	35.6985564	54.77369756	10.47750155	20.57446604	61.26382448	39.57933319
ADIG	0	0.268378968	0	0	0	0	0	0	0	0	0.019241545	0	0	0.016845044	0	0	0	0	0	0	0.275320298	0	0	0	0	0	0	0	0	0	0	0.127861095	0.016200005	0	0	0	0	0	0	0	0.015381616	0	0	0.07619052	0	0	0	0	0
BTBD17	0.008719083	0	0.017651283	0.008880359	0.011513067	0	0	0	0.005600892	0	0	0.008757257	0	0.019280809	0	0	0	0	0.052532346	0	0	0.084347238	0.008479539	0	0	0	0	0	0	0	0	0	0	0	0.033184589	0	0	0	0	0.054422708	0	0	0.010305658	0.026162263	0	0	0	0.009175575	0
SMIM27	0.450848301	0.743113375	0.87891215	2.346958748	1.422153941	1.477377017	1.493106054	1.886403767	2.729862779	1.367414402	0.759209112	0.94757242	2.014263771	2.243196843	0.792182407	2.099406918	0.659341495	1.591598596	1.539267419	2.283061743	1.44172736	0.258456045	1.063676079	3.469864731	1.317131371	1.89259284	1.163273238	0.924493499	0.701933404	1.138682812	1.320091978	1.051038549	1.083088474	0.995676342	1.895981417	2.204610343	2.80592212	2.410041963	0.52155793	1.055288062	1.070519651	0.852304714	1.164457341	1.594972752	2.272653446	1.982458704	1.699295326	0.764395965	0.485338319
POLR2E	22.54424276	15.53010533	42.80710912	38.89803501	73.04776214	91.41244803	29.90508816	15.51834697	26.9416423	60.00912936	52.90462696	35.11297517	33.66148504	31.6865038	40.23985386	39.46570945	36.58919974	60.25419331	33.60148119	35.70780677	22.89017425	42.68855312	42.63851249	36.41847598	38.26728643	35.61643203	48.28375991	40.63562308	68.58281758	43.18815726	39.75234639	27.99075165	30.59010064	44.5583071	44.49989775	30.03095579	25.77958268	41.06457303	37.26998904	34.49260038	53.35377557	28.33202888	38.46138277	28.9776055	49.86861371	35.66899417	63.247293	16.07850217	52.69084264
TSTD2	1.658176708	1.596975678	1.702845539	2.20723401	0.643771535	0.311497535	1.127030336	2.312709894	2.013318017	4.700380246	1.579971597	1.654674475	2.679857119	2.458344187	1.228500745	0.224532314	1.485354014	1.763852458	1.952906741	0.524374237	1.511452463	1.352728696	2.631255097	0.451145144	1.866773889	2.823539872	0.453822816	1.967408875	1.677733266	3.811342159	1.645141507	1.130833992	1.683430022	2.83702939	1.53611229	0.512351951	0.715834853	1.456875197	1.666593863	1.563367545	1.522659517	1.774536259	2.118220551	1.476301236	0.299152113	0.678478916	1.776460895	5.150402428	1.187756703
SPTA1	0.007849349	0.008732972	0.279673791	1.354274676	0.082917054	0	0.005399012	0.026135816	0.065548592	0.07668337	0.059480847	1.546784989	0.015863534	0.067694392	0.009930267	0.0118088	0.14112154	0.048158096	0.516430956	0.002345814	0.015760924	0.147311083	0.218323813	0.074625308	0.187207645	2.956524867	0.812781464	1.099756275	0.017795661	0.031719473	0.075675852	0.005270045	0.016692873	0.09919704	0.039832541	0.235275326	0.002573645	0.27145817	1.256877899	0.034295806	0.07449305	0.254323734	0.593770378	0.400393533	0.003652366	0.072293151	0.001755595	0.006608244	0.030419376
GTF2IRD1	5.536617887	3.002250322	6.702584323	5.732765078	3.594635487	5.078568754	3.767710741	1.238457641	3.186285114	2.584168795	3.285222923	3.785081265	3.352935322	1.081867623	5.068446217	2.613040415	5.400265614	3.096612073	13.43952527	1.9434461	2.306747093	7.075796055	4.060757041	6.805863842	5.19275475	4.922655329	3.903718477	7.717178431	2.722604216	3.568267849	7.296960799	3.524586118	3.515348633	4.300192896	11.55929864	1.908230519	4.327926704	4.377144743	14.37334353	0.869251582	5.521365637	13.11739263	4.196692934	2.383672833	4.665619724	4.618146769	6.62770381	4.524068146	5.910479564
GAGE13	0	0	0.150285686	0.060486973	0.039209597	0	0	0	0	0.085321951	0	0.029824245	0	0	0	0	0	0.130130703	0	0	0	0	0	0.161319399	0	0	0	0	0	0	0	0	0	0	0	0	0	0	0	0	0	0	0	0	0	0	0	0	0
PENK	0.02733073	0.101358083	0.009221582	0	0.018044359	0	0.00522191	0	0.002926081	0	0.005752971	0.114376626	0	0.015109346	0	0	0.382688893	0	0	0.034032972	0	0.004406563	0.008859953	0.049493072	0.067900023	0	0.021636331	0.00686246	0.008605958	0.057523104	0.013174826	0	0	0.040539342	0	0.019504942	0.238965405	0.012704207	0.01161448	0.014216062	0.110373666	0.010108818	0.053839979	0.464711452	0	0.065551632	0	0.023968036	0.010384072
SGO1	1.142933334	0.762348002	2.205603406	2.918559675	0.553728014	0.971727145	0.179097317	3.246299305	0.971874705	3.95345844	1.620029546	0.838242027	2.83021157	3.554735488	6.150416187	1.718580158	1.61301669	1.909807441	1.743832371	0.780206768	1.023636586	0.763620133	3.990323113	0.519294224	1.613808062	1.124642018	0.520749039	1.365729033	2.404008386	1.367175514	1.815370389	1.269739499	0.135520571	1.748963362	0.318163464	3.08076691	0.303300894	1.725679659	0.634207347	2.258229597	3.810421593	3.389497377	1.671627257	1.060911195	2.372129859	2.047084309	2.202279386	2.781951354	1.405837376
SLC33A1	5.048174425	3.998333533	3.890318339	6.307056581	0.550449475	0.667400009	4.677685529	5.478257293	4.631077053	5.055830054	2.820330459	3.755091426	1.501197277	5.095379905	6.218270286	3.945580433	3.90325578	3.243568934	2.032931411	8.085650097	9.480961525	2.315251508	4.087526266	3.388176567	6.175358511	3.246060267	2.039603107	4.410953618	2.552696248	4.061414761	3.513102289	11.29825499	7.497283688	3.558690552	1.005873037	2.914358226	1.468664823	6.032043733	2.755232868	5.224399043	7.220867285	4.935782201	2.56601998	6.56323042	2.780258094	1.865579562	2.959815951	3.547383787	3.061486519
GGT1	0.166820801	0.404766557	3.312521574	0.723006223	2.57303035	22.20222106	0.187171429	0.742864129	2.268620129	0.12578285	3.985165321	0.834190983	1.27774297	2.959021516	0.370453365	0.678916611	0.474127718	3.460907337	0.406314122	0.790257272	0.418111168	0.333061257	1.211604504	0.597762228	0.348311754	1.259500726	1.64095844	1.320775918	0.295055858	0.346626216	0.287445355	1.411956748	0.245320096	0.217960676	1.382404334	2.37601195	7.163008564	0.425665425	0.484178963	0.703404906	0.677280221	1.701400185	0.532796008	1.906381664	1.114799559	1.629395656	0.162741006	0.366050391	0.582575965
BCDIN3D	0.613276558	0.599966443	1.13451355	1.701551719	0.603159731	0.491816183	1.207305251	1.559173455	1.25521088	0.818289717	1.084367863	0.836858205	1.543947404	2.543968302	0.74018871	1.204421016	1.765999712	1.288192539	0.846023485	0.922722493	1.766443327	0.740571467	1.377953584	1.395883187	2.106790881	1.759745196	1.292433059	1.478278266	0.946903963	1.43141475	1.46388337	1.416289273	1.551582537	1.106655393	0.676088074	0.953825401	1.698789314	1.47450399	1.294104654	1.088984341	0.836948391	0.178337364	0.459918721	1.357927607	1.308731873	0.931243642	1.050031031	1.633491511	1.431800597
LOXL4	0.417897809	129.7203346	58.82822715	1.092590458	14.90458446	8.11355629	69.2775527	148.6450129	202.3111958	0.12791675	38.95862498	130.1025318	59.04381282	0.70499252	0.835722682	143.3181904	279.7917907	8.750960253	19.78441792	173.1152001	122.2964553	154.7515631	4.181482857	10.1812722	196.1697899	51.30678035	17.84425771	218.7980258	10.33309178	9.208992809	0.186910862	202.1450097	141.8020679	0.716995911	0.081984922	0.258268289	10.45310107	5.821564564	0.285608744	0.114286941	0.260977974	152.1234677	2.693760189	149.5025068	80.6872505	12.97630712	0.346889899	71.15320445	7.046735794
PRDX3	31.89962229	18.98539684	26.13088516	22.42284147	11.17812036	5.105394097	29.10854022	41.49419999	37.81710015	41.81508062	20.376774	24.22144126	26.16789576	31.28806421	39.52999999	22.28687048	24.35043157	25.33111998	23.95913147	31.38324053	49.30145623	19.39954378	35.24267168	16.77707583	22.33580233	22.11018713	11.23016562	21.68020714	24.41686724	32.52076622	23.90292779	26.2808134	28.53257447	17.26096242	8.887439046	37.33346989	33.10233831	21.63822566	31.46121987	52.72440709	30.73215752	30.22419614	19.71226262	23.37419912	29.66059204	25.77653423	59.72718648	24.24912162	21.60807841
UHMK1	13.22389112	15.97062172	23.23209302	22.10191786	3.160091697	2.68709615	6.831493103	25.44736926	24.39711457	27.54027591	5.928988977	34.0720867	18.05793232	20.06771784	17.05479788	16.08879258	11.33857399	6.562374809	3.458101068	14.15432623	22.35559863	10.52521432	19.71547859	13.0361899	18.09696992	14.66542623	5.473516777	15.61036156	5.404205831	19.53174618	12.38981327	10.83100188	19.42415938	20.90650377	5.599394	18.15811119	14.18401973	12.53272894	14.14853697	25.23555089	9.628730045	12.99619103	18.96787222	12.47734225	6.375741425	10.16543031	8.320237948	8.662492882	11.43903386
SOCS7	3.842753152	2.545572033	5.366145574	4.99222756	1.740394915	2.551949872	3.289821308	3.668778295	1.926700933	6.357430534	3.850340135	5.79028317	1.964609675	3.269865096	2.199797092	2.230462575	5.941496984	4.378080777	3.871587005	1.22480406	4.481738067	5.11256678	2.93825717	3.567842065	11.90751399	2.673238745	2.945282508	6.922348306	3.397236953	7.332479824	3.944172583	2.773062578	7.380230491	4.025950227	4.912193017	1.068310946	3.037676374	6.985412797	3.621343945	2.193463646	7.936310629	8.574504664	5.029647616	3.180693057	1.528986195	3.136737973	5.675393523	5.125528678	4.226083154
LIPF	0	0	0.006784618	0	0	0	0.007683858	0	0	0	0.008465297	0	0.00846635	0	0	0	0	0	0	0	0	0	0	0	0	0	0	0	0	0	0	0	0	0	0	0	0	0	0	0	0.006767125	0	0	0	0	0	0.007495675	0	0
USP30	2.666409433	2.36700815	4.867500209	5.00693144	1.853502957	2.576059292	2.44186567	2.769909329	2.466862893	3.460897612	2.887610749	3.444569574	3.460918718	3.31414017	1.47662355	2.351526541	5.08534664	1.477433296	3.283184689	1.868519509	3.089294512	2.935234595	1.898665399	3.38417311	5.109151669	3.02523733	2.722280251	5.930912786	3.115222578	2.691181358	4.169253138	5.416972854	4.943796559	3.616827703	2.791749174	2.161015927	3.86383879	4.239716699	5.188901832	2.20952484	2.221704393	3.931296536	4.444849343	3.298398154	2.538447926	2.518414552	2.937306074	4.199339857	3.416521567
TMPRSS13	0.023458834	0.021749716	0.029681913	0.122450339	0.065824198	0.359513163	0.067231966	0.251069125	0.482217269	0.207833484	0.059255499	0.061849048	0.392616547	0.667894844	0.046371773	0.10713699	0.50256528	0.012850619	0.007066956	0.083253007	0.013738561	0.754567528	0.196773652	11.03987366	0.116561495	0.328151556	1.100340682	0.064056659	2.700786653	0.034561736	2.493496071	0.049219494	0.062361113	8.050972023	0.907717338	0.661297618	1.028762877	0.044980751	0.059814464	0.443851304	0.068092381	0.081344245	0.138637694	0.214102885	0.081866903	6.156802982	0.006558541	0.049374064	9.1179778
GIPC3	1.100022476	1.827704275	5.435037631	0.621194939	17.16177398	1.115043548	3.300361392	1.036130716	11.6557853	0.372057505	1.453484586	1.589800796	0.903382042	2.87406368	0.910923474	0.417433017	0.789959038	2.923438021	0.503086588	4.101196851	1.239241256	15.02449035	1.256927846	2.637953604	2.547980344	1.187564497	2.310720251	0.541469464	2.188007646	1.219503073	0.441014777	4.582447254	4.045643766	10.59441691	22.80322248	0.896454947	1.505790406	0.946712515	1.046013199	0.742129259	1.180236516	10.99342079	0.926867341	5.464855128	7.483475284	0.595589879	15.30191781	4.779458506	1.009686348
OR4C46	0	0	0	0	0	0	0	0	0	0	0	0	0	0	0	0	0	0	0	0	0	0	0	0	0	0	0	0	0	0	0	0	0	0	0	0	0	0	0	0	0.017085171	0	0	0	0	0	0	0	0
HIRIP3	4.588065467	4.083051344	6.038189071	12.75881229	8.934122727	12.5392891	7.779363615	8.398233504	6.699448811	10.46827197	8.848614502	6.00346643	8.890171842	8.742517737	7.601594648	9.808981697	9.202524004	5.829315896	5.784291086	6.532772224	5.771882003	7.269579655	8.024618589	14.84438043	8.872143009	6.563386435	7.910828342	4.032053118	9.7195764	7.731957798	9.769240468	5.466674925	6.794309107	4.788736816	9.244017183	7.382967157	5.821751748	7.710033202	6.405580735	4.048268627	14.11071702	10.03977114	7.386739605	6.222705188	13.00292576	7.904649676	7.387367931	7.549973881	10.38159582
C9orf16	13.33274791	67.20620547	8.23352157	7.455146859	71.8335396	167.3690123	30.5905568	9.030998235	25.07937473	30.91799879	32.0272628	15.49299524	39.23170231	30.93847705	19.41702208	43.09377266	18.5838516	15.468289	35.85165116	51.34922228	70.92083758	29.64323277	25.80397206	20.52600074	18.59677248	32.27044872	24.13822193	12.56105791	24.67958993	43.40761953	25.42528786	33.77510057	30.32769516	19.50943626	56.63057336	40.06071041	38.93405329	19.41117964	12.88104885	20.33221883	22.88734436	23.67274336	21.33264996	32.61845441	33.59677051	29.12091807	12.64393157	20.98639463	20.03238749
MRPS12	12.94857069	11.78740774	26.13933516	20.35778807	51.9624093	45.54523093	14.98706362	6.686462252	10.02944955	21.47136455	28.56322149	12.63663261	14.15821767	16.32960431	31.5043381	19.19152336	15.0658138	41.96381342	10.65850435	19.12932392	11.86989666	19.25807949	29.21193298	22.08266185	16.70465135	13.14320448	22.34935132	13.00500184	20.03965867	20.15850315	17.64994541	9.197584088	11.30990775	18.4355871	25.75845407	15.69489805	18.60449195	18.62997278	14.05603982	16.73488744	22.14410283	10.30348545	18.43686534	16.0786873	42.71177492	25.17275918	46.67570686	9.339250138	29.77755029
ACCS	1.620797665	0.678725257	0.768350402	4.030648005	0.677721672	0.928694944	2.765402755	4.619349416	3.352517327	1.241898639	1.780903112	1.125959939	2.620505458	2.592517585	0.32465972	0.888266058	7.777455481	0.420255608	1.132772675	10.59587311	1.961706571	0.598429608	3.073723751	6.868119403	9.955974907	2.108336269	2.724453321	2.02058279	1.015616739	3.183879778	2.950741251	2.577678355	2.424305933	3.377773999	0.291300242	3.454689309	8.08655229	5.07414331	3.798593839	3.216261991	0.949097963	1.103051415	0.814184126	1.937224401	0.817017917	2.04089369	1.048257127	2.063842864	1.656523324
CDK5R1	4.100962865	2.952005355	6.16216485	13.59411513	8.975507483	4.714247842	4.108918539	4.387774014	20.41790538	33.24544351	6.640824537	20.60189861	10.59906413	7.567895903	1.595883767	41.53872774	16.39210048	34.2733431	28.37830144	9.945016664	3.348816689	31.88909679	7.343133786	7.215546282	16.69282818	7.166224942	15.55564673	17.62474096	14.96647661	34.39046367	11.83670066	2.501131525	5.235126048	13.91890414	56.25120389	1.729535929	18.47515964	9.560055206	11.54666623	18.06805585	3.280708354	17.52354771	14.64911749	5.48113016	9.820431846	5.419831663	9.733833044	14.19920735	31.67127649
GLRX	2.524648882	1.457340426	1.01828482	3.945687592	0.871732738	1.04532953	0.770681021	5.394829186	4.969367154	1.341054456	0.467287492	1.831340602	3.934256288	6.002625751	3.082285015	1.881408678	1.0483253	0.545777126	0.597365748	3.320824226	2.282161409	0.116968934	3.139663998	1.665186525	0.967264068	4.119424775	2.075210526	2.504684541	0.710444413	0.867283652	0.979204599	3.612527804	0.758559986	0.742499722	0.260773695	9.150264543	0.820646095	3.210369477	1.245522703	2.513182608	1.860414452	1.467770652	3.387066602	4.963191901	2.931223188	2.7213899	0.551685351	0.806718851	2.260227049
SLC39A4	1.353969865	3.690597414	3.7823739	1.245252882	10.70640924	13.14528395	8.545878879	0.788317811	0.956124423	2.464837535	19.49344023	5.235449707	8.752601473	2.122823598	4.097681854	8.303055407	1.3897051	17.16694936	3.33465064	7.34987095	3.683498746	11.19844071	3.478952872	10.95284355	2.058664931	2.138451046	6.68865565	2.028028727	3.922729875	4.957040815	6.864482445	4.786704788	2.749755233	1.753227861	4.946886236	2.436897032	25.47271125	4.997160526	2.379935724	1.493110181	3.276971774	2.095696682	1.04595364	2.836688264	26.07352679	10.91680181	10.66900962	2.579880678	5.011227855
SBF2	6.250311801	2.612465256	3.749084247	3.95874561	0.615983782	0.244391734	1.722714782	3.076211968	1.758192992	2.422806885	2.688610907	4.09430119	2.416257105	1.624169847	2.536222086	1.109505455	2.765504129	2.088575661	1.128779667	1.343655909	3.440193445	2.665930097	2.063015668	1.306685205	4.740768378	2.926728503	1.260233173	4.206166751	1.595118887	5.29916314	4.380779728	2.441996684	2.409335942	6.793915678	1.70045539	1.400014046	1.718822044	3.632229126	1.933765552	2.175046019	2.343532763	2.079893598	1.255867995	1.719892728	1.046017277	1.023871374	2.889746034	5.531502975	2.678950691
GCM1	0.005691843	0.005277158	0.086421064	0.185507969	0	0	0.006525026	0.081222905	0.018281392	0	0.007188614	0.005716763	0.014379017	0.176211952	0.006000658	0	0.009563762	0.031179599	0.006858654	0.068041327	0.003809602	0.005506212	0.027677338	0.023191487	0	0.021776348	0.045059388	0.038587377	0.005376778	0	0.005487526	0.1194218	0.012104597	0.005065585	0.014441997	0.02437236	0.00933121	0.023811773	0.050794973	0	0.074705142	0.018947178	0.013455127	0.022771734	0	0.016381981	0.006365224	0.017969525	0.006487698
GJB4	0	0.010275592	0.005609254	0.016932093	0	0	0	0	0.010679165	0.021230345	0	0.005565792	0.020998934	0	0.00584219	0	0.172257164	0.018213716	0.006677527	0.008280558	0.01112699	0	0	0	0	0.010600634	0.070191103	0	0.005234786	0	0.010685217	0	0	0.004931811	0	0.063276597	0.009084787	0	0	0	0.011189584	0	0	0	0.025785192	0.334936525	0.006197128	0.005831659	0
SPDYE4	0	0	0.014986155	0	0	0	0	0	0.009510451	0	0	0	0.018700838	0.032739285	0	0	0.012438289	0	0	0	0	0	0	0	0	0.014160772	0	0	0	0	0	0.186378896	0	0	0	0	0	0.02064583	0	0.046205544	0	0	0	0.029616108	0	0	0	0	0
USP17L21	0	0	0	0	0	0	0	0	0	0	0	0	0	0	0	0	0	0	0	0	0	0	0	0	0	0	0	0	0	0	0	0	0	0	0	0	0	0	0	0	0	0	0	0	0	0	0	0	0
RBP2	0.018624787	0	0	0.094846438	0	0	0.085404488	0	0.035892105	0	0.094090018	0	0.023525433	0.020592817	0	0	0.031294441	0.02040511	0.044885626	0.027830513	0.074794443	0.018017369	0.072452393	0	0.347033402	0	0	0.028058934	0.052781509	0.062719471	0.107737338	0	0.019804266	0	0.023628475	0	0.152667432	0.05194442	0.094977582	0.029063014	0.075215191	0.082665006	0	0.05588507	0	0.026802472	0	0.195998965	0
PKN1	55.79351049	52.13410657	85.28546274	19.08800002	29.29474503	65.47546199	58.96258843	31.51419916	53.41016989	9.510143505	75.82075385	62.56163031	31.45420835	52.1839013	37.55313239	65.53632388	40.30297303	126.7755852	49.46496371	45.06277278	51.43510383	96.16072214	72.22127989	50.88469492	51.47991128	94.78817555	72.26498632	39.92470758	111.9592718	61.59890185	46.63575337	63.04650703	36.59014414	41.97341437	35.23320585	36.61119873	73.87900553	48.68162574	45.12878582	71.45138217	71.17027155	62.8568793	36.24628109	52.00395362	88.818733	39.43501355	64.36590961	58.27233068	105.4460441
PLEKHM1	5.606206238	2.003879571	2.639806406	4.447787382	8.440276718	5.467936212	1.975539568	2.651290508	3.716236904	3.310857653	1.638257223	4.166995783	2.338198182	5.729321773	5.83849502	2.818953456	3.846423351	1.155961759	1.854722393	2.035081776	3.059783701	2.907083777	2.629116308	3.528130203	5.568646381	3.979652443	3.222344067	3.364002712	3.899855913	6.160516968	1.20621555	3.604926758	4.554755942	3.426874026	4.089225809	4.12380702	2.171257289	6.322726769	3.037960782	4.114763122	4.314334122	4.359598673	4.954143974	4.39171631	3.239947176	3.237894212	2.367486927	2.394687889	3.982875997
NIPSNAP3B	0.31793829	0.931219635	0.23405374	0.250223889	0.104954983	0.173528328	0.347911535	0.618681357	0.459527714	0.179941305	0.465428069	0.508025471	0.109526119	0.910792492	0.045707494	0.256240743	0.746691394	0.395829158	1.35831571	0.691034961	0.575524578	0.650089489	0.976801632	0.412186618	1.238676614	0.3870351	0.125847684	0.751136891	0.129691939	0.389332989	0.174162172	0.363858157	1.928551781	0.070739104	0.90754824	0.288782999	0.734457923	0.060458726	0.534303409	0.259338695	0.094839172	1.763937621	0.196436818	0.664907463	0.134490256	0.488732863	0.775750719	2.372505382	0.032944876
RXRB	10.76764525	8.155517245	15.60923875	17.97543237	14.28699707	6.206046815	20.16343868	13.04328658	21.6582914	6.014036724	23.99379473	14.83101863	11.78540158	16.10917751	11.60580907	8.675971657	27.3140195	21.04706434	17.72570016	13.11420632	11.36924819	20.456217	13.02925522	32.26943537	25.83831881	13.97769366	12.92930858	16.84484463	13.93761728	16.4604612	6.405951254	10.87642575	18.58309547	16.47889081	30.46352362	11.27743918	17.7380473	32.74621944	34.61554293	10.83820589	22.64212282	28.41744006	14.67257536	14.06246097	17.97122614	10.78095249	15.97904244	13.8663768	21.50787732
ARNT	7.632275514	17.262837	13.09187598	7.050222756	11.86397212	9.457470496	4.756850434	8.932473202	11.67507873	15.48068774	8.635730169	18.28607009	10.4855879	10.95970192	7.402151924	5.94615375	11.06289222	6.213161903	9.697458236	5.290915386	8.96548067	14.40689913	10.34699618	8.351794435	16.43830189	10.35637731	9.571724572	9.586167306	9.829057537	14.34751217	6.184700787	4.814168408	15.02416168	17.05222769	13.57116106	7.87728567	12.68261968	9.24879324	11.7440378	11.12206668	3.76015351	9.940178316	15.42720303	9.815151376	8.198472133	6.016550302	8.772912026	20.61343016	8.481963172
FAM216A	2.629660317	3.392102464	3.657079068	3.481791023	0.339683581	0.28902036	2.811437889	6.906848105	2.170279453	3.630134455	3.371715632	1.653604323	1.53804032	4.494028841	6.85851494	1.191756802	1.853851757	12.66399101	2.163004572	2.075764038	2.969137423	1.233237501	6.248985996	2.958157117	2.272377572	1.284937051	0.823655495	2.501887645	1.728068785	2.618133535	4.216255515	2.389251524	2.285583497	1.399107958	0.340866284	2.325466648	3.298903095	2.359669142	3.119287357	1.94467774	4.657679498	2.163050133	0.513523487	2.492938319	3.431406765	1.900366335	10.16482117	3.501283369	2.365299682
SLITRK4	1.899711597	0.132589029	0.003574216	0.012587316	0.006993859	0.002231526	0.087030853	0.197354772	0.085059539	0.01521897	0.04013656	0.18973894	0.006690259	0.10346077	0.037226431	0.119525355	0.069713861	0.029014446	0.00212746	0.039572779	0.161891008	0.013663609	0.058378877	0.035968399	0.072373244	0.077679318	0.030748963	0.025268465	0.003335605	0.132286791	0.074894814	0.022225798	0.011264037	0.015712747	0.004479709	0.125999506	0.133142991	0.03693042	0.031511802	0.052345377	0.003565001	0.640609744	0.006260392	0.362003264	0.036968224	0.027948057	0.025667262	0.156069178	0.092570149
LONP1	19.36216047	19.27147385	51.8164948	24.04514806	52.06101531	66.21220281	22.49801534	10.65123528	17.1495562	44.33430383	40.84751147	26.88563278	30.48502829	21.32597783	27.63019376	18.74110026	24.24665276	51.76764421	25.80396084	20.86218496	20.09971331	40.40751875	41.06768338	22.64848218	29.98750772	21.23095476	24.54542147	33.67630781	103.1787508	25.2613154	29.95811296	23.3926663	32.1594016	36.65612724	70.2326329	19.26047523	23.41606173	28.11398511	25.5170069	31.39688553	24.54781236	38.5593642	33.06605316	22.34999836	33.43951442	27.1955222	54.14937391	15.0246023	36.88589937
TARS2	7.457863719	16.36291635	12.40975666	22.70093769	35.84826647	19.51614055	9.593917487	9.162463004	11.46350887	15.34713862	10.69148893	18.72628988	12.65292633	11.48111414	7.825869672	15.95782124	11.55821832	9.587523961	15.76394308	6.523787631	8.433041306	14.52263099	11.37499904	23.08920988	17.96717132	5.401617356	14.05104676	10.55222732	13.57592978	8.495011614	10.18604955	7.302170019	12.72437443	14.66594958	15.46059737	9.311453093	12.09352988	12.09561554	17.48526921	10.36060452	6.146009955	16.50352499	21.94153445	12.33563204	10.8129572	9.66585101	16.54221337	7.746766561	20.22644473
TRIM72	0.005554569	0.27637716	0.007496604	0.015086163	0.009779335	0.007020645	0.004245105	0.017614222	0.317560681	0.007093433	0.023384137	0.022315552	0.018709638	0.026613187	0	0.035813412	0.020221731	0.034484636	0.004462159	0.016600082	0.002478483	0.007164554	0.016205896	0.007544054	0.022999469	0.012396507	0.023452086	0.009762859	0.019239378	0.01870516	0.010710359	0.023308325	0.013781439	0.00659122	0.016442639	0.010570914	0.08195547	0.005163886	0.028325667	0.014446028	0.009346594	0.04108937	0.043768736	0.027778167	0.051691725	0.103914761	0.00414114	0.00194846	0.00422082
CLPSL2	0	0	0	0	0	0.423230346	0	0.061260593	0	0	0.032531123	0	0	0	0	0	0	0	0	0	0	0	0	0	0	0	0	0	0	0	0	0	0	0.022923638	0.032677678	0	0.380044459	0	0	0.884257661	0	0.057161972	0	0	0	0	0	0.02710624	0.029359222
LRIT2	0	0	0	0	0	0	0	0.011781625	0.006364249	0	0	0	0	0.240994942	0	0.005323226	0.004161757	0	0	0	0	0	0	0	0	0.004738087	0	0	0	0	0	0	0	0	0.062845645	0	0	0	0.031576982	0	0.005001325	0	0	0	0	0.092673955	0	0	0
SERPINI2	0	0	0.011238295	0.062193837	0	0	0	0.039608701	0.021395999	0.005316947	0	0.011151217	0	0.012275789	0.011704988	0	0	0	0	0.058066132	0	0	0.005398789	0	0	0.005309665	0	0	0	0	0	0.009317849	0	0.004940509	0	0.087158769	0	0.015482552	0	0.008662521	0.106488526	0.024639129	0	0	0.012915334	0	0.006208058	0.005841944	0
CD276	85.30636553	102.7028185	51.61101156	16.1649854	26.88942122	58.32590702	76.18076118	13.97385954	19.19950237	17.55951006	26.94196875	38.14521965	25.98760142	7.196487209	24.77396498	14.73610831	36.01309989	15.30714637	100.4328033	31.55373553	41.7255572	17.89764829	11.74016052	23.67737675	17.43656031	41.44300999	31.24396981	38.65570034	30.20571549	39.20337581	25.47816966	40.67755613	34.72838121	54.78698924	21.70255381	19.26111291	16.09407291	32.59109313	23.80022187	37.15199238	56.61283306	31.98605826	21.17950317	41.79222425	18.55854509	23.10170447	22.40470995	47.22027797	39.81618603
TBK1	6.708951916	6.269190086	6.185445765	13.38334623	1.016798234	1.583158789	3.606824158	9.589431116	9.294387081	6.536511942	3.927719841	5.095236082	7.0799597	9.935558446	6.849961976	3.906568241	5.794646774	5.185006206	2.83546704	4.469275324	7.153612534	2.007790169	7.238164461	5.655664344	6.047140833	8.174464852	2.10352211	8.210302181	3.889966933	5.364345526	5.751213813	5.672084101	4.543856337	5.935489147	0.675039031	9.089998054	6.962205578	8.037531778	8.27924989	9.019818096	5.375370788	7.70102124	5.472700413	8.174590018	6.420306966	5.398064012	6.878057647	5.036045653	4.40363059
TMEM39B	6.708159677	6.312565859	5.496512439	3.535485048	11.68014977	8.231830229	3.307644661	6.42419415	5.34160229	7.461939164	4.821112476	5.812660671	4.856959056	9.323689926	9.943324999	9.259559115	4.904293873	6.750184117	6.946806692	7.171785048	6.387365835	7.687921706	4.857618217	6.730794484	5.185483024	4.59593888	6.901005044	4.615843899	5.825462729	6.168999328	5.558055917	8.430670911	7.411886975	3.506552432	6.166822476	6.930133662	4.016506907	4.70838405	4.987543965	3.187346934	6.073960034	3.170584048	4.353592313	7.742096997	3.466736728	4.288680651	5.348605209	9.062067764	6.997281351
ZNF781	0.034808837	0.173466313	0.127724136	0.066473796	0.040217751	0.137488431	0.214485214	0.206968328	0.17608665	1.11270015	0.10990609	0.052441857	0.296783382	0.654278826	0.087156369	0.051432342	0.051176837	1.539748066	0.519063734	0.065017372	0.055332448	0.1978324	0.26658855	0.100462246	0.616159388	0.087395886	0.027556363	0.252371377	0.234284526	0.245428729	0.020974576	0.401682505	0.67549137	0.019361823	0	0.248417936	0.206862894	0.236636488	0.077659994	0.25800757	0.645759945	0.159324971	0.041142853	0.239356616	0.212583471	0.056354105	0.04865868	1.172200613	0.004959493
FGD4	5.964102342	2.171747208	1.726567474	3.005540747	0.353878698	0.733615194	1.734746026	3.451088312	3.014145559	3.708469232	2.030849257	1.952619588	2.893291795	0.900415056	0.490152565	2.494857658	7.593045942	5.278624817	4.676367297	1.369544548	1.954291272	5.02905625	2.796444922	2.236221676	4.566895139	2.941469102	0.827547093	2.998021471	1.028045154	12.50156345	0.946439418	2.04166224	6.958975705	3.402425114	0.619889004	2.227510041	3.667795924	4.274088908	2.959862106	3.97174018	3.046590265	8.68959584	2.026604874	2.470215796	2.380369346	1.282731158	5.035386862	5.456752076	2.187249643
ZBED9	0.008106771	0.007516144	0.456792104	0.176143384	0	0	0	0.044988248	0.012150973	0.002588177	0	0.002714088	0.006826576	0.05079255	0.096861589	0	0.034053661	0.002960563	0	0.004037909	0.001808645	0	0.042048264	0	0.010070166	0.012923164	0	0.059030235	0	0	0	0.06123238	0.00862016	0	0	0.030856033	0.168343106	0.015073158	0	0.016866928	0.024554066	0.008995355	0.006387951	0.094597124	0.012573823	0.015555006	0	0.008531205	0.052361649
ZFP57	12.01034451	0	0.081541698	0.014917681	0	0	0.008395392	0.156757561	1.721785552	0	0.036996773	0	0	0	0	0	0.15381458	0.072210732	0.008824652	0	0	0.02833816	0.021366544	0.009946403	0.018194089	0	13.68220241	0.171010651	17.42645344	0	0.141209943	9.551098837	0.007787159	0	0	0	0	0.051062162	1.437812095	0	0.014787537	0.024378291	0.259679562	1.421008153	0	0.495328141	0.090087617	0	0
ZDHHC4	6.517288016	14.31239469	16.22138993	10.9188595	21.20173277	20.35039521	17.31637827	12.00671449	11.58469754	15.23457782	16.30578428	4.946028582	5.834598315	10.33684723	12.97212611	16.58858052	21.49999351	9.563984723	18.53765632	15.37152705	11.88392996	15.46436769	11.1446222	15.51582403	12.97074332	10.41049652	14.26979004	22.16003027	15.74868467	8.544932837	7.840311907	23.23012866	23.00126016	9.552821785	9.329095829	8.190823687	9.654444639	8.064126576	13.39105139	10.87411831	17.21144848	29.74647474	15.46394832	13.74955502	8.873237566	11.8238687	8.60447835	10.7789788	29.3612199
CRYBB3	0.108913116	0	0.018374029	0	0	0	0.083237362	0	0.046641798	0	0.068776873	0	0	0.040140554	0.019137048	0.078024863	0.045750523	0.178986001	0	0	0.012149424	0	0.105920886	0	0.022548499	0.034724108	0.028740302	0.082040828	0.017147395	0	0	0.076170998	0.019301736	0.016154951	0	0.077727308	0.148793518	0	0.300844504	0.113302177	0.09163327	0.362553269	0	0.07262266	0.042231802	0.026122363	0.182697347	0.019102552	0
TCF3	27.56470063	8.985194045	17.15911537	10.32924506	15.47302291	16.87206382	11.39475673	10.52109368	12.25790176	16.14951815	18.00001628	13.85179193	7.059003413	38.45376623	28.67001073	8.469852333	9.940347152	27.70965303	39.18847372	8.923226908	13.3038052	16.93995657	38.36209719	9.787417726	12.23454462	12.85686088	10.29910127	11.93289239	17.68365757	15.80350148	18.60190866	7.164498768	17.58509694	25.72052876	31.76508402	15.44344441	11.69947283	16.2324817	9.27300658	8.062213939	15.79512815	15.62477377	11.88612722	15.4975979	11.23742403	11.74869608	28.24369774	18.59946366	11.22630512
ZNF385A	7.599165173	11.77772267	9.937008687	4.603498206	17.32955669	82.33927076	6.271178502	9.148563253	15.23278719	1.706975811	9.416179182	14.46930874	6.759732262	11.07879296	5.234852429	12.10272023	5.781202503	3.482091298	6.4426899	10.9113733	6.580569878	6.230671284	8.878096073	8.041612175	4.62449208	22.47754652	19.08617304	7.320279326	16.08269798	6.751862537	8.132999788	22.83883513	3.779630756	4.035800503	6.958916612	33.81137877	7.807601707	7.607757837	7.024613981	13.65033728	20.39756587	5.625068899	6.138155561	18.89014405	10.99946475	32.15187949	3.925224823	4.67838864	13.22109788
PCP2	0.039394106	0	0.358879961	0.361104961	0.130044347	0.298750832	0.135482089	0.140539007	0.379584845	0.150924102	0.099506965	0.079133165	0.12439919	0.609794802	0	0.232829511	0.049644185	0	0	0.176596622	0.065917088	0.838405209	0.536365337	1.84588561	0.954233271	0.715907675	0.06237257	0.074185855	0.353528215	0	0.09494999	0.181838	0.041888873	0	0.174921688	0.67473918	1.453111168	0.219739849	0.351559699	0.215153602	0.377841015	0.109280241	0.116406212	0.098504139	1.00817195	0.878711832	0.528656154	0.062184903	0.112255851
CAPS2	0.21175289	0.224683525	0.300077085	0.908208877	0.065241863	0.23195731	0.19689699	0.984858587	0.541073445	0.662523868	0.08320264	0.347377321	0.190201136	0.525487802	0.223241716	0.207321708	0.9389151	0.059287385	0.042526933	0.636348904	0.962176628	0.047797609	0.228816983	0.393048722	0.716047142	0.355562616	0.275664565	0.565362981	0.168915559	0.419926972	0.018146818	1.048508765	1.536111121	0.282681454	0.014924549	0.228359553	0.243003461	0.528238795	0.689897335	0.345115145	0.581978802	1.260968833	0.241941844	0.437706508	0.333908402	0.186222886	0.036836272	0.567002239	0.233315621
DNAJC22	2.247828788	0.119505588	1.326993186	1.706648535	0.074722245	1.033135203	0.342381407	1.65990997	0.599791067	1.111094288	2.715848418	0.195770012	1.278672589	0.076472326	0.560131372	2.584417725	3.441497672	0.044776296	0.056824342	1.761644791	4.18522419	1.046202294	0.180389235	3.710491182	2.534489981	2.874665047	0.696863326	0.902260639	4.148803055	1.408055885	4.540384857	5.561840133	5.586001688	1.731906923	0.20739816	0.282696981	0.216466927	2.963612816	5.635238517	2.237027681	0.126961318	0.272096011	0.356724812	2.663322882	1.097132606	0.913886125	3.631769739	3.913851892	2.956302448
MRLN	0	0.009922707	0	0.010900407	0	0	0	0	0.006874947	0	0.006758421	0.005374651	0.006759262	0	0.005641557	0	0	0	0.006448207	0	0.007163244	0	0.005204205	0	0	0	0	0.004030908	0.005055012	0	0	0	0	0.009524884	0	0.007637944	0.061409579	0	0.013644348	0	0.021610621	0.00593777	0	0.005352248	0.024899675	0.015401625	0	0	0
PI15	1.398732984	12.1669271	0.195900626	1.003495457	0.127776385	0.008339223	2.35227842	0.946739827	0.168116763	1.748328972	8.30502849	10.52317381	5.172537805	1.420087096	1.731985725	0.231604965	1.149248545	4.717783523	0.196108035	1.649724054	3.865442157	3.359385698	25.80515345	0.235971326	0.234944264	19.86789388	1.13864368	6.686189899	0.024930338	6.476622413	0.89901559	1.212645272	2.937208427	0.557826668	0.100444132	0.119284697	0.072109547	0.432428585	9.678727941	0.971210713	0.208717949	13.79761078	0.317133725	1.280217938	4.461746191	6.013327107	45.00306787	0.791527962	0.553997368
NXF3	0.022316996	0.008276427	0.072287159	0.02272979	0.005893672	0.011282942	0.07163465	0.021230982	0.255177329	0.00427497	0.016911387	0.008965882	0	0.064155443	0.014116693	0	0	0.083130859	0.032270296	0.080034431	0.017924363	0.004317832	0.017363095	0.072744709	0.016633195	0	0.077735751	0.02017283	0.012649	0.045091849	0.043031788	0.116122968	0.037968474	0.019861518	0.016987573	0.063707294	0.029269196	0.03734518	0.011380609	0.041789416	0.009012597	0.01981053	0.02110234	0.066963818	0.01038428	0.006423168	0.004991448	0.028182494	0.040699909
NPIPB15	0.018493473	0.591540842	0.037438972	0.056506632	0	1.086921176	3.074084879	1.03361953	2.209620922	0.026569115	0.070069975	0.575807684	0.455511536	1.185962343	0.146226384	1.053266886	1.002130002	0.243134921	0.055711448	2.224560604	0.043322476	0.008945168	0.053956174	0.11302784	0.149320874	0.026532728	0.585613197	0.954242802	0.428009869	1.229975997	0.017829622	0.287131546	0.412957343	0	0.222887876	2.177688989	2.440615845	0.051578184	1.096329803	0	0.457444912	0.892643639	0.994568653	1.035832951	1.204722939	0.053227001	0.517034208	1.761284474	0.042158601
PEBP4	0.023683891	1.086939605	0.107880018	0.012060984	0.046909902	0.179610169	0.244357086	0.197149402	0.471629648	0.02268404	0.134603948	0.047575168	0.07478928	0.196398761	0	0.254505479	0.34820658	0.025947808	0.028539017	0.619328385	0.0713333	0.103101646	0.09213284	0.289500952	0	0.135917841	0.46873291	0.330046115	0.0223729	0.189420826	0.045667444	0.357780165	0.277021297	0.094851078	0.255397323	0.067609306	0.213550607	0.148622014	0.3170386	0.073914964	0.035867289	0.039419825	0.265938706	0.059221074	0.082652307	0.187455965	0	0.211852907	0.337443283
GPAA1	23.70323345	56.59725687	103.8393153	39.52818163	120.5214	111.8397845	125.149099	12.83943665	29.58947883	54.45018223	61.32647317	65.17665211	111.3357299	34.44510946	41.6115545	39.84229922	122.4199169	81.2414977	30.08270922	48.77501798	63.27543859	72.92750445	43.75762605	85.40117164	52.67849521	39.64053391	75.59987718	73.23701612	67.41007354	86.83117821	86.7851509	108.9906713	71.07598324	34.54012081	196.8502126	27.65282157	119.4431591	39.86368642	46.06496292	29.96136177	65.0154537	37.81152504	42.79873841	59.50064161	69.58861452	129.3532981	86.07120989	28.64379738	63.9154585
RNF113A	8.654125149	14.01976569	12.95144936	20.89818227	14.03836896	16.45155476	12.93455078	14.33026981	14.19679116	16.44386698	16.07162519	15.95872626	10.71085304	17.83820417	13.63644072	18.31183848	12.78214845	12.42517382	10.30204739	10.77635313	8.509365032	10.98247168	18.08839856	18.70494254	14.8247129	14.14060384	13.64680012	26.35590399	11.68026581	11.32033145	10.81062831	8.336789087	11.51509015	7.774400055	11.00863394	13.24880053	15.90381665	14.06328941	21.50245428	10.72721648	7.046212414	15.2171887	19.05541292	9.388733104	20.54010635	12.38698133	11.92834986	10.34354481	12.48932209
KRBOX1	0.02673793	0.019831928	1.412777366	0.778849426	0.939138473	0.027036121	1.017642505	0.089028731	0.0549622	0	0.013507656	0.010741998	0.290450763	0.070951805	0.005637724	0	2.4754562	0.017576267	0	2.844707759	0.254122357	0.506971895	0.68648827	0.014525872	0.059784551	0.040918521	0.736613052	1.832816627	0.535467185	0.00900407	0.010311253	0.646265497	0	0	0	0.053429271	0.035067341	0.007457192	0.020452614	0.00834463	0	0.01186747	0.012641327	0.695319398	0.049765508	0.192389474	0.029901197	0.022510245	0.018285917
CAPN5	6.112938545	31.62009329	10.21801299	1.115222442	14.77863525	4.729389766	51.38636117	6.586407881	9.447222041	2.219717583	8.655278364	17.43726749	14.36922822	1.354597229	6.296603919	1.983019103	4.348688901	4.781765163	4.973252393	4.477571175	20.62464439	5.67159937	8.079731411	8.697603663	7.105179653	25.765215	7.35492565	10.67440849	3.811936065	48.3436567	2.234364521	10.05491272	7.683371051	9.326961177	19.18891975	4.127602398	8.937804156	7.478046227	11.78264605	1.89185327	22.50412944	9.224283788	1.674335144	15.28910446	10.45124084	12.29005923	6.604936758	23.77383849	1.742645551
PRDM12	0	0.111969093	0	0	0.016786015	0.024101567	0.072866309	0	0.008166082	0.054790752	0.104359738	0.006384027	0.008028671	0.021083518	0.006701058	0	0	0.034818898	0	0.009497893	0.025525567	0	0.012363141	0	0.007895617	0.006079524	0	0.02393962	0.018013076	0.032106999	0	0.037341017	0.013517451	0	0.032255349	0.009072372	0.083362831	0.017727397	0	0.138859231	0.038503737	0	0.03756404	0	0.014787953	0.027441142	0	0.020066938	0.021734836
SNX18	6.50864118	4.315194136	21.44957116	10.39480445	1.977548991	1.620974509	2.19395358	9.036042107	10.63518574	9.902605748	6.328734293	12.60510245	7.134122376	11.93555442	5.473897938	4.961916002	21.03754573	9.243048752	5.117155162	4.496913274	3.304643349	7.137166168	8.91792315	5.932964158	9.238471557	11.73579283	4.863439116	13.68037078	1.901473096	3.942193489	12.78746976	5.174875928	4.846683498	11.06095411	3.311514393	8.497947923	5.253912783	9.352635312	9.849738236	5.416155902	5.547932121	26.86830165	10.74475611	5.374409935	5.012411195	5.813783552	6.544140757	9.450330396	5.653575387
OR2G2	0	0	0	0	0	0	0	0	0	0	0	0	0	0	0	0.035454694	0	0	0.019878592	0	0	0	0	0	0	0	0	0	0.015583639	0	0	0	0	0	0	0	0	0	0	0	0	0	0	0	0	0	0	0	0
SLC45A2	0.01445174	0.008932562	4.637189733	43.33289001	79.2569145	257.7900312	2.451947958	0.091656497	20.23778618	52.98579359	13.08065814	0.764457375	76.02938102	26.10938477	0.248851913	23.01507767	20.93164167	30.48940061	39.35052222	1.094138689	0.13219332	52.69685977	8.638955438	32.62162661	20.10007124	18.35652189	41.23990483	61.68757078	54.87106675	1.500554228	49.90326763	0.731759182	0.061467786	57.53018397	62.6911101	0.474429213	19.76718475	23.60577353	0.730828801	35.87894469	12.3825914	91.17419395	43.0509792	0.01927268	31.98626588	65.87148457	0.285519362	0.091250207	89.25865039
MDM1	1.485119898	0.510217901	0.921908253	1.862590549	0.187216997	0.261215004	0.931148874	2.703389076	2.077803429	1.694018769	1.177597854	0.893042353	1.065433762	3.722507752	1.122335691	1.027780095	2.362135361	0.413352259	1.259645291	1.393267981	0.995612745	0.611404779	2.007555798	1.628650991	3.155271424	1.500922929	0.475603938	1.866300431	0.94662577	1.209832644	1.14220387	0.949914806	1.402855089	1.011604831	0.253043684	1.327417202	1.335542811	1.89003448	2.383539941	1.612466965	0.902547831	5.962319248	1.323621633	1.329172649	1.257958275	1.238054024	1.427014415	2.167286467	1.19973376
STIL	1.189357822	1.140730247	2.346608645	2.699721699	0.704008833	0.600219692	0.269722274	4.830865314	1.027461362	3.928094224	1.766559127	1.155541197	1.85675389	3.861569761	4.250928615	1.148180645	2.009308271	2.4973101	1.3525404	0.62251258	2.42859672	1.100453226	4.395811194	0.425092435	1.624883592	1.081843376	0.775798933	1.437351704	2.779239771	2.469627564	1.777225234	1.081498629	0.422324409	1.905677114	1.078950507	1.934835344	0.498959299	1.231124073	1.458500555	2.974205457	5.47219912	1.772405296	2.204345041	1.077319951	0.728181452	1.376094274	2.005962246	3.648118446	1.631218694
LHPP	1.583863101	2.010617821	1.336669883	0.567958393	5.435604112	4.894642288	1.87786376	5.434013545	3.430401521	6.676274732	2.264475165	1.610245019	1.482119625	8.452125072	0.98799718	5.472227882	1.747086855	0.424269639	0.71862285	3.454606242	1.244120159	0.887856375	2.715382514	2.845417764	0.889927765	3.248374521	2.979840299	1.767733557	6.079873993	1.705089165	0.582428472	1.176504551	1.684166664	1.109754505	5.020992775	4.311340959	3.491741595	1.79827517	1.673646857	3.196681248	1.126006937	3.618068706	3.895191297	2.73452726	4.459746858	2.953613947	0.402752346	2.595949387	1.831808868
PDZK1IP1	0.010944329	0.050734843	0.066468495	0.156054709	0.028902763	0.926809708	0.062731913	0.052058723	0.02109098	0.11530528	0	0.076945722	0.179712711	0.375124365	0.184609963	0.047042807	0.514900188	0.023980971	1.200097434	0.359783893	0.49810949	0.09528657	0.021287299	0.04459281	0.190329399	0.062807653	10.67412404	0	0.02067704	0.055282983	0.010551466	0.661321056	0	0.009740155	0	0.890404685	0.520322035	0.198403843	0	0	0.331485584	0.060719689	0.038807467	0.03283928	0.178237	90.10411419	0	0	0.012474607
TBC1D30	0.145586913	0.406627327	0.54525482	0.063018921	0.165806542	0.075905442	0.129346125	0.277004419	0.206915	0.149898803	0.0850406	0.199230644	0.073557782	0.535227503	0.15924157	0.369605346	0.111609481	0.151528235	0.138152538	0.353513166	0.272839425	0.058096013	0.396443945	0.101337608	0.054254066	0.128806043	0.164236467	0.084991186	0.072202273	0.283436093	0.147378898	0.954559659	0.207053967	0.105274314	0.083114964	0.163642586	0.146188599	0.071057179	0.125284085	0.136308493	0.090029052	0.323089407	0.068831499	1.20496259	0.067742779	0.049758752	0.785561975	0.605176269	0.118234695
SLC25A52	0.02386345	0.011062427	0.169085639	0.109371821	0	0	0	0	0.007664602	0	0	0.011983965	0.030142518	0.052770069	0.012579091	0	0.010024186	0.039216796	0	0.017829252	0.023958038	0.01154259	0.011603918	0	0.044464477	0	0	0.026963381	0	0.010045101	0.011503418	0.070095798	0.012687342	0.053094551	0.015137272	0	0	0	0.015211535	0.018618838	0.084324839	0.013239562	0.014102891	0.023868023	0	0.017170651	0.013343324	0.025112832	0
UPRT	4.440050418	3.569067775	2.904104636	4.629983413	1.346173047	1.457560367	3.493383678	5.631095362	4.290768861	4.6421182	2.202247652	4.403536523	2.786577092	5.174081912	5.655901967	6.160118174	3.660009483	1.934801715	3.155102019	3.629492962	4.373753962	2.020974745	6.246838909	4.161469443	4.200557812	4.86488442	3.272396178	9.865794349	2.55235186	7.513515121	2.9164402	3.600070564	5.183284641	2.984714418	2.127357327	5.287795608	5.434149971	3.837727289	8.693222452	4.563921985	4.150880084	6.193949881	4.253701362	4.067575879	4.432679818	2.557430208	4.39217357	5.628118962	7.092845187
TESPA1	0.115881389	0.214877456	0.050723288	0.704959125	0.967716274	0.011875717	0.039494265	6.607085973	5.315341062	0.044995656	0.047466308	0.635419628	0.553842525	15.78030629	0.60423943	1.756817132	0.265753637	0.017156535	0.049061553	0.42587608	0.060790641	0.012119145	4.791175818	0.153133041	0.182851497	3.588731389	0.629764353	0.320849025	0.050295614	0.147655989	0.193248266	0.044683954	1.621841291	0.064108633	0.679442086	4.577573826	0.169438064	0.371234623	0.638854185	0.953006595	0.40474005	0.545609601	0.488642003	1.581927469	0.502772752	0.063099153	0.080556502	0.108764799	0.199911474
CA8	0.054428308	0.03280087	0.1404884	0.013858765	7.276794132	4.843107621	1.023288431	9.359173642	0.031466881	15.00838156	1.780396934	0.013666652	15.89838001	2.726135708	0.02869068	2.593955662	0.070876524	12.12895558	0.081982436	0.008133074	0.014571746	0.387001112	0.500216558	0.162630485	0.385379302	0.020823657	0.357631134	0.086098182	2.915258838	0.022911099	0.002623726	0.009135778	0.023150067	0.002421986	0.027620351	0.042727842	2.913352903	6.933475233	0.062450675	26.66882074	0.695135721	0.525429526	4.754164143	0.02721937	4.666303735	11.09102327	0.009130129	0.042958445	0.638998425
LZTS3	1.312710917	0.595012969	4.50595207	2.415498795	3.189386422	3.030784279	1.381134632	0.492594211	1.422278733	4.182594339	0.858429714	2.47870154	1.36334134	1.025671143	1.743755732	2.470170265	0.553873899	2.927518703	2.056356545	3.203862075	1.005519666	3.115485219	2.019937799	1.279715841	1.395102149	1.442511538	1.625779465	7.293125464	1.303427711	3.322809571	6.988864855	1.672122131	2.490803999	1.375970633	8.349107372	0.487153559	0.875170655	1.899726343	2.294624056	0.951376014	2.008608069	0.996959888	11.04034917	1.601814242	0.441144243	0.927753036	4.38772767	6.109027991	1.256857701
MAGEE2	0.048984267	0	0.021249821	0	0	0.035378971	0	0	0	0	0	0.01405678	0	0.007737186	0	0	0.01763704	0.03066664	0	0	0.00468366	0	0.006805499	0	0.104310618	0	0	0.005271187	0	0	0	0.070474261	0.014881818	0	0	0.00998808	0	0	0	0	0.014130021	0.007764777	0	0	0	0	0	0.007364123	0
LAMTOR2	14.31518254	33.16029318	47.12616318	38.73500813	126.6663592	122.1590526	36.03321078	16.71085021	26.85584775	40.21009568	33.3394697	33.44940438	31.64326115	21.96292655	29.59528467	55.7574868	25.10138418	23.82509466	34.36762541	43.66468152	27.7989046	48.77613646	37.11440588	48.21969202	34.53119102	26.16985546	64.20069737	30.36272277	26.7250742	39.36148394	25.96715834	18.48024951	33.77178222	37.22687158	40.34866071	31.92959957	79.82457702	27.51708683	43.79759436	44.86405739	12.12132286	32.84935155	49.90640282	43.35879576	64.67456839	41.32724972	38.01468487	22.8849237	38.27209438
MOCOS	0.305688478	3.540392185	2.457641131	12.9921801	3.321797643	2.729940174	7.474048495	2.657837775	17.22222955	0.847151933	1.151894913	5.133891625	6.09251026	0.437724403	0.54680892	1.281652474	3.391256637	0.079609493	0.169080387	4.623981477	11.67562169	0.518720069	1.04051545	2.977705426	0.943084403	2.255179065	1.666214526	0.626624212	3.436806502	4.883388848	1.449419685	1.204937634	0.65275882	10.9401555	0.028609226	3.165089127	1.458252286	3.899428978	0.383327768	1.524871243	0.263091504	3.188989153	8.772213462	4.912001981	6.56982545	2.585365339	4.152677833	0.377066311	14.11431181
TUBB	294.1248158	152.8854534	434.49028	402.9881131	709.458503	557.7587545	252.0036898	315.6106522	366.609541	317.6663167	452.7159153	257.5965913	258.5807494	351.6655994	625.5150872	441.8791138	346.9105693	639.0796685	525.4584461	169.5602799	219.2352073	498.956022	514.2424797	319.928689	283.4539002	270.5354487	424.5825124	262.0395156	484.7043266	430.1172819	159.7028021	256.4304388	286.8896135	370.8282399	553.355317	357.3647059	170.3743548	375.3449036	471.0055715	223.2468199	776.579768	619.8916866	384.1178893	308.8630629	441.5161755	388.139292	481.3313814	439.3122501	607.4038282
SLC44A5	3.095620617	0.016215175	0.096102674	0.516573541	0.009897327	0	1.6039611	0.101018221	0.036913958	0.016751042	0.015777517	0.138018214	0.063117925	0.502773346	1.093126762	0.032218236	0.094457145	0.35585035	0.541919648	1.082690463	0.19565414	0.004833998	0.043737137	0.044113774	0.623822703	0.014338372	0.035602568	0.013174202	0.004720366	0.056792536	0.002408796	2.203788173	0.56322213	0.022235819	0.003169719	0.028529217	0.237568848	0.066198417	1.140326575	0.019493766	0.701254183	1.508154065	0.053156188	0.559767481	0.034876938	0.686741541	0.013970348	1.987745023	0.002847831
NOTCH3	12.29181445	11.62150432	5.117904324	1.656824098	9.864047837	6.742130595	2.986463767	3.211492338	8.410325721	3.119328396	6.908327217	9.10483963	7.69004172	11.35672805	6.86527634	1.748077951	7.08245765	25.9515793	28.40589046	1.26420861	8.868410932	18.6118995	12.09586299	2.129745776	3.652273501	5.585949798	11.44035027	25.51440928	4.502450773	10.50057912	2.929937966	5.979757431	4.679775021	5.37501224	10.21044906	3.644230829	3.40568311	2.593212083	4.713783204	4.188025493	4.913578042	9.913783841	4.039545851	24.32861606	1.317421822	11.26136076	5.676764815	37.07301443	3.929891629
AC008878.2	0.233897277	0.015489746	0.016911128	0.017015974	0.022060602	0	0.019152546	0.039734843	0.01073207	0.01600164	0	0	0	0	0	0.017953173	0.028071977	0.018303947	0	0.024964738	0.011182113	0	0	0	0	0.03195945	0	0.050339277	0.015782157	0	0.016107228	0.028042571	0	0.029737458	0	0	0.109557521	0.046595578	0.063898135	0	0	0	0	0.01671015	0	0	0.186834867	0.035163296	0
NRROS	4.52127914	4.377402227	4.111217291	3.519780636	23.52333314	6.035904669	8.704654367	3.807335308	23.90523174	3.667377893	5.566790661	16.44781469	10.86854779	13.92074419	4.874916307	10.36216433	17.14303556	8.43747801	14.91718255	38.27336316	2.790847963	50.42454682	24.35215804	8.167972576	3.768830446	28.33669791	7.141402001	5.336741759	16.00606824	6.7613368	7.649073311	5.995819758	9.678467254	13.73680471	3.389427587	10.86878837	3.280513591	10.21154108	7.411964022	8.042614868	11.12790651	13.0642312	7.018790532	20.8635355	11.19839355	2.692865545	13.38434906	2.009056748	9.000064598
FKRP	3.65494499	3.566708369	6.596598076	5.32829404	4.134949538	2.807014255	5.887253599	1.96690992	3.273038371	2.889516348	3.078688913	5.108216322	2.316150846	3.537721106	4.202651618	4.087344964	3.541627164	7.407986709	5.456726396	4.031316366	4.519413594	4.797226321	2.680959561	4.825215294	3.793712778	3.916539055	6.036973609	2.77415384	4.877571712	4.996264423	4.628648501	4.746683979	6.949422538	4.024652659	4.758689278	3.709234005	2.965492011	5.800860629	3.502613782	3.629845188	5.12232323	4.22053581	2.855606345	5.260411836	3.408557733	2.166300172	8.136594096	3.116155957	6.919785561
EHBP1L1	21.62705866	20.46487226	4.811159208	8.809402202	12.00685007	3.239653136	31.68934812	14.53107653	24.01277317	3.590223853	8.611674868	9.863662782	11.97186639	24.249708	22.63218337	6.504960758	9.715780393	3.492180166	4.548008451	20.32158744	20.54395857	3.984982416	13.03883736	7.660506075	16.84089351	22.48842773	9.573208016	5.983143976	14.13509284	14.61889847	10.5271939	15.04201017	12.92345759	9.638369075	4.678103249	22.3593352	8.342449798	10.31371757	6.966297561	12.25897871	15.80863732	11.53260049	10.36480214	17.30684084	11.05821308	12.06546955	7.790654484	14.72911031	12.33889522
TRIM43	0	0	0.009471036	0.009529755	0	0	0	0	0	0	0.023634383	0.018795303	0.118186627	0.010345381	0.00986434	0	0	0	0.06764867	0	0.012525031	0	0.009099624	0	0	0	0	0	0	0	0	0.015705174	0	0	0.035611286	0	0	0	0	0	0	0.010382273	0	0	0	0	0	0	0
FUT11	7.772814141	6.728064251	7.871052109	2.676948948	2.907659171	1.871695261	3.847180849	5.831796317	6.279900121	3.748431388	2.007892486	5.395576379	3.17416062	5.638468434	5.099196945	4.19180631	3.180257718	2.763687243	3.646065808	3.209011194	11.29728673	4.812362075	4.267479146	2.368208198	4.435477965	3.620667193	3.87723644	3.684435201	4.475176828	4.681845653	3.186022743	3.89785459	4.764761175	6.946118976	3.09453618	5.988659503	4.902676729	3.151180196	3.007558957	3.641222754	5.206871135	3.898050665	2.693649219	4.206138782	3.9299573	2.850614847	3.602412152	5.791609752	3.200430303
PAXIP1	0.793180694	1.867231618	1.632180786	4.343451451	2.023586059	0.682795239	1.210513191	2.550208019	2.508793531	2.291591473	1.972604599	1.745752866	1.061669622	3.064065078	1.62769492	1.234674883	2.810836627	1.544888817	3.067936966	1.124259795	1.87338374	1.160441477	3.718857809	2.05258567	3.728260845	2.389919239	1.155063275	3.530775873	2.084403449	2.559763212	4.297157105	1.573789351	2.230007989	3.089442151	1.935939781	1.793700896	1.913052908	2.250866504	2.378219255	1.576434181	1.515925778	5.047115222	2.415155469	2.309806124	2.456692627	1.103868272	5.351316386	3.910761684	3.80609148
ITGA3	98.19437468	161.6807491	20.01280364	59.53739833	56.02116238	3.803028199	223.9971985	23.83207674	25.91348131	20.14214332	20.4078005	86.92799741	58.83183421	10.36919338	95.29886647	19.59308428	5.008459437	3.741523225	3.697259978	10.75553362	78.90598775	2.126360131	3.764713781	30.99152687	177.8665851	74.53044119	11.495458	11.40740801	45.98058142	52.83574757	14.37426608	13.81846194	1.012407732	31.27778338	2.588947551	37.10253789	5.443383625	90.8557161	2.343735595	53.72398364	62.36700947	6.955262547	43.02571193	24.51234805	83.31194905	25.00254736	1.34844758	5.85293462	84.70361517
EZH2	2.540623638	3.062180977	4.717082828	15.34492452	4.181952422	2.59535106	1.73554593	13.99701583	5.721028578	6.840095928	3.709814197	2.621657948	11.72869239	12.60239861	4.421305528	3.306083575	6.388733805	16.64749247	17.86541224	2.995503607	4.302403383	1.090843688	10.19468617	4.041457624	4.500459925	4.726917121	2.711096423	8.884620711	5.171486829	4.069778685	7.965661645	2.687175366	1.857755763	6.324845542	1.373163437	10.81929056	2.573232869	5.013434866	6.384811253	4.485871719	7.417540953	11.90973858	9.115744172	4.800262238	6.089000239	6.641168906	9.049013343	16.26158598	5.986106532
MLXIP	8.765939345	3.441898431	16.45040845	18.98470989	11.57493823	15.16528229	2.570341894	8.457803515	5.506665508	16.1987759	12.59632233	8.321189462	12.33912751	11.63190554	12.67922932	7.094358064	14.8402886	6.400923852	7.678411843	5.242864361	5.866365799	9.296852025	8.652791812	8.865054929	10.29848553	15.84641228	18.21573959	15.96169945	14.36748995	8.954005129	16.79560916	8.071111841	5.826121636	24.02180926	9.739647158	6.171117795	4.675872428	10.02863513	19.02798675	12.38597521	7.664072257	7.149712987	20.49599705	8.243486607	8.884495948	12.86242053	7.5829319	12.59801145	16.90255515
CCR6	0.014896304	0	0	0.011378879	0.034422056	0	0.004269214	0.336570857	0.133965486	0.003566859	0.009406775	0.014961524	0.023519866	1.272334937	0	0.004001867	0.018772221	0.004080056	0	0.005564786	0.012462791	0	0.34406743	0.005057932	0.013878051	0.02849579	0.005896318	0.022441836	0	0	0	0	0.166316469	0	0.02834746	0	0	0.010386426	0	0.017433682	0.00375987	0	0.017606922	0.037247897	0	0	0	0	0.012734372
BTN3A3	2.389341647	4.984987926	3.508153457	21.17092179	6.398135904	1.610190249	1.782486615	12.85382141	47.31040044	1.790283149	2.817420663	16.13930195	5.07690729	11.82512845	3.293144985	5.771802363	13.81779819	0.944701064	0.670349135	8.05505947	8.67556489	3.086373956	8.015270064	9.708958682	2.916192783	15.40142154	10.56520003	21.79684003	0.959063095	9.275578483	2.550288264	6.358913252	17.22558108	5.564909528	1.559738263	24.06713841	10.10052374	12.48988795	23.5959616	6.415180076	4.922902681	7.777786457	3.964946166	16.12488734	3.779276026	2.633871059	0.531914705	1.021581387	7.041600389
TMEM271	0	0	0	0	0	0	0.06769868	0	0	0	0	0	0	0.032647149	0	0	0	0.06469913	0	0	0	0.085692363	0.028715887	0	0	0	0	0	0.055785335	0	0	0	0	0	0.037459777	0	0	0	0	0	0	0.196581416	0	0	0	0.084983448	0	0	0
SLC22A9	0	0.006177536	0	0	0	0	0	0.015846834	0	0	0	0	0	0	0.007024479	0.014319974	0.005597757	0.036499403	0	0	0.071353434	0	0.025919675	0.009049458	0	0	0	0.005019009	0	0	0	0.027959465	0.04959451	0	0	0	0.109232837	0	0	0	0.040362089	0	0	0.006664251	0.015501682	0	0.216086151	0	0.007594617
TUBA4A	5.706403811	0.976571715	6.900909426	2.070926276	4.050248563	3.915944223	0.592691236	11.22264321	9.596569936	0.229114924	0.229025807	2.549866897	2.246681705	32.83524395	2.652087989	3.225655721	4.878392107	0.202900532	0.260356439	3.493790345	0.619772533	0.384442675	9.951058193	1.498700322	2.175899713	6.638923425	12.19929628	2.226244942	0.502970646	0.773076296	0.517050299	5.27803954	3.384665084	0.401750939	1.771932872	14.12003529	1.0057187	1.506502787	1.141174627	3.913424973	3.073445917	1.352856694	2.740776975	6.938526278	4.272794008	82.12500169	0.509139898	0.142110061	1.03347486
RECK	2.452463938	2.778268521	1.40197029	2.919434543	0.721923606	0.667996812	1.337085322	3.55416832	2.122265461	3.027176725	0.838463469	1.927154375	1.749482715	3.137636718	2.634929296	0.898050684	2.274735702	1.371969399	1.794459762	1.233220906	2.399453975	2.939155893	4.504318527	1.594713642	1.875721756	4.180946327	0.486402862	1.841480687	0.735346689	2.097561667	7.274008001	2.39034043	10.56951542	1.686785343	1.525942153	2.185005264	1.105443538	2.737415072	1.483641748	1.690029892	1.379956116	2.796388257	1.058558997	3.549202722	1.102386259	0.629425794	2.751340447	4.08499779	0.756710282
ETFRF1	2.986763348	7.047156059	3.65634226	7.039521067	1.567429893	1.589087499	4.104376587	6.708904369	5.477063489	4.792238065	5.04570123	3.153678033	3.442144767	4.509000172	2.119393118	4.553728441	5.656571709	3.048520155	4.54494267	9.317071171	5.621310904	2.154668316	3.730189122	7.072933245	4.50289677	5.267904884	3.597222863	8.66282609	2.248707756	6.710709998	4.688496515	4.681198969	5.958225031	3.424908586	3.214325358	6.321757972	9.9080916	4.227329992	7.168044016	5.447429456	9.909814856	4.737524436	1.848102023	3.229897199	2.553842342	5.124750028	2.80484139	2.914789155	3.804471862
ZNF592	7.685163371	7.484026757	11.00078657	7.732724887	7.296629392	6.561319136	4.739993724	9.115966315	12.37041374	5.752186235	6.013782485	6.156392883	6.918788105	12.36077882	7.255606738	7.131519482	6.937678215	5.254943033	14.90741922	3.428928604	5.94017666	10.89161446	9.079095852	5.260928237	6.287388536	9.140186544	6.151343222	7.822135029	7.762388076	5.504059612	6.515775555	5.137727276	9.646983211	8.23092175	8.227961328	5.586800732	3.26395613	7.017813097	5.730108812	5.159828362	8.095018696	11.09953519	6.728084399	6.703551815	2.849431693	5.251327211	4.182505448	13.42423034	9.14346674
SMAP1	3.301904897	1.399169662	4.716680678	3.482398309	0.549367828	1.219037658	1.253076368	4.128928611	2.415032935	1.677253355	1.409173834	4.053330589	2.594158113	3.726082395	3.5847264	0.772232377	1.804864196	1.17269311	2.415528437	1.814200315	1.344223843	1.200118689	5.182779459	1.422933244	2.17060594	2.785564447	1.539025539	3.723709161	1.875766805	2.327655835	1.848765985	2.228322968	1.729363139	2.548137787	1.784997549	2.904397315	0.948695458	1.719433951	2.521864803	3.311025353	2.310255093	2.136183145	1.761373412	2.428670332	0.985550801	2.155405714	1.586143155	3.645929323	1.513195916
ZNF239	0.514352936	0.849077621	3.549233972	3.660679349	0.621196293	0.317127561	2.617448437	1.103960317	0.535901989	0.01802337	0.918962095	0.333903161	0.237692196	1.567401448	2.314522576	1.017813969	0.695612183	5.442772401	4.46705007	0.834194394	1.473605535	1.165060929	1.628771088	2.172410993	0.911636967	0.317976782	0.397255345	1.45055966	0.716971623	0.786836888	0.042332028	1.426616918	2.034298299	0.563826465	0.047746659	0.313356602	3.588871196	1.871883109	1.20751939	0.34258216	0.569959669	1.70523344	0.289145792	0.351332739	1.444751792	0.135401089	5.169822781	1.828477394	0.614870348
THSD7B	0.039571819	0.038846936	0.009424809	0	0.006147341	0	0	0.011072392	0.026915098	0.002229485	0	0.007013837	0.011760977	0.041179542	0.029448579	0.007504166	0.033245425	0.020402092	0.002804937	0.020869798	0.045181625	0.015762866	0.040748443	0	0.011566069	0.011132156	0.003685526	0.005260272	0.004397809	0.015677549	0.006732588	1.525734049	0.019801337	0.018644739	0.005906245	0.009967398	0.026712849	0	0.035611325	0.007264679	0.009400508	0.018080295	0	0.034923003	0	0.006699627	0.007809427	8.010272756	0.005306459
PTGER2	0.80821636	0.454319951	0.070858516	0.226856724	0.386546699	0.048261608	0.109432055	1.347064201	2.861595953	0.024380986	0.128598569	0.715878351	0.200960277	3.43374604	0.389132869	0.417155371	0.56672929	0	0.122695848	0.46596134	0.127782661	0.055407233	1.497754735	0.095076031	0.18972469	1.716505476	1.108355264	0.201336751	0.120232849	0.450043273	0.104302929	0.128181652	0.433083179	0.147256331	0.306797545	0.626753028	0.198226901	0.319480237	0.405661428	0.258194266	1.317140252	0.197720788	0.722104493	1.775870701	0.222088388	0.155688439	0.064051193	0.334854682	0.340925512
KDM3B	9.226101101	9.111111029	16.07435762	13.32297581	8.212196785	4.679988768	8.040691502	13.42334934	11.91920571	10.62021258	14.78816811	15.30450912	15.07716937	18.29272518	8.965960484	4.546092524	16.86244989	11.5526347	15.6577736	2.968768678	6.76788239	21.36350461	16.11304679	8.148797849	13.01747966	13.95621923	8.419670101	17.02662007	8.448356479	11.39878724	13.77406504	8.023380868	16.74091092	16.45714464	11.43640742	9.647236905	8.918953751	13.92436369	14.02540375	6.061670029	13.14686844	24.47800793	20.52707515	9.813138007	9.44694798	7.049612376	14.79218178	19.79690491	17.23996333
ZNF274	1.760202214	2.145012892	1.909798683	2.283268923	1.471359789	1.534914711	1.578350888	3.588953254	3.649310691	4.259954139	2.66912538	2.818790182	2.760109462	4.700527297	2.638204974	1.233940783	1.754880931	5.752267417	1.989042449	1.90775779	1.424614378	3.708879529	3.076542232	1.274845278	2.160702506	2.492860097	0.681779415	4.285006323	1.147167539	3.143434336	1.158050324	2.155640164	3.158950341	2.820429958	1.45438608	2.857432303	4.390439078	4.759073194	4.967246054	3.227082722	7.318226824	4.174518306	3.134141906	2.315902885	2.952749467	2.832030309	2.395082635	2.347248139	2.260339513
GXYLT1	2.521178117	4.336335495	4.685377268	4.663112394	0.465682614	0.498821307	1.429474283	5.302240347	3.239066627	4.077517502	2.240316969	2.90540734	3.028118886	3.959715485	5.008308602	3.298010111	3.640123277	2.681678396	3.516100583	1.533907849	4.771500346	1.921107628	3.20524767	2.309404356	4.897165761	3.353120507	1.040320714	4.076554789	1.983032114	2.629750374	4.029539781	3.31038122	4.176396611	2.527755303	0.809614864	2.747598632	2.336766778	1.975976956	3.623672839	3.328155105	2.433081489	3.887650755	1.992420332	3.575677918	2.398019387	1.821634996	3.80074005	6.083967883	2.146301317
KLF7	9.513793556	3.590333145	2.268629118	1.266817438	0.839141266	0.504705158	1.334329868	2.841011244	2.666570558	2.197072488	1.223236268	5.331526487	1.538894005	3.637249076	9.116365156	0.586127876	1.097780401	0.863791364	4.627406617	0.26406235	4.469537266	1.701310741	2.288729399	1.197746896	4.073702032	2.333833474	2.26794865	2.42934566	0.561798436	3.717924857	1.322027401	3.148712677	1.308125006	2.859640878	1.815096481	1.595851895	1.181120442	2.521171939	2.008134442	1.866660095	1.827036016	4.198883817	3.110996851	3.438130535	1.794774063	2.384138049	1.238943919	5.743561129	0.426092278
MEOX2	0.635812991	1.056413071	0.08283747	0.173113718	0.166248693	0.087524036	0.079383472	1.257655463	0.849207215	0.156764865	0.071555459	0.872538101	0.365773427	5.714465491	0.212375301	0.426179604	7.716301578	0.462094126	44.5961587	13.96896942	29.50658215	0.200965729	2.748880015	0.299247484	2.009693565	0.409438903	0.458488284	0.478937945	0.154614634	1.727733271	0.242768135	0.301143565	86.89276144	0.633086684	0.606968263	1.10518904	0.103203184	0.105343283	0.858739809	0.31434556	1.417317442	1.45292014	0.327390142	33.91232735	0.014645989	0.16306624	0.661754151	8.30083058	0.459225214
SLC12A4	14.26049782	13.79126121	6.291098631	7.821356378	4.567932279	12.29275549	10.4449648	6.450375707	5.823564037	6.437773261	5.061349607	17.37648621	21.29720735	5.2404103	9.347645267	4.025184489	10.04788014	4.720962495	6.355673213	5.223117865	16.35759629	9.927780677	5.452308875	6.061093301	10.64175822	6.075218725	10.65719686	7.568963395	12.43557503	12.2738993	12.12670424	16.13203155	7.734057486	4.586072883	8.214525578	5.338324219	10.4191935	6.265521776	5.087332605	8.718799142	8.373525058	5.909382348	6.057101407	8.310575092	6.521683404	5.687950967	7.705499502	12.55615714	4.706204105
OR2B6	0.066827793	0.046469238	0.118377897	0.068063898	0.066181805	0.042233177	0.057457637	0.238409058	0.118052767	0.096009839	0.168802687	0	0.1688237	0.110833951	0	0	0	0.036607894	0.020131823	0.224682645	0.391373964	0	0.227471287	0.068072676	0.020753236	0.015979725	0.079356183	0.037754457	0.078910784	0	0.016107228	0.098149	0.017764973	0.089212373	0	0.047692552	0.383451322	0.046595578	0.042598756	0	0.033735051	0.129767386	0.157976328	0.05013045	0.077738794	0.240425571	0.373669733	0.052744944	0.038085955
CCKBR	0	0.060453766	0.138002449	0	0	0.052445493	0.027181466	0.014098012	0.003807763	0	0.052405128	0	0.007487379	0	0.012498546	0.006369826	0.074700007	0.006494282	0	0.132863184	0.353102075	0	0	0.01610156	0.04417977	0	0.009385251	0.008930245	0.02239818	0.054894302	0.011429762	0.960133281	0.006303053	0.005275459	0.007520174	0	0.009717814	0.8018125	0	0	0.005984636	0.006577395	0	0.017786397	0.0275819	0.085303536	0.033144716	0.12476017	0.006756491
ASB8	5.294757727	9.186082645	10.15765029	10.56968052	2.43047698	2.229130518	5.359095072	10.81602454	8.370667784	6.594445308	4.075488304	6.072119882	7.218111593	10.73774066	5.801250641	5.309017289	13.58423377	4.855862041	5.257257787	4.816135995	6.649513272	4.250392901	5.703542961	6.73095027	7.892526229	7.671933568	4.170248005	11.25446797	4.932559244	5.394457668	7.131722327	7.116253611	7.38255255	8.454525847	2.384007318	7.656282426	6.565409328	11.48607798	12.97508922	7.583192451	5.936584814	12.99789396	7.496212545	6.828657854	4.542155835	6.151059115	5.559432146	8.773315565	7.30794651
RGS7BP	0.010781876	0.099963513	0.003637881	0	0.014236871	0	0	0	0.036938515	0.006884469	0	0.010829082	0.022698094	0.103316782	0.015155808	0	0.078504095	0.003937501	0	0	0.002405469	0	0.181751436	0.00488121	0	0.075625444	0.005690304	0.024364946	0	0.003025688	0	0	0.003821559	0	0.004559502	0.010259508	0.011783876	0	0.013745614	0.005608186	0.007257003	0.04386682	0	0.02875718	0	0	0	0.030256977	0.00409648
UBL4B	0	0.03948942	0.043113079	0.03253528	0.042180825	0.080751663	0.036620497	0	0.027360243	0.061191657	0.026896504	0.08555805	0.013449926	0.035319885	0.101032736	0.02288483	0.348886434	0.128325778	0.307943335	0.986495655	0.099776529	0.030902591	0.031066782	0.072309947	0.039681086	0.061107852	0.236028269	0.016041813	0.020117445	0.071715769	0.030797717	0.071491481	0.033967398	0.018953102	0.040526511	0.121586965	0.087282801	0	0.027150222	0.033231728	0.032251439	0.401719488	0.402743439	0.330155484	0.024773324	0.107264291	0.011907879	0.044822497	0.097095994
ELAVL1	14.12693946	11.40987895	15.18598237	14.4903683	15.14374246	11.97227148	12.09251013	15.84544303	13.79533036	14.66592091	16.13366391	11.03995319	9.206311528	17.33687471	24.12309271	14.71379842	12.4862072	19.09276087	22.67485134	11.08082339	15.27163513	20.26220562	24.51751331	12.8073396	10.36294901	11.4596415	13.81541376	12.99624633	20.14162967	16.90749509	14.23852467	9.219268285	14.49084558	16.81633655	12.42401803	15.02104703	10.68853594	15.08259881	14.32859802	10.70576839	18.10285499	14.47130628	15.06467452	12.16397672	12.78387674	12.10164056	28.0805107	18.97245287	15.57140748
DPP4	0.57811578	0.509779324	0.349836514	0.32000495	2.530737244	18.11669223	0.108055689	2.06990847	1.247302615	0.02708363	0.34522997	0.590113972	0.218276	3.678895014	0.192119302	0.253222535	0.493610608	0.23751646	0.034074185	0.53521927	0.458437622	0.075986606	2.102262087	0.593152331	0.320036526	0.468806655	0.537258312	0.210638065	2.255692102	0.396770461	0.205982146	0.717226971	3.076975629	0.254457412	0.115595084	0.784799077	0.376014796	0.109535423	0.248346752	0.225529917	0.190327918	0.509002882	0.928414484	2.136924293	1.425418163	1.510174021	0.137032129	0.343868818	0.275756306
PI16	5.466438988	0.187710216	0	0.068735197	1.113909019	0.375317477	0.100575504	0.449419476	0.117049512	0.038782705	0.10228053	8.371123209	0.093768824	1.149118035	0.014229692	0.058016772	22.3729084	0.066544109	0	0.070590688	0.08582224	0	0.735087314	1.072407366	4.074219757	0.129098635	0.833444099	0.330432451	0.019125375	0.920418997	2.71318375	0.022655319	0.114817185	6.486642359	0.522268327	0.61648554	0.011063806	0.037644112	0.894793088	0.084247845	0.197593079	0.097349388	0.422766196	33.91191695	0.659446326	0.097118734	0.113206547	0.042612125	0.161538672
DDA1	13.54983674	7.575052012	13.16431979	12.37752203	22.15564069	18.66265336	11.53318302	7.875331763	8.756822504	11.40682954	8.407299343	9.59210263	5.250890908	9.760574012	12.8193112	11.17156118	8.337047403	10.57198705	9.808061097	16.24581978	13.07984632	11.47813398	10.18706104	11.79893802	8.485933172	9.481755438	11.39628	6.928255094	11.91025397	13.16588619	7.877023077	7.006359567	9.113732716	9.40765438	7.836983152	13.75846064	7.853636578	12.83556108	8.835849612	16.95993811	16.87104872	9.297632301	9.580124837	11.8331205	18.24375246	13.01920163	17.10202465	9.340399778	11.72480607
CREG1	12.72267679	24.28090298	29.91076519	19.1120159	7.769714317	19.20360459	19.8539223	34.2135624	51.30401263	11.50142866	22.64946785	34.96559823	18.3925036	36.73098147	11.53650013	21.75014899	26.23229146	13.49621925	14.2866289	42.89538305	27.40369043	26.06546162	27.7698122	28.27710605	20.87321563	56.87398108	17.12174601	35.64849469	4.717772832	23.01901423	28.48325909	25.66430464	33.7742673	18.02378682	7.153019725	34.77282045	26.71265457	32.42989847	42.57631593	30.25926846	8.96723588	33.30830023	21.30062181	57.81055485	11.48304373	36.02798655	7.261245346	17.51077214	12.42613799
LRRFIP1	22.02994969	10.09047428	12.4299307	7.997688164	2.594798316	1.995701248	9.79324175	12.9893973	15.93531371	15.85755651	4.990423565	16.17077511	10.03220046	15.80281103	22.58389201	11.14669841	9.277883998	10.53286722	16.2345211	11.89770218	10.3485652	11.63630423	18.62235315	8.252861051	12.80962756	13.5490021	3.197172002	9.021916307	9.261607774	10.02645924	8.610914947	12.69975033	6.386738471	3.929684721	2.727906534	14.12608419	11.8240099	8.569487128	10.11208784	15.30324836	15.29775285	8.161424115	6.01769545	10.86035077	11.32815121	8.860558071	13.70897891	9.193176576	4.904783625
APOBEC1	0	0	0	0	0	0	0	0.084207474	0	0	0	0	0	0	0	0.019023497	0	0	0	0	0	0	0	0	0	0	0	0	0	0	0	0	0	0	0	0.025267932	0	0	0	0	0.017873126	0	0	0	0	0	0	0	0
PPP1R13L	2.733498454	0.843815612	1.766513862	0.844137065	2.192916735	0.948735752	0.326270773	0.46862162	0.81768902	1.26112129	0.742604347	7.796621789	0.722944214	1.352099309	5.757018768	1.29057341	2.02322416	0.435169794	0.489933031	0.789812483	0.990137017	0.807827624	1.940570825	0.535220064	3.150771795	1.576486239	2.31252623	0.596043245	1.229051147	1.079548925	1.44433049	2.994909837	1.310300924	0.231026716	1.424446741	1.848124291	0.492225044	0.793773085	0.701762024	0.478280643	2.137717506	0.471972499	0.746730117	1.754904486	7.458335948	15.55930904	1.3185893	1.069678375	1.379609233
PRIM2	2.320057079	1.603890681	3.642085205	5.302946232	1.469414741	1.658007374	1.380091331	4.563487547	4.323715656	2.002485051	3.658437442	1.977973044	3.322393976	4.451834306	5.599339436	3.591103933	3.929457265	4.850902871	3.112611872	1.69812643	1.144313305	1.921434413	4.063338069	4.676171319	3.020189485	2.470649681	2.076931723	3.279339067	3.650598534	1.257665161	1.472760405	1.658435385	2.140681167	2.418922673	1.086646575	5.087549562	3.516028778	5.990971321	4.264731546	2.688935965	6.114638816	6.6042777	3.467643019	1.831442483	2.863609352	1.722749418	3.19791474	3.442265951	6.495830193
AJAP1	2.086974613	0.016467454	0.002568365	0.010337153	0.055282214	0.022449461	0.010180724	0.042242895	0.050527674	0.003645355	0.004806896	0.052243518	0.024037474	0.088372318	17.80761765	0.014996435	0.03730484	0.019459287	0.010701269	0.015166003	0.052646525	0.003681905	0.040716142	0.024123135	0.012607528	0.023055632	0.152660698	0.010512204	0.010786064	0.032042293	0.00366941	0.023424194	0.009443147	0.003387265	0.008047586	0.030783899	0.027038319	0.008845835	0.009704481	0.023756466	0.108874064	0.1731517	0.349391297	0.105320419	0.00590326	0.111369078	0.008512621	3.735609139	0.024583172
DLGAP2	0.005826171	0.001350425	0.008846062	0.001483484	0.001923284	0.009204917	0.015027791	0.010392473	0.009356418	0	0	0.00292584	0.005519387	0.331753043	0	0.006260764	0.018355254	0	0.005265389	0.002176472	0.035095588	0.076088156	0.021247896	0.003956468	0.001809306	0.001393142	0	0.020846191	0.027518356	0.013488604	0.005617032	0.068454499	0.001548783	0.002592567	0.003695708	0.307686478	0	0.002031145	0.003713839	0.011364297	0.004411627	0	0.018937421	0.00728411	0	0.006288225	0.001628861	0.021459211	0.003320404
PGM3	5.861767777	7.51349612	5.596774171	5.823778165	0.492966473	1.315274129	3.300880562	13.45140634	2.793753083	3.770954953	2.086559998	5.296964751	1.688426879	4.419622773	5.460484591	2.137330764	2.972449241	2.691541139	4.816668276	7.989614799	6.936203103	1.745596846	8.327814852	4.044751275	4.008523605	3.525682847	2.377980785	6.552114943	2.924714453	4.911432668	4.592239763	8.398411766	3.680016003	3.473420197	1.162305136	4.973445616	2.293404096	2.758648812	3.840473891	4.781073828	7.477784519	4.278252142	2.754118595	6.283508538	2.066611927	3.371740014	3.107266334	9.514914733	2.306201946
EIF2A	22.06969676	18.10936918	21.37534666	23.25783431	5.211620859	5.595328519	28.24392688	25.995475	23.13389991	19.4668025	26.73778779	18.63073129	11.35667341	22.50200178	25.11867462	23.58903528	22.23494265	24.56748596	24.92290416	17.97203718	21.83206509	18.74430022	25.37589816	25.00196848	44.97200617	21.25844193	4.017255495	11.74871922	8.648003051	11.04605123	25.25161772	22.3139648	20.29946845	22.26571089	3.837582344	16.42189287	13.62177106	27.05727743	15.38678216	16.61590414	27.57437407	18.81149162	13.28372118	18.84266627	17.21284822	18.73908681	21.51518142	19.42847454	14.56877678
PGAM2	0	0	0	0	0	0	0	0	0	0	0	0	0	0	0	0	0	0	0	0	0	0	0	0	0	0	0	0	0	0	0	0	0	0	0	0	0	0	0	0	0	0	0	0	0	0	0	0	0
MEST	1.889504989	4.502488867	0.116957377	23.93800383	3.500161431	0.468194572	1.254464868	3.362334787	0.947434811	0.19204041	0.218894911	0.433485188	25.12453727	4.88473533	1.171566676	0.153379257	0.916482467	8.459198182	152.2252975	15.11756955	1.271486683	5.342280105	8.560013205	0.240010939	0.759861519	0.760608681	0.704866603	0.668134054	3.598720269	0.294687388	0.1048448	7.806183512	6.088924405	0.356888021	0.409582341	0.460808298	3.103226823	0.13269326	0.680209509	0.132575291	0.648469121	1.802484477	0.313308915	40.85647951	0.166036367	0.210293202	0.482656067	23.42843646	0.162689779
MORN2	3.634496173	3.765507292	15.84852906	6.59259231	5.439038075	14.35011513	7.512965213	3.485072	6.055389389	9.393337991	7.227824126	4.959920566	7.855407584	4.89879561	7.213306088	20.81749394	12.01991024	3.716452734	15.29369115	17.37897199	10.3636547	5.23487774	5.071933095	12.30149117	15.73709973	4.723344258	15.52798042	8.300167998	7.019218398	7.207566202	7.330654355	15.79349805	10.30576829	6.284370716	5.928339313	8.00374725	19.99372541	6.130222233	7.148908299	10.49667003	10.50738014	14.88962507	12.35568301	8.262850732	11.86496899	13.00106566	6.374137211	7.92883351	8.035494343
TMEM35B	4.881835537	3.9247858	2.159745487	1.130030497	2.997705558	2.330062078	2.465568294	5.561757516	6.907867801	0.098092482	2.479175032	4.817488886	5.002088746	5.661907887	3.491120564	6.438257114	3.484731028	2.337624475	0.59648713	8.646626482	8.671328593	3.434634158	4.714513357	3.73247947	6.551855125	5.355044992	3.405258168	2.854433534	2.321928431	6.179262428	0.263306003	8.251450575	6.570419632	0.957049439	0.519723938	4.604710698	4.393411046	3.284836659	2.589607044	3.675746278	0.413601969	1.742510179	2.663151914	7.511955572	5.440619511	1.645793874	2.367007279	3.377049418	2.76276015
OR6K2	0	0	0	0.016440049	0	0	0	0	0.020737661	0	0	0	0	0	0	0	0	0	0.019450438	0	0	0	0	0	0.020050819	0	0	0	0	0	0	0	0	0	0	0	0	0	0	0	0	0	0	0	0	0	0	0	0
TOP3B	0.078203914	0.076900606	0.03118411	0.219642127	0.162718944	0.080873258	0.051617567	0.045089863	0.056325186	0.170232774	0.152643026	0.071405736	0.146675281	0.188656374	0.062459797	0.038198816	0.103529418	0.11423912	0.165626	0.038952661	0.087237658	0.068775831	0.066836542	0.070809524	0.211951134	0.083866486	0.090050926	0.080329842	0.116409151	0.095765011	0.057118688	0.101432104	0.075596769	0.147634992	0.111239914	0.033825014	0.062161231	0.13879743	0.178252799	0.110939227	0.057422228	0.178810843	0.184868699	0.056886474	0.049621254	0.068206863	0.217314748	0.092273869	0.08373634
CBY3	0	0.03717539	0.060880061	0.285868371	0	0.101359624	0.13789833	0.190727246	0.141663321	0.153615742	0.025320403	0.161088914	0	0.332501852	0.021136077	0.021543808	0.387393285	0.065894209	0.217423686	0.44936529	0.362300469	0.096972461	0.116985233	0.408436057	0.597693196	0.153405359	0.09522742	0.135916047	0.056815765	0.253174935	0.579860194	0.067302171	0.127907807	0.160582272	0.050868946	0.200308717	0.131469025	0.335488164	0.178914777	0.062568782	0.182169275	0.133475025	0.165875144	0.060156541	0	0.173106411	0.044840368	0.337567645	0.022851573
ACKR3	5.805893916	5.369975274	5.171345096	0.724075683	1.711816704	0.986662773	3.491683832	2.353893507	4.607080772	0.480644473	1.276392768	4.78825738	1.910425582	9.216790331	2.659981837	2.359275931	4.80157619	8.567706349	4.384101156	3.978481536	8.345669689	1.496845954	6.683476555	1.637663382	3.21208256	1.499956906	2.339496192	5.281678047	0.730829887	2.845882114	1.45816777	3.708549333	0.874527615	1.507325618	1.016872032	5.760047871	9.129688249	1.049700566	1.945978352	2.044707888	1.020343359	3.77410781	2.990443613	18.61309436	1.054018243	1.313950238	2.548781724	17.09001607	2.653433996
EBF4	0.520787537	4.993324036	0.707155407	0.116433762	0.469629077	0.647541291	2.388085954	0.352450302	1.052574376	0.08516127	0.294110411	3.078869828	0.433198343	2.055154258	0.191941963	0.250243179	1.40151442	0.227299862	0.4846911	0.265726368	0.294724044	0.294908986	1.251787107	2.697011227	0.47335468	2.859119722	0.864783846	9.175826269	0.439964244	2.099528812	0.17552848	5.721001416	7.320545397	3.545861814	3.899747241	0.840027891	5.199030472	0.236174521	11.41117194	0.257673292	0.598463616	2.377258305	0.710638469	2.579027582	0.265968321	0.383865912	4.858068443	14.03997485	0.144781961
RFTN2	1.435723996	9.259562338	2.352282465	0.763160932	0.103784352	0.046360174	3.450959077	2.754146525	3.408017255	1.54825655	1.60481279	5.418062833	0.277981557	0.625703501	0.207156073	0.869947348	6.759523686	2.201574497	6.358224162	2.485959304	9.609431946	3.287232446	2.293159849	3.21316177	1.441726302	1.130157864	1.115848072	9.198549557	0.202942721	3.815817332	5.769127885	4.439329975	24.64084877	0.969974781	1.641956763	2.232483028	0.974992627	1.92904298	12.29158855	0.670476525	0.174577625	4.578691087	0.095996852	4.347303986	0.335246125	0.776678259	5.707424168	7.532403053	0.074656588
RSPO2	0.045894373	0.180840432	0.003871272	0.007790546	0.005050082	0	0.363903025	0	0.00245677	0	0.009660518	0.023047654	0.00483086	0.004228659	0.008064068	0	0	0.016760455	0.004608548	0.005714893	0	0	0.003719458	0	0.004750802	0	0	0.008642697	0	0.012879211	0	0	0	0	0	0.043670847	0.006269938	0.005333297	0	0	0.231677409	0.004243738	0	0.022951584	0.008897928	0.005503788	0	0.068421024	0.008718583
LRRC4B	0.030255582	0.0701282	0.627819537	0.077038039	0.58594541	0.337797754	0.583855019	0.239860443	0.540949958	0.057956596	2.560192109	0.172198939	8.063698214	1.851044165	0.021264749	0.043349924	0.271131586	0.204410692	0.425342003	0.248655513	0.155252589	3.712264899	0.853306259	0.205461265	0.062638732	1.528923285	0.18363036	0.148138765	8.183642501	4.886305993	0.082646954	7.17746064	0.90080538	0.04487774	15.70544071	0.28069993	4.273954365	0.1547015	2.468625911	3.013716293	0.188369347	10.91086696	0.399331863	0.479138525	13.62062887	0.079823447	16.96825759	37.82547671	14.96693839
AC093525.1	0	0	0	0	0.06973519	0.033375547	0.090813917	0	0.06784973	0	0	0	0.200124067	0	0	0	0.044368796	0	0	0	0.017673743	0	0	0.071727585	0	0.025256545	0	0.019890771	0.024944281	0.022230685	0.025458068	0.088644638	0	0	0	0.037689919	0	0	0	0	0	0.087900918	0	0	0	0	0	0.027788444	0.030098129
OR5D13	0	0	0	0	0	0	0	0	0	0	0	0	0	0	0	0	0	0	0	0	0	0	0	0	0	0	0	0	0	0	0	0	0	0	0	0	0	0	0	0	0	0	0	0	0	0	0	0	0
SLC22A13	0.012319331	0.005710897	0.006234944	0.0439152	0.008133498	0	0.01412266	0.014649793	0.007913589	0.053096635	0.015558917	0	0	0.01362108	0.01948159	0.013238269	0.010349825	0	0.007422378	0.064429544	0.012368161	0.005958777	0.005990438	0.016731758	0.015302973	0.005891546	0	0.004639882	0.023274821	0	0.023754221	0.020677966	0	0.005481934	0	0.017583712	0.010098159	0.01717927	0	0.019223677	0.043532079	0.02050448	0.007280514	0.006160846	0	0.008864223	0.006888393	0	0
ZGPAT	2.906918838	2.524498836	2.603299573	4.018076193	5.614320561	2.737735608	3.310800381	1.346814589	5.089665574	2.128827457	1.907191973	1.317632445	3.117454901	4.247183573	2.860658692	3.762705152	3.171670468	1.690626095	3.246940055	2.954582398	1.601352382	2.921677032	2.464494759	5.313261183	7.051906029	2.572759667	2.839214326	3.081918435	2.514204064	2.487010393	2.079179863	2.289131494	2.398543042	2.692073641	4.78945998	2.997337446	1.632374205	3.961560261	3.345005072	1.840948041	2.510828528	3.126057128	4.451024487	3.242590859	3.590133704	3.273277007	2.728371688	2.244673008	2.54419891
RETREG2	15.58026158	20.23910528	36.30166726	14.15537652	51.4979363	39.90952802	25.37381384	18.46838345	25.62499067	42.51804751	20.78142367	41.06891277	42.73860683	30.96931248	21.56440853	48.04831479	28.33795784	21.28542805	20.90759682	22.27666487	38.25147186	30.24596463	20.70784971	25.06065241	59.52148464	32.84966852	19.99909727	40.17412727	53.04117989	28.19679285	32.0929531	36.08590933	34.38109681	20.87779663	55.47960922	26.36828886	43.09354269	18.44757359	27.86884171	42.66288518	24.86581608	24.65813641	38.43285815	25.58563377	35.9713622	30.35536603	21.39267434	21.22277072	26.07370922
SFTPC	0.014809861	0.013730873	0.33979273	0.462569766	2.789932587	0.355656869	0.03961477	0	0.003171145	0.57684205	0.411496261	0.500781623	0.448960892	0.076415628	0	1.304995203	1.741906691	0.124395645	0	0.014753315	0	0.520542575	0.014402981	0.824687233	0.104247905	0.108599975	0.515864975	0.576383138	0.223841281	0.041560503	0.456903641	0.008286105	0.031495492	0.202099046	1.484302549	0.007046171	13.53975277	0.385509716	0.509782043	0.46990372	0.009968136	0.169809428	0.379269548	0.059250796	0.080396739	0.362312588	0	0.005195079	1.699316953
PECR	1.389805983	2.24693808	2.82359505	1.52633612	0.946969693	4.332192206	1.355111835	3.01135665	1.798252386	3.713909198	2.130072933	2.498694336	1.599315399	1.72259366	2.54978007	3.470604511	2.563769038	0.568963986	0.679420547	3.747017363	2.323869445	1.234433223	0.95238921	1.343483364	5.173073435	4.725910735	1.166800247	2.995392616	3.583541572	2.910556978	3.318797565	1.901095978	2.997713601	2.438564987	0.276086328	4.828668523	3.040634359	1.56563779	0.725129364	6.830310647	0.18975171	2.096435982	2.010995958	2.062847556	2.865219382	2.277620499	2.571944584	2.779403304	0.197312059
TNFSF18	0.078376222	0.007266604	0.1031343	0.111756311	0.041396587	0.019812576	0	0.242327135	0.221525312	0.022520236	0.009898664	0.558907533	0.019799791	0.285971463	0.264411481	0.033689022	0.401661343	0.077281306	0.009444311	0.023423091	0.020983169	0.00758201	0.449715395	0.042579323	0	1.251909584	0.111683553	0.27748022	0.014807562	0.277130731	0.075562791	0.032888573	0.175013296	0.01395054	0	0.268484365	0.167037026	0.021859081	0.079936312	0.036690608	0.039564763	0.121753862	0.101901812	0.509543075	0	0.011278929	0.035059451	0.024743893	0.053601051
CACNA1F	0.02044479	0.029485966	0.078179794	0.039332248	0.050992851	0.235440207	0.140625245	0.151276879	0.185323388	0	0.146319621	0.011407946	0.037301801	0.336565337	0.002394893	0.031734203	0.095423652	0.019910298	0.002737323	0.210456204	0.021286044	0.046148702	0.061858531	0.027767521	0.014109085	0.173821026	0.057546978	0.099247139	0.023604895	0.05354874	0.013140596	0.41179836	0.041063551	0.022238708	0.060520682	0.061605174	0.227172136	0.095033996	0.078194051	0.085074758	0.009173908	0.037809575	0.040275071	0.095427307	0.179692415	0.013076264	0	0.031077492	0.033660552
ZFYVE21	4.605084123	1.843482861	6.04933024	8.862783496	4.327122572	4.312661736	3.416955705	3.140748077	3.499202214	2.989556428	4.662334228	3.050213301	3.850221664	2.393405661	3.713878276	7.411801677	4.024879122	3.203906312	4.149967703	2.547885128	1.171371011	6.815719261	7.537855426	7.487556248	2.924276891	5.206617199	4.802401637	6.0955944	4.518512395	2.724120057	4.447011642	1.188567172	2.361593798	7.605827983	10.01634708	3.630523025	8.8596059	5.69196923	5.906807529	4.048159168	1.658992501	3.226176734	2.700463166	2.521555684	5.014374617	4.321762839	4.338078464	3.807858087	3.215671194
PPP1R12A	11.12996566	5.675318927	4.467876728	6.905709137	0.565698115	0.237300409	2.893316365	11.75051248	6.426765496	6.22372059	2.31707028	4.578797602	4.469191806	8.881579686	9.624318565	2.633596815	6.107057518	3.989615643	4.271115291	2.720716749	5.795561268	2.239209813	5.793813096	2.73645618	5.209038971	5.588494899	1.294770148	5.475653801	2.216330365	3.835880673	5.562626541	4.191890676	10.37572288	4.190688728	1.648119231	7.627413669	3.862889405	7.5556465	6.775821622	5.31865955	6.017290516	6.444106174	2.490157205	5.666242008	2.623730993	1.541303083	4.934720196	13.48556052	2.195992269
CDK6	10.21682764	6.570863974	17.38817645	6.853529319	0.439013168	0.137912335	3.271345432	19.23412719	5.794472054	4.086824036	3.827769584	5.295165704	6.81658047	5.201827841	9.002348236	1.282875761	13.81936728	9.17105681	18.25418052	4.862564947	3.910988799	7.401229316	11.83247746	4.238351403	15.67950314	11.29949809	2.188949047	6.326803287	0.890067304	5.17767523	13.47377998	9.142212201	18.59370189	7.671500033	2.379316113	6.409155397	3.226151745	12.58613081	5.716443861	2.706214643	20.58728262	4.167755844	3.254541073	7.065457655	2.529598812	4.025300617	8.940606134	36.51726106	5.974130009
SDAD1	16.22933348	11.32699325	20.9863564	18.87120801	4.422900997	3.49289301	5.98978177	18.5489213	12.09040977	15.26352925	6.473674903	15.86118429	13.06284861	13.07437411	10.90754163	7.973924202	11.22214078	17.5929926	8.251671415	6.80376722	10.99520443	8.18582573	13.88505697	6.484083277	11.42396979	11.34465258	3.968582035	14.90436966	7.018181846	16.83227743	11.54382994	12.39460767	12.66000888	13.37643831	4.678383883	9.433124973	5.653855342	14.03168915	12.91430535	9.616477648	8.711528506	10.79993673	11.70133512	12.48996368	4.782706192	8.343008375	22.44471712	8.05086383	11.01693259
COA1	2.521799362	2.897282298	5.253489171	4.430363766	1.585832501	2.707779057	3.064951767	5.234531062	3.729949908	4.102503671	1.025776224	2.420507434	3.661299711	3.98366474	3.472771887	2.2692264	4.679121234	2.188111437	5.807979767	6.601411823	6.297851322	2.196114491	3.636043568	3.669163319	3.93637267	2.114028378	2.852270691	5.484144771	1.525669916	3.684523516	4.771410512	7.112457294	2.998637289	2.308321095	1.265192885	3.802778928	3.141061384	2.536289573	4.199523792	2.626194927	6.526405217	7.936644816	3.589721359	4.212238669	2.589688388	3.349311276	4.276375063	4.464150038	4.10521165
CYP21A2	0.005410088	0.01504779	0.027381029	0.016530472	0	0.006838029	0	0.025734082	0.166813773	0	0.03416383	0.016301323	0	0.023927027	0	0.005813644	0.049996877	0.011854464	0	0.024252441	0.003621021	0	0.026307267	0.007347824	0.033601836	0.025872982	0.017131551	0.008150498	0	0	0.005215885	0	0.0172581	0.009629661	0.006863548	0.007721964	0.115300911	0.015088702	0	0	0.010924173	0.012006176	0.012789077	0.075755744	0.03776037	0.007785524	0.048401085	0.017080006	0.012333094
INTS14	7.674584743	13.30203464	11.49175026	16.9770843	6.99448926	5.419459553	14.2876536	13.36285602	21.64801223	9.939230444	10.52841602	6.165046825	11.96516918	12.88330156	8.244676556	11.6455027	12.58122006	9.710578687	8.919019126	8.66937008	14.34164192	11.36245446	10.4412331	12.04808756	6.162054773	9.757569228	10.17429206	10.51171979	9.711087255	9.78762673	10.74364325	9.383677155	17.89926959	9.60482447	5.174102819	11.02884028	8.383726612	13.69963128	10.47999223	10.59912935	14.62486576	11.58115131	10.66616015	13.04144265	7.575211585	8.322231217	17.13163006	17.19921182	12.83816035
PHOX2A	0	0.049074016	0.053577184	0	0.011648591	0	0	0	0	0	0.011141545	0	0	0	0	0	0	0.241624413	0	0.013182054	0	0.051204069	0.017158709	0	0	0.016875449	0	0	0	0.007426843	0.00850505	0.059228929	0.009380384	0.007851089	0.011191738	0	0.01446233	0	0	0	0.008906507	0.009788667	0	0.035293636	0	0.012695117	0.019730767	0	0
HSD17B11	36.18757943	19.63089623	17.87331925	20.77522603	7.382192999	10.48916013	16.78211348	27.56155575	27.8169959	27.39237595	7.436347594	44.24619599	27.65914588	20.76677753	28.60470722	17.55085982	28.88727504	21.51926274	21.05919289	41.41271777	30.90418317	19.06367079	20.23352092	25.4917775	26.30156888	22.427895	13.77388693	41.37773798	17.86457195	32.37010503	29.82882597	39.97130534	34.23893249	18.68854498	14.51331765	25.14770474	35.6654947	33.23973558	22.28877146	25.31466104	28.939894	7.185999349	8.846317538	34.0224559	16.72108791	23.42937814	30.02453956	29.82504584	21.17993599
TRIQK	7.169144341	2.269860564	2.677159349	5.206341577	0.565576868	0.411208187	5.945925507	4.859694215	3.611434043	8.729384767	3.035868871	10.90070819	3.305281308	2.225580013	3.323792697	3.903517522	4.660307257	7.987778251	0.851752151	5.704323905	6.075120393	3.022745837	8.734007208	4.380503034	7.303460043	2.901332468	1.256268333	10.05832873	1.773225311	11.08984533	2.211414075	5.81240678	2.961656691	2.853761054	2.32798811	2.38195357	19.25466905	5.277739236	7.262910567	3.546409535	10.32656801	6.627830341	1.687543827	2.509564348	9.055725571	8.653025016	9.378382309	4.142941247	3.118692574
SLAMF8	2.279795819	2.644558755	1.2814413	7.072897669	16.16846228	3.279893916	2.66771438	24.57451498	40.88048116	1.172275007	1.559072544	13.35879283	4.478744549	15.90245227	6.108403843	15.94662436	4.302855051	0.76543001	0.765909686	10.0943203	2.345086215	0.513248437	9.977227747	3.160562551	2.636187421	26.54857415	17.55726417	2.56407709	18.82167595	3.316794461	3.150070504	3.584160728	2.362729569	1.45392942	2.17254205	60.40169349	2.213219156	9.720637042	4.192280678	18.90230884	5.515613269	4.208368935	10.43707573	25.42932357	12.09907292	1.26998629	0.63444032	1.713682542	16.80685152
GRM3	0.007035291	0	0.007121271	0.050157951	0	0	0	0.008366165	0.018077085	0	0.008885345	0.056528743	0	0.011668035	0.011125494	0	0.002955275	0.030831146	0.046626273	0.026281609	0.002354392	0.013611691	0.017105016	0.042998074	0.030587134	0.003364529	0.011138955	0.002649732	0.003322931	0.002961441	0	0.073804488	0.086029483	0	0.008925374	0	0.034600978	0.004905346	0.089691615	0.016467309	0.035514548	0.132709299	0.008315473	0.038701515	0.057287619	0.005062157	0.00786761	0.02221088	0.004009496
MFSD4B	0.958857696	0.715117741	1.890350768	1.116491257	0.149980988	0.594284168	0.317955406	0.804140388	0.641395178	0.599602232	0.333610546	0.55448667	0.904197123	0.908306362	0.944046176	0.573380596	0.794468052	0.532491866	0.754365552	0.513122165	0.526854331	0.922475358	2.281192413	0.495086473	0.734994767	0.581095535	0.920094853	1.245580257	0.943210353	1.022954785	0.825118282	1.068526456	0.674102908	1.006162239	0.224526033	0.622092423	0.446035917	0.777226447	0.636471751	1.088180123	1.325434184	0.855856139	0.789901526	0.689558734	0.688297564	0.965527788	0.58488909	0.945124249	0.683456878
ARMC7	3.668284813	4.228025767	9.435151503	6.876081151	12.71304876	11.11912924	4.371421019	6.138927679	7.058462885	8.879668751	5.13283047	7.099923968	6.816458704	8.389183867	3.367734005	11.01099968	5.077060209	6.150554145	6.496053556	8.230457714	5.488789601	7.194374188	4.722334304	7.897250299	9.681285343	6.281373438	9.453421276	7.525320631	8.552486653	6.472208406	6.584107439	4.164068535	6.135428928	4.54474311	10.53116021	8.378937669	4.222446967	11.79343496	5.508186693	5.428390381	7.339542518	6.680843445	6.180802844	5.904951532	6.822343383	6.947660265	4.688304294	7.650277715	8.267080722
CCIN	0.37297552	0.075174347	0.049243532	0.008258139	0.064238289	0.010248236	0.009295053	0.077135955	0.041667634	0	0.020480697	0.048861977	0.010241623	0.035859722	1.230923307	0.017425955	0.115802329	0.071065711	0.068392189	0	0.043414944	0.015687456	0.070968631	0.033036817	0.02014379	0.038776149	0.089863416	0.109937245	0.007659347	0.116043947	0.039085545	0.095266726	0.034486563	0.014432089	0.030859446	0.081010996	0.079755166	0.01130681	0.020673894	0.088566578	0.05730266	0.035987599	0.047917858	0.170304065	0.018863973	0.046673032	0.027202233	0.06826136	0.055451267
ENOSF1	0.935441174	0.446701747	2.686059349	6.726583337	1.787220433	1.317252624	2.787150054	3.056895495	5.609043062	3.546883453	2.467713691	2.284071908	2.713324925	1.827622195	2.091169528	1.145407708	2.625449121	2.959259949	3.338738401	6.745347197	1.694734792	0.982375974	3.220858981	5.200749895	3.745646312	2.983355634	1.877757462	2.776119111	1.845745247	3.785389783	4.475008414	1.24914123	2.61202336	4.071549848	2.405481574	2.090583418	10.80055932	2.333988144	5.637806563	1.473587345	1.134515865	1.94106248	0.693884532	1.46348238	2.176342073	5.273744875	6.153977259	2.13264266	2.326798581
FBH1	10.19571803	6.882584189	7.37574953	8.148979749	11.44267144	9.361911041	9.472161778	12.31788466	13.05345051	5.642418855	4.367712625	7.806348609	6.393078619	15.38871961	10.28165983	9.233648235	7.523966882	5.284269455	9.055991068	8.464773939	8.105280081	4.469797149	18.36163784	4.591296037	6.594604969	13.01232637	4.59464693	7.516745078	18.5834897	8.277953205	5.113731114	5.535669108	7.464897063	8.115118796	7.428953901	7.947582264	5.684986673	6.725969829	6.209145209	15.12634978	8.865683569	5.113860199	7.478579486	9.674230801	9.378610311	5.539893508	8.575837924	6.596483751	12.14528937
PSMC2	33.03723007	34.56060926	31.65794735	38.02028563	23.12468574	26.05390698	30.3924593	61.73130187	24.26820667	21.61336699	22.25293421	24.86741808	37.33069918	30.22292717	30.51056631	40.39637491	34.87472657	18.18289681	28.27474105	27.0330013	53.71872664	10.75796807	29.40849388	35.46359392	29.56744855	38.32575776	28.93230439	53.85971077	20.291616	37.51649902	37.06193857	51.31652638	40.23778467	30.1029477	11.48979672	40.48834781	28.43338155	29.69417149	28.97883345	34.75498645	60.3547427	65.30109039	54.93761873	45.95488717	46.73635229	40.46953578	30.88180733	26.84640152	40.83565786
NOX3	0.015414246	0	0	0	0	0	0	0	0.05445921	0	0	0	0.068145413	0.008521513	0	0.008282022	0	0	0.399343591	0	0	0	0.007495381	0	0	0	0	0	0	0	0	0	0	0.034295648	0	0.011000584	0.025270123	0.01074756	0	0.036079697	0	0.085519013	0.009109556	0	0.179309364	0	0	0	0.140556199
ZDHHC21	2.329135767	1.439629419	0.689534834	5.22908153	0.041888462	0.187818007	1.301544106	2.303153917	1.481155421	0.34221712	0.594650712	1.147027919	1.332858272	2.924153777	2.9923716	0.642314479	2.091433777	0.654864194	1.518985111	1.569282499	1.68183681	0.235816121	2.412908346	1.777833559	2.111334624	1.528286243	0.367449604	1.495382523	0.342254807	1.384547629	0.128775798	1.296143355	1.810873838	0.79199879	0.158864269	1.375054287	3.262735935	1.792787862	1.747565849	1.096862076	1.916616871	0.942993642	1.134732098	1.389399525	1.464443509	1.67229682	1.030671985	1.486460644	0.274044327
NDUFB1	4.15181324	7.092565105	18.58415659	23.71420795	7.511678692	50.44595268	14.08735335	17.30093342	15.00582368	21.18156087	12.3756127	6.670588343	22.56700261	13.21025106	10.97567616	61.63909012	12.06505794	13.09745685	14.321599	16.79324887	7.36836532	7.978995238	10.94317678	35.24058976	10.16783842	14.04848724	25.98590631	22.51540372	11.94336165	12.69327909	15.02550236	5.959089778	7.372691509	12.01958342	10.11978449	20.66653357	64.61030109	19.48323174	18.0957371	29.72383481	8.26407379	10.81886937	21.71706793	8.938195078	37.3107052	18.0744359	13.92899753	7.662537543	18.01775352
YME1L1	27.16538866	19.3894749	15.11150744	14.2021517	6.640881678	9.06047601	13.52082001	28.63781956	21.17849525	15.47632793	9.134797083	18.24198805	12.85426755	25.42409944	25.32542895	17.35226681	12.13134226	13.41774395	16.53903755	16.98274061	37.03329309	12.37069822	31.99249745	7.226933115	11.65510221	19.74628658	6.053659657	18.15326962	15.73022098	19.14537508	11.15997006	10.98600133	15.47979453	20.42042638	7.30319597	18.65348353	13.96443905	11.72276144	12.12867609	26.90860669	25.06747464	14.81794175	13.83652952	15.4212064	15.38477768	13.69074654	21.70047623	16.26838174	19.44252966
IMPDH2	52.52035561	40.73262488	89.26243518	78.86777154	115.1465548	82.37210275	69.8570909	55.89561838	42.19932647	144.7723465	214.0542401	54.34637743	89.98953093	57.2668191	87.08761128	34.44585265	57.55079274	242.9655899	123.8313572	32.08221857	36.92250724	149.9737688	75.55640841	102.9660475	136.9666875	32.27715417	43.93196075	51.36125647	64.6622342	31.32001285	156.5014015	32.21754692	74.63887159	122.0264083	124.8940855	36.06423736	58.00294365	52.44054246	43.10905042	34.62774802	118.1519976	65.56332863	42.29491454	37.94179096	59.77496541	75.17237995	155.4917379	44.94352401	128.4222151
MTTP	0.058310283	0.010812405	0.020658018	1.677734736	0.019248876	0.029480291	0.030080638	0.17335227	0.065549526	0.256903689	0.018411001	0.330895519	0.011047976	0.077366122	0	0.140984625	0.191053779	0.031942049	0.003513186	0.065348602	0.039027605	0.019743004	0.062379121	0.0356379	0.217297684	0.100389854	0.027696749	1.7217935	0.038557815	0.03681777	0.683038356	0.073405249	0.021701044	0.025947282	0.051783042	0.045775308	0.764751273	0.357779461	0.156111263	0.045495085	0.029435363	0.019410503	0.048244531	5.753411808	0	0.163630134	0.163021901	0.006136314	0.02658538
LDAH	4.011702735	3.08416113	5.954540594	2.650415556	2.245463683	1.732065178	4.659991966	8.114243954	5.336450869	7.205242788	6.627000036	2.307022722	5.964145618	5.456190623	3.840110025	3.460203784	6.543841952	8.156359375	9.248939937	3.013203935	7.61086461	4.176225246	5.113364815	3.307720898	4.978894661	7.259892182	3.462528846	4.701311427	2.692992056	5.385873646	1.37251892	4.954881338	6.806337079	3.257509406	3.197812659	4.03354404	7.251926892	3.559563727	5.349800322	3.994246784	5.953524958	3.521747419	3.784963856	4.683584063	3.402970571	3.658026529	4.518074211	8.234255652	4.916593543
SEMA3B	0.93314447	113.1233662	3.728481564	9.809732894	0.933131318	10.06661596	91.78182193	92.43992961	10.43386036	2.284028796	31.49297554	39.66510782	52.63383231	0.17497468	0.023012234	8.693438117	3.491150421	1.132947047	2.423127335	7.216488704	69.83408076	1.924200607	0.17513306	13.86324598	31.87308464	50.06498788	14.48500739	16.61289073	0.47683018	0.675337995	2.541110631	47.78987974	33.4866171	30.2782742	8.74380562	23.33554884	0.872252988	26.52758655	12.09128181	0.225656568	84.77091338	10.34820978	30.04395886	11.09890607	4.818093601	9.521777985	0.253257124	20.37505749	2.432020667
ANP32B	40.96969985	87.5164957	52.28577115	74.97262274	64.99425263	77.0727625	101.0237574	164.8548377	85.18302489	144.7467687	160.9568062	50.53919768	86.71538071	166.4281404	151.3981191	98.05239029	38.12910446	112.9977648	180.4979617	52.49963026	68.00688069	61.95208866	163.6785717	72.1082452	52.91058829	95.77713299	38.52163607	67.58574401	61.66905945	76.25259549	137.7955212	45.71413576	137.7574567	94.95543167	43.21303211	102.1650251	84.43136187	56.97790434	62.92508681	52.39535156	131.5712392	59.94050733	97.47297408	71.19168889	136.9004122	112.1141608	212.2350972	112.3255768	69.68858978
C14orf39	0.222621051	0.935126342	0.119569097	0.601552031	0.05999159	0.091879105	0.161458615	0	0.005836957	0.013054456	0.063118268	0.109516279	0.011477477	0.301401794	0	0	0.049620299	0.039820596	0.07117041	0	0.012163453	0.070321831	0.008836933	0.543009292	0.361192578	0.095601564	0.208607796	0.530458846	0.201714553	0.05354874	0	0.251654553	0.497593615	0.173866262	0.074930369	0.006484755	0.394758139	0	0.567630888	0.028358253	0	0.85197576	0.037590066	0.009088315	0.2008327	0.006538132	0.005080787	0.229495324	0
PYROXD1	2.48508342	2.362650285	0.826426893	2.069077109	0.214163164	0.479488563	1.235344223	2.804814897	2.332715182	1.961535515	0.319413014	1.66489613	0.993081453	2.714241171	2.822783071	1.53019363	2.043909628	2.026913554	0.973880882	1.897773623	3.164665006	0.257955216	1.392873526	2.449237053	2.052275726	1.92203852	0.335139528	1.25692997	0.386926109	1.812113418	1.303951116	1.142006164	1.432306778	1.269745292	0.432452681	1.891224189	3.055535326	1.410710638	1.917033325	1.20110203	1.559779119	1.034052585	0.887033632	1.858670732	1.074465559	2.021515003	1.549401153	1.226594049	0.479404051
PTGFRN	7.2421307	12.7260749	43.46469296	14.79002679	1.410051692	9.620228317	15.97110654	2.651700244	7.271852445	11.35261933	12.8421321	9.498542999	11.78280851	3.161315097	0.98735959	8.953822875	36.07089531	10.65429764	13.98428923	2.139908829	27.77991828	21.67455113	24.21132673	11.12823218	10.50111127	21.39208691	35.23489491	11.75971703	34.65797425	31.99943319	20.6025185	31.43566065	39.7025335	29.25191131	5.340418472	4.622070493	6.632981737	19.0304499	9.592948873	16.29226264	0.893017571	6.91151415	8.38717017	22.49133598	6.12170977	15.08921787	20.22652148	33.60097092	6.447349034
RASGRF2	4.117571195	0.740338071	0.163738656	0.386422573	0.248549719	0.265794352	0.18881239	0.958314414	0.712263662	0.205637968	0.096578102	0.61886283	0.35664046	1.991790277	1.175163509	0.357137631	0.769692066	0.341559656	0.767285428	0.215347111	0.516736508	0.321507837	0.6407115	0.543258375	0.476773697	0.296782104	0.467995341	0.797563795	0.190314938	0.445693868	0.287807952	0.403572483	0.494125872	0.32326356	0.23320479	0.650681132	0.270013938	0.3260602	0.451824653	0.211115559	0.619117936	0.381829368	0.537089254	1.185499433	0.277126962	0.313204742	0.207211774	0.355937198	0.295007788
SRSF7	20.99819307	13.75445793	29.47003845	27.81406371	9.463229076	8.256706129	20.74014744	32.12799287	24.28305757	36.36283052	31.59604453	21.13702096	19.20079514	37.37435894	34.28292583	23.75190154	33.29173409	38.59380675	52.49490487	61.87617481	20.81971265	20.60318385	32.35547888	28.97886641	29.4620634	23.83903162	18.63447975	26.66986073	19.27721206	24.01940606	27.07134776	18.9941244	24.22690856	27.06392425	12.68054671	33.5143048	52.60938592	15.13740013	39.55760533	26.59211898	23.23870468	28.61425159	28.63606043	22.78839808	18.17623341	33.22466233	36.20477271	33.60696622	19.77446335
KCNJ6	0.004806703	0.020054273	0.101363469	0.039980827	0.002115662	0	0.000918386	0.005715992	0.017496907	0.000767297	0.00202357	0.010460119	0.001011911	0.008857689	0	0.013774	0.000673042	0.002633085	0.002896031	0.003591262	0.00857912	0.00154998	0.007791076	0.026113295	0.024878529	0.000766246	0.008878844	0.004827651	0.000756772	0.005395567	0.007723598	0.008740375	0.004259253	0	0.005081716	0.025156031	0.013133518	0.001117155	0.001021329	0.005000407	0.000808817	0.001777855	0.02556611	0.007211436	0.009319158	0	0.000895894	0.00084306	0.002739397
B4GALNT3	4.768174093	47.33406152	13.67242763	0.993463096	0.16671943	1.702242172	8.934287523	3.002896536	0.477093426	0.865478028	3.633240836	2.135926357	6.232315291	0.147813471	0.039150119	0.151640345	7.256758457	10.43706782	0.352017129	4.021196114	19.88234616	0.237099727	0.45264225	2.689925477	1.183982397	1.813830747	5.166228585	10.58493162	1.782050546	3.674508074	0.653988407	4.381906522	0.531758715	5.825510425	2.927224968	3.802169963	2.905988673	3.390196646	4.11253902	0.104305909	5.726313954	0.571385929	0.280913074	0.175807498	0.207352367	7.567176448	5.251990705	1.792448615	2.785163538
FETUB	0	0.00720916	0.039353465	0.01583898	0.041069341	0.009827977	0	0.055479578	0	0.014894807	0.088383719	0	0.009821636	0.03438919	0.016395079	0	0.078390719	0.051113591	0	0.034856893	0	0	0	0	0	0.007437204	0.024622373	0.035142983	0	0	0.007496546	0.08483432	0	0	0	0.099885735	0.216706291	0	0	0	0	0.008627956	0	0.007777155	0.018090401	1.980588796	0.078260178	0	0.017725776
LRRTM3	0.013538017	6.489224234	0	0	0	0	0.011639805	0.00804951	0	0	0	0	0	0	0.007136267	0	0.005686839	0	0.057096447	0	0.047570874	0	0.04278976	0	0	0	0	0.012747204	0	0	0	0	0.017994199	0	0	0	0	0	0.012944525	0	0	0.01126644	0	0	0	0	0	0.203016993	0.003857739
SNX4	7.168927479	5.747124617	17.31220092	13.77468574	2.309009628	3.862347956	10.02982555	12.40765576	12.66966591	11.30098536	13.63988331	13.8813198	5.496258389	14.95362333	9.542287265	15.43857573	18.55654065	15.44743673	11.92874037	8.811197963	9.720884714	6.226999433	12.76876475	9.760300014	18.6474835	18.27574416	3.412520931	11.85927575	8.248352904	11.17084947	13.06144541	9.024770238	8.240665437	9.823569913	2.962848519	10.68017391	6.581155441	11.73883488	9.983865335	11.90290814	12.364139	23.838357	14.82506369	11.82460559	8.636754236	11.4703499	22.83626919	15.76102274	8.528892054
CFAP57	0.008191158	0.007594383	0.027637548	0.013904448	0.050474534	0	0.003130066	0.038962757	0.017539226	0.028766307	0.037932283	0.021938723	0.010346456	0.096604748	0.005757051	0.008802163	0.016057132	0.023931045	0.006580214	0.012239825	0.056651643	0.013206694	0.055762826	0.025958318	0.027133308	0.013057686	0.008646024	0.004113428	0.007737747	0.022986621	0.010529499	0.027497678	0.005806594	0.009719877	0.055422793	0.354640954	0.017904786	0.041882667	0.027847348	0.046866883	0.137831445	0	0.02259056	0.030040003	0.044466483	0.027504619	0.003053408	0.054593397	0.012448636
CD93	8.464893673	8.67475655	3.092013728	2.437332875	3.999460773	2.888288428	3.719688215	10.33962456	12.32353586	1.323541718	2.643090725	12.35234137	5.624675641	14.65641858	6.492774088	2.533757976	7.070208682	8.855066479	2.73663139	3.775726872	9.267891486	3.393096487	12.68390766	2.150865193	4.193768635	7.941594536	9.765802824	8.323878543	2.697210133	11.36714446	2.859076122	10.32543529	7.713684814	4.234475663	3.104442744	7.300202486	2.065448344	2.584637558	5.198458072	4.49575539	3.915453558	3.72012551	5.645958091	26.03782174	1.299100086	2.866462048	4.313378692	6.962521384	5.813695022
CYTH2	9.294805025	5.873977539	5.573672371	5.308178784	7.987682376	7.698172325	8.357732713	5.376977958	6.173783105	6.930438275	5.008321923	6.399870772	1.16861455	5.224487941	11.33631898	4.289775624	4.655266109	5.791562109	16.24788624	7.874375724	7.095109063	6.867035138	8.250745781	7.820275517	7.29227551	6.110442457	7.976644187	6.396833528	6.929185097	7.567354172	7.134138247	4.630943564	5.846288444	9.18977509	8.344213647	6.123103726	6.476653722	8.359479019	6.317347631	5.826417598	15.90090575	9.05562798	6.653110168	5.775603586	17.18504794	7.423923955	10.62764821	14.20538005	7.468552086
SEMA7A	128.1789723	57.46800742	30.171046	1.99014636	26.01855709	55.32226639	37.17201119	27.92716735	15.11631824	22.73799971	18.12826856	9.024100754	27.63405751	28.34465754	145.5490396	7.264772951	1.123048471	5.269931068	7.816286471	5.965153028	87.97189328	3.148105519	6.869568006	12.11851614	1.95087161	13.65206233	7.899227549	1.865310269	6.306914676	2.847302423	0.489451884	100.7202021	21.28623076	0.932889376	27.50024919	10.68161526	9.011417521	2.144229246	4.40486365	8.206979692	33.20177252	8.571410509	20.0651567	46.41190885	10.4517094	3.758037483	2.462916268	6.733922214	7.485123203
FXYD6	0.557566516	3.932933934	1.557010007	0.550757746	1.546465056	16.64085661	2.033184072	1.412712674	2.807724966	0.97144796	0.516640802	0.835790341	1.334231701	4.873003964	0.324924381	1.065837409	1.216970439	0.807322355	1.333603334	1.029932125	0.551337707	1.138394889	2.711240907	1.834193234	0.706526314	1.230066138	1.645810789	0.662709362	4.406837864	0.700569346	0.232308834	0.656052387	1.021892365	0.90765688	1.585341523	3.107334891	3.334765525	0.320387115	1.078748852	1.141125589	1.097563306	0.957557165	3.808433239	2.824797782	0.469339149	0.887053506	0.526397341	43.40830993	2.510174318
PANK2	4.816779327	5.108494189	7.798655869	9.0674922	6.034519787	4.448784075	5.112442982	7.471514924	5.241963944	4.392887326	5.021060863	3.676779899	6.167295089	6.580554837	7.978837496	5.769433637	3.091295518	6.832056181	5.271916636	3.665500448	5.6929611	8.178319756	5.950388042	3.685864059	3.050056431	7.373629102	4.947854466	7.775242473	5.018485544	6.755300457	6.404015343	4.705047762	5.249239246	7.2938374	3.341587743	6.355292415	2.950643445	5.71107492	5.104371493	5.048776641	7.498624908	2.252615234	5.909890182	6.556775522	4.947230491	3.039807683	9.850972951	6.147046081	6.092871482
ZNF211	2.136545306	1.481242168	3.861886718	6.625339827	1.454676066	1.48284523	2.717189086	3.572884838	4.509498631	2.288438154	3.198312176	1.954301412	1.584295313	5.789764062	1.538514256	1.619441498	4.47140661	3.046142869	3.206669934	2.038121239	2.534436132	3.040321744	3.093579959	2.837021606	5.574583319	1.345638107	2.665453956	5.108384023	1.482174088	2.942992396	1.448332621	1.620988089	4.188722267	2.567829472	3.394230419	2.858951693	2.728629646	3.843965773	3.90336277	2.284661148	3.654518069	4.603877191	3.359582035	2.957392757	2.1414211	2.106958567	2.618643522	4.165571949	1.565540502
ZNF772	0.611859095	1.302114398	1.614979448	2.966004939	0.173857516	0.081577371	1.032899058	1.76835695	1.983447048	1.258601422	1.512910693	0.938661348	1.421791324	1.324480254	0.277619042	0.468849943	2.095202858	1.688593163	1.443467543	0.594091972	1.275223163	3.356621571	0.361548851	0.638159006	2.360312918	0.37286549	0.739850609	3.434342643	0.436541294	1.869186338	1.279351431	1.451672282	2.533799235	2.430890821	1.061188297	0.736981361	1.185075935	1.987283071	1.161843344	1.716176701	1.941840666	1.183105602	1.943781321	1.24719232	1.573674986	0.772769435	1.87373672	1.380159381	0.729780882
PARD6A	1.015351312	0.451076394	1.627286944	2.973129865	1.592099381	2.005224421	2.812952938	1.484128431	2.622519721	2.491997314	1.749881479	1.211008643	4.368568503	4.71275194	0.590972098	2.40948957	3.634245711	0.811130557	2.051903563	2.686729301	3.383761575	2.0258642	2.170346002	1.120454291	3.310810599	1.527545719	1.976011626	1.561532478	1.848357847	3.944572114	1.29500811	1.784152063	2.395477689	1.628425582	1.891945324	6.400801984	0.416141872	6.209330525	0.539355221	4.076536947	1.292066054	3.520762591	4.850446568	1.904148562	8.341717453	1.111095756	0.212901344	1.61389605	2.628084484
MRFAP1	85.33463691	83.59107078	116.0240591	130.1522471	62.60155595	72.71192989	103.0245521	80.429159	91.00552614	90.31068776	63.44763693	146.2505694	109.1809571	85.56276621	121.0609209	96.76403265	116.6515312	146.4850198	150.3705668	168.0453548	146.9261703	94.01452722	117.256216	100.1758528	131.0592882	96.25352087	109.3663304	124.6662138	80.81263228	159.9021105	122.6013369	121.8871789	106.7106808	92.36272912	90.15184284	93.38088462	94.74868616	130.7946308	171.5681037	83.07254807	418.0507741	85.5719027	117.0331478	103.6294784	94.02669693	172.2704911	88.70189022	122.9449095	91.44911237
IFI44L	3.61327241	5.181065917	7.115733703	79.63494008	0.42008642	0.03302354	2.403210574	12.16482219	7.237651243	0.705100383	2.133231588	4.090639803	0.859999301	1.808065408	1.200638567	13.91101968	2.209245416	0.562395923	0.051855172	19.04537947	2.903927105	0.156112405	19.38755104	0.811992686	0.784654722	6.603284245	3.922613332	31.85656965	0.206160589	2.719768003	3.87919297	0.447577513	4.570965756	15.27293176	0.095540723	14.00220251	1.033039687	2.445407846	2.617726858	1.218319278	1.460131413	2.737117855	0.614001842	1.899983237	0.464838514	1.322613	0.104842823	0.572550493	0.353864644
TSPAN7	2.024173033	1.130711615	16.26323074	1.26789254	12.28155539	0.633212476	14.35794306	9.435785896	52.16363566	37.94074217	0.236473024	14.86657082	71.98623549	10.13282465	0.757568649	6.17202382	58.14235424	0.620945219	47.39824696	40.83300034	2.9432976	77.06819317	3.568018267	7.402148388	5.493988815	8.639687472	9.734783743	25.2993469	0.133848929	1.371811969	0.268332946	36.84239333	11.89717395	13.20919703	4.75718695	1.776831254	1.128266324	45.7207351	8.522367462	1.697756616	2.513662645	15.69422378	14.20548793	7.106208963	0.176599544	0.975834053	0.79793507	6.523582925	25.73682305
ZNF276	1.563835149	1.679762535	2.110596228	3.612848566	1.67882752	1.893566873	4.758810648	3.563103142	4.347663039	2.808911526	1.80646944	2.296430696	1.782605056	6.175959622	1.45879342	2.277082141	4.662469289	5.711068074	2.647886304	4.151138172	2.896123668	3.36390117	4.160756943	6.682689213	2.279508392	2.172708997	4.569557041	1.771770377	2.109815338	3.19150862	6.184017295	3.017916077	2.895377277	3.86602966	2.975956624	3.804860021	6.485806689	5.250970971	4.638469429	2.923049715	1.867682705	2.181991075	2.479560453	2.79552015	1.962132615	3.293380361	5.583039385	2.252259552	2.137546675
TBC1D12	2.223914252	1.186956342	1.040382573	1.023672764	0.261227357	0.201188822	0.855032075	2.233590772	1.504536627	1.896988507	0.387708381	1.523359156	1.025400903	1.679500275	1.172287268	1.177796637	1.522591433	0.909326126	0.975472767	0.710158613	1.925291375	0.47735223	1.439665478	1.009906985	1.234381247	1.039631067	0.432038865	2.290131601	0.741084115	1.696148911	1.490773836	0.645039918	1.206555085	2.066244151	0.617358346	1.324228043	1.722289812	1.239862491	1.951030427	1.774183418	1.469309891	1.965563261	0.567108996	1.175852777	0.899370795	0.942443228	2.067428628	3.759393823	0.969367629
HBEGF	42.27030645	8.030555665	5.558180151	2.735241784	3.821571601	3.209847379	7.627967808	20.37702284	3.564156635	2.861875789	7.376308253	14.44509322	2.226341561	3.297989429	21.68811515	1.826797824	4.757781569	4.856186351	10.73882656	3.638945629	19.93975315	5.311989483	24.03856606	2.351371884	4.650952843	1.212012892	11.09661332	3.605963506	1.463034179	5.263796038	2.473532186	7.518698403	1.940726191	2.53859158	3.883392305	9.72065228	2.641632203	4.239502862	2.606061491	3.515295775	85.60587749	12.72980828	6.422460086	7.176793557	5.823454821	5.335583552	13.80928815	4.236513089	4.101244067
TSHB	0.029307161	0	0	0	0	0	0	0	0	0	0	0	0	0	0	0	0.04924358	0	0	0	0	0	0.085505967	0	0	0.028031473	0	0	0	0	0	0	0	0	0	0	0	0	0	0	0	0	0	0	0.068184306	0	0	0	0
WNT5A	23.3091279	1.29619001	4.006367741	0.474635201	0.060706932	0.089805085	0.186861301	0.889657384	0.30203986	0.058044456	0.04222869	2.312992739	0.171575407	0.981993806	0.632300154	0.044912732	1.239498379	0.212924656	1.445417291	0.096802588	0.779071534	0.008086404	0.532473618	0.212868347	0.075280428	0.171896093	0.549244681	0.486411365	0.015792635	0.297326188	0.560097774	1.699455784	0.544413511	0.351506938	0.018558283	0.793415089	0.078796748	0.469179299	0.442255526	0.104350538	0.297487514	0.639992452	0.615034715	0.47446531	0.194476017	1.804388966	1.018926063	3.327336837	0.071458578
STAB2	0.003388877	0.006283954	0.032587788	0.333075609	0.078309435	0.029983373	0.017482266	0.00805991	0.202453424	0.021097769	0.171201691	0.015316715	0.096312939	1.232753241	0.001786372	0.009104161	0.175096238	0.05754865	0.030626901	0.030383441	0.017011548	0.004917531	0.390549055	0.156490933	0.178909518	0.04213775	0.059021588	0.035738285	0.057623224	0.077031909	0.099650464	0.024174943	0.26125298	0.0361921	0.055891214	0.159622164	0.313898574	0.080338242	0.082087914	0.058169835	0.160808101	0.067685978	0.048066441	0.018642396	0.074901429	0.039014796	0.009474507	0.012482062	0.042489951
ADPGK	7.867645913	11.64650264	7.853675037	15.23718976	6.226267236	3.635599337	12.48408856	16.78080604	18.25047902	4.335772603	8.921140873	6.412288024	7.645249976	15.34426996	8.319688738	11.08639768	9.777652832	5.68057488	38.10741221	13.60016313	13.5403457	6.317303768	9.341789952	15.23374903	7.610842527	11.34487723	8.499206438	9.028592419	5.128554366	6.315343678	9.214833297	13.95185299	11.94925829	8.241803337	3.770357215	15.8844422	11.34956617	11.66336584	9.688642181	7.850688933	15.55165372	12.05714266	9.876377173	16.26911038	8.877479346	7.522632777	9.041768003	12.72790381	12.61833739
DEFA3	0	0	0	0	0	0.120922956	0	0	0	0	0	0.048045136	0	2.353621263	0	0.025701959	0	0	0	0	0.016008436	0	0.186085933	0.162422647	0	0	0	0	0	0.040272001	0	0	0	0	0	0	0	0	0	0	0	0	0	0	0	0.068839176	0	0	0.027262135
AVPR1B	0	0	0	0	0	0	0.007937395	0	0.004447695	0	0	0	0.008745706	0.030621963	0	0	0.005816939	0	0	0.020692286	0.004634206	0	0.013467284	0	0	0	0	0	0	0	0	0	0.007362343	0	0	0.009882619	0	0	0	0	0	0	0.008183771	0.006925192	0	0	0	0.429895663	0.007891986
KCNIP1	0.025172657	0.25205771	0.392396599	7.670971133	0.026591282	0.006363348	0.028857483	0.44303206	2.189445224	0.004821991	0.089018307	2.133874138	0.03179621	0.228227172	0	0.021640293	0.422965492	0.099283982	2.869499595	0.278349645	0.283051266	0.37988636	0.621819302	0.12307958	0.112569376	0.057784648	0.621750364	0.451290165	0	0.173777677	0.053391904	1.656287917	10.19815162	0.116495492	0.178838681	0.107788829	0.090789749	0.421238338	2.073153103	0.007856125	1.113159555	5.865685084	0.017851931	0.266881304	0.023426086	0	0.045041189	7.385574575	0.022953915
LCP2	2.272486308	10.99587648	5.691271626	8.665067897	4.036304379	0.719444848	2.630043243	18.54976496	22.90990515	0.239295644	0.699684107	7.781229413	2.52740894	17.39372389	3.220334	11.64968614	5.161725121	1.209152072	1.039312297	22.19226011	21.32157007	0.403525383	21.03353528	7.353127035	0.985033839	20.6842318	11.27219308	3.371216627	0.907112363	2.010103205	1.642136746	9.721884102	3.472130158	9.452927782	1.510408833	29.21393299	1.727413873	4.083918476	4.791654422	11.27563902	2.362324418	3.628076834	3.808163971	11.34939835	6.762953173	0.794121282	0.600105132	5.521399621	4.447476382
SLC7A8	3.848454333	6.890152396	32.2913292	18.70456925	29.17538304	151.0928803	15.79213238	2.092993558	3.631427154	23.48463804	4.887015286	10.35057106	32.49788585	5.233930277	1.600746486	43.06307254	19.0813818	46.09175843	18.60015093	13.15385438	3.103274402	39.16840887	4.401851725	24.13274656	19.00133863	7.077953885	41.94981631	27.28546337	58.21648051	25.79127562	13.79272305	16.50400108	1.195528428	13.50603256	27.00134011	2.47841259	204.7870898	13.77747486	11.51730011	21.27479574	2.935963004	31.51556773	15.34152262	6.805055943	78.44930445	7.848010752	30.34952311	7.826201717	51.09668588
ZNF254	0.134565436	1.109417911	1.018431649	0.571411734	0.082009024	0.227649156	0.690625383	1.186619775	1.530670977	1.447472725	0.708568262	0.299419409	0.303336347	1.796860068	0.903579801	0.898763902	1.307928144	0.875497868	2.399834031	0.123739982	0.832762951	0.58679692	3.162989654	0.868826556	1.334677133	1.358364903	0.308113273	2.095893858	0.594515219	1.767295595	0.041914388	0.413511729	1.884349069	0.644859235	0.021011377	1.205601458	1.622307357	1.452130788	2.594439094	0.768858558	0.721096699	2.409716994	0.14192309	0.722651348	1.632790788	0.703097733	2.715682391	4.104530818	0.653638559
PSTPIP2	1.237644245	0.386033044	0.889311899	2.423809923	0.50943926	0.531092449	0.691890366	5.605448311	5.432688321	0.032927646	1.254343265	2.865950653	0.463199781	3.391491986	3.914380932	1.231448232	0.840810226	2.326875941	0.368236447	0.90756519	0.350266127	0.092382745	1.459972871	0.773021415	0.536189067	7.073401958	2.122854945	1.378275952	0.866026705	0.427714063	0.401421824	0.423170569	0.442735901	0.363756955	0.188999124	10.78451299	3.66346255	0.857618762	0.915542397	2.342570636	0.87930574	0.788377363	1.051990058	3.450021405	1.510811959	2.721068925	1.691635534	0.397968287	2.756082755
KIF13B	6.588635861	6.859715993	5.350235338	6.04839796	3.614996445	3.655427396	6.220099498	6.649321315	5.985522159	4.32726851	4.677563917	11.65314186	4.213015021	4.373721937	2.681687316	2.387936819	18.0337595	2.479591825	5.244502881	2.224274612	10.73641063	6.006567799	4.796075218	3.799070386	7.577385217	9.615324902	5.572429461	11.9349138	8.074252005	21.87143299	5.535581001	8.811310544	5.287544735	9.652679216	3.550480301	6.590173281	1.964315468	9.031805618	3.945272778	6.844572584	18.79193526	7.159948528	6.602335722	6.548817925	4.784461808	3.646277081	2.450230324	15.32036531	7.175716834
TLR2	1.956001777	2.153959826	3.68672257	7.598532025	1.563529377	0.21312671	2.555907238	10.93497203	7.011736444	0.125612873	0.728805599	5.15228028	0.809358904	2.697144187	2.275449656	2.142172614	4.734699882	0.853905279	0.528287789	8.885984633	14.10241796	2.417823611	2.90441374	2.67185254	11.11531461	8.282679498	4.105511031	2.907273005	0.375209506	4.211444487	1.257192125	21.15803994	5.179758597	0.416855434	0.16163002	10.07634607	0.810882162	4.237768001	3.248459448	5.677632788	1.116027775	4.049748787	1.731730865	11.97812209	2.039977022	1.747138281	0.180188884	3.363645577	2.208142072
SND1	64.0098555	99.75987435	67.40960399	77.48195187	231.6963278	72.37258449	73.87936611	84.31013568	55.71794738	71.88457531	108.455447	40.13723901	69.65904144	54.42743272	58.13008096	67.29630931	56.65686399	46.62322821	104.3467372	68.08651527	105.6742009	74.42992959	71.28391699	61.92449869	81.02836627	61.1147775	77.06130002	66.9965974	69.80987972	57.35805393	91.45122314	131.2128436	96.58698921	53.78435549	76.78640002	43.13969602	37.20474795	60.32928811	39.30077373	49.91369221	74.7086162	6.130850146	62.50461618	75.96830164	72.72296783	47.08363452	63.76829793	41.47867303	111.7181243
ISCA1	4.711063635	7.400919394	6.659380477	5.649582481	2.684507587	3.319652317	6.8026075	7.903299357	8.9296028	15.08837117	8.159147038	8.421682193	9.261654319	8.523603206	8.567907262	5.400714735	6.74533717	12.16572741	8.176358293	7.355741471	12.25345502	3.444271057	14.56788982	6.931048294	6.71735299	9.846077776	3.333271914	11.19413473	4.611142625	15.06966388	12.8796455	4.858830599	9.503060767	6.690898732	7.331799556	8.175128844	11.66534354	5.598160829	10.20962298	15.80584872	9.189693333	9.355578139	8.7214587	8.020148883	8.055293881	7.121153177	9.457752474	12.73909734	4.840450192
PDPN	2.054805919	1.692548294	0.391059004	0.315651606	2.483415534	1.180523814	0.311483324	4.493242201	6.561564862	0.069126048	0.868625748	2.626657509	1.136861616	7.064580526	9.448430777	1.683433251	2.104375977	0.362800327	0.081852396	1.503500862	2.179453296	0.312132562	4.046252132	1.960463693	1.492452703	0.832437194	2.513966206	1.474267259	0.553444096	1.937206001	1.203362415	0.741104566	0.239259253	0.653654509	0.414725309	7.532168194	1.489444392	1.367587137	0.330160472	2.921550275	3.20184492	0.075373002	2.825131967	4.165601074	1.521096767	4.288901635	0.180413836	0.772919038	3.150243777
NDUFS3	13.50375745	15.79204509	27.40703134	24.25321618	41.1658038	14.93241999	23.90647905	16.19596532	17.69319431	13.10618017	33.67634296	14.13571678	22.67396587	19.37809316	22.41478082	21.34031559	23.92191401	19.14508075	24.23487473	28.63024218	18.11368891	22.76234318	19.20911342	22.71438672	39.90345131	18.01016013	29.10023671	21.9816327	36.53098859	25.23901159	20.1383444	14.03580362	11.71422329	30.2911011	16.68009371	19.49462292	33.1332839	18.49607038	18.45670628	49.55814069	26.31027876	19.8659269	19.23021734	15.07615245	38.40082505	21.53728339	36.46572675	17.53216085	28.52561253
SNAPC2	30.04373764	23.01784004	18.05697545	8.583555187	39.95163909	50.56502235	21.24409958	12.05253152	11.61594155	23.34138401	25.28292879	16.19411747	9.810281871	10.74507442	58.69356471	19.13580247	11.63527311	21.98395561	14.30847157	21.7059912	11.32883375	21.94637105	21.0068921	20.64807643	15.63963864	16.69366705	18.15264754	9.632105951	23.18476175	23.88220262	21.02978965	21.91876079	13.34584725	14.10438697	23.41020686	16.28581411	10.61702759	21.43077423	8.978646371	18.06259057	24.46938185	9.002167453	11.54236268	15.00900674	35.90098023	12.98867895	24.46378378	20.37115246	15.34637385
CLRN1	0	0	0	0.004616661	0	0	0	0.30185663	0.002911754	0	0	0	0	0.010023577	0.00477875	0	0	0	0.005462033	0.020319801	0.003033857	0	0	0	0	0	0	0	0	0	0	0.007608324	0	0	0	0	0	0	0	0	0.004576385	0	0	0	0	0	0	0	0
ARFGEF3	0.92034768	0.161831769	0.677816022	0.058181662	0.02234976	0.303518489	0.415964406	1.381272564	1.535774546	0.976735707	0.313973337	0.655564041	0.11758763	0.393003466	0.233090708	0.285331999	2.012125056	0.121694119	0.07011022	0.610168612	0.230821908	0.070612534	2.100824755	0.310342219	2.533543666	0.047555713	0.321585371	2.992212685	0.058959516	0.180792238	0.013258662	0.577968761	0.148482074	0.251374166	0.024157364	0.504315795	0.41275724	0.594504706	0.256245393	3.417057943	1.824209784	0.667905963	0.578920007	0.044439093	0.730970407	0.144623811	0.074530497	0.375167341	0.220658919
ZC3H12D	0.091159939	0.062847005	0.044954013	0.385668464	0.219138148	0.04136129	0.091106154	1.562140563	1.917417435	0.024626317	0.041329456	0.464838294	0.372011409	6.96502406	0.125676941	0.213502238	0.157099673	0.06146081	0.090131244	0.366740275	0.032853789	0.015828417	2.239118445	0.060318073	0.191633772	1.075366897	0.529221942	0.198960888	0.064033412	0.179073731	0.085634089	0.084352621	0.429984645	0.079049609	0.133443154	1.397902479	0.10346376	0.192313163	0.286075355	0.477815289	0.148673721	0.24120858	0.323243781	0.771501155	0.228401728	0.057183649	0.031367612	0.068874729	0.125220376
FLT3LG	0.492156407	0.281983043	0.514963461	0.546316814	1.226712072	0.25860772	0.488127462	1.275731393	2.067390319	0.132409915	0.167616441	0.394338133	0.272410623	2.610750953	0.635456228	1.224121274	0.432057912	0.181753178	0.026653798	1.231201949	0.42933657	0.160484994	0.801310483	0.352992465	0.302241787	2.110368041	0.770474369	0.703962768	0.522374974	0.530724407	0.255904569	0.519782756	1.1407285	0.142720989	0.477052764	3.022980494	0.398887923	0.424124545	0.232646687	0.5004843	2.222032741	0.607461442	0.751650369	1.023217803	0.630405354	0.318314671	0.074208761	0.273510151	0.680729575
OAZ2	8.834257932	8.685186012	16.76511176	12.95947797	11.7518386	18.19073931	14.49968311	13.86738251	20.10983372	6.248712324	10.1675727	7.634516748	12.43376313	12.8028745	10.58969531	15.19446479	13.79759088	11.22515144	17.9308012	13.66064234	15.70763736	14.44865653	8.43392465	14.22758865	8.87642768	11.56979579	18.95393107	13.8098531	12.86478474	9.544605945	13.59063235	15.88375327	15.63728933	10.90051691	9.76049144	12.24626104	10.48714407	12.97736969	11.33586725	12.97543665	6.398353094	19.28190084	12.08832452	14.26351493	10.76349397	11.50857128	11.91907077	15.46296674	12.74705792
CLCA1	0.00471196	0	0.004769546	0.004799116	0	0.005955637	0	0	0	0	0	0	0	0	0	0	0.007917306	0.005162371	0	0	0.006307515	0	0	0.006399647	0.023412633	0	0	0	0	0	0	0.003954506	0.005010361	0	0	0	0	0	0	0	0.004757248	0.005228438	0	0.004712863	0	0	0	0	0
CERS4	0.725054392	3.72781975	11.68377719	23.13332422	7.88442312	9.42889227	15.01474658	3.052329027	10.71982266	0.126262755	19.51904266	4.575769486	8.041710421	9.632887472	0.188032456	11.4287538	19.6944112	19.92275733	19.75843919	7.995358775	0.38667136	18.24035511	13.45411842	24.09209238	8.688688134	21.41302034	21.96502512	24.477929	9.160346439	12.81861061	0.665384453	6.114296134	8.319889698	2.336115773	34.08839732	3.61934651	23.798517	24.5364119	28.93192297	1.748542337	0.833801802	12.8896515	2.360158166	4.16501419	21.4692372	9.468787078	15.08496152	17.36165016	16.86456232
VNN3	0.016368118	0	0	0.045844911	0	0.03103249	0	0.107054717	0.047314866	0.003919278	0	0.008219891	0.005168744	0.085964034	0.056082596	0.013191801	0	0.004483182	0.009861767	0.048916866	0.002738833	0.003958574	0.031836855	0.005557676	0.005083086	0.031311286	0.045352286	0.009247192	0.007731041	0.003445005	0.00789028	0	0	0	0	0.064247299	0.026833901	0.022825291	0.02086741	0.044697797	0	0.009081114	0.014509916	0.028649696	0.019040547	0.56531891	0.054913711	0.00430627	0.004664193
SCAMP5	4.29539653	8.210436355	2.804880477	0.91773125	7.00236903	9.79691833	16.73846036	3.156950808	3.576640084	0.556790078	4.694822556	2.617715508	2.492522731	5.713418507	1.103170493	6.639122464	4.056380544	2.922666688	1.665640831	6.679094686	3.17108944	3.046184999	3.571194507	1.329072554	5.596474426	3.907637921	4.699260487	3.340196428	2.898307444	1.101178484	1.454092946	6.998396866	5.855222863	2.698944322	1.294741508	1.788573455	1.228357211	4.26500143	1.486375773	4.404659915	5.856150083	53.27051798	1.710151293	8.279106135	5.86079998	0.883057024	0.942655325	7.935987246	2.256575262
AHCY	48.98405173	62.81695851	64.11386509	54.20814913	171.798855	83.3117089	87.93358738	28.01018676	30.76758721	100.5328788	154.0404495	23.27187187	51.51486758	44.67758103	76.21414784	67.47383369	44.83019065	282.1160284	102.9052544	29.83986323	11.4613904	196.3373332	133.4540192	77.29846424	114.7368713	27.0519261	62.30100282	72.87688428	77.19354459	59.12592649	75.14029125	19.81546854	50.53042682	60.85960873	154.2114174	30.42395324	155.5667414	40.67488855	94.50799927	36.98242415	33.76966966	69.37207897	46.69536229	41.60804217	78.52378858	51.27518006	219.9121806	41.88539162	106.0047448
SOWAHD	0.192668145	0.338458935	0.112907932	0.547383726	2.24949907	1.294506735	0.290620138	1.181753147	2.774931529	0.320507072	0.268947708	1.008297755	0.563579631	6.054447377	0.406243026	3.258153884	0.460040379	0.222194821	0.09775349	0.924306569	0.122167469	0.96135199	0.87770332	0.371855766	0.264523527	2.725428571	1.589475715	0.549969571	0.613063578	0.221963077	0.430162609	0.119144791	0.614608549	0.252691748	1.556632356	5.38421867	0.34910871	0.452505513	0.6722479	1.265889014	0.368564126	0.585099927	1.546147504	1.896623577	0.872908486	0.058371363	0.045360424	0.437524752	1.167388516
ZNF479	0	0	0	0	0	0	0	0	0	0	0	0	0	0	0	0	0	0	0.009139362	0.01133339	0	0	0	0	0	0	0	0	0	0	0	0	0	0	0	0	0	0	0	0	0.00765745	0	0	0	0	0	0	0	0
TM9SF1	2.541393321	3.734491908	5.451256244	3.427024962	2.362555666	2.312087272	1.887847375	1.630162388	1.846947926	1.628420273	1.697598398	2.025029099	2.827808903	2.066852574	3.322117888	2.27660045	1.293772013	1.428732808	1.759120494	1.263628074	2.418903605	2.389619742	1.268249838	2.097585591	1.98480991	1.702816839	2.839901055	4.562929412	1.950845978	2.049623893	2.643261646	3.208630059	2.640811488	4.123473592	2.427999535	1.848639376	1.29879573	3.270875188	1.696589439	1.541835635	4.938416483	3.259493331	1.830711535	2.167943503	2.391984891	1.236165482	2.190025893	3.259923967	3.901214621
ANKRD30B	0	0.002439208	0.173097355	1.08253684	0.072952661	0.987608225	0.319695755	0.006257142	0.060840179	0.408210339	0.006645442	1.921026362	1.089988118	0.154170729	0.008320873	0.183763422	0.011051405	0.08070627	0	0.007862515	0.008804372	0.007635244	0.002558604	0.782528527	0.081701556	0.005032732	0.10830222	0	1.483696871	0.011074464	0.200379081	0.035327452	0.38605407	0.007024244	0	0.011265392	4.545977778	0.300838252	0.070435356	1.19465895	0.03718638	0.035031058	0.133713414	0.099992734	0.501910351	1.256965144	0.014710669	0	0.008996231
TPGS2	4.344274381	1.101493702	5.816941752	11.14345601	7.224528752	7.500597812	4.075638557	10.17637483	7.099009821	11.30480206	4.392350978	9.134806976	9.974284954	6.138309419	10.90216485	7.923998345	7.540898943	4.638837645	7.461168505	3.935407252	4.659434581	3.139702448	6.34027834	7.311640363	8.784443707	5.566340882	5.610109054	5.794557412	8.757498089	5.241638442	6.830796236	4.439334551	2.665885376	7.056832898	8.824277584	8.091934031	4.137011574	10.1044083	3.372789074	5.747526512	7.801058999	10.48010223	5.474404307	3.951992402	8.302534134	9.206209224	11.22986953	7.60177843	6.075089963
SHROOM4	3.046152198	7.866869192	3.584429237	1.285984783	0.726020738	0.473569076	3.568879418	4.404834035	1.13687859	1.822012713	2.55645894	4.531103133	1.793014542	0.875687963	0.362890875	0.873990976	4.455497939	1.034572461	0.572614268	0.951322512	4.030742221	1.679679774	4.417033177	1.021887278	1.492750761	1.617025061	2.62851517	2.92557767	0.146754356	3.347954504	0.168866347	4.214356378	1.423566973	2.064420763	0.229939155	1.508705619	0.749079534	3.827312914	1.827178689	0.636950562	0.999514744	2.830784439	0.804700042	2.665893984	1.367790503	1.034539623	1.078167186	9.204980537	0.854130899
LRRC6	0.951754793	0.126059099	1.433610755	1.63867877	0.76302046	1.202961415	1.337865306	0.619794895	0.309329311	0.206189597	0.135944496	0.768151441	0.107337962	0.413413029	1.421473455	0.322653031	0.333165259	0.235856043	0.061439018	0.296287769	1.190617319	0.295944034	1.757550827	0.954095651	1.562274918	0.449744698	0.161454697	0.36273091	0.706413431	0.600948712	0.049156615	0.931885534	0.463846135	0.393266638	0.833716022	0.274927474	2.470486594	0.68730994	1.682834887	0.892866427	0.714957208	1.954999115	0.15400986	0.58362816	3.914559661	0.904945234	0.152050492	0.703493766	0.322866899
ADM	4.018445202	1.062945353	59.07919416	4.653023859	6.024833069	1.119738564	1.075333003	3.897260065	2.614810751	0.421482487	34.10745851	12.71875651	10.12234107	9.347078054	18.42925159	14.55990449	4.164071922	10.02947202	4.549169766	42.90644942	10.33202579	5.489397676	1.689356293	4.19946801	12.14114699	2.010376384	7.370840537	4.762895658	23.75514224	2.291118282	1.953845821	8.032710986	1.286803673	0.644147469	1.131263222	4.049655635	9.530536888	5.958988166	0.612698007	34.22613655	2.513745352	2.595675096	3.326134043	3.376372526	17.33755305	8.424289113	1.087849105	11.9613813	4.963112825
PHYKPL	1.303690782	1.337221183	2.203164545	3.54653656	1.476589947	1.972136548	2.551004214	4.352455011	4.41468198	1.289916527	2.077074667	3.267852636	1.980327916	6.327046166	1.445514466	1.608259862	3.89481143	1.050710174	2.290959258	5.189254542	2.588881474	0.920511261	4.490386236	3.378452914	4.176557867	3.212312693	3.573672819	2.086812254	0.921875566	4.114248382	2.423491702	2.614257197	2.963710044	1.775381438	0.80082869	4.250949187	6.33197352	2.894161065	5.291818085	1.473144064	2.275020045	3.271451366	2.05012924	3.166177678	1.111261355	2.6659081	1.518672605	4.667770646	1.62261944
MAP4K1	0.668852723	0.642269995	8.410447766	3.393957286	7.522826966	0.694427529	0.666351614	16.09698396	27.1908349	0.671121647	0.246382317	3.446876904	3.0323884	41.58527396	1.691501044	7.106159303	3.127365971	0.523419726	0.503728456	2.724686784	0.301110859	3.631892197	13.31541826	3.125384808	1.849615751	15.54793681	5.458854225	1.769388005	3.091450247	1.05245113	1.001810067	2.058224001	7.13326813	0.531482769	1.99509087	26.5432758	1.886271203	2.020878404	2.289114703	5.616153597	1.893199453	3.282316206	3.515173114	9.126810939	4.668339484	1.735990619	0.525368491	8.019099585	2.119218937
FAM124A	2.437479447	0.17199581	4.898882821	1.183882236	2.641821222	2.267585088	0.174979167	0.223397327	0.458567793	1.317979291	1.094365045	0.514158941	0.794922335	0.65428744	0.84667302	0.908427344	1.607855794	0.722932168	0.263155545	0.312293902	0.143024935	0.908664662	0.637161068	1.65844622	0.717575184	1.039912429	1.598727522	2.131476284	2.848248377	1.05568886	1.679852617	0.132041096	0.217235245	8.599835825	5.284958628	0.338523184	1.412845742	1.470305328	0.949014102	3.041382408	0.452825861	0.990142246	1.476590735	0.678773181	2.80813126	0.7839983	0.068277522	0.679577135	1.456063234
PAG1	0.555389706	0.634060802	2.537746207	20.8640824	2.137871021	1.665622393	0.636688794	6.186869699	7.131663345	30.92654337	5.027281827	7.681873682	13.23883427	15.13090051	1.490148073	3.257184112	4.023066029	21.65026991	8.564245056	1.130717161	0.443397216	2.167061353	4.026684862	11.427181	3.080610124	11.79596822	2.138463039	12.44855876	4.797349024	6.918629639	23.24885349	0.534409035	4.164294719	9.133411089	6.86486186	7.823296162	7.085095684	10.91253396	10.5571335	14.76658444	2.097323695	10.07729578	7.750854216	3.111635217	8.457018886	4.885889072	18.82606966	9.522761668	5.414255585
MARK4	9.877519678	7.054961398	7.735791154	6.875086561	6.912485032	13.88370717	5.722584222	4.226898208	6.487555477	7.957240169	6.241965392	8.164185695	5.199304085	5.002636963	6.382426418	7.433825259	5.159476168	9.743409522	10.540078	4.158111545	5.405790404	13.43689572	13.09053005	6.375902462	8.429056893	7.108815959	6.573257832	6.208354756	13.05860818	8.500496527	9.466064034	5.338286997	7.119987032	6.763710722	20.07385646	7.408002238	10.18411747	7.438381719	5.322921594	4.607433538	5.626038158	12.68606584	4.142702944	5.835581389	10.93836602	6.599465597	9.003159779	4.463370859	8.014209143
FRS3	1.729081468	1.710321607	1.599716983	1.805931927	0.887086274	2.623939293	2.78390094	0.982248656	3.201258496	1.587521681	3.220023467	2.604977672	1.175489648	2.490196105	2.380212165	4.088913695	3.178252683	1.62891039	1.7583999	2.723602291	1.105691114	1.51820601	1.462008421	5.467107647	5.096015915	1.901363615	1.769881675	2.5012262	2.070322996	0.931821954	1.077718932	2.028808408	1.756606511	1.264393417	3.68862154	2.467964397	7.158863293	3.62447733	3.264438985	1.366256561	1.801295911	3.427828256	1.301729364	2.131473786	4.291817943	2.139602514	2.118385756	2.83372122	3.357973909
OXT	0	0.028443159	0	0	0.162035763	0.620407837	0	0	0	0	0	0.061625145	0	1.492477447	0	0.164833227	0	0	0.073934413	0.045841683	0.082132949	0.059355464	0	0.208331582	0.038108281	0.029342887	0.04857279	0	0.028980101	0.077482388	0.029577014	0.257466883	0	0.027302812	0	0.131363695	0.150881848	0.042780736	0	0	0.061946234	0	0.072521297	0.092052406	0.071374215	0.088296643	0.68615378	0.25827544	0.034967807
ATP6V1G3	0	0	0.021882256	0	0	0	0	0.102830281	0	0	0	0	0	0.07170713	0	0	0	0	0	0	0	0	0.042048264	0	0	0	0	0	0	0	0.062526134	0	0.068961283	0	0	0.030856033	0	0	0	0	0	0	0	0	0	0	0	0	0
KRT85	0	0.005378305	0	0.005908237	0	0.058656325	0	0	0	0	0	0.011652672	0.007327309	0	0	0	25.24491285	0	0	0	0	0	0	0	0	0.011096868	0.009184608	0	0	0	0	0	0	0	0	0.074518513	0	0	0	0	0.011713387	0	0.00685651	0.00580205	0	0	0	0	0.006612048
ERH	44.34051818	49.93951965	79.24379221	98.29154104	45.84485921	49.22057701	63.95694657	82.03068733	49.38747091	62.52498014	88.38589219	28.09377843	69.93390407	59.18241696	91.87462382	135.1430692	35.53271668	73.39313144	77.20754507	45.68371019	31.07615988	86.57850216	59.22175175	101.5525696	32.71777793	49.04164312	81.00883331	79.59835445	44.68262586	34.58977748	51.426635	33.71432683	33.33033301	61.88556205	49.58376631	69.89066405	89.51769981	78.31537326	60.59443304	55.34946511	84.77541314	23.65835589	84.77543991	34.1271882	117.8971718	65.45391648	110.6988833	56.42045734	64.37261289
C11orf80	4.635692264	3.829015848	1.565525791	0.851476652	2.743213829	0.755519563	4.346300193	1.978383586	2.204512501	1.921726818	2.565733584	1.041194878	2.893409525	4.48772995	3.657692149	2.448068934	2.100052312	1.025837785	2.155821453	4.709602863	1.175057446	0.719785498	2.426938673	2.339024163	1.521385831	2.370881862	2.336254464	1.986837096	2.234954618	1.844019085	2.031127819	2.862621432	1.680127643	1.837751191	3.770483287	1.891323193	3.028938079	2.518166139	1.119108364	3.724504372	2.776918863	3.297790311	1.620547606	2.416540695	8.879009191	7.314761227	1.809067676	3.505934746	2.734844712
SFTPA2	0.011722864	0	0.011866132	0.011939701	0.007739697	0	0.006719441	0	0.007530436	0	0	0	0	0.01944238	0	0.409412584	0	0.0321086	0.007063008	0.008758579	0	0.017010812	0	0.007960827	0.014562047	0.011212589	0.027841164	0.013245698	0.00553698	0.009869265	0	0	0.006232627	0.01043303	0	0	0	0.008173749	0	0.009146461	0	0.013007808	0.020784036	0.023450222	12.13680642	0	0	0.00616831	0
BAHCC1	1.294265823	2.61112763	2.104646569	8.079363524	11.69466333	5.982459735	2.374224807	0.275038372	3.601731357	11.22936009	8.481414123	10.67399378	10.87715571	4.105808449	0.365751552	3.510914696	6.463255528	32.49971564	16.94713066	2.35115471	3.249271625	16.089137	3.439861942	9.833083675	24.67163733	3.679151083	3.349381057	3.563597084	8.476708551	5.981102033	9.21777435	1.866557506	3.354870281	5.353868052	8.657443038	0.761944532	8.261310345	9.410304384	5.015631259	1.620446928	0.620331324	22.86661741	7.081435759	2.806337816	5.443463912	3.493114272	10.56800576	4.033224608	7.397478082
FGFR2	0.658025232	0.093559225	0.223441048	0.021412033	0.036087914	0.031886443	0.002410059	0.275001632	0.062121566	0.032217034	0.031861902	0.040118908	0.092942115	0.381211937	0.042111219	0.002259136	0.761239573	0.020729477	0.015199714	0.003141435	0.0014071	0.032540051	0.184010302	0.005710612	0.013057406	0.030162104	0.302901894	0.082347686	0.003971892	0.047787361	0.024322215	0.005293101	0.044709069	0.011226029	0.032005442	0.225052016	0.630716762	0.055701821	0.018761435	0.016402783	0.07853336	0.009331009	0.037273001	0.0105136	0.019564506	3.058671895	0.143413106	0.528759966	0.043132879
CCDC22	7.162141258	7.94520542	8.079109992	6.428183387	23.57282246	15.83598092	15.58211848	6.768978959	12.49637765	17.96124288	18.23330673	15.95763041	12.74436084	17.25569195	14.4024387	10.25736991	10.3053054	9.710796814	11.85637936	13.36605741	6.807453656	8.562367696	16.13897931	9.999270078	16.15401865	13.40761162	9.834426322	15.89762773	18.35304261	13.27055264	9.299196727	8.693375442	11.34042171	9.029526096	24.8464777	12.68688221	13.44389653	12.78759718	18.51694796	10.03413266	11.29169542	16.13729499	14.69062121	12.2624342	14.49463923	13.18738082	14.24915864	8.873393539	17.7459813
GNRH2	0.114735932	0	0.058069074	0.779054579	0.025250409	0.120849491	0.087687476	0.090960443	0.08598696	0.054946093	0.16905907	0	0	0.084573172	0.020160171	0.226039829	0.048196481	0.062851706	0.069128227	0.057148927	0.051195872	0.036997999	0.353348472	0.155831011	0.023754008	0.073161122	0.181661056	0.201662934	0.072256582	0.30588126	0.147489754	0.064194659	0.142335641	0.187205065	0	0	0.062699383	0	0.65823619	0.029839911	0.328209663	0.339499051	0.429444155	0.03825264	0.133468914	0.082556824	0.064154962	0.160990645	0.043592916
FBXW12	0	0	0.018268673	0.165437422	0	0.017108796	0	0.010731142	0.020288781	0.017286175	0.113970851	0.00453178	0.011398504	0.004988799	0.004756829	0	0.030325462	0.019773301	0.021747909	0.026968788	0.00301994	0.021824364	0.008776128	0.024512409	0.039233612	0.017262501	0.02143163	0.016993835	0.012786805	0.034187326	0.034800478	0	0.00959553	0.00803116	0.01144843	0	0.007397017	0.031460031	0.069027572	0.007040782	0.040998532	0.105138369	0.015999179	0.058667574	0.020994824	0.064931447	0.045412443	0.023741274	0.005142914
USP17L22	0	0	0	0	0	0	0	0	0	0	0	0	0	0	0	0	0	0	0	0	0	0	0	0	0	0	0	0	0	0	0	0	0	0	0	0	0	0	0	0	0	0	0	0	0	0	0	0	0
LGALS1	1130.654662	913.5586668	516.4658535	384.5950554	2395.705691	4049.787587	1199.091644	794.6855073	214.6291297	1423.387011	356.8910801	229.1058309	568.8213085	187.7843791	2304.089041	1361.44554	233.5307784	78.71220203	103.1899715	1264.59952	540.1344083	233.1910628	176.0349224	520.8921181	124.8573972	633.2217104	1303.799416	202.1373651	1064.768013	220.9132149	764.283348	1092.71084	370.7194595	559.0811976	456.7304648	1599.976099	260.0973792	752.3122381	340.4310041	584.4371143	2853.638321	151.3670344	2611.958038	443.1102132	598.5998228	1695.845203	519.4436346	606.6874215	1304.677923
MRGPRX3	0	0.033524045	11.163093	0.046034026	2.029169863	0	0.279796583	0.042998532	0.005806783	0.025973943	0.171250859	3.577196303	0.02283629	0.019989581	0.085770467	0.009713894	0.015188858	0.009903686	0.043570769	0.094553409	0.078653739	0.192385342	0.105495012	1.546942769	22.81716378	1.080765427	0.100186611	112.0870206	0.025617677	6.849247242	0.069720889	0.91037687	0.038448259	0.024134996	0.435789965	0.077414791	0.029639054	20.42122813	0.023048839	0.098740797	0.045632421	3.751381641	0.085475991	72.44820453	1.493201048	10.26383807	0.293162257	0.05707724	0
DENND1A	1.760084175	6.259935582	10.4534714	4.39954856	8.937731398	3.541582951	3.041546032	3.135000077	6.023773878	6.810726041	5.693955248	1.615208506	2.843455464	4.944063058	4.101039854	6.932291498	5.097445164	3.283370446	2.6589788	2.62545994	3.479686982	7.852821589	5.179955789	4.972730234	2.943106725	8.043086654	1.695851538	4.016748852	6.672371537	6.05761023	6.692929996	2.887329422	5.211615387	5.312468079	13.06087219	5.020050289	2.42259815	5.689917096	3.64853613	2.930898417	3.623718783	7.934623461	5.644357415	5.095553043	6.758204207	3.160044376	4.070478844	4.749276996	5.763193038
ACER3	15.77523021	9.368048674	5.323303427	4.061375694	0.610484422	0.822346288	3.836158278	6.828067052	4.582975164	3.060418819	3.767167277	2.357358886	5.646744789	4.281181249	9.313982105	2.353881739	5.049444406	3.002393703	3.551571178	5.326236686	6.46337272	2.113636668	5.098229952	4.598042372	2.494061066	5.368903636	4.03785918	10.18521524	2.518302798	14.28847918	5.77120706	7.231415797	19.56731616	3.635145295	2.615785807	4.007292935	4.037295856	3.179411368	3.553151064	5.22466375	6.534865391	3.963406109	3.201645158	6.630521075	4.649520277	8.24152202	2.601824907	7.763028671	3.268110614
THAP11	12.20174664	11.4025047	17.67854458	17.77298412	11.1376401	19.28961392	10.94962097	14.99687707	17.60334594	14.65998485	15.43861866	14.10204279	14.78229577	20.68521178	17.83973879	12.11192055	11.67079837	13.76775449	15.60911449	8.643585999	10.29437829	26.76201398	20.93836457	19.48404861	9.127438114	10.44588721	15.18173125	9.93142254	17.820459	19.20987775	10.65842833	8.740805809	17.55787759	10.1569173	20.91997434	14.3024864	12.14370487	18.55176281	14.25551059	11.2916821	8.493285792	17.78514722	28.16654781	16.07603395	17.75323864	11.7418663	25.55057834	15.88815454	10.16570716
TUBG2	3.060156037	3.153035034	15.36134404	12.08539331	7.28687454	18.1767662	8.84511825	4.11840467	5.558097109	6.889675747	4.739674353	5.582577854	4.116356644	3.314462903	9.085996892	11.71996352	8.146828052	4.459863671	5.048904274	13.67570528	5.783572918	8.205507416	3.992036679	17.9819917	20.36058656	9.160982595	12.86343117	6.829824933	10.66740578	8.570105511	8.456817457	10.5159339	10.58288674	4.89615655	4.818648991	4.084216704	9.828874697	11.85998667	10.73410286	9.479554167	5.158834089	8.29050682	14.58207846	5.661521849	9.180160775	8.358223259	5.225350642	10.65291851	13.91332705
HLA-E	97.41126902	165.7380124	202.087015	949.9487316	570.4216192	324.3404061	252.9537048	643.0323435	1472.404335	124.9913529	155.0568711	549.4354676	198.1150228	675.565527	175.6279047	520.9316603	341.4494892	81.99808969	34.37137565	429.3018476	178.5498802	72.0395865	440.2755964	832.9857289	202.2376129	857.1197647	848.4294703	816.5296231	91.58443449	272.6989636	190.1496714	148.8713846	271.528102	338.5862652	169.9363489	965.8492945	361.6100818	689.6075268	682.4934618	352.920581	505.816278	203.7797979	539.3246122	502.3985787	383.491065	217.6195857	62.88025096	66.24765028	421.6056484
BBOX1	0.031935766	0.225028794	0.387912728	0.032526477	0	0	0.043932707	0.030381674	0	0.00611751	0.016133536	0.121887234	0	0.028248263	0.006733693	0	1.024911989	0.006997694	0.300163516	0.047720746	0.0854996	0	15.35526142	0.008674846	0	0	0.535976299	0.014433725	0.006033601	0.096790093	0	0.048243693	0.129041189	0.011368785	0	0.036466221	0.041884409	0.008906866	0.05700004	0.019933642	1.773349218	0	0.015098793	0.051107018	0	6.700672386	0.714279401	0.154595775	0.007280229
KPNA6	12.99642892	10.21588924	11.77946439	10.66531708	8.248535597	4.145903361	5.885259825	21.02197368	10.70158952	19.63188138	4.3765538	17.09591092	12.63697866	14.44184157	18.02031404	11.69136074	12.9885736	16.21423338	7.735254561	7.966782014	26.12405061	12.87991341	11.17838477	6.58675947	14.2518298	9.939341892	8.877813856	10.29696296	13.76569515	20.47116791	11.58463249	15.33052134	11.54419255	10.26133119	11.57124007	11.0424006	4.239194971	12.03244222	10.49605451	15.09281562	20.37344966	8.32760139	12.75013109	10.97448048	6.603422123	8.147861905	12.26342102	13.43330529	14.74169342
KRTAP9-4	0	0	0	0	0	0	0	0	0	0.031175894	0	0	0.020557384	0.017994757	0.017158036	0.017489027	12.00499412	0	0	0	0	0	0	0	0	0	0	0	0	0.013701642	0	0	0	0.014484325	0	0	0	0	0	0	0.065725787	0	0	0	0	0	0	0	0.018550657
GABBR1	3.877814865	1.783003268	2.798614011	6.171278091	1.952980516	1.721453205	7.608612255	4.352865263	2.295251412	2.325988543	2.280988653	7.759726194	2.483113586	3.566471652	2.387890092	3.52214549	8.161050745	3.578747965	4.37497071	1.710311529	3.839087478	1.718393229	2.949077567	15.69169218	11.64663763	2.19662166	2.082860896	7.327083775	1.937773094	7.822985934	1.467142135	2.209658607	4.79119438	3.593362741	3.613692085	3.304502606	12.90649032	8.436583309	18.1286778	1.768657685	1.395699114	4.737890634	1.519762117	2.728185526	2.628323859	2.714027174	6.50383862	7.776472998	2.00563698
BRD3OS	2.255404578	5.815601113	3.096226119	2.636743627	3.747806919	4.795410234	4.587178509	2.89125673	3.663342054	3.352191379	2.321248155	2.805887226	3.459090293	4.479418645	9.810045302	1.780347347	2.225708772	4.798162601	2.603856806	1.745907352	3.121052052	5.1180719	4.808205634	1.85077273	3.822500936	2.001528526	1.775094816	2.315997242	5.238349049	7.619450464	3.956525215	3.534486813	6.432520725	2.729297319	5.952511099	2.031206205	1.166502459	2.654525377	1.824305599	2.445991555	5.455454139	6.319187343	2.762016053	4.073111646	2.803849221	1.809882307	2.413592281	5.631160797	2.660546061
ZNF555	0.94534345	0.451876277	1.16540341	1.150150222	0.121427408	0.220839488	0.512344589	0.734869384	0.610806149	1.007604018	0.592323439	0.594811919	0.350792051	0.811379124	0.504133844	0.322150043	0.822023077	1.221087389	0.968487246	0.412237645	0.577332624	0.626280951	0.846036423	0.64196901	0.950404592	0.52070336	0.320318168	1.381247509	0.262344929	0.893415301	0.512445884	0.540238154	1.499993199	0.613810736	0.779322715	0.414769699	0.581927503	0.505254637	1.235682541	0.350135108	0.80588018	2.061191104	0.797806302	0.57945575	0.706026693	0.402303319	0.697247548	1.18451449	0.448619349
PKIB	16.48082037	0.446413397	3.02638238	2.073688024	0.187707951	0.846214054	0.609800987	4.111653187	2.916233568	0.101017345	0.167954247	0.548081325	0.191144141	0.522230715	2.122322017	1.847889976	0.639520865	0.065311811	0.055256926	0.507063514	1.66965372	0.226240821	0.958827833	0.336317103	1.332923748	0.258776559	1.009201623	6.739192652	0.368204341	0.324288175	0.309472782	0.619608458	0.224298315	0.183649597	0.029088085	1.263227282	0.233049149	0.230208224	0.672308169	7.856921638	0.486120905	5.637816012	1.376700176	0.440306614	6.966659917	1.141643172	0.117947675	0.347452711	0.198619588
AC134669.1	0.139385989	0.035244784	0	0.025811671	0.016731954	0	0	0.150685274	0.211634342	0.084955566	0	0.050907728	0.096033771	0.322239449	0.080153722	0.013616658	0.010645653	0	0	0.151476867	0.364688147	0	0.308083092	0	0.047221131	0.084839216	0.020062674	0.019090016	0	0.02133573	0.048866372	0.159517525	0.175160919	0.033831745	0.016075734	0.126604141	0	0.017670304	0.016154601	0.039546291	0	0.028120745	0.014977224	0.076043292	0.029480654	0	0	0.106678986	0.014443225
ATG4B	6.204610264	5.293152839	5.918059229	10.40511716	12.57884998	29.15749767	12.45904555	5.954551755	7.825124232	26.97251646	9.015997397	6.967586937	19.42379228	9.97447116	11.99770081	11.10814045	10.9472084	9.530290027	16.63293743	14.0647229	10.14159722	10.73387852	9.944699433	16.25168999	12.78466242	11.47222438	10.26669125	7.156158907	12.21056774	6.740512489	11.03346062	13.00708497	9.148822003	8.518168873	22.13772388	9.211329959	22.15494692	13.208246	11.97553848	9.955746057	10.44599398	4.906366717	21.1910441	7.792226472	10.1548906	15.68443271	9.897592545	9.767985494	4.558937038
KLK1	0.013236287	0.03681583	0.147378562	0.013481117	0.104866711	0.033459758	0.273129156	0.362024856	0.692963155	0.019016247	0.217321037	0.126295266	0.902830524	1.397635692	0.020931649	0.170683489	0.51152856	0.014501529	0	0.267011419	0.239197534	0.051218424	0.656504599	0.080897133	0.073989039	10.14709844	0.03143546	0.024926198	0.937770717	0.228439453	0.038283453	3.143716114	0.302602188	0.053009707	0.041980785	0.217263841	0.075948517	0.184579625	0.05062409	1.425163191	0.086862791	0.066092028	0.422410631	0.966434134	2.325004542	0.400008297	0.096214457	0.055717115	0.218762011
REG3G	0	0.063268686	0.630303869	0.052126985	0	0	4.331963296	0.101436916	0	0	2.62865582	0.111376176	0	0	0	0	0.415647845	0.074763439	0.03083606	0.089223569	0.742201403	0.033007429	0.016591402	0.081096879	0.042383845	0.758764108	1.742223065	0.147784657	0	1.572703486	0.024671558	1.209843163	0	0.022774541	0	0	0.069920857	0.654232226	7.199120556	0	0.017224075	1.183128892	0.010082229	0.051190119	0.019845513	0.19640619	0	0.035906586	0
ZMIZ1	20.2935164	19.04745804	14.89498736	5.77295274	10.11215802	9.412967748	9.478097038	11.18027996	15.95319837	8.209406104	6.289672443	27.1640883	12.15806839	12.94202062	6.355592323	8.694743831	14.13383906	13.16271824	12.00538144	6.33471649	27.57810946	24.36251396	15.5604761	4.596901981	24.85453978	13.29118826	8.2277594	19.27065012	10.27272704	18.64258646	7.964181368	13.93492429	25.48361599	11.68251691	16.4293504	10.64399072	15.31046516	5.754802759	14.66300244	4.997007509	11.24239199	40.94980868	15.22922616	12.4169514	11.84153653	6.049466885	11.31691663	17.85412552	7.920341186
SPATA48	0	0	0	0	0	0	0	0.018456717	0.014955044	0	0	0	0.019604527	0.171606807	0	0	0	0	0	0	0	0	0.030188497	0	0	0	0	0	0	0	0	0	0	0	0	0	0	0	0	0.024219178	0.007834916	0	0	0	0	0	0	0	0
FAM167B	1.849544857	3.289287286	18.90870095	33.15409922	39.07554755	15.93896335	27.00472127	8.47778535	278.3922971	17.18319682	42.04647689	7.211030772	234.491384	19.39013915	6.239658958	504.6283649	27.19247856	3.96057521	19.77461195	17.71296195	5.446836033	132.2887748	4.104377747	63.57638865	14.03557314	24.7343606	193.7521908	37.41386059	8.005195564	45.73621433	62.08613483	16.25606289	3.414860574	10.32518844	4.223589888	7.991712492	12.29396907	135.6651171	39.27059197	174.9512715	19.33526607	21.69812883	55.18905547	8.475902319	92.16332742	19.2363575	5.170894469	2.601069602	72.27139596
ITGB1BP1	7.708718056	4.28694378	10.33393002	4.507719689	9.008871796	27.74072746	10.6715645	6.675560727	6.680698954	18.16138678	12.18545342	12.31315243	8.966085617	9.054841657	18.62666631	22.73658879	8.285962383	13.25061045	12.20829546	11.77247789	10.32534033	5.109089523	6.506814553	12.94396127	18.30830714	10.62584227	11.99250414	9.255981833	10.61691074	8.233808976	7.561511228	6.645560299	6.11697665	7.978455699	6.70917064	7.181628428	29.43639792	4.466205022	9.040523935	18.36536162	11.43747045	12.12314864	13.57663182	6.576412465	26.70184405	18.16459476	7.621855366	8.360318549	18.21516415
APOBR	1.481657828	1.308295321	0.730978162	2.472835723	6.121432961	1.117341507	0.799315741	3.632468813	5.982585489	0.294156727	1.231798877	4.868776476	1.583189654	5.125748702	2.64716544	2.461857268	1.419122841	0.954875213	0.510112357	2.003143745	1.077800016	0.401494631	4.835461624	0.811702037	1.2888679	5.482082302	5.493490376	1.985195482	1.458451091	1.729561365	2.844939076	2.636733829	1.641685904	0.927107591	2.064002116	10.87616568	1.095445192	1.788363363	1.51855804	2.707106327	2.405170349	0.594072979	3.487821115	4.557904977	2.761572269	1.26619062	0.371304735	1.926108503	3.079629135
NCBP1	8.070377518	10.53848277	9.294579152	10.39807924	4.157715606	2.172755356	5.521774237	13.29083229	8.788508939	14.77468209	7.505641988	5.444644861	14.91640915	12.48613974	18.15590154	2.929402557	5.240620202	10.56045367	10.13496483	3.293536554	11.48475992	5.845090259	14.14413252	3.509816386	6.170017858	9.789269342	3.229258841	7.280036598	9.370795024	14.00892181	9.651324202	5.618421158	8.632739483	11.13085155	5.408974427	5.048954625	5.822385849	5.253239923	5.663346484	9.047775162	12.3121322	7.717958358	8.673869958	8.684766221	6.665667251	4.433277662	20.2740818	15.05438448	7.113314134
DYNC1I2	30.513848	14.68457616	22.93349965	10.02711691	6.674734541	4.520677022	17.39611662	15.81715882	15.27100149	21.17359478	6.951488784	22.34842769	14.46784046	12.83851381	25.71997209	14.15987985	14.63280063	15.78801398	37.62541193	11.72583392	20.61390066	17.68591803	21.14091769	8.736587901	20.36983819	14.27701119	9.956521977	17.85936211	11.8522687	18.55774971	14.95001851	20.08355203	22.94369552	15.81120674	16.26627996	12.68847387	8.155139804	10.94754925	20.50845673	23.73702328	14.74532132	12.92149117	12.15549612	17.84310902	13.3046097	15.03119165	24.49358543	39.1489043	10.22436329
PGA3	0	0	0	0.003180998	0	0	0	0	0	0	0.007889072	0	0	0	0.003292681	0	0.002623914	0.003421774	0	0	0	0	0	0	0	0.002987279	0	0	0.002950346	0	0	0	0	0	0	0	0	0.008710664	0	0	0.012612986	0	0	0	0	0	0	0	0
ETV7	0.265171783	0.553167931	2.965958281	12.51805178	22.48804196	0.335161352	0.752370732	10.67407766	8.57230174	0.031747146	1.674516963	5.999145551	1.457011107	3.122492115	0.957489215	4.274276931	3.135606745	0.101681741	0.127812482	2.595365326	1.073765486	0.128261806	5.119048442	3.034252084	0.930538735	30.90473412	7.021919113	10.01224674	0.532298778	2.09848677	0.409044877	0.60643537	0.740157327	2.454354891	0.193436988	21.12902588	0.945522013	1.45139142	1.326895634	2.56547819	3.005162106	1.596237233	6.895327337	4.992815489	7.896742105	3.06235742	0.170512394	0.313936843	2.773135621
DRGX	0.016336967	0	0.011024417	0	0	0	0	0	0	0	0	0.010938996	0	0.012042166	0.005741114	0	0.004575052	0	0.006561999	0.016274591	0.003644827	0	0.005296044	0	0.00676455	0.005208616	0	0	0.005144219	0	0	0	0.005790521	0	0	0.015545462	0.008927611	0	0	0	0.005497996	0.006042554	0.006436579	0	0.025339081	0	0	0	0.006207088
C11orf24	13.13189684	44.7379247	89.6230409	35.33355612	34.5700637	20.11959526	30.73339186	20.83608371	20.45073718	17.50761684	28.26246878	32.05458325	61.43460225	19.58243265	22.55435364	19.26545201	46.12137667	19.85448376	19.73811144	67.23618262	37.86635187	41.93267452	35.05541282	51.91207096	12.63890351	30.14999697	53.06929605	28.53390111	37.41577774	29.75105294	31.66017932	36.64594329	33.49377576	48.12983955	148.9423621	16.37583835	47.04138099	40.22024708	18.9270927	18.85490768	47.65829686	21.431376	20.28384047	26.91584248	32.37941756	40.82773501	24.95808828	33.06061173	49.4388015
SLC36A1	3.934486333	2.516901758	3.364074028	4.25757234	4.495621897	6.933640872	1.886882472	2.13427341	3.089369269	2.232957772	2.807771507	5.122506292	5.026707514	2.792126342	4.663775308	1.075770593	2.490945582	1.459915474	1.396502435	1.984439183	3.439249569	1.505018155	2.401088392	1.178983642	4.52888533	3.228394354	3.180773179	3.057137441	2.083054777	4.462685807	1.875975108	8.329776636	2.19371967	5.5142449	2.588722846	2.284937855	2.35829626	1.792194114	2.98085713	3.226348478	5.684148261	4.956184561	4.826318272	3.592457248	2.260895847	2.667153155	3.164441945	3.03002326	3.862685219
REL	0.384534426	0.491347681	0.232124955	0.370284538	0.062777161	0.136088016	0.157093418	1.054231933	0.690740992	1.138384098	0.206623937	0.762605008	0.54400081	3.344132573	0.123830557	0.243423014	0.842301484	0.238987261	0.30160708	0.351027955	0.560603896	0.409869121	1.789615949	0.165225177	0.764264882	0.740942432	0.166045146	0.447652807	0.253613862	0.521503626	0.471839444	0.273431888	0.904010631	0.739206352	0.464780814	0.520914534	0.254454764	0.292490236	0.524106636	0.401485333	0.355760166	0.431337994	0.492519801	0.546842819	0.152901261	0.227386409	0.234560344	0.516502116	0.208790895
MED10	11.41001037	9.305860408	10.52415485	13.43711681	6.057465683	11.69173831	11.80387698	15.92775409	10.27631071	9.861946817	14.71708019	12.22508479	13.02708322	12.45832559	19.51303986	10.417004	8.52390656	7.438042553	10.82370317	22.84130145	14.74136799	4.494518834	9.777652757	18.79392446	16.11797865	11.38575799	11.91549975	18.81019447	3.400383222	11.42415984	11.83978901	18.31563255	13.0583325	9.148823768	6.680134336	17.48066474	8.563668486	15.79448831	15.84843678	11.67823016	34.73651541	12.66066228	21.04566102	9.327356944	25.45519609	16.66080152	9.45523558	5.849526567	9.694415253
SLCO2A1	1.543111051	2.770228048	0.618154071	1.498835831	4.417406835	7.025960212	0.843516836	7.673089258	2.807268112	0.758955688	0.120395329	3.713098698	2.61139873	11.98269624	0.653246005	0.37133809	4.437333133	1.729780164	0.025127624	0.298244273	1.072695488	4.553281986	4.655697103	4.021686806	1.39137425	3.419171121	7.938051727	0.762950194	0.984928472	4.78516442	1.048296057	0.392516377	4.640582223	2.348972085	7.649310629	3.027407271	2.461404737	0.905610598	1.507744398	2.538103879	2.739933635	0.796626684	4.066813944	10.04406228	0.762378751	1.954860592	0.832852756	0.57369487	4.230806778
OR2S2	0	0	0	0	0	0	0	0	0.009655788	0	0	0	0	0	0	0	0	0	0	0	0	0	0	0	0	0	0	0	0	0	0	0	0	0	0	0	0	0	0	0	0	0	0	0	0	0	0	0	0
ARMCX4	1.837724273	2.200012654	0.541708363	0.907644391	0.502755673	0.938645086	1.108096209	0.56071039	0.640605933	0.176127105	0.181629466	2.038753285	0.190585784	0.758545532	0.990463701	0.561153985	1.19235781	0.240212057	0.734362933	0.457970468	1.054065141	0.772010031	0.40811791	0.885347587	2.515626094	0.214219996	0.705486038	1.965013324	1.085695601	0.659943802	0.038639973	0.79638088	1.128091096	1.000827715	0.358913543	0.218726308	1.795291705	0.764372001	1.239818122	0.921555066	0.083307964	1.993377669	0.387332492	0.870109321	0.414115856	0.300255541	0.282103716	2.426417571	0.228413035
ARHGAP39	2.936376052	3.203050048	9.936872337	3.312057784	8.026737233	15.5333676	6.407608018	1.209896705	2.792138523	7.499766936	11.43468985	7.90019102	8.451011152	4.172236138	3.489441772	2.134745407	4.162951319	12.56488076	5.579068447	1.905205867	8.357019133	6.179574059	7.176833446	5.671673886	8.178974279	2.038670288	4.384071952	5.524848888	21.25695737	4.385775783	7.512004981	6.05549151	3.872102683	2.948552887	27.51868963	0.70771922	11.59663441	5.185807608	5.274602761	2.090063563	7.476509961	5.684043592	7.968900615	3.506936788	5.558164763	5.374751032	16.46204763	7.369508969	4.789223162
INTU	0.413383103	0.274280151	0.34307717	1.242136482	0.093130726	0.060668461	0.30769484	0.27258409	0.367484879	0.006567585	0.22640374	1.138337175	0.075477308	0.255609333	0.364553256	0.353690696	1.552129079	0.522657097	0.349396016	1.727237929	1.04968347	0.418853913	2.225433019	0.682514803	1.503998612	0.223928999	0.257460581	0.734198004	0.138803608	3.850483055	0.526040438	1.012841961	0.717673512	0.538772545	0.297017842	0.243283666	5.757242247	0.904306891	1.915734958	0.243045018	0.348126576	1.713037492	0.099573465	0.935678961	0.136742085	0.260792757	0.782166621	0.665940217	0.313750421
IARS2	35.9988968	41.81566465	67.92840839	44.51187727	27.5318214	18.36352268	31.45709772	26.07084618	33.43088942	57.52918776	40.00119088	72.16880025	46.84568858	34.20024368	34.54205877	37.5188127	57.03988522	79.86111859	10.11271001	19.38934805	33.33558979	65.87733932	45.96080171	34.8822698	53.97834465	26.01820727	25.77336405	50.37976554	40.06359441	69.34269998	53.55179438	24.91295304	61.82361645	54.94252701	25.39740521	27.41965605	29.35034137	50.66404915	61.44935549	90.42623625	22.14951919	52.62793655	56.16689983	48.16016128	28.70297339	33.73015487	79.86061469	23.47695842	57.0801298
CCM2	3.876880384	9.880666325	8.833959849	5.020322857	11.03709983	13.29519574	7.576808814	5.955223235	12.34467715	7.332628457	1.969220507	7.072195911	6.027243984	16.19500926	9.134003623	9.627973932	6.172156447	4.407351937	6.434770171	15.63481618	11.92542908	6.064979073	12.39982572	6.869360264	5.280954116	8.005807083	8.33330937	8.256194131	8.425603677	8.428847226	7.777185007	12.33782811	5.87834638	5.172913492	9.325290705	14.84390522	3.620170265	5.240279958	4.330556514	8.857269125	8.815060188	7.487179152	4.886467454	11.11815835	13.63903246	9.107869789	4.78434034	6.999812731	8.459278209
CD40	1.488472075	2.373186012	14.87120574	8.347537446	8.042699939	20.9938665	6.861128581	21.37388623	27.37235836	0.268424817	1.219176903	7.187206274	3.154521266	35.74524293	7.045122003	28.71072579	2.260332943	1.890036455	0.585360431	8.803671238	1.771570652	2.211102589	11.31412784	4.931349524	1.66329754	10.66867647	24.88825959	2.331573058	1.182518854	3.413303074	1.621176205	28.3081934	5.032963819	1.236016777	2.504646391	21.04979753	1.960329579	2.683606598	2.675731222	7.599742403	11.39344943	3.786986301	4.74060266	18.15162709	5.375605335	1.998624381	1.497414545	1.278026494	6.388854937
BBIP1	1.103117902	0.831209504	0.69244944	0.968690453	0.334556194	0.438482362	0.931688932	2.901711336	1.695159324	1.792025132	0.307686012	0.93177219	0.686840667	1.700227116	1.095162883	1.430442133	0.871089966	0.497518281	0.852507277	1.543516442	1.732328829	0.299780006	1.036798229	1.087932031	1.80122154	0.835133076	0.401154105	0.770751988	0.526551386	0.872907463	0.529880913	0.619919674	1.403012679	0.660856535	0.19780618	1.596764351	1.658280268	1.046366464	1.110664318	1.548005902	1.77093351	2.106370886	0.797051711	1.011710092	1.450995802	1.351873538	0.695275589	1.462370732	0.353215988
HEPACAM2	0.006338278	0	0.00641574	0.006455517	0.025108039	0	0.014532177	0.060298384	0.008143061	0.060706986	0.008005041	0.012732058	0.008006037	0.02102408	0	0.013622142	0.042599762	0	0.015275213	0.028413351	0.080603086	0	0.006164143	0.008608466	0.055113507	0.012124769	0	0.009548852	0	0.005336081	0.079439835	0.058513315	0.006739672	0	0.024123312	0	0.020781954	0.026516131	0.040402767	0	0.019197594	0.02813207	0.007491628	0.025357973	0.014746263	0	0	0.006670122	0
RHBDD2	28.43274843	78.12135697	48.35862142	18.15662337	60.71721016	162.7853836	74.32499657	35.69748344	47.29276247	27.13979069	30.81226459	21.88092789	70.85097026	34.11751419	26.15539736	75.8090496	30.16500129	8.313891206	49.25558475	118.0656215	68.36235551	17.59476123	41.50248041	47.60954448	30.88203943	60.73577246	59.69665595	63.33945146	57.35987088	49.30155756	38.79342297	140.8516092	82.30875216	37.51473485	71.69296485	41.07975768	48.72661611	27.69163194	22.6860628	50.1728706	63.15976849	45.32076764	72.91322666	49.05427847	74.6399433	56.04033451	21.11837132	30.55913733	75.17114388
PI3	0.081826406	0.404612569	0.993917119	3.111357665	0.072031496	58.02069947	0.312681077	0.454092816	0.280335798	0.96658779	1.30902534	0.383528415	1.481449908	0.361891097	16.59182041	0.205170231	0.549957765	0.537888607	0.95313888	0.203784953	0.109534322	0.052771842	0.23873503	0.148178997	0.677627324	0.860911141	191.05118	0.287640546	0.309188044	0.619993385	0.05259275	0.480708965	0.087008343	0.072823272	0.034603226	16.38995455	0.134146253	0.380355587	0.034772988	1.659916166	1.542106939	0.21185594	0.22567069	0.463771828	0.507659926	1192.930183	0.03050233	0	0.062178457
SMIM22	0	0	0.036164092	0.009097076	0.058970166	0.756386129	0.010239329	0	0.022950306	0.017109585	0	0.00897097	0.022564121	0.01975134	0	0.086383088	0.172590085	0	0.02152574	0.053386569	0.071738143	0.017281131	0	0.024261998	0.044380359	0.017086153	0.268694091	0	0.042187264	0.015039147	0.025833726	0.052472394	0	0.007949116	0	0.06374345	0.029285807	0.062277291	0.011387068	0.027875422	0.036070849	0	0.084457265	0.116136492	0.394826601	0.064268129	0.029965683	0.037597985	0.030542256
CYP2E1	0.044166357	0.001516614	0.023180954	0.056645633	0.021599716	0	0.031879105	0.151728372	0.029422001	0.006266935	0.010329756	0.009857717	0.010331042	0.115752992	0.005173627	0.012304669	0.04535108	0.005376463	0.106440657	0.026887498	0.170796581	0.004747327	0.062043151	0.051098729	0.018287697	0.026597995	0.036259202	0.224258573	0.00772622	0.046822846	0.055197515	0.032948054	0.107841752	0.065511425	0.020752584	0.08872272	8.997159427	0.10493086	0.033367033	0.02552567	0.014863619	0.058082885	0.032868633	0.193060332	0.163646586	0.459035165	1.725044518	0.129107519	0.007458054
WFDC10A	0	0.082670486	0.067692419	0	0	0.056350783	0	0	0	0	0.028153706	0	0	0	0	0.047909034	0.187279055	0	0	0.066619783	0.014920043	0	0	0.030275949	0	0.021321389	0.141177572	0	0	0	0	0.261916027	0	0.019839012	0.02828054	0	0	0	0.056838567	0	0.022505962	0	0	0	0	0	0	0.0234588	0.076225857
RANBP2	16.28548562	14.78704643	9.555320771	5.907633189	1.488224463	1.198166417	7.049784021	13.3114308	11.72031	16.98500057	7.029972576	11.58980523	13.95504495	14.86335352	10.93938021	5.727111837	12.371753	8.349251266	11.08838607	5.876328448	25.71737884	6.400749992	17.17055309	4.420219712	12.65587731	13.22482137	3.022063042	9.373484696	6.313129586	11.90321447	9.738747715	23.57200145	11.88779958	8.868102937	3.078817937	6.924111817	5.534734259	4.311878762	4.945056996	8.031037811	7.979477578	9.965057454	6.559439872	9.2459915	7.024169595	6.596334115	12.14191837	13.28372552	3.86854174
FAM214B	9.183946878	7.189804043	4.789772942	11.03950971	12.77863356	9.367066883	6.134008469	3.953855573	10.52131327	11.39982389	1.358388853	9.875273212	8.784100708	3.198361027	21.07049873	4.277449237	3.327652791	4.759191881	5.278840977	5.537030168	8.549778532	3.009777658	5.115388779	7.003763875	4.474830294	9.073077863	4.82882808	4.73900029	2.577158004	5.796780328	3.402030439	6.33508333	1.934832592	5.426392357	7.03126858	10.42370614	4.814753021	11.89269073	4.783556523	7.491242414	10.51181871	3.316032086	17.53071371	6.766476641	11.35184112	6.03218718	4.921036238	3.88916811	4.730229288
IER5L	2.693621038	7.992674668	5.911421766	2.169922761	5.074540525	3.089066343	11.28687572	0.759373743	2.834121495	4.00886232	8.460899987	11.90032466	15.12005852	3.087365343	1.817694822	11.3785635	2.184954543	8.223650806	10.75872529	12.84705142	6.729660557	3.453772037	3.263230657	2.310152104	6.937169113	7.484806478	6.351246214	3.996819721	0.745807333	7.438480691	5.339376621	8.964520108	1.364200531	3.833532347	3.306809856	6.562466972	6.623885677	6.184854034	1.635613112	1.784571978	5.685183595	7.807131955	11.22552631	5.661172045	18.97603686	5.471965395	1.162070142	13.69672002	2.157117699
AQP6	0.003068424	0.014224352	0.027953313	0.046877699	0.012155052	1.306988779	0.014070344	0.065679859	0.003942137	0.026449971	0.11238428	0.009245574	0.023254815	0.0305339	0.003234904	0.019783844	0.054135295	0.003361731	0.007394883	0.009170124	0.036967033	0.005936704	0	0.108353544	0.019057856	0.035218329	0.038865809	0.018490777	0.095652979	0.010332999	0.017749669	0.005150342	0.006525484	0.013654068	0.007785557	0.096352159	0.015091127	0.106972692	0.015647506	0.052669276	0.034077071	0.010214262	0.203099221	0.003069012	0.071388131	0.088313858	0.010294313	0.100101246	0.020984775
TRMT5	2.712390086	4.824473525	4.872561876	7.411885849	1.405607583	1.625034998	3.591223473	2.867107667	3.770678391	5.653903373	5.094841418	3.021407664	3.314329251	3.264967234	4.82130551	6.447434866	3.22881988	6.588552692	5.140851222	1.652620065	2.030095764	3.993401596	4.157134249	6.969723562	3.472345982	2.861426341	1.956829789	7.456173697	1.91972803	3.026060217	5.403318349	3.225437635	2.54311895	4.367754405	2.027474249	2.612549722	6.141967443	4.341493075	5.213400748	2.856212127	5.127982594	3.184570587	3.683086808	2.610588125	4.657280369	2.685780035	5.386319224	4.329607502	3.350071937
RPS27AP5	0.945627617	0.657549691	1.709257802	0.550353578	0.936486737	0.426863224	1.819656252	2.008059126	1.171499837	0.970399875	4.180039919	0.814086678	1.578374792	1.530983133	1.317376299	0.762123756	0.879568539	2.405044374	6.307827124	2.977446842	1.424063718	0.55540665	0.656891331	2.064092091	2.433205583	2.616491351	0.588189392	0.763190963	0.478544799	0.426485674	3.549051323	0.538525688	1.400535586	1.082035049	0.642684376	0.77126839	1.218063334	3.108305038	0.990283965	0.527001006	0.852425375	0.562113169	0.958028117	0.574241083	1.178593525	0.97202098	2.681521364	1.599326321	0.423440631
CNTN2	0.006248936	0.014484158	0.17394591	0.015911304	0.051571091	0.009872854	0.016118253	0.063163964	0.008028279	0.002992564	0.011838306	0.009414443	0.01183978	0.031091597	0.001646994	0.020145192	0.034124423	0.020538795	0.005647462	0.009337615	0.017775497	0.299234259	0.107871285	0.008487123	0.009702972	0.005976931	0.029681765	0.034126672	0.007378793	0.085489055	0.072295454	0.001311103	0.101331238	0.002780691	0.071349832	0.011149093	0.010244509	0	0.029874947	0.00487557	0.011040745	0.029469	0.005539521	0.037500802	0.054519018	0.002248172	0.005241169	0.101929579	0.04629746
SERPINB3	0.007212624	0.020061422	0.014601542	0.323225532	0	0.355536766	0.008268423	0	0.023165925	0.525018057	0.009109311	0.007244202	0.737946031	0	0.98851359	0.015501273	0	0.023706212	0	0	0.004827475	0.006977395	0.063130207	0	0.008959463	0.062088042	6.771897351	0.086928687	0.013626757	0.006072176	0.020861148	0.012106371	0.007669388	0	0	2.007480483	0	0.020115965	0	0	0.254868155	0.1360544	0	0.072140062	0.033560928	158.3913087	0	0	0.016442241
H2BC3	0	0	0.028295351	0	0.036911344	0	0	0	0	0.053547228	0.070609294	0.112304438	0.035309042	0	0	0.030038879	0	0.061251574	0.168420755	0.083540972	0.056129044	0	0.163114402	0	0	0.026736946	0.044259044	0	0	0.047067454	0.026950281	0.258061389	0.029723987	0.024878051	0	0.15959639	0	0	0.035637681	0	0	0.031017731	0.033040342	0.055918158	0	0.120682534	0	0.058834503	0
ACP2	14.1795093	27.68752978	44.14663593	19.44741268	28.47557625	16.18637412	19.51237619	19.70350957	30.9323879	6.061434031	10.34331921	16.46471223	16.49545404	20.81718635	16.31084527	15.16439191	13.97331816	8.235137015	12.47041607	21.25555434	13.29694485	16.42639456	16.36869874	11.71197818	18.01206947	29.5916527	32.78512787	20.26289532	24.09666277	23.3311167	9.820646946	18.11368201	26.31233196	24.03269688	13.53611847	27.6727955	17.47700308	17.20949642	9.715267514	25.40411071	26.71156633	13.03708879	10.88125439	32.06023606	32.75799894	7.729212865	15.47311238	11.25202269	25.03870613
LUZP2	0.040896254	0.446757806	0.017998286	0.28794697	0	0.01348446	0.00203838	0.008457852	0	0.001703033	0.015719762	0.008929415	0	0.005897954	0.037491403	0	0.011950651	0.009740322	0	0	0.002380194	0.003440216	0.001729247	0.002414961	0.028713606	0.005102102	0	0.001339385	0.003359347	0.005987793	0.001714271	0.114904523	4.964983837	0	0	0	0.014575074	0.002479552	0.018134913	0	0.003590376	0.001972995	0.016813208	0.008892194	0.004136818	0.002558817	0	0.052393351	0
PHGR1	0	0	0	0	0	0.021139029	0	0	0.010743475	0	0	0	0	0.055475867	0	0	0	0	0	0	0	0	0	0.022715006	0	0	0	0	0	0	0	0	0	0	0	0	0	0.046645095	0	0	0	0	0	0	0	0	0	0.017600332	0
CLDN12	12.16824968	10.26437292	9.103018692	6.662719539	1.581471214	0.578370857	6.55988758	12.59889838	4.01774876	6.87600505	6.183215366	6.41559719	7.48447978	3.366090051	8.149461116	6.452659644	5.260516124	3.713966165	5.786873187	8.390129712	10.71637599	6.78684952	4.193648438	3.627472845	10.27214064	5.640650879	1.907373716	11.02131078	3.581615461	6.34662478	7.121702804	12.21073645	8.743402722	6.409963929	0.379121176	3.215692057	6.146874129	6.302990308	6.202849083	11.1406496	4.60105859	19.20902164	8.937983556	6.202046226	8.989434648	5.856047891	5.08335516	4.532966725	7.538900426
KLHL42	11.97174062	7.536881207	6.408061767	10.44979525	0.599821446	2.536716757	4.142347385	4.950100222	4.106448654	5.752944321	3.116299795	3.994226244	7.446145135	3.803457069	6.382474081	2.280952762	7.892895665	4.250631823	3.072783867	2.455964273	6.874033201	2.343026165	6.074434956	8.418684151	5.458073837	5.618670028	2.726512703	8.919948753	3.146173591	11.3564559	6.475701437	3.53335295	4.169379995	9.188101926	2.03537518	3.660362674	4.197453049	5.98331975	6.512512624	4.87491833	4.588316583	3.274022818	4.949392965	4.035402607	7.618911819	3.741005489	5.250858865	8.563434458	8.105502762
APLP1	38.85412871	28.40043239	5.877995453	0.315670529	1.818913492	0.522323665	0.434264069	1.085230729	0.196329948	0.758624789	0.342511086	0.302647559	0.315366919	1.166090785	1.343320252	2.206501937	0.314634959	0.070742552	0.098555625	5.068715925	2.956078499	0.274843721	0.523303064	0.128623098	0.67910083	0.62171445	0.429382936	0.282105106	0.215519684	0.351531828	0.11620466	6.098246785	0.270060634	0.022986339	7.449044748	0.87862047	0.070571105	0.132063288	0.181102973	0.389600197	5.984529755	6.180825845	0.132287891	0.348746684	0.120180434	0.179648407	0.21181432	13.11906422	4.631818863
PGPEP1L	0	0.03703386	0.04043219	0.010170716	0	0	0.011447778	0.023750141	0.006414727	0.009564432	0.012612003	0	0	0.088329595	0	0	0.016779063	0	0.48132429	0.044765451	0.01336745	0	0.01942331	0.027125406	0	0	0	0.007522144	0	0.008407036	0.019255087	0	0.021236808	0	0	0.028506589	0	0	0.038192921	0.015582644	0.010081985	0.022161145	0	0.019975839	0	0.028741229	0	0.073561794	0
SHARPIN	14.19412245	14.5598826	31.9006344	26.87442969	46.42328987	66.87313205	36.08339631	9.011228464	19.17665455	22.65635559	46.26664495	24.16749741	32.84354972	18.85152881	21.30764145	36.61913168	30.5818823	47.99101552	15.24357313	25.68002341	19.52283665	30.47123522	23.09309381	50.04611183	21.95899676	19.35836586	33.50433451	28.38701083	37.07349437	20.53361226	32.05795524	20.8870402	20.47478584	20.32253371	61.43348287	21.9788974	82.00073349	28.90978539	21.62126435	19.113605	34.89003096	20.56904652	19.32359007	23.16743733	56.81043834	43.66857516	35.04158752	15.79422061	29.75996581
ADM5	0.265657983	0.178357483	0.630535055	1.371519238	1.100744404	5.372414077	0.829624071	0.26144509	0.576683208	0.140382256	1.908978578	0.266821094	0.138852088	0.790030593	0.395963118	0.265786382	0.323236236	0.873155807	0.56296451	0.53385015	0.220726324	0.283579537	0.561263553	2.475895951	0.36413594	0.604569359	1.493910172	0.103506109	0.224992192	0.478153826	0.989160036	0.299833523	0.146111217	0.432093223	0.244055464	0.496857562	0.225268883	0.408782629	0.478826882	0.271598772	0.961861313	0.762353716	1.061098857	0.78796431	0.532813914	1.160088369	0.87077228	0.742297595	0.292361803
FAM117A	0.660534202	1.004200719	3.098016398	2.670115134	6.598374229	6.45084251	1.109968917	6.332693991	6.604453054	2.20837647	3.606375229	3.164666459	1.663492177	14.96951767	0.575263846	7.843131031	2.778115855	3.717256801	2.219738135	3.813201083	2.09517705	3.155270528	5.534103971	2.279014992	2.884526678	5.548697033	3.169944385	2.447622656	4.348420322	2.379795991	1.744342207	3.343330973	5.221929569	1.018709484	2.602458458	6.710849292	1.748750516	5.801295264	1.809736425	2.906528696	2.708952733	5.353615058	4.747413099	6.056741163	2.386272953	2.084143732	1.013963927	2.12852526	2.674873142
ZNF407	1.374972254	1.329858866	2.284342426	1.43196335	0.755210942	0.55808077	1.591043931	1.44316689	2.317995006	2.065038531	1.037035636	2.191433627	1.474208984	2.383884619	1.762625712	1.122372293	1.677955805	1.860020372	1.300578507	0.667498532	1.443070519	1.698569313	1.97503351	1.378228775	2.200326519	1.289190197	0.829913343	1.25940074	1.19397778	1.752106243	1.549663287	1.347892991	1.88761948	2.896635737	0.750160465	1.391280547	0.700579451	2.389091762	1.129115157	1.47873283	1.032342373	1.640288343	1.469520036	1.534065808	0.603741543	0.86393448	2.991540418	2.203726184	1.328831163
C11orf65	0.111648307	0.066248993	0.022602558	0.341140351	0.005897017	0.028223363	0.271342225	0.223051834	0.131964258	0.089825323	0.056403281	0.094195188	0.101538545	0.187637727	0.098872937	0.033593423	0.225117502	0.019571303	0.09686583	0.420419229	0.421461591	0.030241979	0.104237694	0.151637488	0.271829701	0.076887689	0.063638074	0.084101161	0.097030707	0.180469761	0.099029283	0.254865912	0.118718819	0.155007764	0.011331476	0.10198952	0.248929361	0.230425977	0.176499558	0.069688555	0.05861513	0.213084065	0.068621528	0.214405831	0.051950869	0.128536259	0.044948524	0.117493704	0.086536391
PIK3R1	3.69367399	3.268720526	9.207221074	19.11814192	1.142602702	0.899723172	2.520174052	9.414046761	7.350992325	7.912665999	2.139582283	5.89288516	5.837964924	10.82972356	2.963320391	2.659220598	7.951315194	2.522211484	2.509886901	3.440042171	6.150685715	2.511286831	7.94917213	2.795184082	4.038097466	8.105945871	2.420735788	7.839406091	1.825382995	3.381591323	16.42861819	5.274878769	13.21267526	6.584945307	2.126968728	5.311719746	2.008086478	8.86462377	10.18574364	2.853382264	6.389920586	9.70219755	8.811064764	4.49992378	2.108412998	5.32599247	5.088540518	19.54450275	7.292351489
MIOS	1.940872615	3.481579966	5.321957718	6.14518461	1.652829948	1.128803367	2.51250935	6.171470938	5.953737975	5.16820077	5.479808126	3.595034171	2.759490506	9.312115334	3.761208023	2.969782127	5.978804325	3.40018308	5.988092836	3.635749375	3.850064545	2.727924594	8.28652662	3.731201879	4.638431701	3.721747904	1.833394952	6.589586748	2.278511874	3.45544444	4.32997976	4.355469932	5.827450966	5.632577443	1.867543415	4.038289036	2.413300557	3.840803982	4.972671983	5.124531407	6.87727753	8.06043828	3.518643881	6.55521719	3.506617086	3.498073893	5.92166348	6.638085601	5.423759962
SPANXN3	0	0	0	0	0	0	0	0	0	0	0	0	0	0	0.056243459	0	0	0	0	0	0	0	0	0	0	0	0	0	0	0	0.07715089	0	0	0	0	0	0	0	0	0	0	0.029598275	0	0.053359191	0	0	0	0	0
RAD51	1.772198046	1.873018462	3.692311094	5.856969924	4.284478797	5.237440795	1.314923503	3.932262336	2.69501086	4.379542707	5.546631285	1.520488164	3.752600002	5.364239493	4.068972373	4.486147853	3.867601453	7.228640921	5.472590811	1.188964105	1.704872122	3.153897182	4.934362373	2.091167582	1.328547767	3.281394016	3.313107621	3.249783714	8.980596468	2.040055811	4.079676259	1.443953058	0.450504788	2.993476368	2.189318605	4.845146769	0.626808572	3.487233886	2.733606667	4.136040921	4.762589564	7.017298266	3.78629738	2.361660992	5.216972399	6.572853095	3.293470563	6.829206234	5.865637222
MYOM2	0.055713485	0.20868386	0.169183121	0.558361059	0.15301848	0.202805365	0.600368035	0.397517227	0.379360885	0.019210125	0.287086472	0.040289336	0.047853702	0.749062984	0.086929674	10.45318546	0.973575284	0.05615595	0.451144398	0.046620641	0.105902308	0.411769073	0.303423891	0.208844888	0.429082411	0.106576755	0.275218301	0.606006622	0.393668941	0.18574049	0.027931055	1.219434907	0.334123373	0.017850054	0.124399136	0.187670394	0.949901866	0.052830756	0.247177745	4.013058183	0.220495962	0.472306662	0.626905636	0.737787913	0.082956606	0.169972913	0.022429708	0.38930579	0.081284554
MFSD9	1.582083353	1.443430091	3.180949513	1.985737337	2.055742943	3.051871673	1.44597993	2.022791944	2.852081327	2.419637017	2.344036162	2.635078211	3.518767976	3.494530758	1.50834731	1.99054522	2.407009733	1.701726382	3.595680921	1.103947933	2.699116832	1.607184755	3.154341931	1.453703145	3.594753214	2.991966555	2.299493962	2.163580263	2.546452997	2.418099875	0.87209185	2.897484073	2.498502923	2.020608157	2.00254977	2.108978399	1.45339955	1.412175724	2.049129918	2.626219667	1.404450349	2.615248574	2.734668994	2.454681646	1.819429577	3.007989815	2.438265603	3.489113708	1.421276799
BHMT	0	0.004146445	0.511543605	0.004555001	0	0	0.005126939	0	0	0.012850422	0.016945027	0.121280176	0.011298091	0.079117614	0	0	0.041330183	0.004899778	0.005389081	0.153704468	0.092793427	0	0.004349408	0	0.011110854	0.025665645	0.141618878	0.003368826	0	0	0.008623477	0.165147556	0.0237775	0.003980205	0	0	1.561685014	0	0.011403248	0	0.022576313	0.014887453	0	0	0	0.173770503	0.080022026	0.009412852	0
PABPC5	0.980770506	0.177633714	0.290900815	1.286969938	0.108423061	0.196035389	1.056354501	1.518907564	0.594855296	0.078644581	0.535801745	1.869331785	0.09219242	0.640555983	0.125039806	1.240205198	5.139295535	0.589737258	0.769560807	0.524867343	1.074727489	0.759027346	0.377093705	2.050743631	2.79360212	1.304584741	0.787259341	3.353733925	0.49986894	1.966300869	2.990621947	0.842252534	2.813353833	1.701060156	0.746557074	0.201843173	1.52561229	2.111954717	3.535919031	0.904028218	0.198039416	0.379630053	0.345075248	0.980958467	0.042452142	0.68928966	0.030608425	2.765119316	0.837129296
GPR4	2.006650581	2.639895991	1.068772544	0.912305115	2.20695801	3.447073231	3.21824886	1.582899695	2.21800658	0.397807381	0.910085327	2.950276867	1.921530413	2.821772471	7.048226413	0.892646608	1.193965011	3.135963742	0.61505439	1.757215939	3.493320622	2.58988931	2.116986355	0.67284808	0.882682308	0.990763268	3.169200829	1.93749393	1.219596908	2.123288423	0.805689159	1.810069959	0.707695525	1.189091723	1.422066051	1.785627335	1.050080095	0.725735392	0.835734774	0.897996308	1.04075582	1.304865143	1.638370236	7.502607699	1.071089806	0.66251961	1.270322636	1.400784974	1.477286993
SMIM3	96.50626854	6.332091272	4.932102966	3.972894394	2.201084221	11.93338977	58.1249049	6.099264324	7.12701473	0.271478936	2.488826232	3.117989212	2.915357973	4.044298538	61.24459267	5.453576574	11.19779374	1.301307028	2.716138563	41.2652994	46.953799	0.665916378	20.27397067	1.73235036	6.387974188	14.69142468	3.793239167	6.120625711	14.71378876	26.07285664	3.0124798	43.56617882	12.93846152	0.53454738	0.2482915	10.64400815	1.46042242	7.293546731	1.479850107	5.265490324	0.974338287	4.39569927	8.112324925	15.85571117	7.112599657	5.176428537	0.611315352	6.860552119	2.546157164
PXK	6.981251431	1.757828687	4.823120709	5.436823144	0.718061455	3.347503821	3.558467174	9.137336627	6.43888104	6.602066192	3.400614302	5.045555857	13.61900217	13.023072	6.430337571	2.081609057	6.129390911	2.463648369	0.775710641	4.44508497	2.903907508	3.921335221	8.101602493	4.962439607	6.349769237	6.697050775	1.428796665	6.658140305	4.265108731	1.554105087	3.304394435	5.466761529	7.520257547	5.352442456	5.150005723	2.83621922	2.89138544	2.885757983	8.049589575	3.490628664	5.885002136	3.496510494	8.810971831	8.1733046	2.044803265	2.906095821	2.567328822	3.115025394	4.690675922
RFPL1	0	0	0.010648585	0	0	0	0	0	0.00675776	0	0	0	0	0.011631638	0	0	0	0	0.038029767	0	0	0	0	0.014287981	0	0	0	0	0.009937695	0	0	0	0	0	0.013346298	0	0	0	0	0	0.010621129	0	0	0	0	0	0	0	0
ECRG4	0.009039601	0.025143034	1.235260291	0.009206805	0.047745173	0	0.020725673	0.236491926	0.0348407	0.060605866	0	0.054475071	0.011418145	0.179906229	0.019060104	0	0.501232328	0.029711059	0.185175767	0.270152597	0.084704026	0.05246873	0.413188798	0	0.145975949	0.017292247	0.257622715	0.061283226	0.034156902	0.045661648	0.026145333	0.015172948	0.52866356	0.024134996	0.206426826	0.090317256	0.029639054	0	0.092195355	0.014105828	0.082138358	0.060182593	0.010684499	0.153702668	0	0.078052001	0	0.256847581	0.010303553
HS3ST3B1	8.583000929	3.596859292	0.590670069	0.292686175	0.181984549	0.077832747	1.089157854	2.238699702	1.921334432	0.042128409	0.051848561	0.727462617	0.274090797	4.733623654	2.633916712	0.365526203	0.221719976	0.118868226	0.109537821	0.354920713	0.255144697	0.053897681	2.663573789	0.115496514	0.134774229	1.225660085	0.436422043	0.295985942	0.063710865	0.207370415	0.144181746	0.174729202	1.057020867	0.112217762	0.133925509	2.063415985	0.302860099	0.278062825	0.20561222	0.384366077	0.260527369	0.162688489	0.637733393	1.8242739	0.320645368	0.236313206	0.173801333	8.455308448	0.210569135
ERCC3	10.8194387	6.910235016	9.75705601	6.947870002	5.933040953	5.534018412	9.073260441	8.71399442	8.421259805	11.83928057	9.136590814	7.955751245	10.01873193	9.16011677	7.225434021	7.236853486	9.825760972	8.198313401	14.41851427	6.542501998	9.848962394	7.531082332	11.77128674	8.658520649	14.2877323	8.330858253	7.686452126	6.562562329	7.661389512	8.018437776	9.239933643	11.04150954	11.59280074	7.556725565	8.605828336	7.345078277	4.831766432	8.04201529	10.21499874	8.43494981	7.391777674	12.63535617	12.13723418	8.779717452	9.988600032	8.317457836	12.33011667	12.98815573	5.359004209
STUM	0.028280225	0.031838377	0.353733655	0.164590404	0.349418862	0.255318011	0.372829342	0.105694376	0.114188892	0.510770865	0.234711783	1.111815378	0.063788315	0.567300254	0.002129614	0.071632953	0.541366513	6.64153468	0.026775247	0.024147641	0.024336274	0.955572682	1.302476138	1.758600927	2.363711269	0.061826829	0.56289823	0.958617221	0.398813949	0.219379282	0.017527541	0.361098047	0.036514989	0.041348464	0.384406263	0.034598678	24.52913574	0.053521221	5.616687852	0.050434084	0.687288337	0.147934391	1.606847977	0.284876853	0.399470239	0.058139106	1.850118419	0.174313545	0.048351711
TYMS	8.378703689	7.573319373	34.0856454	41.5067979	24.13803142	10.19556763	5.536683077	33.92966288	14.68144535	45.21453154	24.40707453	19.54417767	24.32158286	22.9311854	16.88066587	21.67049752	25.02525847	61.26258456	34.34281937	10.0350971	14.01772513	17.87512615	21.71903477	17.31620059	9.102016415	10.95144245	18.74386621	14.36026709	30.89523972	21.25282289	35.14363607	10.73220994	5.874049504	29.06741378	23.9754404	23.65455954	5.546648874	18.29468798	17.32653537	20.143728	23.55719973	34.11998109	20.67275349	14.16049245	20.48659577	45.51624007	173.6327973	41.41148665	31.77363219
CAVIN3	57.23830476	70.13792205	30.86015891	9.203281131	12.78931708	81.49462313	109.8579718	11.4394997	13.86443484	10.03400436	32.04969382	20.62831695	32.89782718	14.94481808	108.3330762	35.90741995	14.38435311	10.90019752	2.075624639	149.3428275	79.14652939	8.705018331	2.7736765	65.64575499	22.97539618	29.64665223	70.20810489	25.01440544	19.89944974	17.85352696	32.41506342	67.61226634	11.72022853	40.75410086	7.39174159	73.1934625	28.76356692	39.15458216	12.10800859	9.062463109	69.00212112	0.75199446	24.57606648	37.63897361	36.19889296	14.92714946	33.83127993	53.4399033	39.61057794
DNAJC8	29.90645567	16.86997465	34.08903987	40.84410111	18.3417555	34.59028791	24.50122582	64.99742517	41.48510547	55.59674462	18.39678954	26.42502428	53.23549635	44.30368423	43.51905804	55.80689152	43.72658552	32.24576184	36.88427368	38.3124884	57.28530018	24.06004956	48.01538996	41.51363129	41.89479032	33.56671799	22.26902665	33.28238443	30.41309063	42.03317575	38.33181071	31.79902329	30.87905417	26.83417364	17.08315009	51.33554929	20.35118195	47.92821509	37.75202679	43.98885424	48.12427669	28.17175735	42.53660322	29.51975319	37.84476869	39.12441661	39.62402652	34.45428349	37.54162148
CHIT1	0.057006788	0.032089624	0.014425871	0.024883386	7.000510949	0.697371917	0.023339842	1.196023915	6.473812164	0.048750145	0.24942071	0.472365106	1.383557174	2.061998978	0.023610611	0.389432892	0.090654692	0.049072574	0	0.675384986	0.006813422	0.003939114	0.073260804	0.022121418	0.068284321	1.367029289	1.747150078	0.026071577	3.390705547	0.104556117	0.290505206	0.035882157	0.119068986	0.04529865	6.8654322	0.264443785	0.210278157	0.556470557	0.046720861	0.314523472	0.078109954	0.081328249	3.378629302	0.460214397	0.359991965	0.079107167	0.03415235	0.085702006	25.00945045
CRB3	0.009885644	0	0.170109803	0.030205492	0.039160339	0.074969194	0.033998175	0.11755723	0.171456948	0.18936614	0.049940996	0.099289257	0.099894425	0.721395349	0.062531986	0.329314423	0.539838934	0.032491806	0.011912172	0.044315547	0.013233104	0.086069151	0.144210754	0.053705579	0.135078537	0.122919417	0.297386299	0.07446545	0.046692185	0.041612714	0.095307842	0.049779087	0.147163609	0.061585677	0.275912907	0.183430587	0.243097953	0.096498506	0.050412096	0.046278103	0.08982593	0.208414992	0.035053479	0.276851081	0.551984505	3.456963308	0.066331072	0	0.259161528
DCST2	0.010249395	0.080772645	0.051873275	0.381022632	0.10827007	0.22022862	0.193870413	0.109694562	0.115218606	0.255234232	0.161808176	0.231621047	0.051785062	0.237980811	0.010805484	0.044055719	0.254018943	0.044916491	0.160556367	0.206757784	0.099470195	0.109066389	0.10964588	0.626419352	0.451975881	0.289196076	0.14605052	0.131249296	0.053251289	0.155318	0.291503581	0.146230458	0.179824798	0.205237843	0.195044558	0.03657309	0.386465848	0.185805748	0.672938283	0.191923779	0.082783245	0.26157512	0.411890738	0.307540764	0.059614087	0.280243366	0.017192945	0.431440249	0.040888764
PLAUR	342.710797	13.06902228	6.908960395	3.700670936	13.24636912	7.189978036	56.82912281	23.78334957	7.92528075	2.194913738	6.515501544	11.86666344	5.543994916	4.930979334	122.8844496	3.035564561	2.658026371	2.297944125	4.412351712	57.99786505	19.14804298	1.895825759	5.563163603	3.150831714	2.48262157	15.57301455	9.079330182	5.452668666	6.527779107	11.23397267	2.948132215	17.45169686	1.299118965	1.61527038	0.77498959	46.34765816	1.835057742	6.480057637	1.50806479	8.243019366	24.42025614	2.852378556	6.080927816	15.98111971	47.75473038	3.69930641	4.011990567	9.074307941	12.40037515
VPS16	14.36719088	15.64969009	18.95627874	22.35680531	34.01945428	31.05584766	11.53081184	13.5968286	15.00213188	18.44761702	13.33570077	9.134517161	14.54877375	15.9267135	26.15529835	17.33921087	6.980409229	9.492500942	9.623023243	16.13458275	7.032804643	19.94052446	15.41931332	18.98572031	4.991992268	15.45114943	19.57724588	16.06261371	20.43079022	17.93643567	11.50153729	15.60309009	17.1325739	10.88780792	24.22161002	14.01612358	12.86204965	13.57630877	18.3820725	12.53463433	14.87842103	7.397369201	17.07000203	16.44284736	12.19047825	9.513005208	16.05122555	16.60622209	18.75968785
DOP1A	1.464905812	0.890442199	1.202105953	4.069096299	0.15515993	0.249514197	0.810035427	2.75742801	1.676715756	1.406063854	0.344302025	1.18807083	0.949916924	3.440343201	0.860561318	0.486564056	1.769062748	0.254043114	1.044020896	1.222076755	0.889243502	2.024904697	3.44356234	1.004371846	1.317575331	2.809774924	0.858294989	3.12275405	0.766649889	1.719993301	1.289970053	1.197863071	1.456052216	2.158468722	1.049485352	1.820312412	0.870728708	0.766871837	2.556688723	1.337318172	0.566285398	1.37513381	0.761105414	1.294378712	0.404605467	1.086747518	0.488835898	2.3198219	0.644678253
PBK	6.266101098	5.782619108	22.37597678	14.99252755	1.123042558	3.335211516	1.133335311	20.72925465	2.843765501	12.85950906	16.4245209	7.118558159	7.685318776	9.853829318	17.17425845	8.23331689	17.24038211	9.517122475	7.314128323	5.09439791	9.930243385	2.81287324	38.8754358	5.637423743	5.607514778	5.089479644	2.647160992	16.46544258	14.37237652	13.07813231	12.32763131	6.277637218	3.130491872	9.083096987	2.997214743	15.35590022	2.729044943	7.83586972	17.91396745	22.22152684	32.38756549	18.44703966	14.44317732	6.318196536	9.234076126	27.20908963	14.03110001	19.00221285	12.24622665
SDHD	20.97556365	15.57417718	44.15272458	26.79387293	4.315243581	3.00478364	15.61121032	22.57151298	30.90099514	10.56169455	15.70157648	12.58121912	10.41884124	29.44079269	19.50811886	12.7597473	29.09450653	13.29081038	8.73758017	29.58109558	20.95794539	6.328950776	28.84815908	19.6624493	11.11106253	25.17416182	11.65944438	25.48165553	17.14213972	27.22772481	25.58063992	15.14003784	18.11525961	10.27727249	3.047828407	26.91285562	33.15335455	23.66095239	24.37429868	34.02330256	11.10154778	9.556267399	12.38137109	18.18774302	13.87837328	13.70259021	21.72447917	18.87886407	19.60435458
CRTAC1	0.101878059	1.445581747	4.250466651	34.38147328	34.841805	1.953911445	1.822957961	0.042139287	0.654435753	12.95230286	55.90375116	108.1699247	3.659121831	0.137130888	0.009339612	5.592870713	278.7465562	6.391256113	0.240188001	6.274672329	0.020752844	46.7967045	2.761291612	108.6909313	181.9874219	53.37784913	20.63979949	362.4002445	0.209214632	44.23084166	0.098220994	0.018587181	0.207239687	4.726598578	636.1716483	0.075867803	69.78487203	9.994220416	76.4499366	0.338686771	18.57691364	186.7895258	16.92635431	1.337959572	3.565657297	3.505896104	0.460677043	4.0181167	4.180429359
DNAJC5G	0.03348499	0.006209081	0.013557687	0	0.008843016	0.025393821	0.023031955	0.015927754	0.008603923	0.038485646	0.016916184	0.040357914	0.03383658	0.007404651	0.035301746	0.021589646	0.022505364	0.04402294	0.016139725	0.030021426	0.013447086	0.012957171	0	0.045478341	0	0.025621959	0.053016684	0.020178553	0.012652589	0.033828481	0.032282997	0.005620447	0.007121108	0	0	0.028676415	0.032937186	0	0.059765149	0.010450318	0.087897752	0	0.007915622	0.020094844	0.046742518	0.009637485	0.029957182	0.063428601	0
AZIN1	44.16959914	25.55187637	27.48010953	30.44421576	5.626998253	3.039802892	27.03727875	27.87171068	20.07762823	32.9713266	31.20978057	35.42397166	32.15100366	24.52810864	21.22647924	17.99092337	45.64909764	67.13932215	12.09681943	24.47194701	28.9352998	16.88076866	27.49809877	19.18611323	19.79597118	21.97967146	11.10173985	47.02664901	11.89620965	28.10103886	31.5336955	18.19858145	21.91175909	21.51518948	11.08293505	20.7782777	75.41493195	24.74362255	28.45055987	32.1557873	36.73606879	26.08305409	19.69882576	27.38868502	24.07950085	24.6993163	55.15220473	43.75272764	18.3069692
RPS29	11.90923125	16.82411568	18.06506761	18.52933696	26.79895627	16.57550523	23.89515312	32.34540506	27.60379172	29.76805521	77.34835708	10.37470936	25.65391563	36.72640372	17.78240182	58.63410539	13.01782204	46.62105684	53.68628057	14.35814658	5.998406502	34.38819122	20.89867909	47.1237989	17.70909711	21.31224878	28.92435943	22.93789177	12.60250476	9.98417945	32.21957239	9.373760477	14.46637554	19.16906069	44.89353472	27.74203048	29.58533481	25.36535543	19.65383302	17.00978031	27.62055486	15.31023208	18.94397043	16.23171002	32.38570523	25.54884068	39.33564334	14.54394264	24.26270392
SLC25A53	0.427649062	0.526524641	0.34909312	0.714223467	0.248948007	0.366160717	0.437534243	0.743683011	0.968868366	0.744318206	0.235207863	0.595787759	0.432720176	1.293947917	0.399948922	0.617673085	0.40757066	0.161213785	0.279822042	0.439758699	0.697107152	0.151245872	0.760247352	0.455912895	0.47695757	0.67952467	0.323986544	0.568065315	0.219363911	0.553594397	0.458847734	0.364692718	0.777444017	0.23940717	0.490036274	0.859803692	0.294004689	0.339858414	1.099197274	0.243967975	0.401582638	0.54850858	0.410351878	0.56110951	0.187220457	0.297783491	0.372823586	0.972664551	0.225377605
RBM6	6.625368933	3.081326684	9.946063938	20.83864042	3.406595552	4.304174951	16.00576837	13.97866553	11.46088046	8.84966944	6.927654629	6.51583367	10.7752732	19.0905029	9.263880008	3.939622472	10.7647498	6.852534538	14.2945536	13.05629149	7.326746629	4.801757022	10.95201217	10.97720846	10.6368605	10.94025539	6.613363032	11.44577409	6.433725276	5.597736419	8.469622332	6.598599068	7.833316744	12.07476397	6.12215985	8.921289568	15.20416674	12.77658798	17.64050553	9.635630961	8.068636942	8.925205492	8.207986584	9.924868052	7.511534967	7.716850865	7.370627816	11.74212837	5.24986884
DAOA	0	0	0	0	0	0	0	0	0	0	0.008660791	0	0	0	0.007229551	0	0	0.022538978	0	0	0	0	0	0	0	0.006558998	0	0	0	0	0	0	0	0	0	0	0	0	0	0	0	0	0	0	0	0.009868448	0	0	0
F8A2	0.014102102	0	0	0	0	0	0	0	0	0	0	0	0	0.015592231	0	0	0	0	0	0.021072387	0	0	0	0	0	0	0	0.01062267	0.013321498	0	0	0	0.014995166	0	0	0	0	0	0	0	0	0.015647834	0	0	0	0	0	0.029680847	0
PDE12	7.178557606	3.736309565	5.227596964	6.781037953	0.829199501	0.933784177	3.74465558	5.354944037	4.361584157	6.415564807	3.76336411	4.044023568	21.53427709	4.366277902	7.186018117	3.203940086	5.292011672	5.135886644	3.300237357	3.430133285	5.885461029	2.942155529	5.778720101	3.02692493	4.614803399	3.072157927	2.066507031	5.168879341	3.379798194	3.718505092	4.502552512	4.573437162	4.154192136	4.906211874	2.055297021	3.69574365	1.93787135	5.080053372	3.067796074	5.846548098	4.818086957	6.142394744	6.09800191	4.208380439	3.507212603	3.442651259	5.0850115	3.435666674	3.805436948
ASCL4	0	0	0	0.007092499	0.009195171	0.008801693	0	0.049686136	0.008946557	0	0	0	0	0.06929574	0	0.007483137	0.052653589	0.007629344	0	0	0	0	0.033861876	0.01891577	0	0	0.143332717	0	0.052625812	0	0	0	0.022214077	0	0.026503621	0.009939465	0.011416281	0	0	0	0.007030623	0	0.386849776	0.006965027	0	0.020042556	0	0.01465656	0
SCG3	0.004747495	0.092433833	1.542570362	0.565731105	0.144182502	0.006000551	0.625880931	0.496811395	0.054893808	1.536910443	2.308434025	0.081060767	0.023986716	0.115481287	0.005005074	0.045914631	0.315092066	0.717779759	0.022882868	9.952955442	0.015887708	1.84165769	0.286257984	0.412666214	2.854293025	0.122602812	0.714085956	0.10728416	0.008969407	0.015987316	0.050347841	0.127498532	4.391887206	0.012675423	0	0.081314722	1.751185254	0.43032387	0.514461904	0.30373699	0.00958625	95.10082117	0.011222753	0.056980856	0.828393036	0.40992016	0.037164076	1.099131453	0.292210614
CASD1	10.21130204	6.676970955	7.42566963	5.029794221	0.607149942	0.305679743	3.320137964	7.399410252	5.642662065	3.506007558	2.021212818	5.002053733	3.375393019	8.292759773	1.841437097	6.131402009	9.965967317	1.560346376	5.313999141	7.611389243	10.73938557	2.082525459	5.49676347	5.754291412	10.93751052	7.599273229	2.023304149	7.262278678	1.068964917	9.260313945	12.6398558	8.123790865	11.41991522	2.992058763	2.193198537	7.15532141	5.26197226	5.112943152	6.353033535	4.025483835	3.047617206	8.176558658	3.892560996	5.712855104	3.223173419	2.303049822	6.283989233	14.20220922	4.046453911
HOXD3	0.328243505	0.176839812	0.354704717	0.10842648	0.204999446	0.358815355	0.162721066	0.084397344	0.068385184	0.17418696	0.414560938	0.124744022	0.112057444	0.122610839	0.275906822	0.252629684	0.074531574	0.349900481	0.700199321	0.033140901	0.184069939	1.197205389	0.069021727	0.036146821	0.269990943	0.224860131	0.231761209	0.237231644	0.18855852	0.250201723	0.141124374	0.182411078	0.735794344	0.039476727	0.202586868	0.063312266	0.239973582	0.049484819	0.107445398	0.12459088	0.152264122	0.285471528	0.131071819	0.221828656	0.030959672	0.051066717	0.193459395	0.098027104	0.065727256
FRMPD3	0.010310949	0.066918138	0.144377972	0.091014468	0.049921807	0.017376568	0.003940096	0.196183737	0.175521723	0	0.006511198	0.284792552	0.041242719	0.304012758	0.019929026	0.035086907	0.040425119	0.007531041	0.002070777	0.020543161	0.001150202	0.004987337	0.066851138	0.007002016	0.042693925	0.175874688	0.084347356	0.005177943	0.001623367	0.017361199	0.644496645	0.002884484	0.02010053	0.006117643	0.019621593	0.179057983	0.174672347	0.052721488	0.251950386	0.053632336	0.062460311	0.034323399	0.190932626	0.123755102	0.035983266	0.106340666	0.0019218	0.005425392	0.01567022
ARPC5	30.10415334	14.1587097	26.3665372	20.23848357	8.127392228	10.29042518	21.72000371	27.37155455	24.71544548	20.88503185	13.95696649	14.93943688	13.04184531	26.61896821	32.86660962	18.07394469	11.0016573	15.79626151	21.23473738	14.52754615	16.08488259	13.04788015	18.34968183	25.8574163	12.10989998	22.4064923	15.80584845	17.65067794	6.658150904	17.70547675	14.38036725	10.15841354	19.87864376	28.69955493	7.502307668	31.74955658	22.48341209	22.68192404	22.47947679	22.61651801	12.28033651	19.37628361	23.83344428	20.62889743	13.35839911	19.72114738	24.23291835	6.547442846	11.74680342
COG3	5.603503807	8.823686449	5.934136229	7.407040119	0.863575742	0.45298873	5.356129139	6.05379091	6.30338198	3.9537988	4.199310551	2.669507854	5.918097108	5.105159886	2.724853485	2.662160728	6.639521895	3.207139957	6.33925532	6.77045696	7.469436034	2.887525895	4.475148626	5.997456234	6.954127886	5.35458907	1.930138655	3.956888042	2.048632043	7.419801529	4.955944402	5.980507178	10.00571361	7.387321309	1.914962993	3.38292085	4.786184911	13.0453368	5.939828683	3.931115647	3.628951655	4.577646829	2.328306116	4.387897665	3.517861357	3.452177104	3.261939255	8.14330741	5.101853007
CPLX4	0.004439477	0.008232068	0.017974931	0.009043186	0.011724167	0	0.005089337	0	0.002851794	0.012756173	0	0.008917828	0	0.014725752	0.004680344	0.004770632	0.011189197	0	0	0.033168947	0.029713824	0.00429469	0.004317509	0	0	0.008492469	0	0.003344118	0	0	0.004280115	0.003725825	0	0	0	0.019009753	0.007278081	0.006190837	0	0	0.008964293	0.019704353	0.00524731	0.008880655	0	0	0	0.004671908	0
MCMBP	15.26842996	9.379800217	6.550001241	8.976266863	3.141407599	1.896354103	6.269490108	16.99332084	14.52750914	23.56246267	5.681370923	9.39190317	7.444681987	15.31861892	20.62086747	10.18377586	8.415740155	11.30521325	11.52389824	5.459813243	11.830933	5.526557537	15.9330963	3.665781685	5.920254877	8.798420553	3.251778318	11.52493826	11.04850408	9.517549078	8.307222103	3.867757629	7.711863666	10.22696447	3.999867612	13.08480926	9.916105959	6.393752066	9.189318521	14.92322801	11.69975422	17.14573827	7.840621866	9.148122096	12.83965025	10.34640191	29.15120902	19.31947101	6.909306441
CHUK	6.958043671	2.630569371	2.554639736	4.097494797	0.998859967	0.680479622	1.846357389	4.624750307	5.114633662	3.94244559	1.758704463	2.521156015	2.562346799	4.460746551	4.813735425	2.394711773	2.372231997	1.966141934	3.410705049	1.564843708	3.810201789	1.111963953	5.97376673	1.733927399	2.429584453	3.183097541	1.233663343	3.906572728	2.532161414	3.339146439	2.080594398	1.641474017	2.169121683	3.194287135	0.829997929	4.247514629	3.645926582	2.797167271	2.452976336	6.150196062	5.091519049	5.439537547	2.362804142	2.50610284	3.868672003	2.334113081	4.933443694	3.612160781	2.004097478
ADRM1	71.73182086	74.03981451	66.45798614	67.23669281	194.4127896	206.6353997	97.15732409	36.38175651	74.51471428	61.58901189	63.04437538	35.6355168	79.85006316	54.77799842	139.0552568	118.4542818	42.96192008	66.44973675	65.13513091	96.73500451	63.42259714	87.99322781	66.27410986	88.78234192	80.48901329	56.95084434	88.55023792	47.81808255	104.879594	53.0969222	51.30630247	109.2223198	51.3913304	56.29346556	85.11209413	67.53639386	41.15841279	53.19622703	36.57795313	71.26706935	136.1042048	69.41168655	132.0704227	78.06546848	127.7763385	101.4511729	65.22295295	39.78879649	59.97919187
FABP12	0	0	0	0.026148528	0	0	0	0	0	0	0	0	0	0	0	0	0.02156917	0.14063881	0	0	0	0	0.0249683	0	0	0	0	0.019339151	0	0	0	0	0	0	0.032571062	0	0.04208939	0	0.032730855	0	0	0.085463209	0	0	0.059730787	0	0	0	0
JSRP1	0.088778153	0.546239936	0.130710012	0.098640295	0.895185271	0.326429969	0.055512917	0.422289685	2.587023201	0.224170665	0.091737768	0.67280437	0.61166125	2.721683961	0.136138014	6.87750155	0.128828782	0.106106573	0.359833103	3.70238592	0.31330561	0.046845158	0.745655878	0.054807232	0.270686053	1.428095723	0.830594717	0.121588714	0.076239958	0.095124531	0.147839569	0.209974146	0.102982183	0.100558357	0.174063098	1.416909026	0.251392372	0.990406939	0.164627809	1.183833439	0.342229117	0.949269815	0.267101514	7.709034966	1.051506894	0.139372854	0.14440898	0.118906039	0.055195338
GNG7	0.76257091	7.991486343	10.84488661	5.992003242	15.27257234	19.11551732	35.51773903	10.40594642	79.56690627	12.03636262	5.909352372	12.62884458	3.133741341	11.76594362	0.221903321	15.12095672	136.8340679	0.525472971	21.52960067	19.20116243	23.97474009	48.45793191	12.43304746	15.39024555	11.5385626	19.91761822	20.92421245	29.10831418	12.4253914	83.81368904	24.80708698	10.76104316	164.3520901	15.74139707	73.21035058	5.727843049	28.29545757	18.78036776	12.12374989	5.502856457	11.13394254	93.23417795	12.63497164	10.87475762	33.32355833	6.54465711	4.537912096	10.00759286	20.21963406
TMEM222	9.26836995	0.955152556	12.85526835	9.916093348	14.65725884	27.22904814	11.9794296	8.931071764	8.978038107	13.52779919	4.716009911	10.66856408	15.42886806	9.956162275	13.05549408	7.99498598	11.06256037	10.49331425	11.18530549	17.4116668	20.79646723	8.59194205	11.42788389	12.19644573	11.78388769	11.17869581	15.71004217	9.765195475	12.7776023	17.00291793	11.63738558	14.44741246	10.99563727	9.672387154	70.05964223	11.00074097	7.078502588	14.0867615	7.423147359	7.19299858	27.66412102	7.373779453	11.34554858	11.09885486	11.05975031	13.29740336	9.830118658	8.699074274	10.62843208
DPYSL2	27.36956346	15.24724759	12.84226563	12.58775775	4.847545028	3.24102501	35.61777108	31.19892875	21.72877967	11.36714561	19.85960496	55.65571142	9.49692561	14.29926131	23.50194187	16.54017284	40.98001928	33.63865751	29.03788763	4.101764569	14.50230339	4.492704426	19.73749794	38.59106811	38.71930532	32.40685492	10.64979783	40.41794553	7.745404557	5.146107258	15.65926761	12.06555093	22.52242388	26.71771417	40.19826123	15.42990661	4.101346058	59.19522225	32.86150942	8.242962328	10.60332069	55.8335033	11.85951502	21.61368827	9.880642664	10.31881869	11.86716681	59.82204154	11.37816833
[truncated: 18,854 more rows]
[truncated: 357 more columns]
