# Supplementary material for: HLA-DRB1: A new potential prognostic factor and therapeutic target of cutaneous melanoma and an indicator of tumor microenvironment remodeling
Source: PLoS One. 2022 Sep 21;17(9):e0274897. doi: 10.1371/journal.pone.0274897 (PMC9491554; doi:10.1371/journal.pone.0274897)
Supplement: S2 File — (ZIP) [file pone.0274897.s004.zip]

Archive with 9 entries (6 files):
- Step 2.Calculate ImmuneScore, StromalScore and ESTIMATEScore/
- Step 2.Calculate ImmuneScore, StromalScore and ESTIMATEScore/input files/
- Step 2.Calculate ImmuneScore, StromalScore and ESTIMATEScore/input files/mRNA.txt
- Step 2.Calculate ImmuneScore, StromalScore and ESTIMATEScore/output files/
- Step 2.Calculate ImmuneScore, StromalScore and ESTIMATEScore/output files/commonGenes.gct
- Step 2.Calculate ImmuneScore, StromalScore and ESTIMATEScore/output files/estimateScore.gct
- Step 2.Calculate ImmuneScore, StromalScore and ESTIMATEScore/output files/scores.txt
- Step 2.Calculate ImmuneScore, StromalScore and ESTIMATEScore/output files/uniq.symbol.txt
- Step 2.Calculate ImmuneScore, StromalScore and ESTIMATEScore/R language script.txt
