# Supplementary material for: HLA-DRB1: A new potential prognostic factor and therapeutic target of cutaneous melanoma and an indicator of tumor microenvironment remodeling
Source: PLoS One. 2022 Sep 21;17(9):e0274897. doi: 10.1371/journal.pone.0274897 (PMC9491554; doi:10.1371/journal.pone.0274897)
Supplement: S2 File — (ZIP) [file pone.0274897.s004.zip › Step 2.Calculate ImmuneScore, StromalScore and ESTIMATEScore/output files/commonGenes.gct]

#1.2
9886	406
NAME	Description	TCGA.FS.A1ZS.06A.12R.A18T.07	TCGA.DA.A1I7.06A.22R.A18S.07	TCGA.BF.A3DM.01A.11R.A20F.07	TCGA.EB.A6R0.01A.12R.A32P.07	TCGA.QB.A6FS.06A.11R.A311.07	TCGA.EB.A3Y7.01A.11R.A239.07	TCGA.WE.A8K6.06A.11R.A37K.07	TCGA.EE.A3JD.06A.11R.A20F.07	TCGA.D3.A2J9.06A.11R.A18T.07	TCGA.EE.A29L.06A.12R.A18S.07	TCGA.FR.A7U8.06A.21R.A352.07	TCGA.DA.A1I1.06A.12R.A18U.07	TCGA.EE.A29H.06A.12R.A18S.07	TCGA.ER.A1A1.06A.11R.A18U.07	TCGA.EE.A2M5.06A.12R.A18S.07	TCGA.D3.A2JL.06A.11R.A18S.07	TCGA.FS.A1ZR.06A.21R.A18U.07	TCGA.FS.A1ZU.06A.12R.A18T.07	TCGA.YD.A89C.06A.11R.A37K.07	TCGA.D3.A51N.06A.11R.A266.07	TCGA.DA.A1HY.06A.11R.A18T.07	TCGA.FS.A1ZY.06A.11R.A18S.07	TCGA.FS.A1Z4.06A.11R.A18T.07	TCGA.EB.A4P0.01A.41R.A266.07	TCGA.WE.A8JZ.06A.11R.A37K.07	TCGA.DA.A3F8.06A.11R.A20F.07	TCGA.BF.AAP7.01A.11R.A40A.07	TCGA.DA.A1I2.06A.21R.A18U.07	TCGA.EE.A17X.06A.11R.A18S.07	TCGA.FS.A1YX.06A.11R.A18T.07	TCGA.EE.A3J4.06A.11R.A20F.07	TCGA.DA.A1I8.06A.11R.A18T.07	TCGA.EE.A2M7.06A.11R.A18U.07	TCGA.EE.A180.06A.11R.A21D.07	TCGA.EB.A5SH.06A.11R.A311.07	TCGA.D3.A3C8.06A.12R.A18S.07	TCGA.BF.AAP8.01A.11R.A40A.07	TCGA.D3.A51T.06A.11R.A266.07	TCGA.D3.A5GU.06A.11R.A27Q.07	TCGA.D9.A3Z1.06A.11R.A239.07	TCGA.BF.A1Q0.01A.21R.A18S.07	TCGA.EE.A2MS.06A.11R.A18S.07	TCGA.BF.AAP4.01A.11R.A40A.07	TCGA.EE.A2GE.06A.11R.A18T.07	TCGA.QB.AA9O.06A.11R.A39D.07	TCGA.XV.A9W2.01A.11R.A39D.07	TCGA.D3.A2JE.06A.11R.A37K.07	TCGA.FS.A1ZD.06A.11R.A18T.07
A2M	A2M	289.5792	420.5319	35.93297	23.82513	296.1403	33.58615	894.1351	474.9194	397.7666	11.77975	130.533	272.9578	118.5546	63.59353	32.65865	111.6598	95.42385	1015.63	151.0272	468.6485	278.8289	50.74654	73.62448	33.53878	132.7465	803.1869	96.08045	100.5382	148.3116	305.4709	265.7035	280.1476	208.7579	67.07423	38.88753	204.6811	230.1096	102.2177	93.41835	404.5687	48.59848	72.70498	132.9189	655.2989	415.549	149.7066	33.04933	182.6532
A4GALT	A4GALT	19.22457	21.46806	0.8931351	0.3213435	2.287826	3.298407	1.986242	1.449896	3.682467	0.2765788	0.7699364	2.100061	1.209086	6.935539	8.811762	1.494085	2.691104	1.804497	0.2770845	1.893808	2.813242	1.013944	3.437642	1.75763	1.514542	1.759496	2.810983	1.168169	0.4647451	2.10245	0.5774302	2.845363	3.138805	0.4901982	1.465399	3.350779	1.157222	0.9396062	1.002178	1.059768	1.279559	1.311355	2.199591	7.274111	1.430758	1.015816	0.4425377	2.847546
A4GNT	A4GNT	0	0.008239041	0	0.06335592	0	0	0.02037459	0.06340523	0.005708419	0	0.03366999	0.08032843	0	0.009825483	0	0	0.02986313	0.009735922	0	0.05311527	0.0118956	0	0.03456932	0	0.09934835	0	0	0.0133878	0.008394575	0.01496272	0.01713496	0.07457962	0	0.06326976	0.01127389	0.0126839	0.01456849	0.01239216	0.0113292	0.01386688	0.01794377	0.03944208	0	0.03555271	0	0.02557661	0	0.1963863
AAAS	AAAS	7.910809	8.060852	8.592651	15.9632	17.14515	17.9161	11.62377	11.30686	10.66908	10.77514	20.47694	5.175998	11.96198	12.74582	18.11949	10.30326	13.11326	10.37123	14.54623	15.2933	8.912025	13.88911	14.04798	13.94167	15.58578	9.367139	14.16307	12.92637	12.96623	6.659965	10.72157	11.36633	10.97981	12.55087	9.490875	9.06019	17.42084	15.27983	16.38383	8.741976	21.29569	19.23123	10.07855	11.62123	14.75925	12.34206	10.21625	11.09464
AACS	AACS	1.26635	2.056242	2.748751	1.386382	2.706422	2.423752	0.7914402	1.446601	1.107446	2.371456	1.990863	0.4842039	2.112158	1.516932	3.321663	3.499229	2.285531	1.164558	1.846456	0.9994706	1.596984	1.60439	2.109342	0.8154679	1.512314	1.523622	2.703278	2.295257	3.62848	1.002726	2.440842	3.034881	1.279999	1.230581	0.9292022	0.8583859	1.083717	0.7554598	1.098322	2.467422	0.3455464	0.9624497	0.8934462	1.841694	1.112509	2.195291	1.892962	2.097252
AADAC	AADAC	0.1792692	0	0	0.009609741	0	0	0.01081637	0	0	0.009036897	0	0	0.01191786	0	1.581594	0	0.0158536	0.01033712	0.02273882	0.01409879	0	0	0.04588	0	0.01172035	0	0.01493875	0.007107254	0	0.02383001	0	0.007918496	0	0.02519126	0	0.09426999	2.227407	0.01315739	0	0	0.009525905	0.01046941	0.01115211	0.5379106	0	0.5023857	0.08441172	0
AAK1	AAK1	2.443221	3.401226	1.873198	1.015734	1.09944	1.291688	1.082135	3.372335	2.949207	2.43649	0.6533453	2.403702	1.547678	3.230612	2.232109	1.504362	2.057661	1.002053	1.371224	1.90262	3.297312	0.7654901	2.611438	0.55773	0.9092428	2.00021	1.271857	1.414574	2.100167	2.322365	0.8670107	2.989267	2.241394	1.646374	1.012342	2.389236	1.335504	0.7418384	1.205133	2.974078	2.406803	2.206543	2.234601	2.210322	1.386555	1.453399	1.602087	2.79563
AAMP	AAMP	28.0376	33.50897	52.76272	27.54035	61.56231	56.46998	40.32952	29.69385	36.40425	50.77	64.52272	44.23904	49.03273	33.83761	38.06079	57.51119	50.0369	50.53537	49.48201	48.97333	40.92653	54.44034	47.14017	50.65288	56.41975	43.65821	45.30444	48.68815	54.76093	35.37698	42.24282	61.1945	54.25423	31.35815	67.73836	37.42196	35.89926	28.96381	39.8341	31.22182	33.83794	27.87403	54.09307	43.84911	67.32957	43.78871	74.66482	29.86419
AANAT	AANAT	0.01437255	0.07328984	0.0145482	0.1390648	0.1328471	0.2724908	0.06590575	0.1025486	0.1384878	0.06882897	0.1179885	0.1443548	0.02723149	0.4608466	0.007576174	0.06177859	0.04226179	0.04723923	0.05195665	0.332886	0.07214761	0.04171144	0.1817099	0.07808153	0.03570694	0.09622859	0.05689005	0.02706598	0	0.03024997	0.07621146	0.01206215	0.1069792	0.01918677	0.02735077	0.1743718	0	0.1202549	0.0916165	0.07849668	0.01451069	0.1036615	0.4926481	0.2515679	0.01671917	0.1137575	0.02410938	0.02268755
AARSD1	AARSD1	0.8157898	0.5160544	0.744044	2.211351	1.699965	1.057962	1.870414	1.354117	1.195467	1.64816	1.958674	1.101017	0.788934	1.080511	0.8152568	1.255607	1.63489	1.931847	3.14875	1.492021	0.9356205	1.142673	1.028911	3.370112	3.905687	0.9387743	1.601092	0.7713366	0.9673048	1.391482	1.245301	0.9841852	1.829783	1.058795	1.056519	0.8914928	2.514602	1.75975	2.443	0.9414879	0.9437435	1.848134	1.838074	1.202671	1.245542	2.451912	1.791345	1.28328
AASDHPPT	AASDHPPT	13.45731	15.45743	7.306855	19.0285	1.048633	0.9233308	10.9394	7.203941	9.36402	7.233254	5.040656	5.192255	4.089613	7.379143	11.00754	4.493973	11.52613	7.445737	10.70435	11.23922	15.58993	6.328226	12.79301	7.425702	6.146583	7.824684	3.965576	10.62589	4.727173	14.1195	11.627	8.700694	13.35954	6.336041	1.533864	5.867387	7.052134	10.60944	8.226148	6.919047	5.399196	11.77473	6.645833	7.836112	4.074252	4.025594	20.33817	9.468925
AASS	AASS	2.934368	2.326478	1.658609	5.432629	0.9279292	1.113526	1.273254	3.220418	2.404638	12.87046	0.3550151	3.887156	2.515725	1.720763	2.677965	2.825402	6.68439	0.8224935	4.754469	2.755833	2.255387	2.483834	6.297586	3.678089	8.120451	2.409907	2.122169	9.760732	2.380112	10.35486	8.087204	2.989145	4.530846	1.824394	0.9959111	1.223219	0.5226474	3.413159	8.154966	1.348002	1.446676	3.16091	2.763313	2.516634	0.8533657	1.179023	4.922283	8.409022
AATF	AATF	20.55548	9.487157	13.7675	26.02935	26.04028	33.07428	16.48783	28.36248	19.24772	26.19484	36.87317	16.52443	10.0407	20.1399	19.84049	28.27019	14.23444	23.14216	14.61135	14.9811	18.13764	16.71033	20.38686	28.16271	29.47777	17.00397	23.05191	13.86928	19.78349	23.24703	23.15541	12.24421	19.87989	17.95213	22.18969	18.26981	11.82765	30.14038	16.94843	13.87327	56.76162	32.36616	40.17875	16.15502	22.16006	16.8107	37.21579	8.224743
AATK	AATK	0.2351211	13.91158	2.768926	0.5355891	9.230475	1.134393	7.474625	7.714534	2.262279	2.51589	12.94767	3.725084	11.244	5.232858	0.1465944	2.282086	0.9090721	0.944519	0.5331295	3.921353	8.460683	4.240898	0.4106072	14.07819	2.107269	4.867709	4.979565	0.9141127	1.022167	2.500907	0.4752991	1.710151	0.4193732	5.161534	6.347443	1.374856	3.485698	1.533612	4.505942	0.7258984	59.0517	1.862718	1.616631	3.825875	3.617383	5.606539	0.3590651	1.372843
ABAT	ABAT	0.1372871	0.1497469	0.6343339	0.7501279	0.2196687	1.251405	0.2703292	1.367525	1.406879	0.1005522	0.1774689	0.5272194	0.1122069	2.485847	0.1055719	0.3037336	0.2564593	0.05662502	0.217979	0.1375674	0.2129628	0.8015455	0.8356488	0.2566558	1.482668	1.198794	0.7237017	0.2713098	0.2822615	0.6771598	0.2195602	2.233874	5.636594	0.06755933	0.1823665	1.535354	0.9294006	0.2049603	0.6712714	0.423418	0.776197	1.177461	0.7731623	0.5104827	0.135277	0.104594	0.1336606	0.9705308
ABCA1	ABCA1	9.112756	21.8163	4.226086	2.941719	1.078419	0.8026834	2.808782	6.513188	4.017122	0.5298982	1.255635	4.201697	4.23151	5.335263	7.880749	2.144159	3.797656	3.326932	1.463667	1.04427	5.392064	0.3353453	6.720965	1.644072	1.722427	6.314261	1.306266	6.82884	2.055154	10.21553	8.753556	3.896084	3.823157	4.56471	1.073066	3.039953	3.80306	3.372223	1.248035	37.51029	3.968802	3.841856	0.7752079	5.572439	1.345237	3.316399	1.316499	3.254015
ABCA12	ABCA12	0.02841388	0.001549633	0.04737127	0.1838506	0.01103499	0.006337668	0.003832136	0.01987586	0.009662966	0.05602953	0.02533116	0.01175106	0.0295567	0.03511233	0.01938297	0.00359216	0.2864558	0.03479227	0.01409826	0.002497534	0.01566161	0.07276024	0.01950582	0.02043048	0.02283826	0.03676898	0.4763394	0.02140328	0.006315545	0.2012189	0.1208555	0.007013621	0.005331756	0.03867512	0.01696352	0.05964101	0.005480203	0.0372923	0.1598132	0.00260814	0.04049926	0.005563822	0.0138288	0.00334345	0.003888591	4.098592	0.03364456	0.09498123
ABCA2	ABCA2	7.24022	18.22334	3.869811	3.400987	5.066225	2.945594	20.60991	3.286604	4.635986	11.20108	4.609197	17.24833	5.814872	7.533753	2.700458	3.362108	7.018609	1.960239	3.129402	4.656789	13.29822	9.152789	3.442889	6.490044	12.24861	9.661363	2.992998	4.566309	5.3804	16.13552	12.6982	17.19318	16.08348	4.648101	21.3984	7.487731	3.300727	3.524328	3.812755	4.70945	17.41686	8.851308	4.744939	10.20961	2.855675	5.678742	1.903058	7.333041
ABCA3	ABCA3	4.057502	3.199101	6.244328	1.139944	0.8494575	0.1886206	16.0327	1.491645	1.225486	3.772249	8.499223	5.009013	7.774305	8.722763	4.821918	1.861521	5.172535	0.987611	0.6488256	2.564426	9.363306	1.428045	4.769752	0.2985463	0.4158412	5.88884	1.162237	4.116707	0.6153221	1.122234	7.582616	21.43177	5.191502	3.04751	8.194681	3.995247	1.699335	4.283002	1.421758	19.24631	9.874765	4.815523	3.430019	4.45967	9.37895	0.6036395	0.1578664	3.54413
ABCA4	ABCA4	0.003838055	0.01067529	0.01165488	0.009772618	0.03040764	0.1867663	0.01099969	0.03194873	0.01109456	0.03859827	0.00484734	0.005782289	0.009695886	0.3097837	0.006069438	0.006186522	0.2160389	0.2270663	0.1248708	0.02580796	0.01412865	0.009282207	0.06532068	0.0156382	0.02622181	0.01101297	0.02734552	0.01590098	0.09970413	0.009693565	0.003700283	0.2866764	0.03264891	0.003415765	0.01704212	0.03012988	0.01887633	0.08028235	0.004893065	0.137749	0.05231175	0.05110494	0.090729	0.08061461	0.02678818	0.01933138	0.01287637	0.02625349
ABCA5	ABCA5	0.2595481	1.83972	0.7324685	2.421777	0.2621721	0.252465	1.275177	1.686892	1.419095	9.037482	0.4169265	4.770406	1.953453	1.335685	0.06683132	2.179857	5.854294	0.5241623	0.3430213	4.571814	2.551332	0.8886268	1.341186	4.600509	8.183532	1.617632	0.5453974	3.144368	0.5988296	3.226278	3.453653	1.719516	2.519475	1.364655	0.3004469	0.6572677	2.160851	2.525234	3.450742	1.528591	1.616937	1.538197	1.012223	1.364982	0.5342814	2.71784	1.599743	1.033389
ABCA6	ABCA6	2.155334	8.530433	0.02476618	0.07929004	0.02055934	0.01124547	8.976864	0.317407	0.4943714	0.1139756	0.004213805	0.8489298	0.1545254	1.952701	0.0293121	0.04780408	0.4456821	0.0536119	0.02412234	3.611191	14.35365	0.236692	0.6392192	0.1737053	2.221445	1.674317	0.05458647	6.746343	0.009455242	3.13471	0.1426055	3.795996	36.49423	0.06928443	0.02116394	0.2269971	0.1932644	0.1008073	0.6564652	0.06074049	0.1358628	0.1777026	0.03154838	3.165768	0.12161	0.03040871	0.0497487	0.2867408
ABCA7	ABCA7	0.5680482	1.173655	1.450804	4.484762	15.19277	3.839524	2.272732	2.56782	4.444023	6.139673	0.8623372	1.311098	1.798541	10.73338	0.4501426	3.116784	4.103894	0.2988091	0.2946508	3.459921	1.515764	0.4294279	2.184158	1.167479	1.196291	3.288718	5.05683	0.8104461	3.861066	2.685686	1.657479	1.895885	3.860139	2.562891	1.983004	5.109054	3.481427	3.071516	1.350071	2.89404	1.711029	1.69892	4.52426	3.139915	6.227215	3.294218	2.536801	0.4156808
ABCA8	ABCA8	0.4283386	8.250214	0.1048511	0.2993952	0.01663522	0.001769263	19.77157	0.04660883	0.1123989	0.02547339	1.957067	15.28384	0.03005807	0.1687006	0.01623321	0.02858009	0.5727178	0.08894908	0.2766277	1.453719	24.00522	0.1029152	1.579157	0.4011462	4.870434	0.02677737	0.03324447	26.92158	0.007933892	1.19025	0.8340229	7.794665	47.10189	0.1283157	0.02663799	0.05794117	1.298875	0.0488004	13.47535	0.02839609	0.9525329	4.518351	0.0330903	7.868381	0.7164719	0.05237484	0.5322376	16.04339
ABCB1	ABCB1	0.4608079	0.7112211	0.403333	0.3312928	0.250547	0.1301911	0.6649885	4.370942	2.688467	0.04932782	0.04792822	2.689832	0.2465187	1.87616	0.2429047	4.978026	0.6877393	0.09503172	0.006532614	0.4779505	2.737707	0.04457794	0.7961215	0.09571914	0.5454748	1.923743	0.3991318	0.2164346	1.802656	0.4427146	0.08101331	1.139723	0.9540396	0.2195276	0.1891377	1.570798	0.2444099	0.536756	0.9192263	1.433904	0.4323967	0.6286192	0.4998049	1.260687	0.2837881	0.1443299	0.3182886	0.1740056
ABCB11	ABCB11	0	0.00283272	0.006185317	0.01555916	0.01210314	0	0.003502562	0.1017323	0.01766385	0	0	0.03989304	0.003859249	0.1351266	0.003221087	0.0131329	0.002566861	0	0	0.01826192	0	0	0.04159929	0.004149645	0.007590584	0.01753396	0	0.02301475	0	0.01286108	0.0206195	0.02564172	0.06172733	0.008157451	0	0.008721876	0.06511558	0.008521265	0.03895169	0.004767666	0.01233874	0.003390212	0	0.02750314	0	0.0131905	0.01025035	0
ABCB4	ABCB4	1.764061	2.760945	1.243557	2.100417	0.7598102	0.2654367	0.6765035	16.48248	1.523052	1.235009	0.08222204	5.205672	0.1061062	3.009288	0.02214014	13.57194	0.3863886	0.6603343	0.06326453	1.892263	2.270041	0.01218949	0.7352555	0.8841999	2.131303	0.2169353	0.2427278	0.1692653	1.124829	0.8857744	0.04454313	6.112293	0.4868086	2.386723	0.05062119	1.50474	0.7918579	1.311988	0.4149883	2.444683	3.663805	4.166508	0.4567274	3.064593	2.325691	0.7646072	2.235796	2.649818
ABCB6	ABCB6	0.613795	1.084889	2.803485	0.8222393	3.693085	4.115946	0.7209747	0.7766501	0.5943402	1.998222	2.715121	1.017348	3.380001	0.7287998	0.7586654	1.618083	2.09061	2.663367	2.477549	1.74851	1.303287	2.822635	1.555551	2.221667	1.971856	0.8994144	2.575562	1.323285	2.356408	1.786963	1.512928	2.063044	1.974072	1.052158	2.052227	0.5437776	3.51446	0.8517188	1.418551	1.410743	0.8578036	1.435957	1.937008	1.593753	1.674229	3.054555	1.82592	1.482776
ABCB7	ABCB7	5.998436	4.957126	7.155218	9.617429	2.462944	1.393098	6.08072	7.070153	6.355098	7.770235	2.021114	6.562238	7.208644	9.585159	7.519391	7.129187	8.244768	6.327989	8.786097	3.412705	5.944185	2.819385	10.78605	4.84352	12.28265	3.49207	2.827378	14.43743	4.505088	10.3007	6.61584	4.931895	7.324911	4.532019	2.568025	4.870807	4.204574	9.029847	12.2681	6.242921	5.842093	6.467771	3.200497	4.685189	4.660087	5.963234	7.22364	9.03377
ABCB8	ABCB8	2.499933	5.720256	3.956976	6.285598	26.22566	12.39404	5.50179	2.297292	4.031499	6.585796	4.705131	4.144727	4.971877	4.320411	5.123631	7.850913	7.777922	2.352904	4.456663	9.287316	7.039291	3.011994	5.451051	7.736238	7.544668	6.454238	7.945631	10.8454	9.705773	6.621906	6.848657	8.383774	7.677197	7.442745	10.1862	5.760163	6.052243	4.144356	6.496735	4.721728	3.456618	7.78876	6.090985	6.857165	9.879297	3.828051	4.761912	4.62655
ABCB9	ABCB9	0.7128315	2.666644	3.619702	0.9937503	2.836272	2.472447	2.013079	0.9546946	0.4708335	0.4695243	1.170966	0.353219	1.597379	0.5773689	0.7090628	0.8805227	0.9291442	1.569724	0.4137846	0.859917	5.630152	0.8614067	0.2222538	0.5580515	0.7516228	1.573131	0.9205222	0.5057353	1.525717	0.3608694	1.197539	10.77533	1.067711	0.2971777	0.5543207	1.480532	0.3552438	1.183933	0.5494922	0.6356209	3.040122	0.7686288	0.5598288	0.7378391	1.239691	1.494423	0.900451	0.3439235
ABCC1	ABCC1	15.09596	5.876988	6.693873	5.053118	4.995691	6.633235	4.139468	7.510751	7.092075	6.118964	6.205671	7.07187	5.448024	18.65977	7.138316	3.940526	7.395537	0.8035034	10.58489	0.7606088	4.494315	8.352971	23.12303	4.351152	6.062296	6.321225	7.072391	6.095688	13.55184	13.37892	10.38775	6.167244	10.10483	5.770798	9.541537	6.716717	7.564827	1.002442	4.505464	6.448363	7.941458	7.517727	10.18121	9.687705	1.517769	4.966135	18.49436	5.691176
ABCC10	ABCC10	2.309193	2.353966	4.353581	4.219945	4.154675	6.506741	4.09582	1.898601	6.808947	3.25602	4.209897	3.989357	3.302918	4.602646	4.528214	4.362401	4.604683	12.1846	5.039596	5.629714	1.618541	7.869442	6.233568	6.455021	3.789947	4.210641	3.93975	3.908612	6.643431	3.417689	1.541141	2.326892	3.550643	7.603592	13.29424	4.132471	6.687204	7.510091	7.868728	6.884695	1.946099	4.861031	2.690264	4.932804	9.313421	2.807545	6.608379	2.301006
ABCC2	ABCC2	0.05808292	0.07492344	0.08179863	9.112792	4.098196	8.235063	0.05790019	0.2462515	1.195568	1.410121	0.3317005	2.843305	12.08306	1.70882	0.09850728	0.1601093	3.821028	14.29297	0.3408196	0.07924462	0.04563637	2.452756	0.08841471	2.140226	0.08783494	0.07246262	1.031579	0.06277466	1.710444	1.179953	9.624342	0.04026845	0.04833487	8.873081	4.341145	4.487592	4.160751	3.616668	6.892981	9.047775	0.2575113	1.087233	4.277319	0.3662451	1.051682	4.302846	1.793309	0.09832971
ABCC3	ABCC3	0.3339443	0.2276577	0.1143322	0.1733952	1.078611	0.171731	0.2908741	1.635188	2.282917	0.03762899	0.2522296	0.4652942	0.4156103	4.200911	0.03796755	0.2497907	0.2489249	0.08070567	0.1104633	0.8047662	1.928339	0.0285047	1.560168	0.3045923	0.1159064	0.2661736	0.3317541	0.2108579	0.1546369	0.4603005	0.1846518	0.6031136	1.228899	0.1034377	0.4984247	0.8972192	0.4615911	0.4268773	0.2024349	0.636052	0.2859198	0.2288679	0.1451143	0.7613425	0.2818294	0.4805711	0.1171614	0.3548735
ABCC4	ABCC4	3.172145	1.440659	4.249977	0.2070513	2.081032	0.2645799	1.889775	1.206346	1.150729	0.02506153	11.87405	0.93802	0.340681	3.832255	6.983461	0.7743262	4.408428	5.590136	0.05335873	2.505369	1.865835	1.427253	7.093922	0.4483272	1.935203	4.799448	0.892313	1.896723	0.8308976	7.472854	0.7179963	1.890243	3.567795	1.648016	0.1302301	0.9825312	2.227336	1.232194	1.983564	1.90021	1.759823	0.7995585	0.4020577	3.820993	0.08429077	1.407721	5.55749	0.364324
ABCC5	ABCC5	2.984996	1.475586	3.15793	5.899687	6.624301	4.402247	6.43862	3.27813	3.712129	6.68896	4.171271	2.698259	6.057002	5.21526	3.412338	4.730185	9.496055	4.460909	8.925976	2.700905	3.092579	4.912989	5.801962	4.614615	6.224893	2.619555	2.587396	2.233997	5.416029	2.589446	9.028742	3.374454	3.425614	8.13619	2.521717	2.043893	9.505319	5.342282	5.20321	6.673507	3.44699	7.38296	6.820574	3.692749	2.269034	1.876618	4.434958	3.647935
ABCC6	ABCC6	0.06662445	0.02702458	0.04004172	0.0933031	0.03299022	0.218418	0.07160351	0.1039866	0.05884678	0.0319059	0.0946626	0.0564605	0.007889532	0.1266108	0.04828946	0.07159419	0.06821724	0.01824825	0.08279109	0.03733317	0.04180533	0.04028225	0.1032655	0.05655462	0.02844887	0.04381053	0.1186721	0.06743758	0.09637158	0.08413486	0.1063857	0.1048397	0.07084368	0.01482349	0.1082959	0.04160401	0.4471364	0.002903363	0.04777778	0.0389865	0.1051013	0.1409237	0.03937391	0.09162618	0.05812669	0.1078623	0.1396998	0.06792159
ABCC8	ABCC8	0	0.04520775	0.3525439	0	0.003065961	0	0.01064721	0.005522311	0.004474599	0	0.1818153	0	0	0.02053813	0	0	0.003901417	0.00508773	0	0.0138783	0.004662238	0	0	0	1.984374	0.04663779	0	0.006996105	0.006580167	0.001954778	0	0	0.007406877	0.006199325	0	0.01657066	0.0228393	0.01942743	0	0.003623229	0.08673661	0	0.002744425	0.1277298	0.005402032	0	0	0.04398265
ABCC9	ABCC9	0.8419477	0.50337	0.981956	0.1024534	0.06186472	0.0452839	0.07898476	0.6194127	0.7869226	0.1742149	0.1409682	0.4816377	0.3864054	1.333142	15.92501	0.1332694	0.7652287	0.8544919	0.2225024	0.1317813	0.746138	0.5238856	0.889843	0.1029345	0.2618931	0.3743126	0.2618108	2.36662	0.1653167	8.154334	0.1939637	0.8696659	0.3150285	0.2845172	0.07866848	0.3127263	0.16943	0.1056876	0.4866239	0.3418931	0.1919894	0.4006043	0.1433281	1.522963	0.07053055	0.07138878	0.4576792	2.810348
ABCD1	ABCD1	2.807028	8.758941	20.02858	22.80722	40.78159	156.5359	3.840201	6.976718	15.18949	41.31426	8.785486	30.19844	67.65338	35.57469	1.587453	48.50232	12.34419	2.505085	3.167416	13.99451	8.468149	7.95582	17.21831	30.07523	9.144367	29.10654	30.19809	14.75631	102.0762	10.71102	29.4499	14.0942	7.669533	11.60081	33.64468	16.63645	17.57234	31.80249	15.60376	128.7089	11.9704	5.573468	157.3477	12.52435	48.23177	38.21765	11.25509	6.710059
ABCD2	ABCD2	0.08830203	0.05146032	0.07661245	0.2800844	0.03664507	0.006377629	0.0115689	0.9540566	1.643338	0.002416407	0.00318636	0.2204546	0.05736163	1.723914	0.1276703	0.1816442	0.1250549	0.03040486	0.0547219	0.05654885	0.01013166	0.04881269	0.6919157	0.0205593	0.06894679	1.221027	0.07989048	0.09502164	0.002383263	0.03185994	0.04134997	0.01270412	0.2655861	0.03143456	0.01280286	1.519632	0.1034017	0.01759099	0.2155	0.4369935	0.0636791	0.2883436	0.09542398	0.5501009	0.158481	0.00726133	0.02257114	0.02655004
ABCD3	ABCD3	4.16525	0.6365155	7.442889	12.44122	0.7351734	0.732815	5.679572	13.96851	3.8306	18.14078	3.381043	8.451062	7.344572	5.433885	5.651237	4.071089	15.10522	8.367764	5.642089	5.276342	6.718833	4.246063	7.295539	5.631536	5.22604	5.9599	2.521941	9.190346	2.987594	6.199189	18.56116	4.498712	6.839399	6.298104	2.697901	4.675475	7.449598	12.20646	10.7298	11.3499	10.61676	4.698446	5.205214	5.315375	1.266112	5.454939	7.84608	12.23366
ABCD4	ABCD4	5.48468	3.20314	5.678876	5.412477	2.403013	2.272963	3.606694	5.258756	4.505457	3.798898	4.488026	2.700269	4.075998	5.030375	2.910049	3.652767	3.00203	3.014309	6.550632	2.684491	1.533966	3.034865	3.80152	6.332738	3.477853	4.226279	3.910018	8.80499	3.76544	3.936015	4.069668	3.824295	3.057229	3.705635	3.724994	3.875791	6.278812	4.552482	7.573485	3.660352	4.602417	2.298128	3.716524	3.588343	5.795596	2.13593	4.104423	5.197672
ABCE1	ABCE1	20.84744	10.93943	15.71161	18.28309	2.889118	2.816289	7.285794	20.59409	12.81895	19.17576	8.734246	18.45352	14.30082	16.72045	25.16713	9.747619	12.96654	38.66518	13.27946	8.945011	16.33247	10.88935	20.76329	11.08147	10.71247	8.926022	5.122774	17.9782	8.065798	23.06659	17.40839	18.06963	13.43576	12.69849	5.057644	14.6683	14.0638	13.1504	17.93752	18.7215	14.79865	14.36898	10.15152	14.43947	6.878822	13.26712	36.98074	14.25937
ABCF1	ABCF1	18.68163	27.39223	52.00676	38.59659	64.39242	36.60395	24.22446	26.91202	42.93511	31.55013	48.42347	35.74801	32.64673	34.23632	29.83079	20.80802	38.49055	71.18413	38.42311	15.65013	23.91533	53.61456	41.48374	32.30088	33.38076	24.99054	27.53468	42.55235	46.20111	37.92933	13.37157	19.01924	26.84271	34.91831	54.24341	28.53218	28.11106	45.39722	48.4677	29.20059	50.11617	54.8638	42.3484	29.11538	24.92538	31.54108	64.6054	21.172
ABCF2	ABCF2	10.742	27.36861	26.73551	49.90699	61.86672	27.87897	23.14837	25.31252	19.33963	27.9579	23.66592	14.0762	24.3035	22.62747	32.32197	20.42126	21.68772	18.09901	31.69081	20.51903	25.73947	12.97246	27.30778	24.63294	20.00225	21.33058	21.36615	34.85575	22.16315	22.94235	36.43501	35.73419	26.46385	28.8377	33.98001	21.3875	13.28903	21.1028	22.01719	15.84029	26.23434	35.66013	37.35398	29.532	24.05327	15.97281	32.58029	17.32522
ABCF3	ABCF3	8.166685	7.291467	18.33191	11.96253	24.52863	20.77047	19.25095	9.51031	12.01038	12.60423	11.57777	14.44686	15.11826	13.33726	11.20354	19.12697	11.69327	10.61295	10.58381	14.6963	10.5558	12.54347	13.2274	14.70006	19.73727	12.94833	8.747804	10.66645	20.6028	8.267253	11.49559	13.53274	10.65075	12.30094	27.37041	10.80235	6.258192	13.39045	8.71226	15.69615	11.87953	12.88176	21.14529	13.57949	12.81208	14.44484	12.22897	7.811803
ABCG1	ABCG1	1.175011	2.41719	5.88179	1.04486	1.975918	0.3477251	1.509124	4.243845	5.328149	0.1108168	0.6721841	2.466189	1.048998	11.26611	1.18997	1.118986	1.019562	1.270427	0.3934734	1.098807	0.5902643	2.624087	3.683238	1.658722	0.5716989	4.832372	2.637929	2.24664	0.4809059	1.09745	0.6568938	2.095249	6.359204	0.796309	0.779593	4.796502	6.12458	0.6131113	0.9473125	3.659062	0.8021182	11.30629	1.932803	10.44854	6.466392	1.639128	0.2760309	1.301467
ABCG2	ABCG2	0.1428361	0.4243769	0.2891635	0.2942626	0.3000569	0.5580215	0.1749092	0.7952378	0.8236996	0.2238645	0.1557978	5.20374	0.4100452	0.9439861	1.057523	0.1465139	0.3245475	1.735613	0.3989988	0.3929166	0.7018022	0.7191524	0.7356018	0.03086298	0.875052	3.82843	0.6835959	3.364757	0.1962613	1.399286	0.06572467	0.6729349	5.875061	0.4940356	0.2429863	0.1482719	0.7397505	0.4391114	0.7573669	0.3951203	0.2687531	0.4538646	3.123307	2.331273	1.540729	0.1308058	0.3630331	12.65715
ABCG4	ABCG4	0.02007711	0.01861437	0.213386	0.03322877	0.05964911	0.4694611	0.02877005	0.02387512	0.01934545	0.002403691	0.01267837	0.01512376	0	0.03329791	0.07408244	0.005393682	0.01686736	0.02474579	0.01512054	0.04500102	0.02183642	0.01213895	0.01952552	0.01363408	0.02805708	0.07201196	0.06357606	0.01701389	0.2275892	0.02746665	0.004839103	0.1600721	0.03202284	0.01116755	0.02547098	0.01791037	0.03291443	0.02449779	0.006398984	0.4934363	0.0253376	0.02506248	0.02966307	0.03263156	0	0.5345108	0.01964582	0.573104
ABCG5	ABCG5	0.008461261	0.03922403	0.141317	0.0258533	0.3519378	0.101598	0.1648972	0.07043321	0.06250565	1.150776	0.3366184	0.110478	1.234421	0.02338835	0.0133805	0.009092413	0.2630163	0.04171529	0.09176215	0.1390778	0.09061119	0.01227797	0.1686904	0.08618879	0.02627628	0.0566507	0.08707848	0.06692282	0.0239787	0.1709611	0.01631506	0.4615717	0.06747825	0.7417337	0	0.03019246	0.3467849	0.08849402	0.2912518	0	0.08115456	0.1643023	0.2800258	0.2073406	0.8267897	0.1217639	0.1182785	0.05342552
ABHD10	ABHD10	9.439641	4.95072	9.006595	6.260932	3.226193	5.893143	13.41332	13.65379	8.19879	11.49102	9.013846	8.769374	3.981062	13.3747	19.19511	14.72863	10.02694	12.07133	9.510337	11.38863	9.232983	5.216001	8.415276	10.28057	13.03303	10.22461	4.033375	7.008557	8.203556	6.859384	11.48146	9.723504	14.70164	4.40451	3.205409	9.406136	9.650745	8.623143	8.514421	9.746884	10.6717	17.81559	12.55508	12.35934	10.84753	5.585179	9.630104	8.009584
ABHD11	ABHD11	3.561492	13.59691	8.727206	4.866836	9.777733	17.10228	8.906561	6.606295	4.279691	11.58338	11.43616	5.379439	9.518293	7.069841	12.96032	12.83353	13.27389	4.240902	4.755543	12.0101	6.718647	1.855695	9.414696	18.87222	5.696614	14.24403	11.23426	18.13194	13.17163	10.76629	17.67864	7.628241	5.271145	5.488724	8.670277	10.84396	14.59678	4.726795	11.78947	8.668879	12.31431	12.62614	8.662921	8.252142	14.73237	7.222851	10.83363	5.498931
ABHD14A	ABHD14A	2.806093	6.528674	17.29688	5.972135	13.16077	18.57853	10.7886	4.48596	5.484187	5.058322	9.787805	4.719455	10.19028	5.253939	3.844446	9.124455	7.383804	2.414505	3.796025	10.68046	2.369827	13.6177	4.190044	12.68287	3.222634	6.178146	17.26855	5.134797	6.139272	3.989333	6.897402	9.525571	7.086521	6.490744	17.6991	5.072638	8.961925	5.555847	3.568998	3.800435	4.336458	7.013099	5.311423	6.87095	6.697861	4.409615	2.375757	3.914127
ABHD2	ABHD2	177.0971	26.71153	17.49482	8.745089	4.449503	4.95517	30.80954	26.10889	15.56557	7.340794	4.630489	7.066861	13.10534	10.02172	15.38091	6.740234	15.73975	2.665101	15.59664	36.55388	45.73261	7.226018	12.88656	2.832758	6.2551	20.74667	7.040585	20.23641	26.1782	11.6639	6.026669	25.14956	56.15839	38.34042	3.981632	9.65407	1.631099	10.65186	4.672229	16.48453	101.4467	52.26065	29.11721	59.73653	7.121249	4.164008	3.519969	81.68249
ABHD3	ABHD3	1.369771	1.717808	2.112605	3.340915	0.8234375	0.8383179	1.42565	5.966888	5.983333	3.469746	1.397639	3.149785	2.490565	5.79101	2.048326	2.343494	3.001123	3.096193	1.537636	4.30369	2.535676	1.241407	4.434618	3.108798	3.277661	4.968216	2.151632	2.612097	2.880739	7.431974	1.765435	2.262854	1.590669	1.802924	0.5945002	5.783011	4.798499	2.377623	1.856588	5.287392	1.586737	3.475797	1.593459	4.120916	3.312623	3.937219	12.21428	1.892898
ABHD4	ABHD4	7.041474	12.19291	8.505284	10.8777	16.48701	23.50363	14.75252	10.29101	8.902418	10.87369	6.895735	9.790926	14.3793	6.284857	5.120228	24.01738	3.976316	10.81987	4.091044	4.738025	6.069085	14.89549	4.97901	13.77547	11.30223	8.044241	11.16099	32.48592	18.53783	9.899679	8.373115	14.91828	7.092676	8.679114	27.65815	10.2271	17.8894	7.764861	10.94401	8.169992	17.36882	14.97011	27.73803	8.957265	11.55126	4.969224	4.332935	9.485459
ABHD5	ABHD5	4.832522	2.203421	6.955688	6.170072	2.659874	2.928589	2.127237	5.168486	3.36562	6.681401	2.945133	5.964943	8.579552	3.264046	5.188867	1.91405	4.647673	2.054728	1.518569	4.396423	5.32987	2.375856	4.656328	2.816732	2.909012	4.152361	3.794236	3.344935	3.0371	3.471099	3.84587	3.647621	1.424446	5.347314	2.37931	3.370895	1.260758	3.750004	2.795805	5.373084	3.937238	2.934354	2.809023	4.123814	2.804993	5.526362	3.723044	3.639235
ABHD6	ABHD6	2.705576	3.545179	6.657962	10.36149	4.475837	3.896337	13.15551	7.029248	3.991451	7.853867	3.64412	3.642314	27.22353	7.922296	5.339524	11.98299	5.293918	1.258704	0.8665715	6.28381	5.13617	1.230191	4.669712	11.42293	9.434332	17.30937	2.263365	3.82171	9.626755	2.584186	5.466342	7.099005	1.818472	5.857765	2.369892	7.091334	2.056012	8.212364	1.956647	11.67355	6.884291	2.286877	9.049482	4.227999	7.110793	4.928436	1.873263	2.639569
ABHD8	ABHD8	5.611539	3.862414	9.320297	4.409801	6.732696	8.973824	6.873805	3.251856	5.681509	6.452296	2.32942	4.949475	4.146703	7.692628	4.076633	8.180457	4.911847	2.793099	5.680672	8.864018	9.327674	4.574292	6.122227	2.137482	4.060291	8.01005	4.510017	3.030778	10.77674	5.467662	2.094012	8.16389	8.556608	3.625171	4.237142	10.65223	1.190806	7.825274	2.206134	5.811748	10.14465	6.629612	6.043452	7.15822	13.68505	3.412585	2.030751	9.83223
ABI1	ABI1	26.21872	8.060176	10.31427	13.51335	6.158454	3.456783	8.999463	23.27631	21.82506	20.17668	6.182548	22.48485	9.463493	24.78539	17.61062	19.36568	10.8866	9.867936	9.643945	14.81925	12.35657	8.716831	26.76116	13.9661	9.505956	21.77996	5.818889	16.68905	6.263226	15.55511	10.66571	6.848271	9.041765	18.12058	7.322783	23.57091	23.73331	12.35207	13.33796	29.77498	16.32241	7.15825	10.57978	10.92314	12.84736	16.02763	19.35232	11.64595
ABI2	ABI2	4.329942	7.26096	3.741032	1.898945	0.814997	1.185103	2.88129	4.092602	2.582975	4.54642	3.377926	3.299445	2.827075	1.94885	2.685299	1.795497	4.478706	2.48462	6.777391	2.234654	7.466175	3.515294	3.688792	1.221235	6.578522	3.581443	1.740863	4.155389	1.773998	4.55279	3.075443	3.852985	7.80317	3.6176	2.362792	2.231781	1.318184	1.895428	2.063934	1.488379	2.779982	2.716264	2.418996	3.357883	2.973956	1.923015	2.70587	9.307779
ABL1	ABL1	25.50771	36.33188	12.45029	13.79939	29.14186	25.81247	34.13434	19.47254	19.77463	28.75406	19.53447	26.06015	22.1754	15.27156	33.64629	10.58206	17.22681	20.39352	22.19437	6.647351	20.62401	44.52902	22.54133	6.147475	18.92032	35.44243	12.31599	37.00217	25.06698	47.32111	25.76704	14.42026	38.89809	36.95746	45.34676	12.39842	19.74114	12.1622	12.16437	17.20173	13.29924	38.69347	12.50192	20.24805	13.67519	11.84369	18.39627	45.36845
ABL2	ABL2	6.967338	8.380363	5.507165	17.77983	6.716976	5.490246	3.004908	13.16566	8.94819	25.22718	8.277759	29.53784	19.843	5.473477	14.80961	10.83703	4.264679	18.96434	12.03768	4.406403	5.952882	16.09403	9.504068	9.251619	7.7744	3.61533	13.06697	9.818722	7.350971	18.62144	10.85699	4.414639	3.785704	25.55838	6.986691	9.917558	10.47446	13.24373	9.875363	25.23996	13.10617	8.177581	20.5044	3.41725	4.41081	10.08803	14.0658	5.013423
ABLIM1	ABLIM1	0.9725607	0.5631953	3.681185	6.290805	1.806319	0.3869143	0.1718083	9.33196	6.308904	1.827883	0.9927183	2.353973	1.365409	20.81201	0.860603	3.613329	3.746496	0.9449999	6.658883	0.6027501	0.8152804	5.041988	13.29139	3.035913	8.415159	5.192496	2.395606	6.736312	0.5919004	1.181192	0.3658369	0.7426267	5.937046	0.5746701	1.035622	3.222356	1.508161	3.799676	1.550891	4.565331	1.426182	33.28776	2.152077	5.43941	6.420881	13.58289	1.508405	6.060341
ABLIM3	ABLIM3	8.105314	2.415397	14.60735	4.144258	1.702755	1.514257	7.576265	11.44406	2.602612	7.464795	3.934037	17.0539	3.951035	3.232117	4.91669	1.853871	3.319658	0.7040116	1.139163	2.590915	5.599913	1.487698	1.83455	4.535308	2.042894	8.210863	8.23927	6.261356	0.6831522	1.599108	8.410782	7.926659	1.959512	0.5951484	2.58108	0.5596366	0.482091	10.03009	1.463493	1.658744	36.14823	11.51469	6.853669	5.058894	0.9527494	1.78677	1.081568	16.57337
ABO	ABO	0.06687512	0.02066762	0.2456984	0.0252267	0	0.04382839	0.0482702	0.04123569	0.05091399	0.06405189	0.02189733	0.06219251	0.0438001	0.2930279	0.08617093	0.03726258	0.1976834	0.05698594	0.008953814	0.05921759	0.08952026	0.04073332	0.1565725	0.06727989	0.05230443	0.06396417	0.1607856	0.003731476	0.002339753	0.0625566	0.06686249	0.5363042	0.02106969	0.02645202	0.05970336	0.2050464	0.07309007	0.05180953	0.1894619	0.1004902	0.03500927	0.04947021	0.08782678	0.1114799	0.01152501	0.07485204	0.02769884	0.05995027
ABR	ABR	35.13719	24.94946	23.28387	56.73755	23.34922	29.94732	23.1804	13.92485	18.39139	17.38176	11.10362	27.28568	13.15249	18.69682	13.10738	8.668986	32.85545	6.476361	10.63769	6.131757	11.16598	20.03952	19.08458	29.16607	8.403184	21.144	18.39524	32.7126	50.06385	20.27198	51.70667	19.35241	10.67905	30.874	109.3862	17.8589	46.18979	14.90841	40.37821	11.08466	7.80144	23.5927	15.63249	14.96258	17.39282	9.52036	26.2968	15.71748
ABT1	ABT1	5.731622	7.218978	13.27794	14.95827	24.9669	10.77221	13.11067	8.630909	23.53081	12.39517	17.52423	12.26384	11.68202	16.30341	18.16717	16.86601	16.0241	25.55652	12.93217	9.354082	8.304681	17.26909	17.44907	25.9629	14.0473	11.96473	11.92237	11.37652	10.67747	11.73539	6.904774	5.63436	11.2926	13.29866	17.06831	14.18327	12.92227	21.08324	21.58123	9.426902	9.649906	23.2366	14.07271	12.55434	20.15127	16.95727	33.06909	9.384522
ABTB2	ABTB2	4.047624	10.86208	28.51947	8.538296	6.773807	0.7319936	6.649997	4.207419	4.966374	4.610268	10.23203	12.37403	8.562397	2.6663	2.772532	3.366734	16.95477	10.16926	6.845103	5.627382	12.90164	21.12719	5.983114	5.935779	18.76725	8.448149	9.760699	5.380356	2.421496	7.942233	18.74582	7.378236	19.31227	16.18066	9.683921	2.777974	4.420325	23.65881	8.839786	4.508683	5.128128	13.57218	5.38638	4.463052	5.249643	2.518478	11.4737	6.600786
ACAA1	ACAA1	3.282245	2.599583	6.254642	7.175401	8.998509	8.47908	6.613935	8.275103	7.715228	5.665837	5.303388	5.065043	15.71352	6.445152	4.025373	5.102602	6.450933	4.161353	5.732487	9.196896	3.751818	3.560852	5.531199	8.714165	7.590375	7.4629	7.931911	5.64384	5.579754	4.59425	7.983659	7.405133	3.845709	5.12081	5.515533	6.815458	2.661411	5.821726	4.153415	4.561903	5.326217	5.030499	7.88989	6.009742	8.471012	6.33611	5.193762	3.503033
ACAA2	ACAA2	13.9786	1.622539	16.86939	9.278644	5.498466	6.686823	12.68824	9.637987	8.971481	15.46881	1.70079	12.21353	7.674106	12.71791	8.403862	6.992159	10.46126	9.562824	12.94814	9.467916	2.103803	3.73713	15.59828	8.660342	8.352498	6.695454	6.091901	6.768886	9.81349	13.34353	0.9572876	8.257636	6.932059	10.28384	10.24284	8.60528	7.757534	1.869262	5.478837	15.16491	4.495468	11.76823	3.71154	8.47256	7.110755	7.707137	51.60238	12.22225
ACACA	ACACA	7.729838	4.614758	6.058357	5.975158	3.003417	2.182168	4.905711	4.814019	2.99993	11.68292	8.055734	4.601825	2.969317	4.078677	6.723208	2.528723	9.056514	10.21841	7.018262	2.024815	4.564701	7.591271	8.214035	3.09087	5.710969	3.398706	4.972841	5.616678	7.444825	8.890032	4.624921	4.244285	6.303779	8.87456	5.739015	3.588447	5.022111	3.679686	4.513169	3.834394	7.143304	7.685699	4.604667	4.430171	2.975248	4.787995	8.234368	4.881486
ACACB	ACACB	0.789881	0.6206727	1.771496	0.4552891	1.424088	2.615216	0.5808668	0.9676893	1.642071	0.9435904	1.227808	1.596486	2.110558	1.863057	0.2379248	2.356355	4.313412	0.430315	0.4615205	0.7133668	1.303531	1.33826	0.8884721	0.7029155	2.093102	1.642795	1.834695	2.531988	4.330382	1.174687	0.05230268	1.540712	2.347806	1.954418	0.4074425	0.5435767	3.484575	0.680864	4.369681	2.123133	0.4228359	1.108818	1.145214	1.777573	0.2499057	0.2248414	0.3409553	1.855437
ACAD10	ACAD10	1.601813	1.604378	2.878902	6.872156	6.454679	6.098289	4.003879	2.028466	3.462691	3.52408	3.29161	2.426513	3.45228	3.754517	1.569823	2.993808	4.154143	2.125607	2.590561	2.454108	3.297705	2.243385	2.27587	4.556898	6.030568	2.036043	3.099734	3.562709	11.4876	3.547142	4.984616	3.88359	3.40838	2.815069	2.170759	2.615801	7.011369	5.651886	6.029763	6.332733	2.09223	2.494991	1.468392	3.18309	3.714384	4.095472	1.960793	2.258695
ACAD8	ACAD8	2.167423	1.844765	5.37153	4.263092	2.155161	3.565778	3.314602	2.520044	3.398993	1.857404	1.734416	1.980814	1.518496	3.669864	2.696691	0.9288102	5.696807	1.43005	3.447071	6.805247	4.434252	1.430364	3.60131	3.194007	3.035712	3.162074	3.108652	4.465004	3.48149	3.571858	3.4686	3.987823	3.006817	3.338562	1.280233	2.558186	2.280137	4.548992	2.9422	3.484847	1.300107	1.587101	4.273156	2.485992	1.439284	1.995204	2.475361	4.545638
ACADL	ACADL	0.08617629	0.01331631	0.0472493	0.003657095	0	0	0.03293032	0.008539864	0.0046131	0.01031728	0.03627929	0.0396704	0.2630576	0.03970096	0.01135648	0.01157556	0.07541582	0.01573563	0.008653515	0.0697509	0.01201637	0	0.01396812	0.01463027	0.04460312	0	0.02274044	0	0.003391921	0.006045854	0.006923572	0.01808084	1.38596	0.006391213	0.004555341	0	0.1530506	0.005007191	0.03662152	0.0168092	0	0.02390552	0	0.007182734	0.2172004	0.05683983	0.01606192	0.03022936
ACADM	ACADM	6.577494	6.35759	8.736176	6.477974	2.428732	0.503222	3.779591	16.10525	10.41609	13.69635	9.466591	9.712802	11.74535	13.88291	6.514622	3.92831	10.25851	9.124045	6.534176	10.75292	10.12613	4.730058	13.49757	4.080119	9.83404	8.8876	4.07917	10.0059	6.931412	13.9531	6.005123	4.788367	8.327067	6.878716	2.099713	8.937373	7.044917	7.061612	11.1835	28.36804	7.325048	5.812475	6.704861	6.792671	4.662036	6.098837	13.60741	9.76817
ACADS	ACADS	2.080166	3.21803	13.71039	7.899512	18.75634	42.7509	6.99729	3.222844	9.800366	0.3301607	17.18928	7.479601	11.01302	8.391612	2.775746	28.00553	19.08887	3.600832	4.211079	10.53282	2.665211	7.681332	4.022914	15.57908	13.53998	18.82181	16.87224	14.64402	23.21533	4.768415	1.105888	13.642	7.912283	6.077526	11.52874	8.347349	16.89523	10.40139	11.93385	20.64451	2.268173	5.875951	21.90338	8.375761	19.34454	10.10953	3.967941	8.950188
ACADSB	ACADSB	3.582867	1.273681	2.506059	3.210935	0.1926943	1.984412	1.742156	4.547877	4.308908	10.90452	0.8992892	3.74007	2.418531	5.694597	1.305064	2.749703	4.43478	0.8076737	1.643259	1.812165	2.738218	0.9395244	3.535819	3.348893	3.98492	2.584623	0.6891745	5.331388	4.287721	3.685709	3.289304	1.530909	3.472665	1.137526	0.6479793	2.607239	3.411232	2.792874	4.035257	7.56182	2.128722	7.035446	2.396959	2.217072	2.844904	1.459181	2.371969	5.533876
ACADVL	ACADVL	41.21627	51.20616	29.22789	40.62779	39.89627	19.04545	43.0924	28.72856	29.25449	24.12077	44.39838	51.7256	29.75106	39.24419	26.88796	28.82843	41.63336	13.28704	21.42777	70.26999	32.93223	7.545055	34.52483	68.15338	39.22769	33.86516	62.44058	41.37153	71.32699	28.92828	46.42972	53.39691	51.27015	39.02487	16.41608	26.74805	75.65759	28.50115	74.441	61.53948	28.17273	22.24062	32.93249	58.77057	56.71746	38.66701	31.35413	30.36294
ACAN	ACAN	0.1688063	12.92594	0.5724854	0.06612644	0.2800531	0.346484	0.3804172	0.1269635	0.04819396	0.05527519	0.1803974	0.1869347	0.1403266	0.2456677	0.6312436	0.02480658	0.1684859	0.3113987	0.3859596	0.02371513	0.6605197	0.07397395	0.2483577	0.04702931	0.05376663	0.03035972	1.400315	0.4923239	0.1417443	0.2866593	0.06120392	2.122636	0.03068318	0.3184427	0.2050054	0.1544499	0.2932984	0.1126701	0.2887835	0.02476537	0.6161657	0.2497456	0.104025	0.9062453	0.08727441	0.205552	1.182681	0.4980113
ACAT1	ACAT1	8.435471	4.162608	13.58524	9.739713	2.593914	3.045758	10.33262	4.906684	7.929816	7.018484	9.628577	6.689038	6.226425	7.880901	15.67963	3.943281	14.12404	11.17478	10.40584	7.231074	5.842121	2.745568	12.33984	6.488238	6.970478	4.71751	7.282578	19.1984	14.93601	14.0325	16.61042	7.122035	9.272362	6.147841	2.51006	5.808891	6.311584	5.856073	6.086755	27.87871	5.275536	12.56559	5.130128	6.444097	6.832522	5.568737	16.78037	8.301718
ACBD3	ACBD3	29.63291	39.11279	24.49203	23.51942	10.87842	4.686643	18.87874	15.90104	12.38978	36.37367	22.18193	35.42183	20.92905	17.25503	16.65674	10.50258	20.59409	17.26159	5.62353	15.163	30.94415	16.69693	20.15647	11.24299	22.65846	14.68689	7.925239	24.15378	11.21034	27.6173	14.86344	12.13384	29.48433	26.77568	7.678396	12.62534	18.4312	21.1614	21.20797	40.59867	18.56702	26.58493	20.97762	20.54948	4.379879	10.21	21.79567	27.5785
ACBD4	ACBD4	1.546286	0.5525852	2.522857	3.103081	2.036282	5.125727	2.675676	2.676419	3.737557	2.486975	3.389957	2.733547	1.289818	4.907837	0.5097063	9.39201	3.263457	0.3470382	0.5825859	3.020561	1.782558	1.503921	1.718634	6.770203	10.44783	3.711401	2.349246	1.802095	2.598539	3.059734	0.859911	2.560459	3.319444	0.8197568	0.6609528	2.903082	5.794247	6.39913	2.688663	3.915271	2.440609	3.075446	2.65035	2.005138	5.236251	2.489131	0.6665195	2.622888
ACD	ACD	5.20529	4.871326	4.314966	12.10509	6.899089	32.14909	8.475064	6.004165	7.30853	8.306117	3.262388	6.998565	6.98201	9.912537	12.144	7.2517	8.61085	5.761705	8.984889	6.099917	5.471041	9.253845	12.55598	15.20709	6.168753	4.572383	7.862688	4.303516	12.51892	9.344116	7.9796	7.88467	9.247388	5.901524	14.26059	9.067519	2.889881	11.39884	6.990967	6.514831	6.532176	12.65159	18.63057	7.916878	11.00835	6.471886	9.075688	6.860116
ACE	ACE	1.00467	0.8739105	0.7655677	0.3794084	1.8185	1.407766	3.103647	1.266318	5.973915	0.16398	0.4395882	1.57974	1.368834	2.583617	0.9659554	0.4508489	1.188628	0.7564771	0.2561808	1.577157	0.8084327	0.1947448	2.702489	0.4982773	0.4487165	2.022649	2.323481	3.659217	0.8424219	1.374842	0.2793357	0.9489586	1.192328	0.5508771	1.195816	0.9855339	0.2745094	0.7687184	0.5204891	1.277088	0.3324102	0.5198186	1.283107	4.356285	1.278132	0.2680407	0.4818128	0.6771278
ACE2	ACE2	0.02004323	0.007433184	0.02028819	0.02449676	0	0	0.04135896	0.1239411	0.2008532	0.02303649	0.01518837	0.1489693	0.02025368	0.04432229	0.01267842	0.03446131	0.04714891	0.01756731	0.05796488	0.01797003	0.005366047	0.00387791	0.03898514	0.005444427	0.02987705	0.007668314	0.0571219	0.02113711	0	0.04387248	0.02705325	0.006728503	0.1321377	0.02140552	0.03051359	0.04577319	0.05257422	0.06708054	0.102211	0	0.00809435	0.05782445	0.02369041	0.02004707	0.01865256	0.2307498	0.02241447	0.01687408
ACHE	ACHE	0.2235623	0.7274161	0.2177551	0.120293	0.9580131	0.127956	2.079317	1.284124	2.281504	0.1939239	0.4155369	1.258278	0.8151931	6.408169	0.1156224	0.3988867	0.9816314	0.1617478	0.4320437	0.7752786	0.09316729	0.27748	1.587578	0.2234302	0.1938712	1.420161	0.594395	0.4321271	0.1115707	1.139932	0.08946829	0.7717382	0.9284543	0.1126214	1.091685	0.7766689	1.161762	0.2764638	1.226104	0.3422752	2.099539	6.407618	0.159543	0.6075311	1.982371	0.05463222	0.3585066	1.105311
ACIN1	ACIN1	15.12639	12.52677	17.81883	27.12094	13.62747	19.85252	10.75966	23.53872	20.60208	20.49406	22.33981	14.77966	17.07935	24.89422	16.32045	21.09995	13.6965	18.22083	29.70777	9.553855	10.1913	22.832	22.68282	38.13446	16.84137	19.31761	20.7056	25.92462	21.5495	15.95611	21.30717	14.78258	15.62509	28.86906	19.20336	19.8618	28.08067	19.2026	33.50756	14.40876	14.3997	22.85906	22.91625	14.27745	17.06957	12.38808	19.0739	21.76864
ACLY	ACLY	163.5154	41.44981	90.13725	63.63074	72.17414	23.39968	38.23097	59.14793	36.92323	77.79764	71.21942	67.75706	25.13738	39.60488	108.071	34.68607	47.45388	113.9441	42.58852	32.25726	50.35389	71.22067	55.91212	33.05579	57.75305	48.24892	41.31003	27.58872	39.29997	88.71087	41.06339	60.50082	56.63847	60.53844	38.78782	31.67323	22.03231	68.28366	39.84728	40.13958	51.11227	74.7591	63.50326	67.72204	27.05592	43.77675	101.4192	47.33018
ACO1	ACO1	4.26414	9.849879	7.394772	4.294215	9.286161	15.04196	4.654304	5.697519	9.448571	5.484735	2.367818	4.531785	8.212089	3.712813	10.05831	3.324177	5.861039	7.542801	2.502619	3.206127	10.12922	3.008662	4.977602	2.665133	5.051055	8.537615	3.832499	5.223688	5.309147	10.8381	4.840099	5.568186	2.452046	1.985545	5.980569	4.581837	7.554118	3.012381	3.933131	6.540198	5.198958	3.862428	8.519117	5.056693	3.692999	4.430692	5.523393	5.077087
ACOT11	ACOT11	0.861978	0.06572676	2.402263	0.05907511	0.78078	2.402985	0.627987	0.05364692	0.5019616	0.001543156	0.4191812	0.2233154	0.107861	0.1193553	1.267148	0.0398212	0.5630949	0.4201138	0.04077065	0.9870886	0.511149	0.4987609	0.1472895	0.2932254	1.0107	0.5054619	0.380094	0.08616891	0.2191665	1.521901	0.06058019	0.7734444	0.1970188	0.01577291	0.01226417	0.1126839	0.5018582	0.05392265	0.07189194	0.07542459	0.04229314	0.1322953	0.2304266	0.4995596	0.2211592	0.9158472	0.7603536	0.2407649
ACOT7	ACOT7	79.86893	30.79608	28.33381	34.74774	41.19432	94.81417	48.42472	40.6795	32.2728	43.78419	28.65804	36.99508	76.76356	16.39249	35.324	46.36827	30.03783	19.88469	41.83707	114.9152	51.01263	33.78298	29.99505	33.40464	26.94462	48.91098	60.3732	18.5125	82.65778	21.80511	39.92665	59.45865	6.423589	25.75415	26.91351	26.52661	8.164413	66.77616	15.38857	110.9647	40.38957	10.89531	84.46549	19.1113	56.84909	39.89776	15.42334	16.03582
ACOT8	ACOT8	3.149083	5.645356	6.957446	7.483773	12.06516	8.191863	7.507025	3.642628	6.047049	5.996502	2.745818	2.547555	6.440736	5.212432	6.580805	9.292908	5.385422	5.66013	3.925175	6.285283	4.737973	6.577002	4.99529	7.650897	12.49631	4.630562	5.287574	5.782535	6.521204	5.783482	4.264145	6.699645	4.981057	4.903716	8.625263	4.734706	4.292988	5.282167	4.819554	4.202824	9.409821	7.925284	5.413173	6.471243	11.6198	3.811416	3.855841	3.243194
ACOT9	ACOT9	18.56678	5.737063	7.876745	8.951617	4.941994	5.901321	5.609874	11.40116	9.546629	8.725688	5.459543	6.938599	7.169989	7.058998	15.3522	7.205819	5.219585	4.33279	6.761109	4.008013	6.926342	2.235728	8.541514	9.475916	6.214323	8.746553	10.7207	18.10656	5.211921	8.993162	7.300845	4.923572	4.765681	8.707471	5.511836	8.694137	4.847236	10.94716	18.50931	13.1941	10.41017	8.03934	9.728482	8.038933	6.682994	8.478446	9.246371	7.870683
ACOX1	ACOX1	7.490014	7.802027	7.385995	6.230365	1.999125	2.639095	4.665883	6.28697	6.968853	7.059942	4.370863	9.202005	8.914104	6.079645	3.783687	5.952697	8.254324	4.55684	4.091893	9.046411	11.00105	4.181754	5.656484	5.543022	7.266469	5.792311	3.779441	5.788919	4.418624	8.98	4.129952	5.508032	9.00927	5.323468	2.696078	4.934372	5.667526	6.113525	5.160468	8.704959	5.799036	6.336309	6.47503	6.131394	4.952875	6.816882	4.707418	5.678984
ACOX2	ACOX2	0.8238054	0.7637862	1.828742	0.1246104	0.1830933	0.05154658	7.176472	1.028143	1.928135	0.02734253	8.024776	1.425443	0.1957506	0.3697529	6.698641	0.05258944	0.3700351	0.09382967	0.06388554	1.365058	6.884067	0.1065214	0.5988963	0.3046424	1.205699	1.458871	0.2259975	0.1351686	0.08475497	0.3330397	0.078637	4.062699	0.8542931	0.1342925	0.1086518	0.4191111	0.6217865	0.1535517	0.1091848	0.08909444	0.6752605	0.0226263	0.1012273	4.421664	0.3036225	0.6631858	0.1322611	0.4592186
ACOX3	ACOX3	4.574889	3.672496	4.784055	5.347184	9.093752	5.901345	3.232119	4.496298	5.756642	4.734488	1.943206	5.445678	4.879295	6.650902	7.773911	6.675051	5.589915	5.994014	5.261252	3.699338	4.886078	3.570634	7.581151	6.652538	4.849264	4.802369	6.718617	5.16918	6.432226	9.246393	7.31429	4.131379	3.82468	3.984123	9.977839	5.525268	3.689661	4.468051	4.460409	5.414819	10.01442	2.747037	3.492053	5.095553	4.560211	8.509227	5.180193	3.819661
ACP1	ACP1	10.91063	11.01366	17.28972	9.251381	7.952762	13.9195	10.32627	22.94401	14.87279	19.74779	18.43356	11.06479	20.94462	16.0122	15.48703	16.17606	13.26322	13.15141	29.28051	17.30971	19.50986	9.848463	12.82945	13.33871	19.9067	13.14958	10.32653	10.93159	12.5653	10.95949	14.71709	16.41799	12.98943	8.969446	8.65356	15.91323	22.62531	9.142624	13.21042	16.01599	20.83167	17.39582	13.45941	14.73066	20.30547	18.03681	17.32908	17.23872
ACP2	ACP2	14.17951	27.68753	44.14664	19.44741	28.47558	16.18637	19.51238	19.70351	30.93239	6.061434	10.34332	16.46471	16.49545	20.81719	16.31085	15.16439	13.97332	8.235137	12.47042	21.25555	13.29694	16.42639	16.3687	11.71198	18.01207	29.59165	32.78513	20.2629	24.09666	23.33112	9.820647	18.11368	26.31233	24.0327	13.53612	27.6728	17.477	17.2095	9.715268	25.40411	26.71157	13.03709	10.88125	32.06024	32.758	7.729213	15.47311	11.25202
ACP5	ACP5	7.717969	26.54338	64.87033	40.12958	178.8325	392.033	19.06111	12.70286	73.14558	5.924428	48.85781	24.94606	60.2657	44.31857	4.545947	100.5578	95.74367	211.5278	30.78478	51.08674	46.37907	152.1061	33.23821	106.1829	36.75093	105.1349	139.5452	215.5578	82.70247	33.30264	28.0059	83.30835	22.50311	27.60952	11.29565	41.89297	109.3554	30.58786	88.6125	48.58414	14.53405	60.38195	91.51461	64.23364	141.2162	58.28623	4.315527	20.45814
ACP6	ACP6	1.542213	9.037847	2.180424	2.650958	1.699323	0.9047787	3.881379	3.783707	1.093799	1.459462	3.770888	1.252918	1.976264	0.759472	0.8823075	1.978239	1.179579	0.7784993	0.6992644	2.479487	15.57574	1.223321	0.4632622	3.229457	2.203411	1.097502	1.375065	1.889251	0.6799444	4.31827	0.02537292	6.403033	1.344645	2.326973	0.1352217	0.6949315	0.8197577	2.658905	1.320266	1.063643	2.081805	1.263	1.116725	2.308499	2.620603	1.626648	0.9697573	0.8834866
ACRV1	ACRV1	0.4838066	0.2044899	0.2232544	0.4492771	0.01878941	0.07194151	0.08971911	0.4738003	0.08226626	0.1294744	0.1437723	0.1286272	0.0629082	0.1809319	0.2175239	0.06880968	0.07770557	0.1247184	0.4972524	0.04252583	0.06190604	0.09635871	0.1383867	0.1352837	0.05302771	0.0748562	0.3154157	0.1768588	0.1680243	0.0778677	0.1440475	0.1851038	0.2950495	0.1329716	0.04513124	0.2132582	0.02332802	0.1091373	0.1088464	0.08881825	0.2514115	0.07105192	0.1261418	0.1138587	0.3145047	0.2559685	0.2307394	1.460024
ACSBG1	ACSBG1	0.005736797	0.1897052	8.137413	0.6914109	0.07070115	0.8967032	0.07672654	0.9960168	3.763772	0.2399313	0.6037824	0.1171589	0.0241543	0.05285823	0.008064068	0.07192176	0.9751755	0.01676046	0.3963352	1.945921	0.0383969	0.4532255	0.03161539	0.09609579	0.01900321	0.2432607	2.782442	11.60138	0.09032073	0.3477387	0.08111936	0.02567786	0.2765378	1.068771	0.02183409	0.06550627	0.1473435	0.8506609	0.22185	0.02983991	0.0212371	0.939988	0.1220525	0.03060211	0.4359985	0.1678655	0.1283099	4.817645
ACSBG2	ACSBG2	0.004565693	0.004233055	0.004621492	0.06045188	0	0.02308306	0.01570209	0.06515269	0.03519446	0.01311884	0.03459794	0.009171366	0.01153408	0.09086648	0.004813409	0.009812526	0.03835771	0.02000849	0.03300988	0.03411196	0.01222344	0.02650074	0.08436489	0.02480397	0.04537174	0.02183478	0.02168655	0.01031758	0.02156483	0.02690642	0.03521441	0.007663505	0.009709663	0.04469677	0.0231692	0.02606695	0.067365	0.02546738	0.0989522	0.007124528	0.07375322	0.09119051	0.02158597	0.04109912	0	0.006570377	0.01021169	0.04324259
ACSL1	ACSL1	13.21096	6.52245	15.59566	9.845978	6.15099	4.748208	4.576459	13.23519	8.539435	10.95015	4.165718	11.56083	26.21218	7.061167	7.289945	4.811976	6.042855	5.479457	3.253244	7.046802	4.20571	2.941241	29.18629	3.258606	8.931692	16.35362	8.283477	14.05458	29.13267	21.27003	18.54613	8.438944	3.576476	12.14299	6.478485	11.39961	12.34201	10.97675	9.763806	23.74146	5.241618	11.11306	28.13346	10.49314	8.943982	13.69193	12.54731	2.772618
ACSL3	ACSL3	18.00951	77.25349	55.64817	30.27807	9.865276	7.445697	34.16958	37.08901	25.8954	63.43172	36.99119	45.55604	34.65918	10.25069	26.5217	31.0464	44.88324	15.73242	13.07847	22.12007	85.90663	25.36254	11.71595	9.004586	56.19415	45.36246	16.74038	35.47628	42.76461	16.61127	20.29704	46.91047	36.14582	35.41051	4.026305	14.97029	16.67074	19.67608	11.9719	156.3519	26.9941	26.2403	42.20842	29.03816	37.95516	27.84714	11.28918	17.78576
ACSL4	ACSL4	24.16014	24.19683	7.44241	10.64938	0.8908494	0.5147378	16.15456	19.86165	12.20402	9.539921	3.891645	17.30253	8.580659	10.7525	29.96873	4.270812	13.58465	4.442954	4.313131	4.479736	19.66318	1.96034	18.75558	4.878057	12.43674	17.33371	1.914964	19.13046	4.90384	14.61678	7.398468	6.804771	6.297324	8.087216	1.216949	19.55331	6.314458	15.27874	18.64718	12.30018	15.18082	22.92102	7.823448	10.30094	7.191717	5.203941	10.41724	6.88294
ACSL5	ACSL5	1.196322	1.04027	2.090944	6.270097	2.227246	0.3568883	0.3577674	12.0526	12.24322	0.7081292	0.3049985	2.731495	1.426632	15.36343	1.809589	1.764649	1.582508	0.594282	0.3491987	1.465635	0.6738886	1.290288	7.107189	0.9032325	1.130699	11.09423	2.800022	2.311649	0.5966371	1.879826	4.226664	0.7296232	3.168355	0.8464645	1.018099	9.847532	1.285167	7.419125	3.192433	3.42053	1.537907	2.077749	2.072712	8.234648	1.823834	0.7485204	0.5235081	0.7467718
ACSL6	ACSL6	0.009666383	0.003983168	0.18047	0.04156854	0.02410963	0.001357526	0.004925052	0.3371862	0.4353486	0.005143501	0.01627777	0.0744334	0.01492315	0.636518	0.007926209	0.05078299	0.1380571	0.005883545	0.00647109	0.2920941	0.004313199	0.004156057	0.2015952	0.0087524	0.2134667	0.130466	0.01530475	0.1375372	0.05580247	0.06329517	0.004141953	0.007211111	0.1267687	0.00669108	0.009538144	0.06438641	0.4630867	0.03145273	0.03833975	0.03519574	0.03361533	0.4349955	0.006347408	0.08486562	0.004997608	0.004636884	0.02522328	0.3503851
ACSM1	ACSM1	0	0.01016464	0.005548688	0	0.02171482	0.01385707	0.006284116	0.2216349	0.1302876	0.005250277	0.02076961	0.02752847	0.006924065	0.08485302	0	0.01178118	0.0460533	0	0.01321085	0.02457344	0.01100684	0	0.03198656	0	0.006809317	0.05767395	0.0520749	0.04129188	0	0.004614938	0	0	0.02914421	0	0.01390878	0.1251867	0.02696008	0.01528841	0	0.0171078	0.04427505	0.03041272	0.01943753	0.03837922	0.01275339	0.07888571	0.01226043	0.005768691
ACSM3	ACSM3	0.03621619	0.04477016	0.6374557	0.05942756	0.05047822	0.02797367	0.2675578	0.3301822	0.4471906	0.07322867	0.02286994	0.0828536	0.04320415	0.887621	0.01696939	0.08432162	0.09296913	0.02645203	0.0145468	0.1503246	0.2572115	0.05060619	0.2661157	0.06831635	0.2124408	0.1731988	0.4109437	1.81567	0.03611213	0.06097949	0.02521722	0.3900613	0.1561782	0.005371903	0.01786786	0.2756925	0.2045064	0.1346756	0.138514	0.0910495	0.04875237	0.310324	0.0261594	0.3541817	0.1123446	0.07238586	0.02250044	0.0762246
ACTA1	ACTA1	0.2631763	16.08464	0.3942612	0.139383	0.3753106	0.7185007	0.1930884	0.2002955	0.2096307	0.1411569	0.2526112	0.1268777	0.1994548	0.2909855	0.2996516	0.2036214	1.017069	0.1037999	0.380552	0.2516846	0.1550088	0.1018373	0.2047568	0.2859508	0.1961493	0.3423402	1.083384	0.07929699	0.1690538	0.2924636	0.4059668	0.1678615	0.2126806	0.5246523	0.2938149	1.412401	0.2761289	0.2348791	0.2013112	0.1971231	0.2975905	0.1635329	2.127688	0.1789942	0.2694078	0.1817907	0.1765871	0.3212679
ACTA2	ACTA2	9.098581	32.82208	36.88647	24.72403	67.70501	33.1859	11.72383	25.59648	32.12899	7.603998	15.2866	17.16456	28.15369	38.15903	27.23098	20.7781	37.04928	13.57968	10.63798	8.273992	34.62813	31.08309	49.83537	23.36613	7.407774	33.70617	81.81646	40.65992	21.22214	39.36328	11.27825	29.30032	23.6728	13.04853	27.49209	16.14797	25.15301	22.96155	21.08478	10.9283	7.611283	17.6649	14.52126	54.43554	9.168863	10.37009	22.56524	9.596827
ACTB	ACTB	1760.397	1399.187	1428.021	1123.505	2915.875	4220.934	1157.556	2392.626	2329.771	1633.174	1559.763	1474.028	1399.533	3139.355	5917.277	1604.417	1052.798	1060.98	2460.148	1306.864	1012.722	1438.54	2100.779	1393.217	657.1614	2150.614	2825.144	1659.886	2279.454	1057.538	2110.675	1241.058	1230.913	2262.343	1773.864	4214.387	982.5064	1559.126	1141.079	2011.008	2065.495	1538.362	1506.247	2074.389	2551.42	1710.626	1516.37	1357.512
ACTC1	ACTC1	0.00339253	2.475401	0.02060394	0.02418697	0.7436216	0.07289525	0.01555654	0.01613719	0.01525485	0.02274516	0	0.0204443	0.08998896	0.02625706	0.01788297	0	0.7467424	0.003716818	0.01226396	0	0.03178912	0	0.00659865	0.2073436	0.02107087	0.02920373	0.112799	0.007666458	0.003204741	0.0314172	0.065415	0.05409635	0.01082212	0.03623111	0.01721583	0.1113717	0.02224686	0.02365436	0.0475758	0.02646933	0.05137705	0.00752877	0.1443547	0.02375226	0	0.27828	0.03414499	0.06426265
ACTG1	ACTG1	1978.163	964.1366	1425.916	982.6571	3120.27	3309.309	1057.373	895.8099	1110.243	2376.672	2466.752	2474.149	1780.212	1495.439	1833.335	1912.265	956.8818	2562.999	3613.396	823.9092	661.0546	1921.455	960.5273	1398.528	2149.13	1703.456	2200.724	748.4083	3275.855	1884.677	2269.904	481.2417	939.9045	1615.375	1848.464	1308.27	844.3519	919.4971	917.3826	1953.965	1417.589	1750.523	2406.659	910.0719	1506.763	2191.066	1940.537	977.7094
ACTG2	ACTG2	0.6194416	1.068219	1.542449	0.2271237	3.604382	33.35313	0.9657587	92.6867	0.8674475	2.523464	3.624817	0.6138582	6.457673	2.018161	1.057941	0.6478971	9.915559	0.6379341	13.41077	0.3702459	0.5334493	0.6431837	1.136572	2.064008	0.3026564	1.113859	4.243421	1.424703	1.431675	0.653609	0.760442	1.902708	0.1097783	0.5990642	0.5343842	1.002032	0.9004214	3.633758	1.131924	0.3544224	0.35856	1.557967	0.9762116	1.734769	0.2786235	1.515419	0.8635977	0.3042073
ACTL6A	ACTL6A	16.61584	7.837634	16.97496	17.91764	7.01185	5.667141	14.91938	20.93037	12.46439	14.94229	20.14695	11.05834	7.518856	15.92836	21.97344	17.69881	16.3196	9.885596	18.0766	11.7232	15.90781	11.05705	19.39122	13.44723	15.44281	11.03879	4.563186	9.077466	10.16201	10.56714	14.48764	12.24845	12.18097	15.3136	9.681502	14.83488	5.855201	22.1197	8.991954	6.609008	27.87421	19.35421	19.57862	13.17958	11.51753	16.46686	22.092	16.12477
ACTL6B	ACTL6B	0	0	0	0	0	0	0.007551988	0	0	0	0.02496005	0	0.008321051	0	0	0.007079066	0.005534492	0	0.007938123	0.01968755	0.004409188	0.006372824	0.006406684	0.01789437	0	0.01260184	0.02086048	0	0.01866906	0.005546039	0.01270239	0.005528694	0	0	0.01671499	0	0.02159966	0	0	0	0.03325494	15.32854	0.007786401	0.006588933	0.01532649	0.01896031	0	0
ACTL7A	ACTL7A	0	0	0	0	0	0	0	0	0	0	0	0	0	0	0	0	0	0	0.01269356	0	0	0	0	0	0	0	0	0	0	0	0	0	0	0	0	0	0	0	0	0	0	0.01168874	0.01245095	0	0	0	0	0.01108562
ACTL7B	ACTL7B	0	0	0	0	0	0.008361423	0.0227512	0	0	0.006336084	0.02506496	0.006644325	0	0.01462878	0.006974283	0	0	0	0	0	0.008855444	0	0.006433614	0.008984792	0	0.006327407	0	0.004983144	0	0.005569352	0	0	0.007034302	0	0	0	0	0.009225102	0.008433802	0	0	0	0	0.006616629	0	0.009520004	0	0.02784685
ACTL8	ACTL8	0.008443104	0	0.769166	0.008599275	0.1003379	0	0	0	0	0	1.535525	0	0.0106647	0.0746821	0.03560476	0	0.01418659	0.009250171	0.0712174	0	0	0.04083872	9.590613	0.01146718	0	0	0	0	0.02392724	0.02132428	0.0325601	0.06377278	0	0.007514132	0.05355703	0	0.373724	0	0.04305582	0	0.8950466	0.4965333	0	0	0.1178594	0.01215026	27.54225	0.008885146
ACTN1	ACTN1	147.4829	23.61858	26.52648	42.10906	40.31249	54.32906	16.98562	53.55629	19.37532	81.99378	25.52746	17.77043	101.4154	15.97296	90.19324	84.96211	18.24015	10.2714	22.29799	14.97408	9.851536	10.9636	33.06556	32.22316	25.6282	28.86768	36.284	39.74839	50.87112	29.34813	26.70484	7.082578	5.645921	51.11933	20.07128	30.75635	9.836159	49.47157	14.7374	61.70993	24.4768	3.112638	43.75411	19.93914	33.16229	31.92387	25.17079	27.33822
ACTN2	ACTN2	0.01138369	1.825897	0.3658492	0.07536261	0.1014628	0.4352461	0.7993157	0.1082972	0.5484418	0	0.2659787	0.02572543	0.01078426	0.2234116	0.05700625	0.1834925	0.06216445	0.4271605	0.03772259	0.438016	1.015259	0.1596801	0.343199	0.01932624	0.5373474	0.04627474	0.1036366	0.03429989	0.7500606	0.01197965	0.1262131	2.269014	2.233298	0.1139757	0.151641	1.677631	0.508551	0.007937258	1.306156	0.4440913	2.154956	0.06631512	0.04372916	1.904286	0	0.1474378	0.4073743	0.04492381
ACTN3	ACTN3	0.0223741	0.05393444	0.03623607	0.009115182	0.04136128	0.02827954	0.01538956	0.01064266	0.09773293	0.00428591	0.01695466	0.008988826	0.01130452	0.009895326	0.04245845	0.01442584	0.03007541	0	0.005392146	0.04680622	0.01497519	0.01731553	0.008703763	0.02431029	0.01111717	0.08132076	0.03542485	0.006741484	0.004227123	0.01506908	0.04314191	0.007510976	0.004758204	0.01991234	0.03406209	0.05109626	0.1247124	0.01248025	0	0.03491363	0.01807132	0.05461837	0.04231268	0.008951357	0.02082171	0.01287921	0.03502955	0.02825461
ACTN4	ACTN4	263.9396	206.2074	112.1337	105.2429	82.33032	65.8929	158.5024	99.16738	135.5546	115.5729	72.70998	117.9085	122.8207	60.41815	197.3687	80.57691	91.19599	123.7528	113.1133	124.4369	201.4209	118.2996	89.65228	70.93861	154.4055	114.9431	97.96741	70.68226	110.5574	93.24833	112.9317	143.1204	104.8424	202.7727	114.0993	130.3734	42.93645	135.8575	64.65035	70.66638	270.239	97.58995	142.6243	147.3811	119.8063	85.89784	101.0678	129.3529
ACTR10	ACTR10	17.7914	12.87535	13.14968	20.57703	5.860277	4.993888	11.36819	15.82838	13.04062	18.63014	15.55575	10.78184	11.19701	10.30528	15.13351	28.48516	8.026765	18.89014	14.37221	8.727818	9.16698	12.68032	9.685821	13.53721	10.52742	14.93737	10.8148	21.29421	10.59705	10.89089	11.97612	11.33754	9.173165	10.06001	10.31176	11.38454	12.16259	18.34944	14.48047	25.61622	16.97104	10.91274	16.96215	9.809359	16.97035	9.078301	13.80013	15.18004
ACTR1A	ACTR1A	44.46415	21.49753	18.09506	25.48274	59.83627	97.81795	25.28423	42.62045	36.13245	25.59054	15.84333	23.47465	25.79169	32.05921	72.97794	43.63009	17.90319	18.42979	47.60109	16.23946	26.57366	18.2858	44.07735	28.96246	18.42004	25.01975	34.98403	33.84962	66.58275	31.36151	15.60081	16.06822	23.28612	37.69768	40.33357	49.59864	30.82739	24.10211	23.54171	59.1566	54.31781	34.81296	38.03743	25.77414	49.16408	36.78548	39.82031	39.87949
ACTR1B	ACTR1B	21.16895	14.08175	25.8509	10.51421	13.52351	10.70252	26.62585	12.77442	19.58649	42.96377	37.64304	16.93825	32.86357	23.56827	14.12485	24.94679	38.55473	9.956664	12.81984	30.20101	23.73691	10.97103	24.44022	20.85006	33.4546	36.37784	21.29045	12.03117	15.59162	12.3332	25.04176	27.8319	17.64309	18.0552	15.16095	19.12323	16.61172	13.05256	13.4107	15.65885	10.3126	18.01851	15.1348	24.12852	24.16943	15.16921	11.13075	25.8966
ACTR2	ACTR2	113.9996	66.93488	58.00792	45.00081	18.17568	18.2582	36.6271	135.5565	91.80744	82.07054	53.97798	69.40905	70.21441	135.4206	131.6239	47.61551	59.8894	42.81426	64.06899	50.68524	90.92245	47.17303	109.5156	35.79188	35.3349	86.59487	42.08003	48.12047	42.41841	72.32508	47.30963	63.19325	71.16923	64.22876	27.81102	115.3235	89.06527	46.32649	59.172	87.63458	55.23026	54.37749	82.88824	63.06524	41.58457	52.36101	74.11612	79.51013
ACTR3	ACTR3	39.58193	14.56954	15.49795	11.99152	4.784358	5.933374	9.425885	38.28762	27.79828	30.70254	12.69233	17.19351	17.27058	38.75025	34.23982	14.09347	12.94208	13.53742	18.29369	19.86504	16.24662	6.471972	38.82221	9.929029	16.63715	28.9327	7.835812	12.48557	10.89623	18.89611	13.49062	15.95621	12.1263	14.57129	7.930747	35.73342	10.364	12.14535	12.46903	36.49801	18.7772	11.92509	13.93932	19.29702	24.04329	19.88122	26.28656	12.60184
ACTR3B	ACTR3B	0.4754824	1.794851	0.7959852	1.737545	1.317791	1.234984	1.584339	1.298625	1.320761	1.158541	0.9898664	0.6848585	1.692882	1.037008	0.528823	0.7608104	1.367404	1.190705	1.75979	2.884944	1.717123	0.4245926	2.207925	1.919618	1.061206	1.114474	0.6659649	2.564232	0.5824308	1.174506	2.440678	1.594	1.791803	1.206722	0.8518057	0.8315557	1.674653	1.03102	1.162407	0.8031166	0.8203094	3.11342	1.090041	1.364008	1.683657	0.6165814	1.434516	1.605604
ACTR5	ACTR5	4.055665	3.145813	3.856805	6.505356	6.351802	4.342855	4.782984	5.180401	5.379968	5.506398	5.346899	2.428031	4.495054	6.702581	6.371518	8.287815	3.252639	6.74904	5.611622	2.998046	2.87876	7.265109	6.265437	8.616594	11.34865	4.190164	4.653273	5.920517	5.071518	6.157267	4.643591	3.460355	4.175496	3.904302	8.936077	4.317487	2.524756	4.911228	6.406405	4.1457	5.284014	8.462568	7.941082	4.443063	6.466504	4.72387	10.44326	6.101757
ACTR6	ACTR6	7.928821	4.523201	5.924244	7.911531	0.9755611	0.9859835	4.395683	8.039694	7.158654	4.937545	4.519523	3.946531	4.035232	6.160833	6.631507	4.17364	5.152831	6.855325	4.789536	4.36661	6.715726	2.615306	4.110386	3.924043	5.475719	6.549374	2.123865	6.106222	2.70199	3.811877	5.650583	5.140506	4.305441	5.183045	1.806528	7.175496	4.641843	6.745691	6.787983	5.642021	6.117325	4.346281	5.712721	5.35845	5.617561	2.423399	6.997473	5.846403
ACTR8	ACTR8	5.902697	5.544422	11.59314	11.76357	3.741209	7.260076	7.960356	9.362158	7.986244	10.54333	6.110587	8.688713	18.43182	6.808874	10.43416	6.517691	9.443286	7.620375	7.448547	5.083928	6.246038	6.432856	12.04946	7.859163	11.50087	6.652745	6.122214	6.703004	6.128073	5.298492	8.597789	7.883901	5.465705	11.26432	6.48676	4.778815	2.760292	9.801986	6.025126	8.359226	8.522962	8.645594	8.280644	6.740043	6.420678	7.614348	6.960293	6.908265
ACVR1	ACVR1	35.42418	21.88335	17.27577	8.058714	6.010369	1.595334	12.71058	15.90081	8.08262	14.72976	7.447467	12.52663	26.85906	5.307502	11.01963	5.289734	8.357302	8.539053	6.982049	15.01184	38.7603	7.604707	11.77646	6.380304	12.0727	15.27549	9.542472	12.38971	11.6736	12.89418	11.30941	35.1354	37.44944	10.35557	6.26504	11.54687	4.306599	17.16669	5.973947	11.27587	7.841066	9.326721	10.38246	14.50614	10.11271	6.033814	6.369468	20.93691
ACVR1B	ACVR1B	5.163927	4.921051	6.985247	5.963707	4.265784	4.265031	3.900051	3.848274	4.608845	2.895498	5.18047	5.122642	5.422178	4.235552	6.114771	3.929265	6.201978	3.066648	7.41236	2.566594	3.148958	7.208309	4.88218	4.496601	4.961256	4.899468	6.708987	6.731666	4.386879	5.765507	5.223888	5.659267	5.902698	6.070236	9.144386	4.212342	5.491171	5.145282	6.682128	3.03849	7.570412	18.63843	6.146084	8.329707	4.086205	6.046124	5.162415	3.955648
ACVR2A	ACVR2A	1.652833	1.047473	3.207234	0.8523571	0.3530022	0.2761937	1.348464	1.492786	1.892005	1.019746	1.491473	2.071001	1.013036	1.598727	1.15432	0.984237	2.712736	1.8312	3.876872	1.479786	2.067812	2.395019	6.144835	1.632316	3.107136	1.798788	0.6919578	3.992492	0.4018645	2.968903	2.29276	2.079732	1.918176	1.628211	0.9172002	1.167953	0.9108405	1.073013	2.720645	0.7907973	1.7227	3.270762	0.9259641	1.718253	0.9951484	1.374943	2.079745	3.375988
ACVR2B	ACVR2B	0.7627066	0.8072318	1.409482	1.187111	0.2745469	0.6216196	2.129159	1.069842	2.187076	3.139364	1.331918	2.407573	2.857352	0.762617	0.7018644	0.7358133	0.9456212	5.257899	4.47966	1.008246	0.9279748	1.89148	1.106309	0.7249844	3.370012	0.8719668	0.5998388	1.109138	1.373932	0.8945761	1.002282	1.327181	0.5176418	1.105811	0.815433	0.3195983	0.6587856	1.14723	1.482117	1.121531	1.021334	3.516111	1.189782	0.7958464	1.216313	0.7868715	5.304323	2.290097
ACVRL1	ACVRL1	2.641727	2.918268	5.600885	1.364377	4.168587	3.516591	1.550011	5.748213	9.610147	0.6071289	1.435526	4.32493	2.808302	10.07459	3.400665	2.556917	5.430424	2.336608	1.587874	3.298882	2.294809	3.208057	7.176003	2.888145	1.559309	4.157468	11.1982	3.234224	1.940942	5.163094	1.318607	5.807349	6.687201	1.839722	2.705718	4.247504	3.598802	1.859358	1.695887	2.217064	2.036593	3.572289	3.225773	14.21371	2.440998	1.199809	1.574907	6.591904
ACY1	ACY1	0.5749021	0.3775537	2.458646	2.19576	2.011685	3.142727	1.691581	0.2962514	0.9601821	1.633541	4.925262	1.328064	4.750383	0.8846135	0.9495471	1.00905	2.724879	1.905316	1.293143	3.507831	2.267038	1.895553	2.110631	2.999632	1.743689	1.594645	1.896335	1.183686	2.615831	1.347132	2.147777	1.789218	1.074886	1.577579	1.701826	0.6359442	2.356237	1.45642	1.917839	3.065108	0.6433074	0.8877681	1.885653	1.097315	3.968015	2.240678	3.225299	0.4940845
ACYP1	ACYP1	3.56476	2.068626	2.405551	10.36098	1.873797	1.890858	8.369153	7.481978	5.33761	9.432224	6.229631	2.936416	5.485349	3.572815	3.767181	16.81084	3.425772	1.564078	3.759872	8.775682	3.484483	2.621522	2.585569	14.54788	7.773096	9.329364	4.913187	2.897721	3.973092	3.605646	8.04392	5.488408	3.85414	5.53863	1.117058	6.442458	6.811074	20.65905	4.980584	6.829887	10.78844	5.587016	12.92319	1.846848	15.45347	5.535926	4.015174	4.686994
ACYP2	ACYP2	1.109646	1.03762	1.466587	0.7426835	0.4102632	1.23823	1.40292	2.322423	1.963268	1.858382	0.9289589	0.9298147	1.033195	2.846405	0.5047069	2.200862	1.326452	0.9378376	1.207228	4.666404	3.851409	0.8986362	1.294992	1.726693	2.481107	1.300905	1.520972	0.9409409	0.6169539	1.665528	1.381587	3.184939	1.847414	0.2793368	0.9773878	1.443545	3.420009	1.100863	1.552091	2.226271	1.299561	1.495118	1.547645	1.709182	1.371955	1.355053	0.7800092	1.211115
ADA	ADA	8.343539	3.678532	2.552643	9.065517	7.811124	3.306005	1.840861	7.349553	10.71222	0.8773522	6.411779	2.992882	3.861487	15.52783	9.7794	4.874324	2.633254	1.215184	4.135946	1.459492	1.329621	15.95068	8.983703	5.733428	3.153153	12.0286	5.565451	6.625775	1.131169	7.042856	5.070083	1.593117	2.341202	1.615739	9.682	12.89349	2.596363	3.616712	5.916492	4.692933	1.972223	5.651589	2.798084	8.427927	6.342145	2.604689	15.14377	3.368131
ADAM10	ADAM10	11.04518	11.03736	13.1212	10.20256	1.352159	1.836869	12.22903	11.6055	10.07209	15.32527	15.85646	9.320058	7.6661	8.641271	6.719646	6.947598	5.512669	15.08383	4.324649	6.782457	11.19157	5.153677	8.265272	6.935447	6.368597	8.855031	3.214907	9.701396	10.29954	7.822836	6.398415	8.067956	8.20066	6.23303	2.447596	7.866563	10.82587	8.517714	4.859641	9.766794	4.40275	18.62084	6.256563	8.342671	5.301562	5.262795	11.18931	13.50419
ADAM11	ADAM11	0.1022801	0.2722493	0.2170793	0.5309412	3.23697	19.91685	0.1210345	0.07847007	0.09537368	8.589076	1.679295	0.5302088	0.8126631	2.035581	0.02782695	1.01755	0.1081036	0.2819499	0.7434594	0.05423158	0.1015814	0.7309121	0.2278187	0.4436283	0.9139516	0.1988119	0.349999	0.3877074	3.902143	0.1444389	0.5407571	0.4181165	0.1052491	0.2143528	3.880197	0.3343578	16.2161	0.08741799	0.9295906	1.899789	0.4030596	6.765533	5.701405	0.09899976	0.2763394	0.1614329	4.298495	1.489531
ADAM12	ADAM12	14.20725	8.192461	24.04568	1.619161	2.335238	0.3348928	0.472085	2.019562	2.006542	0.654308	2.116668	3.869953	1.828625	5.396759	2.534207	0.9999626	3.072148	3.282336	4.000557	0.5986524	8.641571	1.585775	12.8871	3.403496	3.07717	1.470177	1.253474	2.564554	1.613333	4.709884	1.59886	3.698522	6.900903	4.203323	3.727943	4.638444	6.110026	0.9326157	3.335185	2.996305	3.482412	5.982754	1.081012	15.46957	0.8058265	1.104841	2.39365	29.5746
ADAM15	ADAM15	15.41525	42.30248	31.64039	22.56093	47.58755	24.91312	14.89865	10.86977	16.91026	33.11189	27.27587	36.16801	19.18154	15.08838	27.47327	16.0591	27.33945	17.47539	12.62454	13.93005	14.26445	38.37155	31.48521	39.56809	18.13618	22.15867	39.15174	27.8745	25.15206	33.30282	47.00314	23.2826	17.73095	25.01102	42.02456	20.56624	12.10882	17.84988	28.09693	17.67642	13.68586	8.540523	13.84957	47.83732	16.5279	31.82222	32.83932	15.14067
ADAM17	ADAM17	11.82281	4.169334	21.84285	3.097217	1.245124	0.8404487	4.369961	13.36063	4.368986	6.014594	4.036117	7.743658	3.873706	8.169659	4.151732	1.934195	4.827884	4.138659	6.126835	3.092172	8.022457	4.852155	8.819307	1.650505	11.53534	8.424251	2.237206	5.315382	4.063933	8.430834	5.45742	8.430927	11.90409	4.300618	1.832616	4.459093	2.9884	3.129507	3.759947	5.527954	9.294507	4.14392	3.262329	5.779235	1.520345	3.695627	5.413611	10.0771
ADAM18	ADAM18	0	0	0.00832956	0.0125718	0	0	0	0	0	0	0	0	0	0.004549263	0.01301319	0	0	0	0	0	0	0	0	0	0	0	0	0	0.003886743	0	0	0.01035926	0	0.003661789	0	0	0	0	0	0	0.01661617	0	0	0	0.009572542	0	0	0
ADAM19	ADAM19	127.9219	10.79009	54.47809	3.189581	2.125584	1.399451	0.6721141	10.4896	5.533778	0.5282784	0.9262291	10.10087	5.217461	27.86091	22.75776	1.290783	1.78832	0.4319532	0.8935613	1.025654	9.929211	0.3300261	12.47849	0.1636961	0.8983048	7.014527	14.97529	3.460757	2.499026	2.653681	6.314209	6.727465	5.387048	1.130834	1.124776	6.403059	0.9779118	3.267479	1.911603	2.872142	1.303476	0.4986833	2.272094	9.409025	1.468591	2.387104	4.571299	65.43288
ADAM2	ADAM2	0	0	0	0	0	0	0	0	0	0	0	0	0	0	0	0	0	0.005935394	0	0	0	0	0.005268698	0	0	0	0	0	0	0	0	0	0	0	0	0.007732596	0	0.01510948	0	0	0.005469607	0	0	0	0.01260412	0	0	0
ADAM20	ADAM20	0.00563075	0.01566155	0.01709869	0.0344094	0	0	0.01936497	0.1607022	0.01446814	0.01078608	0	0.01131081	0	0.01245147	0	0	0.01419166	0.01850696	0.03392518	0.0336555	0.01130614	0.01089422	0.01095211	0.05353264	0.02098341	0.01077131	0	0.0254488	0	0.004740425	0.02714313	0.08506079	0.005987336	0.03006728	0	0.00803692	0	0.04711238	0.01435708	0	0.05116382	0	0.006655353	0.005631829	0.01310017	0.01620615	0.006296903	0.0474044
ADAM22	ADAM22	0.8708184	0.283478	1.72244	0.5308415	0.103914	0.04239589	0.1242317	0.5829775	0.4881187	0.556037	0.141754	1.367016	0.05866412	0.6133618	0.0408029	0.3562879	1.254016	0.2459352	0.3109136	0.2737424	1.520582	0.1073303	0.5520493	0.1752178	1.104159	0.1024175	0.0755767	0.1020382	0.0109682	0.6636148	0.2661713	0.2262876	2.85609	0.6268926	0.06219447	0.7586552	0.1713144	0.7358083	1.044401	0.132867	0.5144879	0.9433647	0.1280879	0.5754954	0.01500737	0.2023643	0.3303848	1.858616
ADAM23	ADAM23	3.090726	23.80609	52.93885	0.0998539	1.472573	3.017387	1.933139	8.312645	0.1259568	11.73065	5.321248	5.346905	8.965824	0.891591	5.059459	0.07901521	5.219984	2.577889	1.76617	0.04394976	3.864981	17.25906	0.7460898	0.1031957	3.260795	2.095825	12.75967	2.012434	1.291959	11.97221	29.89468	0.03908316	1.006005	0.8376321	0.2425405	9.036353	26.85758	6.586348	0.2999759	5.49606	0.465219	0.4351467	1.303655	0.458427	4.139927	8.768595	0.03837375	39.45351
ADAM28	ADAM28	0.4594652	0.3776178	0.204431	0.2982627	0.1888988	0.01276344	0.3434309	4.359054	1.394653	0.04352323	0.0658937	0.8756227	0.3784045	7.35227	0.05677877	0.8355569	0.224819	0.06084873	0.07909346	0.862609	0.2219131	0.01628134	1.568039	0.1851524	0.2153356	0.7855647	0.24249	0.4830197	0.057235	0.4250718	0.2206747	0.4519919	0.921647	0.03894395	0.08540717	2.101946	0.408354	0.2933713	0.5385593	1.494347	0.3279454	0.8403745	0.1511849	1.254092	0.3289122	0.1065678	0.04705338	0.5720776
ADAM29	ADAM29	0	0	0	0.002690792	0.003488515	0.02003541	0	0.02513361	0.01187968	0	0	0	0.006674162	0.2979511	0	0.002838994	0.002219557	0.01736678	0	0.01579103	0	0	0.005138683	0	0.009845332	0.005053853	0	0	0.004991369	0	0.002547089	0.002217232	0.0337108	0	0	0	0.004331173	0	0	0	0	0.02638356	0	0.005284862	0	0	0	0
ADAM30	ADAM30	0.00531149	0	0	0	0	0	0	0.02526508	0	0.01017452	0	0	0.01341815	0	0	0.01712307	0	0	0	0.007936815	0	0	0	0	0	0	0	0.004000979	0	0.004471646	0	0	0.01129572	0.04727082	0	0.007581232	0	0	0	0	0.05898795	0	0	0	0	0	0	0
ADAM7	ADAM7	0.007021167	0	0.007106974	0	0	0	0	0	0	0	0	0	0	0.007763074	0.003701053	0	0	0	0	0	0	0	0	0	0	0	0	0	0	0	0	0	0.003732903	0.003124324	0	0	0	0	0	0	0.00708865	0	0	0	0	0	0	0
ADAM8	ADAM8	4.411893	1.468292	1.093124	1.894647	5.382214	0.690804	1.196489	2.967794	7.827545	0.3531877	2.781881	8.667312	2.262379	11.94403	2.801171	2.57924	0.8685517	1.024439	1.182286	5.529888	1.234056	0.3185079	4.300288	0.5053043	1.472351	5.65586	2.59083	2.971165	2.338876	1.7435	2.967942	7.419167	1.739979	1.128126	0.8855241	8.247469	0.7934554	2.506862	0.8730784	3.087763	1.55568	1.428457	2.369967	5.410544	3.791718	1.374047	0.4123813	2.917391
ADAM9	ADAM9	56.24728	19.50719	14.11212	11.20387	1.004033	0.3510492	4.504552	16.13512	6.196212	6.567556	2.932742	20.08268	10.49017	9.041536	29.13469	1.935094	6.74579	7.033609	3.719865	5.449716	13.66482	6.758937	6.859055	3.419724	6.244091	6.94833	4.10191	11.50164	6.855972	21.16698	10.31361	17.142	7.407477	10.50729	1.799343	6.206379	2.86634	11.17803	5.587043	14.86355	39.21621	2.874711	5.109887	17.42139	1.827306	5.39911	9.519141	15.4934
ADAMDEC1	ADAMDEC1	6.719935	1.041384	0.09147824	1.775161	1.662146	0.08974983	0.9694268	19.69769	22.95188	0.1422033	0.9701827	1.74407	5.503822	23.29641	0.7894385	3.489204	2.012028	0.02828928	0.06222864	4.475713	0.3845308	0.00624474	16.95666	0.1578125	0.5613078	7.285653	0.9607371	1.39069	0.6280884	0.7227982	0.4232012	0.5363401	1.359086	0.4653461	0.1801695	4.367331	1.650912	1.548319	0.5102415	15.64354	1.701019	1.439729	0.656172	4.13862	2.988671	0.2043716	0.06497071	0.1494512
ADAMTS1	ADAMTS1	16.67826	2.326186	9.317287	3.361039	2.197858	1.650377	12.32751	21.58478	5.562218	2.050924	3.385452	19.07206	2.243176	6.006437	7.19065	1.601877	9.373079	6.752407	4.156385	2.803502	66.96552	5.317751	5.085965	7.435641	25.56969	3.439811	5.888132	6.638274	2.083835	45.03663	2.440399	9.726048	6.093927	4.844612	1.543462	7.0923	2.706837	3.15386	5.297945	4.471458	14.73964	7.034148	3.315809	21.38391	0.8242646	6.743442	14.33055	33.23169
ADAMTS12	ADAMTS12	3.458871	0.6431651	0.5327472	0.1557332	0.3740511	0.3315982	0.1549911	1.071841	0.6420605	0.2127377	0.2439335	1.036223	0.6952971	0.8684449	2.385774	0.1764177	1.072302	0.6736107	0.05042633	0.6373438	1.643915	0.9778172	0.8139594	0.6864076	0.4178621	0.4295111	1.00915	0.7116819	0.2508714	1.306249	0.6067341	0.339049	1.393124	0.6961631	0.1592711	0.9005493	0.2691431	0.2581151	0.3303647	0.6354302	4.569488	0.3929082	0.6144767	3.960193	0.2134438	0.3011098	0.6227803	0.9790126
ADAMTS13	ADAMTS13	0.2398741	1.071088	0.1534978	0.26116	0.3931951	2.286096	2.392706	0.2688576	0.3418281	0.8978636	0.4352776	0.8529274	0.1044796	0.7743231	0.1918466	0.7614498	0.7945186	0.3292594	0.9036889	0.663315	0.3893797	0.4427639	0.316408	0.8200921	1.695345	1.112881	0.3055797	0.5358381	0.7631342	0.7126126	1.96441	0.9950003	1.213757	0.5005771	0.4477323	0.6572097	3.860175	0.1461051	0.8541618	0.8303682	0.5428164	1.343071	0.3291473	1.218904	0.2565871	0.3015513	0.3700037	2.312517
ADAMTS2	ADAMTS2	4.678185	6.400677	1.684834	1.01967	2.719627	40.70229	2.544192	2.200918	4.446545	0.431401	1.46611	2.963142	1.978331	5.95575	3.654215	0.7744224	5.966798	1.415364	0.6068931	0.6210364	2.262377	1.659721	6.723937	3.548103	3.273093	3.883167	4.64515	2.189926	23.74587	3.402431	3.537145	1.128879	1.245244	2.181032	24.86472	12.71755	7.229727	1.458914	1.025778	3.261867	9.901042	0.7405922	17.44984	17.08837	1.919583	1.670543	1.222625	5.207512
ADAMTS3	ADAMTS3	3.642313	0.03988521	2.670772	0.1363138	0.06627226	0.03020779	0.02191854	0.3865232	0.3392899	0.1075864	0.03320299	1.1114	0.06641424	0.3038887	0.4081815	0.06677435	4.561907	0.1309212	2.108091	0.03928392	0.02079517	0.2288904	2.751981	0.3018767	1.407211	0.2080203	0.3859711	0.361858	0.03160745	0.9657941	0.350235	0.1724969	0.813223	0.1254934	0.09399361	0.3411267	0.08619856	0.4465958	0.210238	0.1193415	0.0723882	2.596243	0.04802265	0.1816724	0.1056468	0.1857246	0.4329802	0.2112681
ADAMTS5	ADAMTS5	0.8480695	1.467835	0.1934995	0.1486793	0.05277882	0.0307515	0.6315391	0.4546516	0.5972439	0.03994756	0.2458226	1.076946	0.4851211	0.9703478	0.3334487	0.1083138	0.6059065	0.6873318	1.262743	0.2882468	1.171299	0.1445806	0.7706867	0.1085735	0.6022884	0.3257916	0.2063646	0.3023942	0.1017824	0.2545728	0.3334175	0.3033651	0.2143567	0.2629283	0.01763786	0.8135962	0.3190911	0.1647928	0.2149083	0.3877903	0.5807562	0.3625266	0.4375182	4.526222	0.2506767	0.1775634	0.536391	2.170825
ADAMTS6	ADAMTS6	1.502701	1.00489	0.1283051	0.1103903	0.05093998	0.05108208	0.1368869	1.192769	0.3516591	0.03167081	0.03944214	0.2989039	0.02088373	0.8368371	5.430543	0.02368888	0.1342717	0.04025287	1.221924	0.3486205	2.393933	0.08352513	0.5163195	0.05988044	0.07530467	0.06149779	0.07853178	0.07057312	0.008676778	0.3711774	0.05490408	0.6953229	0.5020186	0.03269836	0.004661156	0.2674502	0.05722133	0.163952	0.3161716	0.1060646	1.418845	0.5279459	0.1367933	0.5126332	0.07265723	0.1057457	0.03287003	0.6959599
ADAMTS7	ADAMTS7	2.418717	3.05984	2.440033	0.609643	0.7231711	1.417904	1.103975	0.6682239	0.8919475	0.1345504	0.6248374	0.9283712	0.6634902	1.634292	0.5730939	0.2997321	0.9920702	0.5665652	12.44815	0.2890161	1.411741	2.093639	1.011791	0.9373951	0.8978124	1.435186	2.101738	1.783603	0.8520037	1.318093	0.4377207	1.992314	2.47014	0.4167476	0.6689793	0.6770923	0.5740927	0.4968487	0.6333272	0.667171	1.340202	3.639439	0.837438	2.732778	1.084713	0.5478904	1.270467	15.57205
ADAMTS8	ADAMTS8	0.08350889	0.01613016	0.04578679	0.01063169	0.1010798	0.03958135	0.1156775	0.6289403	0.4067984	0.006665286	0.07470723	0.01397908	0.04834599	0.2462214	0.02200993	0.0560863	0.5554192	0.08386712	0.008385663	0.275567	0.01863109	0.01346423	0.1049022	0.06616128	0.01296676	0.07321774	0.06060054	0.02096821	0.006573863	0.08495139	0.0100639	0.005840394	0.06659803	0.01858016	0.03090038	0.04966436	0.3993048	0.03396543	0.01330799	0.01085927	13.82358	0.01544372	0.03290155	0.08004469	0	0.005007316	0.03891188	0.05858735
ADAMTS9	ADAMTS9	1.105193	21.24215	1.861516	0.8359719	0.3366225	0.2961424	3.491778	2.954464	1.271274	1.714827	0.6216064	0.8806251	0.8134006	1.401199	0.9259106	0.7711695	0.9086962	1.118813	1.313997	1.334379	11.26833	1.300085	1.543455	0.1921332	0.6754479	0.4129682	0.6789412	1.095579	0.3159889	3.067976	1.096776	21.86007	4.164848	0.5849091	0.302856	1.680533	0.1473641	0.2876884	0.5880184	0.3081278	2.277751	2.168157	0.6705674	42.62588	0.2057021	0.3435384	0.7382706	13.03088
ADAMTSL2	ADAMTSL2	0.4374456	3.151006	0.3712638	0.09938901	2.021679	0.9399388	0.9142361	0.4561733	1.387721	0.425424	0.8542185	1.162616	1.211356	2.954103	0.9436443	0.3760608	0.4438397	0.2101373	0.1216432	0.5732122	1.186911	0.2148447	4.529165	0.4433093	0.4430729	0.8368087	0.9803042	0.6488891	0.5372007	0.9461897	0.5709749	0.3558295	2.962637	0.2874939	2.894375	0.8453115	1.903202	0.506783	2.260794	0.2047833	0.2853739	0.3397758	0.2744319	1.342879	0.1722321	0.2324371	0.8316369	1.508526
ADAMTSL3	ADAMTSL3	0.0354967	0.2348616	0.1126912	0.01807664	0.08095974	0.01427545	0.01479737	0.272457	1.071697	0.03245278	0.08762459	0.4942679	0.118206	0.5548174	0.06123698	0.08322439	0.1599533	0.1926812	0.04666191	0.07715164	0.08531377	0.2044733	0.5743119	0.01095695	0.07816613	0.5956961	0.06897496	0.2661701	0.06096695	0.2431473	0.01244454	0.02437409	0.4958274	0.1651353	0.1412403	0.02533269	0.1454833	0.08325007	0.1563323	0.06042628	0.3828136	0.08235567	0.04767714	0.8327185	0.007507683	0.03018507	0.1226973	0.3786453
ADAR	ADAR	55.42371	89.02534	97.69023	112.4604	79.74207	48.56786	30.71796	49.56055	75.16875	66.17495	42.39102	95.13242	50.63243	61.18022	32.76666	48.15517	43.93323	34.4413	46.13724	29.20179	45.01593	109.9416	94.20178	37.6643	46.59512	47.04842	60.52328	92.87	37.86975	56.10261	38.49543	27.01201	92.17451	160.9455	44.72532	59.58015	26.76107	42.82407	55.53381	55.76156	24.9367	73.15602	75.13703	59.12656	18.56602	28.25048	44.55987	69.38323
ADARB1	ADARB1	1.139633	4.19144	3.605475	12.49248	6.293274	1.351023	6.332254	12.72598	10.3156	8.089308	5.612356	6.196752	1.862414	5.612026	3.110552	2.940831	3.144361	1.868549	5.496808	8.368987	4.626051	8.504956	7.247673	4.485467	8.962488	4.510458	4.514679	7.196772	2.613419	2.828022	4.250928	2.761132	1.775085	2.909827	4.927701	2.24587	5.427135	4.079352	5.326623	5.347281	8.482603	7.660549	4.821359	3.09568	1.309245	4.684797	2.446962	8.653153
ADARB2	ADARB2	0.01646698	0.02359486	0.06970351	0.004574065	0.053371	0.005676351	0.02917425	0.08188862	0.001923259	0	0.003781321	0.02405684	0.01890896	0.3393123	0	0.0723899	0.2024851	0.00328019	0	0.02684309	0.006011729	0.008689057	0.01455871	0.0203318	0.005578678	0.09020572	0.0687356	0.2322942	0.01979788	0.00882207	0.3276204	0.01507625	0.959856	0.003996864	0.01329425	0.1431593	1.418516	0.03548852	0.0438954	0.09811152	0.003022774	0.1611252	0.02300221	0.01647014	0	0.01723435	0.02008924	0.05041198
ADAT1	ADAT1	6.556893	5.324571	3.593724	5.670553	1.700102	3.072901	4.918635	5.832306	7.58108	13.70597	4.014294	5.651847	7.644061	6.388616	5.251981	2.993321	9.829479	2.771224	4.16823	4.691824	7.408237	6.472015	6.298279	4.655194	4.46685	3.677659	3.499385	2.978259	5.531136	10.70946	5.421831	9.533587	9.064888	8.848412	2.354446	4.4666	3.939711	10.1905	4.396551	7.899588	2.897319	8.135897	3.889524	9.523176	2.824071	3.433058	7.246302	5.39019
ADCK2	ADCK2	10.83773	16.58995	12.31548	14.16917	19.54692	11.9228	11.46419	15.85613	14.26729	11.57553	10.27602	11.672	20.09737	18.60759	6.658372	19.98889	18.83656	13.73822	6.555759	10.49496	20.3692	7.526102	8.222868	9.935292	23.09974	15.30611	11.30841	21.78078	18.19944	14.26378	15.49595	19.57857	21.20406	9.058685	10.89806	21.20624	10.39826	7.631933	9.677288	16.22041	25.33655	20.55033	11.80727	18.07536	24.12088	8.451244	14.92331	12.04761
ADCY1	ADCY1	0.04536437	3.587982	6.573449	5.423576	1.618867	0.8277234	8.247443	0.1604548	2.547203	0.05570416	0.7330659	4.149736	7.018621	0.5607395	0.09565129	3.511123	1.726763	1.759914	0.06167212	2.363845	1.479991	13.2026	7.59396	0.7978037	11.58957	0.2002603	5.044344	5.119599	0.1856975	1.679444	0.04485738	3.520195	0.1100798	0.1325064	1.109718	0.05810877	1.794423	1.025144	3.416666	5.844609	1.754507	9.828574	6.750511	0.771342	12.89237	0.04184791	5.292961	11.04984
ADCY2	ADCY2	0.006281538	0.08403041	1.657701	0.5255276	1.500106	2.200373	0.0102872	0.008536942	0.08819536	1.50151	0.04646694	0.002703874	0.02153614	0.892966	0	2.349998	0.5103904	0.007865124	0	0.1488404	0.0138141	0.009549061	0.01483605	0.004875087	0.005573483	0.3089887	0.2855791	0.00540764	0.6205093	0.0113321	0.0103818	0.008284215	0.005725147	7.745097	0.094491	0.007684978	0.4486967	0.04880341	0.01601643	2.67595	0.04892333	0.4022719	12.23356	0.01077042	0.762029	0.3293	0.003010579	0.07554755
ADCY6	ADCY6	7.66874	9.405429	4.834017	11.64345	8.725091	8.264214	13.06468	5.674618	3.353842	11.6699	3.772048	4.531548	9.440748	2.801529	2.7995	2.732849	9.932934	1.570466	42.80131	2.891362	16.39652	6.102543	2.023756	5.688091	12.48754	4.771823	3.665086	6.248843	12.15329	3.809425	9.293242	12.12125	10.49445	8.378824	3.513647	2.377199	4.56806	7.661709	6.792182	3.52459	5.22209	16.70092	9.311916	8.149363	2.651429	3.39856	5.374126	107.9242
ADCY7	ADCY7	3.552435	1.646809	0.3857971	1.008548	0.4816011	0.3549642	1.124732	1.227434	2.265583	0.06462586	2.614119	1.796816	0.460695	6.696233	3.47986	0.1940066	0.8717569	0.2297644	0.498826	0.5014007	0.389363	0.3016709	3.497402	0.3170309	0.3239381	2.363462	0.4331027	0.5110107	0.5891591	0.918099	0.2971308	3.432869	0.8473954	0.2775301	0.3007634	1.673677	0.6248397	0.5035238	0.6509761	1.294786	0.3277264	0.7021616	0.7565702	2.701317	0.2969928	0.6613347	1.527495	1.675382
ADCY9	ADCY9	2.520685	4.879746	5.142968	9.685828	4.706742	3.65074	1.877674	1.203347	4.211524	3.224848	1.895926	6.95422	4.112828	3.729491	2.697492	1.975612	10.1647	2.328828	1.276118	1.582467	4.444064	6.942088	2.414491	3.248114	7.451401	5.946753	5.261182	6.493985	14.9974	6.423917	1.463394	3.360032	2.547835	5.176316	8.124826	1.865065	4.359084	0.4068094	6.861048	3.238711	2.725924	5.826614	7.768972	3.390431	1.230161	1.867298	7.552743	2.643063
ADCYAP1	ADCYAP1	0.1282198	0.007669562	0.02093335	0.01685051	0.01638456	0	0.004741576	0.01967423	0.005313855	0	0.03134273	0.004154231	0.005224439	0.1234757	0.01744212	0	0.111196	0.0453149	0	0.02472198	0	0.004001229	0.008044977	0.005617561	0.07193001	0.007912169	0.2815945	0	0.007814345	0.03482126	0.04386415	0	0	0.02576725	0.1206884	0.0177108	0.006780761	0.00576781	0.005273066	0	0.02087938	0.7297278	0.03911004	0.1034229	0.01924572	0.1309482	0.02775271	0.004352671
ADCYAP1R1	ADCYAP1R1	1.580245	0.01708588	0.05129775	0.01407703	0.04258419	0.1426668	0.01584458	0.06574395	0.1035821	0.01323789	0.1047357	0.1573281	0.1338457	0.3769522	0.6872783	0.08416338	0.400605	0.1741393	0.005551574	0.1067067	0.2004335	0.5013982	0.1344166	0.06882993	0.06867523	0.01101647	0.0583556	0.2169002	0.07180974	0.5158612	0.006662621	0.264857	0.05143833	0.1660588	0.008767299	0.05260701	0.01510585	0.006424625	0.2613726	0.02875673	0.07907393	0.1405831	0.07351379	0.6382094	0.02679667	0.006630003	0.1185001	0.8048236
ADD1	ADD1	23.80505	14.65591	20.97216	24.63797	18.06175	21.04533	12.31367	16.21043	20.10814	19.06333	8.482325	25.80523	9.857589	27.45167	23.13436	21.42568	23.32648	12.25749	24.65083	13.22797	21.11934	29.448	19.93718	13.92641	18.28612	20.67391	20.14759	22.54656	29.51012	30.59231	18.20622	21.54547	36.1966	21.7747	30.77174	14.40585	8.724945	21.11762	27.2317	22.21972	53.86279	18.84606	21.57379	28.33878	16.62006	16.6154	8.591775	25.14615
ADD2	ADD2	13.18843	0.1450729	0.6134284	0.01138337	0.07215086	0.0282532	0.1039252	0.4046351	0.3693482	0.008325954	0.476798	0.1347068	0.04705829	0.5231401	5.476492	0.09341373	0.06051213	0.1142867	0.4983091	0.05566981	0.03490958	0.02042291	0.1884059	0.01011986	0.05861934	0.1259061	0.04325673	0.0205798	0.02111594	0.06168388	0.04429901	0.01667552	1.123739	0.0486293	0.05829277	0.8472663	0.2239476	0.02597631	0.1044918	0.205411	0.1065717	4.973085	0.06018072	0.4372144	0.02022448	0.02144536	0.01111014	8.997772
ADD3	ADD3	11.86902	6.337563	4.814886	8.238749	1.48686	1.265097	5.326176	45.94515	13.6428	15.38695	6.302384	6.413603	5.005458	23.83882	1.798441	7.818614	16.74922	2.364525	9.874941	2.73961	13.75433	19.64009	14.09816	5.117408	5.308057	17.82368	2.415214	8.594394	8.641422	10.64658	9.77512	10.18318	23.21507	8.603804	2.066507	11.40846	3.088522	11.84729	6.518274	6.607937	9.828427	41.45623	7.04425	11.89536	6.459819	3.192408	3.958014	21.19297
ADH1A	ADH1A	0.01393972	0	0	0.007098781	0	0	0.007990123	0	0.004477241	0	0	0.007000376	0.008803805	0.02311904	0	0	0.01171116	0	0.05039197	0.01041487	0	0.006742549	0.01355675	0	0.008657904	0	0	0	0	0.005867798	0.006719667	0	0.007411251	0.01860896	0	0	6.604455	0	0.03554298	0	0	0	0	0	0	0.02006031	0.6469385	0.02200431
ADH1B	ADH1B	4.245675	0.002236564	0	0.002456936	0.1242278	0	0.008296305	2.489993	0.8259384	0.03003619	0	0.1235667	0.2589997	2.949943	0.005086395	0.01036903	0.3891179	0.02378615	0.03197516	0.06848849	0	0.02100277	1.452199	0	1.651104	0.3437894	0.007638823	0.02362258	0.009115139	0.02030884	0.02325722	0	1.872511	0.2619212	0.1224161	0.03098846	9.301575	0.04373156	2.208149	0	0.01704851	0	0.002851274	0.02895333	0.00561235	0.006943007	0.08362894	0.002538613
ADH1C	ADH1C	0.1099964	0	0.008564668	0.05170661	0.02234525	0	0.009699838	0.1006189	0.09783493	0.01620811	0	0.05098984	0.03206289	0.08419805	0.026761	0.009092413	0.06397694	0.01854013	0.03058738	0.05057373	0.0226528	0.04092655	0.0576016	0	0.02102102	0.1537662	0.04019007	0.01912081	0.007992899	0.02137014	0.02447259	0	0.4228637	0.007530292	0.02146888	0.1690778	19.62802	0.04719681	1.035562	0	0	0.0844983	0.02000184	0.1777205	0	0.04870557	0.009462282	0.08013829
ADH5	ADH5	22.84363	12.87013	26.55047	34.85149	8.101463	12.93827	12.81012	21.37661	22.06205	21.1296	17.68299	34.87837	26.1785	19.76468	33.33026	23.20606	29.76694	32.95033	48.34969	17.38869	24.41377	18.2815	28.63896	25.952	24.51528	17.70092	17.12397	40.16438	12.67619	33.33883	26.65411	20.66438	27.58149	26.44683	18.69818	19.55027	19.31083	38.71084	35.89339	26.4357	20.82969	11.68864	26.7672	20.44449	10.06799	26.49724	36.04966	28.41665
ADH6	ADH6	0.02860794	0	0.01809848	0.03277924	0	0.004519842	0.03689509	0.04252468	0.0275654	0.04110033	0.01354909	0.1113411	0.004516926	0.05930787	0.003770011	0.01921369	0.06309019	0.02742473	0.03447249	0.03740456	0.07180335	0.006918735	0.04521072	0.06799534	0.05330484	0.006840673	0.01698558	0.05387366	0.01351219	0.03913732	0.04137153	0.06002295	0.02281473	0.05092058	0.00453671	0.04083289	1.371821	0.07480067	0.06838451	0.0111603	0.02166218	0.01587183	0.008453403	0.1573738	0.03327877	0.06175348	0.2279462	0.139239
ADH7	ADH7	0	0	0	0	0	0	0	0	0.00325277	0.3443442	0	0	0.3517839	0	0.453766	0	0.004254151	0	0.00610173	0	0	0	0	0	0.006290073	0	0.01603465	0	0	0	0	0	0	0	0	0.5637481	0	0	0	0	0	0.02247488	0	0.02025864	0	1.348101	0	0
ADI1	ADI1	4.460972	6.621215	14.74124	17.41285	10.02052	15.87768	13.06076	10.40776	17.46271	25.45423	13.195	21.50982	12.17052	13.52328	7.687146	16.23663	31.40202	19.49064	19.95673	26.61711	10.04097	11.87032	19.46505	21.14031	12.78808	13.80752	20.93368	19.77593	9.778392	19.97432	23.32168	11.63306	22.74221	7.068669	30.60625	11.26796	31.35075	9.733833	18.92008	9.814465	8.984833	14.52003	11.54912	17.16501	9.891311	19.19385	27.6786	11.99547
ADIPOQ	ADIPOQ	3.55494	0.009489274	0.003453345	0.006949511	0	0	0.007822111	0	0.002191548	0.003267623	0.004308805	0.03769247	0	0.09807591	0	0	0.1547762	0.003737767	0	0	0.004566898	0.003300385	0.003317921	0	1.568032	0	0	0.01027956	0	0.08042178	0.006578369	0.01717934	0.01451082	0.5283121	0.004328216	0	0	0.004757537	3.018519	0.005323704	0	0.007571204	0	0.02388613	0	0.004909623	0.04959852	0.003590269
ADIPOR1	ADIPOR1	31.19494	59.54437	98.00142	61.7668	80.79437	98.58073	48.75722	36.18763	65.99584	94.36898	23.34386	92.15794	59.4751	33.61927	35.40766	84.11983	46.65555	89.70001	37.91648	55.78331	62.67347	96.44997	36.22909	56.80762	50.5729	35.11244	66.44237	37.71811	56.83649	60.2638	38.35782	48.32749	40.31399	75.81761	53.98903	46.47411	68.74017	49.30234	43.91085	91.39544	29.07133	50.08644	86.58855	56.70296	42.36007	62.99332	45.82133	22.4076
ADIPOR2	ADIPOR2	12.85167	27.71064	31.44591	49.77513	21.91595	14.40956	13.56043	19.56204	17.89735	35.77851	20.70837	31.05167	37.3399	14.4613	21.28879	21.08376	30.63666	31.47794	10.95651	10.53814	19.65857	20.95141	11.33987	47.25879	46.2564	28.17489	19.20768	42.40174	24.16676	28.96043	47.75703	20.59629	15.89474	34.17471	68.72292	20.59827	30.40965	58.82398	33.23294	31.15948	16.37308	20.47845	27.11774	15.34463	18.46321	22.30902	18.72267	13.35265
ADK	ADK	7.641603	3.409534	2.891867	4.908393	3.472217	4.010852	2.521531	13.11939	5.91209	5.377998	2.809181	3.872281	2.703393	9.574884	28.36868	7.627347	3.139371	2.60476	4.455152	3.301508	7.433696	1.118899	7.426854	3.866802	4.058496	3.333007	2.293005	5.424808	3.810082	3.757628	4.431815	2.352062	2.307315	3.259642	1.686831	12.1558	3.670779	2.867384	3.220073	10.9602	18.64387	5.298128	4.854907	3.742433	7.026303	9.161664	6.362255	5.638541
ADM	ADM	4.018445	1.062945	59.07919	4.653024	6.024833	1.119739	1.075333	3.89726	2.614811	0.4214825	34.10746	12.71876	10.12234	9.347078	18.42925	14.5599	4.164072	10.02947	4.54917	42.90645	10.33203	5.489398	1.689356	4.199468	12.14115	2.010376	7.370841	4.762896	23.75514	2.291118	1.953846	8.032711	1.286804	0.6441475	1.131263	4.049656	9.530537	5.958988	0.612698	34.22614	2.513745	2.595675	3.326134	3.376373	17.33755	8.424289	1.087849	11.96138
ADM2	ADM2	0.2907619	9.916379	0.8196123	0.1237041	2.27931	0.2372505	0.5527274	2.022072	1.245969	2.291348	1.059833	5.167908	0.3858644	3.369497	0.2793758	0.2729	0.2473695	1.568583	0.5233332	1.16594	0.8892918	1.320944	1.438924	0.05998546	0.4297609	1.327162	0.5652551	1.43889	0.483275	0.3873213	0.02838729	5.29434	13.21627	0.1310228	0.5089571	0.5043186	2.872119	0.4567914	0.117306	1.252034	2.300145	0.9270573	0.1087565	2.823507	0.79635	0.7362218	0.4609875	4.039774
ADNP	ADNP	31.35809	27.13441	22.70645	28.28682	8.854193	4.056461	18.05953	19.06134	22.57351	19.95898	16.70739	34.39737	19.72739	23.18813	22.90426	17.6475	20.68525	25.52866	30.44017	9.551514	16.04057	32.95419	32.55865	18.01208	39.18744	13.93047	9.972767	28.23679	13.81493	22.11678	22.43917	15.94628	29.24125	34.53223	28.78598	13.68221	18.87054	18.82857	27.56996	10.61959	21.92311	35.44633	15.79083	21.73635	16.59851	10.12623	38.08039	33.30392
ADORA1	ADORA1	2.714993	1.803463	0.927461	0.3327433	0.6941904	1.604256	11.9374	0.3125884	0.7526123	0.1186893	0.1944493	0.5544278	0.4743257	0.1577751	0.1781513	0.2824701	1.072643	0.1810217	0.1266993	3.512648	4.149581	0.7083779	0.2519886	0.7089239	0.4011599	0.6967938	0.3388969	0.1951773	0.04966239	2.216152	0.6770109	0.173334	35.35789	1.624214	0.2810779	0.3430313	0.2893432	0.7383581	0.2920317	0.3047074	0.2047285	1.91672	0.1464702	1.186863	0.04368286	0.4647425	0.2183708	0.7982597
ADORA2A	ADORA2A	0.0262737	0.02087957	0.06458736	0.0993931	0.109035	0	0.0301197	0.09819519	0.2507511	0.03954424	0.02844243	0.05277746	0.02844597	0.7303992	0.03165623	0.01210009	0.02207329	0.02878517	0.1447302	0.02243433	0.0100487	0.03994072	0.109508	0.0254887	0.07926123	0.2154004	0.06536996	0.03392769	0.01063687	0.00947972	0.04704248	0.006300048	0.0439019	0.0300637	0.0476176	0.2196496	0.04922642	0.02617042	0.07177682	0.05271267	0.02652623	0.1291086	0.0665456	0.1726888	0.02619721	0	0.0125923	0.09874739
ADORA2B	ADORA2B	3.639901	6.320436	3.740588	0.6283437	1.784029	0.5770267	2.836033	3.169317	0.7688217	0.6499764	2.976413	0.7063821	1.496184	0.3137761	2.295928	0.5767677	0.2798834	2.020954	1.717258	0.239685	0.3138181	1.521871	0.3659897	2.614247	0.6130787	0.4189557	0.5470008	0.9387259	1.946495	0.5972917	0.4817772	7.248636	14.33364	0.4227708	0.9157308	0.4138652	0.7585495	1.092594	1.344942	0.9434372	7.169141	1.410182	0.3937642	2.363304	1.808501	3.426955	4.077424	1.577634
ADPGK	ADPGK	7.867646	11.6465	7.853675	15.23719	6.226267	3.635599	12.48409	16.78081	18.25048	4.335773	8.921141	6.412288	7.64525	15.34427	8.319689	11.0864	9.777653	5.680575	38.10741	13.60016	13.54035	6.317304	9.34179	15.23375	7.610843	11.34488	8.499206	9.028592	5.128554	6.315344	9.214833	13.95185	11.94926	8.241803	3.770357	15.88444	11.34957	11.66337	9.688642	7.850689	15.55165	12.05714	9.876377	16.26911	8.877479	7.522633	9.041768	12.7279
ADPRH	ADPRH	1.814212	4.312587	6.44115	7.849545	3.057499	2.909422	3.881995	7.445492	7.98692	6.525881	6.064168	4.901322	1.537768	11.16827	2.469898	9.747698	7.308574	2.215535	0.7930848	8.295845	8.456513	4.298538	7.704189	5.618127	4.98164	5.284009	3.223391	5.615344	4.490641	3.482477	0.4931639	8.794873	4.0794	5.453824	0.6013613	5.422318	0.9448179	5.701815	1.404264	4.805221	3.363761	3.257991	6.251626	8.042727	5.680676	3.288022	2.673346	2.842261
ADRA1A	ADRA1A	0.03229401	0.04990199	0	0.002740945	0.0284283	0	0.003085106	0.03200258	0.02420221	0.005155111	0	0.005405899	0.01359712	0.6129603	0.01134871	0	0.0836543	0.002948413	0	0.004021338	0.07204891	0.007810197	0.07066524	0.00731013	0.003342946	0.0102961	0.004260917	0.01824455	0.005084402	0.004531289	0	0.06775676	0.04292392	0.009580262	0.01024251	0.0153647	0.04853091	0	0.04460195	0	0.005434066	0	0	0.02422515	0	0.007745584	0.0240764	0
ADRA1B	ADRA1B	49.79457	2.02331	1.356549	0.4242441	4.184914	0.8240572	1.048453	23.84077	0.1570538	1.699893	0.3545293	1.082287	0.5375791	0.5006021	1.393789	0.03892264	0.1293281	1.02184	0.1964069	0.06765473	1.466697	0.2540366	0.6692884	0.3320599	0.08998641	0.1039326	0.917573	0.5456801	0.05987776	0.8385752	0.03492062	0.5243703	0.337003	0.2498254	0.4250542	0.7496347	0.3711277	1.048079	0.5310384	0.05652071	10.67813	0.9243926	0.4709294	0.8604093	0.06320191	2.31954	0.4556922	8.728833
ADRA1D	ADRA1D	0.107176	0.09413768	0.9421135	0.1091584	0.02979367	0.1497234	0.04526591	0	0.02898813	0.03781893	0.0498694	0.1756317	0.06412578	0.05613203	0.2438224	0.006061609	0.05686839	0.1359609	0.006797196	0.04214477	0.1245904	0.06002561	0.1316608	0.02298368	0.04904905	0.04316244	0.09824239	0.127472	0.04795739	0.1662122	0.02719177	0.06627696	0.1739439	0.03012117	0.05009406	0.05635926	0.01849519	0.06292908	0.02876561	0	0.05695057	0.0563322	0.0333364	0.2313188	0.01312365	0.07305835	0.06308188	0.1958936
ADRA2A	ADRA2A	0.735418	2.454618	0.1191049	0.06848191	3.862119	0.3718098	0.1541614	10.27457	9.526519	0.09257451	0.1061496	1.44773	1.587134	11.14682	0.08417746	1.268956	1.045042	0.5248663	0.6177916	1.255903	0.08156822	1.788747	6.342922	0.1541042	1.2163	1.953461	0.3060669	0.75023	0.2064281	1.301952	0.2228346	0.08111754	0.7417742	0.4151413	1.428813	0.7977582	0.04822579	0.3574733	0.2893075	0.1114794	0.8782553	1.88852	3.253437	2.811937	2.131392	0.1693315	0.2255788	3.754623
ADRA2B	ADRA2B	0.01400588	0.1082123	0.5056483	0.05230481	0.07397598	0.04130608	0.02140813	0.06662158	0.08697083	0.2325198	1.008272	0.09378137	0.294853	0.1858302	0.02953157	0.05016876	11.62162	0.1227575	0.02812841	2.671886	0.06874462	0.4109895	0.03632291	0.08877113	0.4523479	6.282833	0.9313699	0.01758365	0.06174283	0.04716519	0.06751561	0.06660839	0.3028214	0.02077476	0.1006891	0.3465102	0.3444188	0.07812465	0.03571168	0.007285152	0.047135	0.05698392	0.0662179	0.08405141	0.07603228	0.1007776	0.09397722	0.7173062
ADRA2C	ADRA2C	0.07944809	2.631664	4.042885	0.02206845	0.6580518	7.449165	1.738759	0.1889548	0.8490402	0.01383529	5.91096	0.2684045	0.5929942	1.421462	0.0380721	0.4113493	0.6735342	6.939657	13.64655	0.161887	0.1160189	34.69745	0.730509	1.657799	0.1973796	1.526705	0.5946433	0.8922458	0.1637462	1.951852	17.06702	2.909529	4.700128	0.03856726	56.59952	0.4020489	13.54571	0.03021549	35.04527	2.287895	0.4739782	8.751527	7.674594	0.08668726	1.344285	0.1663008	0.3230811	8.824406
ADRB1	ADRB1	0.03861396	6.853276	0.08933913	0	0.02913577	0	0.3920734	0.0524784	0.03897852	0.005283402	0.02090065	0.06094474	0.0139355	0.08538837	0	0.06520532	0.03707508	0.01208715	0.0199413	0.8984681	8.451208	0.01067275	0.06974146	0.0149841	0.1507501	0.0158285	0.01746782	0.04570764	0.01042187	0.01393216	0.0744557	3.222153	5.067893	0.05891206	0	0.6535033	0.05426035	0.007692435	0.08439123	0.03443147	0.05012369	3.091064	0.01956016	0.6620804	1.604231	0.02381503	0.00616889	2.554238
ADRB2	ADRB2	0.2194079	0.7204554	0.1434327	6.797098	0.3561092	0.06932963	0.1729236	0.5761841	0.5549568	0.4159125	0.1558716	0.5968314	0.178986	1.647605	0.8577822	1.115016	0.33794	0.150238	1.018987	0.3278552	0.07954467	0.2476276	0.5245591	1.465134	0.397464	0.7038969	0.557268	0.2582392	0.03886179	0.2116532	3.723843	0.1572844	0.5881171	0.1179738	1.635327	0.5676148	0.3596974	1.823033	0.4953358	0.6419524	0.4338036	0.3804019	0.432221	0.7452154	0.09571152	0.6841131	0.06134131	0.5098933
ADRB3	ADRB3	0.01600469	0.01483865	0.02700048	0.01086715	0.007044436	0.05394394	0	0.03806463	0.003426986	0.1992774	0.03368901	0.04822429	0.02695456	0.01179724	0.005624346	0.01719853	0.008964001	0	0	0.01594358	0.1356864	0	0	0	0.006626966	0.01020536	0	0.00401861	0.02015836	0.008982704	0.005143393	0.322366	0.01701824	0.004747913	0	0	0	0.03719749	0	0	0.01615852	0	0.03152833	0.2081008	0.3847675	0.007677318	0	0.005614208
ADRM1	ADRM1	71.73182	74.03981	66.45799	67.23669	194.4128	206.6354	97.15732	36.38176	74.51471	61.58901	63.04438	35.63552	79.85006	54.778	139.0553	118.4543	42.96192	66.44974	65.13513	96.735	63.4226	87.99323	66.27411	88.78234	80.48901	56.95084	88.55024	47.81808	104.8796	53.09692	51.3063	109.2223	51.39133	56.29347	85.11209	67.53639	41.15841	53.19623	36.57795	71.26707	136.1042	69.41169	132.0704	78.06547	127.7763	101.4512	65.22295	39.7888
ADSL	ADSL	11.2837	19.29363	24.97027	7.41685	18.92142	8.300034	9.831316	22.39699	10.5476	33.21426	29.55714	13.01708	17.0235	14.74383	20.82226	19.96276	14.53893	50.67074	40.30561	8.104772	7.997419	36.89389	15.65614	17.72379	14.91208	10.57873	8.791149	12.94104	10.50865	9.457199	17.36059	12.73198	15.24002	16.17245	11.37626	11.32333	15.39252	28.83987	16.56564	18.34892	23.59683	30.96951	17.88169	13.78173	18.42451	21.34116	29.31224	13.01839
AEBP1	AEBP1	320.1679	199.7114	433.6831	156.8194	192.2009	113.8591	386.0669	14.02784	107.2598	87.70035	102.4714	943.6227	345.8062	38.33472	42.39537	80.63439	893.942	48.44204	108.1207	228.7891	179.4381	241.7052	110.0518	408.835	412.0358	265.8151	604.792	737.102	186.9495	277.8943	391.4544	527.9089	156.5082	217.0149	169.3267	98.27136	105.1558	214.757	144.963	34.64918	16.67164	275.1362	174.1428	246.8329	220.9165	166.4852	58.0564	123.4706
AFAP1	AFAP1	9.587664	11.60212	18.64141	0.7538572	2.008535	1.892855	9.454094	6.161292	2.221173	0.2312999	3.420361	9.601291	2.957287	3.316857	5.444088	0.4094848	4.720414	2.917244	8.161248	11.51001	14.91763	3.106829	7.90137	2.581335	7.928125	9.665294	2.435672	8.778957	3.393764	10.45595	2.931493	39.0135	8.138861	0.4828811	5.894723	3.975152	3.048998	0.4111145	5.311886	1.365435	22.24268	6.899235	0.728425	19.33114	6.435713	2.890813	1.993924	24.52437
AFF1	AFF1	6.26116	4.117877	5.592593	9.519161	2.422169	2.10168	2.028914	7.550213	8.270985	7.069806	1.079662	7.75247	5.217471	7.585852	3.419464	2.913452	6.977439	1.855481	2.039007	4.561813	6.245739	3.225651	5.892351	2.963359	6.262121	5.973195	2.967018	7.034739	5.38684	6.756214	3.896097	6.293299	5.112529	5.942876	4.951985	5.747128	2.637051	7.191456	6.879304	7.681173	3.400495	0.6849824	3.33628	6.064369	2.196967	2.899327	4.132266	3.104684
AFF2	AFF2	0.3449628	0.3219138	0.2081423	0.1682329	0.06083283	0.01846307	0.1197971	0.5425057	0.025985	0.1022409	0.07095715	0.2358726	0.1291581	0.7951303	0.09713903	0.01811212	0.09534571	0.1698872	1.165797	0.02014861	0.01880185	0.1434855	0.2568048	0.3449029	0.1716832	0.01719595	0.06760517	0.05840269	0.003184376	0.1173023	0.7691586	0.3310029	0.2437426	0.007000171	0.2466178	0.04971862	0.0902641	0.08148072	0.3122915	0.01753409	0.4265559	0.4737922	0.05179686	0.04270716	0.03137082	0.08408544	0.02136208	2.911283
AFF3	AFF3	0.4818873	0.8809564	0.2588968	1.994664	0.4617294	0.5216197	0.3130419	2.136435	0.572272	7.544465	2.269016	0.04591768	2.834282	8.080906	0.09509326	2.330248	1.292398	0.03925785	0.9618323	0.5169741	2.227949	0.714796	1.541732	3.451991	7.938311	6.196307	0.4323501	2.630285	2.068301	0.1612366	0.0262076	0.05599708	3.628875	1.186531	9.737707	0.08641724	0.2147197	2.038371	1.748532	1.635031	1.236257	10.91351	1.295416	0.7377996	0.9601477	0.7823788	0.2376677	0.7970835
AFF4	AFF4	19.1037	12.12953	9.698901	16.52991	1.363086	1.26778	6.872039	10.68536	10.75662	14.6866	6.254848	20.14439	13.58641	10.62509	9.575876	3.83388	17.15207	8.70892	6.664405	7.739701	12.36576	8.712714	11.73829	5.910856	17.01262	10.15341	3.546773	16.00732	4.162491	10.52265	11.53858	10.07352	8.014005	18.90243	2.476096	6.106441	8.114564	13.99122	7.908742	7.580296	11.4292	22.4513	11.76665	6.573945	5.396471	5.95422	10.85093	11.76355
AFG3L2	AFG3L2	5.602366	6.652453	29.01793	14.67152	9.411724	6.168148	10.38542	10.42554	12.79421	35.95213	25.32876	21.65328	26.66138	10.78627	13.23288	9.607403	11.00428	48.76473	10.40968	5.815292	10.07875	8.825899	22.00175	13.1592	8.057106	14.89837	9.633845	13.13811	22.54258	32.0236	21.74019	6.994843	5.858627	20.85093	11.92418	4.886694	12.69396	14.99215	14.93897	41.33082	5.56746	7.226153	20.82302	7.891868	12.47032	14.25421	56.30675	6.893296
AFM	AFM	0	0	0.01419811	0	0	0	0	0	0.004505174	0	0	0	0	0	0	0	0	0	0.008451059	0	0.004694096	0	0	0	0	0	0	0	0	0	0	0	0	0	0	0	2.288039	0	0	0	0	0	0	0	0	0.1312055	0.1647044	0
AFP	AFP	0.04829072	0	0.04888089	0.004918395	0	0	0	0	0	0	0	0	0	0	0.3512843	0	0	0	0	0	0.006464284	0	0	0	0.005998634	0	0	0	0	0.004065507	0	0.004052793	0	0	0	0	0.03958391	0	0.01231299	0	0.004875486	0	0	0.01931999	0	0.006949398	1.798327	0.0050819
AFTPH	AFTPH	5.015839	4.663055	5.107524	3.707777	1.329672	0.6139665	3.453795	8.833455	7.036583	5.75811	3.484508	5.621614	4.463897	12.16587	3.092805	3.366542	4.959073	2.565269	3.288396	5.896527	7.835778	2.573966	6.605784	2.928058	3.606853	7.478162	2.048042	3.704271	1.954054	4.895901	3.436093	4.4775	9.015852	2.83187	1.779531	6.341265	6.191833	4.018644	4.954249	5.32727	4.325656	5.689777	4.677039	5.049554	3.364997	3.385235	2.810726	6.073946
AGA	AGA	9.154483	20.18242	11.99387	11.83453	4.614567	4.439409	13.24632	11.44595	8.563879	10.25001	6.479373	15.29867	30.97407	10.90241	4.744951	9.293636	14.79864	1.314928	5.706977	14.25952	17.8145	3.978336	5.138093	14.87847	8.952597	9.600093	17.53098	11.61559	9.109036	19.3814	4.577427	19.79973	12.41802	13.14764	3.672262	6.978285	9.635512	21.57732	12.49594	12.12764	9.889919	13.17394	6.77311	10.65678	9.157165	11.04888	5.671427	4.352533
AGBL2	AGBL2	0.1578674	0.05056273	0.07844567	0.365426	0.06064151	0.05079073	0.2007192	0.3686361	0.2673524	0.06048112	0.2392577	0.04900902	0.06163466	0.6855008	0.04539072	0.2097407	0.1181603	0.01572343	0.03804595	0.2916544	0.163296	0.04720399	0.1395729	0.2027158	2.007367	0.2525747	0.1817825	0.09945748	0.1843775	0.2754772	0.01106913	0.2746157	0.2594276	0.08174411	0.003641448	0.237619	0.4470318	0.7444925	0.2012622	0.228428	0.6375389	0.07325344	0.05428185	0.2354111	0.2070152	0.05369782	0.07061765	0.1812356
AGBL5	AGBL5	3.968	4.200914	8.853172	5.006233	7.387257	13.13696	5.095251	5.335029	6.018308	12.66258	10.4142	8.048538	7.228382	6.228499	6.215259	9.744424	12.97163	4.895604	17.54985	4.620561	5.481115	5.368838	5.368392	9.083186	16.03781	5.627386	4.254381	5.237429	9.520037	7.523843	6.809616	9.632902	10.43102	6.604164	9.614549	4.655914	6.822584	6.293578	6.27404	4.667136	10.30107	7.308471	6.39775	7.880909	4.574273	5.950321	6.829393	9.755948
AGER	AGER	0.6289116	0.2037308	0.3681529	5.309574	0.8104324	2.241063	2.362707	3.676343	4.185972	0.5225302	3.320728	0.6164443	0.6699708	6.492884	0.6550454	2.011188	2.310809	0.9131704	1.908287	2.581525	1.861248	0.6377212	2.505485	3.51959	3.200215	1.739382	3.047247	1.638111	0.4795739	1.333242	1.234588	0.8394139	1.732277	1.146403	0.6152277	2.736248	3.428512	1.595534	3.004289	0.9104405	2.539825	1.471363	1.459836	1.955305	2.379885	1.821007	1.254105	2.097151
AGGF1	AGGF1	8.864473	5.277842	12.59978	11.44343	1.744443	2.449558	6.643746	9.907782	8.950737	9.057258	5.060622	11.91694	9.335372	10.77266	6.129546	4.731043	11.89474	4.297778	4.535483	11.04837	13.44482	2.601246	8.593663	7.227914	13.90646	9.021012	3.305277	10.63679	2.325236	7.927134	8.717496	9.526219	9.104473	8.499196	1.450712	7.231271	7.273873	14.41231	10.9794	5.630261	13.00141	11.36079	7.969532	6.145551	4.885862	9.469959	5.808541	11.71892
AGK	AGK	5.46393	6.590285	6.216874	9.908287	6.967235	3.351258	6.128721	15.77363	6.303257	3.020695	7.356163	4.365172	6.925917	6.317704	5.266199	6.563786	7.282446	16.7314	5.286333	9.148808	7.484661	2.955638	5.412004	9.876101	6.575241	7.980544	4.932568	8.275071	4.437103	4.915688	10.13465	8.725343	10.59748	4.766478	2.497664	7.260137	5.489615	7.119964	6.325359	5.067694	21.92988	10.80267	5.199501	9.523438	5.676523	2.611777	7.075422	5.663987
AGL	AGL	3.155426	1.40308	3.634084	3.595798	0.3129236	0.290099	1.292054	3.714619	3.385053	8.88971	1.574284	3.281692	2.166089	4.974347	1.426259	2.129526	6.128102	2.461436	1.868536	2.261336	2.905032	1.305127	4.07592	2.866365	2.948426	2.555816	1.208371	3.969438	1.859671	5.159037	2.417895	3.097643	2.875082	2.127357	0.3669362	1.930972	2.878652	2.635976	5.642855	5.360651	2.931422	2.677216	1.014559	2.334828	2.296576	1.651479	3.257453	3.094804
AGPAT1	AGPAT1	20.62707	29.44389	36.52426	53.23004	80.86939	65.65234	41.61367	50.97561	61.46787	43.80918	41.74561	41.43911	37.11365	22.13095	33.12881	53.92615	38.43855	38.60646	29.22186	18.74348	47.66932	51.00329	29.31284	43.44428	38.92142	29.80317	33.37248	47.16494	47.45418	56.0923	15.24405	24.33904	44.29531	68.84748	56.53293	31.3965	40.38169	65.97857	37.46461	38.54515	105.4132	93.36035	44.32956	38.51355	51.75104	28.66097	31.54012	23.7915
AGPAT2	AGPAT2	17.67236	40.55224	28.4849	19.29191	103.4662	139.7959	37.79926	10.20067	16.23835	96.36841	112.8915	37.18742	96.46507	18.16549	36.09967	53.09656	23.26702	65.25805	33.28751	26.31578	13.25774	98.95193	33.72673	93.72585	19.99534	53.27957	38.37458	32.10977	85.43858	53.94119	74.37137	32.88055	23.0636	35.71695	158.3737	26.28618	95.74133	27.58572	26.41353	51.64334	18.05431	40.83113	69.12016	22.19318	59.48406	59.21505	37.5	31.1434
AGPAT3	AGPAT3	7.986004	11.818	11.5613	15.16771	12.75638	16.79606	9.477641	9.185249	9.94046	10.50851	14.7631	14.45649	6.388167	10.66146	9.413684	9.087745	11.52703	5.214214	2.157309	3.524603	9.240169	7.226869	14.90721	10.25409	8.016422	14.71709	10.02361	15.83032	17.84515	15.76426	10.76188	8.670122	6.296217	10.29645	17.02665	9.018287	10.71455	3.456343	9.55776	16.38159	9.420152	7.964703	10.26421	10.6101	6.382337	9.834355	6.861696	8.36013
AGPAT4	AGPAT4	3.088722	1.051628	1.300728	1.857169	0.1801075	0.09754231	0.816804	0.2518398	0.2859144	0.02406541	0.1677343	0.250559	0.1405517	0.6270605	3.536334	0.08485838	0.2789431	1.305611	0.1146198	0.2976808	0.3411482	0.1423678	0.3770102	0.8043894	0.2251687	0.164794	0.4830691	0.1460063	0.779875	0.2840579	0.109009	0.4217419	1.316784	0.07986283	0.1457211	1.834148	0.6708384	0.1451589	0.3043122	1.551519	1.879018	0.9061075	0.481536	0.9208705	0.3549176	0.5940313	1.386873	2.681938
AGPAT5	AGPAT5	9.945414	9.790902	12.35243	12.62065	0.878449	0.9810017	3.416521	13.94444	6.343327	13.13947	8.1178	9.361273	4.485929	10.65454	17.33923	2.967885	10.54026	10.57951	4.307832	3.680146	5.170075	7.924373	29.04594	8.241444	5.371535	5.157965	4.702684	15.29191	4.059485	12.52252	11.06554	5.56915	7.520569	9.311646	3.9216	8.287019	5.194311	7.098415	8.584177	7.109518	21.88328	2.565015	2.815673	6.949682	4.103941	4.443551	7.789171	10.33175
AGPS	AGPS	12.55272	7.300121	6.714545	5.137039	1.310702	2.069992	4.617724	14.04147	7.23225	16.33504	9.878849	7.269955	10.79436	6.472543	8.242271	5.939896	7.05695	7.254941	8.458342	4.914511	8.938804	7.858437	10.47508	5.718553	9.730652	9.05341	2.425819	9.015914	7.631995	7.929973	10.75086	8.551315	8.141711	6.631526	4.873989	7.034648	3.921897	5.595733	6.802232	11.3219	8.740325	4.648558	7.021313	7.491215	8.710406	5.467923	12.1011	9.54679
AGR2	AGR2	0.005531791	0.02051507	0.005599396	0.005634112	0	0.006991855	0	0	0.0106604	0.164246	0.02794589	0.00555601	0.223595	0.00611632	0.1807896	0.005944425	0.05112159	0	0	0	0	0.01070276	0.01075963	0.007513118	0.4260358	0	0.01751694	0.004166924	0.005225586	0	0	0.004642549	0.01764633	0	0	0.3789923	0.01813764	0.07714066	0	0	0.08935935	0.01841439	0.04576871	0.3153725	0.2187889	0.0875673	0	0
AGRN	AGRN	25.11371	35.98465	60.21167	26.9341	44.28585	15.08806	41.20678	8.071957	15.13998	13.78869	17.76655	29.70066	27.21304	9.132334	14.11184	17.16341	46.198	20.84529	39.76343	36.01622	59.47863	54.67467	16.35126	15.85528	54.07654	21.26967	40.01493	34.4991	10.92277	20.325	64.81602	128.9866	22.26458	37.00783	39.01901	18.86967	34.50179	24.02326	11.55014	18.72115	21.26389	8.578905	36.9285	21.72686	24.70949	11.36194	8.466183	65.735
AGRP	AGRP	0.3501899	0	0.06255347	0.06294129	0.08160113	0.2603642	0.1889183	0.09798487	0.02646495	0.01972977	0.07804915	0.103448	0.1561177	0.09110435	0.02171704	0.02213598	0.1384492	0.04513696	0.04964444	0.246249	0.1516611	0	0.300502	0.02797751	0.07676524	0.1773247	0.09784493	0	0.01945915	0.1040536	0.1588797	0.1555922	0.08761573	0.05499873	0.02613359	0.1176083	0.101312	0.1723548	0.0525236	0.0321443	0.04159479	0.02285731	0.02434779	0.350257	0.2396268	0.05928819	0	0.06503369
AGT	AGT	0.2816481	2.063551	5.854779	4.113959	3.129409	11.626	2.779886	0.06535176	0.03971475	0.1842249	0.6506935	0.1793881	1.58789	1.374757	0	0.8193888	9.689905	0.3311488	0.314552	90.32046	1.931074	0.7642243	0.3540791	0.4758253	0.1365311	0.131409	17.67416	0.2742513	0.06489215	0.0751826	0.07947451	1.487419	1.563163	0.06725001	1.472835	0.04902486	24.16783	0.05747669	4.694156	0.3001444	1.470324	21.95259	3.044802	1.566538	5.609714	9.500137	42.88954	1.236179
AGTPBP1	AGTPBP1	4.480168	3.775609	1.86106	2.878673	1.09817	0.6484276	3.525053	7.54061	5.745632	9.229075	4.080743	3.258022	2.596062	6.894841	4.598948	1.143667	2.765382	10.59535	6.005259	2.028376	3.440093	2.019065	8.463152	1.744088	2.790531	4.852039	1.140197	3.269158	1.803039	7.15188	3.434587	1.834526	3.550894	3.55334	1.608927	4.14789	3.865679	2.54169	3.518007	5.812632	3.690003	4.112057	2.391595	4.53202	3.439835	2.53123	4.689491	6.716645
AGTR1	AGTR1	22.57974	0.05453923	0.0366424	0.009217394	0	0.02859665	0.005187377	0.06457198	0.03197404	0	0.02285971	0.08635139	0.01143128	0.3051917	22.30212	0.0291752	0.1672696	0.09419323	0.07088393	0.01352317	0.0787442	0.1794743	0.0220034	0.03687433	0.2248367	0	0.171946	0.06476225	0	0.3276182	0.004362567	0.007595199	0.5485178	0.1409494	0.02870337	0.167925	0.4080057	0.006310097	0.1788339	0.07061026	0.03654792	0.05020984	0.09627108	0.303233	0.02105519	0.01953544	0.1821721	0.05714288
AGTR2	AGTR2	0	0	0	0	0	0	0	0	0	0	0	0	0	0	0	0	0	0	0	0	0	0	0	0	0	0	0	0	0	0	0	0	0	0	0	0	0.02685718	0	0	0	0	0	0	0	0	0	0	0
AGXT	AGXT	0.01058844	0.009817004	0.01786307	0.01797382	0.004660481	2.110077	0	0	0.004534474	0.006760953	12.44567	0	0.008916345	0.03512186	0.01116292	0.1517102	0.005930433	0.003866858	0.0382771	0	0	0.00341437	0	0.004793635	0.01315287	0	0.02235285	0	0	0.03862825	0	0.002962111	0	0.00314114	0	0.01511316	4.258665	0.004921847	0	0.02753784	0.003563402	0.003916345	0.01251517	0	0.02463443	0.2133258	0.7302021	0.003714266
AHCTF1	AHCTF1	6.241785	6.547805	10.88047	9.888666	1.708509	1.896234	5.086373	5.84689	9.099596	9.636464	3.603381	8.73662	4.991987	6.387041	7.837472	5.200815	5.652573	11.14318	4.770155	4.348977	8.672174	5.661127	10.76758	6.170647	5.318193	3.571715	1.504043	7.14329	3.086611	7.740933	7.304645	6.360043	8.42042	12.75861	1.508519	4.871817	7.805486	5.929146	10.05393	5.921684	6.108309	7.291236	4.266643	6.965404	5.422323	3.797073	15.64736	3.510939
AHCY	AHCY	48.98405	62.81696	64.11387	54.20815	171.7989	83.31171	87.93359	28.01019	30.76759	100.5329	154.0404	23.27187	51.51487	44.67758	76.21415	67.47383	44.83019	282.116	102.9053	29.83986	11.46139	196.3373	133.454	77.29846	114.7369	27.05193	62.301	72.87688	77.19354	59.12593	75.14029	19.81547	50.53043	60.85961	154.2114	30.42395	155.5667	40.67489	94.508	36.98242	33.76967	69.37208	46.69536	41.60804	78.52379	51.27518	219.9122	41.88539
AHCYL1	AHCYL1	18.82828	15.28195	32.55847	19.75338	12.97751	19.47944	13.34514	44.80939	19.89298	98.82856	23.21583	23.0997	35.38017	24.21768	20.02181	26.2427	28.15828	30.65376	14.95844	21.53444	28.1808	18.82762	27.67754	13.11418	15.46988	20.81145	14.75187	16.13732	60.60115	22.58088	21.43748	26.69251	22.38699	18.98924	8.77835	17.01983	18.60503	21.92076	26.08361	91.16763	24.47553	12.67116	21.06836	18.99814	20.43077	16.07469	22.25022	27.53301
AHDC1	AHDC1	2.935609	3.384327	6.080974	2.725632	4.953547	2.985025	2.571263	3.37327	4.21787	6.640616	1.749644	4.962693	7.324423	5.331876	3.250207	3.615368	6.835411	7.131097	5.527354	2.477526	5.24985	11.93596	4.210796	3.715282	6.260663	3.577614	7.199958	3.58115	2.287039	7.699402	6.107788	4.838831	4.255551	5.585315	31.12496	3.417971	2.188219	5.829304	5.413387	2.528913	3.723097	4.577414	7.438606	4.011669	2.046387	2.55056	3.427998	6.838124
AHI1	AHI1	2.08634	4.111724	1.528063	4.2204	0.1002649	0.2559316	1.699505	2.317621	3.359805	2.645879	0.6119364	1.605199	1.002513	1.563185	1.143606	0.6994004	1.816587	1.55884	1.832151	2.933857	2.977952	1.065115	3.015399	2.038036	2.903799	1.641034	0.7013063	2.296078	0.8522147	2.245031	1.722106	2.03621	1.753241	1.382131	0.1766096	1.597325	1.17667	1.996742	1.996029	1.898644	2.843812	1.001037	0.5705522	2.090356	0.988457	0.9470309	1.635643	1.636214
AHNAK	AHNAK	81.61416	48.31447	5.625726	27.5306	22.07824	10.07825	46.5905	42.55873	32.1108	45.82621	10.75058	42.93226	89.32422	37.26383	117.81	9.666667	21.23587	5.027865	3.733405	17.61373	31.74947	7.335064	17.16205	31.69821	45.85029	56.29159	19.29293	40.8822	24.58119	30.13723	51.41986	39.36427	90.4537	78.87445	16.20159	29.58933	18.32499	73.17836	14.78336	24.39045	119.9343	6.210057	15.44042	44.93028	16.48943	25.39983	3.616716	45.74372
AHNAK2	AHNAK2	32.46522	10.93709	0.5533293	0.1195497	7.266904	9.77583	6.316661	0.8494632	1.468158	4.89844	5.952048	15.4178	0.7455548	2.367587	18.38262	10.19254	1.675718	0.05327657	0.135379	1.153852	1.230626	2.069862	0.3669227	4.996682	5.543777	7.025649	2.17837	0.7768114	2.419586	0.7291418	0.3346452	0.2019451	0.1158968	2.624277	1.074302	1.59759	16.06657	11.39708	0.1239905	2.960701	1.472869	0.2232761	9.722519	0.8645747	11.49497	8.811411	0.1397036	0.3820419
AHR	AHR	13.72729	55.00504	15.03344	39.82115	1.057617	0.2000829	30.14624	25.98369	23.9756	15.48993	18.93357	20.5126	10.52294	11.69554	6.835003	5.847182	15.28826	18.96888	4.862755	18.07979	42.68136	8.605451	34.71728	9.569091	9.603081	17.72179	5.207271	24.92181	1.383788	31.50359	20.4486	39.9315	101.7995	11.72067	3.974628	45.51992	2.699768	16.05875	21.94059	7.565459	53.72179	90.23022	10.01996	72.72367	8.855535	8.731466	139.7683	54.93204
AHSA1	AHSA1	42.8843	32.73153	55.3399	56.17779	44.03645	38.94021	50.63059	46.2799	31.93032	41.41134	108.4106	18.69691	49.48169	34.63068	51.64401	73.87765	14.63917	55.55208	42.83022	27.29	20.19883	76.10789	42.59911	65.28456	24.29767	34.60431	39.21095	59.84151	42.87567	24.40908	41.66916	29.78532	18.85197	43.61541	76.57269	32.25464	41.65061	39.35931	28.08826	30.58118	47.59756	29.77237	43.51337	28.00588	82.58241	29.77747	65.51584	26.2867
AHSG	AHSG	0	0.03100582	0.0270808	0	0.07065393	0.228253	0.00766753	0	0.004296477	0	0.04223654	0	0	0	0	0	0.01123834	0.0146556	0.08059574	0	0	0	0	0.009084072	0	0.03838394	0.02117964	0	0	0	0	0.0617461	0.007112029	0.005952547	0.01697073	0	9.287409	0	0	0	0.02025823	0	0	0.04013845	0	0.4331339	17.16602	0.007038637
AICDA	AICDA	0.03031386	0	0	0.005145762	0.04669907	0.05108655	0.005791877	1.742338	0.09411836	0.009678038	0.06380904	0.02537215	0.7147502	8.055262	0.01597928	0.01628753	0.008489182	0.08856407	0.006088018	0.007549529	0.003381557	0	4.088036	0	0.006275938	0.0579887	0	0.03805746	0.01431794	0.02552068	0.009741899	0.004240145	0.005372265	0	0.01922895	0.01442259	0.00828276	0.2747718	0.01288219	0.118258	0	0.02242438	0.01791497	0.03537295	1.022633	0.01454131	0.03955021	0.01063365
AIF1	AIF1	8.73234	7.661597	6.104944	11.80823	19.93421	1.901883	10.81654	74.18576	86.70813	0.4134593	5.062592	25.25875	7.805152	33.39724	17.7881	22.49175	8.527919	7.202316	4.607284	42.83151	6.777465	1.849393	23.80999	10.45289	4.075376	90.43537	35.77546	10.60995	4.404112	12.08652	8.371315	13.65315	9.691907	3.304004	5.914711	147.4015	12.496	9.666099	22.54843	38.24235	14.56926	20.74756	18.99532	57.30154	27.0308	4.934301	3.641347	13.83621
AIFM1	AIFM1	5.745826	14.71492	24.90733	29.49325	19.99535	22.04587	15.19301	16.847	15.1583	21.69843	24.52399	13.81306	21.77309	20.09055	17.63069	15.25446	15.54553	14.79105	17.79397	7.725114	8.851241	7.428132	46.23615	19.26708	13.24	13.57766	21.87283	43.98792	39.44242	24.14645	19.45964	14.7422	9.597341	15.12058	17.31479	15.41032	19.86958	18.64724	47.69603	49.02735	12.66427	17.62145	27.95884	14.68871	24.53181	16.80453	40.33697	14.55805
AIM2	AIM2	10.41885	76.09431	6.977924	29.38526	2.761847	0.6435882	3.448488	27.51839	9.067953	0.7127858	0.4847931	2.848223	1.375401	15.4521	21.42319	1.944573	0.5725761	0.0686603	0.1793526	14.78432	35.86336	0.04546942	6.483344	1.266104	0.8660576	7.290429	2.741087	6.290355	0.1406018	0.8375734	1.034695	20.68319	2.024146	1.206121	0.129198	49.34299	0.3852782	4.36964	14.87074	8.434639	4.49232	1.512473	13.7499	16.49314	4.301211	23.71905	0.1489285	1.558089
AIP	AIP	41.78233	41.85224	38.63094	42.9168	96.7461	40.32946	93.09076	29.00842	55.47957	28.33643	47.38852	37.45452	39.2004	66.34635	50.15991	65.35826	36.95683	32.15062	54.05947	82.53817	29.96281	62.00342	35.86543	76.18038	34.48588	63.47001	55.47258	26.87592	31.02083	26.20813	43.45587	35.50872	44.95894	35.53682	82.07999	65.4172	33.0376	52.57797	32.56732	32.01557	34.45246	51.73941	32.23541	36.89528	70.48382	35.67074	55.61122	48.80715
AIPL1	AIPL1	0	0	0.01998781	0.01608938	0.005214827	0	0	0	0.007610748	0	0	0.003966587	0	0	0.004163568	0	0	0.00865361	0	0	0.0026433	0	0	0	0.004905784	0.02266434	0	0	0	0	0.00380753	0.006628884	0	0.007029532	0	0.06764324	0	0.005507282	0.01006977	0	0.007974509	0	0	0	0	0	0.004416523	0.004156063
AIRE	AIRE	0.01009274	0.02183399	0.003405362	0.006852949	0.02665381	0.008504415	0.4242383	0.04000665	0.1231825	0.00644444	0.004248935	0.003378976	0.0467441	0.9038961	0	0.02530637	0.0028264	0	0.004053907	0.05529812	0.004503442	0	0.06870819	0	0	0.01287123	0.0106532	0.002534181	0	0.008496893	0	0.01129376	0.06796868	0.002994088	0.05975307	0.02881128	0.01654604	0.009382863	0.008578031	0	0.003396582	0	0.003976424	0.006729783	0	0	0.003762258	0.0424846
AJAP1	AJAP1	2.086975	0.01646745	0.002568365	0.01033715	0.05528221	0.02244946	0.01018072	0.0422429	0.05052767	0.003645355	0.004806896	0.05224352	0.02403747	0.08837232	17.80762	0.01499644	0.03730484	0.01945929	0.01070127	0.015166	0.05264652	0.003681905	0.04071614	0.02412314	0.01260753	0.02305563	0.1526607	0.0105122	0.01078606	0.03204229	0.00366941	0.02342419	0.009443147	0.003387265	0.008047586	0.0307839	0.02703832	0.008845835	0.009704481	0.02375647	0.1088741	0.1731517	0.3493913	0.1053204	0.00590326	0.1113691	0.008512621	3.735609
AK1	AK1	4.28412	4.464392	3.972118	2.650472	5.321891	13.91757	3.537986	1.880634	1.250908	4.962344	4.277885	1.132024	3.383975	2.616338	4.105962	2.200385	1.859097	1.370593	4.003311	2.133881	4.336647	2.603094	2.54232	1.602911	1.407392	3.753348	3.643779	2.871491	5.552053	5.65848	6.479961	2.837725	2.252615	1.328686	5.607267	2.290959	2.805486	0.7570602	3.001703	8.95957	4.253804	4.13821	2.817807	2.11296	3.089002	4.008211	4.896545	5.036262
AK2	AK2	15.78466	8.632	38.22211	41.28313	32.18946	31.69077	17.27933	44.99862	21.15127	55.42495	31.3436	20.09598	34.05149	26.02695	21.84141	30.54889	26.65389	55.56259	15.64288	25.225	24.59116	21.36027	62.66009	32.54929	26.12751	23.98424	25.52262	16.80634	33.4717	34.24693	29.72076	20.51434	12.30185	29.12791	18.85393	29.52731	10.78074	33.17844	29.84553	37.78291	45.50911	12.61165	36.92084	14.38043	22.94589	34.58708	43.59857	12.57977
AK5	AK5	0.1251029	0.1897992	0.04604793	0.1876504	0.06607659	0.333495	0.07822676	0.811466	0.0584455	3.185073	0.235565	0.1667727	0.1264165	1.418431	1.366865	0.06355096	0.04395198	0.06728466	0.03289061	0.1359548	0.2801233	0.01980374	0.8251159	2.020398	0.9295854	0.6417988	0.1908723	0.5825503	0.3308984	0.5553334	0.0592096	0.2214386	0.08465257	0.08907054	0.0201998	2.844017	0.08203751	0.9674357	0.05219717	1.203244	0.3306903	0.0731936	0.1935718	0.1592524	0.04762751	0.1309327	0.1144664	0.2274002
AKAP1	AKAP1	11.10022	2.575578	12.10631	9.978446	7.736615	2.030079	6.038405	6.731755	4.750524	8.694021	10.07632	15.70731	8.851471	8.9857	7.289461	4.823914	11.4758	20.3529	7.01102	8.511168	5.95646	6.66062	13.06884	7.811173	14.75178	5.818745	4.0199	6.622407	10.22419	12.82984	5.539174	2.776651	9.432006	7.302807	5.014628	4.876248	7.048745	6.951018	12.95112	14.3283	6.480466	13.78214	5.963987	7.866107	5.167736	11.31775	20.88576	5.653566
AKAP10	AKAP10	7.933898	7.313729	9.026503	6.589499	0.8487325	1.005259	4.391337	5.250114	7.142206	2.928894	3.177455	6.393819	2.747303	7.243209	5.000134	2.895394	6.515495	3.076445	4.033017	4.292977	3.3743	2.207704	5.786944	5.083574	12.75882	5.343656	1.860614	6.521662	3.204579	4.432894	5.063929	4.743238	7.262708	3.085556	1.680312	4.25355	4.890869	2.974188	8.823531	8.459627	4.073904	5.392344	2.505552	6.652894	2.726486	2.891742	6.806871	8.236545
AKAP11	AKAP11	14.22602	14.09271	4.400098	7.615414	0.5551399	0.2827366	6.243664	10.55744	4.210979	7.685684	2.586752	6.534666	3.611083	9.616119	6.113216	1.672436	5.931196	1.171504	2.508165	4.584825	20.95136	3.551401	12.67647	3.471254	9.323479	7.746478	1.931635	4.712084	2.694606	10.39925	4.354592	5.691978	8.659146	7.896923	0.9741506	3.634418	4.171822	11.28078	6.565301	6.201452	4.69949	4.601637	1.839544	3.557584	2.129722	1.947462	5.139793	11.72022
AKAP12	AKAP12	92.29771	24.52367	237.5072	4.124165	2.227649	1.08323	49.1095	40.66324	12.08966	10.91931	4.340953	95.96409	4.127716	5.773104	97.32628	13.32288	55.48782	1.883814	30.08971	20.39323	33.583	9.35148	4.433554	1.085736	21.53783	96.65302	8.805767	82.29804	11.82744	14.28174	20.09239	21.88599	68.80697	20.26521	0.9684945	8.025689	11.50867	3.859032	18.91632	11.06118	13.966	200.1261	3.57095	22.48863	7.175546	5.695058	0.8436489	50.10637
AKAP13	AKAP13	13.6023	8.921008	6.464804	2.5735	3.200164	6.657092	7.14284	8.814928	12.25865	2.71963	1.889641	5.017194	4.868784	15.72948	3.242277	2.540119	6.716569	2.246263	9.439073	4.383306	5.596079	4.84442	7.511653	3.630979	3.654455	12.59678	3.295348	8.754387	3.67418	4.547815	3.001682	4.465858	7.030514	4.880119	2.246674	7.2662	3.707274	4.776722	7.222254	5.662444	8.719478	9.532308	6.546372	7.007367	5.658349	2.462477	2.987114	19.89063
AKAP3	AKAP3	0.2745988	0.1113843	0.07817478	1.057533	0.3965856	0.07049993	0.3000391	0.9388169	0.2563233	0.3451957	0.08128346	0.758453	0.07045444	1.034188	0.07237435	0.2397542	0.1189539	0.04230667	0.09306303	0.3526235	0.9103423	0.1328216	0.2587092	0.1806487	0.1279142	0.5991613	0.1358661	0.7013395	0.8673646	0.1661604	2.242031	1.861658	0.2281162	0.07637046	0.2014025	0.434811	0.01406805	0.08974857	0.9681926	0.174077	0.784064	0.2618495	0.01521405	0.2875257	0.07985817	0.07409407	0.06717498	0.3205823
AKAP4	AKAP4	0.005173552	0	0	0	0	0	0	0	0	0	0	0	0.006534842	0	0.005454247	0	0	0	0	0	0	0	0	0	0.006426544	0	0	0	0	0	0	0.004341897	0	0	0	0	0	0	0	0	0.005223277	0	0	0	0	0	0	0
AKAP5	AKAP5	0.09846691	0.2797062	0.07846385	1.20986	0.05256132	0.01324003	0.04803434	1.863539	4.675291	0.0882902	0.1455283	0.4334679	0.1455464	2.10794	0.3953589	0.938799	0.271056	0.04131546	0.1237014	0.1753115	0.08273156	0.02229386	0.6214321	0.1422712	0.2290149	3.913514	0.2587316	0.3377195	0.02374887	0.134047	0.2969159	0.04747303	0.1603956	0.1025491	0.005315778	3.465767	0.247292	0.21035	0.4059811	0.9088382	0.2305543	0.5695462	0.3664874	1.25517	0.4825456	0.06632827	0.06560112	0.2976382
AKAP6	AKAP6	0.06694285	20.85037	1.982815	2.356306	0.05892956	0.08662634	7.422056	2.126631	0.2150109	0.6220852	9.796341	7.770554	0.2295123	0.5313328	0.05881241	0.5489427	5.208952	0.1746234	0.2371963	1.880342	11.09842	0.3060663	2.767682	0.3853269	2.20561	0.4428669	0.9968146	10.4952	0.1859478	16.40218	1.807884	10.09665	16.83884	0.1631284	0.1233471	1.388878	0.1384892	1.249133	0.6045214	5.272785	0.9622997	25.27127	0.2307788	6.621438	0.5821907	0.5092035	0.2771699	12.11952
AKAP7	AKAP7	0.716338	0.8600722	1.736597	2.867281	0.2270123	0.3304741	0.8047731	3.645911	4.419791	1.217822	1.266596	1.420962	0.9726862	3.762149	0.9289003	1.466416	0.8967061	0.7181029	2.084592	0.7760432	0.8294512	0.6895108	2.685615	2.534429	1.361439	3.388102	0.7882522	2.533398	1.421041	1.745893	2.665808	0.7484763	1.249192	0.8032768	0.7452057	2.453876	1.19198	0.2047809	1.872154	2.766575	0.8787159	1.609583	1.469002	1.38638	1.058284	1.474136	0.8611667	1.300378
AKAP8	AKAP8	9.198785	4.890952	14.10957	11.03303	6.680326	7.116792	7.466978	8.765085	10.43907	9.51921	8.286509	9.150753	4.955866	11.98947	9.87167	6.369515	7.657377	13.82275	9.22164	5.29894	7.569151	10.07536	14.61083	8.239456	9.501736	7.87334	6.960291	7.848076	8.492343	10.55395	9.899894	4.710134	8.717888	10.58953	5.112353	8.63808	8.203884	10.7587	10.21882	8.197515	9.054186	8.077036	7.179153	7.866817	8.216209	8.645918	17.96446	12.18241
AKAP8L	AKAP8L	6.557219	5.375908	11.31517	10.55879	9.914063	14.39916	6.377266	8.935812	9.878806	8.167185	8.535831	6.218833	5.238726	10.49672	7.017481	6.097733	7.530837	18.62686	15.19448	8.951281	6.165475	11.22149	9.982809	8.426248	11.38499	7.080581	9.513996	8.50445	9.073395	6.485235	9.131876	5.07942	6.676057	7.252645	10.38188	9.94729	10.07455	11.11796	10.25906	5.862852	9.706771	9.131892	9.643163	6.419066	10.41304	9.012878	8.455269	7.539402
AKAP9	AKAP9	7.031517	6.379805	2.431971	4.030588	0.5637483	0.2512422	3.565737	7.566208	3.927814	5.450812	1.386226	12.61683	8.526897	4.925008	1.853254	2.28278	8.251163	2.337797	5.39974	2.495026	7.791704	1.255764	4.34036	2.668038	7.656638	7.237957	0.607552	7.845326	1.008264	12.07879	12.21006	5.78224	4.537918	3.901932	0.522999	2.536207	4.675597	5.09675	9.74223	2.554273	5.813828	7.208635	3.076791	4.377388	3.046221	1.51236	6.126602	4.081816
AKR1A1	AKR1A1	21.68821	14.48381	24.5258	12.37744	57.01648	49.93671	17.52143	41.99956	39.80679	36.62374	52.13366	28.07349	60.85353	34.01015	19.48914	80.33283	22.90638	26.17562	31.20187	46.15197	33.31181	13.77587	25.43735	22.26515	26.40223	29.02543	39.08931	21.19144	38.69844	23.0688	8.478605	25.56547	16.40753	8.935158	14.8418	52.62764	35.58873	25.89141	20.31473	44.55264	31.16749	23.2989	30.24194	36.49522	37.56525	27.51732	10.31404	18.55189
AKR1B1	AKR1B1	15.86694	15.91493	19.83886	35.07559	45.50831	15.55476	32.94335	53.90566	21.71909	20.69524	30.64568	14.97332	19.35214	34.12674	23.93121	35.93083	26.40045	80.61961	39.80405	27.57118	11.84881	6.880223	26.4962	41.00929	21.88908	36.43131	19.52578	38.82642	26.9227	13.26035	11.72384	16.84929	13.08134	15.13527	15.73282	39.53154	10.56	21.41884	19.15949	33.6032	17.33921	70.38154	29.48321	23.77487	32.42326	9.29438	44.0477	26.14158
AKR1B10	AKR1B10	0.06316836	0.01673319	0.06394036	0.09190968	0	0.5246697	0.07241507	0.08584913	0.02318718	0.1296463	0	0.0453178	0.1823761	0	0.1807595	0.009697184	0.09855775	0.04943325	2.44664	0.1348439	0.2476351	0	0.008776128	0.0122562	0.06725762	0.02589375	7.486783	0	0.01704907	0.03798592	0.008700119	0.302937	0.01919106	0	0	0.811457	0.1923224	0	0.01150459	0	0.4190961	0.03003953	0	0.5866757	0	73.02191	0	0
AKR1C3	AKR1C3	2.940284	0.2626762	0.5770574	0.03519001	0.123181	0.27949	0.5901675	0.4108696	0.3639903	0.06287538	0.01745468	0.2151536	0.1832969	0.6570714	4.939299	0.1262358	0.6705289	0.3028289	0.7952048	0.3304224	0.2243149	0.1403812	0.5107456	0.286249	0.2231782	0.1817584	0.4813985	0.1795803	0.06854064	0.3316008	0.07661453	1.487537	3.556333	0.147597	0.1665665	0.3106874	0.5890851	0.1782703	0.4801268	0.09165537	0.2930172	0.3220396	0.2082738	2.004338	0.08038413	0.9596226	0.5757139	0.254519
AKR1C4	AKR1C4	0.008222542	0	0	0	0	0	0	0	0	0	0	0	0	0.03636558	0.01733733	0	0	0.009008526	0	0.01228672	0	0.007954376	0	0	0.01021398	0.007864629	0	0	0	0	0	0.006900758	0.02622979	0	0	0	1.617605	0	0	0	0	0	0	0	0	0	0.1931017	0.008653037
AKR1D1	AKR1D1	0	0	0.01545129	0.005182363	0	0.01929372	0	0.04840636	0	0.009746877	0	0.01022105	0.03856254	0.01125181	0	0.005467795	0.004274782	0	0	0.007603228	0.02043366	0	0	0	0	0.02433382	0.01611241	0.007665632	0.01922637	0.004283701	0	0.008540609	0	0	0	0	0.3003002	0.007095544	0	0	0.03082291	0.03387581	0.006014133	0.005089221	0	0.01464474	0.130875	0
AKR7A2	AKR7A2	11.355	14.03423	30.41154	19.53906	33.74447	85.12942	21.64801	16.22467	21.09906	47.04876	40.00972	26.63467	37.19079	27.9431	11.30032	35.18167	44.65454	15.33511	22.52063	30.91117	34.68206	33.02242	23.77906	26.85954	39.36254	22.6681	38.06931	17.23986	55.39362	34.68227	26.41858	32.50471	23.82872	26.17244	83.78795	18.4902	10.45939	23.89349	28.88497	23.34481	22.03613	17.46298	37.21387	20.88484	17.61877	28.3578	30.58479	19.1285
AKR7A3	AKR7A3	0.1288487	0.07679653	0.6707487	0.2999588	0.4496492	0.5118365	0.2637675	0.04377804	0.1950977	0.290893	1.452962	0.1848754	0.162752	0.4273913	0.01940564	0.2571398	0.4793906	0.4537452	0.2661639	1.26523	1.466073	0.3383261	0.3311731	1.024991	0.6173542	0.1408459	0.2477212	0.2495768	2.277836	0.3176778	0.2484469	1.181773	0.1565811	0.2293436	0.1751409	0.2101819	2.15761	0.231016	0.3989336	0.2441463	0.2508822	0.2042454	0.07614736	0.1564891	0.1927104	0.3973349	3.581723	0.2615039
AKT1	AKT1	18.71014	15.18221	28.32256	30.35208	21.02126	28.59205	13.22659	16.43818	17.52652	22.4037	14.2405	10.86172	27.90218	12.8987	15.33428	24.63754	13.61399	8.962545	19.24111	8.928877	7.393869	31.51462	27.8015	24.89644	11.30378	22.11409	25.27949	25.65021	35.93097	14.53978	22.24704	8.855855	10.02547	43.92009	36.17216	12.05268	9.694368	19.92725	15.76253	24.60445	4.059848	13.15903	20.67986	12.49462	16.63452	8.438757	17.54466	19.03834
AKT2	AKT2	9.679334	7.435906	12.11697	11.81789	12.90404	16.53264	10.61862	4.172468	7.689624	18.58954	7.121702	9.046754	6.633382	10.78198	9.97606	10.12239	21.32916	13.46472	7.314484	11.77794	14.74767	12.19189	14.51357	5.7009	19.54825	9.514314	8.122537	10.05084	24.01232	16.20958	11.45721	7.370505	15.62935	16.08563	19.67789	7.178958	6.706319	8.870568	8.220441	11.57594	12.55179	8.772724	11.05339	10.00679	8.991186	7.664348	11.80776	10.51657
AKT3	AKT3	12.45083	20.08908	14.12121	14.51158	4.410635	1.883163	19.05279	6.956688	24.4007	22.5602	9.014184	44.72129	13.73591	5.537077	9.233633	15.0431	12.97351	13.07141	21.09377	7.684218	27.68295	30.95711	6.374224	9.621489	23.46977	11.2162	5.538467	16.34412	7.707196	23.39741	13.2914	17.94204	22.61953	56.70536	3.81199	8.39021	5.800073	17.39276	29.00441	16.46634	9.379245	33.01471	18.98454	9.984504	5.858396	5.719987	16.53178	40.32017
AKTIP	AKTIP	3.575981	1.410889	2.419247	2.797842	0.551286	0.9559701	2.774579	4.928816	4.889615	2.880258	0.9934437	3.10546	2.953952	3.803318	2.580312	2.116424	3.131369	0.8750427	1.618626	2.680787	3.466636	0.7492344	2.283184	2.724242	2.856143	2.071872	1.183142	2.736973	2.169146	3.430808	1.426298	2.658368	3.178352	1.225084	0.8405551	3.061592	1.269705	3.417278	1.700929	4.70204	2.419118	1.463641	2.667604	3.295253	3.315196	2.986657	0.9439363	3.931942
ALAD	ALAD	13.66608	6.910609	5.204596	11.77329	9.208236	16.43481	7.382505	11.996	12.812	16.98534	16.2267	8.234915	10.32447	11.16411	5.966796	7.863706	13.95424	3.671302	4.209187	7.055507	11.89279	14.45473	6.161543	8.892234	10.08275	14.9955	7.635871	13.33706	8.189714	12.66186	21.4517	8.21958	18.52124	10.77108	10.73431	17.25198	10.4539	8.575129	11.29834	6.673062	10.70441	10.66423	14.24526	11.77334	6.348653	10.79	4.612763	15.77752
ALAS1	ALAS1	20.52263	25.20113	41.7102	36.07168	41.57856	64.27978	21.25022	26.9657	36.0095	39.6691	18.27762	27.87391	70.82282	22.6912	44.77698	14.81791	22.88807	23.79657	22.0152	24.77794	16.00801	23.04113	32.95284	11.53027	21.06048	29.72592	29.60468	17.11855	61.38414	18.40091	33.18796	32.25452	17.75082	22.30742	29.6263	34.10224	12.31032	26.87064	17.61931	93.40075	23.95286	29.17613	66.51433	30.59432	25.48321	33.30234	28.32909	13.25084
ALAS2	ALAS2	0.01474971	0	0	0.02253381	0.009738091	0.02796414	0.02536321	0.05261981	0.023687	0.007063517	0.01862841	0.007407146	0	0.293549	0.1865997	0	0	0.008079812	0.02666004	0	0.0246803	0.1070151	0.007172244	0.01001632	0.009160988	0.007053843	0.1167659	0	0.03483316	0	0.01422025	0	0.07841895	0.01312684	0	0	0	0.01028422	0.03760827	0.01150808	0.00744574	0.1963972	0.05230097	0.03688135	0.01715791	0.01061298	0	0.02328291
ALB	ALB	0.013981	0.0302456	0.004717288	0.00949307	0.006153712	0	0.01068505	0.01108387	0.005987332	0.008927181	0	0.004680737	0	0.03091667	0.004913183	0.01502389	0.01174584	0.03063486	0.5671844	0.02089143	0.01247682	0	0.004532297	0.006329529	0	0.004457477	0	0.007020965	0	0	0.03145131	0.01564472	0	0.01659028	0.005912366	0	402.9111	0	0.02970686	0	0.02352563	0.02585576	0.1597423	0.004661226	0.05421228	3.105142	54.93111	0
ALCAM	ALCAM	31.1076	2.469491	0.9941171	3.581361	0.8365697	0.8589589	6.699982	20.15153	1.932078	0.9574504	1.747051	9.463413	2.81889	4.736233	28.56132	6.12258	3.322511	8.619958	4.136774	1.402031	7.604874	3.39952	2.959204	1.682236	4.939808	0.8617833	1.377961	1.375558	0.3499774	5.359592	7.088769	7.859701	0.8904609	3.952758	0.09734115	5.885675	1.893999	4.927955	0.637219	4.464203	19.82223	6.579937	2.614449	2.642131	5.783727	3.700544	0.6300543	15.49377
ALDH18A1	ALDH18A1	24.72688	33.83595	17.95224	22.77946	29.08028	15.83001	20.42267	41.376	18.7911	27.66152	32.15816	17.2633	26.09184	28.13905	27.1126	20.59424	23.99322	29.70019	51.95258	8.511252	77.82129	25.4607	27.79468	17.99208	15.88466	13.29819	18.10944	23.57129	32.47324	39.34036	32.7795	17.78492	24.93749	25.77375	36.44363	18.35349	19.8884	20.21574	19.17429	21.33033	32.12861	29.36155	15.64796	23.67414	18.50194	19.44272	53.88842	56.96841
ALDH1A1	ALDH1A1	1.392054	28.23519	1.431433	4.107127	7.301463	1.501138	2.501394	9.643307	21.39377	2.449649	3.118569	7.589951	63.53044	7.610235	2.836159	12.97627	39.49399	5.713144	155.1415	22.11354	7.875206	107.1606	5.023063	28.0296	1.948779	36.43552	38.39569	55.86242	1.367181	301.5758	14.03863	4.464497	86.45136	2.900576	3.251756	27.37529	10.26055	9.682967	64.7274	19.05872	2.838753	279.6039	7.162541	21.37102	2.570374	6.399337	3.039355	0.7440944
ALDH1A2	ALDH1A2	0.1186461	0.1506181	0.1903061	0.2193723	0.05543551	0.009228405	0.1485688	0.1389199	0.08090502	0.09965113	0.1014343	0.2529976	0.05994592	0.1150375	0.0327141	0.1000355	0.1702193	0.8419179	0.7478335	0.1881997	0.06230702	0.04944223	0.413616	0.1016432	0.03401104	0.03142568	0.1647317	0.09349724	0.09311143	0.05839487	0.05103424	0.1623815	0.005822757	0.009746933	0.05094564	0.1120294	0.2603421	0.06108982	0.2420155	0.1538095	0.1179436	3.746986	0.261054	0.1716134	0.01698677	0.1576067	0.06940324	0.5397701
ALDH1A3	ALDH1A3	35.97206	192.8625	8.329451	5.617942	1.281716	0.1688669	69.32863	65.48343	108.8202	1.603457	0.9779852	7.21879	1.356951	0.8772818	16.267	13.48087	8.929136	2.177694	197.8983	266.7028	153.4427	5.322834	1.787241	1.151693	3.143101	6.660622	12.55821	0.3655877	2.397953	8.784787	0.3522493	127.4467	199.6295	9.111888	0.1072328	4.658427	0.9968083	22.69936	0.6604578	7.530855	22.09679	56.20406	3.806068	177.7376	6.083465	2.201244	1.070261	118.0883
ALDH1B1	ALDH1B1	7.473727	13.10651	10.12659	19.04038	27.59289	21.76682	5.507837	3.931028	15.76453	2.571254	35.91517	11.86803	52.70591	10.27824	26.44626	20.2711	25.77106	22.38802	14.0283	4.839886	8.595872	20.41378	24.08156	22.03712	21.72385	7.639372	15.67727	76.42273	13.07269	10.12942	1.133274	5.035946	6.555206	0.6167176	0.5274791	7.72218	25.46419	47.45773	2.755039	36.26867	5.773183	16.62002	19.62705	11.48998	14.23518	4.749746	8.690856	5.904165
ALDH1L1	ALDH1L1	0.018364	0.05001408	0.2648851	0.05026612	0.00454662	0.4743748	0.003947279	0.01637845	0.02138118	0.01539014	0.1739485	0.0138333	0.6683354	0.01903544	0.01331024	0.008633549	2.126188	0.02766416	0.1521339	0.16636	0.006145595	0.002220635	0.01227839	0.2961797	0.02708879	0.02195581	0.01090337	2.585911	0.01192639	0.04251586	0.003319649	0.0183017	0.1354683	0.01123613	0.002912203	0.004914642	0.8015708	0.05121708	0.08633145	0.01970104	0.001158781	0.01273555	0.004069803	0.1469401	0.1441955	0.003303397	0.02310365	0.2910896
ALDH2	ALDH2	1.230539	1.412598	0.1294745	1.630939	4.340083	26.50606	0.6756356	4.748093	4.221698	0.1240621	0.4335207	10.35739	1.278227	3.895517	0.3345676	3.989605	1.71123	0.7556818	0.1599859	1.621013	0.4085544	0.7424379	2.478494	0.9565892	0.8588125	2.741115	4.591343	1.966059	4.201551	0.7360827	0.7243082	0.6359432	1.14663	0.4928158	0.8462981	18.56218	4.24439	1.088294	1.948604	4.360857	1.505552	4.25256	1.682192	4.393542	2.697152	11.98578	0.3530833	0.6117003
ALDH3A1	ALDH3A1	0	0.08565616	1.05714	0.03272904	0.05834404	0.6295524	0.2716846	0.0668738	0.06708776	0.9425775	0.2790221	0.004034418	1.532275	0.08882558	1.782837	0.05611398	0.2227273	0.008801592	0.02420135	0.174065	0.02150802	0.06605909	0.0468777	0.2291328	1.576737	0.1690474	0.9921346	0.2904723	0.05312279	0.08792412	0	0.6877086	0.04271211	0.02859896	0.02038393	1.209733	0.3556006	0.01680438	0.3533479	0.006268057	0.1378849	0.115885	0.0332343	0.1848097	0.1775611	10.26621	0.008984096	0.156404
ALDH3A2	ALDH3A2	6.770948	11.83894	14.36612	9.765878	2.500682	2.458367	10.8077	9.472043	9.257879	7.332508	6.993874	13.48123	3.149482	5.783242	2.79571	5.424272	10.30805	1.930648	7.659683	6.566635	6.279021	4.942066	6.923891	11.32465	31.12123	14.26494	5.394942	23.4546	2.336967	5.19966	11.63648	7.21871	7.819158	8.483631	6.107011	6.888202	4.958772	3.432861	25.4024	6.960135	18.25401	9.057384	5.257569	10.19494	7.479503	12.05887	6.0347	20.35292
ALDH3B1	ALDH3B1	0.7363059	2.69321	2.97641	1.690961	15.28944	12.17046	4.612532	3.242522	8.905794	0.623325	8.17739	5.210106	3.552177	4.564265	1.394755	6.449795	2.210967	0.9003686	0.2261047	2.416983	3.476739	5.893645	1.794812	6.906654	3.151059	12.5244	6.321595	3.497786	6.614443	4.761097	6.308729	4.497036	1.199659	1.276763	17.17877	6.420961	11.89189	2.745799	6.558807	5.815256	7.146067	3.924295	2.964595	4.855799	2.436946	6.408869	0.9721616	1.839657
ALDH3B2	ALDH3B2	0.004864898	0.01353138	0.1083358	0.1734209	0.751588	8.473242	0.3959693	0.03471118	0.01250029	0.1071689	0.5529788	0.04397578	195.0169	0.01075792	0.235927	0.06796122	2.35828	0.04796935	0.01172438	0.2180845	0.006512242	0.3153179	0.1797872	0.8391351	0.574098	4.625219	8.33419	0.03298117	0.04595608	3.223291	0.2954867	0.05716004	0.01551895	21.23249	0.1789848	0.2985834	0.01595103	2.428703	0.07442602	3.446505	0.2308479	0.02159256	3.967599	0.0486583	17.0568	43.84698	0.2883437	0.005119602
ALDH4A1	ALDH4A1	1.35238	2.420683	3.549659	2.932938	16.97864	9.630469	4.86133	2.688807	6.648391	10.15799	10.733	3.23507	6.838287	4.051884	2.550166	7.247952	5.709539	6.05748	5.983817	8.236293	3.486437	14.19291	2.676089	2.931867	4.769475	14.8652	17.19054	5.369894	12.11831	17.8755	4.688867	8.696762	4.586252	5.850847	11.21433	5.328082	7.259752	3.47432	6.820351	8.048501	5.896538	6.783533	7.911653	3.88297	6.808856	8.705609	5.333864	2.410883
ALDH5A1	ALDH5A1	1.441339	3.002779	3.105324	0.6353595	0.3497993	2.599439	3.657322	4.315484	2.742861	1.967063	12.15615	1.948319	1.478781	9.583897	0.1111126	4.459841	7.097947	2.243842	0.7997562	3.490274	2.794966	2.901644	2.376865	2.68491	3.089006	3.471022	2.002447	10.15552	4.197682	5.647519	0.08787987	1.305266	9.007912	1.422182	0.7625048	1.666952	7.733234	2.029805	3.61697	5.133896	0.2789599	4.576724	2.161502	2.333366	0.4837815	2.787457	0.8250425	4.400523
ALDH6A1	ALDH6A1	1.526675	5.473937	4.967482	4.446381	2.109218	2.870617	3.26263	3.109846	4.879249	8.845553	2.136428	4.60481	4.996531	3.779753	0.8221396	9.443315	4.336704	0.6788517	1.902096	1.503243	2.360588	5.228354	4.016566	5.455699	3.348006	3.803787	2.103842	7.368495	7.226418	6.503753	6.339501	7.331655	3.780317	3.398845	6.985133	1.56368	2.317437	6.150282	5.13014	3.158014	3.910458	1.597288	1.169569	2.688688	3.398396	0.8645603	2.313273	4.571881
ALDH7A1	ALDH7A1	11.10606	4.184639	18.84849	18.40175	6.137201	10.82523	8.004029	6.217609	9.514238	7.59239	10.65296	9.665714	9.400165	4.255183	7.821755	9.262263	17.55714	11.66121	13.57211	2.467033	4.790472	10.16447	4.894415	11.12814	5.380298	3.905347	10.36951	11.83088	6.307254	10.54629	12.36937	3.873928	19.31344	11.46489	3.449497	6.276432	7.201524	6.935493	5.487048	3.354505	6.784699	5.407435	3.302605	7.290814	7.533858	7.507853	15.48613	24.487
ALDH8A1	ALDH8A1	0.06584914	0.02543818	0.1832982	1.816402	0.01449169	0.04855048	0.07548828	0.1174589	0.09869912	0.2312538	0.03465223	0.1267634	0.1109009	0.2366235	0.06942184	0.0766578	0.1060334	0.2104188	0.3306168	0.4427846	0.09916523	0.03185079	0.09606005	0.8421739	0.2862905	0.1574571	0.112947	0.0537356	0.01555104	0.03233836	0.1745848	0.2256606	0.1342036	0.06837127	0.04873167	0.03916177	1.106519	0.1683485	0.3357994	0.05993993	0.2548478	0.06088906	0.2853819	0.09330416	0.06383363	0.2290079	0.09818602	0.1963407
ALDH9A1	ALDH9A1	12.5837	22.02816	48.21944	38.24101	55.45183	11.76793	16.65639	24.36133	40.37426	50.6431	27.183	53.99559	40.44906	28.78413	15.04198	44.81037	43.67464	13.9742	29.00235	19.33665	24.30868	80.70275	28.34861	43.0598	20.99153	26.93869	40.0207	32.95934	33.75139	39.68037	37.00141	15.08864	83.76914	30.85375	25.68186	19.29879	27.08772	37.61691	35.84593	50.43052	11.21563	34.65674	72.08445	28.18432	12.66249	36.97773	14.13095	28.0421
ALDOA	ALDOA	127.6326	169.9975	480.0781	253.3283	670.2264	642.3479	193.4652	152.1968	164.5798	296.172	433.4037	364.8908	469.5454	171.2576	279.0219	320.1633	261.017	425.3105	227.6102	233.5358	204.5611	288.8754	337.2722	209.5413	411.2141	267.8404	373.5489	164.8646	741.7111	308.4506	389.5195	394.8205	126.5662	199.1277	160.1763	168.9358	141.5249	266.0975	201.2891	368.2619	271.5782	191.0995	563.1062	205.4946	262.8744	257.7495	275.5822	99.01887
ALDOB	ALDOB	0.01926309	0.5060236	0.03249752	0	0.09326477	0.0162316	0.03680477	0.01527141	0.04124688	0.05534961	0.2351771	0.06449143	0.01622113	0.0638957	0.006769409	0	0.2157797	0.03517405	0.239857	0.04797386	0.2277757	0.04969295	0.09991395	0.08720857	0.1435707	0.0184246	0.08133118	0	0.07278723	0.08108622	0.04333377	0.08083263	0.8193197	0.05143088	0.008146088	0.01832982	43.22239	0.008954107	0.04911631	0.06011811	0.1361377	0.4559898	0.0607155	0.1926678	0.05975516	1.155043	0.6390804	0.4121896
ALDOC	ALDOC	7.551849	14.25745	51.76798	4.384996	31.27809	13.18649	3.487569	10.18849	7.834257	0.1853305	1.860029	3.093349	0.7875556	11.35696	11.72987	20.36011	9.780956	6.083099	4.779905	19.70976	6.799321	1.039937	6.314592	4.635591	30.91339	8.991641	1.582896	2.951578	0.5889849	2.755785	17.32874	22.9968	2.869116	0.7318888	5.959815	7.848308	2.01789	6.655911	1.754231	1.350368	5.486335	2.826999	1.505671	3.61268	4.051657	6.721718	1.44261	2.760319
ALG12	ALG12	2.738697	6.051997	3.876865	2.055313	8.642601	3.53963	3.362163	3.379214	3.497736	6.063228	1.972791	4.269327	3.437022	3.145177	2.087158	2.279154	3.907257	4.347642	3.938168	2.720914	3.96534	3.249828	2.291544	2.405167	3.007342	2.813626	3.740005	2.900573	3.637501	3.682615	3.048782	6.080641	4.813936	3.550019	4.605256	3.451354	2.565612	6.243477	2.91022	3.034206	2.075992	7.321396	4.384441	4.354509	2.580158	1.600183	3.61537	4.482551
ALG3	ALG3	8.182459	13.95107	23.49993	29.129	40.90826	55.76487	34.13548	10.33005	12.28679	17.1492	30.65253	19.88633	35.08091	13.31694	24.47102	26.24663	19.38627	24.64397	14.64468	22.45771	15.38981	30.59879	22.20721	27.77369	18.16121	14.67919	13.05597	16.33813	26.64778	14.46581	18.76915	37.59948	8.541219	26.33063	47.87474	13.12514	11.09792	33.40128	10.94137	14.96607	45.91541	19.86263	20.90008	21.53931	27.42952	31.52687	19.622	6.583647
ALG5	ALG5	8.435653	14.63124	22.56669	17.84821	5.872504	2.783405	23.76504	15.23482	14.58383	8.155104	11.24282	12.28381	13.7812	12.71362	12.24346	8.209281	17.72362	17.40735	15.67959	20.87999	19.66039	6.682481	14.61493	22.98232	15.37945	11.73907	13.98079	12.09265	5.63095	24.29475	14.33621	16.57327	16.8719	16.87273	6.925329	10.39204	25.28337	34.98039	19.17695	15.12224	11.44979	8.564343	9.953697	15.64052	16.38829	24.21715	17.08645	12.39501
ALG6	ALG6	1.662817	2.773829	3.221457	5.627977	2.40137	1.832459	2.974147	4.18916	3.339235	9.312101	5.147817	4.084234	5.393431	4.355506	3.569755	3.372128	5.84969	4.019724	3.137709	4.000229	6.481858	4.167563	2.498363	4.91405	5.398835	3.953287	4.847653	3.427144	3.117521	11.61137	6.544318	4.522757	4.188722	5.806266	2.621806	3.625877	5.102824	7.550489	5.686831	5.462349	7.66534	2.882274	3.911997	3.119572	1.856638	4.200191	5.315509	2.659944
ALG8	ALG8	6.586385	9.851694	24.49604	26.38657	27.49516	15.12079	15.21614	14.96992	13.21462	10.32153	16.38314	9.778425	24.74496	9.109246	18.78129	9.35353	15.58789	18.64751	10.5766	14.77983	16.23719	18.38177	19.2385	24.02808	9.786114	10.55187	19.05695	20.47102	19.40703	20.50059	17.03883	12.45725	9.721408	13.19391	266.4554	9.896052	29.96125	24.28247	9.368638	12.16516	24.80154	20.49672	8.443063	10.65528	15.32349	67.3334	14.11867	7.036892
ALG9	ALG9	0.950601	0.4570606	1.294224	1.410268	0.3527053	0.6106813	0.6597052	0.6306103	0.8011484	0.8690849	0.4861846	0.6667559	0.503611	1.038019	1.437005	0.7703531	1.46525	0.4561801	1.874408	0.8804487	0.7979365	0.4426993	1.134595	0.8322656	1.417483	0.9261301	0.8582708	1.208717	1.608575	1.392246	1.043346	0.7466925	0.8959373	0.8984475	0.4509993	0.546652	0.9434211	0.7066269	0.6835737	1.572243	0.5532372	0.703924	0.9796484	0.8545262	0.6168752	0.864884	1.212419	1.51709
ALK	ALK	3.301064	2.24385	9.084306	0.3699723	0.4736601	0.284087	3.451138	2.219247	0.3675161	0.05653666	0.2064497	0.3374803	0.3211839	0.1029195	0.2584992	1.171048	2.429992	0.2636592	0.213388	1.119524	1.306817	0.729168	0.08390242	0.481026	6.328504	1.426681	3.156068	1.534023	0.07935247	0.772186	0.1904287	4.601478	0.1714017	0.4041068	0.06048576	0.1425823	0.4950239	0.117141	0.2228692	0.0389701	2.175254	6.980658	0.211993	0.1407876	0.4014336	0.2940462	0.01015571	2.343802
ALKBH1	ALKBH1	3.281505	5.479449	7.164146	6.588593	3.616961	3.5671	3.248013	6.093598	4.973046	4.202996	3.843911	3.195829	4.781023	4.674511	6.19568	6.624418	2.445401	5.147232	3.947536	1.753009	2.32227	4.876821	3.083717	5.93745	3.436981	4.34544	3.005211	8.616061	4.516494	2.981601	3.777247	4.314444	2.288946	4.240317	4.752821	4.446827	2.921187	5.980503	2.99126	5.940954	5.564575	3.745576	6.102461	3.359622	6.553102	2.221806	3.589279	3.843482
ALKBH4	ALKBH4	3.968522	7.585983	10.3285	5.629579	15.39706	12.23451	6.430086	4.435935	4.840544	5.124484	7.496679	5.401129	5.709191	6.578033	5.985112	11.07465	8.120718	5.116017	9.236014	3.743156	5.284999	5.189033	4.627419	13.66435	7.99908	7.624112	7.802992	11.04475	6.423843	7.398395	11.66195	6.358374	7.621773	6.203501	12.03836	7.316083	6.450199	7.328162	7.662857	3.356577	6.851878	14.79671	8.061815	6.536039	9.882242	6.347734	8.038683	7.306726
ALLC	ALLC	0.006191167	0	0.02506732	0.01261137	0	0.1565053	0.007097442	0.02944943	0.01590812	0	0.1329271	0	0	0.03422685	0	0	0.01560413	0	0.01492067	0	0	0.01796775	0.006021073	0.008408663	0.02307185	0	0.009802455	0.009327222	0.02924231	0	0	0.01558779	0	0	0	0.008836818	0.09134822	0	0	0	0.01875202	0.05495825	0	0	0.043212	0.008909555	0	0
ALMS1	ALMS1	1.936168	1.970568	1.569905	1.268272	0.5308389	0.4939695	0.9512522	2.615375	1.878917	3.438579	1.04375	2.277563	1.605426	2.92822	1.381274	1.59444	2.297416	0.5275506	1.474872	1.392199	2.217037	1.499285	3.278053	0.9460039	1.208806	1.367764	0.8244483	1.568113	1.1816	1.88174	1.213495	1.787513	2.557701	2.169618	1.001571	1.521628	1.316292	0.9463206	1.743145	1.383957	1.387225	2.731154	1.512862	2.177347	0.8727776	0.7880259	1.992412	4.434501
ALOX12	ALOX12	0.354946	0.07808822	0.5845975	1.292863	0.4527989	1.072151	0.4000071	0.4435539	0.6105957	0.5589197	1.002943	1.172221	0.2659651	0.9245907	0.08879415	0.5624367	0.4447734	0.1581864	0.3189693	0.8809804	0.3140738	0.3899286	0.4329557	1.054034	0.6053186	0.725025	0.5238843	0.2311162	0.5228382	0.3393409	0.435006	0.7724892	0.5245557	0.4443908	0.7326995	0.7470557	0.4536837	0.7047047	2.063157	0.7228536	0.2793974	0.2937199	1.301267	0.7280796	0.2239448	2.41545	0.3969384	0.6964107
ALOX12B	ALOX12B	0.005925431	0.02746864	0.3658687	0.06638536	0.01564841	0.05242575	0	0	0.03045063	0	0.07483628	0.04165962	0.01496912	0.06551555	0	0.006367428	0.04978126	0.006491837	0	0.02656263	0.003965945	0.005732182	0.03457583	0	0.007360523	0.03400505	0.3189784	0.02678065	0.05597437	0.009977024	0.005712729	0.3729683	0.08190883	0.01054695	0.007517342	0.2283532	0.009714155	0.008262996	0.09065067	0.08321695	0.01196477	0.04602443	0.02801463	0.02963283	0.1654291	18.44421	0.01987934	0.2618977
ALOX15	ALOX15	0.03236358	0.03429222	1.001493	0.009417772	0.04273431	0	0.254407	0.2089231	0.3088717	0.05756642	0.05839165	0.1207339	0.07591859	0.5725335	0.09748426	0.00993648	0.05049492	0.02026124	0.04456916	0.02072572	0.006188925	0	0.3327297	0.01883797	0.01148622	0.1415079	0.02928066	2.740836	0.004367448	0.05449261	0.01782962	0.5315814	0.3441311	0.004114672	0.1290403	0.03959435	0.1288524	0.01934182	0.01178849	0.02164358	0.04667805	13.27166	0.03825264	3.121372	0.01075645	0.03992025	0.005170342	1.318531
ALOX15B	ALOX15B	0.2650711	0.2939471	0.1420468	0.06881692	2.841271	0.2956183	0.1012909	0.4450092	2.433919	0.0746708	0.137849	0.3393148	0.3019926	0.5976541	0.07671251	0.9159676	0.2052277	0.01138858	0.08768114	0.1786281	0.1252338	0.1307271	0.2072418	0.09176772	0.200144	0.253533	1.958536	0.07830185	0.387872	0.1225184	0.1403052	0.305338	0.5913483	0.06938413	0.4813482	0.1854623	0.3663918	2.935383	0.06626161	0.8515905	0.08920626	0.138412	0.3624508	1.117671	0.459501	1.720297	0.02324946	0.02734794
ALOX5	ALOX5	2.535792	1.80338	0.4996898	1.899421	5.287199	0.2559806	1.189881	14.99216	3.737574	0.1616466	0.8845849	8.390767	1.939934	23.33497	1.525736	2.511846	1.215848	0.5870709	0.5490968	5.377967	0.9488668	0.2163292	6.068883	1.105989	1.666691	2.986366	2.785721	2.021372	1.044263	1.85777	2.668497	3.339194	3.625083	0.803581	0.8029247	15.98922	0.9822287	3.330222	1.570695	3.891132	3.058566	2.621788	1.301621	7.224806	2.935088	1.117225	0.2972628	1.238813
ALOX5AP	ALOX5AP	1.248024	5.019762	2.043535	3.168424	6.228267	0.5335417	3.155982	28.80927	11.28857	0.3076234	1.842779	19.27237	3.199184	29.37358	7.933115	3.382378	2.135549	2.242004	2.18945	8.666243	7.732793	0.5060097	14.60053	0.3489767	2.074646	5.441865	5.39039	5.225833	1.681725	2.317695	10.3955	15.91897	3.337163	0.9882026	1.397042	19.42444	0.2707955	7.870034	2.035649	4.653895	5.568172	2.005952	4.306052	11.55561	3.629472	1.716765	0.5952134	7.793273
ALOXE3	ALOXE3	0.004185624	0.03492608	0.08049877	0.01278913	0.01658065	0.04761341	0.004798324	0.009954846	0	0.008017843	0.06343569	0.02101975	0.02643483	0.03239535	0.172096	0.008995686	0.03516463	0.01834289	0.01513099	0.05003571	0.005602952	0.0242947	0.00814126	0.01705438	0	0.008006862	0.1060334	0.003152899	0.003953934	0.0211428	0.02421225	0.2880479	0.06676039	0	0.02124049	0.01194851	0	0.0291842	0.01067235	0	0.02958097	0.07431056	0	0.03349141	0.04869012	5.722256	0	0.09690481
ALPI	ALPI	0	0	0	0	0	0.01511537	0	0	0	0	0.007551868	0	0	0	0	0	0	0	0	0	0	0	0	0	0	0	0	0.004504141	0	0	0	0	0	0	0	0	0	0.7587892	0	0	0	0	0.01413504	0	0	0.008604897	0	0
ALPK3	ALPK3	0.2690124	0.63487	0.1295974	0.7941265	1.456956	0.04000184	0.2292318	0.1984418	0.289242	0.09782648	0.5123563	0.468137	0.2016973	0.5821518	0.2381093	0.07420207	0.2405081	0.2474446	0.3258926	0.1762684	0.5314918	0.7835003	0.6869318	0.08206055	0.1483192	0.1747457	0.3826506	0.353263	0.1195866	0.461431	0.1844616	0.4346342	2.545373	0.1587556	0.08395236	0.219704	0.1863129	0.2286931	0.2090766	0.2424397	0.3166223	0.6863878	0.1122224	0.9438821	0.05355023	0.1035105	0.1447885	0.3724159
ALPL	ALPL	7.489524	9.884457	2.325705	1.460578	5.874268	4.01541	0.59999	7.232111	14.83998	0.3508973	3.582664	2.333968	1.566784	9.964883	12.93908	3.430746	2.264476	3.773011	0.2774938	6.67886	1.390695	1.432851	3.929464	3.938028	1.436798	2.538018	8.02144	0.5361711	1.488162	4.657369	1.150464	0.838955	3.650782	1.266952	3.187133	6.685918	2.368148	1.423203	2.008403	1.06988	2.266868	6.945702	4.379785	19.66704	7.744304	1.069514	0.5970017	1.49261
ALPP	ALPP	0.005144801	0.004769971	0	0.005239963	0	0	0	0	0.003304874	0	0.006497717	0.005167326	0	0.03413062	0	0	0	0	0.006199469	0	0	0.01990804	0	0	0	0.004920857	0	0	0.01458005	0	0	0	0.01094123	0	0	0	0	0	0	0	0.0103885	0	0.01216196	0.005145787	0	0	0	0
ALS2CL	ALS2CL	0.06429325	0.1111629	0.1934781	0.1061878	0.2271533	0.8323951	0.117529	0.8802735	0.7244272	0.04992893	0.2326279	0.1274042	0.583837	1.932796	0.0714454	0.3622509	0.3562045	0.2722371	0.06490996	0.332356	0.05001023	0.08573021	0.5576722	0.3870454	0.1921066	0.54348	1.028958	0.3442463	0.1690714	0.1331239	0.03015504	0.2595819	0.4027983	0.04639398	1.373397	0.3596293	1.307559	0.1550819	0.6557302	1.306953	0.1175419	0.2371588	0.2567312	0.3475977	0.17788	5.42884	0.3089738	0.5321317
ALX3	ALX3	0.008465812	0	0.01713855	0	0	0.04280113	0	0.0201346	0.005438198	0	0.01069205	0	0.01069338	0.01872074	0	0	0.04267424	0.00927505	0.5916742	0.01265023	0	0.05732799	0.01646645	0	0	0	0	0	0.0159944	0.02138164	0	0	0.0450097	0.007534342	0	0.02416696	0	0	0	0	0.008547181	0.2724188	0	0.008467435	0	0.03654883	0.009467372	0.008909044
ALX4	ALX4	0.005474068	0.1395693	0.09973742	0.03902725	0.003614102	0.1107023	0.1192321	0	0.005274579	0	0.06567892	0.02749017	0.006914432	0.02420999	0.002885534	0.002941198	0.4162025	0.08396259	0.01978871	0.004089875	0.02747883	0.01853439	0.02395654	0.01486944	0.01699961	0.01047158	0.05200245	0.02061722	0	0.06912776	0.002638784	0.002297052	0.01455183	0.007307657	0.01736179	0.01171993	0.02692257	0.003816786	0.03140454	0.07260699	0.03039675	0.02429632	0.00323508	0.03832582	0.01910346	0.007877596	0.01530421	0.5587845
AMACR	AMACR	1.828178	2.265006	0.7540378	1.225868	0.3350403	0.5345055	1.126208	0.9284057	1.249596	1.258725	1.051754	0.7841347	1.413471	0.6150391	0.7133317	0.7235967	0.9401269	0.3457017	1.074036	3.076917	3.06775	0.8433678	0.4935239	0.636208	1.321352	1.104543	0.2987257	1.754466	0.2489066	1.092713	1.056904	3.431691	0.6399136	1.26804	0.2971386	0.441092	1.311905	1.052417	1.157061	1.345171	1.333406	2.768522	2.149309	1.067184	3.065123	0.6975125	0.2510106	0.6949294
AMBN	AMBN	0	0.007262987	0.007929459	0	0.02068799	0.02970407	0	0	0	0.2025812	0	0.01573604	0.009894968	0.02598447	0	0.8333883	0.006581335	0.008582538	0	0	0	0.007578236	30.54257	0.02127906	0	0.007492733	0.01240311	0.005900896	0.01480019	0	0	0	0	0	0	0	0	0.0109241	0.01997413	0	0	0.01738475	0	0.01567044	0	0.03381994	67.21056	0
AMBP	AMBP	0.0385545	0	0.007805136	0.01570705	0.04072726	0.165684	0.01767927	0.01833916	0.03467284	0	0.0584317	0	0.05843897	0.01705138	0	0.01657216	0.02591259	0.01689595	0.3066231	0.01152219	0.01548293	0.02983768	0.02999621	0.07330904	0.04789208	0.1180041	0.01220864	0.06970054	0.007284072	0.07140831	0.02973642	0	0.01639844	0.00686249	0.08804241	0.01100597	45.68549	0.01075283	0.1081353	0.01203246	0	0.1112292	0.02734206	0.06941139	0.01793972	0.6546973	12.63291	0.08926067
AMD1	AMD1	33.32818	9.786826	18.09858	26.41619	1.847336	2.170418	39.11616	14.42375	18.56741	13.02603	6.175977	17.82265	8.045734	14.00363	15.78084	4.559325	23.20515	7.46801	11.87427	17.58712	22.85235	34.80257	22.16362	11.81505	27.94107	20.3408	8.9845	162.4295	6.867297	12.63857	20.55772	26.71969	46.09547	12.27252	5.80846	12.10561	8.302555	13.01536	31.24897	12.01389	8.138214	30.10926	11.99762	26.15284	10.49981	14.46944	11.08093	7.597565
AMDHD2	AMDHD2	2.930589	2.717077	4.59373	9.527114	17.09228	20.98073	7.562141	1.423137	5.939338	8.092622	8.918483	8.84836	35.32778	8.026906	6.209582	11.37272	8.046402	2.70127	5.07333	5.262459	3.787832	3.208132	4.034977	13.20872	13.26289	10.43636	5.359105	8.954984	20.99262	8.075329	7.694237	15.90956	3.725615	7.375305	6.054756	8.715677	14.28913	7.404311	8.285712	10.49041	4.880309	5.679669	16.60776	4.279551	13.40984	9.088285	3.680407	2.541567
AMELX	AMELX	0	0	0	0	0	0	0.02160682	0	0	0	0	0	0	0	0	0	0	0	0	0	0	0	0.05499006	0	0	0	0	0	0	0	0	0.01581802	0	0	0	0	0	0	0	0	0	0	0	0.0754058	0.08770053	0	0.06323297	0
AMELY	AMELY	0	0	0	0	0	0	0	0	0	0	0	0	0	0	0	0	0.01566576	0	0	0	0	0	0	0	0	0	0	0	0	0	0	0	0	0	0	0	0	0	0	0	0	0	0	0.01865043	0	0	0	0
AMFR	AMFR	28.51307	21.97824	11.8993	22.72406	4.536614	16.17118	33.57673	27.45186	17.59613	14.65731	22.15482	26.77117	28.00252	26.51844	18.87111	11.86887	38.6829	6.192621	14.26101	20.68235	53.57695	26.88512	42.00924	25.74036	16.95562	16.40447	16.79077	22.65361	17.81795	42.2083	27.09692	46.39792	70.48413	18.42133	19.95913	13.72447	15.71438	37.2763	19.4821	18.39523	17.14754	11.00307	17.13826	32.55082	14.53661	18.16803	21.44503	15.21867
AMH	AMH	0.2250885	0.01692077	0.1908924	0.3903479	0.1124605	0.8919412	1.248343	0.08681149	0.06252561	0.1456663	0.3611118	0.1405325	0	0.1547048	0.02565415	0.03268629	0.1124398	0.2332745	0.1319502	2.572574	0.4967504	0.01765521	0.08874508	0.07436157	0.1511368	1.501217	0.1637431	0.04582489	0.1034411	0.06658034	3.970671	0.1021109	0.01940619	0.07579776	0.4630706	0.06078173	0.2194115	0.03393354	0.1706256	1.566336	3.144675	2.14659	2.502279	0.1399467	0.127381	0.2538827	0.4626167	4.628629
AMHR2	AMHR2	0	0	0.004528221	0.004556296	0	0.2544435	0.005128396	0.03191889	2.902418	0	4.011463	0.00898627	0.02825326	0	0.004716265	0	0	2.725051	0.03234368	0.0133694	0	0	0.008701289	0	0.005557006	0.8771588	0.07791252	0.01684892	0.01267776	0.0112986	0.004312964	0.01501768	0	0.01990668	0.0227016	0.006385217	0.05867151	0.006238351	0.0513292	0.02792296	0.03613237	0.1389891	0.518183	0.2147715	0.02081579	0.01287555	0.1100616	0.004707764
AMIGO2	AMIGO2	1.686777	2.010182	0.4590627	0.5267382	0.56733	0.05028267	0.1322571	3.614344	3.340056	0.1219296	0.1055123	0.5514017	0.8241038	4.935249	1.228868	0.7096495	0.4411757	0.3268892	8.441839	0.4934007	0.2183395	0.02693952	4.267452	0.1458848	0.2619126	2.252608	0.447211	0.3865728	0.03006429	0.2712863	0.2799873	0.2136793	0.6725991	0.1947292	0.2624457	4.145129	0.541321	0.4660029	0.73541	0.9932557	0.4538626	19.67896	5.050111	1.742806	7.811688	1.019049	0.2535872	0.6698448
AMMECR1	AMMECR1	1.178655	6.343964	3.227129	2.05898	0.4114119	0.6258171	1.542238	4.543785	1.784231	5.006008	1.958368	3.279751	2.980628	3.148511	3.496097	1.118635	3.804645	2.807566	2.24974	0.5774532	4.390596	1.493028	6.973946	1.410554	2.02216	1.792672	2.435952	4.85949	0.8829724	5.50232	2.412406	2.037153	4.304358	3.671399	1.207279	2.785491	1.999601	1.737938	4.11688	2.065365	8.020198	2.087732	0.7022746	3.471418	1.348618	4.657526	8.454192	4.209105
AMN	AMN	0	0.01570312	0.6309023	0.04830105	0.1118225	0.02997047	0.02329965	0.07250796	0.04569561	0.01297765	0.0128346	0.09186073	0.01711493	0.3071193	0.01428482	0.08008213	0.01138347	0.5344154	0.06122743	0.01518518	0.01133615	0.07536969	0.03623789	0.03680555	0.01262347	0.0323997	0.06972276	0.01786145	0.01279965	0.02281444	0.04245568	0.03411464	0.05402907	0.01205884	0.08594947	0.03867962	2.454574	0.009447489	0.02159278	0.02642945	0.2325584	0.02631099	0.1481411	0.04404488	0.1024526	0.4241033	0.1931967	0.07486013
AMOT	AMOT	0.3313447	11.86083	3.685588	0.5429741	6.257302	1.188549	1.080125	2.650317	0.1819302	2.47148	2.307471	6.76374	21.52739	1.236199	0.3434675	3.473084	17.35394	2.774346	3.303452	0.7717223	2.897903	5.712387	1.416782	0.5681851	2.478759	2.404357	1.764354	1.770845	0.4021833	3.355228	3.824483	3.472124	1.741958	2.922518	1.812962	1.585264	0.6039001	11.22107	2.900338	2.44947	0.4261044	7.811306	2.443909	3.980601	1.770025	1.406515	1.134405	5.799202
AMOTL2	AMOTL2	3.561026	1.45572	5.004835	15.28706	12.53672	6.821194	1.209011	12.99799	12.52889	10.85174	4.045721	4.429827	6.770285	23.04518	13.92449	5.624107	2.739832	1.383074	21.48999	2.440495	1.288529	11.88156	7.253775	17.85283	12.89146	3.096611	8.21989	5.761037	3.530366	2.670268	23.2362	2.191777	29.06183	6.099687	25.02431	11.06267	4.484096	19.19587	10.35724	3.320124	17.47972	4.106019	23.32986	6.494725	0.9667723	6.388699	11.96754	9.172155
AMPD1	AMPD1	0.01261053	0.07015068	0.03191162	0.006421894	0.09158331	0	0.007228244	0.1499608	0.4414854	0.00603908	0	0.1329903	0.1194651	0.9202415	0.006647364	0.2032679	0.005297236	0.00690798	0	0.1507486	0.004220173	0.00609963	0.318866	0	0	0.3136021	0.02994933	0.06649383	0.01191249	0.01592487	0.01215786	0	0.3486376	0.01122303	0.04799534	0.05399806	0	0.09671943	0.05626927	0.2853322	0.07639043	0.7276243	0.007452609	0.3594691	0	0.009073754	0.00705122	0
AMPD2	AMPD2	16.10931	10.98146	12.17127	7.454224	13.21547	8.877416	17.88304	6.566609	5.756388	17.43963	11.25938	10.92556	9.05524	9.678518	11.98123	7.659056	7.819196	10.29535	9.035987	9.847201	13.00677	12.24579	15.04535	8.1953	6.570001	4.043964	7.384417	6.109018	11.46767	7.540343	8.20361	23.77953	11.46381	4.351963	8.105817	6.670149	7.506167	8.504557	8.304379	9.066719	12.34249	7.514483	8.656081	16.06856	12.05831	5.0886	10.03937	7.396182
AMPD3	AMPD3	0.7460059	2.403608	1.974576	0.830594	0.7617386	0.134701	0.7170997	4.408093	3.332168	0.09985419	0.3686797	1.484583	0.6847761	6.063301	0.6838966	0.7468816	0.6656691	0.2995133	0.1870455	1.838276	4.903148	0.2084344	2.289188	0.3335391	0.4086612	2.09185	1.452593	0.7469302	0.5296281	0.7060672	0.4534257	2.059079	1.18002	0.323715	0.3380093	4.064075	0.2696683	1.163072	0.7974803	1.4244	0.6292061	0.9177513	0.5695799	2.486391	1.336746	1.166912	0.129544	1.009367
AMPH	AMPH	0.3546343	0.1009692	1.065599	6.640849	0.162237	0.01411769	0.02240807	3.758961	0.1345317	20.60711	0.05995401	0.1065756	0.268063	0.6854163	0.0912609	1.602368	0.5583415	0.0336525	0.003364829	0.05424382	0.1121386	0.03511724	0.07332334	0.1251542	0.135279	0.0774546	0.1503205	0.1114815	0.01318913	0.1222451	1.079556	0.04218327	0.06829239	0.1888719	0.08502226	1.490638	0.05951213	1.654945	0.2990378	1.620949	0.2565504	0.2292869	0.6237977	0.2709143	0	0.1808311	0.04371856	14.15814
AMT	AMT	0.548637	0.08957631	1.487897	1.539295	0.1503565	0.5844123	2.654238	1.60849	1.522759	0.9352802	1.09384	0.460932	0.3268854	2.067815	0.09458174	0.4189966	2.371303	0.5443749	1.031159	2.717243	0.8591276	0.08678833	0.8255141	2.60097	2.464589	0.5775614	0.6501257	0.5718215	0.1662369	0.8191966	1.1843	0.4401718	0.9759712	0.4790593	0.1838576	1.24604	3.382784	1.587887	2.797788	0.5707464	0.7699003	3.947453	0.2487841	0.8006803	0.5378652	0.9533947	0.351148	1.942693
AMZ2	AMZ2	10.09858	18.047	13.44283	28.77165	9.571924	17.65907	12.77561	16.14811	12.80135	35.30872	11.02312	19.73793	17.63352	19.50688	20.17083	36.82971	14.26045	14.32495	8.906053	27.75806	27.08127	8.490268	18.63981	24.11388	41.27952	13.4776	10.47803	18.5166	15.79112	22.22292	17.39459	20.94043	14.38366	9.728658	7.505041	11.64205	26.90899	15.99898	12.46502	30.01887	15.43297	22.65132	21.79764	17.4966	14.53651	17.02638	13.95792	15.17062
ANAPC1	ANAPC1	1.74538	2.295944	2.100211	1.173884	1.157017	0.4821085	0.925979	1.553156	1.641569	2.678334	1.801668	1.919073	1.97343	2.748477	1.460359	0.7042919	1.968354	2.807521	1.990762	0.6087859	2.406743	2.236806	5.458645	0.5918293	3.124524	1.438988	0.6768409	1.487311	2.383907	1.892926	1.498288	1.760148	1.874748	1.646878	1.456218	0.9287326	0.8131113	0.8711419	1.53111	1.693482	1.243524	1.493795	1.799175	1.903987	1.2281	0.9244812	3.219661	2.107676
ANAPC10	ANAPC10	2.454162	1.331919	2.148584	3.465613	0.7721469	1.094109	1.456849	3.066256	2.874939	2.407886	1.209572	2.178182	2.151909	2.189116	2.553335	3.191389	2.239754	3.586685	1.864237	3.72911	3.655	1.363005	1.92551	2.488935	2.270676	1.915744	1.61113	2.705331	1.043894	3.077851	2.268405	3.276895	2.452907	1.196563	1.127399	3.621187	3.449668	2.735289	3.486842	2.981765	1.971043	3.228966	3.956537	3.099376	1.756833	2.988382	3.120394	2.868535
ANAPC13	ANAPC13	25.47159	12.09244	28.80146	30.55643	14.70268	19.34373	22.56933	26.11706	21.13204	15.92978	12.87466	8.174801	8.292042	23.29467	39.92165	32.72691	14.98183	9.88199	23.49822	34.81162	22.84428	26.55767	24.21381	26.96544	14.70153	20.16412	18.50617	17.19689	11.62118	13.71005	20.89746	19.15419	30.47557	9.68391	13.72825	17.48301	17.45573	20.16028	14.71418	17.01067	29.44118	18.30689	21.84262	19.87805	19.75874	19.56626	22.34486	15.89494
ANAPC2	ANAPC2	4.411941	7.222004	4.65011	6.883044	14.63871	12.20095	8.15139	4.157387	7.999342	10.45213	6.889455	5.592032	9.178568	12.28639	4.876722	4.961483	6.20922	6.327776	7.46103	6.484709	3.409335	10.08457	7.491214	9.567067	7.938976	7.903671	6.303798	5.721779	7.402008	8.768938	8.872045	6.530068	8.233659	6.47218	13.94729	6.895256	6.877686	6.208846	6.494007	4.752046	8.832848	8.351582	11.26621	8.796675	7.111922	8.26175	6.510682	10.01863
ANAPC5	ANAPC5	9.227368	8.647599	8.29918	18.41308	8.454984	11.02425	15.79528	14.09109	15.19235	16.46035	12.16758	8.284978	11.94937	15.38138	9.783295	12.97669	16.47794	10.50178	10.41303	10.83523	11.92045	7.827642	10.3024	15.741	12.21688	10.1311	9.263183	12.93691	8.060498	8.058023	14.34061	12.96545	8.780771	15.37465	5.664948	10.20191	10.75313	16.87192	16.82872	11.42485	14.63398	10.33245	12.96103	13.49189	16.44757	15.69021	12.82225	8.474789
ANG	ANG	3.642839	2.928472	4.812505	0.8743117	3.880105	8.791353	3.002744	3.638322	2.396614	2.192516	2.613136	5.184205	2.641264	1.460218	3.341569	34.07213	2.450212	0.6993388	0.6630831	5.722966	3.167431	2.661657	0.8990683	1.345268	1.134694	4.915877	5.33207	6.822785	4.70955	1.667768	0.9443341	7.481483	3.393731	1.870777	3.267174	0.9739286	5.791647	2.655068	2.595694	4.344921	6.777914	3.419325	1.339844	2.31161	5.991541	1.362053	2.769206	4.87592
ANGEL1	ANGEL1	3.339467	3.73542	4.922641	8.014524	3.729191	5.204004	7.78319	4.656894	5.526082	5.37938	2.912991	4.638056	4.717154	5.710782	2.630789	5.183781	5.130856	5.919486	6.622974	2.929515	3.6672	12.4285	5.860691	5.561986	8.238608	3.09319	4.424918	12.73099	4.009908	5.275833	3.203033	8.972167	7.626325	5.240914	11.7138	4.027545	3.354828	8.338582	7.541992	2.684024	5.920675	5.791045	5.281216	4.964759	3.47083	1.571313	4.788233	6.625798
ANGEL2	ANGEL2	4.023673	4.021188	3.692044	6.681156	1.513117	1.281669	3.831909	4.684563	6.181876	6.711548	2.220031	6.171599	2.236694	5.010626	3.656173	4.625851	5.195032	4.15957	4.168524	3.120925	4.241494	4.427894	5.321939	6.404518	6.593507	3.104053	2.125839	5.034139	1.729932	5.677312	3.493607	2.077651	8.327069	5.310826	2.290378	3.851362	7.744847	4.793923	7.299012	4.095853	2.728604	6.547119	4.180849	4.428835	2.666017	2.538926	8.266777	5.126252
ANGPT1	ANGPT1	10.0283	9.928171	1.597945	1.758518	0.002915416	0.01116264	2.427327	2.699093	0.4311618	0.01268817	1.765128	0.2594559	1.868536	0.1928554	2.87005	0.0166082	0.1650883	0.8127692	3.644911	2.909905	10.14637	0.7689231	0.8395731	0.7346845	0.09599245	0.954533	0.5278611	0.1130939	0.01459982	0.3568886	0.07450271	13.44523	31.94553	0.04126448	0.01680645	1.638729	0.1266874	0.04618375	1.567853	0.04134385	0.2920155	6.092935	0.5506399	0.9517893	1.011946	0.06354683	0.2049365	13.09293
ANGPT2	ANGPT2	0.9431152	1.434366	1.615366	0.4731822	0.288328	0.2613096	1.983921	2.055209	2.941113	0.2224877	2.484931	10.12338	0.8479747	4.445906	3.227752	0.4593044	43.99234	3.921832	1.340788	2.728294	4.103032	5.649422	25.18472	0.3028757	0.4703434	0.8731793	2.228814	3.718326	0.3554864	9.0781	0.3224964	3.070506	1.800668	5.925045	2.873345	0.7194853	0.5445777	0.5053368	0.7285236	0.2102403	0.7669035	3.064721	0.3047661	6.565898	0.7728326	0.153773	0.7871222	3.478613
ANGPT4	ANGPT4	0.0235598	0.01872285	0.02384773	0.01028382	0.02222101	0.008508052	0.007716723	0.03201901	0.01513415	0	0	0.003380421	0.01700512	0.09675453	0.01774147	0	0.04524175	0.003687408	0	0.01508776	0	0.009767756	0	0.01371353	0.01254248	0.01287673	0.01065776	0	0	0.005667018	0.01297948	0.005649295	0.02863063	0.005990737	0.008539804	0.0144118	0.005517707	0.004693438	0.0257451	0	0.006796069	0.02240759	0.0159125	0.01683165	0	0.01453042	0	0.01770949
ANGPTL2	ANGPTL2	38.27044	20.77081	17.3271	1.91244	6.545855	20.11177	9.106674	3.522618	10.1382	1.112396	3.603226	10.22629	3.501442	24.99846	3.890908	3.561542	7.462606	5.985377	1.614076	28.27577	46.23495	4.623385	13.36138	6.48005	5.514491	6.64201	12.04565	12.54077	140.3916	5.130812	3.117314	31.78219	51.1634	3.180149	2.007387	17.20118	3.675403	1.557531	2.703405	9.585862	2.447322	8.841505	38.31312	33.13333	5.03703	3.476706	4.756348	68.38975
ANGPTL3	ANGPTL3	0.009684889	0	0	0.004932015	0	0	0.005551292	0	0.01555325	0.02319007	0.03057926	0.009727292	0.01834984	0.005354132	0.01021035	0.03642561	0.01220483	0.02122132	0.07002158	0.02894373	0.04861639	0.004684516	0.01412822	0.02630747	0.02406098	0.009263324	0	0.01459065	0.009148795	0.0122303	0	0.02844811	0	0.01292893	0	0.04147051	2.484815	0.08778607	0.01234709	0.05289469	0.04400089	0.03223935	0.02289442	0.004843373	0.03379844	0.02090593	0.5902717	0.02038389
ANGPTL4	ANGPTL4	11.59738	3.380347	106.6276	2.738242	11.67994	1.234223	7.378051	7.540335	2.981561	5.107515	24.16094	45.25523	15.1295	3.996185	11.31078	1.887427	1.305143	1.861781	6.295923	17.24438	68.36622	1.625519	3.08948	1.774058	2.481107	1.874032	5.832903	27.27296	4.091063	5.743936	56.61452	32.13675	0.7349202	1.557514	3.18556	10.46231	1.528089	67.84675	2.643406	7.30217	5.992063	5.896043	7.479657	9.690648	10.4003	12.76578	3.382404	5.43834
ANGPTL7	ANGPTL7	0.07032147	0.03911888	254.7564	0.3724354	0.02785668	0.01777643	5.723684	11.67395	7.173396	0.956409	4.165365	1.454965	0.1065898	0.06220172	0.007413682	0.8841336	9.375852	0.4083301	1.135478	0.04203179	37.28632	5.428638	9.854926	4.651268	6.036076	7.163244	127.317	9.381156	0.02657157	4.01392	0.4339019	1.351494	53.83039	1.395628	0.1338208	0.1405204	1.037566	6.874222	21.18466	0.0329199	13.72379	28.71482	1.953263	3.024403	0.03272116	1.750724	1.446993	25.99732
ANK1	ANK1	1.142564	0.08647521	0.07375814	0.02968617	0.1096881	0.08289028	0.2823453	0.2044989	0.4184643	0.009770795	0.02576824	0.06879544	0.1067674	0.9893667	0.03994697	0.129983	0.1040709	0.03991647	0.02985378	0.1001734	0.03121341	0.0126884	0.4096036	0.047504	0.03620622	0.1393916	0.05537811	0.05269332	0.05506729	0.06257282	0.02669573	0.0513694	0.274287	0.01945505	0.03697761	0.2225726	2.945864	0.0528391	0.06688624	0.03411184	0.3266418	0.1536238	0.05684383	0.2900686	0.1457953	0.01468068	0.008148831	0.2591873
ANK2	ANK2	8.038347	1.716157	8.537204	6.89323	1.016689	1.159956	1.164012	2.225836	0.9742129	6.944988	1.597805	36.11829	1.730079	3.242849	0.6450148	6.044338	6.115819	6.555338	0.3675793	1.430738	1.294426	4.907141	1.689226	2.337944	5.609814	3.258211	4.865355	4.663326	1.111826	4.942731	4.518077	1.8218	5.713583	11.66221	4.41924	0.8782008	1.632029	4.03815	12.28717	4.758733	1.243253	1.123798	3.321588	2.62407	0.5850514	3.034337	14.45329	16.74925
ANK3	ANK3	8.429331	1.146731	0.0646814	0.1576997	0.04543378	0.0015532	0.005634949	0.2571921	0.1345896	0.01118128	0.004656012	0.03949552	0.02949175	0.5387264	3.54262	0.01980779	0.2260948	0.02759956	0.02295188	0.01193559	0.06127505	0.02377556	0.1631303	0.005006985	0.01679121	0.07169727	0.07879851	0.02823256	0.009867083	0.01655281	0.007700832	0.02578288	0.06468048	0.03280942	0.009353976	0.1464571	0.082598	0.0197068	0.02976624	0.06519719	0.07816196	0.3797486	0.01089348	0.05715271	0.01286541	0.7931341	0.01099389	1.306771
ANKFY1	ANKFY1	10.95303	7.686288	12.12484	14.09807	5.115797	3.04576	4.230599	8.164666	7.277201	7.511152	6.137508	12.80109	5.287924	5.453195	4.502823	3.387169	10.09434	3.800148	3.818354	2.906288	3.705393	5.77287	6.927612	6.073355	5.136602	9.004023	5.294159	16.25767	8.882171	7.030111	12.39416	5.824825	11.5886	11.39057	10.79185	5.615798	6.638406	4.142172	16.81143	7.217898	5.022205	4.867868	5.382904	6.251793	1.794445	2.596831	5.92312	9.178255
ANKMY1	ANKMY1	0.4867971	0.4831149	0.3289603	0.593565	0.409212	0.5268899	1.342477	0.6946621	0.8914285	0.8497502	0.5247525	0.936539	0.5629234	1.369089	0.3252731	0.9519108	0.9043472	0.2448809	0.5601513	1.643327	0.8397838	0.330308	1.281576	1.059708	1.219611	0.6544739	0.4776444	0.7509377	0.4300579	0.6718831	0.5896281	0.9839578	1.170854	0.4552031	0.6297564	0.7750653	1.980526	0.3155158	1.185275	0.6718907	0.5939244	0.5462412	0.4489566	1.06293	0.5902039	0.9215525	1.116379	0.7359567
ANKMY2	ANKMY2	4.494193	6.380516	10.93463	9.828603	1.944131	3.450054	5.531355	9.442803	8.345564	6.527996	12.27135	4.95141	6.895655	7.078655	9.06911	4.527219	12.85128	1.830561	10.08012	12.10447	15.76711	8.828605	8.929142	4.815701	10.84335	6.392472	3.771727	11.98782	5.344544	7.033278	9.670533	15.9848	21.402	7.165123	5.988419	6.823962	3.760733	7.897363	9.947645	6.797833	8.295347	12.95956	8.655597	11.74229	5.003447	4.0392	4.29821	12.03553
ANKRA2	ANKRA2	3.426954	2.639502	5.332062	9.084534	0.6330455	0.9575606	4.641039	4.237118	5.691646	3.02718	2.444385	3.774859	2.788591	6.138425	2.726824	2.658582	5.514512	4.895807	2.574678	6.615477	5.787709	1.064983	4.190468	5.91646	10.07989	5.061035	1.967938	8.230216	1.14618	2.974782	4.719097	5.315011	4.348857	2.907672	0.8485013	4.257784	11.42066	3.945256	9.530218	2.373625	4.057455	6.153747	5.351753	3.47497	1.969139	3.338868	4.706089	7.094403
ANKRD1	ANKRD1	0.01590495	0.3096697	0.1368443	0.01619914	0.0105008	0	0.03646629	0.03782741	0.07151821	0	0.05021859	0.01597458	0.01004497	0.5803241	0.04191971	0.008545674	0.006681102	0.01742528	0.3641429	0.05941582	0.1277439	0.007693116	0.1237439	0.04320327	0.009878498	0.03042527	0.07554677	0.0119807	0.04507365	0.006695042	0.007667008	0.06006693	0.008456091	0.01415497	0	0.02270156	0.2868204	0.1885249	0.01013846	0.5460146	0.008028908	0.1147139	0.009399552	0.06363198	0.01850176	0.03433263	0.05335981	0.03347532
ANKRD10	ANKRD10	17.06582	5.851886	12.57525	40.74181	1.730619	1.242422	33.82571	23.6246	23.13268	7.492176	18.14282	12.19722	8.595496	21.72542	3.098012	6.845553	15.88772	10.81849	40.77111	28.41805	11.01833	7.086832	35.94779	57.47264	23.81249	14.02694	8.715511	14.27628	3.733803	19.47207	18.3486	8.078823	11.73586	20.46467	2.695396	16.44741	42.87128	52.86788	61.10664	18.27202	13.69195	7.148992	9.755402	9.390072	14.75672	19.11413	13.87005	33.17101
ANKRD11	ANKRD11	13.24758	5.594969	4.042489	6.515081	2.785688	5.883399	6.360207	4.054628	6.378079	8.832996	3.235548	10.04424	5.912443	9.667069	7.057079	3.378586	9.334667	4.172989	7.965424	3.335557	8.541691	6.21958	8.144487	5.487158	5.135087	4.727511	5.170573	6.163513	14.23963	11.2256	7.41328	9.000707	13.8002	7.395289	5.392922	5.368953	4.65964	10.2449	6.081116	6.391317	5.710141	11.82607	5.57316	5.682869	3.367912	4.906707	10.85544	11.43475
ANKRD12	ANKRD12	6.770708	2.593857	2.102454	3.601695	0.2391555	0.3945245	2.017395	7.121274	6.675379	7.045886	0.5759193	5.486984	2.432142	8.629453	2.644778	2.853157	2.289983	2.222137	1.445686	3.084514	3.65476	0.5169332	5.164318	2.524434	2.797124	4.696967	0.6630115	3.819074	1.181869	4.392705	3.772199	1.951238	3.776623	1.771942	0.4155522	3.866705	5.134047	3.584311	2.661118	2.988602	2.288969	2.941854	1.53496	2.520712	1.709416	2.18865	2.928998	3.674117
ANKRD17	ANKRD17	10.90586	13.73096	12.60425	15.08389	5.017077	3.441132	5.761177	10.48519	9.032404	15.02597	4.816849	20.58658	11.36343	10.84433	7.562155	6.446771	14.73944	14.49724	7.460618	3.816277	11.64193	18.1505	13.45863	4.991778	9.585627	6.759491	6.199971	14.30149	13.98399	20.14217	12.22561	9.380886	13.60477	15.95706	12.22074	6.012696	8.29671	11.31318	15.9699	10.91364	6.109712	8.220263	10.31969	10.92625	2.317134	4.95809	12.81291	13.66794
ANKRD2	ANKRD2	0.6399302	0.04022423	0	0.05523449	3.652086	0.02741809	0.03730193	0.02579616	0.2856609	0.01038838	0.05479398	0.02178752	0.0137002	0.4077406	0	0.279728	0.04556134	0	0.02613946	0.06482918	0.09437365	0.01049254	0.09493461	0.1031177	0.01347316	0.03112247	0.08586438	0.008170158	0.01024589	0.05478768	0.0313708	0.01820545	0.01153315	0.009652889	0	0.2786612	0.07112556	0.06050039	0	0.01692505	0.07665366	0.02407027	0.02563985	0.2061187	0.0504686	0.1248689	0	0.03424241
ANKRD26	ANKRD26	1.18317	1.071244	0.4854714	1.398833	0.1046774	0.1678318	0.7020381	1.564895	2.020394	1.841246	0.1501815	1.043041	0.4531038	2.118965	1.598381	1.38856	1.691657	0.6036223	0.7355455	1.403722	2.147566	0.256908	3.286235	0.6702343	1.208768	0.8890329	0.08158467	1.689932	0.9604161	1.314771	1.140698	0.4075019	0.7333639	0.6314407	0.08045762	1.035327	1.66027	0.7683077	1.281004	1.765868	1.412641	1.044568	0.2600164	0.7651443	1.134276	0.5932253	1.775277	1.09078
ANKRD27	ANKRD27	5.279374	3.261922	3.484179	5.013796	3.505403	1.539686	2.620697	3.91695	5.112078	13.32152	7.409095	7.47178	2.146071	8.725941	6.127673	7.923075	5.386389	15.07797	2.957494	5.029688	3.19292	5.22155	8.908601	3.390583	14.64412	10.62614	2.03657	4.099033	7.81098	6.278115	6.486437	3.917856	4.21188	5.040857	7.897461	4.967354	4.710164	5.154847	5.049848	9.713873	4.231728	5.224444	8.051664	4.384624	6.75897	3.013018	9.352228	6.266328
ANKRD28	ANKRD28	5.612024	3.971577	29.82673	19.16693	1.868253	8.962697	5.110668	8.67144	6.807561	11.91691	5.746726	16.48234	18.29805	6.180346	3.967385	8.461192	25.25396	8.505741	2.826384	7.201611	3.87105	5.987824	5.605754	10.08193	19.83554	10.59669	3.187911	10.03026	6.846185	7.333678	14.43043	4.462797	1.683995	14.57136	11.27616	6.327295	7.910201	20.5475	9.381826	7.426916	12.68995	10.61032	8.684867	4.902739	6.986029	17.31287	10.9962	4.384597
ANKRD40	ANKRD40	17.92548	6.180782	16.09126	24.88155	5.335626	6.06313	8.885043	17.5225	14.04587	18.86913	13.80576	20.47491	17.20605	13.00494	15.93485	15.30406	19.38431	11.24004	11.682	8.288345	16.94405	15.80239	9.586102	16.76837	24.69395	13.34862	10.15419	14.14569	13.55763	15.73052	9.728374	12.37999	19.92001	16.66954	12.01093	10.65021	8.742155	29.38272	14.73458	14.31256	24.94956	20.54574	15.23737	14.97485	7.717159	11.58794	19.4473	24.11365
ANKRD46	ANKRD46	1.784715	1.68728	2.619464	2.91938	0.2999332	0.3076056	2.898452	2.398878	2.256423	1.916568	2.20964	2.028817	2.028887	2.421779	0.7896794	1.621449	4.055171	6.218492	2.52204	2.24258	3.277708	3.743387	3.024296	1.810616	2.096034	2.482953	1.096043	3.758125	0.7254586	2.374436	4.265127	1.904047	4.223906	1.309184	1.584935	1.273686	6.671855	2.051358	3.578427	1.734268	1.490637	3.333569	1.195368	1.847264	3.101578	1.926255	9.075109	3.838835
ANKRD49	ANKRD49	2.361138	1.663562	3.031543	5.227852	0.1591291	0.2595077	2.389527	5.106051	4.587458	2.329859	1.989906	1.775245	2.040895	7.066969	2.093976	2.019258	3.479842	2.606397	2.065299	3.648236	2.09715	0.513822	4.284344	3.340195	3.165851	3.543366	0.8621601	4.165689	0.847483	3.659955	2.758338	1.558295	2.154711	1.15594	0.1585507	3.968964	5.619686	4.014607	3.118287	3.092417	1.721406	5.913443	1.619605	2.241056	2.679144	2.164607	2.545638	3.466447
ANKRD55	ANKRD55	0	0.1077575	0.03743269	0.05918749	0.1046379	0.06009615	0.02422517	1.44494	0.27149	0.2175772	0.04003327	0.1326523	0.06673042	2.050261	0.05012635	0.1135407	0.09320575	0.02315182	0.05729359	0.2920849	0.1202218	0	10.40922	0.05740133	0.03281227	0.08590108	0.07528049	0.09550775	0.01996212	0.04002866	0.1069598	0.07537324	0.4550195	0.02821016	0.06032043	0.2186749	0.03464357	0.2136452	0.0404109	0.04946273	0.2880219	0.6389611	0.0312214	0.2377789	0.1474923	0.03041032	0.02363188	0.07783376
ANKRD6	ANKRD6	1.900873	1.574933	1.449772	0.9603188	0.08732597	0.8955979	0.9509311	0.4269265	2.192095	0.356524	0.3698956	1.148174	1.21484	0.9213363	0.1513961	1.240625	1.800172	0.2090856	0.6306972	2.40843	1.112922	1.087607	4.130978	1.013694	2.016216	2.262724	0.6940736	3.208182	1.547546	0.9353703	0.187636	1.351094	1.2015	0.5414866	0.07910674	0.2346377	2.078561	0.774676	1.15388	1.828084	0.5169859	1.748605	1.145717	0.6954825	1.239695	0.5764671	0.3486582	1.495325
ANKRD7	ANKRD7	0.3473734	0.8320017	0.5664969	0.4422484	0.3057916	0.3170984	0.1216791	0.4819342	0.0495873	2.162605	0.02437341	0.2035217	0.04875289	0.5441125	0.7934776	0.7673083	0.364798	0.253719	0.4302113	0.7353501	1.246459	0.3173752	0.4222873	0.6945834	0.8989676	0.1199802	0.1069435	0.9230976	0.6471749	0.6173888	0	1.21472	0.461715	0.1202261	0.01224161	0	0.4745701	0.1480145	0.110715	1.038945	0.07793603	1.852297	0.2166968	0.7141822	1.279616	0.2777203	0.2913524	0.3046336
ANKS1A	ANKS1A	3.169883	13.03252	31.39749	46.89744	17.822	5.468271	10.39055	13.01801	11.34329	7.773652	23.2142	16.95674	46.81257	6.621956	4.801027	39.6657	41.326	9.116014	7.625407	51.24972	14.65091	242.2963	20.60391	9.796398	73.27691	14.42431	29.76022	11.91438	10.59125	13.50756	13.8834	28.39429	133.2447	81.37195	51.72262	4.222828	7.096456	55.15289	11.58188	6.011824	27.17835	52.33999	11.73964	48.54218	4.9652	9.988953	10.77234	10.96063
ANKS1B	ANKS1B	8.507575	1.365009	0.1080947	0.8382149	0.0244417	0.05039095	0.04570411	0.06434219	0.2478697	1.449668	0.6977371	1.241323	2.242749	0.07556723	0.8286153	0.01377065	0.3875777	0.03587925	0.006862997	0.01702111	0.4745959	0.07851321	0.05262025	0.6091621	0.09374161	0.02042826	0.5883974	0.04611967	0.009415321	0.05514127	0.008236501	0.03943415	0.02725259	2.927228	0.252895	0.0751957	0.03034564	0.5897146	0.192417	0.05776843	1.755245	0.552976	1.437244	0.0327551	0.354456	0.03483376	0.01273851	0.08091408
ANKZF1	ANKZF1	2.631135	2.747054	5.321376	4.814739	5.60366	2.139046	5.171619	5.113853	6.988666	5.860429	5.008921	4.259764	4.015433	8.821325	3.901884	3.825144	5.082189	6.571186	10.838	6.98701	3.301741	5.132948	5.8806	6.972404	12.11503	4.72325	3.00529	5.345264	6.302412	2.983787	5.430444	4.107684	6.065918	4.01947	5.814597	4.232728	7.374668	3.493366	6.151347	3.800729	2.318853	4.603332	5.028147	4.321754	6.390716	4.230555	6.206972	5.055998
ANP32B	ANP32B	40.9697	87.5165	52.28577	74.97262	64.99425	77.07276	101.0238	164.8548	85.18302	144.7468	160.9568	50.5392	86.71538	166.4281	151.3981	98.05239	38.1291	112.9978	180.498	52.49963	68.00688	61.95209	163.6786	72.10825	52.91059	95.77713	38.52164	67.58574	61.66906	76.2526	137.7955	45.71414	137.7575	94.95543	43.21303	102.165	84.43136	56.9779	62.92509	52.39535	131.5712	59.94051	97.47297	71.19169	136.9004	112.1142	212.2351	112.3256
ANP32E	ANP32E	22.54826	36.49252	18.07789	34.59251	12.57241	13.17661	9.393694	32.70602	23.87607	30.69066	21.61881	34.84522	15.90319	40.56034	27.831	20.45846	17.48005	27.27682	46.47144	19.531	20.10287	22.17608	48.82497	17.70464	13.926	14.77314	14.97835	17.20851	14.06262	20.91618	18.78002	9.767729	21.72481	28.97234	12.21779	41.48057	33.35138	16.52229	31.87423	24.65362	14.06008	29.50057	34.9898	19.64018	25.46289	20.12256	63.30574	18.96006
ANPEP	ANPEP	235.0191	3.319073	11.49557	2.45487	2.662163	5.20675	1.151913	1.997918	7.017161	0.05879642	2.485075	2.871908	1.510003	5.426404	58.88717	2.374817	4.305058	0.4601727	1.078439	3.422993	2.497691	0.9470493	5.957577	4.243369	1.749867	5.340056	6.813912	0.9662072	2.978852	5.40207	1.130733	14.84855	0.9207296	1.04379	0.2951255	12.82952	7.849883	1.959913	0.6549329	2.077191	4.087288	0.6058805	5.445708	12.57726	2.209978	3.003627	2.019773	7.670637
ANTXR1	ANTXR1	14.44584	14.78209	11.23975	3.556353	3.55957	4.449839	7.104263	8.624728	5.870614	13.52844	3.506621	10.20638	4.964283	4.222144	5.29276	10.08721	7.59068	0.7646868	3.836857	3.562714	15.65426	1.238807	8.81683	5.457957	12.32207	9.953121	4.919637	13.08312	4.631682	9.722227	18.80081	1.400683	1.310554	7.856215	3.395572	6.737585	2.903181	5.330443	3.748061	6.924916	8.685195	9.931605	5.383929	19.37763	2.254605	6.350319	2.662017	39.75061
ANXA1	ANXA1	91.37049	54.32803	4.715168	61.72993	2.947898	2.743249	163.0913	115.4994	49.30236	42.80807	44.86053	53.72111	41.29216	14.52812	288.6598	50.99893	39.42509	16.35771	10.42801	128.8241	86.26611	5.203962	14.70489	89.26717	38.10469	141.2088	28.35968	76.17702	11.17047	115.6694	135.0867	79.65662	50.31756	54.24425	1.322024	133.937	6.035836	60.81124	55.25192	119.1621	179.9128	9.981582	11.66838	46.63618	49.3391	177.1377	19.88809	173.5533
ANXA10	ANXA10	0	0	0	0.3449961	0.01146859	0.02195566	0	0.02065685	0.02231702	0	0	0.01744685	0.01097075	0	0	0.04666636	0.007296855	0	0	0.01297836	0	0	0.008446781	0	0.2697233	0.02492202	0.01375157	0.07850927	0	0	0.008373625	0.05831369	0	0.02318931	0	0.0123969	0.2278216	0.03633529	0.02214571	0.01355312	0.01753776	0.01927482	0.01026585	0.2953602	0.02020694	0	0	0
ANXA11	ANXA11	17.25018	9.265921	12.93809	11.29358	30.63093	56.2967	15.91603	20.43207	27.30889	8.134367	12.50542	17.48539	15.59402	29.1276	19.70437	20.82548	12.71402	12.21322	10.97797	17.81231	6.875948	11.00047	16.68996	18.35427	16.19446	23.55276	17.7349	13.26557	35.09492	15.33349	12.04145	12.04752	11.50566	16.10902	9.820028	27.6878	29.52256	11.80466	13.3493	23.52838	29.29229	16.24654	10.21532	22.19415	31.59133	20.44527	14.69927	12.47639
ANXA13	ANXA13	0.004135036	0.118847	0.02092785	0.05896129	0.1419622	0.08362302	0.09006628	0.1770215	0.09296804	0.1227745	0.1201156	0.2118101	0.2715995	0.1051554	0	0.2488349	0.04168755	0.08154538	0.05979247	0.0432521	0.08302851	0.0360016	0.008042863	0.09547345	0.07191111	0.01977522	0.09820484	1.233458	0.1562458	4.257521	0.07175884	0.1145207	0	0.01472028	0.0367216	0.02951024	0.1965904	0.08649442	0.3637459	1.019496	0.02504867	0.1238835	0.1172993	0.04962994	0.1731659	0.3272845	0.01849695	0.03481222
ANXA2	ANXA2	151.6721	56.59436	89.16192	131.0498	72.22982	193.6996	112.5398	143.286	64.63436	98.25307	77.38867	60.76071	69.15744	81.17739	275.4517	205.5186	32.26959	37.45475	41.87636	48.79519	50.84133	23.73766	30.00405	172.5707	45.32908	121.3734	95.88455	75.38152	98.99794	26.64012	84.16343	38.30095	17.61078	80.46187	47.51217	109.4342	56.20386	133.3057	55.11692	291.092	152.4583	26.9188	109.7973	79.65026	63.93512	152.4075	4.104769	70.68656
ANXA3	ANXA3	0.1044486	0.07120506	1.212729	3.754608	0.09329787	0.4542931	0.9086001	2.206505	7.226506	0.01765397	0.08147703	0.05245295	9.336102	0.3498528	10.57109	6.830119	0.6065092	0.08077604	0.2184045	1.138427	0.4729098	0.8856048	0.09560378	2.49505	10.32619	4.145939	0.8900966	0.7289271	1.462593	0.328457	0.0414644	3.323283	1.15963	0.0218721	0.04287071	0.1753909	0.2064869	12.4405	0.231071	5.20119	0.1116556	1.036257	2.915709	0.2673167	16.13117	5.862066	0.0240482	0.5301881
ANXA4	ANXA4	9.563658	3.823148	4.476688	5.883979	3.656435	4.301962	9.100664	4.406876	7.424149	11.69844	6.826682	7.814426	5.566357	4.578548	4.612546	6.592338	7.569425	3.305962	4.29964	9.892844	5.482826	4.749866	9.907224	9.105682	5.478041	12.79027	6.604005	6.63903	4.095617	8.545693	10.93659	4.67182	6.916948	6.38073	3.326339	7.236283	17.81101	5.412709	11.18388	13.08901	3.789383	3.762635	9.622543	6.677168	9.715153	6.844978	10.65971	4.872326
ANXA5	ANXA5	376.8237	137.6559	372.6552	492.5947	325.9494	270.4541	169.0116	283.3421	208.27	519.8882	285.4973	762.954	570.5218	124.6856	171.54	771.1409	705.8987	754.843	260.7543	191.6533	210.4662	532.4572	187.6118	498.6026	280.5753	231.5339	490.0536	368.1036	404.7991	658.8673	702.3143	167.9651	111.7203	460.6443	458.9364	276.2958	479.9169	513.2838	517.8288	554.0985	275.914	352.8973	702.8676	218.101	247.4226	339.0047	494.4083	128.7178
ANXA6	ANXA6	74.61242	15.49204	34.79007	31.75978	47.13749	108.2853	25.70452	56.47984	61.37858	13.89033	34.95146	34.79138	84.13864	85.71569	98.60317	40.61097	28.36606	12.07312	32.66577	12.94788	22.11522	13.0365	75.30949	27.3812	26.1165	55.71543	86.82447	16.52958	51.0243	14.5654	17.84024	29.59217	24.94619	4.890735	42.85695	58.43658	25.23981	25.25042	16.28191	47.09373	24.34764	29.68417	10.48167	42.20794	9.290366	20.05234	37.71303	50.94306
ANXA7	ANXA7	50.90362	21.316	16.09727	17.98367	16.00332	16.49312	22.83265	66.24182	43.87189	18.95517	13.16767	22.02576	19.44835	47.67928	35.69386	34.99969	20.09618	10.35021	14.41861	23.24563	53.20878	10.11255	35.08194	18.08122	18.53177	26.95532	13.46887	22.55413	20.69507	29.16554	13.05239	20.40741	23.21912	18.76811	8.580802	49.306	24.07894	18.02038	16.72702	48.85049	49.66072	33.06496	31.87379	31.93292	37.10112	48.05795	21.35718	19.69838
ANXA9	ANXA9	1.95647	4.19521	3.533277	2.256005	1.90057	3.322567	3.566842	2.849289	3.172402	2.088503	4.005782	3.289487	1.023343	2.067909	1.072199	1.73194	5.430682	1.293646	2.315998	2.524255	14.01781	3.343426	1.274067	1.989989	6.263136	1.821846	3.984671	3.408446	1.270109	6.733584	1.961024	2.95843	6.589365	2.784393	1.169972	1.796071	4.026959	5.216204	4.581979	4.841714	1.018093	6.531882	4.98151	4.499881	3.68957	9.091484	1.503601	8.90679
AOAH	AOAH	2.820276	1.916413	0.3086209	2.329007	4.481847	0.0453375	1.120539	6.355673	12.2093	0.05582794	0.549294	4.192643	1.82932	12.54255	2.283148	2.765648	1.393762	0.7024648	0.5240812	2.371778	0.8252782	0.1214504	6.745787	1.071786	0.6572213	14.33671	4.231064	1.168603	0.4701464	1.981761	2.680133	1.185338	3.785549	0.8579384	1.496033	19.5769	1.183455	0.9628956	3.441179	8.906737	1.321837	2.900547	1.87607	13.11747	1.67949	0.2064783	0.125355	1.863805
AOC2	AOC2	0.2843137	0.04393328	0.1678765	0.4102278	0.5162031	0.456681	0.1765465	1.239691	0.1407812	0.629719	0.3366365	0.2558128	0.06733569	0.2554145	0.1186468	0.3755369	0.08459628	0.5321303	0.2569478	0.0796579	0.2220093	0.1948208	0.293784	0.2735205	0.7210597	0.1982881	0.3094802	0.0580029	0.07833462	0.1446124	0.3540559	0.3877411	0.1385628	0.06852934	0.1427757	0.1775412	0.1456575	0.4047344	0.2265414	1.617498	1.190046	0.2628977	4.536662	0.09478938	0.2480502	0.2727658	0.1523509	0.2555658
AOC3	AOC3	2.769099	1.683616	1.010608	0.4393461	3.697784	1.108033	0.7896234	4.385061	5.068213	0.639726	1.063244	2.554113	2.232212	7.523479	1.151598	0.8672764	3.629885	3.380622	1.21146	1.159205	2.295774	3.449446	4.665424	1.356007	2.169291	2.548745	4.582592	2.361022	1.82713	4.11191	1.053122	2.309365	2.408096	2.455135	1.544678	2.522392	1.066479	1.397126	3.446008	1.443964	1.166052	1.482269	2.722001	7.988781	0.817443	0.6357885	1.626157	1.402125
AOX1	AOX1	1.387976	0.1654526	0.2752533	0.1471349	0.7929428	0.2720984	0.0422142	2.667813	3.659184	0.09495573	0.07154974	0.6088311	0.422196	3.188291	16.02443	0.5935598	1.365978	0.04655053	0.02389295	1.142824	0.1782134	0.2137374	1.859478	0.5693797	0.8620661	0.7396404	0.6413339	0.3072544	0.09900491	0.3195521	0.1037751	0.8249089	3.834261	0.1537773	0.06468486	0.4204773	3.403885	0.3278547	0.1950066	0.1326039	0.3975162	0.01885851	0.7934856	1.699888	0.2438362	0.1752822	0.1393796	0.07750355
AP1B1	AP1B1	30.12478	30.76969	29.70603	12.03192	67.86241	41.34635	12.63268	27.95711	27.30843	48.22144	19.53642	31.97353	32.08264	47.42342	26.10601	27.19591	31.54882	29.2614	25.46521	15.02471	18.45605	20.31694	29.44745	14.31455	22.42046	27.05312	28.12479	21.5526	45.07374	24.58085	18.24779	37.04189	22.09038	22.00878	43.3306	27.39634	15.45898	23.22328	17.52056	28.42779	34.88014	26.1542	32.26308	29.43731	21.52444	21.69108	19.0977	14.77536
AP1G1	AP1G1	9.289401	11.24384	6.137076	6.144468	2.515306	3.570746	8.306082	10.34956	9.813135	9.340656	8.023016	12.25247	6.494166	12.3946	7.93627	4.187926	12.1839	4.726719	6.274759	3.829509	12.73236	13.67864	9.110855	7.675858	6.958072	6.687436	7.296071	8.140796	7.877504	16.99265	7.688763	12.06167	12.22327	9.092642	7.446359	7.051969	8.633163	9.857944	8.524465	12.10243	7.15738	11.00263	12.99748	10.33628	4.95536	6.330326	9.325673	9.955248
AP1G2	AP1G2	1.385085	0.9647167	1.736925	8.282953	7.056591	7.296842	2.44846	4.678099	4.202443	0.2119956	2.657119	1.487407	3.153199	9.16343	3.476175	7.495961	2.641696	2.209977	1.677272	2.066285	0.3207258	3.503199	3.974521	9.37802	3.466594	3.882719	4.339035	1.713692	3.627782	1.748156	4.567082	2.713616	1.60625	1.843955	2.226171	3.559848	6.071436	7.111855	6.228368	3.347071	0.6174145	4.552478	3.775902	3.049141	4.347928	4.574277	2.720231	1.063785
AP1M2	AP1M2	0	0.01977146	0.7626965	0.02171958	0.4693109	0.2605524	0.02444674	0.03381231	0.01369866	0.1225491	0	0.02141849	0.3322144	0.1178925	0.164869	0.03055445	0.9614842	0.4984229	0.08565572	0.09559668	0.0142731	0	0.03456542	0.01930878	0.03531987	0.1563761	1.463107	0.02141807	0.03357451	0.02992206	0.01370642	0	0.04535123	0.01897878	0.01803619	0.3449632	0.03496043	0.08921348	0.03624935	0	0.1722407	0.0315501	0.058813	0.07820713	0.09922757	7.99946	0.007949343	0
AP1S1	AP1S1	54.44368	68.12137	48.42226	62.01231	129.9932	68.07683	126.0105	45.69941	22.68914	40.59769	48.25124	34.14033	57.77695	24.5015	128.2928	67.97722	53.48899	25.9475	70.94007	37.1012	51.43576	28.16417	46.88138	53.72177	47.01292	49.06131	49.22043	54.10579	40.79432	48.0563	85.68461	78.48449	35.70919	60.04798	34.56114	58.20871	40.06751	55.87164	43.66107	53.05794	49.25758	122.1388	58.85103	43.6533	124.096	59.86512	64.00671	32.24138
AP1S2	AP1S2	27.51399	27.98948	52.8702	87.88644	3.909313	5.999643	36.86739	40.03126	25.20915	79.93622	32.96353	39.12297	71.89823	16.10559	9.324153	48.36974	57.60279	26.42621	40.5049	69.77422	76.86363	16.96376	30.83283	60.75403	36.86957	39.75743	69.87869	133.5969	21.19349	256.1859	58.76967	28.6126	8.330483	30.03891	19.7574	61.90763	82.0857	89.95899	69.95182	50.49435	67.91515	27.08139	35.15703	18.22015	34.30556	45.56194	111.498	97.66791
AP2A2	AP2A2	9.601486	9.737653	12.50225	9.150428	11.30691	4.69949	9.097598	6.815734	10.58792	6.964359	11.82939	8.933379	7.796491	13.09674	13.48451	4.34817	7.790743	17.51961	12.93924	5.411935	8.472306	10.56155	12.13424	7.666814	14.23316	9.364722	9.715838	8.318602	9.603719	12.77796	9.535475	8.53905	10.67313	17.78041	9.340835	6.728703	7.511624	9.235845	8.172994	8.18948	7.781393	4.993565	6.430889	9.662122	3.825615	3.900791	12.6621	11.74868
AP2B1	AP2B1	65.4638	23.0919	40.35378	45.09345	27.50269	39.34843	38.14034	38.05184	38.27714	46.00739	31.83858	54.72708	19.02221	36.03348	21.24112	39.17575	51.33311	40.87523	25.49303	18.50471	45.39548	30.66407	38.01881	29.26888	63.40784	37.35548	26.75375	41.77731	47.95505	61.95144	33.6518	28.99086	48.19663	42.87192	43.77954	38.29727	27.09305	47.46545	37.43326	57.80429	91.11949	47.80627	50.59754	36.78493	34.29366	23.88094	42.01276	30.16377
AP2M1	AP2M1	133.1173	53.90758	125.1646	72.85196	125.5517	170.0927	124.4369	94.95282	70.93307	69.81815	106.5834	73.65673	121.9741	86.67171	170.586	124.5563	90.93532	42.36622	76.21159	76.17242	102.5382	70.0572	94.88422	82.05666	94.68131	100.5215	61.51396	53.23488	109.3816	55.54143	91.76225	112.5045	73.95105	113.8207	81.29159	65.65619	41.74998	84.62053	41.26285	97.09182	158.2941	41.78485	125.4833	91.10628	87.21847	88.56374	56.04122	63.93539
AP2S1	AP2S1	54.24234	67.18525	121.2627	59.45987	112.9911	321.0125	70.19745	34.22317	38.00003	56.68502	78.07132	45.75081	49.33583	36.53787	150.5338	68.36214	61.23665	78.03566	63.15828	84.91712	57.55745	104.3391	79.23146	62.06726	58.28152	63.16211	138.9053	53.98014	119.833	61.02229	67.03193	67.28045	64.16896	78.73636	97.00647	70.76433	53.73652	60.54611	34.08763	70.35995	89.01314	43.67795	58.19585	63.50887	82.42666	112.4696	115.6797	35.16491
AP3B1	AP3B1	11.43854	8.050188	11.36694	15.30105	3.962905	4.468178	6.905701	13.28747	11.15791	11.24227	8.350312	11.97082	7.723165	11.37369	15.14372	4.018598	11.04599	9.828829	9.824533	9.171867	13.05814	5.68374	9.44297	7.044041	9.929887	8.87524	5.505105	9.224442	4.059387	9.939835	8.234107	10.70015	11.62723	14.78043	2.657589	9.618302	5.996656	11.60974	10.23786	6.715723	20.32123	11.82514	11.05924	8.742586	6.21603	7.646441	8.477299	13.0207
AP3B2	AP3B2	0.5769042	0.2106578	0.1850687	0.1500576	0.04219034	0.008974431	0.4863485	0.09710073	0.05359256	0	0.8631242	0.01069717	0.01345296	0.2335564	0.005614196	0.2079174	0.08649563	0.03889537	0.05133547	0.83818	0.07366119	0.0824255	0.944298	0.212157	0.6747306	0.5008579	0.2585655	0.04679917	0.1743905	0.01494416	0.00342274	0.1608921	0.02831255	1.51817	0.1824104	0.2989687	0.01164033	0.1361446	0.153886	0.2492942	0.379936	9.056485	0.4678752	0.07989435	1.1357	0.1915866	0.1210907	0.4875546
AP3D1	AP3D1	33.86192	19.11413	47.19446	36.59789	41.11277	42.47105	22.44462	15.26627	28.97947	58.56969	38.46352	33.4423	29.28806	28.0871	39.59197	26.77667	32.05016	55.97288	31.35781	28.21139	30.68336	51.47112	46.93814	24.9783	30.28237	30.0848	24.8599	28.74755	87.85771	44.44532	31.11869	32.3145	31.57414	48.42537	59.54766	21.14167	23.58998	36.89648	27.1136	49.04226	31.97609	30.74143	35.05799	29.69022	37.75161	23.39592	43.50953	11.53615
AP3M2	AP3M2	4.473629	2.84108	10.83848	16.48366	2.413864	4.275665	5.939157	4.437235	7.111843	12.70059	11.78466	9.334	14.19656	5.168154	2.923925	4.667207	30.85953	3.343515	5.668706	5.987862	5.850854	10.02607	9.15749	12.46865	5.697279	17.05804	9.941726	23.90814	6.090268	21.89459	20.05661	6.597712	6.455462	22.27491	20.72322	4.788998	4.242578	16.52283	24.17209	7.5913	8.033215	2.323389	8.749563	7.617161	6.510884	4.218549	6.817276	14.34521
AP3S1	AP3S1	24.14825	8.883471	18.29143	17.37733	6.966018	8.589935	12.11242	16.95947	13.77664	16.41687	18.62724	17.37864	14.06697	13.65739	29.24581	11.12123	13.63121	12.185	9.440578	11.96429	14.16331	8.950091	17.54062	16.91672	24.73953	22.7441	13.25367	14.58694	5.327499	11.69584	17.15622	10.05266	18.58703	14.70272	5.169449	19.21102	11.79511	16.29862	16.3373	11.50352	22.34824	13.4276	14.58821	10.82868	13.60181	15.96272	11.45806	18.95453
AP3S2	AP3S2	2.548876	2.119907	1.922947	3.149586	2.353255	3.772922	4.132969	2.269235	4.477472	1.847272	2.818906	2.058638	2.35225	3.149762	1.232217	3.848521	3.973584	1.48026	8.234851	2.273518	3.413112	1.705915	1.733206	3.524288	2.467768	2.801336	4.356643	3.403615	1.46141	1.940734	3.326333	1.983281	3.148722	2.471618	2.237185	2.110864	3.58647	2.093199	1.954922	1.95679	4.936887	4.340696	4.919777	2.925975	1.752064	2.731403	2.027307	2.902862
AP4E1	AP4E1	2.572734	2.51021	2.101957	3.204067	0.4461763	0.843355	1.708801	3.173863	3.786124	1.954092	1.620588	1.374695	2.342042	3.750221	2.696537	1.652351	2.314147	1.091849	1.033379	1.578651	3.220613	0.6144488	2.502052	1.771795	1.636435	2.342108	0.93116	3.577895	1.517184	1.602398	0.8288557	2.092755	2.08074	1.987039	0.3934066	2.197785	1.602251	1.884794	1.954871	2.633029	1.45311	1.926884	2.173865	2.331519	1.756364	2.326669	2.515972	2.94599
AP4M1	AP4M1	4.8527	4.84833	4.206917	3.930885	6.887421	5.004551	7.400841	3.059734	2.770401	2.946396	3.405358	2.992656	4.327743	2.749067	4.392159	5.042766	4.653706	2.625419	11.0524	5.831883	5.761999	2.498756	5.037029	7.12494	4.744554	5.15471	3.852186	6.208633	3.636413	5.600588	5.873837	4.296393	6.084989	5.816696	4.761073	3.68678	2.578987	6.646235	5.430286	2.68362	4.539293	11.13533	2.934832	6.27705	5.88538	3.904181	6.749962	6.488678
AP4S1	AP4S1	0.9739529	1.026222	1.098336	1.571171	0.3653881	0.4323711	0.9117015	1.647904	1.095919	1.005877	1.241078	0.4748839	1.092615	2.042917	0.957883	4.174706	0.5400057	0.8354993	0.8454195	0.4460473	0.366042	1.032825	0.9175289	2.109961	0.4763562	1.075356	0.5519666	1.455807	0.4672244	0.5172859	1.394833	0.4352092	0.7205402	1.134392	1.122279	0.9547556	0.6072456	2.445929	1.055562	0.7752015	1.115302	2.359666	1.228439	0.7997969	2.392672	0.6772791	0.499511	0.894247
APAF1	APAF1	3.096642	6.622195	2.070856	3.08095	0.2759249	0.1811092	0.7072492	2.929857	3.086064	2.575159	1.193898	2.530535	2.677178	4.090583	4.162642	0.7463644	2.638361	1.61783	2.887313	0.6631566	1.97937	1.368835	3.181886	0.6405959	2.286714	2.276589	0.8854215	3.392468	1.472015	2.506479	2.100967	2.592172	2.348939	3.395316	0.8634791	2.002599	0.8221801	1.726193	3.392209	2.065154	3.648812	2.453386	2.171141	2.418471	0.9167633	0.4324559	3.013428	4.988679
APBA1	APBA1	0.3926192	0.430665	0.2169004	0.01126426	0.7447895	0.03494699	0.07607181	0.3715403	0.2442149	0.7865149	0.1414264	0.860879	0.09254976	0.5105333	2.614698	1.051794	0.3914073	0.2090162	0.3298407	0.3284582	0.07865002	0.1444365	0.2003276	0.1164124	0.4671009	0.3781737	0.2254513	0.5040207	0.05615531	0.2060049	0.4225091	0.1635923	1.124558	0.2694474	0.7015482	0.2071886	0.5280732	0.03855678	0.2643712	0.1315929	1.335732	1.503314	0.09640733	0.5282016	0.1447359	0.1034523	0.09430697	1.414106
APBA2	APBA2	3.764368	3.668546	7.458406	1.533132	3.585032	1.413191	6.408756	0.9100083	0.9257453	0.01097215	6.710386	0.2738412	0.1649589	3.323631	5.64977	0.2757507	1.543742	10.95938	15.04931	0.09928472	0.3297006	6.549559	3.83252	6.737005	0.08822769	0.5084107	3.678365	2.259145	10.23512	5.665126	0.8879821	1.065258	6.16615	1.708737	12.13253	0.6344241	4.894226	0.1821155	4.901356	2.663545	0.2382572	10.87337	0.4278746	0.2795745	1.961612	1.345235	11.70419	12.99588
APBA3	APBA3	2.314237	1.77008	4.449928	3.516812	5.636627	3.83444	2.389973	1.414749	4.392476	3.212217	2.382606	4.273198	1.517043	5.975697	3.419301	4.431913	2.501119	3.913348	1.870477	5.434764	2.843831	3.230722	4.785056	3.61633	3.230109	4.023319	4.381701	2.74822	2.501881	3.057207	2.881124	3.332917	3.57523	2.767992	6.180998	4.7708	2.40083	3.4879	4.228755	2.170284	5.17343	2.819348	3.552271	3.841747	4.283609	2.303126	3.703063	2.00615
APBB1	APBB1	16.6653	8.767604	12.04796	7.375685	17.27794	23.80646	14.04734	4.689484	4.420544	0.9370663	11.30278	8.813735	10.48916	8.129725	12.41539	4.734297	7.311883	13.01065	14.24845	7.879288	7.488382	6.671683	5.259465	5.453759	23.31854	7.612565	12.49218	11.11566	24.62206	9.300413	0.300914	8.99427	12.58925	9.121217	7.611014	3.306938	2.888075	4.574284	4.993047	11.46426	11.22001	9.943643	3.536596	5.781291	9.069956	13.14228	13.64626	14.49009
APBB1IP	APBB1IP	2.114996	1.667687	0.5082004	2.54065	5.700313	0.2048643	0.9924973	20.18656	19.60213	0.1438821	0.998569	7.119237	2.536681	29.47362	21.44725	5.709515	1.079407	0.6756598	0.3668027	2.534213	1.076904	0.3939065	9.792334	1.143641	1.203125	14.55378	4.832096	2.081531	1.150206	1.853797	2.138171	2.206319	4.338134	1.023825	1.564786	30.0412	1.004552	3.004484	3.376762	5.70003	3.204982	3.482946	2.579288	9.691308	3.61459	0.4551236	0.4067284	4.089515
APBB2	APBB2	8.517635	1.028241	5.397803	0.3031118	1.770787	0.7461738	1.179478	2.004984	0.8723791	3.195973	0.8084999	3.152586	0.5400899	2.574682	6.187996	1.272699	1.344029	1.402702	2.230735	0.2069245	3.139902	2.188048	1.501496	2.56874	1.483267	2.147095	1.880955	4.406699	0.6368532	2.089279	3.195982	2.004247	2.862294	1.802144	4.241016	1.879446	4.082404	2.296965	3.337292	2.786402	4.392957	2.124241	2.325932	3.215987	0.4973939	1.679902	1.043276	3.36326
APBB3	APBB3	1.638273	0.5947557	1.282015	6.453166	1.615921	2.989595	3.44693	2.98096	4.275029	2.716011	1.520653	2.226968	1.616415	3.979226	1.772245	2.029144	2.976586	2.919372	5.220698	6.690289	1.204401	1.705775	2.402693	6.228365	10.55528	2.778368	2.468866	3.82608	1.059694	2.265485	3.266764	2.136921	2.574555	1.841553	1.164409	3.244579	6.401661	3.981935	5.972232	1.688893	3.929125	2.931182	3.503374	1.970911	2.456816	2.793138	1.272898	3.392699
APC	APC	6.559586	4.421974	4.446137	3.48155	0.5345617	0.4093495	1.492356	3.610632	2.631424	3.007439	2.760982	5.162639	2.189246	5.013258	4.127949	0.9829016	5.196292	3.065917	1.929956	2.472665	3.065229	2.242091	5.662076	1.202763	3.796761	3.716034	0.7731742	7.491267	0.6919512	3.720294	1.895406	2.048097	3.718203	4.53855	0.5232264	1.655848	1.661289	3.12438	5.362769	2.323558	3.493327	10.13527	1.520735	2.202975	1.392193	2.044518	4.924844	9.050473
APC2	APC2	0.2258976	0.4397073	0.8400982	0.3635454	0.6690818	0.1908732	0.3448096	0.07717572	0.2172644	1.069851	0.4571126	0.4537732	0.1986323	0.3311834	0.1144717	0.1059508	0.3890028	0.190062	0.1639251	0.1491945	0.3809119	0.7002627	0.3689844	0.3847807	0.3395203	0.6052197	0.3477827	0.4399757	1.881634	0.7165861	1.973333	0.7342461	0.4923504	0.9008044	5.847317	0.1834821	0.1370859	0.6874603	0.6125809	0.4362448	1.30919	2.697691	0.2434007	0.2683828	0.3629557	0.09878231	5.673542	1.720548
APCS	APCS	0	0	0	0	0	0	0	0	0	0	0	0	0	0	0	0	0	0	0.08191869	0	0	0	0	0	0	0	0	0	0	0	0	0.01426355	0	0	0	0	19.64315	0.02370034	0	0	0	0.05657554	0	0	0	0.3668697	0.8172714	0
APEH	APEH	22.97154	17.66024	48.04333	45.82131	51.16714	47.17971	33.5292	23.80976	28.68323	40.93005	47.05826	27.08053	60.37355	24.30316	35.35134	14.94143	40.78712	32.82282	22.95279	26.46834	20.55046	32.0178	27.96897	21.86925	47.58634	29.65766	31.89847	23.86722	60.00847	20.27578	21.432	40.58597	22.29011	35.68632	59.66726	21.14975	8.791833	37.42048	18.21189	28.2717	33.63312	17.90433	29.23126	31.1549	30.60789	38.06858	26.87284	15.2388
APEX1	APEX1	69.51899	92.67745	83.08073	132.6178	77.97866	88.8593	55.72264	94.74649	65.41228	88.48315	150.7812	45.50965	76.85981	80.97983	104.7326	147.6517	49.24913	213.4354	196.4592	40.00098	33.86821	130.0152	90.39699	170.2506	69.58437	60.13179	61.81897	113.9416	68.01991	54.0166	109.8555	57.13217	72.92774	120.8214	84.19411	67.69925	65.71953	111.5828	120.533	61.60396	89.10089	136.4631	83.63867	60.87729	109.5731	60.41492	132.8294	85.95334
APEX2	APEX2	7.483405	11.57864	10.9671	15.99941	29.72112	24.82647	11.25313	14.776	10.86978	15.5009	10.00257	13.25924	11.42506	15.42221	18.3098	16.67736	9.811506	6.97663	8.333718	7.609437	9.202655	8.088549	15.56498	17.51484	11.12125	9.500259	12.20168	20.09305	17.79434	12.76769	8.271511	9.312795	10.9845	8.852699	15.00685	15.3262	7.354618	15.53502	18.36367	9.384353	11.3991	12.11915	17.12848	15.17826	14.79267	14.05647	17.97408	11.10082
APH1A	APH1A	31.13603	60.65931	102.3198	70.96073	176.1157	90.86206	40.2081	40.11382	61.86569	97.91945	58.82831	75.09278	75.86986	55.02362	49.73246	56.1652	64.758	66.899	143.3043	31.41214	40.83609	60.26307	68.12366	59.79164	74.71947	47.1828	65.86403	75.53274	81.76093	66.17114	57.91345	36.48662	74.59018	97.74193	91.2184	50.99979	76.56292	56.56299	64.47868	64.87818	35.88683	82.30681	125.2362	63.72075	72.2073	49.03282	86.61069	50.2866
APH1B	APH1B	5.883826	1.952063	6.477658	3.422292	2.504019	5.66269	5.093315	3.903807	5.897579	1.481564	1.58824	2.48007	2.073291	6.090642	4.418244	9.588739	13.87891	0.5146961	1.546405	4.117791	6.861954	3.959968	2.328987	4.972155	5.853478	9.014205	5.71015	5.651253	2.570705	4.227585	1.303542	9.589901	7.806842	2.286802	4.110232	2.890695	2.845883	6.798867	1.435231	5.484705	1.74683	6.074219	1.215511	4.758962	2.905739	1.657177	1.150044	3.665687
API5	API5	25.43585	16.86271	16.72149	29.89378	4.436813	1.783464	15.84613	33.78458	21.54297	17.00514	19.32095	14.98439	25.52512	30.64524	26.90864	9.541345	25.7132	23.1331	17.25165	13.18174	24.03851	14.42924	27.55397	9.366133	26.58167	24.03415	8.218441	24.74465	12.37674	25.44779	24.25202	13.03198	13.92811	42.94957	6.095852	19.44942	14.35658	26.48587	13.90806	26.79706	27.92825	13.56563	13.15438	15.53113	15.77648	12.35395	34.22718	31.46087
APIP	APIP	1.919693	1.67594	3.050543	2.997375	0.6814109	0.4584401	2.619883	4.08878	2.955029	1.979868	2.919841	0.7345135	2.447161	4.111406	3.124373	1.540037	2.861401	2.729953	2.508658	3.824727	3.732236	1.657399	3.980537	2.210774	4.260095	3.077143	1.71815	3.436299	1.73822	5.451729	2.757695	2.546578	1.77474	2.409185	0.7744004	3.392418	2.605702	3.269155	2.00001	4.320816	3.129016	1.796361	1.31052	2.7164	2.32574	2.325492	3.901183	3.084606
APLP1	APLP1	38.85413	28.40043	5.877995	0.3156705	1.818913	0.5223237	0.4342641	1.085231	0.1963299	0.7586248	0.3425111	0.3026476	0.3153669	1.166091	1.34332	2.206502	0.314635	0.07074255	0.09855562	5.068716	2.956078	0.2748437	0.5233031	0.1286231	0.6791008	0.6217145	0.4293829	0.2821051	0.2155197	0.3515318	0.1162047	6.098247	0.2700606	0.02298634	7.449045	0.8786205	0.0705711	0.1320633	0.181103	0.3896002	5.98453	6.180826	0.1322879	0.3487467	0.1201804	0.1796484	0.2118143	13.11906
APLP2	APLP2	202.3523	182.4495	60.8113	51.31188	15.37315	7.89693	304.055	37.68642	33.03838	11.67487	33.3854	77.85473	17.44047	32.97326	160.5271	23.23087	70.92021	30.05083	26.99169	72.02745	196.0009	29.14368	43.34078	39.93256	44.57224	79.4141	40.69925	77.68133	22.01387	103.2575	64.07445	82.61281	131.431	28.94882	19.84548	44.7877	76.79641	62.0252	23.56195	35.21081	22.48501	40.65399	20.51905	102.6279	79.21532	35.25029	29.73856	65.70529
APOA1	APOA1	0.3536617	0.02049346	0.06712198	0	0	0.2374726	0.02533946	0.02628527	0.08519334	0.01058535	0.4466633	0.05550158	0.02791993	0.08553828	0.08156091	0.01187633	0.009285043	0.1210837	0.7457822	0.04954379	0.05178009	0.0748404	0.06448975	0.03002081	0.02745723	0.02114171	0.1924833	0.00832507	0.03132049	0.04652208	0.02131041	0.009275317	0.0822628	0	0.09814777	0.1261977	167.832	0	0.0140899	0.03449192	0.3459027	0.1962133	0.026126	0.08843237	0.02571276	2.735584	39.09291	1.477081
APOA2	APOA2	0.03330782	0.03088114	0.03371488	0	0.04398114	0.0420991	0	0.1188261	0	0.01595084	0	0.01672683	0.1051798	0.03682737	0.01755748	0.1073771	0.01399143	0	0.3010187	0.09954194	0.05573307	0	0	0	0	0	0.07910426	0	0.01573206	0.01402062	0	0.4193032	0	0	0	0.02377057	132.9628	0	0	0	0.01681398	0	0	0	0.116238	4.122192	78.29603	0.01752583
APOA4	APOA4	0	0	0	0	0	0	0	0	0	0.01023323	0.0269878	0.03219318	0	0	0.01126397	0	0	0	0.01287453	0.01596523	0.07151087	0	0	0.01451108	0	0	0.01691639	0	0	0	0	2.322393	0	0	0	0	0.01751582	0	0	0	0.01078697	0	0	0	0	0	0	0.01124366
APOB	APOB	0.0031841	0.00098404	0	0	0.001401476	0	0	0.002524293	0	0	0	0.001066014	0	0.001173518	0	0	0.001783369	0.003488465	0.02941571	0	0	0.001026752	0	0.001441517	0	0	0.001680459	0	0.001002616	0.000893545	0	0.000890751	0.001128581	0	0.02693022	0	4.760654	0	0	0	0	0.003533109	0	0.00106157	0	0.1176088	2.424904	0
APOBEC1	APOBEC1	0	0	0	0	0	0	0	0.08420747	0	0	0	0	0	0	0	0.0190235	0	0	0	0	0	0	0	0	0	0	0	0	0	0	0	0	0	0	0	0.02526793	0	0	0	0	0.01787313	0	0	0	0	0	0	0
APOBEC2	APOBEC2	0.02734656	0.9634595	0.01384039	0.1949667	0	0.01728221	0.07837402	0.2276382	0.1405332	0.1964406	0	0.02746629	0.2245238	0.2721258	0.04324541	0.1322389	0.1033858	0.07490147	0.09885757	0.08172644	0.04575826	0	0.09308339	0.07428261	0.1528635	0.03923432	0.1298932	0.1132962	0.05166565	0.03453385	0.07909474	0.04590113	0.1163135	0.1338573	0.05204012	0.05854872	0	0.5910878	0.1568863	0	0.0552188	0.1820641	0.01616135	0.0820554	0.03181144	0.05903064	0.07645458	0.07194575
APOBEC3A	APOBEC3A	0.1401598	0.0804442	0.3715715	2.96381	0.2908295	0.1096666	0.03825636	0.222232	0.6816912	0.07031764	0.1770173	0.3888029	0.1011653	0.4870489	0.7669671	0.1649591	0.3308279	0.1169962	0.0482549	0.3590349	0.02233577	0.01936982	4.361892	0.05438886	0.0746166	0.3638742	1.690778	0.2664587	0.1324015	0.3427561	0.147998	0.05041241	0.03548474	0.3860951	0	1.600431	0.06565088	0.07445807	0.1021069	0.1874675	0.06738426	0.1184935	0.6232126	0.4405867	0.2329197	0.4322154	0.05224721	0
APOBEC3B	APOBEC3B	3.718671	2.716637	9.914416	4.506056	8.603984	14.85592	0.7707688	18.06364	2.703361	6.702003	3.721605	3.776637	5.085079	9.966989	8.418424	10.81968	3.835467	1.318637	0.3300727	2.889984	1.794481	2.063682	5.352105	2.32237	1.928146	1.675191	3.692992	3.601488	2.517004	3.703707	5.233728	5.663579	0.7502328	4.750041	0.9056336	19.00367	1.156681	5.590806	5.439295	9.066863	14.61539	4.190747	8.182399	2.158571	8.168847	22.54058	4.585613	4.848028
APOBEC3C	APOBEC3C	37.87048	37.55018	57.27101	32.23443	69.52594	55.01664	23.38762	67.40893	55.45218	0.5562983	35.58447	41.6879	37.39479	65.55297	60.86219	63.42859	52.29173	7.470855	8.176535	30.91063	30.69233	72.35233	35.24952	36.65122	18.21757	67.68998	73.59517	44.80715	33.65867	45.76198	49.78879	32.58892	54.00443	56.72121	14.08535	110.1238	16.70917	53.24639	42.13585	46.36262	52.78736	39.64184	46.57029	56.40046	39.65539	26.92374	14.63947	31.89549
APOBEC3F	APOBEC3F	1.621368	5.706916	4.255282	1.631581	3.737006	4.233609	2.003396	4.444983	4.733617	0.17203	2.243925	4.115047	1.361239	6.950711	1.258972	7.532624	1.9372	0.8509472	0.2515298	2.016553	3.889161	3.446919	3.616306	1.377957	1.555763	6.848559	5.87975	2.018478	1.325263	2.738173	0.9781489	9.716595	3.902332	1.118952	0.4495751	7.822623	2.705821	1.597587	2.357924	4.757119	5.572496	2.37544	3.740998	5.166065	3.614063	0.3632636	0.6134431	2.528731
APOBEC3G	APOBEC3G	3.151052	7.41071	4.317007	5.325382	4.035051	0.09117999	4.039038	12.01006	14.03742	0.08844031	2.758805	5.370387	2.423823	12.47481	1.901336	12.45911	3.047292	0.3287864	0.1912412	4.268723	4.764626	1.200332	6.277696	3.268537	1.663181	18.46423	9.722253	5.649227	0.6514784	3.539513	1.738748	10.0913	4.593272	0.5341619	0.5198351	41.17428	4.073063	3.665801	4.451312	8.177077	1.520749	2.987342	5.856095	14.04969	6.948386	0.8471232	0.6163495	2.957701
APOC1	APOC1	6.545758	17.59021	34.08641	19.64893	131.591	192.4385	154.1532	57.49842	277.616	2.387767	640.941	215.7744	33.73453	77.46312	12.69658	92.92609	10.26819	997.2531	4.683274	89.80699	10.53355	358.1571	34.81364	62.92636	361.4046	174.3128	238.4502	194.5224	153.3538	250.8577	27.1783	27.91824	5.886339	134.5906	38.3264	310.6344	242.1628	57.51378	83.72773	201.5332	20.43267	275.4356	64.43355	210.7447	588.0109	255.7339	43.84949	14.38236
APOC2	APOC2	0.06230382	0.01155292	0.2018088	0.2284425	0.0987225	0.141747	0.0142848	0.2667237	0.6403553	0.04773886	1.432116	6.933487	0.07869751	0.08266475	0.0394105	10.2971	0.03140594	1.952218	0	2.271613	0.05004062	0	0.4362632	0.2877054	2.569458	8.616981	1.479682	0.09386302	3.13109	3.682162	0.01201347	0.1254922	0	0.02217948	0.01580844	1.102706	0.6945582	2.745487	0.174746	3.42221	0.1132248	0.09678613	0.5449433	0.7228628	0.3188952	6.061009	0.571333	0.2884894
APOC3	APOC3	0	0	0	0	0	0.06890933	0	0	0	0	0	0	0	0	0	0	0	0	0.3065802	0	0	0	0	0	0	0	0	0	0.0171672	0	0	0	0	0	0	0	154.5962	0	0	0	0	0	0	0	0	5.648946	7.275686	0.01912461
APOD	APOD	4.255048	446.6664	992.4776	124.1248	8.77781	2878.547	10854.8	366.0904	168.5595	2.936494	511.7321	1286.945	13.73523	19.53149	0.2945294	96.99896	537.8852	167.2434	50.69486	4401.278	526.5241	2127.948	63.05448	1266.874	2317	824.5523	401.0332	184.6763	175.5594	92.6439	87.97168	1940.73	652.5125	1212.616	79.9733	17.49409	42.81734	794.0304	418.7324	12.39649	430.202	645.1686	375.3617	76.56255	1061.301	539.3276	170.3989	79.74143
APOE	APOE	38.57987	102.4258	719.9165	357.7016	931.355	1385.619	829.3582	82.44557	1206.91	161.8807	1323.299	1127.106	336.4549	379.7151	25.82296	2833.34	295.5949	3085.501	155.9806	438.9084	43.77842	1046.827	122.6262	1595.346	1842.752	2040.695	1296.888	1010.902	631.1635	1630.939	410.8	135.2213	40.59536	1181.174	2065.189	1087.686	430.0761	768.6991	486.1151	641.8994	105.3213	945.5356	1440.949	848.7978	2667.946	672.1552	307.0213	64.39568
APOF	APOF	0	0	0	0.009346384	0.01211725	0.01159873	0.02103988	0.06547561	0.01768445	0	0	0.01843364	0	0.09131683	0.009674531	0	0.007709563	0	0.01105783	0.04113723	0.01228402	0	0.06247171	0	0.03419746	0.0175544	0	0.006912478	0.008668683	0	0.008847235	0	0.01951557	0.02450089	0.01164202	0	1.128315	0.0127968	0.01169913	0.01431968	0.01852969	0.05091249	0	0.05507042	0	0.02641177	0.0410492	0
APOH	APOH	0	0	0.02391934	0	0	0	0.09481373	0	0	0	0	0	0	0.01306376	0	0	0.009926352	0.01294468	0.1281363	0.01765524	0.007908071	0	0	0	0.01467684	0	0	0	0.02232251	0.009947063	0	0.05949573	0	0	0.01498954	0	56.754	0	0	0	0	0.05244139	0	0.03545262	0.02748872	0.9521719	9.262381	0.01243387
APOL1	APOL1	5.518791	25.36795	44.12856	57.62076	83.58497	1.746682	18.52363	80.67867	81.27046	9.016713	5.14564	132.4604	25.62972	17.44049	15.39423	101.5098	18.86159	2.719377	1.050871	44.5743	17.46013	1.916605	16.26244	25.99722	9.572001	163.6613	49.99854	66.53432	2.458787	10.72309	21.62768	35.49922	3.024498	12.77646	2.910653	201.7793	21.12307	31.98117	34.78561	16.28842	91.00512	14.21256	81.23118	86.86381	23.72326	14.84129	1.805497	2.593241
APOL2	APOL2	8.966654	17.37224	25.12998	26.77642	40.45274	21.89014	11.0508	37.65583	35.34881	21.31237	12.02061	35.21153	17.87055	17.14121	21.2541	31.18797	19.07005	5.859617	1.246497	20.35106	26.9053	4.382994	22.05777	16.03112	16.41287	56.74218	35.68172	18.83718	11.41466	15.21561	11.81962	32.28845	14.51549	13.50784	6.475789	86.93204	21.24641	12.36539	22.644	38.20485	68.26796	24.81608	60.12454	33.86746	22.78452	13.43674	4.627284	6.013438
APOL3	APOL3	1.061465	2.054805	4.683789	7.926243	5.307083	0.3236088	1.177098	18.19181	30.02045	0.176254	0.6433511	16.57831	2.206531	13.90364	3.44714	3.891941	3.914364	0.7567803	0.3631507	3.909501	1.235251	0.5211633	13.99055	2.709433	2.067263	40.68951	6.849134	9.805756	0.6273227	2.698845	2.303849	1.175094	3.547702	1.587908	1.566563	56.14846	1.263588	3.871602	5.324563	6.787748	16.82086	5.164024	6.068174	22.84987	4.312389	1.930518	0.5428185	0.4911599
APOL5	APOL5	0	0	0.05539041	0.01114676	0	0	0.01254638	0.07808809	0.01406065	0	0	0.03297674	0	0	0	0	0.01838929	0.05995243	0.02637577	0.1144767	0.0366257	0.02117479	0.03193095	0	0.04078487	0.01046794	0	0.05770814	0	0.02764149	0.01055147	0.03674006	0.02327483	0.02922046	0.0138846	0.03124227	0.03588428	0	0.04185817	0.01707806	0.02209904	0.02428788	0	0.04378571	0	0	0.04895645	0.01151732
APOL6	APOL6	1.292188	6.2973	8.507379	23.75454	4.262576	1.308957	1.657818	54.45337	22.40476	6.684129	1.740005	23.93595	5.444577	10.63724	6.454105	17.27282	6.322893	0.4361262	0.3728753	7.286694	3.486552	0.446767	16.11916	8.234406	3.847713	29.15691	10.31575	18.65088	1.186876	7.118933	7.186978	3.256011	6.975921	10.71961	0.5286933	40.18339	4.652352	8.239973	15.64125	10.98703	19.4184	12.25394	15.3596	16.93541	4.677716	3.734775	0.3860454	0.5841916
APOLD1	APOLD1	3.344015	1.760711	14.33352	1.883297	1.870671	6.19577	2.490915	2.051608	3.210286	13.27754	0.5872669	4.153035	7.863221	3.894368	1.351536	0.5954068	2.552011	2.799526	0.7776281	0.9610614	6.044103	1.288517	4.040349	0.6315355	1.835385	1.18877	2.029757	1.674384	19.18541	1.964649	0.9699162	2.53475	1.922296	3.44599	1.485808	1.966266	1.759712	1.730148	0.8088765	16.33939	1.156097	1.111478	10.07261	6.254658	3.149403	2.301394	1.248974	1.266782
APOM	APOM	0.54988	0.5537678	0.6237761	2.47195	0.8011985	4.877092	1.641142	1.758769	1.473811	0.2724135	1.293171	0.2951882	0.4670365	2.002155	0.5397339	1.721753	2.397465	0.1558041	0.7768458	1.147506	0.755116	0.6511759	1.373813	2.176111	1.507435	1.296726	1.666193	0.9212542	0.8060309	0.7023825	0.4661587	0.5012694	1.643217	3.189396	0.7216649	1.028435	6.543455	2.273977	1.063634	0.5769709	1.435772	0.6943113	0.829233	1.337033	0.7058308	1.500777	1.908417	1.047591
APOO	APOO	20.98393	23.9242	23.11698	15.72134	21.72403	22.00946	14.43651	13.32594	11.86512	17.04652	24.97573	17.8896	13.72101	11.64617	14.07264	17.91539	23.17871	8.741524	17.52449	14.11828	28.163	8.449297	18.83146	21.37482	15.89893	15.30247	32.96287	51.22641	28.52712	24.2098	12.44557	9.612142	10.09041	12.93081	19.47823	12.23127	19.85716	13.75009	46.93859	32.25145	12.78346	21.60777	23.64982	16.94969	23.22782	17.68764	18.39844	7.789591
APOOL	APOOL	3.905645	2.477943	3.03376	5.938679	0.5712577	1.041982	2.769076	4.332943	2.902576	5.207141	3.132646	5.945674	5.72872	3.68853	2.640299	2.722225	5.554895	1.845887	2.01574	3.095826	5.664116	2.097229	4.737994	2.379695	6.645891	3.006902	1.369949	10.16574	2.027496	5.750618	3.260297	3.015583	4.306324	3.255598	2.225905	2.559185	2.675434	5.044213	6.814656	3.281684	3.979582	5.656534	2.86355	3.036169	1.588065	2.223995	3.609742	4.959974
APP	APP	530.5103	244.4026	165.283	6.730373	65.50188	19.14226	433.195	193.8122	31.18037	49.25154	300.4765	270.7987	13.24427	62.05211	114.5902	61.18912	87.37424	234.2564	83.03283	160.3058	242.5569	127.3657	114.5373	5.719355	7.815486	284.1199	58.18371	213.6416	98.92207	240.4984	259.1255	364.5974	298.9655	115.2064	150.305	98.62323	180.6097	109.0272	140.375	258.1532	274.2046	219.4762	15.88037	133.5764	134.796	110.3072	194.1305	462.9364
APPBP2	APPBP2	5.416492	6.926307	6.971515	6.055526	0.8038047	0.6264032	2.078924	5.567537	4.5829	4.82152	3.485837	8.423598	2.695218	4.685001	2.708183	4.251946	6.054014	3.481286	3.853899	3.767067	5.952587	3.360652	4.323869	3.337381	6.756036	4.561901	1.975564	11.83809	1.586634	7.52763	2.616407	3.61095	7.308257	3.314381	1.619362	3.582374	3.341355	6.268846	4.357767	4.52572	4.440484	7.150699	3.7275	4.317767	1.909347	3.084415	4.802712	8.514057
APPL1	APPL1	12.44848	4.369311	7.300341	10.08282	0.7682472	0.5204175	6.218268	11.69794	7.125456	14.02763	5.556268	10.92972	24.0566	11.78701	13.16163	7.805487	12.24995	7.678507	3.885594	6.032174	9.032823	2.75789	13.4971	4.412945	12.69206	9.691388	1.867155	7.886972	2.699402	6.476858	10.29297	6.21246	8.266176	7.723105	2.651543	5.9855	2.630339	8.244376	4.4219	5.593959	7.884735	8.886679	5.173461	6.913668	5.018745	5.912397	8.365744	9.339477
APPL2	APPL2	8.345042	5.906019	18.76565	9.634947	1.865593	1.979866	6.267413	7.787006	8.231322	7.116102	5.232908	8.801121	7.6583	7.824306	7.502585	3.980433	23.09188	4.223089	11.36222	4.998005	8.701897	9.912084	6.801479	9.173152	8.378378	11.78909	5.689671	12.63227	3.86467	13.40205	10.03243	6.797352	13.48174	12.10658	4.068027	4.743398	8.162196	12.8878	16.0191	4.078663	7.281004	9.440371	5.380121	11.63676	3.30135	7.425603	5.787615	9.564149
APRT	APRT	26.04661	27.22422	41.99481	39.07247	59.04687	178.541	89.33793	19.88805	45.04187	49.93582	62.83757	52.01444	46.70405	57.59775	34.5824	57.74242	65.39818	42.30727	31.64903	70.39383	43.02222	46.69576	43.30211	120.8157	39.91231	30.28948	97.43249	26.24779	38.65531	81.20915	44.2483	76.79423	59.16978	43.26196	92.20046	49.87252	94.94636	66.04648	40.13916	38.17902	30.1657	40.16583	39.67953	65.64409	74.9358	90.59236	82.16189	25.16896
APTX	APTX	3.32287	4.732847	4.595355	17.69583	9.230554	8.210825	4.8854	7.12251	7.97776	7.208568	4.354053	4.388706	11.41639	5.89216	9.79132	6.208614	4.274698	6.070534	6.491564	4.785284	7.061288	3.057793	6.814593	8.980922	5.453648	6.551131	4.222025	5.700614	3.495991	5.448061	6.863694	4.493317	5.419203	5.607712	6.28649	7.718943	9.682959	8.734586	4.596348	5.275907	10.03507	4.53973	9.592966	5.654117	8.503873	7.513499	7.603839	3.387565
AQP1	AQP1	16.93968	23.72318	13.71153	5.091695	24.21498	16.42868	22.9296	27.32383	28.56258	3.779896	3.557617	27.11884	12.93895	63.64574	14.59513	11.45194	48.48165	24.6364	4.732356	6.80938	32.11864	20.85139	20.51339	31.25921	13.52466	11.38853	55.81018	8.516409	10.17608	27.66853	6.872807	11.59033	24.54477	9.437383	21.00888	27.38259	9.39357	5.389432	12.8694	14.01935	12.45803	310.936	22.66409	64.24274	5.59178	12.96351	6.896946	132.7027
AQP2	AQP2	0	0.003389394	0	0.003723356	0	0.2633761	0	0	0	0.007002808	0.009234154	0.003671742	0	0	0	0	0.01535645	0	0.004405151	0	0	0	0	0	0	0.003496609	0	0	0.003453378	0	0	0	0	0	0.004637877	0	0	0	0.00466063	0	0	0	0.07345624	0	0	0.00526088	0	0.0115414
AQP3	AQP3	1.655494	12.84716	0.4733383	0.5802866	1.760147	0.6657783	1.546607	7.580643	7.057391	1.595901	0.8213998	1.986653	3.258851	18.32209	2.78797	1.859846	5.644596	0.3238823	0.433948	1.09231	3.633499	0.1767893	8.300971	0.4234083	0.96813	1.66569	50.10801	0.5344422	0.233563	1.1539	0.3057403	0.3112553	3.24633	0.1865599	1.050128	9.144851	0.9692922	0.8694659	0.6783939	1.937485	1.590006	2.045698	0.8830731	52.56664	1.750716	235.6391	0.4027287	5.628109
AQP4	AQP4	0.05775393	0	0.05580249	0.04812725	0.003466403	0.04645297	0.1173688	0.03746144	0.00337268	0.002514353	0.07294134	0	0.07295042	0.1219081	0	0	0.4719745	0.1955759	0.6453198	0.04315006	0	0.08380556	0.4825275	0.01426176	0.009782927	0.007532728	0.02909506	0.009887322	0	0.1281852	0.2075374	0.002203178	0.06699425	0.4555858	0	0	0.2969566	0.04026884	0.2008075	0.1147007	0.00265041	0.4281999	0.05585168	0	0.04886068	0.01133349	0.005871508	0.06906552
AQP5	AQP5	0	0.01548153	0.1183151	0.0340139	0.0220489	4.674843	0.07656954	0	0.02145275	0.5517637	0.1687131	0.008385597	0.632753	0.009231263	0.7393702	0.008971824	7.364985	0	0.04024229	0.01247575	0.01117618	0.2665328	0.008119665	0.09071542	0.1659378	0.04791374	0.02643803	0.03773443	0.4258922	0.01405781	0	0	0.7279775	0	0.3389464	0.1668354	0.02737485	0.01164271	0	0.07816949	0.5647623	0.1574911	0.9670917	0.008350643	0.3302146	15.54728	0.05602073	1.801163
AQP6	AQP6	0.003068424	0.01422435	0.02795331	0.0468777	0.01215505	1.306989	0.01407034	0.06567986	0.003942137	0.02644997	0.1123843	0.009245574	0.02325482	0.0305339	0.003234904	0.01978384	0.05413529	0.003361731	0.007394883	0.009170124	0.03696703	0.005936704	0	0.1083535	0.01905786	0.03521833	0.03886581	0.01849078	0.09565298	0.010333	0.01774967	0.005150342	0.006525484	0.01365407	0.007785557	0.09635216	0.01509113	0.1069727	0.01564751	0.05266928	0.03407707	0.01021426	0.2030992	0.003069012	0.07138813	0.08831386	0.01029431	0.1001012
AQP7	AQP7	0.3085872	0.005555431	0.00909782	0.006102817	0.04351646	0.03029404	0.05151827	0.03562747	0.1039252	0.002869512	0.003783841	0.02106376	0.02270587	0.08943939	0.01263417	0.02253631	0.0528574	0.04923563	0.01444065	0.0313378	0.02606818	0.1391175	0.02039577	0.02441441	0.2046878	0.01719349	0.004743545	0.004513573	0.08207443	0.06810131	0.008665339	0.01005753	0.04460013	0.08532324	0.06461509	0.03421008	0.2946978	0.008355803	0.5270957	0.01870036	0.0241983	0.09308272	0.01416464	0.08690041	0.006970297	0.004311458	0.04355568	0.07566836
AQP8	AQP8	0.02215052	0.01026836	0.08968491	0.02256024	0.01462427	0	0.05078592	0	0.02845773	0	0	0.0222475	0	0.06122776	0	0	0.01860929	0.01213393	0.02669131	0.06619784	0.04447664	0.03214217	0.05385492	0	0.0137576	0.06355905	0.05260628	0	0.0104622	0.02797218	0.0106777	0.0185898	0.01177664	0	0	0.04742405	0	0.03088883	0.01411964	0	0.3242696	0.02457844	0	0.02215477	0.02576705	0.01593813	0	0.01165511
AQP9	AQP9	1.488659	0.5502762	0.3447047	0.9414279	0.2698008	0.4734685	0.06134735	1.122328	1.346906	0.08853087	1.056804	0.6107747	0.233509	0.77457	4.067176	0.1777447	0.05313283	0.2505066	0.6507028	0.719679	0.2865386	0.0376499	1.897228	0.06607363	0.01208627	1.409901	1.155387	0.2162099	1.121328	1.019822	0.2345133	2.151667	0.01551895	0.2944146	0	0.5416164	2.576092	0.4206133	0.03721301	1.040025	0.05402822	0.1133609	0.2702567	1.557066	1.346888	0.9171251	0.4787593	0.005119602
AQR	AQR	4.289311	5.01874	4.453602	5.930321	2.007753	1.286616	2.998059	4.009195	6.637607	3.331601	3.123704	2.763394	4.113047	5.685402	3.251398	3.465387	4.472459	3.830068	3.615362	1.915693	3.748412	5.398638	4.224645	3.923247	2.190798	3.660855	2.333745	5.153656	3.097981	3.204637	4.300215	3.407458	5.452849	4.146615	1.872925	2.681701	3.061079	4.255301	3.951104	2.966305	1.966184	4.227622	3.503634	4.434418	2.435946	2.849427	4.001857	7.846341
AR	AR	0.534659	0.1267819	0.02493978	0.0250944	0.07970828	0.03269889	0.3869609	0.08789876	0.06805686	0.01297918	0.01555892	0.246228	0.01400477	0.1198655	0.03636563	0.04765777	0.3208446	0.06343553	0.004453427	0.009204221	0.2028378	0.02264335	1.456874	0.02844399	0.1316056	0.1001563	0.6904827	0.1122852	0.008146187	0.07156279	0.008313977	0.02688136	0.1336148	0.751025	0.03282092	0.06505973	0.175708	0.07043501	0.07381673	0.02499078	0.03109434	0.1148251	0.76591	0.1725037	0.02579528	0.3137935	0.02617589	1.282171
ARAF	ARAF	16.05849	28.3654	24.66828	18.29624	30.07526	20.89345	25.35535	14.47443	19.60435	21.78948	17.3294	23.88243	16.16187	26.61087	22.57614	13.02718	17.1866	9.545464	14.4632	12.79286	13.18854	12.67933	23.92172	14.68121	20.89894	20.5801	14.80973	38.06647	21.7093	23.06573	12.16416	16.69034	20.29929	17.02949	20.55346	16.99196	11.87494	24.02011	25.66037	14.90168	18.71196	19.04379	19.71729	23.54688	13.06124	13.96686	15.34945	12.96374
ARC	ARC	2.988684	0.3610027	0.3461947	0.1393364	0.2501234	0.0665056	7.745082	0.7383427	0.1047803	0.1562286	33.42657	2.209048	0.963709	0.1047197	9.668854	0.01696278	0.1060935	78.89614	0.8622962	3.726832	1.6517	4.357179	0.09210974	0.3072943	0.3333423	2.571726	0.1832807	0.1030516	0.07952814	1.200472	0.05072888	1.8017	2.19883	0.03277981	0.00667538	1.088988	10.08396	0.1100628	0.1475788	0.03284286	0.6374808	1.582236	0.1927961	0.820993	3.843899	0.7420638	0.1294539	2.91813
ARCN1	ARCN1	84.20573	104.8432	54.44213	63.64035	15.26368	15.93918	56.36249	44.69762	50.46334	31.70244	28.89875	41.85012	33.40927	46.37471	83.88462	22.49115	50.41226	34.41446	48.02109	42.82791	106.8713	28.10569	49.09727	28.31383	30.86648	48.53903	30.6805	50.79131	48.81803	70.85954	48.10901	75.84906	43.49715	40.61739	21.97844	37.1124	41.73713	61.3893	25.4775	54.64901	49.02184	25.89137	26.77364	49.08452	25.03528	19.6822	43.74048	81.49317
ARF1	ARF1	148.472	194.8996	170.9993	178.9967	402.8972	285.6093	297.8337	102.0803	132.3678	200.9408	148.671	211.2703	181.3466	132.9652	268.7056	249.431	135.9063	165.5651	117.4958	231.8994	211.6727	248.2629	201.5101	218.1652	154.734	121.0976	201.1123	118.213	202.2627	179.3749	128.3763	124.5365	230.3622	352.2461	195.1453	179.5001	240.1731	193.3648	156.1397	212.4315	155.3907	190.182	210.6682	189.8271	132.9343	170.7339	199.5632	171.0253
ARF3	ARF3	31.07631	98.3209	50.12211	62.16463	82.28097	96.50041	52.63905	52.65075	46.57656	43.08406	47.70443	41.7924	59.79197	38.87553	71.92	45.10288	60.94974	29.54152	33.37119	43.77544	52.14339	52.04149	34.12695	37.4038	50.92575	48.80005	72.05351	50.7092	66.77276	40.94309	44.62114	81.80436	49.79231	79.135	64.01354	51.6357	44.23067	69.47683	52.4384	40.73566	44.64671	52.77647	70.6099	47.09071	55.69839	53.67715	29.43629	24.24357
ARF4	ARF4	119.0262	75.7344	95.45278	123.1797	43.62827	35.86661	101.3394	122.9211	69.01026	106.601	70.42951	63.79998	404.5968	47.8777	128.764	94.06139	81.26756	70.08554	73.65701	176.4348	211.9091	44.58865	85.9766	41.96713	87.86373	76.48846	79.88113	71.60451	55.29072	60.65151	74.59624	141.4712	82.78309	85.97573	48.04165	82.79785	29.76785	95.49907	31.63078	101.6494	170.4585	70.63255	104.1624	110.6781	42.37178	66.38203	60.61943	87.51966
ARF5	ARF5	33.56195	53.75634	42.27357	58.56471	172.0798	155.6049	90.87384	51.51407	56.90235	67.13407	54.16908	47.03193	57.78826	64.16302	40.56172	128.2266	78.31379	29.55431	90.53342	89.29088	62.97048	47.77342	51.31578	148.0243	98.39556	83.06047	83.76976	90.42291	66.52313	67.14679	105.3839	69.54875	65.66834	64.17765	81.87046	81.59265	54.41472	59.7635	69.46803	56.15189	78.92801	89.02294	81.34645	69.06336	121.8412	99.61043	54.24816	64.91101
ARF6	ARF6	52.27115	45.53706	31.33299	52.43759	26.57721	16.53106	24.50217	56.06302	45.13882	74.23672	22.48386	30.60762	49.92121	59.99607	65.55164	69.24467	18.62013	31.6072	18.38029	26.70509	19.26018	23.13442	36.17104	37.40179	17.70334	50.03872	31.22305	49.48385	45.3466	21.50085	36.86668	24.04105	13.25779	46.80257	22.98293	66.04701	27.28276	45.23311	37.26248	70.09108	54.97296	25.37893	53.80299	29.2338	51.4978	34.67238	27.35376	25.75345
ARFGAP1	ARFGAP1	14.01731	33.2845	13.95737	27.8236	39.11734	41.92534	33.25424	8.529766	28.53867	31.84523	17.74249	11.447	36.12668	16.46944	23.65206	25.80131	18.22235	17.4848	23.32597	24.16756	15.32804	35.65931	16.65259	43.02438	64.43399	20.66843	16.97865	20.2625	84.59436	17.33874	22.59317	21.12329	12.1138	20.25021	33.64612	13.65863	31.91059	21.75735	20.54642	16.14687	28.99606	32.85829	37.95447	18.08794	43.14842	14.39436	15.92316	17.8492
ARFGAP3	ARFGAP3	21.35631	45.39672	15.08218	8.993524	5.703889	6.442339	18.59666	28.17507	17.19919	42.56794	7.901224	24.5635	18.27385	19.14051	15.00183	15.61136	19.06441	13.70818	15.01541	24.2193	21.46589	7.560554	22.95156	10.75379	9.875962	17.22112	5.416922	12.57019	21.22948	16.09846	14.77809	27.00208	19.61032	9.519839	10.19858	18.92861	16.17796	22.05687	11.68472	32.29399	13.26686	21.07851	11.85646	19.81005	18.30207	17.75139	16.76696	28.5535
ARFGEF1	ARFGEF1	10.24473	5.852498	7.32764	5.96304	1.327944	0.6654786	5.343435	6.14852	5.641844	4.839474	3.853906	9.368837	4.97609	8.614809	5.16358	2.824301	9.419249	11.3639	2.461713	2.514602	7.291867	3.006076	10.29533	3.384509	5.606461	5.141588	1.476445	9.580099	2.225275	9.159901	7.728967	4.834123	4.503241	2.974911	2.153131	4.021669	15.59102	4.639378	5.763146	5.679514	9.07872	5.393308	2.775844	5.775512	3.327724	5.260468	6.473598	6.23827
ARFGEF2	ARFGEF2	10.98225	17.97451	17.30159	15.45921	2.836636	1.936923	6.879847	9.858648	11.97104	22.36344	6.072948	48.08322	17.04771	13.36633	9.443148	9.198026	15.61648	9.813375	2.732792	7.166769	9.606787	11.41723	14.1831	9.104311	9.242598	9.203389	4.718929	17.05144	7.758321	16.02381	10.92728	12.19216	7.734025	11.62472	8.028834	5.045115	11.36158	12.69929	17.56527	14.06505	11.95821	16.25648	10.04222	18.66391	6.021311	4.420745	16.57868	7.502389
ARFIP1	ARFIP1	11.95203	6.867114	12.1241	11.92277	1.646986	1.061825	8.86945	13.78549	12.1009	8.046251	0.2362943	13.0471	8.609595	6.802182	8.493156	7.466461	12.13703	7.238558	7.006578	11.56653	17.6173	9.4684	7.888254	6.148375	8.954513	11.94407	4.135549	11.21932	3.174355	20.49192	12.14548	14.22406	32.61102	8.175264	4.416735	13.20563	7.962763	13.62321	11.43976	11.04262	9.166851	15.87544	8.238521	11.0627	4.839321	6.820823	9.296328	13.80159
ARFIP2	ARFIP2	3.74191	6.265596	9.023761	6.837693	12.96079	6.22743	10.62056	7.652338	6.426986	5.533398	14.52572	3.936834	13.86889	8.903563	6.731057	5.733869	5.916502	19.50148	12.93791	14.0295	12.46893	4.138636	10.61766	8.07994	14.50023	8.076199	7.571046	6.405038	10.83384	11.52596	7.460824	7.996441	6.776381	10.32546	4.081917	8.14037	10.365	14.16278	3.641135	9.727137	11.11527	6.870789	7.83359	5.944347	13.17229	10.73994	10.97008	9.696451
ARFRP1	ARFRP1	7.356205	7.434371	4.405004	5.369636	8.168572	5.192687	12.20837	3.297903	9.43758	3.851887	5.81936	3.585401	4.34747	6.609479	8.819095	8.492531	4.805443	4.806237	5.646735	8.291154	4.257891	7.277982	4.619564	7.964762	15.58684	6.451807	6.534113	5.920455	5.43056	7.780839	4.330882	5.700918	5.505064	5.724108	13.58645	6.665033	4.377374	6.85415	3.96966	3.747974	7.856065	6.188861	5.67051	7.039782	8.502047	5.722154	7.361152	6.108386
ARG1	ARG1	0.01601827	0.02970247	0.04864209	0.1142019	0	0	0.009181526	0.0952423	0.07717259	0.05369711	0.01011527	0.04022099	0.05058267	0.1682533	0.008443675	0.008606559	0.07401573	0	0.07720784	0.03590349	0.02144234	0.06198342	0.03115637	0.1849221	0.0497444	0.03064204	0.02536167	0.04826422	0.007565797	0.02697097	0.09265959	0.0739382	0.1021961	0.04276746	0.01016084	0.01143165	3.335065	0.1116871	0.1531604	0.02499567	0.072775	0.08887014	0.01893304	0.04005334	0.01863357	27.90383	1.065843	0.07585609
ARG2	ARG2	1.321258	5.03878	12.12889	1.829618	0.6961406	0.7157109	1.790739	1.160987	1.597134	2.549661	0.6493982	2.43836	1.660693	0.503749	5.969762	2.091255	3.690977	1.169454	3.074424	2.742652	2.051821	4.401178	3.234551	0.8221085	0.9863709	0.5602817	7.687638	4.667438	0.5472061	3.863064	0.1506006	8.974701	0.5536676	2.050556	0.2312034	0.3901795	0.4161419	1.751728	1.020626	0.4976651	1.478524	0.8305389	0.5923622	1.568888	1.256841	1.32067	5.822943	5.513788
ARHGAP1	ARHGAP1	41.9576	22.36008	31.31295	21.51569	36.7681	35.67112	27.21245	16.90397	25.01544	11.87121	17.22113	23.09479	23.54841	27.44233	26.78263	13.8618	36.55087	16.34059	14.42241	19.21802	27.50599	18.26068	26.12021	14.04094	39.04814	31.60177	20.4401	22.77114	43.81077	32.7179	19.26166	30.90916	28.98157	41.52842	21.69984	21.20792	21.70243	19.71182	15.19674	18.44469	29.28554	13.3604	18.9472	33.45403	18.28959	17.64101	20.34104	24.75652
ARHGAP11A	ARHGAP11A	3.599063	3.425379	5.087877	6.924808	0.5786893	1.318282	0.6736166	4.675866	3.082582	4.837698	4.081674	2.001676	4.020331	7.306333	10.34795	2.349458	4.050081	2.553623	3.785165	1.485348	2.607169	1.409254	9.005236	0.8213411	1.441582	2.273859	1.205577	4.522124	5.236219	3.112434	4.329076	1.834908	0.7029159	2.982994	0.5435689	5.696173	1.027536	3.294709	3.552092	5.661998	5.450483	6.161488	2.769421	2.500237	2.36391	5.006679	8.079829	17.83729
ARHGAP12	ARHGAP12	11.00702	14.99679	4.58217	5.528375	0.8644204	0.5560868	10.221	21.31846	11.24179	4.452509	2.256108	9.024119	3.163632	5.257203	6.10807	5.100908	3.9924	2.706272	4.215681	8.043548	17.17512	2.417796	6.974885	4.204411	5.837209	10.55325	1.451932	10.06608	3.129587	8.311611	4.796183	4.619926	10.37106	5.118519	1.075975	13.08903	10.24558	5.089315	5.761055	7.684275	18.11819	6.131748	4.379453	4.00814	5.728412	3.34496	3.944997	5.742839
ARHGAP15	ARHGAP15	0.2886205	0.3731222	0.2942051	2.090835	0.5448225	0.04624214	0.5592158	6.313298	5.5046	0.5314578	0.1437537	1.34939	0.675213	9.649954	0.5121329	1.640298	0.4456821	0.3162094	0.9209002	0.9840421	0.9754043	0.1592663	5.303479	0.6238808	0.4165925	3.021078	1.361261	0.9660909	0.09984156	0.5458591	0.8426183	0.6209132	1.798165	0.358163	0.5182976	6.045886	0.5031538	1.105404	4.203	1.849084	1.354369	1.285535	0.6078049	2.230122	0.8180796	1.907084	0.3704991	11.17603
ARHGAP19	ARHGAP19	2.375876	6.901725	0.950599	1.403549	1.21647	1.16119	6.980297	15.67736	3.690081	2.476001	4.373672	4.531622	3.242787	6.819855	3.155863	2.522935	1.397872	2.027028	3.078181	1.437624	28.77724	0.9726808	3.556491	0.7763839	5.721896	2.301749	1.171749	1.068806	1.810436	3.779123	2.01011	2.580785	2.273974	2.557344	0.7090267	4.090508	1.250922	3.074719	1.535627	1.656597	14.20676	3.448989	1.402594	1.998569	7.831222	3.363978	2.597026	2.84939
ARHGAP22	ARHGAP22	11.54302	0.5550001	0.8994985	0.255217	0.5790396	0.2228776	1.16501	0.8939549	0.5082378	0.02888929	0.316477	0.8762163	0.380992	1.893246	11.7559	0.6183324	0.4463829	1.530278	6.827439	0.8390184	3.079468	0.6127579	0.505447	0.5357098	0.2968603	0.3417583	0.6685902	0.2604128	0.1161639	0.4727077	0.1834272	1.250121	1.070738	0.1713882	0.4474187	2.222144	1.764937	0.174718	0.399328	1.071685	0.487241	4.580075	0.4223299	1.457368	0.6315718	0.3005054	0.07005688	6.546143
ARHGAP24	ARHGAP24	12.41443	0.9650065	6.38984	8.142221	0.291692	0.3672492	0.9331126	1.997414	3.752112	3.99712	0.5052074	3.158172	1.259405	4.02237	15.24064	4.198032	4.052844	0.4142692	0.2014404	2.37309	0.6406978	4.814987	3.348335	3.90304	5.713076	3.454858	3.790612	7.362091	0.4399127	6.314785	6.517793	2.919534	1.273929	0.1824296	4.216404	5.17551	0.5611706	4.376537	0.5531051	2.006149	1.034768	3.637017	0.1881812	1.152506	0.157424	1.122667	0.3004526	2.092229
ARHGAP25	ARHGAP25	1.131562	1.102647	0.3886147	1.666997	2.450888	0.2955315	1.029158	15.06958	18.19062	0.1492978	1.345274	3.244289	3.040917	32.78473	1.771174	4.004631	1.018562	2.32765	0.3234902	4.869855	2.857506	0.9522404	11.41461	0.5684793	1.527533	10.67121	2.819939	1.380752	0.6926202	1.166499	0.7041033	4.820987	4.045526	0.5703243	1.127943	12.59949	2.83468	1.18347	2.646006	4.702643	1.465934	2.322205	1.562653	11.09547	6.252483	1.557783	0.5455564	0.7138755
ARHGAP26	ARHGAP26	0.5459406	1.386216	3.408773	1.543218	0.6305792	1.323439	0.7475132	3.491468	2.083729	1.505435	0.3335836	1.403395	1.118538	2.286748	0.652634	0.9832641	0.9955803	0.5516198	0.774367	0.4299165	1.192492	0.5247135	2.53774	1.782436	0.8026637	1.717657	1.064147	1.875893	0.7808212	1.153511	2.45551	0.9678185	2.406062	0.7177896	0.6342706	1.711626	0.3750172	3.089646	1.367967	1.466466	4.485693	2.013601	5.28491	1.831551	1.879168	0.6753532	0.6685488	1.18131
ARHGAP28	ARHGAP28	0.4598493	0.339362	1.667931	1.609634	0.1169045	0.07515803	0.06968246	0.1257102	0.1044065	0.005062484	0.1502004	0.8892182	1.13165	0.3769471	0.0348275	0.03691932	0.315283	5.756126	7.662101	0.38701	0.5288886	0.4716965	2.197525	0.5940441	0.2330845	0.3412496	0.6088238	0.4319921	0.1298192	0.9144483	0.06752052	0.8483761	0.2978788	0.7114893	0.02682258	0.3413802	0.51125	0.04238202	0.1330862	0.853662	0.4189095	7.436797	0.7762428	1.262185	0.1260465	0.6446433	0.8496986	0.3420848
ARHGAP29	ARHGAP29	1.609885	1.290512	0.5192427	0.8704256	0.06157756	0.06278662	2.401066	1.844507	1.357152	0.1097211	0.1882149	1.314522	0.6069725	2.008662	2.249793	0.1906455	0.8764066	0.6364241	0.3054009	0.28328	0.6846401	0.2137967	2.536796	0.2368249	1.519989	0.6341534	0.3595463	1.040091	0.603329	1.223896	0.5092204	2.52607	2.863122	0.3248057	0.1414756	0.4572513	0.55843	1.268103	0.4963013	2.352365	1.310113	0.7379359	0.7333321	4.068071	1.592058	0.3034529	0.3095051	1.190614
ARHGAP4	ARHGAP4	11.71885	2.125943	22.75061	5.219495	12.67721	11.94936	8.985283	10.08872	29.1385	1.691046	4.153408	6.999772	3.259727	44.8339	2.664206	8.792364	3.123023	4.214789	10.61722	15.49242	3.007159	20.18225	19.98501	10.02854	13.38689	16.49075	9.382148	4.425404	1.918296	3.811009	2.74365	15.04014	9.048083	1.757068	9.34612	29.67718	16.31276	3.319509	5.648847	7.187028	4.015015	9.225963	6.680615	21.21363	33.1897	5.3982	1.813604	6.416999
ARHGAP5	ARHGAP5	7.072535	22.25153	14.03264	13.39827	1.091732	0.7801074	10.94963	14.25291	9.692709	12.70065	12.88651	11.76513	10.89437	5.35069	6.128977	15.95819	7.685655	8.906208	7.412889	3.818669	20.21478	9.319661	6.504304	8.618246	10.01537	17.63545	2.79662	26.12041	4.496358	11.85858	13.79896	17.75105	9.401688	13.12387	2.691971	8.178186	8.921748	13.74681	9.331757	10.50853	11.98404	12.77165	6.541693	5.187231	7.926294	4.497168	8.866196	9.637792
ARHGAP6	ARHGAP6	0.1337276	0.2942325	1.04653	0.05488704	0.06061699	0.05802308	0.7482099	0.2515919	0.25258	0.04588016	0.06049922	1.429332	0.2621959	0.5274347	0.5428903	0.05791008	0.2699716	0.736926	0.03126624	0.9722855	1.311851	0.1255046	1.424767	0.08945708	0.1090907	0.07063504	0.1580079	0.1097537	0.05467812	0.5696356	0.06157721	7.894679	10.77085	0.1545405	0.9774128	0.1709311	0.2944923	0.0667998	0.2035664	0.08097837	0.1249373	0.8482336	0.01887301	7.320495	0.05572348	0.1120197	0.7455102	10.30472
ARHGDIA	ARHGDIA	122.6996	132.4077	126.91	136.211	281.1209	437.6476	140.0516	54.97846	110.4187	209.9392	122.7031	190.243	174.7886	142.72	338.4491	209.3392	84.63748	129.9559	125.9357	257.0239	123.42	142.2875	132.1087	176.0275	194.0072	134.5791	210.6214	78.83937	244.8027	168.2361	117.9501	70.62645	105.4805	184.9677	180.5611	156.1668	97.2307	59.33044	85.59172	158.2539	183.2924	99.08122	177.4243	117.0785	153.2077	227.9242	131.5169	96.14239
ARHGDIB	ARHGDIB	18.18624	24.92051	43.46345	30.42621	62.83758	16.01188	42.76964	285.125	240.1393	3.434932	10.95951	54.85022	36.2872	379.476	44.41588	79.67576	60.58675	53.13784	17.72817	78.97477	18.35604	17.02817	213.6445	36.90258	11.67207	166.7778	132.3775	77.72235	9.07426	64.00347	23.10599	29.28141	53.38036	16.41181	29.12271	308.5857	28.69756	41.57518	46.56149	71.89888	32.89716	50.47815	35.30963	129.7993	67.88228	23.32689	51.1417	68.832
ARHGDIG	ARHGDIG	0	0.216257	0.01311674	0	0.01711082	0.04913584	0.2525392	0	0.01664818	0.01861698	4.459737	0.01301511	0.01636805	0.03581912	0.04781504	0	0	0.6388673	0.0156148	0.04840837	0.008673158	0.01253576	0.01890354	0.008799844	0.03219358	0.03718296	0.01025848	0.009761136	0.05508486	0.02181884	0.07495928	2.109808	0.04133702	0.0288315	0.7644478	0	6.829935	0	0.008260195	0.01011043	0.006541461	0.1581662	0.007658177	0.01296086	0.3768523	0	0.07970288	1.193221
ARHGEF1	ARHGEF1	15.03269	5.741243	10.17686	18.00205	20.88456	16.72931	8.747173	16.55234	37.9485	20.73747	16.35048	9.585511	7.497206	56.54295	17.74841	14.83805	13.5128	8.317681	12.24239	16.33866	5.191152	16.57156	26.84323	22.55791	20.60445	23.88315	22.79134	11.98394	18.22026	16.20285	15.72469	8.061561	18.99405	20.47268	14.4821	38.18951	12.25209	23.44842	19.29268	15.07449	9.131327	13.59468	19.97595	19.90404	19.58791	10.51631	23.91753	17.54381
ARHGEF10	ARHGEF10	5.236746	3.746535	1.821532	3.176995	2.075798	1.078273	1.576475	5.032547	2.670728	6.14842	2.576654	4.95209	1.212044	2.897468	3.147096	2.167267	2.28982	3.150653	3.58302	0.3399387	4.870498	7.355584	3.732789	3.812688	4.11026	1.843952	1.916402	4.657596	3.325467	9.681752	5.093756	6.662772	7.50204	2.256952	4.121978	2.630974	2.856927	3.209007	3.086199	2.657898	14.50671	2.323651	3.087071	4.040258	0.8549827	2.211924	2.274998	10.55991
ARHGEF10L	ARHGEF10L	2.862909	1.455961	5.373949	3.598692	2.562744	1.786371	2.296468	2.547381	6.012482	2.616707	4.147192	10.50083	1.922543	2.346243	1.292621	3.098097	7.349259	0.6727526	3.670564	4.894692	2.850001	3.159067	2.680481	6.942647	7.297631	7.704574	3.713609	8.22882	2.114862	10.31552	8.705506	3.688522	3.956192	4.339691	26.05013	5.597838	2.841817	6.642633	9.435246	3.999315	3.246139	6.498633	2.222592	5.036222	4.17346	4.939874	2.402333	8.271422
ARHGEF11	ARHGEF11	9.156143	21.90168	31.36753	43.7387	68.05283	24.91257	9.980385	10.96141	24.33536	33.15338	8.388112	54.02057	28.81676	5.632458	5.567066	38.73295	21.32936	20.31896	17.85811	9.128191	19.27346	50.32479	11.32612	21.18376	25.63284	12.964	33.4094	24.68071	13.80369	30.75214	19.08917	8.079785	21.5624	47.49011	35.93891	19.71741	11.93179	28.24848	36.92003	20.63716	5.523054	27.72029	53.05957	16.50778	9.016693	21.68143	25.68004	27.50203
ARHGEF12	ARHGEF12	11.75251	7.469662	8.151182	9.099591	0.9017854	0.9936132	4.099378	4.947955	6.037016	4.43979	2.219452	6.392952	4.573048	4.45291	6.895355	1.975733	9.60923	2.502552	3.841171	3.594394	9.981925	5.416351	7.464004	3.10322	4.277765	7.095293	4.92353	13.40113	5.762374	13.21637	6.967248	4.985763	7.886604	10.30216	1.417031	4.675076	5.178344	7.233969	4.893502	6.50385	6.283022	3.347477	2.305777	5.365885	2.160529	3.180421	6.328415	19.68169
ARHGEF15	ARHGEF15	0.9572381	1.085944	0.3791492	0.4935275	1.401369	1.942591	0.6577347	1.251445	2.159798	0.3188963	0.6007258	2.116935	1.096461	3.415105	1.325716	0.6293242	1.765751	1.869492	0.2722473	0.5019638	1.345047	1.598965	1.885008	0.7832858	1.008127	1.083331	3.021771	1.386132	0.9126761	1.659314	0.6162064	1.007943	1.406668	1.137652	1.723553	1.519045	1.116053	0.4352823	1.190045	0.7978879	0.9784439	0.6696232	1.215752	5.688035	0.3458158	0.8085547	0.7180896	0.8384194
ARHGEF16	ARHGEF16	0.008487118	0.1101629	0.9593106	0.03169504	0.06350503	0.07866622	0.05837688	3.808288	0.0654226	0.02980568	3.326449	0.08240134	0.2215527	0.1689107	0.04473797	0.003040066	0.549031	0.06818821	1.363594	0.03381885	0.1420126	1.007133	0.2393644	0.04610783	0.08082682	3.155075	0.385212	0.1257306	0.0320693	0.940778	1.131907	0.5983155	4.584494	0.0629442	0.0394799	0.1332528	4.786342	0.08679191	0.09738062	0.09712052	0.05141214	0.4363391	0.1203778	0.642315	0.9280444	2.430507	0.2404437	6.263934
ARHGEF17	ARHGEF17	5.850378	5.440969	4.270231	6.99706	4.123975	2.760958	2.918371	3.068501	5.499399	3.070332	4.471643	4.263657	6.312345	4.857813	2.854301	2.311888	3.504033	7.833967	8.489049	3.39476	7.151198	7.504605	3.887765	5.438378	6.98652	5.614658	4.809073	16.49669	2.743008	5.05589	7.601615	4.357452	3.878835	11.20331	26.70165	2.795242	2.380197	7.481924	2.351564	3.187243	13.82539	2.004609	3.067459	4.909253	1.719625	0.9093425	2.682689	10.29585
ARHGEF18	ARHGEF18	2.753825	1.029702	1.665845	1.768723	2.329748	0.7561127	0.769702	1.086587	2.099751	3.607013	1.291097	2.31462	1.144596	5.221674	1.870738	0.9601939	1.431401	0.8102645	1.110172	0.7392606	1.294098	1.692173	1.728167	0.6650706	2.063128	1.931407	0.9551506	1.675087	1.933756	2.099518	1.586656	1.167223	2.17939	1.909445	2.231972	1.0448	0.5131193	2.189372	1.271096	1.37857	3.274681	1.672077	1.790061	1.522342	0.9043634	0.7700713	14.03189	2.210026
ARHGEF2	ARHGEF2	23.36314	3.820743	23.94687	24.627	23.27664	9.565932	28.11029	19.98327	34.99795	29.14384	17.99004	13.194	24.86452	21.53067	20.95092	4.981926	10.07962	27.51976	26.15126	25.89549	16.54811	84.04821	13.90486	13.33733	16.12543	17.23462	34.97499	19.74649	9.134899	16.75078	10.94749	15.56772	59.6547	46.83807	6.644425	13.8271	4.019106	20.72366	20.10575	17.97443	12.04519	31.37602	10.9574	39.63758	16.67414	7.484902	29.95538	66.60481
ARHGEF3	ARHGEF3	12.23426	2.498275	4.145642	3.220881	0.8729695	0.9683464	2.716925	7.986703	8.508998	1.424146	1.232862	3.900174	3.270959	11.98326	5.89294	4.165136	4.116555	0.7060094	0.9289398	2.396615	2.204474	0.5541284	8.827279	1.173443	1.903368	8.412184	2.358012	3.254075	0.8499819	2.188155	1.033164	2.453725	20.32567	1.036563	1.04463	10.42764	0.6808217	2.715857	1.907816	4.871427	1.737355	6.718773	2.990266	7.607893	4.847569	2.235958	1.63614	1.527092
ARHGEF4	ARHGEF4	0.8621808	1.684794	0.09077538	0.009614544	0.03739474	0.5627699	0.8675454	0.1384503	0.04750091	0.01205522	0.4868286	0.08533139	0.02782224	0.1809154	0.01824553	0.01521614	1.00192	0.9101214	1.002904	0.7335036	0.02527294	0.01826413	0.07497479	0.02564209	0.0312699	0.05567903	0.8170601	0.01540675	1.524875	0.1324551	0.02123584	0.01056327	0.03178621	0.01680257	2.373253	0.2896883	0.4565371	0.01096997	0.2326728	0.1301197	0.8736444	0.5778514	0.827528	0.1290372	3.191868	5.232404	0.06861881	0.5629361
ARHGEF5	ARHGEF5	0.06221601	0.08025488	1.634647	1.699884	1.350163	1.52488	0.7101322	0.3281095	1.0617	0.03627185	0.01366553	0.1059586	0.05466893	0.8494095	0.05703616	0.1046456	2.086233	0.3674884	0.6225778	1.527904	0.07423093	1.070281	0.7444957	1.069108	0.1444879	2.406187	1.875905	0.03260199	0.02299779	10.85146	0.03390325	2.946726	1.57624	0.02166674	0.04461306	0.43243	0.6873708	0.04526611	1.544977	2.055666	0.06554504	0.4592362	0.06394538	1.128219	0.06293395	2.176054	1.55186	1.312314
ARHGEF6	ARHGEF6	5.662627	28.75633	6.100749	5.453464	1.392081	0.2813423	2.097481	13.94471	8.860443	0.2694215	0.936056	4.444295	1.773475	20.6707	5.477312	2.465551	7.264442	0.9084777	1.170155	2.076085	25.55458	0.3454776	7.866881	2.229174	5.481409	9.639097	2.064223	18.80127	0.2472407	6.902749	9.859861	12.64968	25.17994	0.6465471	1.647805	12.8411	2.113307	3.165429	2.108062	4.164291	1.187863	19.8406	1.905273	13.74215	1.32597	1.11234	1.129738	38.26435
ARHGEF7	ARHGEF7	3.996004	4.259114	8.303565	6.479451	3.408183	1.942191	5.700122	7.048383	7.298712	5.612872	11.1949	5.200894	4.934274	8.976975	3.433131	2.023448	5.104274	3.891536	8.374985	2.543921	5.089545	10.09502	9.547771	5.732404	7.699877	5.207372	4.609631	5.417713	4.398893	10.62504	5.381725	7.427845	6.268367	13.81353	4.854087	2.865164	3.382956	8.830452	6.954547	6.821967	4.35306	4.539366	4.92389	4.454232	5.640971	4.043477	5.475275	7.474534
ARHGEF9	ARHGEF9	2.420896	3.282116	1.663748	2.727382	1.654411	1.535302	2.965158	4.762744	2.226269	2.882096	1.574351	3.544864	0.4908724	3.944618	2.731348	1.193485	3.173899	1.828695	1.205253	0.9551413	3.993965	2.693233	2.387429	3.302411	5.170303	3.097514	2.141771	3.698358	1.265814	3.228792	2.016653	2.990569	5.315512	2.884048	2.378901	3.631211	3.060167	2.949498	3.200063	1.832507	3.134533	3.27534	1.167156	2.3364	1.249978	2.45092	5.782704	5.660683
ARID1A	ARID1A	14.58049	8.965326	8.311452	14.09259	11.0311	5.455945	5.785598	19.34664	16.89527	18.14173	5.318462	15.19824	14.79207	28.26381	15.03959	8.207186	12.72283	14.29773	17.61047	5.394668	5.927543	24.17407	21.15069	5.469698	16.95732	12.25429	9.281532	11.24074	18.25789	18.34236	14.25567	11.01242	14.3998	16.92092	17.76992	12.60184	3.719712	15.25527	13.68198	9.333515	15.23618	14.19741	14.5478	13.24856	4.732305	6.226632	14.51616	25.02737
ARID3A	ARID3A	1.918676	1.299257	1.911192	2.863442	2.049286	1.597416	0.9058384	1.427644	2.09203	1.676697	1.516239	1.907345	0.8822853	6.134974	3.589908	2.033649	1.234166	11.39284	5.744489	0.9589368	2.144695	3.982488	5.600012	1.464516	1.371993	1.647259	1.807494	0.9865381	3.344513	1.414994	2.154946	1.731152	1.320664	1.818299	2.12399	1.819487	2.247282	1.448896	2.991514	2.016433	1.685887	3.402981	1.264194	2.279274	2.361437	0.9580676	10.8211	1.093408
ARID3B	ARID3B	0.4636259	0.5144082	0.8872952	2.551952	1.127371	0.5667826	0.1452165	1.54252	2.436266	0.8444291	0.63354	0.6005178	1.228837	3.924453	1.124462	1.824045	0.9939839	1.954055	10.31551	0.7419977	0.3086134	1.225425	1.808481	0.3888208	0.560177	1.245523	0.9025297	0.6679354	1.483807	0.3199329	0.2833337	0.5145442	0.8755226	0.6065206	0.5881824	1.41751	0.2159758	0.5617347	0.429574	2.095279	0.833851	1.627667	1.596058	1.064263	0.8664522	0.7437557	1.042618	0.7251836
ARID4A	ARID4A	3.591363	4.187684	2.629086	4.481695	0.2773374	0.1445627	1.761736	5.015096	4.917214	2.635082	1.210766	2.266178	2.164414	6.29772	1.784585	2.849188	2.396994	1.752027	2.894242	1.295785	1.991743	1.528905	3.690891	2.287738	2.598685	3.574268	0.6782605	6.516435	1.414388	1.945056	2.702592	2.567263	3.208498	2.574369	0.6648319	2.695108	2.761449	3.839481	3.104514	2.313693	2.380862	3.048177	1.270757	2.608241	1.63045	0.8469092	3.053461	6.368283
ARID4B	ARID4B	5.943835	5.617528	4.782106	6.430148	0.5442531	0.2802425	3.656242	5.547096	8.331093	4.379264	1.172163	7.428777	2.68931	8.111948	3.35942	2.442167	3.952361	4.128004	4.295327	2.805533	5.1921	2.265896	5.740452	2.866577	4.634477	4.342	0.8236187	5.072565	1.047241	5.133234	3.122847	2.243687	7.615432	4.926822	0.7212521	5.416484	4.706729	3.805411	7.211666	3.116078	2.387758	6.005512	3.183441	5.264046	2.00716	1.525826	5.211766	6.183234
ARID5A	ARID5A	8.38327	3.753228	10.25973	7.472729	9.484103	10.92516	14.89389	8.336493	21.54354	3.513637	3.980879	9.976273	6.741571	28.12947	5.999118	10.48869	6.457035	4.483486	15.08623	24.53266	4.517756	4.15102	25.97868	12.9508	7.929494	15.82982	12.21079	10.52143	2.648082	5.623135	3.430419	5.712992	8.388426	6.337232	10.33307	28.24754	21.69004	6.950244	11.01973	7.178035	5.593536	8.57719	8.698192	22.58044	11.78047	5.603258	6.319159	18.75004
ARID5B	ARID5B	5.179797	6.434202	5.816778	4.478474	2.896727	1.902929	3.973417	10.19199	12.10577	6.009847	3.956313	14.86781	6.766746	13.64963	2.011992	2.081878	17.55254	7.339179	26.3905	3.180124	2.32889	20.38473	22.93211	12.88668	15.24405	8.476015	4.85904	17.43385	6.914406	17.87318	10.943	2.717972	9.478296	6.785287	5.353467	10.36488	57.19535	17.29054	11.56802	3.991768	8.473985	22.25867	5.290688	8.701489	5.413311	4.624493	2.073867	1.953592
ARIH1	ARIH1	4.084437	4.840397	3.476394	4.320417	0.8991816	0.9328641	2.975934	3.806824	6.959636	2.966616	1.807825	2.504363	3.362399	3.733443	2.090656	3.652909	4.527114	3.503476	20.22403	2.432877	4.594617	3.744286	3.576205	3.042736	2.41806	2.723075	1.984279	4.302582	2.794021	2.615732	3.518042	3.077453	3.636558	4.178028	1.52887	2.605652	3.256674	4.178279	4.00228	4.826855	4.105638	4.335979	3.636602	3.379353	2.394056	2.199478	3.071511	4.840451
ARIH2	ARIH2	8.268458	6.217291	15.58851	21.10948	5.057241	7.287301	9.021974	14.6462	10.67203	14.2425	8.290766	9.014459	15.05368	11.5601	10.82804	3.423724	13.40662	12.58171	10.80795	12.5372	10.87911	6.196597	9.431147	12.37377	18.62779	10.94654	6.259765	12.84712	8.001772	7.154426	12.08239	14.70069	8.90063	13.96092	9.072766	8.593565	5.651266	11.02664	11.36969	9.58804	14.82887	11.74291	10.28814	10.21386	8.029078	8.927025	12.82942	9.9388
ARL1	ARL1	16.073	18.9579	11.91812	16.20611	2.591897	4.746232	15.73711	18.2603	14.42025	15.2007	11.66882	15.50208	16.04613	12.12718	14.66572	19.225	22.75261	9.055767	7.461503	23.26645	37.9559	8.830863	9.301998	13.88784	18.085	12.53149	7.291684	20.60738	7.715563	12.688	15.61793	22.62267	19.5646	12.23691	4.888256	15.02358	19.82604	21.39995	21.09965	18.71833	19.4634	10.00991	11.93289	18.87398	15.52404	8.547049	10.78826	11.54245
ARL14	ARL14	0.08513572	0	0.02462177	0	0	0	0	0.05785197	0	0	0.01536052	0	0.01536244	0.06723698	0	0	0	0.01332482	0.07327735	0.01817371	0.02442091	0	0.01182811	0	0.06043137	0.01163284	0.03851289	0	0	0	0	0.03062145	0.06466231	0	0	0.0173595	0.03987758	0.01696021	0	0.05693566	0	0.01349535	0	0.1824686	0	0.2100286	0	0
ARL15	ARL15	5.234929	2.351831	2.638964	5.33598	1.127444	0.7020028	2.580101	6.624469	5.660529	3.362468	2.298075	4.104702	3.266919	4.509485	4.610053	2.57442	9.057194	3.759979	4.065536	4.118689	5.354162	2.971158	7.666892	4.036278	5.70474	10.79115	5.066256	6.862541	0.8496428	5.855318	4.819238	3.377671	28.67845	4.769608	1.19891	6.915847	3.091747	6.21924	5.632931	4.107055	4.653358	7.285058	3.953538	4.883553	2.111846	3.35218	3.212192	7.903657
ARL2BP	ARL2BP	2.577956	3.947449	2.816444	4.038874	0.9546764	1.34766	3.064158	4.707002	4.672469	5.31596	4.611721	4.760392	4.778337	4.860956	2.902606	2.220912	5.61394	1.504202	3.432032	2.509912	8.509936	2.87538	8.913451	1.934148	2.74873	2.270159	3.260711	2.976102	3.035447	5.551874	4.639913	7.152573	5.179574	3.886679	2.084624	3.043736	1.867714	4.032864	3.845215	4.296269	3.708711	1.207417	4.497212	4.506809	1.648099	1.944267	6.974602	6.140588
ARL3	ARL3	5.187299	3.480817	3.729775	4.420081	1.984042	3.710312	5.16751	7.361407	4.883857	4.846749	2.011437	3.853022	2.415059	3.223065	8.503092	5.860207	3.07846	2.036424	8.293127	3.113955	6.91093	1.441671	6.506061	2.240909	4.790758	3.023111	2.929986	3.478753	4.633303	4.277475	2.498573	2.480805	3.056111	2.732767	2.233456	4.43537	2.067285	2.729041	2.541929	4.727654	10.73886	7.318643	6.716747	4.172747	5.600833	3.26995	3.681133	8.84968
ARL4A	ARL4A	5.537671	7.055964	3.189635	5.059436	4.405987	2.787425	1.89486	8.902948	3.653768	17.90116	5.855228	2.343728	2.802374	5.658601	8.340174	16.59844	4.017438	3.665385	9.479426	6.23416	7.424659	3.347633	4.513015	4.892019	3.057877	4.138385	3.022889	6.505047	2.838927	4.531838	9.476206	2.91905	26.3919	3.952927	2.265175	4.964485	5.673132	3.395825	2.817188	6.641278	13.76083	12.7699	5.981174	9.636421	3.71188	14.90156	1.962128	2.255694
ARL4C	ARL4C	262.4194	15.20219	19.34023	4.865034	6.120918	6.126663	18.01023	20.60388	29.15991	3.222801	3.041161	15.95653	6.796405	40.4215	55.17514	6.098057	4.115164	2.921699	3.473379	6.797774	14.36584	0.8536138	27.74301	2.119905	4.126207	17.77615	7.426299	14.09117	6.17196	8.409281	5.709256	9.548108	4.22431	2.704938	2.73644	34.28534	5.574206	5.572764	4.554776	15.68472	5.127467	5.696248	7.921836	17.14521	15.073	6.478945	2.653353	11.86119
ARL4D	ARL4D	5.418461	2.697407	3.784924	2.744428	22.00578	11.37733	1.981005	0.9520094	0.7463049	13.84859	3.057926	13.07105	2.244402	3.011699	6.041811	13.31339	2.148969	1.829055	1.964651	6.404385	3.214955	1.860584	0.7216025	4.839832	5.906098	10.15044	9.707447	1.39729	7.544067	3.098671	1.345993	1.515812	2.12816	1.294631	4.310291	4.500999	3.681255	1.497591	2.402205	4.859852	5.933811	8.828989	4.488875	3.085697	3.838666	35.72834	8.767168	4.345961
ARL5A	ARL5A	7.679161	6.893735	5.14959	5.966739	0.7023983	0.7138073	3.44662	9.106757	6.502906	10.58021	3.373917	6.907847	6.405321	9.257523	9.847379	4.260708	6.855072	5.684111	7.892328	8.169246	7.189666	3.212234	14.65378	4.096098	6.246773	6.551464	1.465537	11.67485	2.10517	5.429213	6.298741	4.828137	5.76093	3.902005	1.085112	9.82681	3.853216	3.503077	6.506763	6.976941	4.568502	11.08208	3.215692	4.591504	5.244729	6.892897	11.70615	10.09843
ARL6IP1	ARL6IP1	36.88071	23.89302	73.16806	47.54497	14.55696	15.96338	39.10019	81.56848	53.01616	46.23212	55.41135	47.72668	43.96044	54.14414	41.6108	41.64772	51.27544	17.9337	48.4916	28.95015	39.05114	40.10494	79.14557	30.92527	29.47897	57.01707	35.07937	53.37615	73.17819	104.0912	68.89936	29.34882	36.07572	42.4775	33.27132	86.0415	33.02868	50.93915	51.22727	84.87534	63.66086	67.78457	59.79339	37.6306	40.40032	41.76243	69.69366	52.2518
ARL6IP5	ARL6IP5	122.3279	42.03255	86.79541	60.68412	9.986787	12.71436	88.74913	116.2533	83.93542	42.59083	38.60237	65.11394	153.7035	84.54837	81.50518	86.256	80.50576	63.60241	37.62757	107.3827	99.98937	34.36116	68.00721	54.32696	55.81156	130.6475	46.92103	56.18621	15.41501	97.89491	78.10911	72.44527	41.24596	63.22292	19.72856	132.5168	52.56324	95.31332	50.0407	92.6436	109.0257	35.48683	46.53378	64.28704	63.50273	51.14229	43.03657	28.62545
ARL8B	ARL8B	37.50085	14.3098	29.18324	37.06941	8.496071	8.711018	29.5347	42.97777	27.23036	43.04981	23.31155	31.26892	45.53934	25.79484	34.06984	32.40972	26.33658	18.41399	17.70732	36.0183	38.15172	17.0937	18.25454	23.65815	39.65672	43.03294	9.657754	25.6392	16.77087	19.58894	28.85248	39.33606	13.59453	41.98769	16.47647	31.11931	13.80949	39.47427	17.36525	37.98425	64.22777	26.55096	25.36408	24.53143	27.49195	29.93145	18.75151	20.66071
ARMC1	ARMC1	12.58668	9.984896	13.74633	14.82956	1.518641	1.779275	11.90826	14.94583	11.08186	12.87927	9.441491	16.75868	11.66823	14.30834	13.17258	8.146973	17.67429	29.15721	7.794105	10.93692	19.18886	5.331529	16.14668	12.16509	10.14908	10.37995	3.685597	19.83209	4.484808	16.5454	14.59643	10.13093	10.72756	4.929446	3.215814	12.50873	41.54826	13.74785	14.28703	12.61293	27.77012	14.80346	6.758822	9.23936	10.63878	16.77587	16.25195	13.96216
ARMC6	ARMC6	13.76099	8.660458	12.26616	13.84147	32.01272	23.82405	9.693183	4.895858	8.779792	16.13747	20.28857	8.297426	7.226494	10.80902	18.79069	6.465083	7.733442	38.05055	13.07648	12.31555	7.640204	21.94653	21.48521	12.56536	7.531304	8.217428	12.31748	10.73436	17.18193	11.00963	8.567582	6.496458	11.83234	17.47682	13.54066	12.41241	9.65938	11.2874	14.03293	9.672992	22.34763	12.33873	8.809646	10.98604	22.63586	12.14009	30.98215	11.91869
ARMC7	ARMC7	3.668285	4.228026	9.435152	6.876081	12.71305	11.11913	4.371421	6.138928	7.058463	8.879669	5.13283	7.099924	6.816459	8.389184	3.367734	11.011	5.07706	6.150554	6.496054	8.230458	5.48879	7.194374	4.722334	7.89725	9.681285	6.281373	9.453421	7.525321	8.552487	6.472208	6.584107	4.164069	6.135429	4.544743	10.53116	8.378938	4.222447	11.79343	5.508187	5.42839	7.339543	6.680843	6.180803	5.904952	6.822343	6.94766	4.688304	7.650278
ARMC8	ARMC8	3.039558	1.939487	5.786213	4.672969	1.363179	1.119016	3.354422	4.420324	4.053904	2.797973	2.702544	4.293595	1.832872	5.237242	4.286108	4.016745	3.481356	2.536974	2.92512	2.908554	4.158656	2.626597	4.005123	2.763012	5.260591	4.065873	1.110777	2.814455	1.932321	2.604692	3.404991	3.036457	2.671283	4.067642	1.038041	3.59256	1.87323	4.009117	2.50189	4.019892	3.807731	4.0572	2.835212	3.745032	2.219653	3.010393	3.097129	3.874761
ARMC9	ARMC9	2.155191	3.325756	2.148552	3.738065	4.069746	4.103551	3.167241	1.557494	2.190189	7.560956	2.779544	8.054769	9.545455	0.7096539	2.436993	4.595146	4.257668	4.863401	3.586332	3.850901	5.363268	3.024134	7.642486	3.606351	5.86021	2.787459	4.152544	5.60902	2.860715	4.296724	7.276322	3.024139	2.478752	6.499372	2.862333	1.123043	25.43492	2.623769	5.142169	5.498343	2.499907	2.104017	4.542122	2.45703	3.789977	3.274959	7.161266	2.528602
ARMCX1	ARMCX1	12.17283	16.57456	14.03293	14.51673	3.455426	3.967216	15.0502	9.055981	8.060301	19.50197	1.364712	13.56982	5.273828	12.2156	2.309371	19.41589	17.71154	11.04926	15.29712	11.56617	15.12384	9.493201	16.6138	12.53936	28.19664	0.7944782	8.251635	62.28667	5.957827	8.762856	16.59038	16.13838	31.6871	14.75867	4.429649	8.781734	24.58366	9.030772	8.049971	23.97325	20.26041	21.22311	5.343322	11.57964	8.568006	7.66925	20.83868	19.67936
ARMCX2	ARMCX2	16.2203	43.06255	12.153	3.11738	14.54502	6.201993	20.01729	3.274753	6.394208	4.73752	1.716835	1.219977	6.364157	4.140539	11.59902	5.004298	12.03934	7.883712	6.826892	7.784324	22.54338	7.593249	2.362576	5.88418	19.61491	1.837049	7.421893	22.9732	8.164516	3.071489	2.697236	21.16453	10.63107	2.388376	3.799615	3.454913	0.9201733	2.739493	0.7099832	5.138825	1.598218	12.91356	19.04745	19.19704	15.74168	3.344521	0.3236528	2.099657
ARMCX3	ARMCX3	23.15583	31.2411	13.62661	16.94413	3.789521	2.754542	16.11793	22.08374	13.77521	27.77173	0.6283211	11.01147	12.04276	14.26474	11.92623	12.51935	19.67534	8.509302	14.72307	10.5906	25.26909	6.870678	11.05222	8.970466	27.49573	3.291823	8.876136	57.02321	6.112955	23.12644	13.34036	16.38309	23.28791	14.10216	8.694822	12.28878	21.36372	18.33277	14.35578	29.65065	18.43058	19.76172	20.78705	19.02358	11.68673	5.679386	12.0031	43.45793
ARMCX5	ARMCX5	3.387296	2.020385	3.305428	3.270435	0.5289423	0.7898404	2.957354	2.949602	2.902576	2.437059	6.467659	4.538314	2.457045	2.086978	1.564246	2.562094	4.523069	2.096042	5.313522	1.522773	2.13631	2.173182	3.917552	3.15987	3.224422	1.299619	2.125957	9.310598	0.6236121	5.02083	1.513902	3.59046	3.400761	3.25132	0.8253127	1.994289	2.495495	3.409732	10.557	1.700225	1.853903	7.38203	0.1515106	2.827027	2.728788	2.430369	4.752066	7.392326
ARNT	ARNT	7.632276	17.26284	13.09188	7.050223	11.86397	9.45747	4.75685	8.932473	11.67508	15.48069	8.63573	18.28607	10.48559	10.9597	7.402152	5.946154	11.06289	6.213162	9.697458	5.290915	8.965481	14.4069	10.347	8.351794	16.4383	10.35638	9.571725	9.586167	9.829058	14.34751	6.184701	4.814168	15.02416	17.05223	13.57116	7.877286	12.68262	9.248793	11.74404	11.12207	3.760154	9.940178	15.4272	9.815151	8.198472	6.01655	8.772912	20.61343
ARNT2	ARNT2	5.769834	38.84678	44.75543	14.68311	10.16101	10.44571	20.25816	17.80365	24.02616	12.75244	17.87372	25.1713	21.26058	7.739491	0.07501792	18.297	42.32511	13.57601	81.60647	10.41714	29.58266	40.39525	11.47572	13.90288	16.94328	20.8166	24.34809	19.78165	3.94476	31.94015	0.3645756	27.92272	59.35261	52.06828	5.836868	0.7660874	3.389667	21.06764	11.26705	6.088009	17.98902	88.84442	25.39262	42.50731	12.84669	11.26407	13.35733	48.1346
ARNTL	ARNTL	1.921031	1.514237	1.923192	1.78736	0.3213252	0.1685748	1.102459	2.977278	1.373801	1.198981	0.5910353	0.9470949	1.146751	2.69836	1.943853	0.7316919	0.7332395	0.2691709	0.174811	1.020949	2.057848	0.4436569	1.567876	0.4353777	0.9969514	1.736701	0.5149539	1.424139	0.9615008	1.495147	0.6113418	0.9229533	0.7887109	2.03244	0.2701326	1.516249	0.5715609	1.504214	0.7069836	2.165186	1.632388	1.033343	0.735661	2.295849	0.9036701	0.6869179	0.319236	1.86894
ARNTL2	ARNTL2	10.58812	8.667461	1.400715	0.3672702	0.06249503	0.0740638	0.6200784	6.882487	2.045665	0.08850284	0.116703	0.8828113	0.4127816	2.083228	50.5049	0.3342175	0.7176143	0.06172962	0.05703104	0.7813109	6.288755	0.02616298	3.06199	0.299976	0.4255379	1.2783	0.3033104	0.429513	0.3214787	1.419249	0.1912108	4.25578	0.2947668	0.07621954	0.02859238	1.827165	0.1219284	0.3771419	0.1551563	1.786566	8.191487	0.175055	0.298352	2.391688	0.9123593	4.151447	0.1134173	2.820008
ARPC1A	ARPC1A	65.5799	82.95437	87.9997	75.18044	92.55995	83.54256	68.51894	87.91784	40.57286	52.7014	56.7534	70.78155	68.38311	58.76302	132.1636	128.3968	100.4596	25.72524	110.2696	51.81602	126.9134	48.2343	50.47186	76.27058	91.16496	100.1898	64.73571	109.601	65.61854	67.20087	124.1967	84.98195	97.13532	87.18222	47.48284	66.32659	35.80024	62.61238	68.07013	61.91905	95.31661	159.9601	89.82219	60.37831	77.15349	89.16633	59.62059	42.80059
ARPC2	ARPC2	55.87186	33.91897	52.78939	25.80476	31.39648	28.69491	33.33123	69.90359	61.44492	44.96106	36.96632	39.375	46.70745	77.38932	95.51296	41.86479	34.28184	40.0026	50.24264	42.57534	45.56138	36.73226	62.86899	17.36501	40.44868	75.14751	44.71313	30.45203	30.86638	35.17717	38.16143	46.53413	32.8036	42.78743	37.49494	66.38315	26.40237	23.59535	28.16667	61.46672	33.87293	20.28388	40.24229	50.96022	51.90934	56.74792	44.20077	43.19171
ARPC3	ARPC3	44.58651	39.06138	49.57083	58.09139	35.6679	49.02267	41.63606	97.3062	72.9964	51.73839	62.55353	34.27866	53.4137	95.99561	87.07826	64.57826	44.99817	39.06739	37.38921	51.97792	41.87304	27.90771	56.62301	62.27315	38.58855	64.78968	52.46338	43.46143	40.15262	33.45879	48.16239	44.78948	30.64784	49.24213	26.99543	94.96175	90.76763	63.67755	65.41864	74.51906	57.7947	27.45585	45.05612	62.21973	110.0144	77.46769	50.86791	32.95957
ARPC5	ARPC5	30.10415	14.15871	26.36654	20.23848	8.127392	10.29043	21.72	27.37155	24.71545	20.88503	13.95697	14.93944	13.04185	26.61897	32.86661	18.07394	11.00166	15.79626	21.23474	14.52755	16.08488	13.04788	18.34968	25.85742	12.1099	22.40649	15.80585	17.65068	6.658151	17.70548	14.38037	10.15841	19.87864	28.69955	7.502308	31.74956	22.48341	22.68192	22.47948	22.61652	12.28034	19.37628	23.83344	20.6289	13.3584	19.72115	24.23292	6.547443
ARPC5L	ARPC5L	7.428659	10.99403	7.951903	7.486143	9.912751	15.35693	10.33025	15.94673	16.23418	11.10265	10.96787	6.633623	16.10143	17.11172	21.92786	9.617759	5.519503	11.19557	11.60965	9.901804	20.19757	9.683063	17.62472	5.861793	6.005665	11.84634	10.16041	6.984867	10.36145	11.51347	8.990323	9.417597	5.581292	7.305801	7.123625	18.06389	11.29946	7.185813	4.91874	15.63973	11.86189	7.89946	15.12871	11.26721	16.23839	22.25912	11.88599	8.051567
ARR3	ARR3	0.0910234	0.008439179	0.09213582	0.3986403	0.04807654	0.184077	0.1565214	0.2597818	0.2338834	0.122053	0.09196769	0.06399534	0.1034765	0.1710907	0.04798097	0.06846919	0.1835313	0.009972422	0.06580975	0.1632165	0.261968	0	0.1947499	0.1236253	0.1696028	0.1828288	0.1008819	0.1234171	0.1461744	0.1992404	0.1579608	0.2673695	0.08710899	0.08910918	0.08083426	0.1299201	0.08953428	0.2792501	0.3249233	0.05681492	0.3400236	0.1010005	0.1398625	0.1638735	0.08470786	0.1833853	0.05089602	0.1915779
ARRB1	ARRB1	1.425812	1.266853	1.795847	1.507193	7.488037	4.263022	13.46936	3.51952	8.766981	6.724642	8.065882	5.747206	8.861637	8.846767	1.483243	5.588932	3.809124	16.37251	9.407247	3.780924	1.171198	13.92635	7.797226	6.847424	6.718899	7.479959	5.643712	7.768336	16.46367	7.693251	5.04552	1.962624	4.396136	1.934644	18.19488	5.029936	6.003068	5.516755	7.405232	5.065033	3.121679	9.918063	2.301276	6.206714	8.054289	8.961306	8.37412	6.862906
ARRB2	ARRB2	8.358534	5.646969	4.314148	7.039289	12.74339	13.07164	4.844683	22.73038	22.1801	4.299339	8.278851	10.47764	4.546887	20.70042	8.223805	10.27401	4.820611	5.501609	4.671642	9.596053	4.406648	3.165423	15.31957	6.67352	4.712997	19.86281	15.29723	4.964849	10.10275	5.160997	6.913228	7.924226	7.506075	3.498382	6.219985	34.00307	5.647612	5.576986	8.737851	10.1783	8.431602	14.45929	8.688174	16.57986	9.128618	4.527546	7.221894	9.909873
ARSA	ARSA	17.25162	44.18708	22.58601	14.32883	30.00216	27.83634	26.05955	17.23424	23.44312	19.47428	10.25688	28.77256	30.21851	25.43076	13.02673	8.542465	24.5949	7.021599	10.10302	25.38561	22.99634	10.54615	12.55453	25.59584	9.968136	34.21814	32.41359	12.00854	36.28978	22.8748	17.84847	57.14329	12.93336	24.81205	52.74799	28.83747	14.58115	39.88847	10.54524	26.07429	10.31281	10.20858	18.7857	28.98549	28.57267	9.91047	11.58516	10.42745
ARSB	ARSB	11.54131	8.410977	12.19423	4.178389	2.110195	5.716583	4.632769	5.873041	6.557395	5.074138	2.806324	5.33418	10.03489	5.061253	6.845366	2.775912	6.192536	3.703177	3.07848	6.964422	9.77163	2.875937	6.678755	3.865248	4.598454	4.497654	9.673904	8.581569	2.988248	6.369486	3.754734	20.94475	9.504436	8.108833	1.644166	7.561681	1.586306	4.957733	5.361381	3.313604	4.827101	4.258257	4.230602	6.270985	2.862375	4.145901	2.920659	10.52369
ARSD	ARSD	1.710354	4.47703	8.765055	9.225253	3.473368	3.587886	4.385955	3.918726	2.736641	8.115699	4.204321	12.03389	3.164238	3.824244	0.6773617	9.461516	6.172728	3.514686	7.154054	5.164995	4.841238	4.075795	4.813743	11.65733	1.71858	1.05563	11.72875	13.69469	3.330753	30.8828	6.835408	5.420374	7.912635	3.588254	15.05265	3.185747	8.455908	10.5081	9.797975	4.331753	1.12332	2.424448	2.238556	6.943488	1.208346	4.394309	7.851083	4.389025
ARSF	ARSF	0	0	0	0.007272708	0	0	0	0.03396572	0.004586937	0	0.009018383	0.007171892	0	0.01579032	0	0	0.07798762	0	0.01720887	0.02134009	0	0.006907748	0.00694445	0	0	0.00682981	0.2487262	0	0	0	0	0.005992764	0.0227785	0	0	0.01019201	0	0	0	0.03342774	0	0.007923313	0	0	0.01661296	1.150901	0.00798541	0.007514479
ARSJ	ARSJ	5.785825	3.578131	2.717407	2.329062	0.1365	0.07918721	0.6248518	1.408103	1.305959	0.03600369	0.4589323	2.652304	1.3374	0.4052366	3.160504	0.7473008	0.8579498	0.2573993	0.6228283	1.198307	1.136382	0.2909174	0.4813455	0.548836	0.5097514	1.525065	0.312465	2.116609	0.1272436	4.003329	0.057382	2.834052	1.672128	0.638426	0.01589655	1.582797	0.1027102	2.144853	0.5311532	0.3030675	0.2245489	0.2120306	0.2628825	2.456392	0.08745614	0.3380985	3.12131	0.8241398
ART1	ART1	0	0.009946381	0	0.02185283	0	0	0	0	0	0	0	0	0	0	0.01131003	0	0.02703865	0.01175345	0	0	0	0	0.01043324	0	0	0	0	0	0	0	0.01034288	0	0	0.009547609	0.01361013	0.01531233	1.635633	0	0.0410307	0	0	0	0	0	0.02495908	0.01543837	0	0
ART3	ART3	0.01440325	6.935116	0.1652317	1.882606	0.1775078	0.006068281	0.2751937	2.47784	1.838111	0.02759038	0.006063611	0.4773881	0.0181931	0.05308399	0.005061568	0.3405078	0.4033527	0.3313807	0.6768788	0.1076119	0.8129922	0.4087161	2.675439	0.2803896	1.162954	2.631273	0.2736554	0.3218688	0.02721194	0.5335364	0.2360657	0.3827837	14.11567	0.48283	0.07309113	13.44502	0.007870896	0.1740724	0.8263093	0.06742655	7.295076	8.630272	0.6185438	1.291738	0.1452089	0.3247285	17.99716	4.067218
ART4	ART4	0.01207361	0.005596985	0.00305529	0.01229693	0.06377012	0.03433572	0.03460241	0.6317337	0.4731003	0.02601878	0.0609943	0.0181897	0.09531545	1.571891	0.003182167	0.01621777	0.04057354	0.003306927	0.00727433	0.04510315	0.006060731	0.008759883	1.121352	0.02869654	0.003749434	0.1328027	0.009558052	0.09322035	0.01425661	0.01016455	0.005820103	0.01013276	0.7157301	0.008058885	0.1072209	0.01292474	0.188038	0.1725752	0.03463294	0	0.02742671	0.05358798	0.01427059	0.2384994	0	0.01737483	0.09788943	0.01588216
ARTN	ARTN	0.03552584	0	1.20466	0.2532807	0.03127327	0.06735381	0.06787697	0.0844926	0.03042772	0.05103909	0.1719939	0.03568138	0.03739464	0.0785595	0.1186022	0.08271428	0.09948759	0.03243476	0.09275181	0.3273593	0.1585184	0.005727869	0.1497159	0.08041693	0.02206495	0.0396427	0.1687438	0.03122058	0.01677968	0.04486283	0.1027518	0.1291984	0.006295939	0.01580851	0.04507012	0.08451163	0.2135506	0.008256779	0.06038831	0.1108724	0.7591909	0.1051195	0.2729371	0.0829095	0.3306092	0.9031969	0.03972877	0.2741626
ARVCF	ARVCF	3.31782	0.3634207	0.906901	2.113063	1.035172	1.482774	1.749284	0.4528118	0.9478321	6.28042	1.980226	1.302005	1.290844	10.96497	1.171847	1.859375	3.589507	0.4570549	15.27323	2.363811	3.063931	1.365102	2.126605	2.251182	3.415345	2.327161	1.281134	2.071075	3.517672	1.631141	4.143492	5.540755	3.91794	1.868841	6.013617	1.466641	1.528494	2.366054	1.816862	0.6640906	0.9865387	4.886901	2.266887	1.515008	2.722836	2.828493	0.6669217	4.066081
ASAH1	ASAH1	22.11289	12.70495	74.23619	43.90772	27.23635	55.54037	21.51002	38.85303	79.85611	85.03377	121.5218	146.8651	63.31287	46.47023	8.451941	108.1812	158.2649	152.3475	25.32437	51.86636	29.88851	161.5817	78.47929	59.93075	89.83658	157.8305	64.86729	394.0751	121.8424	210.4861	94.4085	49.89301	27.15439	81.00164	56.16665	42.67161	124.5344	70.14543	111.4226	189.4014	24.971	61.18094	70.55098	53.5897	56.31065	57.82863	14.35584	26.64792
ASB1	ASB1	7.323136	5.822752	6.400061	1.758653	3.000778	5.669573	6.291464	3.369225	2.589479	3.771438	4.018222	6.495527	2.693456	6.171342	20.8215	2.23666	8.204359	4.593298	9.571663	2.497666	5.519808	6.141236	4.25912	2.924975	8.901508	3.599695	4.206777	4.103619	2.546013	3.981999	4.836524	6.185147	5.639178	1.427097	9.640832	2.200847	3.997208	3.012093	3.966772	1.620645	7.262719	2.971771	2.56307	4.575713	3.82456	4.667157	5.111318	9.711405
ASB13	ASB13	3.076315	6.603274	1.946858	9.292898	11.14138	21.76641	8.657372	7.92728	11.6582	8.718864	6.976306	8.700873	4.402107	18.95965	4.337189	16.05588	9.05676	5.201978	4.862609	9.85152	4.749393	6.012809	15.96815	8.206849	4.654654	8.406165	3.567989	9.94422	21.4066	7.244642	8.240818	2.594988	5.578202	16.75817	12.07405	4.981847	7.509123	6.694309	8.805984	9.993399	3.23816	4.314863	8.938485	5.912689	14.25338	9.540404	16.67971	6.629177
ASB4	ASB4	0	0.04436021	7.980708	0.5569267	0.081229	0	0.06660345	0.00812817	0.01097677	0.009819899	0.0431629	0.04462303	0.7079597	1.401899	0.007206002	0.08814014	0.02296964	0	0.03294537	0.3932231	0.1280953	0.003306119	0.06647369	0.241366	0.6537743	0.0392258	0.5735703	1.784027	0.003228402	0.01150879	0.006589797	4.818572	0.1453603	6.359883	0.01300721	0.019512	0	0.03336061	0.07842611	0.005332953	0.006900851	1.243835	1.240114	1.726207	17.65947	0.1032812	0.06879418	0.01078952
ASB6	ASB6	5.049626	12.78873	5.621439	5.819287	17.2876	14.30559	15.84016	7.247955	8.158556	17.9989	7.185993	6.863771	17.85324	8.357868	12.82617	7.497287	4.903146	6.192611	6.642796	7.565871	7.666565	12.55328	8.692582	4.994549	8.620073	8.46115	5.272533	5.242625	13.64773	12.09998	9.543041	6.192524	6.987838	9.921412	14.43241	6.473598	7.22333	7.996092	5.630252	10.49916	7.717714	9.120649	12.82238	7.71382	16.43	7.624497	5.464253	9.707101
ASB7	ASB7	3.365127	4.223027	4.197306	5.568735	0.9279677	1.090973	2.620843	5.562171	7.232389	3.175583	2.154486	2.697445	3.049806	4.607361	2.563939	4.277326	4.676785	2.792252	16.38853	2.270195	3.532653	3.153824	5.002598	4.107039	3.07171	4.588109	1.777537	4.768758	1.765724	2.698015	3.472052	2.946543	3.978228	3.319272	1.180132	3.820865	3.1265	6.689276	3.137674	3.412764	5.534874	6.646093	4.67714	3.25494	3.507493	2.610174	2.709926	4.345316
ASB8	ASB8	5.294758	9.186083	10.15765	10.56968	2.430477	2.229131	5.359095	10.81602	8.370668	6.594445	4.075488	6.07212	7.218112	10.73774	5.801251	5.309017	13.58423	4.855862	5.257258	4.816136	6.649513	4.250393	5.703543	6.73095	7.892526	7.671934	4.170248	11.25447	4.932559	5.394458	7.131722	7.116254	7.382553	8.454526	2.384007	7.656282	6.565409	11.48608	12.97509	7.583192	5.936585	12.99789	7.496213	6.828658	4.542156	6.151059	5.559432	8.773316
ASB9	ASB9	0.2197851	1.265859	10.77974	6.640896	3.130794	0.2441231	8.84906	2.344339	4.594888	5.135084	9.042427	7.378314	6.71326	1.111951	0.1614947	11.24358	10.23396	1.525029	2.600251	5.095469	0.6909439	16.64857	8.21306	17.11433	4.103502	1.554341	14.33066	19.28992	2.02586	12.21218	5.65697	0.849608	7.464356	4.232132	1.867329	3.156064	2.598641	10.62497	14.07792	1.039283	1.479317	7.922267	3.550306	6.315037	4.354129	5.443976	6.882038	8.29147
ASCC1	ASCC1	3.924625	2.066192	3.533409	2.66003	2.909203	3.36872	2.922975	6.379085	4.873824	2.477178	1.989075	2.541094	3.02135	5.417153	3.32074	3.484709	3.140971	2.685431	3.649569	2.429141	6.324656	3.150685	4.29356	2.858394	4.000203	3.198674	2.448961	3.429559	4.021433	3.669344	2.167573	3.132952	4.011392	3.833816	2.087393	4.033402	2.207802	3.15879	2.783675	3.710555	3.091939	3.835854	3.92614	3.136357	3.146292	3.466544	4.168384	3.848436
ASCC2	ASCC2	14.59014	18.59749	23.33363	10.16317	46.92244	41.18299	7.182035	20.94738	13.2978	41.54688	17.28552	17.85567	16.10213	14.86597	16.12004	25.75503	15.24571	16.29998	20.98805	16.06575	18.70016	14.19302	14.73472	16.89542	12.6444	13.72994	22.55764	10.34458	18.23762	14.14241	10.98754	21.76548	14.2411	19.00011	20.27573	17.75986	13.87222	14.10963	12.95863	13.19507	24.70807	17.15667	20.0305	15.82234	15.63708	12.21056	15.46811	9.641749
ASCC3	ASCC3	9.792112	6.394517	5.756412	7.036876	0.8449901	0.5120903	1.407225	7.348206	5.860144	3.054285	1.219938	3.673129	2.675725	6.71503	8.450782	2.237427	2.825616	4.616667	2.164609	1.473432	3.910461	3.90383	8.201415	1.22626	2.843025	4.407699	2.115606	5.350924	2.97564	4.586665	3.726318	5.120639	2.741788	3.260704	1.22203	4.754591	1.172264	1.330149	3.347138	5.252463	4.56725	2.840284	2.594187	4.178446	1.64488	3.065823	3.830228	5.705114
ASCL1	ASCL1	0	0.04722117	0.06444289	0.1232006	0	0.008046855	0.007298422	0.4239669	0.1104205	0	0.008040662	0.03197178	0.05629164	0.09150975	0	0.06157241	0.005348666	0.3557274	0.02301478	0.1997785	0.004261145	0.7575385	0.04334101	0	0.2530686	0.1948596	0.02016007	0.01438701	0	0.2519118	0.006137948	0.4327881	0.4671067	0	0.008076886	0.2635245	0.05218608	0.04439021	0.06493209	0.07947653	0.01285535	0.07064313	0.1730742	0.08914784	0.1777426	0.009161848	0	0.02009941
ASCL2	ASCL2	0.1189693	0.1496952	0.2666516	0.6664345	1.357728	0.118148	0.22406	0.949903	2.598366	0.04883438	0.09659214	1.177832	0.3112801	1.108699	0.3314781	1.817206	0.2998487	0.08379096	0.06143902	0.7745809	0.1137532	0.03288267	0.6280903	0.3231614	0.2005623	3.51126	2.368002	0.3008533	0.08830168	0.2217787	0.3932529	0.1782944	0.1084316	0.2344474	0.1509313	11.19521	0.2507637	0.3910557	0.3033436	0.7160612	0.3431795	0.3771702	1.255515	1.657391	1.601411	1.626456	0.06652209	0.2593388
ASCL3	ASCL3	0	0	0	0	0	0	0	0	0.04791284	0.02381287	0.062801	0.02497133	0	0.05497924	0	0.05343409	0	0	0	0	0	0	0.02417941	0	0	0.02378025	0	0	0.07045873	0.06279378	0	0.0208658	0.02643697	0	0	0.03548688	0	0.03467064	0	0	0.05020287	0	0	0	0	0	0	0
ASF1B	ASF1B	3.38803	5.9024	8.863985	13.22536	15.23405	25.76268	2.075109	11.77817	7.095156	22.89164	13.09573	3.457748	11.02663	21.47927	13.92013	17.45507	13.95071	4.400383	7.095104	5.256573	9.605464	8.345819	28.43886	5.705518	7.908064	10.56447	10.42569	8.855157	38.54138	15.04944	12.96686	5.262583	1.648765	13.98811	6.386713	23.98414	2.06048	14.22142	7.645922	9.102753	28.56472	17.92533	9.454256	7.433232	17.65592	18.83409	11.19851	17.42451
ASGR1	ASGR1	2.263274	0.8175511	0.2635212	0.1881745	0.4768339	0.08491708	0.3273307	0.2097211	0.3695348	0.008043514	0.1431873	0.257262	0.1325973	0.3899888	0.2257692	0.2165877	0.2187188	0.2668235	0.7943906	0.3262734	0.1601954	0.01624832	0.2286851	0.1254659	0.1356159	0.6787461	0.7778515	0.2024316	0.1427974	0.2368505	0.09311078	0.267826	0.1785977	0.06726632	0.05859837	1.414438	3.338684	0.1756658	0.1391847	0.3538275	0.2162086	0.5777508	0.4417162	0.5249787	0.674075	0.4894598	2.207024	1.829411
ASGR2	ASGR2	0.0632046	0.1230595	0.09596556	0.2703695	0.2670662	0.07189817	0.0941936	0.4659987	0.5115706	0.006053632	0.02394761	0.1840958	0.1756377	0.6359376	0.1199409	0.3260123	0.14868	0	0.114242	0.2738903	0.08883717	0	0.2212853	0.163101	0.1020659	0.2901764	0.2902078	0.09045907	0.08358839	0.2128432	0.1096844	0.2280908	0.1008109	0.05625037	0.008018499	0.5142176	5.025456	0.08813862	0.1853303	0.2071177	0.427541	0.03506623	0.1419408	0.7080272	0.2205721	0.2364861	2.063918	0.07316508
ASH1L	ASH1L	5.893444	10.58794	7.766252	9.086262	3.19156	1.255208	3.644705	5.810468	6.955679	7.808858	3.209603	12.10004	5.575267	6.967701	2.868877	2.536275	8.461579	4.011018	3.906655	2.801638	6.756969	13.56663	6.500492	3.834157	9.53364	3.780207	3.292768	7.211374	3.54115	9.145894	6.552603	3.454001	14.36085	12.6548	4.333789	3.471861	3.993535	6.046186	7.169384	4.1189	3.968717	7.339286	8.360698	5.854321	1.02718	2.786723	5.81102	11.94934
ASH2L	ASH2L	12.84334	12.45078	12.20513	13.26804	5.306034	7.42157	5.845999	12.17274	11.24544	9.646048	16.92026	16.86866	14.31893	11.04709	6.327913	7.809229	30.06137	10.00405	11.89192	4.094547	9.777844	15.02632	10.38759	21.0891	13.02972	17.27645	10.452	17.51556	9.357778	18.82728	15.27313	9.397607	12.79022	27.03864	18.78702	8.799034	6.827825	16.02727	15.54197	8.38554	12.86461	4.715892	15.24333	12.53151	5.990978	11.6881	12.13526	13.88847
ASL	ASL	2.581122	9.389608	6.97542	6.632364	19.98106	14.63715	8.526749	4.194059	5.394956	10.66707	3.346969	6.758108	5.823704	6.393957	12.01674	9.204937	11.02032	2.924988	3.982774	14.01438	6.946539	4.179043	5.796475	7.800639	11.72361	10.02113	8.407334	8.571148	9.008485	8.588322	4.549528	16.64338	8.417061	6.900151	4.005711	6.468274	3.335126	5.371573	7.592298	8.109218	7.957037	6.526072	9.303767	10.94231	7.632417	7.166578	9.953965	4.006998
ASNS	ASNS	4.41581	2.178056	4.655719	3.461267	2.267028	2.469176	5.872158	16.4004	3.353985	1.593634	9.770947	1.046694	0.7585698	8.663359	3.996189	2.562407	1.72137	6.525376	12.02129	6.255306	10.02047	2.347778	5.795846	1.218677	1.114609	4.652715	4.849331	22.69861	0.6073527	3.17036	1.3419	8.674918	35.65166	0.3489796	0.3988731	2.420277	2.27603	2.83753	5.035144	5.600714	28.34021	9.874131	0.8142164	5.900652	2.802628	5.597204	2.516521	16.53589
ASNSD1	ASNSD1	19.58444	16.64835	16.19112	12.77075	2.871508	5.775303	14.17253	18.70016	18.46699	20.16628	15.82818	19.94794	12.57521	20.57674	21.56804	15.52733	19.95958	27.16491	33.09643	18.9806	26.5358	9.016851	22.38989	16.63719	22.96135	14.7944	6.776777	30.0302	6.964356	18.45616	15.59111	18.14525	31.60461	10.19711	7.080616	14.31759	12.29247	8.52794	19.84767	16.90831	14.4805	15.57302	11.99751	18.70182	17.09381	15.27661	41.34979	23.38113
ASPA	ASPA	0.08334067	0.6630162	3.20565	9.536928	0.01419958	0.305819	0.1540972	4.175254	3.272585	0.09784672	1.103496	6.566836	0.1290403	0.7609563	0.02550844	0.3668961	4.677581	0.1001433	0.003239525	0.7793399	0.3490791	0.1040292	0.3974114	6.473788	0.3272729	3.371089	1.102446	4.675942	0.01269798	0.3757115	2.169424	1.491377	1.352147	0.866125	6.879321	3.380607	0.1718878	0.176202	20.61925	0.3481952	0.07599895	0.7815684	0.06672975	0.8120551	0.01876408	1.029107	1.605452	6.34581
ASPH	ASPH	51.6588	22.71495	10.26445	8.050105	0.6541061	0.8196064	22.42455	8.499146	4.633466	14.15546	6.366395	12.48021	6.788625	3.076216	17.01144	2.283658	12.96006	9.594356	3.800971	3.188438	72.47905	3.710668	4.909967	4.47499	6.381615	6.010798	2.093163	9.624899	3.263768	11.7677	16.50889	21.4121	9.207497	8.787239	2.380351	4.530288	9.677068	9.071125	4.952199	5.65353	8.801006	7.190076	3.037033	9.417723	3.062967	7.137758	6.659092	10.20631
ASPHD1	ASPHD1	2.443738	12.98831	0.8061605	0.2773192	5.833445	6.547439	38.28398	2.347484	0.4503849	4.231285	2.14068	3.876507	2.304312	0.4064231	3.961369	3.913435	0.280222	0.9918808	0.06561999	31.85751	28.58456	2.745973	36.96639	2.801285	7.762321	3.255385	0.8298762	1.040893	0.3665256	1.312341	0.1050035	9.660387	0.8396255	0.5270553	3.290255	9.754777	1.048994	2.059859	0.6769001	1.773887	7.071798	4.184469	0.289646	1.974429	12.97044	3.291418	3.486474	0.4584612
ASPM	ASPM	2.683422	2.776063	4.414398	6.220818	0.4179776	0.7929088	0.405765	4.181727	2.279237	6.155927	1.584597	3.922087	2.691606	5.692131	6.687999	3.194365	5.15555	6.644393	4.625747	1.702806	1.957827	1.256892	8.138342	0.8266181	2.00357	1.51107	0.5581341	5.077729	2.727889	5.788929	4.400145	1.317424	1.607979	4.654695	0.3103155	5.064384	0.9246583	2.10075	4.677568	3.565414	4.111031	4.203697	0.4931886	2.755891	1.971678	3.147293	6.954336	2.564992
ASPN	ASPN	2.077154	12.08659	0.3547229	0.2985167	0.2271617	0.07248034	0.1826083	0.5303878	0.1882761	0.2135927	0.5230662	3.090975	0.7887211	0.2183922	0.02015201	0.2464891	3.01909	0.8376835	0.1996229	0.2094612	4.320035	0.6472028	2.020087	2.864399	2.778094	0.7252207	2.532137	1.271882	0.1865873	2.617713	4.085041	0.3368855	0.5284612	1.865622	0.4122547	13.15052	9.996503	0.426491	1.023508	15.42099	0.3538083	0.7918437	0.9639754	11.84077	1.348973	1.87053	0.4774047	5.954242
ASPSCR1	ASPSCR1	1.326999	2.436514	2.478366	3.557741	9.348655	8.146161	3.157334	1.293365	2.636672	5.748058	4.582591	3.192207	3.204433	3.400496	1.526552	6.612651	3.988321	2.626899	3.252928	6.286954	2.401549	2.90725	2.488721	8.101476	6.271951	2.698995	3.258661	2.157931	3.565228	3.385481	2.647782	1.149713	2.566148	3.015005	4.007407	2.867088	4.732741	2.512683	2.549259	2.289965	3.370398	4.070894	4.201032	2.850992	4.845877	6.182028	3.171667	2.367161
ASRGL1	ASRGL1	0.2711072	0.3627154	1.309576	1.177887	4.100934	9.451437	0.6845302	0.7508898	0.6569262	4.174314	2.35779	0.8410099	15.75234	3.160701	0.6186658	5.84135	3.453955	0.2556646	2.142051	1.040974	1.058868	0.3950581	0.8710757	0.4521059	1.227708	2.675123	7.438405	1.103803	1.578746	0.6587186	2.921449	1.445801	0.634937	2.409726	0.7836657	2.067045	0.3206815	1.335168	0.6562586	6.661679	3.426609	4.683704	3.703307	1.13269	1.341325	0.1926026	0.633226	2.892737
ASS1	ASS1	1.852434	2.358535	0.9140326	0.3363472	1.553471	11.68074	0.5797005	1.534025	3.039512	0.271818	38.13033	1.440755	1.101492	5.408551	0.2719971	0.4491354	3.567746	0.2374352	0.1865329	0.4317836	0.1657739	0.2495849	2.223071	2.172523	1.01914	1.608933	4.289137	0.6607649	0.6970332	1.359702	0.4676271	0.05629661	1.053457	0.5372925	2.114439	2.268414	20.85212	0.6979712	1.585386	1.215835	0.8804185	0.4981244	1.786984	3.82944	0.7202945	12.47501	2.0889	0.4126903
ASTE1	ASTE1	1.800197	1.396545	2.677515	3.044911	1.291617	2.484302	2.305884	3.309413	3.100438	2.309195	2.39539	1.775791	1.061528	5.387332	2.110894	3.192878	4.097362	1.584864	1.505181	1.495961	1.758153	2.212398	4.720743	2.432501	3.605286	3.294332	1.512376	2.321167	1.540038	1.546482	2.607792	2.512883	2.80782	1.671606	1.508961	2.018869	1.136831	2.465541	2.084269	1.977845	2.452697	3.312209	3.245936	2.930474	1.933852	1.599311	2.126156	2.880333
ASTN1	ASTN1	4.784157	0.01427259	3.059321	0.005226295	0.009034273	0	0.02745177	0.1139057	0.01098751	0.008191254	0.002160256	0	0.0172842	0.0397152	0.003606525	0	0.007185035	0.04122715	0.008244398	0.04856199	0.005724134	0.008273381	0.02328855	0	0.0212472	0.004908021	0.005416333	0.005153744	0.00323156	0	0.001649061	0.04019405	0.06183856	0.001522263	0.0368898	0	0.01121652	0	0.02834824	0.01067634	0	0.07591776	0.05054264	0.005132364	0	0.007384444	0.02295382	0.05040034
ASTN2	ASTN2	0.2259126	36.40619	5.632287	1.055713	1.86754	1.149359	1.297087	0.1896344	0.2573133	0.9200499	0.712102	0.7493476	1.318872	0.6968768	0.742529	0.6874918	0.7512081	0.6884448	0.2173217	3.001298	10.16507	1.797944	0.3378672	0.4048066	2.377074	0.5665265	1.058031	0.4933583	1.174638	1.24184	1.085355	13.30205	20.52967	0.5812041	1.223493	0.2330319	4.957861	0.243556	0.3727211	1.060537	0.3047508	4.640645	1.379982	0.4576082	0.4416764	0.2540739	0.5519855	42.74332
ASXL1	ASXL1	10.97361	12.7516	11.35205	16.06296	14.14494	13.75637	10.41014	9.312025	8.540877	11.59136	8.519108	7.938536	10.8752	16.85059	13.45036	4.388075	11.50168	13.60928	14.14992	4.927729	6.673997	17.26344	14.14154	11.13733	28.7143	8.346447	7.754209	15.85377	15.45335	12.81223	11.84117	7.466028	11.78184	18.88945	55.19917	7.068754	7.799733	11.61861	16.89121	7.663087	9.169825	21.14251	10.60144	10.09493	8.206804	6.609486	15.38451	17.63054
ASXL2	ASXL2	3.765602	5.530435	3.827525	3.144761	0.6733947	0.875222	2.306644	5.271215	6.284835	8.458686	3.292148	7.629721	7.229279	5.647987	3.337984	2.745276	6.436831	2.910129	2.121693	2.459484	6.003226	4.364103	5.81172	1.898999	7.645385	6.170036	1.685681	4.536959	3.657621	6.145044	4.994754	6.580192	6.209138	6.190625	3.225723	3.793025	4.340747	3.05529	3.984147	4.50508	2.408454	4.540402	3.685205	5.361814	2.387016	2.246896	2.560985	4.992864
ATAD2	ATAD2	4.318096	4.222838	4.831902	13.91901	1.821776	1.115038	1.961826	10.30672	4.846023	15.15825	8.684457	6.606544	12.4139	10.39215	7.01621	4.595054	12.81696	15.80828	4.662449	2.411808	5.422159	4.072462	13.1381	3.177095	5.144184	6.27028	1.536799	10.52418	6.904975	8.004046	10.96089	3.117382	1.542273	4.411663	2.030827	7.428822	5.28485	5.374091	5.795394	5.547859	15.37802	11.15786	4.387788	4.644004	10.31886	10.52541	22.59941	14.23282
ATAD2B	ATAD2B	1.255496	1.116741	1.601835	1.130528	0.2000467	0.2540512	0.7136204	1.808723	2.004193	1.232663	0.8884947	0.9476276	1.288383	2.804515	0.4997155	0.7495262	1.624383	0.8068984	2.617244	0.8382841	0.9316751	0.7937379	2.491604	0.694702	1.362059	1.325665	0.6412331	1.415763	0.5511992	1.601253	1.281289	0.7062254	1.301509	1.492479	0.5461551	1.601455	2.267283	0.6400719	1.489694	1.107134	0.7920374	1.261622	0.7783218	1.261737	0.607225	0.8526492	1.445965	3.515381
ATAD5	ATAD5	1.18118	0.8723869	1.028995	2.829722	0.1057412	0.2305484	0.2932573	1.359656	1.113129	2.520425	0.7388726	0.7596225	0.8373059	2.668553	1.362523	0.9967855	1.909934	1.681583	1.337544	0.5052369	0.7459094	0.4153163	2.256354	0.9818822	1.552911	0.8680683	0.32402	1.08244	0.9413884	1.608666	1.293191	0.5731267	0.6859414	0.6453806	0.143925	1.343029	0.8460473	0.9305944	2.135435	0.8677826	0.5187855	2.177011	0.7098887	0.9767183	0.714186	0.9091247	1.907997	1.650339
ATF1	ATF1	9.093035	6.448431	7.605425	7.55491	1.03533	1.290473	4.345527	10.00822	6.573058	4.619312	6.176681	3.699596	5.030311	9.67342	7.778531	3.624842	5.810054	6.000821	4.431772	6.094134	6.542883	3.295951	7.367519	3.133441	7.595595	6.566086	1.929123	6.284372	2.888101	3.789639	5.008724	7.844351	7.41361	5.261164	0.7227857	7.278396	4.531323	8.841536	7.493442	4.700396	4.630081	2.196956	3.093618	5.845031	2.585358	3.20645	7.97355	5.758084
ATF2	ATF2	10.36882	9.141471	10.9609	5.84192	0.8455528	0.7228989	6.180168	10.6804	9.599822	9.857695	6.725735	8.569946	6.612504	9.413023	6.321106	6.048992	9.136469	6.224144	9.912418	8.689474	12.09591	6.08087	11.55835	6.429915	12.51633	10.74721	2.227051	12.8794	3.215839	8.012819	7.537695	10.41302	12.20104	6.575748	2.676723	9.143859	7.94975	7.14378	9.848846	5.794738	7.070159	5.978893	4.088431	7.143785	7.61459	4.335863	8.67904	14.6497
ATF3	ATF3	3.229395	0.8379186	3.753869	6.844086	2.638786	0.3988213	1.205757	4.47495	3.798611	2.074478	2.587883	8.204694	0.4576104	2.971941	1.158142	0.4269833	1.116007	8.330942	4.337351	16.61309	1.699969	0.6783272	3.621813	1.439097	2.477567	4.575486	2.004529	5.299492	0.3017517	3.145114	3.425194	1.941976	1.441496	1.435303	1.052666	10.50877	23.17601	4.997722	4.857081	5.160879	7.480514	2.502739	4.355748	5.014509	0.6616072	1.978905	7.932999	3.919106
ATF4	ATF4	73.70667	98.1346	65.88826	60.87723	100.6982	185.1823	87.37378	134.4451	84.71322	207.7379	154.6874	163.0859	118.246	94.03009	107.728	90.48601	95.2303	272.0226	313.3314	187.2737	67.47925	152.6525	80.83215	145.0325	78.6881	126.345	149.2989	119.0583	65.15014	48.02808	186.4337	99.41764	201.6407	106.2733	55.28391	162.1657	241.3719	236.654	103.8716	99.80573	151.8323	124.8527	88.77619	95.79195	140.3283	196.1033	118.3404	139.6761
ATF5	ATF5	10.49019	7.251215	18.88553	31.29843	24.05231	44.06639	16.69804	23.27668	23.78873	12.2211	19.38532	25.12294	11.58823	23.78638	17.33885	23.57016	15.58967	16.60609	8.634671	23.36552	9.659915	9.2719	27.71479	23.29233	14.99637	29.67776	40.54843	24.96993	14.7762	13.88191	32.29272	16.23955	18.04323	13.54168	18.26955	52.80447	18.60382	16.04756	12.14437	17.30883	20.09011	19.13006	12.64463	22.70024	17.5266	14.75116	52.67442	8.684632
ATF6	ATF6	12.07573	15.37546	15.39927	13.10969	8.341407	4.515369	9.306681	12.02132	11.97137	15.14041	7.094077	19.27875	8.71249	9.300345	7.993094	7.542831	8.724109	10.22738	7.51116	6.432094	14.25701	13.25454	9.920491	8.593274	11.82388	7.915651	7.229016	10.43201	5.92599	14.42162	8.011502	8.509065	20.756	15.36082	5.544441	8.330456	9.152906	11.02611	9.15214	16.47488	5.401123	13.02309	10.15903	13.6701	4.162691	7.89095	10.92796	9.410273
ATF7	ATF7	7.255627	6.434452	3.733036	3.882726	5.328083	5.832942	5.903117	6.834064	6.656126	5.360742	5.332785	5.469012	5.769391	5.015306	5.499419	3.793519	5.895179	3.301537	5.929276	4.579584	7.694244	6.225328	4.27712	4.416927	5.913861	5.083655	6.176377	6.10869	8.035147	4.697093	5.41703	6.14224	9.468263	9.637698	5.602006	5.587649	5.822962	7.194497	8.435435	5.031671	6.799705	6.532206	4.997753	6.217483	4.716816	4.067006	4.492592	6.942305
ATF7IP	ATF7IP	13.12351	12.17291	3.601797	9.491763	1.879736	3.826337	4.785038	12.62053	8.548212	6.117877	5.176726	4.592604	7.724606	13.95874	6.12145	5.190638	7.033502	8.746009	7.39357	3.630311	8.246183	10.59921	8.406516	4.022466	6.089131	8.023496	4.823357	11.36683	3.923823	10.76615	4.861713	8.39611	13.24532	11.43425	2.803635	5.74822	7.062012	5.75911	8.327425	3.7706	6.733247	5.318735	4.77278	6.560624	4.955472	3.114992	5.246993	9.214597
ATF7IP2	ATF7IP2	0.08618809	0.5707769	1.358473	2.886784	0.1008001	0.9026177	0.9626379	1.757012	3.5212	0.009434232	0.08086206	0.1805508	0.1990698	3.060342	0.2154782	0.5689338	0.09309741	0.3426341	0.7715046	0.9567147	0.1087802	0.7051329	2.52658	0.05016778	0.6546086	0.7230857	1.90656	2.157291	0.01628345	4.99214	0.08072012	1.636798	0.332545	0.05478932	0.0312409	1.62736	1.885303	0.618115	1.88679	1.102835	0.3107731	0.1120298	0.1251563	2.063985	2.755719	0.2055373	0.5397543	2.293427
ATG12	ATG12	8.322271	2.666105	5.57775	6.404045	0.7458558	2.076914	4.248568	5.836891	4.416698	3.778562	3.010102	4.686212	3.634491	5.291935	5.818711	2.056903	4.41821	3.672334	3.947314	3.111582	5.086634	1.387487	5.402066	5.401423	6.156524	4.355992	2.049386	4.572299	0.9233201	3.193115	5.205052	3.973709	6.601207	3.805729	0.5705873	6.510484	4.508172	4.84463	6.214697	2.975836	10.00048	5.299017	3.484682	3.13119	4.346174	4.97147	3.584127	8.074119
ATG3	ATG3	11.35986	3.982713	7.606703	8.291249	2.550452	4.091642	5.898758	16.36615	10.33956	8.939049	5.132571	8.282365	4.638756	11.28455	14.45506	10.04584	8.323458	5.095668	4.651825	10.06323	10.06298	4.526794	11.00518	5.348077	8.826248	17.48166	2.299732	7.447383	5.006686	5.320609	8.114121	8.725397	5.23042	7.30686	2.577847	14.52333	3.394508	7.811107	5.286052	9.484121	11.96046	7.969933	11.6919	9.195751	7.87902	9.791565	6.696063	7.179268
ATG4A	ATG4A	4.554165	3.798634	4.675133	8.269171	1.69685	2.908678	3.716824	6.266077	5.073801	4.454601	1.622989	3.148409	2.933968	6.563248	6.286412	4.46631	4.011291	1.13103	1.710469	3.503013	6.013517	0.8114279	4.491795	2.607042	4.875699	5.307343	3.141334	9.562493	1.985964	4.440638	2.659294	4.706525	3.704825	2.512241	1.950903	5.617717	1.322214	2.916705	6.279001	9.338343	4.44051	4.098759	5.090527	5.393982	4.353266	3.489678	3.499525	4.436126
ATG4B	ATG4B	6.20461	5.293153	5.918059	10.40512	12.57885	29.1575	12.45905	5.954552	7.825124	26.97252	9.015997	6.967587	19.42379	9.974471	11.9977	11.10814	10.94721	9.53029	16.63294	14.06472	10.1416	10.73388	9.944699	16.25169	12.78466	11.47222	10.26669	7.156159	12.21057	6.740512	11.03346	13.00708	9.148822	8.518169	22.13772	9.21133	22.15495	13.20825	11.97554	9.955746	10.44599	4.906367	21.19104	7.792226	10.15489	15.68443	9.897593	9.767985
ATG5	ATG5	7.393211	4.990512	9.8451	10.61169	0.7097007	1.348598	4.463643	13.49306	7.703047	5.052478	2.071623	4.682474	4.259425	9.737126	10.53516	3.67501	3.632427	3.424037	5.963185	5.842014	5.204155	1.579084	10.11337	5.612715	5.12848	8.58697	2.187324	9.410745	2.512273	5.436547	6.225808	6.157966	4.90227	3.032995	1.136444	9.80243	3.367875	5.346445	6.070468	9.343689	9.799618	5.203995	3.910454	6.020828	5.214832	6.565826	4.790648	9.208976
ATG7	ATG7	2.683272	1.851794	3.361717	2.918002	5.347607	2.765444	3.02295	4.538409	5.720347	3.481267	2.308763	3.834946	4.348037	3.886792	7.913658	3.048084	3.261692	3.084214	2.722357	2.925953	2.839396	2.966339	2.647674	1.817332	4.101134	4.570574	2.578389	1.82796	3.016109	2.443498	2.916763	3.91322	1.977915	3.685129	5.709756	5.332878	1.28522	2.574051	2.31237	2.45221	4.682397	2.866673	3.329481	4.964827	1.59592	2.651208	1.876945	2.41688
ATG9A	ATG9A	13.81713	11.05649	23.45292	7.579123	17.15666	22.79394	10.06973	6.086552	10.79675	14.02492	12.15165	14.04082	15.79129	9.143188	12.20119	11.3806	16.66876	12.40828	11.75704	8.136645	9.869378	14.50237	18.03709	13.76385	18.64608	12.60329	14.60585	22.72335	23.83693	17.31749	12.78218	14.67886	17.54295	12.28998	32.10128	7.526384	12.28202	5.618805	12.30573	10.27486	15.88921	11.02598	12.08791	9.441481	13.5641	13.18912	21.39411	10.4428
ATIC	ATIC	18.40634	28.54375	37.8182	20.36277	33.08679	53.1529	25.86834	28.84452	25.55713	38.60869	53.40549	20.48693	38.38649	29.82257	51.2623	33.42767	30.3518	61.60793	56.0573	20.67896	29.88975	58.7088	56.52306	29.88013	32.47972	26.56101	29.51698	23.86674	46.95454	27.02518	54.45364	33.38328	31.84602	27.37441	37.44653	21.5196	42.50432	17.76729	25.30477	26.89653	19.08889	22.27331	34.3857	26.0359	35.61757	31.46977	52.2753	18.60685
ATM	ATM	4.207928	4.304763	1.960145	9.230152	0.4264793	0.2754212	3.839227	6.079874	8.218786	7.026486	1.38139	4.405548	6.037541	11.95227	2.079461	2.950127	9.93731	2.529522	2.563737	6.292007	7.50758	2.91982	7.263578	2.293888	5.585335	4.509058	1.900352	5.61218	3.007066	10.16109	3.859031	5.510013	5.546707	10.18232	0.3050781	3.671897	4.60361	6.839541	3.263538	5.35028	2.23205	4.39685	2.230505	4.649568	1.089409	1.327405	3.473913	5.37815
ATN1	ATN1	45.54156	79.66713	37.63454	56.97347	58.23243	71.20455	41.15644	23.9893	31.08036	43.91966	31.38002	37.13382	55.11181	22.48747	51.34684	36.92772	35.93125	54.5874	40.44523	41.19635	57.49876	63.13029	31.96106	61.44924	62.09712	36.48479	43.21116	42.46056	59.84492	63.32877	47.11535	55.29242	59.64646	80.70559	126.7564	32.14755	33.51069	53.99986	47.24439	30.99434	30.08673	41.76521	42.39097	54.65703	34.74655	37.99096	40.18915	39.16499
ATOX1	ATOX1	7.008327	9.901167	14.22444	19.82291	43.36698	129.6936	9.680323	11.25979	14.90101	19.81801	14.64845	9.332045	62.48279	13.4883	17.97579	16.51484	10.29436	5.328367	8.524649	26.30881	5.372332	6.035818	11.65081	13.71677	8.201929	15.07014	39.372	12.51564	28.96456	8.537941	8.482867	14.9224	4.526233	10.09505	17.86618	28.7618	13.04075	9.949032	9.501588	17.62531	17.53302	8.226501	83.03486	9.999221	24.7967	24.00118	11.0188	5.53539
ATP10A	ATP10A	3.361321	3.017522	0.9699494	9.902593	1.806514	8.899162	3.312687	0.9926198	12.6283	27.17504	4.176692	3.569652	17.06581	1.68029	0.2170413	13.69604	1.989024	2.999823	0.4420239	5.506546	0.2279827	1.026566	7.766543	10.11421	0.7137247	5.51886	2.726176	14.91132	36.0293	0.4332988	4.557857	0.06282817	3.60603	10.79666	0.1377133	6.590165	18.95863	9.366875	5.280255	11.88048	0.413811	1.324936	9.021023	2.639405	7.815897	6.156919	10.43768	2.94841
ATP10B	ATP10B	0.04313672	3.145331	5.625601	1.057265	0.2903105	0.3412037	0.4482509	2.028711	0.132292	0.2492266	0.3620303	0.2236159	1.836741	0.175394	0.03667511	0.08822294	1.165538	0.2378251	0.1559389	2.26019	3.35658	0.9113268	5.196585	0.1889905	0.546212	3.908963	3.873171	2.531351	0.03417653	7.319434	0.8746951	4.081533	16.95063	0.5114606	0.5331344	1.447893	0.1414367	0.4210782	2.226378	0.04777024	1.340257	2.501329	0.6019652	0.9213542	0.05503577	1.82226	0.08714335	11.54209
ATP10D	ATP10D	4.125653	4.491898	3.272058	2.64434	0.8218509	0.5444342	1.540283	3.952143	3.171866	3.0923	0.5564925	6.3664	2.717918	5.846188	1.639393	1.511772	3.95744	1.643053	0.7285673	3.829412	10.11036	1.47946	4.521532	0.6547968	2.454432	2.307545	1.852023	3.944191	2.198755	6.770297	0.2362151	7.294691	9.393649	1.955437	0.2606994	3.906029	1.399365	2.962022	3.96746	3.60126	3.263622	2.01926	2.552627	6.276622	1.277961	3.338212	2.532256	3.599331
ATP11A	ATP11A	3.630511	9.321331	1.15652	0.4330282	4.227944	2.540615	1.336081	2.055078	6.733605	13.87275	5.112055	1.027854	6.652868	7.796397	0.4820605	3.258491	3.810696	7.046085	2.719032	0.2842632	0.5599281	5.023157	8.152642	3.016413	0.2747443	3.598534	1.807192	3.339883	19.28147	9.29963	0.4684596	0.4539576	4.240619	9.372918	7.746244	1.256225	8.275869	1.021177	3.928649	11.55041	1.683449	2.638585	14.68036	1.882084	6.220253	3.390699	4.843065	3.380401
ATP11B	ATP11B	10.01334	4.469748	8.150498	6.454498	0.3186313	0.5797096	5.114692	9.406399	7.291979	11.0429	2.868218	9.319785	4.366633	11.33255	10.89402	5.888633	9.0365	1.963104	2.96341	4.569866	10.05132	2.629055	11.81538	3.040264	10.81008	9.402334	1.162435	6.876254	2.819452	7.811954	6.679028	9.328653	5.763212	9.522363	1.656601	6.202049	1.489802	7.503246	3.061093	7.958197	5.470339	6.441326	3.808941	6.930747	2.381008	5.713741	6.300423	13.33994
ATP12A	ATP12A	0.003542986	0.02299401	0.25104	0.007217041	0.03274822	0.2328624	0	0	0.006827742	0.1696707	0.01342403	0.003558498	0.2371874	0.01958682	0.3249636	0.003807269	0.1339454	0	0	0.005294188	0.02134218	0.1747993	0.006891296	0.01443594	0	0.05422026	0.1458496	0.01601292	0.003346869	0.02087943	0.01366322	0.05946894	0.39934	0.2333339	0.004494836	0.192166	0	0.009881368	0.01806755	0.02764323	0.06796375	0.011794	0.03350151	0.003543665	0	1.035021	0	0.03728481
ATP13A1	ATP13A1	12.81433	18.13291	18.03568	19.93297	25.79772	34.65158	19.17254	8.146525	12.15181	11.90443	13.25576	15.26901	11.18549	17.23265	11.83772	11.31094	11.15558	14.81942	7.976456	8.908638	17.24278	20.38863	23.015	15.90352	11.39457	11.65989	15.29996	17.89275	25.74355	17.32747	11.30367	17.25436	18.64462	16.95443	31.70351	12.68784	17.88744	14.3821	14.61684	11.36728	11.11068	14.7026	14.88848	17.82886	23.39144	14.79318	19.71578	8.565688
ATP13A2	ATP13A2	17.2659	17.15239	17.49208	19.90129	52.26722	22.97803	11.55727	10.24646	27.44009	46.20775	17.81054	24.71983	37.56308	19.12347	20.13886	31.51864	24.72468	8.544023	15.419	9.55803	36.18865	23.86735	25.14216	16.36987	20.29759	38.28417	26.00886	16.63929	33.95334	27.75759	21.10299	29.38307	11.66293	21.04818	51.58944	12.04195	4.887073	17.53465	13.46386	23.77283	22.19287	10.81422	30.18485	18.75551	23.82448	15.02974	15.96483	5.558472
ATP13A3	ATP13A3	10.82713	4.909696	7.089674	12.11096	0.7794659	0.586829	6.761075	11.3357	8.574081	14.85501	5.418127	8.329773	14.16361	11.80987	27.76864	5.050474	7.496943	4.839592	4.327042	6.757309	9.548028	4.369523	13.68651	4.776184	11.61043	9.073103	1.757943	7.722072	3.226735	7.272477	9.080273	10.21331	4.577191	8.964106	3.46848	6.340967	3.607849	9.502635	5.396516	7.917675	11.88878	8.769761	6.063117	7.043894	5.928638	5.23823	12.98478	8.039452
ATP1A1	ATP1A1	172.4021	200.5712	404.1983	742.3341	294.9106	407.2085	389.4656	298.2613	307.0517	857.0144	325.3414	664.654	801.336	81.4376	157.0293	226.9282	517.3422	588.6752	130.0095	377.2855	290.7193	527.1898	255.5868	201.4461	639.998	330.7492	399.0389	433.3643	637.1222	351.4335	409.2512	413.9935	281.8332	596.9873	137.4114	150.9622	142.0625	680.5687	368.5578	491.997	414.5418	384.8975	367.802	227.4819	317.7248	218.786	204.0913	47.93854
ATP1A2	ATP1A2	0.0374832	0.1922962	0.0126471	0.007635304	0.02309743	0.01263374	0.01145868	0.02971596	0.9615205	0.01436032	0.01578002	0.07278479	0.01893838	0.01934051	0.002634459	0.01074112	0.1553542	0.06570588	2.887686	0.003734008	0.04014056	0.04593027	0.04617431	0.02036344	0.176933	0.01195054	0.01186941	0.3595246	0.0165239	0.06942412	0.01204589	0.004194364	13.53542	0.0511505	0.01902134	0.05706749	0.08602996	0.01045404	0.3631784	0.3119498	0.04036636	16.78365	0.005907181	0.02749295	0	0.003596076	0.01397257	70.60245
ATP1A3	ATP1A3	1.093852	0.1196479	0.07153387	0.381793	1.951523	0.1436934	0.01761197	0.6576962	1.730989	0.01765741	0.3531361	0.2283692	0.1241952	2.262597	0.3368898	0.4193303	0.05679067	0.1110887	0.02221497	0.05968727	0.0267349	0.03269649	0.6095931	0.08346279	0.08396916	1.592868	0.4378379	0.1180398	2.943172	0.03104136	0.03554785	0.01289345	0.2744449	0.04101818	1.816514	2.565593	0.080596	0.0771256	0.2350334	4.343962	4.436074	25.78194	0.3631728	0.6361537	0.2930913	0.01326518	0.003436127	0.1940091
ATP1B1	ATP1B1	17.13534	25.7984	110.4686	7.716888	3.374646	5.412833	5.372308	26.71421	113.1034	21.98946	12.87746	43.11929	5.147598	4.235675	25.45349	13.54321	68.93512	5.273984	12.52967	103.3166	33.27208	24.85189	5.410172	3.629823	21.95859	111.0215	17.88499	95.27145	10.23409	39.14459	10.48587	33.09147	126.4982	26.22052	1.327925	18.07976	7.456273	39.44001	8.223401	4.634727	23.59778	143.0821	12.12063	68.96369	3.659025	15.24655	0.98041	10.75797
ATP1B2	ATP1B2	0.09127624	11.25974	49.59492	2.289864	0.615313	1.65158	44.66367	0.7655143	8.171626	0.1150301	6.049111	3.517458	0.3640841	1.110133	0.1215518	0.1342213	28.33265	1.215804	12.60805	0.725029	0.8456422	4.424265	0.6821163	21.04859	1.294949	0.7213997	3.696603	13.46523	0.195138	13.2778	0.06484192	10.91398	27.59984	0.4104423	1.572419	0.1371379	25.54877	0.3081623	4.170816	0.3223457	0.6159736	46.90378	0.6529905	12.10843	0.2235346	1.168354	0.2363837	10.55594
ATP1B3	ATP1B3	53.29219	44.0733	72.61718	87.71313	27.80998	43.44794	92.87565	61.15727	57.67251	53.78409	61.37567	58.30917	37.59622	35.1857	92.82173	66.4433	135.7752	103.5073	54.33119	107.0997	57.80816	80.59534	50.76781	46.27351	47.4818	145.6997	43.99195	150.838	43.80065	54.82847	92.46492	84.65114	50.57296	107.4271	36.75641	55.6277	33.00984	144.4614	68.25181	79.43414	89.19848	60.27567	63.2703	107.6769	61.83736	115.3703	56.4639	33.88014
ATP1B4	ATP1B4	0	0.04891294	0.01335033	0.003358275	0	0	0.003779949	0.01568415	0.002118083	0	0	0	0	0.003645701	0	0	0	0.00361247	0	0	0.002206904	0	0.006413395	0	0.004095862	0	0.01044117	0	0	0	0	0	0	0	0	0	0.02162229	0	0	0	0.06325057	0	0	0.2506417	0	0	0.007374751	0.01040975
ATP2A1	ATP2A1	0.1509635	0.4230757	0.2951982	0.3983674	0.1359129	0.9193519	0.4798533	0.3590429	0.1300342	0.3943373	0.6759836	0.1240564	0.1603494	0.89148	0.0723428	0.3060141	0.4986677	0.0639022	0.1943136	0.1999465	0.3260877	0.1194873	0.2135505	0.2749323	0.9248424	0.2789397	0.456311	0.08011814	0.7616516	0.1819747	0.3539376	0.5413372	0.0912067	0.1374069	0.121877	0.1762971	0.3318611	0.1770266	0.2493239	0.3265867	0.3394686	0.7918684	0.2635952	0.164719	0.3033287	0.3900586	0.2340507	0.2527434
ATP2A2	ATP2A2	32.01747	27.69542	26.5327	45.33731	22.34893	10.8193	25.92649	26.23247	25.4796	35.49768	23.50331	23.3532	32.69006	19.66577	43.37654	16.32622	26.59579	36.65482	21.46422	15.84838	33.48895	39.87326	10.16993	17.34712	27.49026	22.43096	28.17919	26.26363	33.25857	16.65609	35.82795	37.70613	27.43891	44.50134	24.70882	21.30612	17.53403	27.4535	22.07698	22.51962	22.35818	29.32307	34.69433	35.81541	17.64285	23.15394	35.31749	20.37917
ATP2A3	ATP2A3	2.440717	1.699818	1.451359	2.437029	9.231349	2.617422	1.758889	16.0136	16.32087	0.4329845	5.579727	4.350151	4.631606	82.94031	1.694566	11.94603	2.263433	0.5102906	0.4099322	2.207364	1.758903	0.7465459	23.42132	1.128744	1.715868	26.01774	4.540376	1.759403	6.783122	1.155222	0.8936953	4.44931	17.73727	0.5689505	4.912584	17.75417	1.856549	2.534372	2.517826	6.694465	2.2498	4.324577	2.995488	14.77956	3.373061	0.8214162	0.6510896	2.957742
ATP2B1	ATP2B1	7.452024	28.52174	7.417239	5.19893	0.9807149	0.2409734	9.7478	9.407828	4.966946	4.592088	3.605537	12.25185	4.41639	9.702215	14.20783	2.782721	16.40446	8.723781	10.72566	8.536694	16.8073	2.885199	16.70666	2.530844	5.335814	8.913131	3.294205	6.766022	1.613062	29.23736	5.511064	17.47253	22.38273	8.812797	1.034794	4.623731	4.204554	8.442924	8.204835	4.253003	6.606416	9.503188	2.398451	16.42081	2.626651	2.352367	7.922062	10.50276
ATP2B2	ATP2B2	0.07586417	0.3488141	2.95725	0.006307545	0.01022188	0.03718098	0.09229398	0.04050491	0.004972754	0.03707217	0.01759849	0.006220108	0.01564505	0.03766065	0.03427725	0.003327474	0.01170655	0	0.001865635	0.01619454	0.1233146	0.01198204	0.02107998	0.008411144	0.003846443	0.005923424	0.0196107	0.001166247	0.02340075	0.03649638	0.008956031	0.007796193	0.00493889	0.001377899	0.003928394	0.1127027	0.04061119	0.004318056	0.035529	0.01207981	0.3798404	0.1151028	0.02744965	0.001548545	0.1620928	0.01559632	0.0536739	0.3731115
ATP2B3	ATP2B3	0.002088923	0	0.004228904	0.03404098	0.01654984	0.3775592	0.009578815	0	0.004025595	0.002000736	0.2110594	0.002098069	0	0.1755337	0.002202259	0.004489485	0.003509929	0.004577202	0.0327229	0.003121421	0.001398135	0.04445751	0.002031533	0.03120826	0	0.001997996	0.003307385	0.01730872	0.2111424	0.005275878	0.002013938	0.02279064	0.002221211	0	0.01060051	0.002981576	0.09931286	0.02621697	0.02929442	0.006519312	0	0.2387427	0.04444264	0.01253594	0.004859964	0.006012235	0.007008167	0.02418118
ATP2B4	ATP2B4	53.74635	31.19704	32.71599	11.65119	28.59457	19.59921	21.61626	23.21051	27.4273	21.99705	8.017264	75.37726	19.32685	12.05947	23.01793	17.18329	26.2221	36.363	9.291881	10.42422	26.68984	21.55354	9.366611	20.51288	18.93215	18.88852	21.05495	25.65005	10.64273	24.89612	18.71926	11.84119	75.39093	46.80259	16.4128	16.12701	21.37636	17.81278	39.52122	38.56663	15.0556	58.43928	17.68512	28.37939	21.5524	10.17661	19.16592	79.33737
ATP2C1	ATP2C1	22.42192	5.726755	11.73722	16.41038	7.822436	2.96291	9.749241	21.4545	9.62741	27.15111	14.85206	11.85375	9.081016	13.3367	22.39594	9.782853	13.53645	14.28003	12.63019	6.914756	16.64407	17.85282	15.73785	9.133083	14.65357	13.26765	5.992196	10.71706	7.043998	12.02904	19.97403	13.07493	11.91407	11.78384	7.950859	11.18816	7.102551	15.67608	8.40135	17.36317	21.48479	14.46483	9.744481	10.93179	7.92974	9.244497	11.91542	9.361081
ATP2C2	ATP2C2	0.002140635	0.01587741	0.01516757	0.0370639	0.00282659	0.04870142	0.0490797	0.04072929	0.03025182	0.01845238	0.002703552	0.01505005	0.04055833	0.06863806	0.04287875	0.01380187	0.1258886	0.01172628	0.0309535	0.04478169	0.02149119	0.006212463	0.02706371	0.08140574	0.04254526	0.02456948	0.04406038	0.01451225	0.3356757	0.03424106	0.02063793	0.03233745	0.3254963	0.01333574	0.002715732	0.02749847	0.07018715	0.03880641	0.04366488	0.04342454	0.03025693	0.04037958	0.02024125	0.04924403	0.05478301	1.044301	0.01436331	0.04280146
ATP4A	ATP4A	0.004046785	0	0.2293895	0.004121637	0.07480977	0	0.004639161	0.105871	0.02339586	0	0.0613315	0.03251602	0.02555797	0.281887	0	0.008697294	0.00339982	0.1241411	0.004876363	0.024188	0	0.06655168	0.04329165	0.02748113	0.301613	0.02709445	0.01281452	0.01828989	0.02293668	0.003406914	0.0195076	0	0.02581837	0.007203056	0.0616078	0	0.08624591	0.03385937	0.005159171	0	0.01225704	0.07184565	0.01913264	0.00404756	0.01883002	0.005823628	0.02262773	0.01703462
ATP4B	ATP4B	0	0.009806009	0.04282334	0	0.01396578	0	0.06062399	0	0.02038228	0	0.01335787	0.01062288	0	0	0.02230083	0	0.5597982	0.01158758	0.01274474	0	0	0.2967175	0.010286	0.08618879	0	0.05058098	0.1004752	0.04780202	0	0.02671268	0	0	1.383304	0.02823859	0.0268361	0	0	0	0	0.0165042	0	0	0	0.0105786	0	0	0.01182785	0.07791222
ATP6AP1	ATP6AP1	33.2514	87.18655	66.10219	41.42807	94.98284	157.5869	46.73701	36.91674	38.36642	67.87107	25.51715	82.2707	126.0183	41.0404	26.08693	72.60616	44.50074	27.20149	29.3704	79.01042	55.29683	30.39012	43.70423	53.60773	52.88465	47.10658	65.63127	64.13637	197.3168	63.82488	38.24319	104.0283	48.58312	38.78988	148.9033	41.40789	53.74638	48.63373	58.62685	92.59626	53.45203	67.20602	97.56758	54.41977	49.7046	57.914	32.76367	27.77613
ATP6AP2	ATP6AP2	68.88486	98.3115	82.70374	88.26878	19.34345	21.97146	83.44899	100.4492	61.05057	73.35831	33.97471	87.32163	53.80384	49.70052	63.89108	61.32449	75.9193	19.23259	19.04525	75.66866	121.7806	23.91688	52.39465	64.30722	71.31444	89.54516	66.7252	129.828	30.39805	87.61758	63.24544	85.50583	74.63907	42.39464	43.03606	64.49983	43.22862	92.70762	90.48691	77.86482	75.90139	71.84731	70.07633	68.02934	87.56002	56.56301	48.18924	59.70785
ATP6V0A1	ATP6V0A1	5.713355	4.736359	6.891247	19.13975	21.74094	35.39855	13.94917	8.083971	7.56998	23.60444	8.331626	17.05351	13.93979	8.413759	4.420952	10.42347	18.23186	7.986081	4.618569	18.36477	12.04507	13.81269	9.816241	16.52622	25.20295	14.68877	11.89369	10.00443	27.49305	18.80448	9.420977	17.06859	10.42571	22.62494	33.08297	8.975024	7.703734	20.60428	9.417541	20.893	17.22503	15.8195	21.92472	8.065177	10.03361	12.01765	4.24774	5.16133
ATP6V0A2	ATP6V0A2	1.847882	3.100222	1.68249	3.961436	0.4540991	0.5230497	1.411376	2.955376	2.428545	2.608693	1.621509	1.705146	3.265141	3.239623	1.302788	0.7193928	2.49915	1.942885	1.982198	1.836258	2.625523	1.005811	4.218535	2.142308	2.134516	1.972479	1.099877	3.475561	1.772666	2.275642	2.729793	2.52347	1.644328	2.439301	0.5511791	1.978148	1.978894	3.596742	2.33537	2.459581	1.562418	1.920686	2.293882	2.694388	2.981684	2.14125	2.142133	1.908438
ATP6V0A4	ATP6V0A4	0	1.016402	1.157058	0.3377464	14.85173	0.4733801	0.08944818	0.09278687	0.2155246	1.005152	1.724537	3.405095	9.471349	1.923851	0.02467797	1.941052	1.212718	0.3889566	0.2538586	0.01748893	0.02350073	0.1660599	0.01897071	0.6305413	0.3683108	0.1082137	0.4941565	1.331252	0.5454351	0.009853363	0.04137409	0.03274182	0.01244517	0.0520811	0.01979778	0.08909546	1.119271	3.438324	0.8853234	0.3591811	0.2363293	0.9307242	0.2443953	0.06243316	1.19811	0.5558158	0.01745151	1.371264
ATP6V0C	ATP6V0C	28.25123	28.23312	40.12337	44.21415	101.4819	182.6408	50.8469	12.15518	40.59477	60.12907	30.19899	59.38772	83.33293	52.94278	32.30701	58.8865	36.34319	18.45328	27.61536	60.09508	42.93508	59.65287	34.23043	51.67418	44.20062	53.77144	51.03983	23.60286	99.0864	53.23699	45.39193	78.41429	28.54156	50.56542	94.78733	42.11848	34.3789	52.44822	27.54924	118.867	34.25599	27.25215	70.25982	34.79848	38.927	48.34608	23.84824	14.65174
ATP6V0D1	ATP6V0D1	11.49874	10.93107	9.369613	19.58737	24.11892	79.84102	14.48037	13.21362	15.20012	20.47557	11.80198	13.73571	37.79235	15.53412	16.45645	9.318838	19.67829	8.218026	9.198042	11.07969	12.63975	12.73482	14.13323	11.55677	7.358458	15.06573	18.7521	17.01291	41.14437	21.53768	12.35532	22.66696	11.26916	13.90401	30.36485	16.95134	7.028298	14.91251	14.43231	23.57137	10.46381	13.1823	30.63665	16.35435	13.50545	15.30373	13.93928	6.681639
ATP6V0E2	ATP6V0E2	11.04252	20.29225	10.52306	41.16606	9.035255	66.37965	41.30386	17.78918	21.15288	25.8578	8.641964	8.455598	64.70358	23.22907	9.532212	33.697	26.46759	8.303197	26.08356	25.73096	66.21134	7.842877	12.91909	7.09503	26.60145	37.05225	21.21939	42.79494	38.15884	19.50674	21.81092	56.74511	27.55816	19.95746	27.91058	28.64646	9.639518	18.78122	7.959428	20.29461	22.93573	56.11194	26.26551	20.36177	30.30205	8.047372	6.063635	14.91814
ATP6V1A	ATP6V1A	29.12287	13.0099	23.22157	17.35699	7.271355	7.859792	15.60449	25.86552	25.09075	38.50659	15.25029	27.17977	19.63486	22.87561	14.24697	22.70413	38.20691	12.99728	10.58741	21.25679	32.68686	29.47889	34.51361	16.57486	33.23423	23.12806	8.679958	24.33836	15.00879	25.70349	24.84173	27.83217	15.62875	34.55444	21.66687	27.01275	13.29269	24.49197	16.03557	29.95819	18.08211	23.7231	35.11119	17.87658	16.54454	19.38553	13.22904	11.19301
ATP6V1B1	ATP6V1B1	0.2194889	0.3959957	0.3542732	1.045241	0.1644941	0.3299059	1.489307	0.04232592	0.8078542	1.443151	0.3895887	0.4826064	0.6668791	0.1442972	0.0813018	1.141058	2.741065	0.2729655	5.075223	1.834894	0.5121855	0.7058557	1.609594	3.955913	0.2210654	0.8681092	1.286749	1.161807	0.6780557	1.678035	2.46497	1.244634	1.230022	1.277623	1.113825	0.2878811	2.723039	0.5294297	3.078045	0.2406764	0.03593489	1.869388	0.6310419	0.6704593	0.2760269	0.554891	0.4046704	2.291075
ATP6V1B2	ATP6V1B2	18.89721	13.59071	38.40307	97.86004	34.93381	48.91771	17.48078	24.75394	47.23164	51.8587	30.62347	117.4411	41.23568	21.83799	19.90339	54.51358	68.12764	28.91	15.2616	23.24599	21.99431	56.45947	57.6387	68.8255	72.6855	65.70622	55.95037	63.77469	39.89459	72.41788	46.85268	36.18695	12.67299	57.4321	67.03293	50.85832	26.33556	70.47539	50.5682	106.1007	36.64113	15.0902	77.30563	32.39222	18.45271	33.38101	19.55889	14.59762
ATP6V1C1	ATP6V1C1	12.5102	8.830617	16.82604	23.14637	5.753779	9.192873	14.15954	14.17627	13.17653	24.87354	18.73169	31.70015	55.21338	16.85966	11.73423	14.17465	25.33652	63.80041	5.532704	17.29494	18.55388	10.83499	18.99659	19.48247	21.83495	16.41643	4.629242	41.98956	18.27414	19.26848	24.56829	20.32789	8.191405	10.07087	8.954186	15.56798	59.36697	16.87905	22.93422	41.85521	23.24588	20.76994	20.25492	13.80125	34.59367	21.9707	39.15823	8.941904
ATP6V1D	ATP6V1D	20.79141	20.60156	26.11952	25.84783	14.30869	16.39637	15.86023	17.78618	13.967	23.15816	14.94362	11.82446	28.937	9.431132	35.4435	36.96666	10.96693	10.59038	12.4688	14.44421	15.66776	15.29989	10.16051	24.96495	11.34067	18.05215	13.55212	22.83414	24.70105	11.61629	14.61977	17.71327	6.530865	28.66177	15.3773	15.599	16.44186	21.21342	12.18661	39.9021	22.02661	5.78813	24.25093	9.272022	24.59947	13.93196	10.31315	7.449159
ATP6V1E1	ATP6V1E1	39.79564	53.95889	54.61032	38.08646	56.47513	89.03636	35.9205	48.45419	44.53642	100.2776	42.45109	70.02848	76.03157	67.22545	39.42365	76.70374	43.81093	39.88494	35.46632	84.58574	65.38869	32.80984	33.799	50.77518	56.1593	58.51511	36.47687	32.68586	57.24085	37.33534	38.70723	153.632	32.30737	50.55278	40.42941	59.12323	49.49704	63.72143	37.14841	105.5806	33.05965	72.17888	82.28304	51.31005	60.132	95.1262	45.12289	25.82771
ATP6V1F	ATP6V1F	77.59266	160.2643	147.6327	305.0598	596.1196	793.5049	196.2178	150.2427	182.6136	190.8551	174.1525	126.6351	222.5741	125.3352	160.4717	492.8455	162.249	161.2124	203.8709	357.4313	128.0447	201.2783	161.7851	363.5616	175.5743	228.2546	265.5061	255.8645	255.8822	155.8872	221.1144	171.9223	86.43031	186.698	151.9597	287.9217	185.805	181.9697	212.6429	227.4361	162.2149	237.7976	322.076	158.068	458.0816	191.9777	218.1355	77.64577
ATP6V1G1	ATP6V1G1	53.43666	90.67875	48.20589	78.68359	102.7589	49.88961	108.8585	130.3031	121.9893	160.2994	124.5595	78.57397	166.1152	85.85792	79.04318	109.3895	52.83695	95.02433	127.7067	111.1145	124.8932	110.3527	99.05811	97.61987	77.7338	107.7003	32.70825	62.64474	88.44887	101.8332	98.59549	61.58697	59.38541	68.51838	47.24536	113.6069	281.891	89.83777	75.42839	216.0373	70.37519	93.01547	148.4859	65.79843	341.0944	119.2105	114.9182	56.48818
ATP6V1G2	ATP6V1G2	0.6670485	0.2854384	0.3932487	0.4180842	0.2613364	0.06485458	1.075611	0.6624818	0.4332017	0.06318673	1.610859	0.3754771	0.240733	0.9725718	0.4404908	0.4096033	0.2771242	1.156448	0.5653038	0.4819462	0.1471852	1.786967	0.8483291	0.08960102	0.9560794	0.1963117	0.2205119	0.1877348	0.5054848	0.26536	0.0282683	0.1230373	0.3273653	0.2087578	0.3812802	0.439429	1.189697	0.4906534	0.5700535	0.3088368	1.332118	0.4066833	0.2079372	0.2272798	0.3069723	1.023225	0.2295275	0.6325463
ATP6V1H	ATP6V1H	12.90883	9.007071	12.09011	16.7502	9.088153	8.847759	21.56851	9.361232	11.64492	10.05693	19.55631	18.00863	24.83897	10.66619	9.932274	13.5129	23.50849	27.3472	7.712347	9.277348	14.84424	11.70416	11.07474	12.03961	11.99858	13.60084	9.071269	20.70299	15.37793	14.22563	16.83936	16.49579	10.16241	11.63159	8.774868	11.18746	37.30217	14.70718	18.01819	30.7147	12.9611	11.82954	15.9083	14.89979	17.58094	24.72157	13.97614	6.81674
ATP7A	ATP7A	5.408362	3.34973	2.979107	15.91629	0.9819179	0.3988161	1.535734	3.287048	2.695422	10.40603	2.927061	11.72772	3.377261	2.417646	1.439553	2.629284	3.971686	3.440782	4.853887	0.6424447	4.862304	11.20475	8.132821	2.027463	5.847215	2.283791	1.972042	9.418314	1.605383	5.771116	7.546477	4.501794	4.077208	3.484753	9.609647	2.436212	2.305101	3.288504	14.85335	6.397986	3.014274	10.15142	5.5201	2.031985	1.094714	2.39519	20.62292	8.615923
ATP7B	ATP7B	0.8639627	2.287707	1.396902	1.459533	1.241207	0.2999353	0.4437133	0.3506857	0.2678728	2.365516	0.8089111	0.5160192	1.79263	0.3464392	1.180446	1.787496	3.789853	0.3710468	1.821183	0.66099	0.2960682	1.497728	1.552739	0.7728855	4.09536	0.3085062	1.477342	0.985739	3.595365	1.235533	1.326056	0.8101557	1.180805	0.5249047	1.347439	0.1578441	0.8724907	3.852126	1.08089	2.063597	0.6233799	0.4397062	1.394243	0.4931292	0.9326607	0.4707991	1.113034	3.467067
ATP8A1	ATP8A1	0.5326084	0.168076	2.802273	0.366411	0.2115407	0.01420972	0.1981542	3.422497	3.059333	0.4024457	0.3460952	3.223756	0.4189161	7.929007	0.2000086	0.5451551	1.203064	6.931415	3.273306	0.272987	0.248313	2.188743	6.584715	0.08398001	1.506497	1.612955	0.5028513	5.865524	0.04646287	9.777103	0.4769086	0.09317225	0.7755389	0.1500814	0.591904	2.639661	2.87981	0.2763156	9.185481	1.425383	0.2156585	2.881649	0.4617623	1.210194	0.8631443	0.2548138	15.16865	0.5545778
ATP8A2	ATP8A2	2.117029	0.6528627	5.73429	0.4001491	2.001289	1.497378	3.31212	1.487865	3.131407	1.842403	0.07442959	0.1790886	0.1107039	0.4694826	0.06690892	0.02273322	0.1294896	0.5132135	0.7829665	5.069148	0.07888785	0.8346894	2.367477	0.1005632	0.394182	1.020389	0.4497892	2.087555	0.65805	0.419811	1.115941	5.468374	2.786155	0.3873093	0.1936219	0.1186246	0.05697727	1.854338	0.6049064	0.1391202	0.5385397	0.3454032	0.1893213	0.5244468	2.608575	0.05436411	0.06421451	0.2162669
ATP8B1	ATP8B1	0.8990408	0.5110918	0.4166971	0.4554254	0.171822	0.1196141	0.672631	0.9847097	0.9133908	0.3013803	0.2539843	2.017441	0.5737772	1.116987	0.5986225	0.2313563	1.953868	0.6972615	1.217334	0.3641354	0.7996758	0.304402	1.086023	0.4916337	0.5348794	0.577043	1.415957	0.6611798	0.1698551	4.72257	0.2326589	0.810115	0.558491	0.3684771	0.2521271	0.8307194	2.552153	0.3233251	0.5308579	0.472558	0.3821818	0.8216948	0.3048086	1.82209	0.5229138	1.770446	0.6376372	0.8739073
ATP8B2	ATP8B2	17.52748	41.38645	9.972205	10.15893	18.16012	9.564995	10.22172	9.525626	15.107	28.3694	6.305255	35.94743	15.75985	17.62154	14.61097	9.257763	27.45134	9.522897	12.38732	6.925836	9.502732	30.21008	16.54869	21.14617	18.0082	8.214288	11.1821	19.84584	11.10494	19.03258	29.29801	17.39095	66.22899	11.57761	20.66482	11.56386	36.33305	16.68596	33.86929	12.47048	5.243943	22.27845	14.26328	33.87467	14.42936	5.183457	19.85445	13.03605
ATP8B3	ATP8B3	0.4689522	0.1997104	2.523317	0.1988205	1.496215	1.080523	0.1671957	0.4109106	0.4122253	0.05157757	0.5214256	0.3763536	0.1870564	0.5929316	0.8397628	0.8005057	0.1960476	0.06145679	0.07300154	0.4191044	0.2598096	0.7553732	0.3142289	0.5576835	0.1059143	0.7790423	0.472494	0.219723	0.2628289	0.7216003	0.571097	1.353948	0.1359955	0.6889347	3.803059	0.9767998	2.159263	0.4317963	0.9840349	0.6127307	1.245946	0.2664014	0.1193438	0.3366331	0.09918513	0.8621385	0.1304807	1.197161
ATP8B4	ATP8B4	0.1941704	0.1786804	0.04840248	0.2804087	0.03444062	0.01098895	0.2259157	0.7512926	0.4719245	0.006939299	0.05490245	0.3842195	0.1153095	0.5287089	0.100825	0.09342725	0.1923451	0.2301939	0.04889025	0.3009698	0.4102469	0.007008874	0.4960464	0.1515386	0.1169985	1.02561	0.1973054	0.1844653	0.03148294	0.269601	0.1285256	0.2444359	0.1756509	0.06963838	0.04411983	0.7507724	0.1781659	0.0788062	0.2974225	0.449967	0.2092033	0.27816	0.1061878	0.6681321	0.1179932	0.07715489	0.02106601	0.4117223
ATP9A	ATP9A	71.93057	11.29307	10.09793	2.330061	0.7520869	4.300289	23.46701	1.795679	3.866619	7.236824	8.794707	53.43578	11.65683	1.784657	2.878682	8.784341	21.6237	1.022059	10.51615	1.716327	3.143474	18.37322	10.52821	4.158285	0.6275976	13.40771	5.629509	37.29654	5.089065	20.95194	13.28664	10.6036	32.85954	15.06225	20.45579	2.887237	13.02914	0.8523176	11.003	5.055154	1.40036	35.52017	10.40238	16.47151	11.29662	2.774847	1.468593	16.25923
ATP9B	ATP9B	0.9898145	1.04182	1.444716	1.878823	1.114913	1.037892	2.216241	1.060481	1.893266	2.023267	1.248772	2.247685	1.169039	1.888112	1.275781	0.9481079	2.402613	1.868591	1.536949	1.201829	2.2203	1.24102	1.801198	1.367244	2.133035	2.592164	1.156602	1.611885	1.233755	2.848684	1.80694	1.884337	1.657768	2.715898	3.094539	1.250296	1.131917	1.640476	1.111382	0.8504095	1.200471	1.465581	1.127565	1.451795	0.6498974	0.8676964	2.727799	1.843664
ATPAF2	ATPAF2	1.286982	3.278069	4.575232	3.580896	5.27744	5.970408	3.054507	2.0518	2.660041	2.226897	3.243687	3.031256	2.279439	3.293167	1.899531	2.489367	2.975165	2.271499	3.660591	2.586677	1.260846	3.127571	1.592725	4.798194	1.71814	2.873145	4.312703	2.891283	3.03802	2.390813	2.192505	3.46106	3.034726	2.268101	4.184117	2.979482	2.763709	2.055021	4.5364	2.427577	3.261229	1.86117	3.456896	2.673474	3.777317	3.077274	2.663384	2.878391
ATR	ATR	3.413079	1.896314	1.559118	4.798709	0.6685337	0.3788616	2.665251	4.235462	3.105048	3.661028	1.31227	2.504606	1.150169	4.554933	3.44822	1.825715	3.010268	1.819992	1.494856	1.782202	3.734285	1.267099	4.082383	1.896981	3.582624	2.588723	0.396819	2.804344	1.125479	2.647565	2.633663	2.357071	2.616791	3.206798	0.431405	2.23805	1.263611	2.655501	2.015072	2.659036	2.923279	2.427433	1.828017	3.183211	1.494369	1.835989	2.635188	2.206753
ATRN	ATRN	16.89766	20.81762	19.06065	17.35855	8.637221	4.061087	12.88045	8.655178	7.214055	12.00132	6.440055	14.2556	14.20123	8.051384	10.63219	7.929441	10.82314	9.169769	6.408778	8.027893	11.64431	21.33507	9.424998	7.897426	10.50177	8.079347	5.818813	20.28863	11.04521	20.36543	10.48746	14.11796	16.31782	18.52844	15.14848	4.072785	6.829709	16.13206	11.76151	8.857579	12.31672	5.035596	13.49278	18.30541	5.061592	5.001572	12.03015	18.17023
ATRNL1	ATRNL1	0.01281592	0.1960563	1.156178	0.03263243	0.09095956	0.2004571	0.03305686	1.192555	0.009261654	2.659044	0.2063726	0.4167319	1.254578	0.3347695	0.05235611	0.5508759	0.98922	0.3036361	0.8667463	0.3183766	0.407446	0.4122317	0.04829729	0.05004284	0.5611739	0.6450805	0.2840796	0.9098732	1.128932	0.5961191	0.003088968	0.730046	0.4718532	0.2110076	0.794659	0.1211878	0.3808139	0.3328615	0.6739744	0.392472	0.3445034	2.399738	0.4733742	0.1746503	0.01490838	0.3481129	0.9154642	0.8463029
ATRX	ATRX	6.000401	5.782948	2.845052	7.750457	0.3783335	0.1659392	2.805645	5.060739	4.860144	4.204143	1.723813	5.923837	3.632661	6.743089	2.956234	2.357549	5.861756	1.747752	3.384897	2.02348	4.137707	1.245292	5.85964	2.409994	4.529423	3.850099	1.036718	12.4576	1.275299	6.273695	4.035256	2.411543	7.758851	2.657972	0.5373866	3.344729	2.743873	5.769885	6.986614	2.834635	3.30789	6.748811	1.041345	2.754255	1.442699	1.403326	5.305808	11.10239
ATXN1	ATXN1	10.24441	3.617966	3.852371	2.779587	0.9377769	1.539514	5.172749	3.993435	5.548727	2.580066	1.177859	5.527172	2.389771	3.685573	1.71584	1.667904	2.943992	0.626442	1.490724	3.230758	4.787281	0.7618341	3.681803	2.98187	2.327638	3.820974	1.361738	4.038158	1.666394	5.983847	1.183508	3.567383	2.240145	3.894285	1.186798	4.876312	1.433464	2.316185	2.043275	2.433928	3.599575	4.51112	3.267457	3.861009	1.45687	2.103125	0.8742811	2.436019
ATXN10	ATXN10	24.77075	12.25867	39.41948	12.22773	10.39462	8.931422	17.56748	34.75768	17.04237	20.67068	24.68774	22.87621	17.65635	21.92353	19.8887	11.11978	28.56014	33.39219	45.38308	12.42266	23.55482	34.82742	25.89457	15.66425	10.81783	20.38549	12.28296	15.92435	20.54755	21.49338	14.26227	29.62096	28.23021	21.43811	14.56919	16.66453	17.40972	28.67512	21.52808	37.09268	11.09876	37.20389	16.59121	20.69668	25.12342	61.69361	41.06515	28.98497
ATXN2	ATXN2	2.784328	3.006656	4.353873	3.91724	2.094068	2.559825	2.497842	3.09747	3.011188	3.064907	2.448008	2.391505	3.181666	2.826262	3.765401	2.130221	3.213189	2.619823	3.845102	2.298849	3.669695	3.275933	2.409037	1.796448	3.316955	2.417885	2.823891	3.478277	6.465075	2.694972	3.439056	4.570158	3.039926	3.796882	3.556719	2.186183	3.633185	4.07963	4.382028	4.831275	2.034476	1.21074	4.053312	3.066172	2.136508	1.861197	2.405089	2.971706
ATXN2L	ATXN2L	25.51491	23.67618	28.91831	24.14702	36.66706	19.58923	20.48958	28.44651	24.47091	30.92995	22.87876	24.59437	35.12423	36.57725	28.30909	18.15923	18.24208	29.17788	25.90528	18.45063	23.3962	36.84287	30.6958	27.07981	43.8453	21.61715	23.38632	15.7021	35.91742	29.86632	22.44011	25.67736	27.87129	25.74645	30.13317	26.96411	24.06832	34.88579	23.55086	19.06774	23.10137	24.80452	38.73547	25.59237	17.6436	15.42005	25.72368	18.37894
ATXN3	ATXN3	0.84432	0.7817714	0.6303878	1.069664	0.1687422	0.397103	0.5930308	1.177243	0.745262	1.185488	0.549737	0.6372735	0.773252	0.9650044	0.7242228	1.520763	0.4824245	0.5245695	0.6630267	0.5036571	0.4067455	0.6073243	0.7478573	1.044412	0.6633898	0.6437061	0.4294047	0.9428601	0.4370105	0.5402777	0.5724445	0.2674206	0.3868861	0.7544016	0.3327441	0.6595108	1.041107	0.8241033	0.7747575	0.6748685	0.3656513	0.2873138	0.6180343	0.4989866	1.142514	0.4681879	0.4786569	0.7581529
ATXN7	ATXN7	2.443397	1.901074	2.103311	4.625915	0.7635441	0.7981021	1.815579	4.782841	4.617221	5.139007	1.618814	3.594973	9.6404	5.934377	3.344775	2.704943	3.122398	1.391116	1.625146	2.392189	2.910163	1.420881	3.918172	1.617327	4.034812	3.732043	1.575703	2.282572	2.039078	1.89815	2.564126	2.351586	2.37554	3.910842	1.839438	3.91367	1.758122	4.019859	1.8944	2.586488	3.461256	3.095814	3.895976	3.128628	1.636736	1.930964	1.799897	2.459368
ATXN7L1	ATXN7L1	0.7437341	2.314913	1.10811	1.605803	0.9695335	0.5971145	0.9548289	3.000735	2.065797	1.575499	0.7524082	1.453963	1.663173	2.863444	0.45605	1.370077	0.9786917	0.7046589	1.223127	0.8675269	2.052106	0.9544101	1.856227	1.064232	1.025202	1.446312	0.808065	2.493888	1.313726	1.381652	1.964534	1.600252	1.775341	1.957004	1.114441	2.171848	1.710722	1.309648	1.567388	0.9562765	1.695232	1.932612	1.430728	1.282808	0.697428	0.546066	0.6004528	1.822909
AUH	AUH	2.948251	2.274647	2.088292	3.059575	1.132008	0.775235	3.403792	5.238242	5.654755	4.198964	2.042228	2.443131	3.442288	4.9783	1.932528	1.722646	2.863379	4.444211	4.165736	2.780771	2.985595	1.37548	4.649964	1.552467	3.142819	5.759835	1.125607	3.664624	2.903567	6.34309	3.722696	2.252037	3.194249	1.606573	1.167192	4.297652	7.872785	2.002207	4.46953	7.602398	4.651358	3.921051	3.105778	2.363236	7.215971	1.725187	5.77568	4.01212
AUP1	AUP1	41.12539	58.69774	65.49318	31.16354	92.8995	81.74227	68.11871	81.4825	55.23439	63.33292	84.66762	52.1434	89.13093	58.30038	57.69343	80.17417	58.86105	44.10734	70.65128	135.2795	68.03218	49.61025	62.29726	87.36572	44.92537	62.55469	90.08831	48.0227	106.9969	55.00499	57.78301	128.9966	64.32086	36.06873	64.34014	54.10269	130.4537	32.31987	49.703	73.60948	77.35282	48.32486	78.2981	66.65706	85.32373	117.9437	57.75074	47.76169
AURKA	AURKA	5.498606	10.76909	18.6887	17.90129	15.12449	12.90115	3.087053	15.94108	6.19766	12.18033	11.68288	3.347079	11.22267	12.56932	39.08824	17.85336	6.430324	12.53719	7.610283	3.389372	4.259469	5.958839	22.6238	4.540689	11.43729	4.426417	6.535827	8.830443	24.28547	9.366954	7.197851	5.142479	1.720327	6.505678	7.344074	14.5842	2.7757	7.195579	9.703089	25.17053	30.36206	15.54253	16.94357	5.763084	19.90814	10.5196	26.16534	10.17585
AURKAIP1	AURKAIP1	21.96146	29.75095	81.56037	32.11572	110.8906	119.053	34.76459	27.71945	32.38225	62.00113	36.71618	39.0862	71.90501	50.34697	49.12928	84.41758	46.39152	54.62995	45.5413	74.39701	58.76446	42.56342	49.75914	79.88983	46.58391	38.12379	78.20231	34.59869	61.92567	51.02919	50.71003	50.5847	26.53072	39.66925	28.84252	59.96017	77.81978	49.84976	40.28431	45.39376	93.69778	13.50792	49.70859	36.19761	117.7866	76.00476	53.70642	26.99125
AURKB	AURKB	3.125116	5.397689	9.013654	18.32504	24.08232	38.86052	1.513538	8.601769	6.026969	15.79998	18.78557	3.703077	9.864095	21.7104	22.03358	18.88155	7.953201	9.909909	19.81888	3.347547	1.621631	5.604801	15.69487	6.018524	4.004124	4.997482	12.72022	8.823727	52.55454	4.114968	9.824201	3.954753	1.030511	9.08756	6.07624	13.6824	2.613468	4.788865	14.61154	11.34216	13.63452	18.85784	14.4348	5.780817	39.91538	11.56154	27.95085	12.93322
AURKC	AURKC	0.1696596	0.03745211	0.6051545	0.5183932	0.8961044	0.2654967	0.639054	0.749373	1.271486	0.1392833	0.3367172	0.2515464	0.1326627	2.492228	0.2214514	0.4080384	0.3461586	0.2212823	0.1947041	0.5070354	0.162221	4.392335	0.691422	0.4169626	0.5519636	0.7109173	0.486077	3.894834	0.2365865	0.2040476	0.4673411	0.2034094	0.2319478	0.3307453	0.1742418	0.8879188	0.55628	1.408272	0.5149901	2.357491	2.977188	1.595693	0.6779885	0.4363511	0.6954589	0.4185478	0.207801	0.3145743
AUTS2	AUTS2	5.135222	0.6007375	1.391224	4.742568	1.320257	0.7196947	1.388622	3.994473	0.5724251	1.892149	0.9003566	2.317933	0.6238416	2.21269	1.399636	0.6686851	6.045023	1.188098	14.36873	0.1489547	3.742342	1.436263	1.952121	3.150837	0.264538	5.343635	2.051776	11.10515	0.1055799	7.249072	6.187151	0.1635162	0.4175621	0.8992556	3.684716	1.362451	2.384469	2.61589	3.637325	0.6363461	1.753608	15.84405	1.171087	0.7855374	0.1756956	1.832278	2.445737	9.571577
AVEN	AVEN	9.348757	14.60748	10.70536	7.88154	5.275729	6.557261	11.62532	4.223322	7.190795	2.909661	8.937836	3.794343	5.772384	8.671592	17.93165	9.213612	3.715003	7.801005	9.754803	7.856271	9.298422	5.515577	7.94061	10.99479	1.924679	5.861307	9.178807	6.465117	5.895735	3.693441	8.383759	4.558531	6.007057	5.167163	1.833167	6.013377	8.433778	3.338104	6.780483	8.394357	2.996803	10.90471	4.516677	8.64534	7.857638	12.63934	9.705224	4.479411
AVIL	AVIL	0.3367263	0.2576837	0.2894448	2.928724	0.1023351	0.2364455	0.5422619	0.9661052	0.4308901	0.2303649	0.2497643	0.2013099	0.340937	0.6500602	0.1211493	0.3044083	0.7454018	0.4479665	0.3864325	0.7507481	0.5616463	0.2766243	0.5198019	0.7295532	1.600082	0.4856599	0.4315877	0.7629491	0.1489456	0.4432245	0.762644	0.7064928	0.4177257	0.4281103	0.1559584	0.7819586	0.7404202	0.5664579	1.342371	0.2460412	1.53253	6.378481	0.6317444	0.7751535	0.3668336	0.2730539	0.310814	1.704282
AVP	AVP	0	0	0	0.02589507	0	0	0	0	0	0	0	0	0	0.05622271	0	0	0	0	0.0306368	0	0	0	0	0	0	0.0243181	0	0	0	0	0.02451213	0	0	0	0	0	0	0.03545479	0	0	0	0	0	0	0	0.03658819	0	0.02675592
AVPI1	AVPI1	5.09836	23.15386	14.47611	33.08123	92.05294	149.332	16.6053	29.13238	26.83869	30.20916	8.403524	23.35769	33.50913	7.189677	3.416298	56.19112	10.37243	2.887526	31.40738	21.88659	24.22644	25.97704	3.87629	10.57738	34.6981	15.11489	14.98149	12.76619	66.34446	7.538659	16.62054	9.572891	12.27817	21.16813	13.10059	31.59031	35.73508	19.25027	8.441483	41.96982	15.90011	19.83613	89.47207	8.588925	54.03033	41.75207	3.466819	4.47865
AVPR1A	AVPR1A	0.5938349	0.3352362	0.4995745	0.3360106	0.03485005	0.06338164	0.09379384	0.9164535	0.5221801	0.1996998	0.1666654	0.5434184	0.3567084	1.260641	2.295531	0.1191178	0.7627594	0.7286708	0.2544246	1.660333	0.8973744	0.5285105	0.7725937	0.1469676	0.3114552	0.09087782	0.5474153	5.733612	0.0747952	6.003709	0.1272263	2.139691	0.5247981	0.5496368	0.05692152	0.6479405	0.03461452	0.2171465	2.116429	0.1935666	0.4636462	0.3016413	0.2558008	1.721131	0.1043861	0.07216396	0.8264223	1.844224
AVPR2	AVPR2	0.1269758	0.07194296	9.689553	0.1293245	0.4936789	0.6776238	0.1455628	0.2348826	0.6253367	0.06080767	0.1603663	0.3542548	0.2494898	1.708115	0.02974777	0.1819298	0.4029983	0.3477832	0.08500304	0.2635229	0.3399443	0.457218	0.1920914	0.6802386	1.402029	0.2226561	0.7259792	0.4091561	0.2465582	0.5107378	0.08161188	1.030121	0.5925745	0.1757856	0.877039	0.3322659	0.8210921	0.1475561	0.2608052	0.1431005	0.1709283	0.1643759	0.4835945	4.45206	7.286888	0.2639401	0.08677646	0.2004355
AXIN1	AXIN1	4.416378	3.328704	9.064112	6.527657	7.230497	8.132614	9.33532	3.064609	6.577255	7.431074	10.02454	6.764411	7.861853	8.19961	5.314169	7.991754	5.656438	5.649179	7.791346	4.645562	5.104277	6.804029	11.83233	9.307054	12.63527	8.940864	6.71953	4.786612	12.9248	8.972206	9.261473	6.195629	7.715755	6.54203	10.66172	5.83857	7.116154	8.301394	6.356597	8.098612	5.522068	6.467858	9.254892	6.22322	12.46582	5.871503	11.15182	6.306667
AXL	AXL	8.757553	96.85378	8.595676	4.40068	7.765691	0.7950555	38.24322	72.16611	11.27278	0.459167	1.935974	10.64524	2.719187	3.642919	72.36146	2.743178	4.75619	1.903547	2.722835	1.761249	86.14458	3.075066	8.202169	3.330225	10.09339	10.10828	6.231878	9.046434	0.8740081	6.326541	4.580753	24.95281	11.22134	2.394177	2.119021	57.63112	2.422892	4.14744	4.278299	6.33254	125.3009	7.447349	3.504514	11.48962	4.511158	12.95432	0.6214924	16.53621
AZGP1	AZGP1	0.1574378	43.25503	16.28442	23.7496	0.1462915	1.385574	4.144443	13.86818	6.824642	0.4858831	1.767456	2.664734	0.4934762	1.012207	0.3811385	9.104474	35.40863	0	1.075035	7.658856	12.3015	5.251639	0.4026289	25.12076	5.331037	13.36858	3.868313	5.863761	0.005508259	4.020501	178.0116	36.24262	11.16054	0.2127677	0.4956377	4.519271	8.890234	19.22251	3.850744	0.0545941	8.559804	5.473762	0.5996106	22.56457	32.91142	36.08254	2.869185	1.374534
AZI2	AZI2	4.727085	2.447595	5.695659	5.039216	0.6808105	0.9117218	2.642744	4.156293	3.127307	4.961995	2.269723	4.934506	5.347821	3.393031	5.877304	2.935407	4.802285	3.022633	3.694863	5.004123	4.746651	1.745718	4.92266	2.107519	6.974284	3.478123	1.208804	3.76429	1.601652	3.420367	2.944266	4.597542	2.498725	4.522445	1.383693	2.611094	1.515782	4.61468	2.306935	3.86805	4.024232	3.842461	2.578281	3.475953	2.456761	2.960768	3.548244	5.081526
AZIN1	AZIN1	44.1696	25.55188	27.48011	30.44422	5.626998	3.039803	27.03728	27.87171	20.07763	32.97133	31.20978	35.42397	32.151	24.52811	21.22648	17.99092	45.6491	67.13932	12.09682	24.47195	28.9353	16.88077	27.4981	19.18611	19.79597	21.97967	11.10174	47.02665	11.89621	28.10104	31.5337	18.19858	21.91176	21.51519	11.08294	20.77828	75.41493	24.74362	28.45056	32.15579	36.73607	26.08305	19.69883	27.38869	24.0795	24.69932	55.1522	43.75273
AZU1	AZU1	0.03530666	0	0.02680362	0.08989932	0.09324099	0.0557819	0.05059366	0.02099283	0.03969	0.008454035	0.03344338	0.02659593	0.06689509	0.136631	0	0.02845523	0.04449322	0.02901119	0.07445274	0.07913668	0.01772331	0.008538798	0.1373467	0.1918099	0.01096441	0.02532737	0.2096285	0.0132977	0.04169039	0.05944807	0.03403928	0.007407768	0.009385645	0.01571098	0.02239603	0.06299269	0.2170566	0.04923504	0.0225059	0.04132066	0.02673451	0.009794157	0.0625969	0.02648507	0.102678	0.1016179	0	0.01857758
B2M	B2M	586.6691	990.99	1002.39	2635.463	368.4629	126.1594	502.351	1553.545	2771.413	201.9038	186.9022	1002.298	427.7929	1029.381	486.4189	898.435	723.8565	140.6905	87.55671	1677.242	1057.127	103.0361	854.2502	1076.046	296.741	2424.522	1704.867	1503.807	157.2977	445.9299	756.5829	646.5497	519.2037	752.4802	112.9786	2775.144	590.2417	1296.828	1297.041	1510.312	472.8404	313.1392	1021.133	1216.154	362.6139	571.7731	109.2342	186.9612
B3GALNT1	B3GALNT1	6.392247	0.4918429	2.368787	6.441508	0.1341356	0.5468707	4.18802	1.986495	0.6404606	0.05044935	0.9075818	0.7104202	0.2756351	4.226475	7.615657	0.1455482	2.787884	1.937339	1.709179	2.136356	1.291827	0.8080034	3.571177	4.629593	7.645962	0.3274717	1.268826	2.315432	4.392865	3.832627	0.2357747	4.698441	7.437158	0.1171939	0.07159716	1.181425	1.844236	0.6925509	1.33824	6.581352	0.4102402	3.210383	0.5647663	2.291715	3.81643	0.5739176	11.62524	2.050937
B3GALT1	B3GALT1	0.7754661	1.194462	2.032722	0.1227194	0.09790854	0.1757228	1.037734	0.3967868	0.6906447	1.254649	0.585292	2.34279	0.9521935	0.03415966	0.100971	0.9793889	1.266645	2.132442	6.511257	0.8725308	2.506216	10.46958	0.08713417	0.2475686	0.3262096	3.838578	1.315842	3.597895	0.01167396	1.344716	2.376926	0.650809	28.42649	1.344543	0.858376	0.3351399	0.02532469	0.1550991	1.347054	0.1687355	0.5832906	1.950616	0.1971913	0.8899484	0.0575029	1.729507	8.222935	5.182507
B3GALT2	B3GALT2	0.02884168	0.04011059	0.2140905	0.1566675	0.04443116	0.006075695	0.02755299	1.909239	0.1389531	0.1841606	0.05463917	0.1593238	0.03643065	0.3135782	0.005067752	0.1291378	0.07673064	0.09479588	0.8398918	0	0.6434667	0.1488056	0.09349767	0.006528656	0.3702114	0.2252878	0.1217732	0.3584713	0.01362259	0.1214064	1.348609	0.1210267	2.034323	0.02566831	0.01219674	6.312198	1.103272	0.05362619	0.09192432	0.2625347	2.591581	1.008095	0.03408988	0.1153888	0	0.2075268	0.06988332	4.972621
B3GALT4	B3GALT4	1.16899	1.653603	3.002142	3.898406	6.835884	7.066833	4.885655	2.367191	11.3068	0.5182331	0.885838	5.481408	1.425955	9.077141	1.36622	10.09258	7.093584	0.6732993	0.5151559	5.400076	2.651271	0.594512	2.83244	11.24991	6.936936	7.711737	5.848712	3.738621	3.527392	5.370654	1.017545	2.948826	3.842708	3.959348	6.322021	7.360604	5.815035	9.762288	4.002583	3.950584	7.519723	4.180442	5.653152	5.852751	5.517112	6.084992	0.6573796	1.623855
B3GALT5	B3GALT5	1.462896	0.007133137	0.02670066	0.00223885	0.005805178	0.002778382	0.002519966	0.04966647	0.003530138	0.004210781	0.004164365	0.002207815	0.009718062	0.007291402	0.3638405	0.00118108	0.07941082	0	0	0.001642348	0.006620711	0.00106325	0.003206698	0	0.002730575	0.003153761	0	0.00413957	0.02699466	0.001850616	0	0.000922414	0	0.002934495	0.002788751	0.01725645	0.005405572	0.001532685	0.01821581	0	0.01775455	0.001219567	0.001299093	0	0	0.007908405	0	0.01734958
B3GAT1	B3GAT1	0.07025254	1.590041	1.00671	0.03788046	0.03455936	0.9001378	3.373047	0.2751981	0.36722	0.002638695	0.1183022	0.04150595	0.03479911	0.6305457	0.06389848	0.06513113	0.4409229	8.403083	0.0315378	0.6031	0.06730409	0.7688961	0.2250622	0.01122529	0.02908904	0.2977642	0.3206059	0.0518814	0.002602502	0.1971477	0.002656107	3.989583	0.08348993	0.04045596	0.05067972	0.397161	0.1016224	0.05954854	0.0772706	0.1096254	0.009735183	1.910611	0.8596678	0.1308876	0.0544818	0.007929309	0.1032113	3.576213
B3GAT3	B3GAT3	31.56015	19.33293	39.13679	36.78495	56.66013	35.35961	53.73127	14.32153	28.69664	21.07689	23.40484	23.57356	45.02248	32.21465	20.68511	11.98738	27.13539	12.03696	29.84437	62.01728	48.568	14.78574	25.46725	46.08616	25.66885	33.83803	30.03893	29.86673	36.54855	50.72786	43.97548	35.43	23.07556	27.56273	16.89879	31.13206	27.58602	45.42061	14.02332	30.54609	48.53146	25.71259	21.60495	23.32619	33.81004	26.5658	39.24446	18.8402
B3GNT2	B3GNT2	10.54514	7.573625	21.95495	9.401168	2.527724	1.487889	5.353863	12.37644	18.12027	12.95556	4.453285	8.933826	12.93767	11.44654	20.72093	15.46956	16.81275	4.755047	4.069907	12.20637	14.14169	8.141823	20.72484	11.78193	19.19423	24.47609	6.10535	21.81202	7.248925	10.494	14.46235	29.80468	63.81494	9.433842	5.841172	16.0328	8.053167	10.4478	9.369285	21.88869	4.609592	16.41923	9.804748	7.438581	11.15982	5.470056	4.841341	6.963992
B3GNT3	B3GNT3	3.132542	0.01902391	0.0623088	0.02089837	0.1896579	0.01728972	3.606771	0.6506775	0.12302	0.04585607	0.01727642	0.08930423	0.2073428	0.657923	1.009498	0.0220494	0.2413385	0.02997361	0.03296684	0.02044049	0.07324503	0.3175943	0.2128545	0.1764979	0.0849611	0.1700893	0.1516079	0.0721289	0.01292203	0.2994235	0.07912912	0.09184216	0.1236368	0.06695774	0.06941699	0.244059	0.1233415	0.08584035	0.008719693	0.02134572	0.07595884	0.0227679	0.07275768	0.2462732	0.2227769	0.5216639	0.03059512	0.05038392
B3GNT4	B3GNT4	0.08724661	0.05600088	0.1698324	0.1196198	0.1329281	6.875192	0.0961711	0.111732	0.07328928	0.08034939	0.1059516	0.06066595	0.05934027	0.07049417	0.04952782	0.09736056	0.1099476	0.05146961	0.09300129	0.07521359	0.112298	0.0389544	0.07505929	0.2734519	0.05418851	0.0609819	0.2125189	0.06572013	1.401092	0.02542546	0.122937	0.0535081	0.06779477	0.08063353	0.3533439	0.04310634	0.6161384	0.03743542	0.1283412	0.0366541	0.09824884	0.05212831	0.09519	0.1208261	0.2107898	0.3718343	0.1463527	0.09887709
B3GNTL1	B3GNTL1	0.902117	1.168832	0.9570653	0.9606729	0.8594703	0.239591	1.028934	0.6083565	0.8831788	1.144023	1.222993	1.082692	0.475988	0.9090604	0.563414	1.457795	1.241412	1.073423	1.345738	3.25911	1.224405	1.23724	0.7107505	2.0162	1.835518	0.6050869	0.7521276	0.6262057	0.3969656	1.142098	0.7772561	0.8126852	1.481368	0.7967619	0.5389185	0.9062208	1.733532	0.7038427	1.356818	0.6272314	0.7401591	1.066887	0.5452831	1.133002	0.8288979	0.8315145	1.008843	1.100763
B4GALNT1	B4GALNT1	0.4306648	1.633618	1.459065	0.1642362	0.3557427	4.77722	0.6289684	4.326247	0.1010582	0.0433202	0.5290139	1.141617	0.2657818	0.8218857	0.8230604	0.04649026	0.1519949	0.4050426	0.1208513	1.892391	0.3014099	0.1350684	0.2524472	0.09080893	0.7010771	1.209423	1.105315	0.1377615	0.3120856	0.09767835	0.0379183	14.22799	0.907512	0.1015079	0.1521841	0.1319218	0.4223297	0.03016515	0.07270479	0.1104707	7.272544	9.478845	0.4439494	2.728066	0.1784311	1.13764	2.687368	3.534643
B4GALT2	B4GALT2	17.76569	14.06525	18.70499	13.9638	21.10063	36.21873	20.85892	8.65301	7.866306	15.34928	30.42077	16.47734	15.51531	9.060293	30.59722	23.144	28.10881	30.51232	22.74997	21.68382	25.13587	14.60713	13.93407	26.38986	18.34195	9.701379	19.28953	13.70291	14.87862	22.24172	21.30738	27.57513	14.95555	18.258	88.02111	8.259928	18.49559	17.05335	15.98419	11.57597	29.31416	12.98613	10.18853	17.52288	18.4628	23.59676	28.37345	19.90327
B4GALT3	B4GALT3	10.48252	28.27119	20.04185	13.97288	56.69657	21.79408	11.72015	9.381611	17.42283	19.54523	13.62742	22.71879	15.26952	17.87062	15.92218	20.92901	15.69633	13.59883	32.77536	15.18616	14.95277	28.66466	15.85248	15.18217	16.3985	8.849867	18.47379	11.78176	11.56858	16.34217	13.96385	16.21976	26.21181	13.47345	19.84288	16.67704	13.98814	13.08893	14.87522	12.90413	4.705493	26.392	15.81863	23.39698	13.24351	11.65008	26.80244	9.609315
B4GALT4	B4GALT4	3.594727	2.963196	8.004159	4.664015	1.291365	1.60638	4.595646	4.10187	2.657221	2.843826	1.830476	4.714401	1.958686	4.084165	2.607784	4.987173	5.551533	1.348979	1.810157	5.986988	6.206613	1.052623	3.376008	3.350567	6.200039	5.738853	1.182246	2.785777	2.424047	3.445423	2.815873	1.534315	4.541413	1.646652	1.154091	2.53713	1.466077	4.119003	1.505152	4.182979	4.859051	4.052292	4.254052	6.102514	6.323705	3.321931	3.108608	3.115355
B4GALT5	B4GALT5	42.54778	29.3001	26.71578	42.85275	13.41397	8.210328	45.4634	21.17241	44.17869	37.15396	21.16037	46.35939	39.76219	11.22843	52.53725	25.55765	25.76339	24.47591	29.14507	15.31928	14.79649	31.04583	30.65651	15.27743	57.7875	33.52952	13.65679	45.59191	57.25383	26.85813	15.2919	21.70294	54.27229	44.60258	30.48186	28.54757	7.376339	27.99784	24.3683	54.2653	22.2523	48.93111	45.34217	32.672	25.75144	11.33843	35.78859	35.93675
B4GALT6	B4GALT6	32.87291	4.361452	20.73999	8.419328	0.231075	0.2211869	11.69684	21.05715	5.973167	8.360619	1.116321	14.98463	3.368114	1.256042	10.38474	2.65822	18.23057	4.315454	5.629208	15.9556	27.75529	1.910975	3.908602	2.690988	10.34586	5.506536	2.70499	3.413925	1.098338	10.94718	4.483844	24.83044	6.348805	6.646809	0.5832528	2.45969	1.395558	11.64332	5.229652	1.518113	3.54857	12.5328	1.945712	4.782214	3.160508	3.363493	22.2635	17.91034
B4GALT7	B4GALT7	2.932298	6.858848	9.437892	6.883999	8.473555	10.10942	7.206426	2.605757	4.407437	5.846467	4.828941	7.808783	8.67865	5.816792	5.384681	8.045762	7.983592	4.566922	4.84593	13.23565	6.048186	3.998525	6.113529	12.01276	9.153807	4.561393	7.206804	8.228893	4.435596	9.328694	6.13757	6.053132	5.930306	5.674175	9.790543	6.57437	7.650693	8.930945	7.089801	5.742054	6.253131	7.921609	6.856243	5.8785	4.949375	7.262833	5.283168	5.899362
BAALC	BAALC	4.988736	25.43719	19.27815	3.857879	0.2391619	0.5573892	117.3952	1.00201	8.549032	0.5883095	3.451164	24.14727	6.216847	0.9403555	0.4981282	1.781312	60.89286	7.838202	5.935498	111.2061	18.01271	8.376048	21.94551	4.754119	6.285006	8.78996	24.94278	50.96094	0.3310344	24.54653	0.07592198	59.33544	56.1658	0.05957163	0.05994314	0.2978607	1.988152	0.2086484	1.285061	0.7741654	0.1470855	41.80281	0.8144358	100.2625	2.739023	0.4306367	0.1144849	41.75906
BAAT	BAAT	0.01857533	0.008611001	0.8649076	0.1182432	0.1778258	1.972161	0.07985408	0.04417849	0.02386453	0.03558228	0.6862061	25.36372	1.472301	0.03080719	0.01958315	0.7535247	0.08583117	132.337	0.09512865	3.511211	0.136759	3.962279	0.8400223	0.01892135	0.01730559	0.01332508	0.05882052	0.01749026	0.008773557	3.710169	0.004477134	1.235454	1.264107	0.6529956	49.25237	0	3.030014	0	0.04144234	0	0.08908084	0.08759832	3.984905	14.28252	0.02160813	14.86928	34.36358	0.07330442
BACE1	BACE1	5.277356	20.88449	16.40886	11.10441	1.040499	2.816395	10.02958	4.117845	6.445403	3.484316	1.29377	7.34282	4.794182	3.170406	4.139878	1.893473	14.61949	1.398091	2.458222	4.572526	18.68936	2.178886	10.97147	3.142307	3.545565	3.69309	5.198437	14.78812	5.617952	12.22307	10.37209	16.35851	12.12619	6.607721	3.998766	3.71783	5.759427	3.867349	4.810899	3.90746	4.448537	4.053646	1.90674	7.655931	3.264283	3.061744	3.98016	15.20287
BACE2	BACE2	32.56883	60.08556	45.7091	53.79454	38.06877	100.7764	78.39576	20.079	18.8382	51.083	41.65824	26.43896	34.71538	23.28566	13.67846	46.90284	31.13793	23.42116	5.445374	23.12806	64.50116	37.70478	29.84737	42.59187	14.87912	23.47683	51.22159	29.02164	102.4122	41.52122	56.00242	100.3614	11.29442	51.16924	41.16508	15.18875	22.91735	25.44418	47.46404	49.47648	33.52278	34.72626	40.61861	32.60289	48.7616	33.93093	19.66008	9.540447
BACH1	BACH1	16.80658	25.19119	13.26526	10.56002	0.7001532	0.3995378	26.66159	15.12827	8.34629	6.305223	6.0683	12.5787	2.78208	5.686814	8.262585	2.027148	7.552435	4.379285	4.792036	8.395586	26.42055	4.11739	16.04139	2.999732	9.877373	7.505969	2.667116	10.79645	2.209694	12.50949	5.082574	22.05507	5.6794	7.347113	0.9624692	7.806956	3.293221	5.07355	10.06711	3.697899	21.9241	7.481226	2.13569	9.71138	1.731821	3.460165	10.8012	40.51091
BACH2	BACH2	1.133788	0.4413485	0.6674245	0.4799214	0.2760618	0.178876	0.4074408	3.205245	0.8347195	0.3250069	0.1096803	0.7284784	0.6805091	10.96404	0.09494604	0.1036903	0.4782907	0.08633493	0.5464846	0.1586049	0.1162501	0.2878158	7.438512	0.2926861	0.4554769	0.6691204	0.2189796	0.868584	0.1868604	0.1516394	0.6620554	0.06883411	0.8139865	1.674578	0.8956776	0.452202	0.3269261	0.396948	1.408541	0.1154383	1.698356	1.202744	0.3497563	0.4278659	0.1010223	0.2430052	0.2733677	3.422051
BAD	BAD	20.40036	10.84099	43.44453	17.26783	28.88425	47.1208	26.55552	8.393311	17.08808	9.760738	16.15258	12.28085	18.05171	14.20193	30.88138	20.70419	21.79911	6.067115	15.93302	26.4908	19.32796	13.01407	10.09917	29.58435	12.30431	21.53058	39.97359	25.40336	22.97912	31.70413	23.71893	19.60328	18.47861	16.73709	26.31359	20.97704	23.91256	17.62917	11.04226	13.41501	29.88064	19.26245	13.64634	16.18333	34.17112	16.24351	10.62379	21.31328
BAG1	BAG1	3.696536	4.888407	11.20721	12.60907	5.819289	5.293296	6.602602	4.953845	15.19712	4.131974	7.165051	6.538389	11.98331	7.026452	8.284242	3.425193	7.871773	19.0684	12.82949	9.347177	4.995659	3.029946	13.78362	8.339487	4.712788	14.32249	5.37959	8.43682	3.205456	5.924068	9.965956	3.509143	7.355224	5.921669	4.543613	9.512893	9.471178	7.210558	8.096154	8.003018	6.954602	4.990827	6.8965	6.314096	10.72185	9.237617	10.5401	4.472415
BAG2	BAG2	1.055349	1.037694	0.6538817	0.4241637	0.09998418	0.04486204	0.1356315	0.97923	1.328492	0.08612159	2.0531	0.4468031	0.4423531	1.721517	3.445092	1.434116	0.8607853	3.709782	0.4733203	1.149144	0.4719588	0.6043173	1.820283	0.9994842	1.740089	0.5160219	0.295972	0.8769524	0.4738776	0.2988157	0.1414414	0.60172	0.9611516	0.1074009	0.06003928	0.942299	5.795578	0.4586627	0.527921	0.6794042	0.1863416	0.8218183	0.1678098	0.8685811	0.511982	1.253119	2.09314	0.5503207
BAG3	BAG3	26.11342	30.64341	22.99945	13.58997	20.31962	23.04903	36.287	27.02007	15.34291	20.18769	44.96275	26.42339	19.06849	17.77467	69.26647	17.74917	18.32872	17.12306	22.49882	105.573	50.51656	34.11835	17.60112	10.95586	16.01255	14.75151	16.39117	26.49766	42.41934	16.43766	15.89106	30.31072	22.42449	20.23705	21.87036	20.42703	21.73391	18.00781	17.78517	36.76138	37.87497	37.46245	18.3647	23.25903	37.16146	46.04644	17.15777	27.79411
BAG4	BAG4	9.160014	9.278503	5.873236	7.426226	0.3154542	0.6866382	2.674928	8.406039	5.068469	3.924325	6.336182	9.147528	5.749985	5.6411	6.324144	4.972637	9.218764	5.564583	4.002628	2.371728	6.102406	5.565602	6.530885	6.098202	5.723802	7.024061	2.067419	11.24601	2.643191	10.29046	5.401578	4.114298	7.286809	5.746416	2.188005	6.142461	5.134407	8.324069	7.40562	5.239501	7.562986	2.309515	5.26449	5.819802	4.004882	2.580818	7.780676	10.27672
BAG5	BAG5	12.57901	11.06738	12.05576	13.17356	2.996324	5.573938	7.543901	15.59415	10.3973	14.30714	8.096164	6.1686	12.70204	11.34972	10.75273	10.2928	7.302021	6.175962	7.357568	5.104003	6.508779	11.0163	23.18049	7.522347	7.640309	10.12951	7.407751	15.15205	7.085066	6.960317	8.638626	3.888996	6.673523	19.50684	6.454595	6.409532	6.084308	12.22443	7.403625	10.51564	4.762844	7.235658	9.404964	7.450901	9.127694	6.647049	9.980257	11.12297
BAHCC1	BAHCC1	1.294266	2.611128	2.104647	8.079364	11.69466	5.98246	2.374225	0.2750384	3.601731	11.22936	8.481414	10.67399	10.87716	4.105808	0.3657516	3.510915	6.463256	32.49972	16.94713	2.351155	3.249272	16.08914	3.439862	9.833084	24.67164	3.679151	3.349381	3.563597	8.476709	5.981102	9.217774	1.866558	3.35487	5.353868	8.657443	0.7619445	8.26131	9.410304	5.015631	1.620447	0.6203313	22.86662	7.081436	2.806338	5.443464	3.493114	10.56801	4.033225
BAHD1	BAHD1	7.145076	7.711282	6.68054	10.05055	8.722777	5.780727	10.26391	5.042563	8.959729	14.0611	7.593319	7.736108	12.91599	10.99782	5.703039	7.001053	6.305595	4.894615	5.835974	6.18696	8.090724	9.253181	5.596724	10.1156	9.263085	9.516701	6.517195	7.437832	10.06856	5.122829	7.481379	10.3458	14.25469	9.93329	6.647669	6.649036	5.407442	12.31218	5.579773	6.635831	3.327071	9.813685	12.07178	7.464536	10.52081	6.233019	4.924976	8.465828
BAIAP2	BAIAP2	8.419678	3.48615	3.406553	4.007262	27.79834	10.07739	6.437702	2.070159	6.605443	16.83173	11.07428	5.592626	8.229454	1.490107	10.42956	8.495397	5.927236	10.07254	5.356716	4.937427	4.638121	9.287526	2.969471	11.3294	5.955315	10.2245	7.370236	3.879806	19.95341	6.090283	11.94461	7.57075	3.724946	11.37062	10.14217	4.401807	12.55181	9.921584	5.458707	19.0632	8.009471	8.855402	12.53374	3.991852	5.673043	8.140808	5.010687	2.636899
BAIAP3	BAIAP3	0.05633498	1.612027	2.203179	0.1408345	0.4294172	0.08738681	0.1232918	0.06699194	0.6513839	0.06867219	0.5045129	2.880519	0.1293784	1.044735	0.04319381	0.6769158	0.1527424	0.2581017	0.1542806	1.082859	1.381393	0.705993	0.5478726	0.4138633	1.081491	0.2645157	0.101358	0.7059703	0.2660832	0.1767748	0.1012192	2.73144	0.2368875	0.0501366	3.02772	0.2594999	1.544857	0.5749088	1.31562	0.147845	0.1473617	0.2358327	0.1150122	0.6351706	1.924282	0.1105504	0.06872702	0.9162138
BAK1	BAK1	9.989184	13.33142	27.0714	12.91309	30.92737	22.58963	8.825098	19.35813	23.22194	7.305081	29.81477	15.17801	12.7434	17.39306	16.35179	14.43474	18.59554	25.92584	10.93955	7.95233	8.395411	13.02907	34.54824	11.03528	12.99179	24.89309	22.34946	19.08467	20.35783	17.74186	5.590417	8.138596	9.312974	21.45275	38.6865	20.2189	15.05824	12.61032	22.49492	22.68196	19.7825	15.01564	19.35015	16.11812	25.93836	22.5969	24.35494	11.34326
BAMBI	BAMBI	3.971893	42.80925	24.33602	22.18714	42.37043	142.1483	113.2011	12.85956	24.40462	19.47705	7.498789	11.29841	30.66897	7.407051	11.9312	189.4146	19.70715	6.527343	14.04693	204.4151	124.0173	16.96163	32.86662	25.98417	22.98804	47.31841	12.04973	12.07007	57.40483	23.07495	25.84133	47.66657	40.35397	30.59726	17.48109	6.523451	9.767285	47.18406	8.783425	65.93794	7.63561	15.3952	130.0351	61.24282	159.9888	31.32953	0.760581	2.762705
BANF1	BANF1	59.87116	51.30475	83.87366	81.13914	115.5656	75.4922	121.4332	78.9334	51.81405	42.97564	153.8044	26.33834	75.92687	62.73855	104.1906	86.85206	67.71703	43.10055	85.36762	95.38236	50.20245	109.4511	90.84715	134.2261	34.35729	58.60108	112.5166	71.64107	79.78361	67.57642	75.44075	48.18329	53.56091	76.59639	67.54476	88.56916	113.9627	106.2372	57.5575	59.77582	87.66593	77.7607	61.26692	58.7535	127.6738	69.10076	92.73888	72.81201
BANK1	BANK1	0.07428392	0.04274807	0.002592819	0.07304905	0.1657346	0	0.008809423	12.59249	4.3703	0.1030418	0	0.285573	0.7247549	25.12429	0.02430442	0.2449802	0.08177608	0	0.01543309	0.5588298	0.02057334	0.002477975	7.266657	0.02087385	0.2322782	1.046157	0.06894585	0.2006689	0.01451835	0.03881686	0.03457391	0.01719798	4.213612	0.03191549	0.1787326	0.5337933	0.004199348	0.6929727	0.1763439	0.5715868	0.1370651	0.150641	0.07266294	0.6763694	0.04767574	0.09215531	0.1546861	0.02426061
BANP	BANP	1.082992	1.082423	1.858144	1.390514	1.430031	1.487761	2.306942	0.9636136	1.781146	2.525131	1.081616	1.805175	1.608074	3.019049	1.732869	1.035843	1.658384	2.078503	2.883036	1.104681	1.798004	1.816707	2.233463	2.827026	2.289845	1.428887	1.839348	1.465229	5.244009	1.679626	1.301443	1.996678	2.648216	2.66934	1.86116	1.403264	1.375665	2.313542	1.647521	2.058506	1.351242	1.843031	2.283226	1.582547	1.121322	1.063874	2.929013	2.340007
BAP1	BAP1	18.89487	9.127165	28.90456	29.61648	38.32271	51.21112	32.30374	18.51889	19.56524	40.03808	22.34191	27.05145	65.77173	22.96372	20.87845	13.41911	31.56778	12.67507	22.47564	18.31099	23.26758	23.89566	31.98879	34.17434	37.92728	22.21457	17.87381	20.80412	47.72961	19.13902	27.08029	28.76246	23.30927	31.6729	56.65543	19.79249	12.18839	33.32571	13.89597	20.98746	35.126	39.07493	33.5898	28.14689	25.40956	33.77276	22.62738	24.17941
BARD1	BARD1	2.15304	0.8465719	1.746108	1.458387	0.3185497	0.3934431	0.5352737	3.966974	1.633001	3.567762	1.166316	1.06039	1.192674	3.659731	2.283529	1.795163	3.103344	0.9634326	1.762946	0.7054647	1.291736	1.279806	3.996047	0.905444	1.508025	1.349724	0.6366022	2.180661	1.029183	1.755825	2.718487	0.7118894	0.7805988	1.228181	0.8457685	3.572932	1.356594	1.537378	1.369128	1.323644	1.652562	1.387367	1.646468	0.9625674	1.538951	1.724644	2.016135	5.254934
BARX1	BARX1	0.008856469	0.008211222	0.6096	0.02706086	0.02338895	0.9962704	0.02030579	0	0	0	0.6487552	0.6760386	0.4586599	0	0.06535889	0	0	0.04851524	0.08537615	0.05293592	0.02963858	0.01713526	0.1464236	0	0	0.1694193	0.04206726	0.1801251	0.05019738	0.0149122	0.06830842	0.05946224	0.009417335	0	0.01123582	0.01264108	0.0871158	0.02470064	0.03387284	0.2073009	0	0.009827227	0.1360846	0.008858166	0.02060494	0	0.07923397	1.742869
BARX2	BARX2	0.1891993	9.540185	0.2176268	0.1270061	0.1816926	0.07608895	0.9415203	0.2249904	0.3176517	0.08648755	0.01086148	0.07773861	0.1792368	0.1188588	0.1405318	0.2217953	2.395115	0.02355508	0	0.0257014	0.5122874	0.004159748	1.794013	0.04672092	0.03204844	0.4359583	0.6944316	0.03562948	0.03655768	0.007240158	0.01243689	0.03608757	0.01828918	0	0.02182083	1.601883	0.04934579	0.0359779	0.06030168	0.2952358	1.080987	0.1192827	0.2083798	0.07311376	0.4201718	3.731365	0.706879	0
BASP1	BASP1	15.84443	4.969085	1.372433	3.333059	17.73469	1.41764	0.8056509	34.47565	22.0934	0.5235286	1.43448	9.375736	7.397459	49.35365	70.25891	7.628277	4.443084	3.313138	2.164157	4.730936	3.283123	3.028454	22.91348	4.704967	2.998126	14.14986	10.18293	4.422193	2.440917	7.655658	3.716258	2.549863	4.619566	23.88723	3.341186	42.23121	5.48136	4.830808	10.30803	10.97755	6.342783	3.938426	5.260836	18.77271	12.17196	4.729844	0.7779814	3.757619
BATF	BATF	0.6584242	1.429356	19.18136	14.73691	9.796798	11.16378	1.380742	11.91656	35.8169	0.2307175	0.4867718	4.048489	14.13842	33.62996	16.5241	20.91552	2.199153	0.4750435	0.7933992	15.23792	1.031858	1.491397	22.55229	16.53277	1.276705	39.06074	27.25707	16.69363	6.447333	1.717026	1.765023	13.51804	2.339429	4.001812	2.546691	51.57365	1.921896	8.173958	2.886761	10.02377	2.513089	2.387796	9.319838	14.95391	20.58658	4.460287	1.167337	0.5069973
BAX	BAX	20.72031	32.40327	23.60293	41.73005	71.1955	56.6152	26.05481	14.61327	24.64681	28.48067	36.1957	22.27745	26.40287	29.80422	106.5866	36.26218	27.40465	61.53115	18.2751	33.77072	22.05246	51.55321	28.6055	31.24838	42.80195	37.29186	62.54985	28.17773	58.51896	34.55008	43.05568	21.14207	21.00397	37.63359	26.41046	42.56458	35.8638	23.82983	17.21767	37.87685	36.35417	34.75721	36.25428	23.51713	60.64753	23.3397	84.35952	33.11102
BAZ1A	BAZ1A	8.470032	6.247475	3.499365	12.7058	1.268785	0.7648715	2.592117	11.28061	9.47661	7.824615	3.281768	4.117009	6.463642	11.81762	13.54632	7.577177	3.375037	6.804646	7.235358	1.805458	2.233146	2.282317	10.7127	6.003165	3.344603	7.743503	2.146081	9.407844	2.686374	5.055046	9.33481	2.810443	3.473876	6.391827	1.247555	11.07694	4.846447	6.078199	7.6237	5.57968	4.56985	5.056507	4.216678	6.430933	3.56732	4.180688	19.33971	5.537849
BAZ1B	BAZ1B	35.37189	37.74964	20.55826	32.56035	11.36728	7.335693	17.31266	39.54771	25.51985	26.1527	17.06399	19.38597	21.66029	31.83386	27.58481	14.76583	23.20628	10.28721	29.58498	17.51839	44.82546	8.535144	38.31926	13.87106	19.71308	30.12288	11.12524	41.54846	22.53521	26.79579	30.72679	25.65954	32.76215	24.2018	8.226482	22.5874	11.53774	16.71893	18.27467	15.74541	28.46676	48.56853	20.40043	27.47136	17.2147	10.29488	34.31633	45.01515
BAZ2B	BAZ2B	1.781625	2.119577	1.137877	0.7318122	0.09895756	0.09862909	0.7253879	1.293612	1.756402	2.869671	0.4371468	1.907375	1.485313	1.283073	0.6011175	1.461214	2.536632	0.7541927	2.478284	1.693624	1.261234	1.692876	2.011439	0.71879	1.677595	1.152799	0.4122392	2.536262	0.6356885	1.731475	0.4171274	1.828508	2.007824	1.453579	0.2185779	1.06747	1.64279	0.7487889	2.171878	1.675796	0.25975	1.243927	0.6931124	1.324497	0.5931733	0.6882262	1.72456	2.957078
BBC3	BBC3	2.533908	1.798681	4.824171	8.644597	13.48157	3.196454	3.301971	0.8239357	3.156869	6.655112	8.606907	6.471861	2.744301	5.904278	2.38964	24.36801	6.519478	14.53126	2.164779	4.644195	1.666156	10.49928	2.33434	6.533436	7.420222	7.52645	7.216771	5.453999	5.596085	6.191428	9.580944	3.277092	1.636623	4.844961	20.44324	4.075868	17.71168	1.621834	6.189559	9.800131	2.992967	7.512377	19.56105	2.247294	11.03055	3.717705	7.07868	4.442551
BBOX1	BBOX1	0.03193577	0.2250288	0.3879127	0.03252648	0	0	0.04393271	0.03038167	0	0.00611751	0.01613354	0.1218872	0	0.02824826	0.006733693	0	1.024912	0.006997694	0.3001635	0.04772075	0.0854996	0	15.35526	0.008674846	0	0	0.5359763	0.01443372	0.006033601	0.09679009	0	0.04824369	0.1290412	0.01136878	0	0.03646622	0.04188441	0.008906866	0.05700004	0.01993364	1.773349	0	0.01509879	0.05110702	0	6.700672	0.7142794	0.1545958
BBS1	BBS1	0.3201372	0.1187253	0.2073918	0.6155989	0.2130526	0.1489055	0.4726954	0.2131908	0.3701647	0.1643495	0.3816809	0.2186464	0.232919	0.2633501	0.1728033	0.07705987	0.5658845	0.0813714	0.4474867	0.3367741	0.3531182	0.3072189	0.2814531	0.4208874	0.4549366	0.1788221	0.3203433	0.3298922	0.2733845	0.5843143	0.333337	0.2235374	0.4384494	0.4011581	0.4288885	0.1352544	0.3904758	0.6035739	0.4146672	0.1758442	0.3309713	0.4205893	0.2512518	0.1793112	0.154921	0.132682	0.2291273	0.4258392
BBS10	BBS10	7.148836	4.801546	3.256956	7.619929	0.2023193	0.3375247	5.615761	5.143402	4.800307	6.297765	3.085145	3.623044	3.644021	4.966163	5.026006	2.742596	6.778293	2.733831	3.645131	4.147327	12.17731	3.379497	3.525177	5.190603	8.559385	3.077575	0.8456124	5.6521	1.741007	5.653606	4.414733	8.024029	7.987923	5.010336	1.121876	2.461891	2.504723	7.575974	7.015429	3.162856	9.414191	17.70586	2.142172	5.832256	4.206393	1.726169	3.358413	7.642897
BBS4	BBS4	3.755258	2.96469	6.538749	6.710643	2.288975	2.828676	6.140004	4.501731	9.636902	5.460481	3.971471	6.20616	9.48672	3.590069	1.107721	6.697092	10.36974	3.760978	21.00732	6.257539	6.390202	4.704275	2.840513	7.511325	4.895633	4.13601	5.140919	6.891785	2.526172	5.281912	7.292113	4.880198	8.728292	5.603887	2.382068	5.208385	7.58664	10.70613	6.794394	4.563608	9.2486	6.03986	8.249494	6.366193	3.688855	4.066721	2.774234	6.342945
BBS5	BBS5	1.917155	1.687804	3.779771	3.35639	1.3775	8.640457	1.976033	1.109104	2.751518	4.97599	3.114976	2.862303	3.865844	1.840924	3.01537	5.163397	5.548787	3.023839	2.872099	2.771842	2.159424	3.154542	2.294491	7.717643	4.865932	4.129966	5.217652	7.179032	1.501037	5.420774	5.215305	3.919509	3.364552	5.957922	3.01945	2.322248	3.403485	3.02993	3.575939	7.5087	1.335726	2.759734	3.494966	2.453047	3.624529	3.912214	3.337635	1.868486
BBS7	BBS7	5.097152	2.767792	2.144271	3.807272	0.7229701	1.202819	1.214237	2.922177	3.000015	4.523	1.345956	5.273314	2.136508	2.587258	4.315454	3.165945	2.93242	3.845512	2.136366	2.08919	4.698544	1.267409	2.681406	1.965297	4.271024	1.627172	1.25905	3.937722	1.884133	5.583497	3.440556	3.071576	2.626803	2.30877	1.244519	3.121309	2.131811	3.458542	5.02743	5.172031	3.35289	2.397589	2.950696	3.018457	1.402727	2.373148	4.869205	3.223897
BBS9	BBS9	2.713176	2.838187	5.286951	3.182523	1.660474	1.69217	2.239559	2.332214	5.677374	4.7301	0.9432923	3.709953	1.960624	2.117886	2.064938	3.106655	5.083869	1.617076	3.208145	5.568865	6.598985	4.696426	1.465085	1.75277	4.553672	1.73734	1.995036	5.805935	2.478999	2.023247	3.495058	7.28948	5.118979	4.91522	1.543784	2.958832	1.882479	3.744547	3.332667	3.076223	5.419516	6.187449	4.804316	5.851725	3.032039	1.389229	1.392078	7.263715
BCAM	BCAM	6.609686	10.92027	7.819283	0.5009077	4.81059	16.85104	13.32658	1.877471	5.072915	0.8190839	10.69391	9.410487	4.198171	9.275416	3.210042	3.123852	8.976892	4.296852	1.755243	9.740929	4.098943	10.16999	5.014523	3.314288	4.57998	3.778206	8.31256	7.690111	1.491414	9.177591	7.951937	4.138032	17.97371	2.20243	16.61984	4.591898	13.09555	1.428446	2.947301	1.48112	4.007092	10.52506	2.314106	11.94358	1.880307	4.377248	4.018117	5.917323
BCAN	BCAN	3.130993	0.7220213	5.870072	112.6357	27.59573	326.8052	0.7500605	1.214528	26.743	4.548658	66.36523	3.808261	0.5200547	2.018522	0.5350029	0.387557	469.6068	11.21747	54.13886	0.4912246	1.802944	126.4596	2.998414	54.11978	7.742906	0.9310758	61.78675	2.461857	1.209001	3.033598	6.181824	3.940183	1.401621	16.79284	2.899148	0.08655458	13.1594	41.65877	42.70368	1.274977	0.3995664	367.2645	23.71332	0.3447625	7.314084	2.314873	14.08059	26.52727
BCAP29	BCAP29	40.07384	16.57815	10.55199	7.401688	2.014102	4.527644	8.794496	30.12579	8.755891	6.508745	2.886101	7.915643	5.765829	6.375582	18.87075	11.05538	16.64019	2.550772	6.860391	29.74206	27.93664	1.799659	7.08217	7.709577	17.99423	19.8593	4.806367	18.61624	3.718024	12.61608	10.1406	27.62554	20.03217	8.334848	1.296405	12.98532	5.955446	6.112349	7.687746	8.960007	12.05721	50.83765	5.682935	14.11052	15.54906	8.909487	9.684205	7.972722
BCAP31	BCAP31	88.364	104.2691	136.3241	100.7069	138.1499	247.776	105.4587	111.2066	77.23988	86.37417	111.5024	96.67238	162.3198	72.39556	139.3422	125.0668	99.6631	61.15635	73.10314	210.6652	95.80955	68.87658	132.4013	142.7893	81.0293	106.2021	202.0681	190.6317	180.7414	139.771	93.54761	131.2349	80.79039	114.2713	194.5017	74.85448	124.7366	132.9253	125.1248	212.3951	96.23144	78.65663	159.4331	110.9006	162.1859	177.3007	96.12842	44.08094
BCAR3	BCAR3	9.654396	4.097846	36.47662	5.048419	2.889239	2.599904	2.472593	7.59443	9.423873	8.88807	2.105129	12.00092	13.47214	9.359644	24.17364	6.09794	9.574209	3.939538	10.96402	5.881528	4.844765	3.671798	8.948991	5.896941	1.446248	2.79443	6.093554	6.06147	6.719837	2.517455	9.765254	8.807114	26.61207	6.733712	2.039374	1.670705	2.057104	16.84946	8.559638	23.44772	6.712419	11.91445	16.81238	6.606084	4.110288	2.641229	7.239603	30.54855
BCAS1	BCAS1	0.00961272	0.0213897	0.1303847	0.1997267	0.1523168	0.04616964	0.02644764	0.4115221	0.08768413	0.04235176	0.01699678	0.02124058	0.07042398	1.942884	0.05269818	0.2995631	0.08883515	0.03370109	0.009266639	0.5544514	0.02444875	0.01115906	0.1514477	0.0417783	0.06209238	0.03493832	0.01217583	0.04923853	0.01271287	0.006474219	0.02224238	0.03388335	0.07155035	0.003422024	0.009756199	0.1262285	0.02206274	0.01340491	0.04166727	0.03600036	1.224785	0.1877281	0	1.572942	0.1744422	0.04703366	0.02364992	0.03844079
BCAS2	BCAS2	23.33432	15.17544	26.18257	25.18498	4.735336	12.87839	17.65281	36.76749	21.30878	46.72915	28.56771	27.73196	23.04677	30.9841	32.74937	24.84056	25.57863	33.26347	23.2125	43.24988	28.69764	9.505167	29.75101	18.98887	14.7186	16.50141	9.054058	20.54302	11.18157	15.84023	16.64476	16.26858	20.77977	13.23001	3.043326	26.87283	26.81376	25.46066	33.51725	41.44086	44.91545	18.36369	20.77836	17.31627	28.60985	25.94331	25.59362	21.04982
BCAS3	BCAS3	1.88592	1.236379	5.982187	2.889161	22.78213	2.71374	1.984165	1.348263	2.276687	26.20422	2.791986	12.2774	11.4301	3.348658	0.5517666	5.279944	5.323261	22.20485	2.98118	1.88261	1.033712	4.548079	3.896121	2.396199	4.232062	4.146672	14.63479	6.76174	9.286079	19.06111	2.00112	1.77381	5.911636	1.954512	16.82738	1.873127	2.052648	4.905015	18.66268	6.112135	2.813256	5.110241	3.636455	1.812616	11.49362	14.98149	18.07531	1.712208
BCAS4	BCAS4	1.131106	1.520132	0.1533576	0.431218	0.4960275	4.118445	0.9540711	2.463099	1.801145	0.03180492	0.9724631	0.5252969	0.7418903	8.350519	2.214285	0.6356176	0.3818537	0.03410718	0.2375837	0.2543026	1.079331	0.06424761	1.725737	1.491135	1.008028	1.236708	0.2530231	2.832794	0.09998765	0.2149132	0.5102357	0.7298132	1.010741	0.1163655	9.244473	1.599647	2.378314	0.6656599	0.2460706	0.4825503	3.480414	0.7991105	0.2379488	1.596307	0.7870553	0.1314145	0.2320961	0.6071755
BCAT1	BCAT1	2.662419	1.51056	1.040373	0.2736169	0.3512048	0.1182529	2.207905	2.183827	1.423502	0.09985023	0.4456391	1.729021	0.5402358	2.782671	27.17395	0.4983801	0.3705501	0.774623	26.39685	0.9626403	0.8811505	0.1629137	2.14213	0.2396158	0.4349878	1.188892	0.3999552	0.8487202	0.2171625	0.7955319	0.5553772	1.113851	4.927293	0.341386	0.05086895	2.728014	0.4382301	0.7529845	0.2146977	1.172122	0.4507003	0.9120793	0.353867	3.141508	1.03859	0.1923405	0.2809996	0.9817592
BCAT2	BCAT2	3.511916	3.608577	10.82895	2.647451	8.872926	10.48111	5.016646	2.277218	3.956803	3.827151	6.273348	6.214421	2.252923	6.092045	6.0748	9.657569	4.414076	4.49141	2.394993	4.039122	2.820206	5.283327	5.966919	4.046803	7.380996	4.615385	4.996703	4.356083	9.923167	4.210852	5.871918	3.869875	7.020227	4.066854	7.674194	4.953447	4.329411	4.121299	5.041342	5.151137	4.910195	3.904528	3.889486	5.293084	5.388103	3.8551	7.263367	6.405783
BCCIP	BCCIP	9.415476	6.10838	6.307655	10.1705	3.321832	6.487619	5.880198	15.41147	8.855461	13.06285	6.787534	8.188075	5.701178	12.25957	29.8638	9.125201	5.89665	10.46116	11.56064	5.285787	10.15183	3.506617	18.17068	7.722117	6.054362	5.351176	2.886215	8.602577	6.878122	7.523164	4.324544	3.561887	5.413261	4.61792	2.148416	11.82589	17.59249	5.962349	8.702733	9.390881	13.6708	10.54068	5.698791	6.365676	13.05701	13.06117	16.06602	10.43128
BCHE	BCHE	1.858732	16.65079	0.05685695	5.538915	4.82105	2.239605	0.76686	43.69693	2.584806	21.17241	15.43945	0.543649	0.4773022	0.5250767	0.6083309	3.994762	87.27656	11.9499	44.71534	8.393401	15.96096	34.94957	30.17412	8.357125	3.228657	15.24827	21.91832	13.75891	5.54731	2.708364	53.17445	3.402723	7.476817	22.76826	0.161957	0.1822128	1.222231	7.633571	18.18261	5.227193	0.7939449	78.74207	0.8993041	2.24725	1.532554	15.82868	24.24119	147.9072
BCKDHA	BCKDHA	1.311495	0.7669031	2.732165	0.8147545	3.909029	1.953416	1.222743	0.4788791	1.625508	2.20474	1.573901	1.929398	0.900466	1.91338	0.7630402	0.8420858	2.258513	2.319247	1.554118	1.496227	1.314873	2.14788	2.33394	0.8277939	2.406514	1.832165	1.206258	1.729864	1.855779	1.782175	1.841537	1.689827	1.753314	2.208469	2.975578	1.08743	0.4728362	0.9789422	1.526308	1.231309	1.137298	1.358635	1.492254	1.790725	0.4937704	1.401801	3.188907	2.634329
BCKDHB	BCKDHB	2.099166	1.820781	3.455279	5.110711	0.6891296	1.060311	2.410878	4.799454	1.701077	4.243253	1.713745	2.158833	3.115401	4.462435	1.336801	2.151894	4.218926	1.092733	2.75309	4.783075	3.071315	3.638814	6.252311	2.241967	2.573952	3.205813	1.995386	5.26205	2.837509	4.182165	5.396835	2.498207	3.880488	2.243217	0.9563699	3.586606	1.856947	4.005469	4.16953	5.773088	3.344891	2.702451	1.069222	2.497829	1.277162	2.748257	2.036238	5.764734
BCKDK	BCKDK	8.293609	14.95302	36.60304	22.80818	32.52645	39.05434	22.87238	10.13796	14.45833	12.88627	24.17206	24.16942	24.31879	16.727	23.27053	20.03402	21.11476	31.00323	13.69064	13.52837	12.02397	21.8012	34.81987	29.50421	23.58262	16.29662	23.49599	13.34556	44.4238	24.79532	17.20234	22.5693	15.2612	13.15649	28.37418	15.53806	19.13909	19.19824	16.55165	18.98461	20.79587	20.63274	15.9505	19.57358	30.46048	18.61903	38.56243	9.24525
BCL10	BCL10	8.318389	7.080863	5.278072	4.890025	2.336859	0.9667188	4.000022	13.91517	6.419369	10.0419	4.822823	6.313768	4.491989	11.81461	20.25862	3.779528	6.247454	5.877924	4.325635	9.059676	7.783393	3.764313	10.88058	4.905821	6.976533	5.307763	3.146772	4.411419	3.296114	4.559065	4.182131	6.732873	5.675162	3.507796	1.685677	8.143804	3.26743	6.562935	4.989313	8.955615	13.93899	2.707103	3.715064	6.131102	2.636694	4.691906	4.214223	6.027855
BCL11A	BCL11A	0.1015477	0.124929	0.2332514	0.06165783	0.4538369	0.0394924	0.01343221	3.539128	1.008578	0.04114878	0.059193	0.1274904	0.325602	8.539605	0.06588141	0.2350331	0.1657044	3.006013	5.894685	0.1079689	0.00914938	0.005667456	1.99225	0.03713209	0.04123865	0.321268	0.3710313	0.06178258	0.0295159	0.08220305	0.02071015	0.01311135	1.036179	0.01042785	1.246176	0.2815216	0.07363424	0.2151352	0.6323687	0.07313537	0.222792	1.113782	0.09463584	0.1425847	0.08178056	1.028564	0.06770011	0.0123305
BCL11B	BCL11B	4.43788	0.1486069	0.07098153	0.7448253	0.5555733	0.03798566	0.03674948	5.194009	5.864989	0.03646052	0.053139	0.6781551	0.4125112	9.390521	11.5921	1.362855	0.5234897	0.006585227	0.03621422	0.2305273	0.06570897	0.03294965	3.086444	0.1224528	0.1791938	3.474336	0.9675292	0.3863596	0.07759879	0.1028923	0.154531	0.01177038	1.623395	0.09807114	0.5134493	6.540206	0.1412392	0.3073351	0.5083054	0.9254285	0.3560154	0.4424104	0.5565121	1.649244	0.5267335	2.087488	0.06049596	0.06747055
BCL2	BCL2	0.6364988	0.7309948	3.809551	8.996342	1.805636	1.409167	1.266332	10.61622	9.86297	18.85521	3.708209	13.39406	6.600395	17.746	0.5779538	4.185499	5.619955	34.25744	2.607729	2.07095	0.589549	6.248771	10.20571	10.79198	10.11271	5.968136	2.356873	10.60986	4.286446	10.13633	9.240392	2.30904	14.73693	14.78295	7.74678	4.463332	21.32395	10.97183	5.072937	6.411096	5.543085	15.54467	4.438687	2.3288	3.515802	1.622153	8.075493	3.519812
BCL2A1	BCL2A1	36.96755	34.10006	3.686346	23.31498	2.995988	77.88682	8.051667	20.0384	33.4202	8.028151	59.62955	36.66492	28.89664	17.62463	47.87098	150.4677	94.76303	1.108322	5.955692	72.34272	54.68934	18.30037	21.79884	6.791265	18.84943	46.74831	30.29497	8.512885	26.42985	24.55231	13.57072	16.39787	13.49218	54.09612	2.823483	53.58987	0.7818423	29.62478	12.01261	12.22275	6.843011	116.933	12.52071	17.62005	72.05315	69.29608	1.244433	1.338336
BCL2L1	BCL2L1	67.09759	21.74171	40.90727	32.82231	41.88825	37.37671	27.57974	21.73076	21.05813	15.42832	18.34109	23.48133	20.10693	27.1778	68.8155	33.94625	29.86298	15.17158	11.79396	71.26707	15.96879	24.84002	24.9212	34.70022	74.03344	24.79141	36.74517	42.81572	19.30799	25.72336	15.66748	28.79148	23.54156	34.64816	21.66504	34.2845	25.68402	34.90649	17.0308	29.25648	32.48801	62.30607	32.69052	28.69852	57.2758	19.12171	14.54085	26.97683
BCL2L10	BCL2L10	0.02386345	0.1769988	0.3381713	0.01215242	0.06302073	0	0.02735663	0.05675545	0.1302982	0.01142801	0	0.04793586	0	0.382583	0.13837	0	0.06014512	0	0.01437769	0	0.007986013	0.03462777	0.1624549	0.01620532	0.05928597	0.05706179	0.2644805	1.006633	0.3719516	0	0.1035308	0.3404653	0.05074937	0	0	0.01703047	0.09780438	0	0	0.111713	0.02409281	0.01323956	0.07051445	0.07160407	0.1110386	2.455403	0.01334332	0.03766925
BCL2L11	BCL2L11	3.181627	2.00746	6.287892	2.195628	1.154852	0.9709888	1.658384	6.240244	7.879057	3.144661	1.743449	3.779589	4.254665	13.36563	0.6254952	3.545959	7.353665	1.952645	7.835754	1.271559	2.835104	0.932963	5.905678	0.7383912	3.690865	7.648538	2.784451	5.913205	3.603935	2.159161	2.880547	2.021479	6.522424	5.419096	2.261101	3.680887	1.22455	3.662148	5.680485	1.78525	1.69679	9.093446	7.35631	3.132588	1.655318	3.153316	1.572831	4.392961
BCL2L13	BCL2L13	12.84588	16.49381	15.83048	6.198652	14.0195	12.35256	5.517058	11.42154	12.80788	27.45187	12.50908	21.05104	22.94049	14.43037	8.577421	15.22776	14.1641	14.3506	9.103399	10.47237	14.91909	16.76662	9.061088	9.086112	10.678	11.92916	10.43935	10.58153	15.39844	12.37103	14.07197	30.38265	14.26657	18.9932	12.03905	15.73772	17.45308	18.27444	12.28404	18.3017	7.256114	14.23112	16.48954	10.29059	12.22888	18.49801	11.78147	7.185043
BCL2L14	BCL2L14	0.02462902	0.02854331	0.03116252	0.2665237	0.06097737	0	0.01058785	0.3734236	0.4113456	0	0.02332924	0.1298685	0.05444168	0.6399403	0.03570227	0.1290226	0.1112171	0.01686455	0.05564606	0.05520372	0.01648443	0.01786934	0.5029999	0.01672521	0.0497152	0.4416931	0.04874382	0.1716085	0.01744929	0.04406129	0.02374493	0.005167469	0.05892466	0.01643937	0.01952862	0.5404876	0.01514131	0.05151765	0.03924885	0.1393171	0.1585191	0.02391253	0.130998	0.2063076	0.1217634	0.0398734	0.02409994	0.01295924
BCL2L2	BCL2L2	14.63715	15.42035	13.80447	17.91167	4.301075	3.566188	11.50379	13.3673	8.697788	11.98255	10.95605	16.21061	17.51572	5.599535	11.1061	5.979114	11.14819	6.561054	7.012535	9.268611	12.37925	10.75795	6.405028	13.06778	18.11215	16.93945	10.24909	23.51453	7.729738	9.340114	17.9729	27.42823	10.10308	10.529	7.888239	7.593192	15.97075	13.20249	11.60542	10.48811	16.3861	13.13163	10.804	10.09691	9.824595	8.250414	7.142453	22.02193
BCL3	BCL3	4.461188	10.56319	10.84458	6.041794	12.32635	21.53618	10.69591	14.06231	27.4818	1.97602	6.351657	16.0165	4.70915	22.80048	13.57745	8.988027	4.490226	2.909176	7.481549	18.50442	8.990233	2.493616	17.85492	4.971195	3.997949	19.77028	13.63487	5.99327	3.035724	21.88086	6.608355	10.90214	4.103643	2.622409	4.957643	40.18708	10.61637	3.777346	5.037664	7.181128	6.925186	8.747651	6.936913	20.12046	6.403667	16.90573	3.316936	9.95656
BCL6	BCL6	7.439611	5.8041	6.940324	2.43756	3.772653	2.813933	15.89055	11.34631	8.834416	1.794711	3.119723	11.16435	3.873357	16.2815	4.045968	3.212632	3.694027	1.152779	3.056369	10.32077	9.321962	3.233128	10.04218	2.678152	5.185338	6.874952	2.240843	5.096928	1.527239	6.72069	3.881408	7.587178	4.128696	1.651135	3.241375	8.844551	6.382851	9.247253	3.054542	3.875224	15.38615	7.622777	5.792281	5.619878	2.232169	6.064409	0.8387935	4.73596
BCL7A	BCL7A	3.010946	1.075736	2.293087	3.301032	2.101849	2.875452	3.086188	3.221337	0.680647	5.055894	5.095533	2.118816	7.140085	9.748762	3.892064	5.023333	2.207343	8.18649	10.22592	1.493755	0.3738488	6.201186	6.828638	3.024708	3.225005	1.701333	2.277335	4.682369	7.638338	2.787135	7.247914	0.3742113	3.224566	8.241661	4.193937	2.14538	5.388102	1.651421	5.210837	3.018813	2.071769	4.436901	5.630099	2.090802	3.602936	2.166489	11.55987	4.382032
BCL7B	BCL7B	11.19696	22.84274	19.70372	13.38168	15.81756	13.56822	13.97697	22.03332	15.99214	13.14148	11.55442	12.45983	13.96917	20.07837	23.90871	13.13512	18.84364	4.785206	12.80698	28.47642	25.08781	5.329926	15.2926	18.76784	14.14058	36.58679	15.5332	25.75813	10.81221	18.16848	20.76329	18.60762	16.97556	13.76908	8.506151	21.32798	13.7308	14.48644	12.45646	13.70741	18.68395	19.13434	16.36972	16.70533	19.00009	13.24229	10.22103	15.44438
BCL7C	BCL7C	8.044316	5.938722	13.46721	6.254172	12.68695	26.64455	14.05431	3.591531	6.675377	9.181907	12.18894	10.30069	9.148494	10.15252	10.23502	18.56924	12.04041	9.009288	11.05166	10.7157	6.897823	13.20995	12.0621	21.02975	9.374715	8.38554	16.21529	7.595977	11.63179	12.43608	14.45196	9.255847	13.72862	6.025466	16.88807	10.99154	22.59183	6.931267	10.98548	6.723085	10.66145	9.366798	12.77757	11.47465	15.70997	11.13866	11.97734	11.42538
BCL9	BCL9	8.491627	22.4643	11.9899	7.048287	15.19415	4.102302	5.808752	5.99933	6.264179	7.4499	5.517126	10.43203	6.824501	4.545383	4.261669	3.490382	5.08899	5.100181	13.57622	4.655737	9.588484	13.19235	7.352394	4.314917	7.140762	4.640139	11.31006	6.82857	1.991502	13.55906	6.135378	5.466323	21.94006	12.41372	6.310146	5.636792	2.628305	4.908909	7.678705	2.872779	2.865998	10.55123	9.24001	7.752791	4.779337	3.062078	12.29248	5.272983
BCLAF1	BCLAF1	13.5627	11.45554	11.7391	14.46528	2.644297	1.159661	9.015998	14.29652	14.33527	14.4396	6.625505	10.73512	7.466649	17.10333	12.11951	7.289011	12.54353	12.769	13.22617	6.217517	10.72729	14.7072	19.22374	10.15287	9.708537	11.99116	3.669197	14.27637	6.410774	11.86996	14.54794	8.170324	12.1788	13.4896	3.676659	11.25455	8.836155	8.807406	12.13293	9.969111	16.37288	10.74226	6.024498	10.18583	5.742135	8.830733	14.63341	16.41049
BCOR	BCOR	3.079804	5.787694	7.159678	7.742495	4.086169	3.059206	2.920373	10.84267	7.63782	9.14751	5.46232	7.37061	10.05118	10.90817	4.128536	4.615932	5.238312	4.702083	8.749624	1.874407	4.534457	6.799785	9.621513	3.662539	7.667432	8.682197	4.529191	6.335378	11.08571	8.708933	7.96654	3.417954	8.224322	6.347444	8.548204	7.314209	3.614648	7.030386	7.547489	4.463829	6.226249	7.096381	7.40019	5.99682	2.545563	2.772694	9.424074	11.61117
BCORL1	BCORL1	2.826374	7.098589	4.06027	2.702246	3.277257	2.154367	3.116006	1.685203	1.992589	2.35642	3.114717	4.787918	4.378052	2.478697	3.367749	3.020282	2.771374	3.394123	4.112542	0.9999633	4.527741	3.941356	4.274304	1.91133	9.537617	3.403657	2.764148	7.722883	3.724135	5.976851	1.093003	4.388918	4.742448	4.414205	7.755701	0.9045958	1.823093	2.80507	3.27207	3.28938	3.127766	6.988687	2.158878	3.872245	3.8236	1.101814	4.719118	6.949127
BCR	BCR	12.43512	15.11898	4.866908	1.502117	1.476096	4.283751	4.86539	4.377786	3.38483	0.537776	3.072365	6.633289	4.483162	6.090115	6.112283	0.7726313	4.937002	5.636564	6.024942	4.043163	4.190804	4.124144	7.136998	4.444389	2.960284	6.48943	3.885808	3.154864	3.704398	5.269209	3.685171	8.114172	22.02149	0.3572527	9.711477	3.258242	5.86448	0.4092054	2.950733	2.557118	7.516882	6.940651	3.141075	8.080758	3.951426	7.440287	4.487683	6.178801
BCS1L	BCS1L	5.756762	5.1603	5.388669	5.711445	10.70112	7.982633	6.732933	4.818629	4.751128	11.06315	13.63533	5.417085	5.553645	6.648299	10.20846	11.26625	7.35637	11.52209	11.62882	8.309867	4.345596	8.475175	7.473864	12.44281	11.37449	4.71322	11.53344	7.553595	10.59462	6.548282	8.17699	5.796845	11.96532	5.098491	10.72459	5.850136	16.68385	3.77358	11.9054	6.424827	7.97517	6.532468	8.026427	6.59639	7.379342	8.914459	12.32354	8.63631
BDH1	BDH1	0.2331164	0.9445788	3.742236	6.062336	2.079477	3.555386	2.072598	1.301885	1.815825	4.650736	0.3489404	1.656303	2.397083	2.611858	2.242827	4.221478	5.68829	1.068895	1.117376	3.075708	0.7732001	1.02901	6.161524	4.540449	2.132132	2.105821	0.896758	2.939661	6.593326	3.099398	3.364566	1.752088	0.8409534	0.5932026	2.950876	0.4830794	0.6624299	2.427265	0.5657726	2.406245	0.4096954	1.126644	3.026809	1.708121	2.988977	3.081373	3.035655	0.3398154
BDH2	BDH2	6.559416	2.790599	4.831354	6.26379	1.91041	12.75946	6.282329	8.132194	6.451861	7.957834	2.831948	6.461978	3.88413	5.477975	3.109434	11.66285	8.066806	3.797082	15.62877	8.306993	8.895759	3.420264	5.691518	11.29713	6.749593	3.84443	3.233501	12.99378	4.908722	13.51973	5.736411	7.718687	10.23467	3.601986	0.3836222	6.600181	21.7892	6.831121	8.475163	8.747469	1.113137	3.159133	4.23391	7.407511	6.082653	6.71476	7.163756	10.74101
BDKRB1	BDKRB1	0.04565031	0.2274937	0.04043219	0.07555389	0.03013936	0.1370358	1.445691	0.01357151	0.1722812	0.1093078	0.06486173	0.1375505	0.04324654	0.1829684	15.77366	0.07971521	0.09108634	0.006251747	0.1719015	0.5798192	4.331054	0.03864131	0.01664855	0.03100047	0.06379475	0.03274743	0.3162163	0.07307226	0.03773297	0.1008844	0.02200581	0.3735417	0.1820298	0.02031377	0	0.1058816	0.2806468	0.119361	0.02909937	0.0267131	0.1094616	0.5761898	0.04721247	0.2225879	0.4779329	0.3695301	0.0319069	0.01201009
BDKRB2	BDKRB2	0.2965953	1.937696	0.2909109	0.2294882	0.1730492	0.4388117	7.050627	0.3171589	0.2274478	0.09909562	0.2555345	0.9999074	0.2526621	0.2262502	0.2763283	0.07412077	0.4230236	0.1838845	0.1329847	0.1271177	13.7821	0.08451975	0.1274532	0.1061715	0.342724	0.2309064	0.9938014	1.061659	0.02823496	0.8729758	0.2194489	0.4611723	0.3373814	0.1964367	0.0670883	0.4627188	0.53147	0.1538982	0.09086698	0.197327	0.4967554	0.6811711	0.4212221	1.370579	0.3049019	2.01831	0.2596909	0.1838868
BDNF	BDNF	1.134596	0.486378	0.5515912	0.2298739	0.00536979	0.005140007	0.6107138	0.8366187	0.002612302	0.001947486	0.06933668	0.2001384	0.00513669	0.01573727	0.9817899	0.008739994	0.1315357	0.006683069	0.2131632	0.6988191	0.4953763	0.07671349	0.003954927	0.6434539	1.038096	4.904834	0.07726463	1.40911	0	3.88412	0.1431046	0.841288	0.1405361	0.723842	0.007738783	0.3424621	0.06000185	0.303395	0.2125645	0	9.203013	0.5708184	0.01201661	0.4718221	0.6812088	0.1550838	0.004547763	0.8901493
BECN1	BECN1	10.86247	5.405211	23.43594	11.26582	6.000401	6.236742	8.008219	13.55051	8.443589	15.04064	7.242192	10.92728	6.917666	10.54257	7.144778	8.825085	12.32313	5.104952	5.295423	7.461281	14.09564	6.25935	7.569264	9.374395	39.01985	13.70579	7.816448	7.52252	6.928101	11.51429	11.37621	20.84582	14.85346	10.30276	4.105899	7.557775	3.644453	17.54284	9.300018	14.43094	11.57628	14.93093	17.02982	10.96763	7.038706	12.39042	7.58983	9.693393
BEST1	BEST1	0.1744744	0.7990107	10.81939	11.44829	10.63489	1.842166	1.119272	1.450264	4.771781	14.67181	3.427753	2.94365	15.67391	7.841136	0.07617745	8.838498	6.027588	2.745641	1.847574	5.669836	0.8056456	3.59732	0.5278964	9.440346	4.439696	1.421007	10.70379	10.7026	2.269142	3.513414	10.77742	2.131333	1.840244	15.13406	2.837282	0.7068485	6.177167	12.04478	16.37475	6.787206	1.466149	10.06713	2.345524	0.8531495	3.89931	3.712968	0.9085698	1.107219
BEST2	BEST2	0.005947825	0.01102898	0	0	0	0	0.00681848	0.02829193	0.003820714	0.01139346	0	0.005973866	0	0.006576315	0	0.006391492	0.01499082	0.01303274	0.007167112	0.008887673	0.003980934	0	0.01156883	0	0	0	0	0.00448031	0.005618591	0.005007365	0.02293728	0.01497512	0.006324492	0.0105868	0	0.008489491	0.009750868	0.02488267	0	0	2.191822	0.02639907	0.007030126	0.005948965	0.02767572	0.0256781	0	0.02503691
BET1	BET1	3.653291	5.614621	2.453148	6.745214	1.584226	1.065295	4.683208	7.804205	4.009548	3.372659	3.780591	3.874139	4.53879	5.279642	3.342396	6.868541	6.025075	1.465613	4.084147	7.789626	10.42113	1.772875	6.332836	5.48323	7.198347	6.495096	2.013563	10.71844	1.926704	4.911426	9.013582	6.987907	5.865245	2.834903	1.552535	6.563002	6.628449	6.07325	5.85057	3.992412	6.489532	8.190661	5.24691	4.388989	8.653052	2.568251	3.612547	3.705677
BET1L	BET1L	15.57113	33.03422	29.99078	22.99928	23.00533	18.2976	31.10187	20.19568	20.15126	10.04643	29.56812	20.40424	18.73806	24.67081	18.21325	15.23294	21.60694	16.25271	14.10546	27.09172	34.3811	19.42445	18.05171	17.21922	42.76337	19.67229	17.30978	25.22078	19.50594	30.12306	22.5673	28.98395	25.62973	26.06454	21.14296	16.28988	23.02594	24.73806	12.65153	14.22194	22.00992	12.80829	11.1668	21.33657	22.33059	16.24245	17.03563	23.71676
BEX1	BEX1	3.825195	0	0.8112644	0.2411778	0.1924175	0	0.6890926	1.342983	0.3276262	0.01744623	4.647056	0.1646547	0.09203236	26.56461	61.10552	0.03914789	0.07651563	0.05986916	0.1316957	0.0816555	0.06095805	0.2114538	0.1062887	0.0989575	0.113134	0.06968936	0.2595608	0.04116285	0	0.01533506	0.0351227	0.06114838	0.05810627	0	0	0.02599906	0.2388963	0.1778074	0.2554446	0.05684779	16.95585	110.033	35.99776	0	0.5085413	0.02621307	0	0.7667552
BFAR	BFAR	12.63398	19.1501	33.86588	38.83976	21.94267	19.37204	18.87389	31.97856	21.3517	34.41125	28.8415	18.57601	46.45207	17.99006	17.08569	43.09246	19.47083	19.12287	27.42717	9.356484	13.92267	49.1334	20.25093	36.82919	44.82048	17.25902	16.67417	14.70212	24.69016	24.49996	33.88673	23.66105	13.24395	21.38664	15.41574	14.11797	24.75141	50.65003	21.34508	33.16284	21.44195	18.03437	49.83281	16.48491	42.08933	14.90832	38.63088	17.54788
BFSP1	BFSP1	1.380607	8.70686	1.486365	0.829774	0.3542963	1.214721	5.385665	1.113857	2.287667	1.397083	0.7578461	2.445015	1.725393	0.2049707	0.1748673	0.3512389	2.979641	1.020856	0.423255	6.385835	7.895265	0.3633912	0.3415998	2.603938	0.6605396	1.572482	2.77294	1.859448	0.2073793	1.844086	4.599877	9.236628	16.72942	1.636823	0.7179365	0.2367478	0.4878638	5.707727	5.858742	0.6166206	0.6846249	2.457593	2.756236	14.80412	1.066896	0.8986222	1.423918	0.7854844
BFSP2	BFSP2	0.01520574	0.03524478	0.4155726	0.03097401	1.013956	0.3363352	0	0.4701381	0.449316	0.1456381	1.882028	0.190904	0.2688946	2.614343	0.01603074	0.5228797	0.2171713	0.02498887	0.009161438	0.06816459	0.005088672	0.08825899	0.6063075	0.030978	0	0.4508598	0.9991212	0.05154304	0.0287281	0.09601079	0.01465991	0.0191421	0.0646748	0	0.07716352	0.2387392	0.09971322	0.233248	0.01938552	0.1660944	0.03070379	0.3796301	0.06290434	0.3345905	0.1415071	0.5579964	0.03400936	0
BGLAP	BGLAP	0.07935098	0.08583142	0.1338679	0.956355	0.1571679	0.1671582	0.3941884	0.1572698	0.4247735	0.2153364	0.3173561	0.3453597	0.1169352	0.4240563	0.01394271	0.1136934	0.4333228	0.2028508	1.482074	0.316192	0.1947379	0.4861661	0.2315128	3.26909	1.133545	0.2276909	0.4187873	0.1892799	0.1499172	0.1447423	0.4207641	0.110992	0.4218808	0.2354007	0.1174474	0.4719158	1.45265	0.4795037	1.146515	0.1857346	0.1201705	0.719064	0.1406852	0.3439202	0.523071	0.4567682	0.2218468	0.6123732
BGN	BGN	91.20694	273.3631	41.95256	16.61062	178.4395	103.5867	488.5748	50.26301	125.4243	33.09666	61.17721	119.3085	115.149	77.79698	104.1098	73.65945	87.88549	95.18772	239.8006	63.95453	130.5207	126.9613	183.6731	301.0948	53.81107	66.7961	149.0093	102.6249	66.2551	118.4244	70.56408	54.53907	377.2006	46.38138	183.634	214.6228	119.3484	74.19587	82.36634	68.48878	64.61914	256.4631	77.62973	270.9268	57.557	39.79342	147.6507	256.8075
BHLHB9	BHLHB9	0.7700698	1.324803	1.125917	0.9557008	0.1054495	0.02883918	1.324191	0.827562	1.496838	0.8058528	0.3530081	1.174485	1.631965	0.6811528	0.6554942	1.725515	0.6134119	0.7749356	2.842221	0.1917824	1.803952	1.056733	1.445125	0.3525025	0.4995445	0.5483206	0.5915617	1.587671	0.1562657	1.265401	0.945907	1.785648	2.73249	1.005167	0.7272886	0.5251453	1.664567	0.4414758	0.9635672	0.4272547	0.440567	0.7880179	0.2224924	0.8586498	0.3384131	0.3652918	0.8866902	3.472659
BHMT	BHMT	0	0.004146445	0.5115436	0.004555001	0	0	0.005126939	0	0	0.01285042	0.01694503	0.1212802	0.01129809	0.07911761	0	0	0.04133018	0.004899778	0.005389081	0.1537045	0.09279343	0	0.004349408	0	0.01111085	0.02566565	0.1416189	0.003368826	0	0	0.008623477	0.1651476	0.0237775	0.003980205	0	0	1.561685	0	0.01140325	0	0.02257631	0.01488745	0	0	0	0.1737705	0.08002203	0.009412852
BHMT2	BHMT2	0.2522424	0.1513244	2.062626	0.05037413	0.1371473	0.7814199	0.07370901	0.2940778	0.2255758	0.009474258	0.03123274	0.1639302	0.03748395	1.525726	0.005214274	0.1381864	0.28671	0.04334964	0.1132368	2.926664	7.107333	0.05263087	0.2934128	0.2015225	0.1167321	0.2554546	0.2975732	0.6966896	0.08409876	0.4455359	0.04291549	7.430048	0.7467988	0.07482961	0.01254938	0.08471348	1.127062	0.04827958	0.1576368	0.04630719	0.1797648	0.2250101	0.07599694	0.6529877	0.2531519	0.2989377	0.2433668	0.1457365
BICD1	BICD1	3.605491	9.267565	4.587941	2.355528	0.6766611	0.7079932	2.715789	5.038012	2.621679	3.407596	2.27372	1.571104	3.444991	2.14469	1.716173	1.285346	4.362775	2.127821	4.441874	2.74131	4.654474	2.509445	2.458549	1.757426	2.903263	2.475283	1.583991	3.42436	1.11836	7.443313	3.243779	4.65279	3.675163	3.113004	0.3196308	2.281582	2.480229	2.923246	0.5737921	1.841678	6.529541	3.446998	1.011905	1.696667	1.129635	1.761792	1.087339	8.821522
BICD2	BICD2	11.80774	10.76358	4.835846	6.439552	6.622011	5.236809	6.47334	8.502898	7.429234	15.43473	11.57891	8.617893	10.69265	14.63119	20.6036	4.249681	6.988455	8.02692	6.591874	3.776151	5.500326	5.929262	11.05468	4.403339	6.402956	9.675359	5.951282	6.334172	12.46803	16.73554	12.07325	5.637107	7.280217	10.48024	7.990152	5.861331	9.662753	5.774321	7.639123	12.77778	11.02875	7.575353	7.392061	7.381867	10.48828	21.40415	5.991669	17.08503
BID	BID	5.45129	4.890035	4.894459	2.887824	2.640871	4.026685	4.366367	6.002642	6.79886	1.173065	7.291633	2.645141	2.056756	8.383444	7.661495	7.573453	3.824419	5.697023	13.41057	5.950603	2.85491	3.57845	10.5101	5.624953	3.614424	5.972406	6.237867	2.850402	1.942781	4.264511	3.941706	10.63833	4.923271	3.090468	3.269297	7.891927	4.462621	4.699299	4.228516	6.346699	1.651105	9.725224	4.828245	7.385435	7.387231	4.217863	11.04444	5.490837
BIK	BIK	0.1321129	0.336841	0.03343186	0.5382262	4.27397	5.948762	0.3029036	3.181372	0.7213573	2.514894	0.2711382	0.1492777	3.003751	17.21834	0.4352524	1.845579	0.2219837	0.09046337	20.43674	0.1480595	0.03315913	1.741332	3.886619	1.076591	0.1230822	0.4580631	0.8105489	0.1865934	8.392795	0.1390293	0.2228983	0.02771889	0.07023968	0.4703074	1.843666	1.272836	2.355372	1.542935	1.579015	6.339275	0.200074	1.191074	7.553896	0.3138282	3.035239	1.806143	0.664842	0.1390297
BIN1	BIN1	5.24901	4.565453	3.894631	0.9091378	5.080554	8.95692	6.064239	13.62376	7.411866	0.7548737	7.400983	3.670547	7.361739	15.35169	1.640265	7.166013	1.276584	7.888317	23.43358	4.972159	5.547254	8.147366	4.466425	3.64319	1.331705	4.236276	7.131199	4.864119	2.883673	5.285263	0.8102198	8.333901	18.38416	0.4063032	1.239054	9.26862	8.564271	1.390463	1.549177	4.391351	12.69256	11.63863	3.527587	8.11015	7.202512	2.484132	8.56751	15.20187
BIN2	BIN2	0.9301479	0.8732972	0.4369903	2.586233	2.456418	0.2381066	0.7198683	16.89494	16.88128	0.1165286	0.4857603	3.165312	1.467377	23.66266	1.746072	4.550606	1.10787	0.4987803	0.3405039	2.293033	0.5752737	0.2012239	8.465773	0.858191	0.7361551	9.857585	3.256097	1.413128	0.6525076	1.285299	0.9459482	1.156116	2.67086	0.5169423	1.0705	17.36556	1.222482	1.625465	2.79195	5.217862	1.783078	2.355978	1.911198	8.738	2.657096	0.4348885	0.2194494	1.338169
BIN3	BIN3	4.309938	9.064928	7.079428	10.84931	7.977282	11.34995	6.772751	5.283919	15.73448	5.593141	5.141559	7.105603	6.278814	5.03982	2.554852	7.158877	6.110437	1.648763	3.163189	7.107892	9.534608	6.423661	5.516281	9.680198	7.130651	7.662971	8.219154	3.777113	10.07143	10.15394	3.781286	9.041473	4.949114	16.29563	3.991638	7.737223	2.538367	6.970789	5.379941	9.093136	12.41501	1.66642	20.3768	12.10055	8.893858	8.930634	1.78358	4.15354
BIRC2	BIRC2	23.94376	13.80897	15.85998	26.91197	0.8803991	0.9656226	9.868793	14.52775	17.46205	8.79401	3.460409	13.65486	8.601655	13.49609	28.12043	4.619797	11.58229	11.31099	19.0939	12.324	37.65768	2.465779	13.22182	6.494512	9.921439	16.07924	3.991693	16.31487	2.634165	18.25167	13.04705	9.766147	16.18072	7.766536	2.991385	17.59584	8.027167	23.24917	9.704395	14.61465	14.16075	12.26108	4.736623	13.77508	5.299961	5.192269	12.91639	27.65313
BIRC3	BIRC3	0.9503894	4.370803	4.136195	11.50689	0.4008057	0.1402323	0.8519291	24.96842	23.61464	0.3087691	0.1506998	7.032976	2.215828	35.97766	3.632633	3.468759	3.55609	0.1032062	0.3102679	7.716933	26.43195	0.05062742	13.47126	0.5515716	1.807254	12.62217	1.504749	2.450454	0.1166721	4.818316	1.370374	4.204159	6.087941	0.2347432	0.2868229	19.12568	1.026129	5.742059	1.854814	5.154684	1.111695	1.154443	1.494471	11.8633	1.660775	1.343582	0.3254028	0.3238363
BIRC5	BIRC5	7.433756	8.18492	29.21735	15.02487	14.44054	16.0021	2.199054	15.3253	5.885568	22.23298	23.44543	9.749284	18.88895	19.98256	28.79975	16.26467	12.98276	17.65812	18.8747	6.497166	9.553364	5.962167	13.71684	6.207943	8.578229	6.060617	13.08921	9.586465	24.72213	12.27358	16.85536	9.676672	1.754611	8.073381	6.515792	21.79195	2.549646	12.56388	8.051902	15.85504	37.83006	18.64854	29.82613	8.355294	17.22775	36.58126	23.09893	22.02322
BIRC7	BIRC7	0.1813592	28.2859	15.67532	15.78276	143.0729	55.21828	66.09129	0.6709643	181.6882	131.2904	130.0627	18.21532	87.77554	17.85768	0.2230654	170.6996	2.403982	202.0839	60.89905	2.092723	0.7283121	153.8355	2.145915	40.437	128.9244	42.28689	19.41422	6.557384	135.3716	10.6454	0.233132	0.4312488	0.0857086	18.84848	94.94744	0.5608607	215.0617	45.50882	61.65638	14.77897	1.190165	254.1859	35.69099	3.980589	160.126	20.15419	56.03331	0.3923116
BLCAP	BLCAP	6.935976	10.22265	11.12427	12.58858	15.29598	9.742419	10.32428	10.60737	10.73271	8.466777	8.461854	5.540131	8.174916	9.816079	8.982228	23.52276	10.44108	6.288658	4.492213	9.091124	8.334208	11.00689	12.06123	13.04111	16.42172	9.218443	9.870239	16.144	8.15038	11.85197	10.02664	9.738609	9.140339	7.489985	16.14742	9.677242	10.48885	9.139502	11.00474	10.44248	7.012736	13.75912	9.845741	9.545796	18.133	9.644649	9.870138	7.290693
BLK	BLK	0.02621353	0.02430371	0.003316736	0.1101309	1.726349	0.09111392	0.007512679	6.982611	3.251998	0.1004275	0.1572575	0.3883423	0.8733015	27.37123	0.4594445	0.5880253	0.04955116	0.09333755	0.01184521	0.362324	0.002193119	0	3.722029	0.01780123	0.2035139	0.7302365	0.2438348	0.1061338	0.03095314	0.008275758	0.0410679	0.02199967	3.19501	0.01166466	0.8397136	0.5752598	0.03223085	0.6854003	0.2214018	0.3323519	0.1951829	0.1163472	0.1897739	0.4719339	0.04574013	0.03772324	0.1612311	0.02758595
BLM	BLM	1.18437	1.383182	1.653578	3.249363	1.224469	0.8198432	0.7876547	4.285249	2.879642	4.46615	2.451568	1.044782	2.515598	5.992444	2.122416	1.980067	2.240316	2.753086	11.9239	0.9189889	1.041939	1.543151	4.044259	1.448698	1.065362	1.551016	0.9433101	1.587047	3.415436	1.284296	1.422108	0.8004268	0.9145151	2.627659	0.4114514	2.492862	0.567137	1.872707	1.926464	1.971857	4.324601	6.205743	2.771374	1.621913	3.191444	2.274835	2.982114	5.834971
BLMH	BLMH	7.278071	9.482806	11.46533	8.941501	8.65372	9.311563	9.719362	7.227603	8.364534	11.3544	17.74426	8.262601	5.032754	11.12207	7.113092	14.56659	16.45581	18.81622	16.81513	4.256597	5.093168	9.181724	13.74725	16.68462	26.53507	10.41695	10.17223	6.885877	6.938996	13.04533	10.34913	5.446035	12.18457	9.034323	6.546313	8.565543	7.996385	9.070542	19.67659	8.674661	0.7468889	11.54662	16.49374	10.58608	8.09143	13.76025	25.27897	8.434397
BLNK	BLNK	0.4564219	0.35131	0.3486792	0.7937778	1.330444	0.01632708	0.4343829	11.24443	3.985759	0.09897813	0.1685833	1.574198	1.37059	20.70973	0.3132245	1.230797	0.6873218	0.4151365	0.07782836	1.402643	0.2910776	0.07081245	7.056055	0.2514685	0.3904561	2.504012	1.377128	0.9665554	0.187106	0.6162553	0.3404068	0.40112	2.193126	0.3563857	0.464327	5.65421	0.6141366	0.7145378	1.268068	3.157969	0.7955473	1.404683	0.5394751	3.182646	1.071902	4.108258	0.1877959	1.037668
[truncated: 8,997 more rows]
[truncated: 358 more columns]
