# Supplementary material for: HLA-DRB1: A new potential prognostic factor and therapeutic target of cutaneous melanoma and an indicator of tumor microenvironment remodeling
Source: PLoS One. 2022 Sep 21;17(9):e0274897. doi: 10.1371/journal.pone.0274897 (PMC9491554; doi:10.1371/journal.pone.0274897)
Supplement: S2 File — (ZIP) [file pone.0274897.s004.zip › Step 2.Calculate ImmuneScore, StromalScore and ESTIMATEScore/output files/estimateScore.gct]

#1.2
3	406
NAME	Description	TCGA.FS.A1ZS.06A.12R.A18T.07	TCGA.DA.A1I7.06A.22R.A18S.07	TCGA.BF.A3DM.01A.11R.A20F.07	TCGA.EB.A6R0.01A.12R.A32P.07	TCGA.QB.A6FS.06A.11R.A311.07	TCGA.EB.A3Y7.01A.11R.A239.07	TCGA.WE.A8K6.06A.11R.A37K.07	TCGA.EE.A3JD.06A.11R.A20F.07	TCGA.D3.A2J9.06A.11R.A18T.07	TCGA.EE.A29L.06A.12R.A18S.07	TCGA.FR.A7U8.06A.21R.A352.07	TCGA.DA.A1I1.06A.12R.A18U.07	TCGA.EE.A29H.06A.12R.A18S.07	TCGA.ER.A1A1.06A.11R.A18U.07	TCGA.EE.A2M5.06A.12R.A18S.07	TCGA.D3.A2JL.06A.11R.A18S.07	TCGA.FS.A1ZR.06A.21R.A18U.07	TCGA.FS.A1ZU.06A.12R.A18T.07	TCGA.YD.A89C.06A.11R.A37K.07	TCGA.D3.A51N.06A.11R.A266.07	TCGA.DA.A1HY.06A.11R.A18T.07	TCGA.FS.A1ZY.06A.11R.A18S.07	TCGA.FS.A1Z4.06A.11R.A18T.07	TCGA.EB.A4P0.01A.41R.A266.07	TCGA.WE.A8JZ.06A.11R.A37K.07	TCGA.DA.A3F8.06A.11R.A20F.07	TCGA.BF.AAP7.01A.11R.A40A.07	TCGA.DA.A1I2.06A.21R.A18U.07	TCGA.EE.A17X.06A.11R.A18S.07	TCGA.FS.A1YX.06A.11R.A18T.07	TCGA.EE.A3J4.06A.11R.A20F.07	TCGA.DA.A1I8.06A.11R.A18T.07	TCGA.EE.A2M7.06A.11R.A18U.07	TCGA.EE.A180.06A.11R.A21D.07	TCGA.EB.A5SH.06A.11R.A311.07	TCGA.D3.A3C8.06A.12R.A18S.07	TCGA.BF.AAP8.01A.11R.A40A.07	TCGA.D3.A51T.06A.11R.A266.07	TCGA.D3.A5GU.06A.11R.A27Q.07	TCGA.D9.A3Z1.06A.11R.A239.07	TCGA.BF.A1Q0.01A.21R.A18S.07	TCGA.EE.A2MS.06A.11R.A18S.07	TCGA.BF.AAP4.01A.11R.A40A.07	TCGA.EE.A2GE.06A.11R.A18T.07	TCGA.QB.AA9O.06A.11R.A39D.07	TCGA.XV.A9W2.01A.11R.A39D.07	TCGA.D3.A2JE.06A.11R.A37K.07	TCGA.FS.A1ZD.06A.11R.A18T.07
StromalScore	StromalScore	233.701354876319	338.738692040022	-892.293106885927	-817.042323061206	70.4847354313662	-891.407667730215	-616.514383339454	336.858892592808	469.875868740631	-1785.64035114436	-1087.69921614489	411.127302073413	-549.379132121018	325.148882794171	-518.138978903143	-493.901586479507	-87.2196783525526	-479.019515358214	-937.2257816922	-146.0134058149	-46.3064955813692	-811.096591536538	270.521611417351	-397.362151046478	-685.128648840841	265.352023130867	333.450839752217	-256.539638802912	-1014.78993034624	112.108378350668	-423.824428030283	-513.870742258344	-33.6246023906023	-548.148674588262	-664.574565037747	883.007594093179	-740.412175277374	-839.265931332791	-318.768121834559	-139.288056023502	-788.348165744034	-515.198108164783	-311.451816020143	1404.67662810052	-638.066483580761	-1023.3433757895	-1185.97225841179	-25.8437550386432
ImmuneScore	ImmuneScore	530.278761881287	532.573949787961	-393.228103667546	1350.62212842302	1932.93853330913	94.7880450209588	160.421603657811	2934.34593715332	3197.3377276512	-812.205654051897	-348.63075043046	1695.95335300139	993.101791360641	3268.43501443937	1263.15185788064	1853.65920191077	361.551624968971	-279.346324663715	-688.52460107352	1608.0492575411	56.3343903776627	-759.53210984527	2394.93441582972	388.426364427319	-82.2482149399133	2953.93612879473	2078.86461024893	591.895562578588	221.84694034358	453.747796753686	478.90402653845	572.524435776072	1067.4968876612	-27.6327627893272	603.250399364501	3437.21782508219	176.772765739243	867.027960114054	1016.15493414934	2086.31173096194	685.777367393529	632.386619173864	1418.90897471747	2511.08334280707	1518.22584806177	5.8787628208509	-743.518902312663	51.6928183339619
ESTIMATEScore	ESTIMATEScore	763.980116757606	871.312641827983	-1285.52121055347	533.579805361812	2003.4232687405	-796.619622709256	-456.092779681643	3271.20482974613	3667.21359639183	-2597.84600519626	-1436.32996657535	2107.08065507481	443.722659239623	3593.58389723354	745.012878977497	1359.75761543126	274.331946616418	-758.365840021929	-1625.75038276572	1462.0358517262	10.0278947962935	-1570.62870138181	2665.45602724707	-8.93578661915893	-767.376863780755	3219.2881519256	2412.31545000115	335.355923775676	-792.942990002659	565.856175104354	55.079598508167	58.6536935177288	1033.8722852706	-575.781437377589	-61.3241656732455	4320.22541917536	-563.63940953813	27.7620287812638	697.38681231478	1947.02367493843	-102.570798350505	117.188511009081	1107.45715869732	3915.75997090759	880.159364481011	-1017.46461296865	-1929.49116072446	25.8490632953187
[truncated: 358 more columns]
