# Supplementary material for: HLA-DRB1: A new potential prognostic factor and therapeutic target of cutaneous melanoma and an indicator of tumor microenvironment remodeling
Source: PLoS One. 2022 Sep 21;17(9):e0274897. doi: 10.1371/journal.pone.0274897 (PMC9491554; doi:10.1371/journal.pone.0274897)
Supplement: S2 File — (ZIP) [file pone.0274897.s004.zip › Step 2.Calculate ImmuneScore, StromalScore and ESTIMATEScore/output files/scores.txt]

ID	StromalScore	ImmuneScore	ESTIMATEScore
TCGA-FS-A1ZS-06A-12R-A18T-07	233.701354876319	530.278761881287	763.980116757606
TCGA-DA-A1I7-06A-22R-A18S-07	338.738692040022	532.573949787961	871.312641827983
TCGA-BF-A3DM-01A-11R-A20F-07	-892.293106885927	-393.228103667546	-1285.52121055347
TCGA-EB-A6R0-01A-12R-A32P-07	-817.042323061206	1350.62212842302	533.579805361812
TCGA-QB-A6FS-06A-11R-A311-07	70.4847354313662	1932.93853330913	2003.4232687405
TCGA-EB-A3Y7-01A-11R-A239-07	-891.407667730215	94.7880450209588	-796.619622709256
TCGA-WE-A8K6-06A-11R-A37K-07	-616.514383339454	160.421603657811	-456.092779681643
TCGA-EE-A3JD-06A-11R-A20F-07	336.858892592808	2934.34593715332	3271.20482974613
TCGA-D3-A2J9-06A-11R-A18T-07	469.875868740631	3197.3377276512	3667.21359639183
TCGA-EE-A29L-06A-12R-A18S-07	-1785.64035114436	-812.205654051897	-2597.84600519626
TCGA-FR-A7U8-06A-21R-A352-07	-1087.69921614489	-348.63075043046	-1436.32996657535
TCGA-DA-A1I1-06A-12R-A18U-07	411.127302073413	1695.95335300139	2107.08065507481
TCGA-EE-A29H-06A-12R-A18S-07	-549.379132121018	993.101791360641	443.722659239623
TCGA-ER-A1A1-06A-11R-A18U-07	325.148882794171	3268.43501443937	3593.58389723354
TCGA-EE-A2M5-06A-12R-A18S-07	-518.138978903143	1263.15185788064	745.012878977497
TCGA-D3-A2JL-06A-11R-A18S-07	-493.901586479507	1853.65920191077	1359.75761543126
TCGA-FS-A1ZR-06A-21R-A18U-07	-87.2196783525526	361.551624968971	274.331946616418
TCGA-FS-A1ZU-06A-12R-A18T-07	-479.019515358214	-279.346324663715	-758.365840021929
TCGA-YD-A89C-06A-11R-A37K-07	-937.2257816922	-688.52460107352	-1625.75038276572
TCGA-D3-A51N-06A-11R-A266-07	-146.0134058149	1608.0492575411	1462.0358517262
TCGA-DA-A1HY-06A-11R-A18T-07	-46.3064955813692	56.3343903776627	10.0278947962935
TCGA-FS-A1ZY-06A-11R-A18S-07	-811.096591536538	-759.53210984527	-1570.62870138181
TCGA-FS-A1Z4-06A-11R-A18T-07	270.521611417351	2394.93441582972	2665.45602724707
TCGA-EB-A4P0-01A-41R-A266-07	-397.362151046478	388.426364427319	-8.93578661915893
TCGA-WE-A8JZ-06A-11R-A37K-07	-685.128648840841	-82.2482149399133	-767.376863780755
TCGA-DA-A3F8-06A-11R-A20F-07	265.352023130867	2953.93612879473	3219.2881519256
TCGA-BF-AAP7-01A-11R-A40A-07	333.450839752217	2078.86461024893	2412.31545000115
TCGA-DA-A1I2-06A-21R-A18U-07	-256.539638802912	591.895562578588	335.355923775676
TCGA-EE-A17X-06A-11R-A18S-07	-1014.78993034624	221.84694034358	-792.942990002659
TCGA-FS-A1YX-06A-11R-A18T-07	112.108378350668	453.747796753686	565.856175104354
TCGA-EE-A3J4-06A-11R-A20F-07	-423.824428030283	478.90402653845	55.079598508167
TCGA-DA-A1I8-06A-11R-A18T-07	-513.870742258344	572.524435776072	58.6536935177288
TCGA-EE-A2M7-06A-11R-A18U-07	-33.6246023906023	1067.4968876612	1033.8722852706
TCGA-EE-A180-06A-11R-A21D-07	-548.148674588262	-27.6327627893272	-575.781437377589
TCGA-EB-A5SH-06A-11R-A311-07	-664.574565037747	603.250399364501	-61.3241656732455
TCGA-D3-A3C8-06A-12R-A18S-07	883.007594093179	3437.21782508219	4320.22541917536
TCGA-BF-AAP8-01A-11R-A40A-07	-740.412175277374	176.772765739243	-563.63940953813
TCGA-D3-A51T-06A-11R-A266-07	-839.265931332791	867.027960114054	27.7620287812638
TCGA-D3-A5GU-06A-11R-A27Q-07	-318.768121834559	1016.15493414934	697.38681231478
TCGA-D9-A3Z1-06A-11R-A239-07	-139.288056023502	2086.31173096194	1947.02367493843
TCGA-BF-A1Q0-01A-21R-A18S-07	-788.348165744034	685.777367393529	-102.570798350505
TCGA-EE-A2MS-06A-11R-A18S-07	-515.198108164783	632.386619173864	117.188511009081
TCGA-BF-AAP4-01A-11R-A40A-07	-311.451816020143	1418.90897471747	1107.45715869732
TCGA-EE-A2GE-06A-11R-A18T-07	1404.67662810052	2511.08334280707	3915.75997090759
TCGA-QB-AA9O-06A-11R-A39D-07	-638.066483580761	1518.22584806177	880.159364481011
TCGA-XV-A9W2-01A-11R-A39D-07	-1023.3433757895	5.8787628208509	-1017.46461296865
TCGA-D3-A2JE-06A-11R-A37K-07	-1185.97225841179	-743.518902312663	-1929.49116072446
TCGA-FS-A1ZD-06A-11R-A18T-07	-25.8437550386432	51.6928183339619	25.8490632953187
TCGA-EE-A3AF-06A-11R-A18S-07	-51.6774971281807	1348.5167939034	1296.83929677522
TCGA-D3-A1QA-06A-11R-A18T-07	-824.132021173125	236.958570448289	-587.173450724836
TCGA-D3-A2J8-06A-11R-A18T-07	271.53839602875	2674.82571638081	2946.36411240956
TCGA-D3-A8GV-06A-11R-A37K-07	-851.29756312672	-0.635867674870266	-851.93343080159
TCGA-D3-A8GE-06A-11R-A37K-07	1006.74815029155	1539.46623551701	2546.21438580856
TCGA-EB-A82B-01A-11R-A352-07	-361.518347238394	1333.25018963349	971.7318423951
TCGA-D3-A3CC-06A-11R-A18S-07	-17.5555535522271	293.534483132222	275.978929579995
TCGA-EE-A2MN-06A-11R-A18S-07	-426.765497963101	1676.92872295438	1250.16322499128
TCGA-FS-A4FB-06A-11R-A266-07	-606.434469285957	-517.519974448976	-1123.95444373493
TCGA-GF-A3OT-06A-23R-A239-07	392.551270524473	1163.42696154194	1555.97823206642
TCGA-EE-A2GP-06A-11R-A18S-07	652.098001267497	1031.4327921884	1683.53079345589
TCGA-DA-A1IC-06A-11R-A18S-07	-270.760152859931	516.834211894629	246.074059034697
TCGA-D3-A2JO-06A-11R-A18S-07	-190.290816800572	2346.4165630119	2156.12574621133
TCGA-EE-A3AA-06A-11R-A18S-07	-415.223469047048	1703.21422831749	1287.99075927045
TCGA-FR-A7U9-06A-11R-A352-07	900.525803280754	1974.13532298874	2874.66112626949
TCGA-D3-A51F-06A-11R-A266-07	1189.66994410393	3368.39335706094	4558.06330116487
TCGA-BF-A1PX-01A-12R-A18T-07	503.711332240344	2172.15670007589	2675.86803231623
TCGA-FS-A4FD-06A-11R-A266-07	42.3680713703148	60.1667664626641	102.534837832979
TCGA-D3-A2J6-06A-11R-A18T-07	-599.474405314001	939.082318617379	339.607913303378
TCGA-ER-A2NB-01A-12R-A18S-07	-235.577886180086	1584.34316230247	1348.76527612239
TCGA-XV-AAZV-01A-11R-A40A-07	162.253387545282	1923.68916335684	2085.94255090212
TCGA-D9-A3Z3-06A-11R-A239-07	205.043602435082	1618.84523543697	1823.88883787206
TCGA-D3-A8GL-06A-11R-A37K-07	-1234.10835791699	-941.916480035507	-2176.0248379525
TCGA-EB-A4OZ-01A-12R-A266-07	-35.0475771813738	2117.3906152231	2082.34303804173
TCGA-XV-AB01-06A-12R-A40A-07	115.326205028121	1057.32958441166	1172.65578943978
TCGA-BF-AAOX-01A-11R-A39D-07	-1308.0704519414	-201.252793487083	-1509.32324542849
TCGA-EE-A2A0-06A-11R-A18T-07	1888.86493036989	2059.63160841158	3948.49653878147
TCGA-YG-AA3P-06A-11R-A38C-07	-1240.18152782722	-432.397440064642	-1672.57896789186
TCGA-D3-A8GR-06A-11R-A37K-07	-976.65650599586	-25.3738946675987	-1002.03040066346
TCGA-GN-A4U7-06A-21R-A32P-07	-1342.16462351753	-494.229761577581	-1836.39438509511
TCGA-D3-A8GI-06A-11R-A37K-07	252.73966131423	419.836841133303	672.576502447533
TCGA-Z2-AA3S-06A-11R-A39D-07	-914.99280195536	333.614192198982	-581.378609756378
TCGA-FR-A729-06A-11R-A352-07	-47.7733689353128	2333.45949652936	2285.68612759405
TCGA-D3-A8GJ-06A-11R-A37K-07	-123.567525509327	2610.38162993023	2486.81410442091
TCGA-FS-A1Z0-06A-11R-A18T-07	-21.9932788633655	1687.16654526712	1665.17326640376
TCGA-D3-A1Q1-06A-21R-A18T-07	-870.969108368627	-618.140755345357	-1489.10986371398
TCGA-FR-A8YD-06A-11R-A37K-07	-1021.15997527046	257.3936110669	-763.766364203562
TCGA-EB-A6QZ-01A-12R-A32P-07	-905.579438025271	-133.874688174122	-1039.45412619939
TCGA-EE-A2GB-06A-11R-A18T-07	-626.025455185977	45.0908845319857	-580.934570653991
TCGA-GN-A9SD-06A-11R-A40A-07	256.524083070063	2296.68572763601	2553.20981070607
TCGA-D3-A8GP-06A-11R-A37K-07	-1269.63052611814	-306.594219198341	-1576.22474531648
TCGA-ER-A19T-06A-11R-A18U-07	-167.83944878002	1055.45456110467	887.615112324648
TCGA-EE-A3JI-06A-11R-A21D-07	-1034.52882038353	325.185837094839	-709.342983288687
TCGA-EE-A2MK-06A-11R-A18S-07	62.3509528242597	1663.55300333904	1725.9039561633
TCGA-WE-A8ZN-06A-11R-A37K-07	539.561274095671	1854.24587074918	2393.80714484485
TCGA-D3-A8GM-06A-11R-A37K-07	-478.98706355869	1016.00242453526	537.015360976574
TCGA-FS-A1ZP-06A-11R-A18T-07	457.747007341537	986.606817353652	1444.35382469519
TCGA-EB-A551-01A-21R-A27Q-07	289.210164714513	2278.11345054945	2567.32361526396
TCGA-DA-A1HW-06A-11R-A18U-07	-201.474470470937	1976.17464037369	1774.70016990275
TCGA-EE-A184-06A-11R-A18S-07	-751.376087235092	1004.31876734781	252.942680112715
TCGA-EB-A57M-01A-51R-A311-07	641.105927918498	808.778772115776	1449.88470003427
TCGA-EE-A20F-06A-21R-A18S-07	-362.97134494154	1291.54873504686	928.577390105322
TCGA-EB-A3XC-01A-11R-A239-07	-402.969032966966	539.5284941982	136.559461231234
TCGA-EE-A3AH-06A-11R-A18S-07	-447.176153962977	-198.194253028254	-645.370406991231
TCGA-BF-A1PZ-01A-11R-A18S-07	-1044.36461879213	99.697828569257	-944.666790222868
TCGA-FS-A1ZA-06A-11R-A18T-07	-513.813810354035	751.384963044902	237.571152690867
TCGA-EE-A3J7-06A-11R-A20F-07	-1196.64851881453	-187.644384259083	-1384.29290307362
TCGA-EE-A2A6-06A-11R-A18T-07	-664.698449990655	1802.16205762634	1137.46360763568
TCGA-BF-AAP1-01A-11R-A39D-07	-1030.02109540615	-347.08778325784	-1377.10887866399
TCGA-D3-A8GB-06A-11R-A37K-07	898.057844803884	2400.35932932177	3298.41717412565
TCGA-EE-A2MP-06A-11R-A18S-07	-274.847984539796	1396.20162670509	1121.35364216529
TCGA-WE-AAA0-06A-11R-A38C-07	-862.374931829392	1015.38372062947	153.008788800077
TCGA-ER-A2NF-06A-11R-A18T-07	-918.212052517493	879.94467135583	-38.2673811616631
TCGA-D3-A3BZ-06A-12R-A18S-07	1352.43825753676	2127.63492884004	3480.0731863768
TCGA-D3-A1Q4-06A-11R-A18T-07	1421.9763780217	450.771026335268	1872.74740435696
TCGA-D3-A8GK-06A-11R-A37K-07	-1573.80098721133	-720.118224371423	-2293.91921158275
TCGA-BF-AAOU-01A-12R-A39D-07	-321.646454418969	664.666564832314	343.020110413346
TCGA-EE-A29E-06A-11R-A18T-07	-1208.97955376719	-202.097014420737	-1411.07656818792
TCGA-ER-A2NC-06A-11R-A18T-07	785.564830165656	1366.74520989021	2152.31004005586
TCGA-W3-AA1Q-06A-11R-A38C-07	-529.727004036331	1095.34129133269	565.614287296358
TCGA-D3-A2JD-06A-11R-A18T-07	37.7430992460789	1573.99630439279	1611.73940363887
TCGA-DA-A960-01A-11R-A37K-07	-1371.32527855864	-176.553335278056	-1547.8786138367
TCGA-W3-A824-06A-21R-A352-07	-661.814747096868	1652.40031474931	990.585567652444
TCGA-FS-A4F8-06A-11R-A266-07	778.980137642229	2643.15438647163	3422.13452411386
TCGA-D9-A4Z5-01A-11R-A266-07	-151.878439103528	356.775436610374	204.896997506846
TCGA-BF-A5ES-01A-11R-A27Q-07	-103.241717239556	916.879179315003	813.637462075448
TCGA-D3-A1Q9-06A-11R-A18T-07	-375.077558414407	717.096273895792	342.018715481385
TCGA-ER-A19K-01A-21R-A18T-07	-654.81765817399	670.417185802477	15.5995276284876
TCGA-D3-A51J-06A-11R-A266-07	202.293520104116	2347.30294892662	2549.59646903073
TCGA-GN-A8LL-06A-21R-A37K-07	-951.800510424766	-79.473744918248	-1031.27425534301
TCGA-EB-A550-01A-61R-A27Q-07	-727.83182675297	57.0826840464518	-670.749142706518
TCGA-D3-A3MR-06A-11R-A21D-07	251.828536652249	2464.86996326148	2716.69849991373
TCGA-EB-A3XF-01A-31R-A239-07	-554.342681325204	923.266477113317	368.923795788113
TCGA-DA-A1I5-06A-11R-A18T-07	647.625535587	2247.76728116738	2895.39281675438
TCGA-EB-A3XD-01A-22R-A239-07	554.002842841643	1668.31475687144	2222.31759971309
TCGA-BF-A5ER-01A-12R-A27Q-07	-664.734845848954	7.21300965809184	-657.521836190862
TCGA-D3-A1Q8-06A-11R-A18T-07	922.462168227579	1162.22620961486	2084.68837784244
TCGA-FS-A1ZF-06A-12R-A18S-07	60.8050473627872	-212.395033440998	-151.58998607821
TCGA-D3-A5GO-06A-12R-A27Q-07	-264.735700557557	1402.91713458637	1138.18143402881
TCGA-FS-A1Z7-06A-11R-A18T-07	1017.84045990858	851.579734613226	1869.42019452181
TCGA-GF-A6C8-06A-12R-A311-07	-408.948963453449	1052.97481030871	644.025846855257
TCGA-D3-A1Q6-06A-11R-A18T-07	-967.116030765231	471.441794318915	-495.674236446316
TCGA-XV-A9W5-01A-11R-A38C-07	-302.727880203049	436.723504453685	133.995624250636
TCGA-EB-A44N-01A-11R-A266-07	-112.464018512698	1096.42624740392	983.962228891226
TCGA-BF-A5EP-01A-12R-A27Q-07	-712.991374429663	-263.469794580142	-976.461169009805
TCGA-FS-A4F0-06A-11R-A24X-07	-1521.05867850068	-488.924071518934	-2009.98275001961
TCGA-EE-A29N-06A-12R-A18S-07	-106.214383187841	1966.87491855956	1860.66053537172
TCGA-EE-A2A2-06A-11R-A18T-07	-914.937850077284	983.077105061731	68.1392549844473
TCGA-D3-A1Q3-06A-11R-A18T-07	-425.693262995515	1434.10636681983	1008.41310382432
TCGA-EE-A2MH-06A-11R-A18S-07	-316.889471300136	1952.71242750038	1635.82295620024
TCGA-D3-A8GQ-06A-11R-A37K-07	-546.754177618441	93.3436841841484	-453.410493434292
TCGA-W3-A825-06A-11R-A352-07	137.262464403809	1539.78413388083	1677.04659828464
TCGA-D3-A51R-06A-11R-A266-07	-871.783361623061	-1463.06492680283	-2334.84828842589
TCGA-EE-A3JA-06A-11R-A20F-07	210.682751306394	1304.20565992584	1514.88841123223
TCGA-EB-A44O-01A-11R-A266-07	-1114.00375770651	-156.732583632034	-1270.73634133854
TCGA-D9-A6EA-06A-11R-A311-07	-1257.01283292482	-38.4321094975147	-1295.44494242233
TCGA-EE-A2M8-06A-12R-A18S-07	1142.44457741865	3164.37624556772	4306.82082298637
TCGA-EE-A29V-06A-12R-A18S-07	-689.980136459336	-239.010439849209	-928.990576308546
TCGA-EE-A20B-06A-11R-A18U-07	475.962121508511	1078.92539568055	1554.88751718906
TCGA-EE-A3AC-06A-11R-A18S-07	-972.764268785449	1388.01045684881	415.246188063362
TCGA-EE-A2ML-06A-11R-A18S-07	-474.967721606623	1288.42180005003	813.454078443409
TCGA-EE-A2MT-06A-11R-A18S-07	-1288.96451506925	142.109478564569	-1146.85503650468
TCGA-EE-A2GH-06A-11R-A18T-07	970.904873550203	2568.12329078276	3539.02816433296
TCGA-EE-A185-06A-11R-A18S-07	-1516.88371774578	-836.898596779934	-2353.78231452572
TCGA-ER-A19D-06A-11R-A18S-07	1133.25608361103	1401.80127781166	2535.05736142269
TCGA-EB-A5UN-06A-11R-A311-07	-773.340654851562	423.237188559874	-350.103466291688
TCGA-EB-A553-01A-12R-A27Q-07	-290.143234981613	1030.41738201024	740.274147028629
TCGA-ER-A199-06A-11R-A18T-07	-167.178820397862	2444.80611490947	2277.6272945116
TCGA-3N-A9WD-06A-11R-A38C-07	-504.635680838268	1411.24003291773	906.604352079458
TCGA-ER-A3EV-06A-11R-A20F-07	-540.936869386077	674.323580211244	133.386710825167
TCGA-D3-A3CF-06A-11R-A18T-07	384.875077433415	2222.11925884708	2606.9943362805
TCGA-EE-A2GR-06A-11R-A18S-07	-1015.92542889346	-726.936985353323	-1742.86241424678
TCGA-BF-A9VF-01A-11R-A37K-07	-1337.82248681586	-394.462507939674	-1732.28499475553
TCGA-EE-A2GU-06A-11R-A18T-07	-937.694209501587	1626.51910176523	688.824892263643
TCGA-YG-AA3N-01A-11R-A38C-07	-474.750568348539	1891.68551754673	1416.93494919819
TCGA-ER-A42L-06A-11R-A24X-07	698.663399096985	2626.94318554958	3325.60658464656
TCGA-EB-A5SE-01A-11R-A311-07	-803.377939587925	-222.39851154066	-1025.77645112858
TCGA-EE-A2MI-06A-11R-A18U-07	289.775949264833	1546.19953168439	1835.97548094922
TCGA-WE-A8ZQ-06A-41R-A37K-07	-607.018039460063	-767.1488550755	-1374.16689453556
TCGA-ER-A193-06A-12R-A18S-07	589.397265716925	1735.49595174169	2324.89321745861
TCGA-D3-A8GD-06A-11R-A37K-07	-126.243728196151	2921.56503087199	2795.32130267584
TCGA-EE-A2ME-06A-11R-A18T-07	1163.65809495485	3334.30616505149	4497.96426000634
TCGA-3N-A9WB-06A-11R-A38C-07	-1295.11335346118	-577.359072283743	-1872.47242574492
TCGA-EE-A29P-06A-11R-A18T-07	351.063833663874	2483.63028915272	2834.6941228166
TCGA-EE-A2MM-06A-11R-A18S-07	-662.191091737821	381.147320012033	-281.043771725788
TCGA-EE-A3JB-06A-11R-A21D-07	526.397089975762	1122.97176182991	1649.36885180568
TCGA-EE-A29W-06A-11R-A18U-07	559.700166472395	-384.606596891047	175.093569581348
TCGA-EB-A3XE-01A-12R-A239-07	-143.958030747825	911.198507421671	767.240476673846
TCGA-GN-A26C-01A-11R-A18T-07	407.194922228892	2469.1947027053	2876.38962493419
TCGA-EE-A183-06A-11R-A18S-07	3.69533778436532	1931.73550741354	1935.43084519791
TCGA-ER-A3PL-06A-11R-A239-07	208.587663972161	342.343595259436	550.931259231598
TCGA-DA-A95W-06A-11R-A37K-07	-970.591969837773	575.264944915822	-395.327024921951
TCGA-D3-A2JA-06A-11R-A18T-07	988.390686228676	1709.75611233561	2698.14679856428
TCGA-FW-A3R5-06A-11R-A239-07	-131.598393299341	735.726795688447	604.128402389106
TCGA-W3-AA1W-06A-11R-A38C-07	-95.0350531533381	3159.63259927265	3064.59754611931
TCGA-EE-A2GL-06A-11R-A18S-07	-258.308132904335	2414.13808760415	2155.82995469981
TCGA-EB-A97M-01A-11R-A38C-07	-446.353910227638	1039.15593402875	592.802023801108
TCGA-EE-A20I-06A-11R-A18U-07	46.0656013767654	629.223613248358	675.289214625123
TCGA-D3-A5GT-01A-12R-A311-07	-1194.8935768246	-479.591423252645	-1674.48500007725
TCGA-ER-A2ND-06A-11R-A18T-07	-904.018616007712	546.160160902001	-357.858455105711
TCGA-EE-A2GI-06A-11R-A18T-07	-393.443281908594	1618.86406807889	1225.42078617029
TCGA-EE-A29X-06A-11R-A18T-07	-163.792387121685	1628.30427364351	1464.51188652182
TCGA-D3-A8GN-06A-11R-A37K-07	-156.886003078365	1865.32095669506	1708.43495361669
TCGA-D3-A1Q7-06A-11R-A18T-07	981.761967545567	2732.86585675305	3714.62782429862
TCGA-FS-A1ZJ-06A-12R-A18S-07	-800.425796056421	117.093595882683	-683.332200173738
TCGA-D3-A2JC-06A-11R-A18T-07	-174.028121713414	1497.69078181501	1323.6626601016
TCGA-EE-A3AD-06A-11R-A18S-07	-1413.94845365811	-347.862647335493	-1761.8111009936
TCGA-WE-AA9Y-06A-12R-A38C-07	913.931983290065	1103.98079249909	2017.91277578916
TCGA-EE-A181-06A-11R-A18S-07	-569.257921666435	1955.46409604824	1386.2061743818
TCGA-WE-A8K4-01A-12R-A37K-07	-804.784436193766	1691.20028834269	886.415852148927
TCGA-EB-A6L9-06A-11R-A32P-07	263.722275231395	2506.71219380303	2770.43446903443
TCGA-ER-A2NE-06A-21R-A18T-07	-1557.38908096959	-414.001314981504	-1971.39039595109
TCGA-FS-A1ZN-01A-11R-A18T-07	-1082.97259346489	-206.08491352083	-1289.05750698572
TCGA-EE-A2MQ-06A-11R-A18S-07	-89.5183991251617	637.571230621265	548.052831496103
TCGA-D9-A6EG-06A-12R-A32P-07	-514.183382895495	-423.702186105724	-937.885569001219
TCGA-EB-A4OY-01A-11R-A266-07	-794.969306510549	707.13541663145	-87.8338898790998
TCGA-DA-A3F2-06A-11R-A20F-07	1820.5810841374	3228.95356742876	5049.53465156617
TCGA-FR-A3YN-06A-11R-A239-07	-672.87535022945	906.329882107382	233.454531877933
TCGA-FW-A3TV-06A-11R-A239-07	-300.84643230238	663.060977662426	362.214545360046
TCGA-FR-A8YE-06A-11R-A37K-07	579.877620141094	2914.23355229892	3494.11117244002
TCGA-FS-A1ZK-06A-11R-A18T-07	-1016.32856765284	-795.445350538578	-1811.77391819142
TCGA-EE-A17Y-06A-11R-A18T-07	-420.733365837648	-356.343465941436	-777.076831779084
TCGA-GN-A267-06A-21R-A18T-07	-310.69358516969	960.655193342624	649.961608172934
TCGA-D9-A4Z6-06A-12R-A266-07	-681.05841602707	-182.217526459699	-863.27594248677
TCGA-EB-A4IQ-01A-12R-A266-07	-1170.14201358285	-190.480284937034	-1360.62229851988
TCGA-FS-A1ZB-06A-12R-A18S-07	820.987958942353	1488.19883565374	2309.18679459609
TCGA-EE-A182-06A-11R-A18T-07	128.065474519382	1105.61760272544	1233.68307724482
TCGA-ER-A197-06A-32R-A18S-07	307.99939994426	2146.77241107284	2454.7718110171
TCGA-EB-A3HV-01A-11R-A21D-07	175.67734495821	675.379264023175	851.056608981385
TCGA-EB-A4XL-01A-11R-A27Q-07	-244.124453140133	839.735292320552	595.61083918042
TCGA-WE-AAA3-06A-11R-A38C-07	546.79083826766	1364.13826546053	1910.92910372819
TCGA-BF-A3DJ-01A-11R-A20F-07	-64.057336141559	1185.77109592396	1121.7137597824
TCGA-EB-A41B-01A-11R-A24X-07	-1313.31129495665	-46.8017034397144	-1360.11299839636
TCGA-EE-A2GT-06A-12R-A18S-07	-195.302233430574	2143.40449658243	1948.10226315186
TCGA-WE-A8ZM-06A-11R-A37K-07	-311.792687887833	-782.446121662739	-1094.23880955057
TCGA-W3-AA1R-06A-11R-A39D-07	-1413.67069552263	526.813357930598	-886.857337592033
TCGA-EE-A2MG-06A-11R-A18T-07	829.287868950951	2708.60579130743	3537.89366025838
TCGA-FS-A1ZZ-06A-11R-A18S-07	-1269.65889870667	-446.447167724706	-1716.10606643137
TCGA-D3-A5GL-06A-11R-A27Q-07	-904.819229998172	-140.279849638202	-1045.09907963637
TCGA-WE-A8ZX-06A-11R-A37K-07	-457.240251922814	1649.57736643264	1192.33711450983
TCGA-EE-A2GN-06A-11R-A18S-07	-92.4103499958341	70.0312400518786	-22.3791099439555
TCGA-EE-A2GM-06B-11R-A18S-07	-827.705467993943	1.42196123988389	-826.283506754059
TCGA-EB-A85I-01A-11R-A352-07	-374.504358831484	1265.03033004948	890.525971218
TCGA-GN-A4U9-06A-11R-A32P-07	-669.57194582103	81.4751176761575	-588.096828144872
TCGA-EB-A42Z-01A-12R-A24X-07	-250.749361089638	413.236598139551	162.487237049913
TCGA-EE-A3J8-06A-11R-A20F-07	-1330.86573739691	-847.324517306117	-2178.19025470303
TCGA-EB-A431-01A-11R-A266-07	-1095.09634574878	-78.484549663962	-1173.58089541274
TCGA-D9-A4Z3-01A-11R-A266-07	-594.585778907342	260.754846071002	-333.830932836339
TCGA-EE-A3J5-06A-11R-A20F-07	129.472435489001	1414.44648684148	1543.91892233048
TCGA-D3-A2JB-06A-11R-A18T-07	-169.547660942701	2708.87867384734	2539.33101290464
TCGA-EB-A4IS-01A-21R-A266-07	365.040858398247	2155.64425250865	2520.6851109069
TCGA-DA-A1HV-06A-21R-A18S-07	-482.799549095104	2043.48964920894	1560.69010011384
TCGA-WE-A8K5-06A-11R-A37K-07	125.261232711839	776.451075135078	901.712307846917
TCGA-EE-A2A1-06A-11R-A18T-07	929.105128554374	2129.88690379384	3058.99203234821
TCGA-W3-AA1O-06A-11R-A38C-07	-673.532941790025	-130.449021242955	-803.98196303298
TCGA-EB-A5FP-01A-11R-A27Q-07	-1353.68223480199	-553.830199099956	-1907.51243390195
TCGA-FS-A1ZW-06A-12R-A18T-07	-160.750302276285	1855.27061186919	1694.5203095929
TCGA-EE-A20C-06A-11R-A18S-07	-1491.21551528183	-180.10575251069	-1671.32126779252
TCGA-EE-A29B-06A-11R-A18U-07	-831.043824697156	483.716453904344	-347.327370792812
TCGA-D3-A5GS-06A-11R-A27Q-07	169.110523917737	1206.86487906228	1375.97540298001
TCGA-D3-A2J7-06A-11R-A18T-07	214.154957023671	1187.51075751012	1401.6657145338
TCGA-BF-A5EQ-01A-21R-A27Q-07	313.271455877929	1203.24153528101	1516.51299115894
TCGA-DA-A95Z-06A-11R-A37K-07	-1051.42333422221	190.482188329717	-860.941145892493
TCGA-GN-A4U3-06A-11R-A32P-07	-1081.16958480214	-31.5272654468657	-1112.69685024901
TCGA-EB-A24D-01A-11R-A18T-07	-556.845072875788	293.1097181849	-263.735354690889
TCGA-GN-A4U5-01A-11R-A32P-07	-236.942482375367	1826.18788167639	1589.24539930102
TCGA-D3-A5GN-06A-11R-A27Q-07	65.0527557829785	849.665826546091	914.718582329069
TCGA-EE-A2MJ-06A-11R-A18S-07	113.575793041894	2493.0976331988	2606.67342624069
TCGA-EE-A17Z-06A-11R-A18S-07	-1013.55963195499	-735.377629751892	-1748.93726170688
TCGA-EB-A299-01A-21R-A18U-07	-262.930573337673	686.303789187142	423.373215849469
TCGA-FS-A4F5-06A-11R-A266-07	-722.763626113813	-80.5158807182267	-803.27950683204
TCGA-ER-A19A-06A-21R-A18U-07	1722.98386482508	3176.64466988168	4899.62853470676
TCGA-BF-A5EO-01A-12R-A27Q-07	-449.212434454652	1006.51474744477	557.302312990114
TCGA-GF-A769-01A-32R-A32P-07	-1067.01903115343	-172.789577087378	-1239.8086082408
TCGA-XV-AAZW-01A-12R-A40A-07	-579.25647181318	-318.47053821133	-897.72701002451
TCGA-GN-A8LN-01A-11R-A37K-07	-652.645478885444	403.802010788071	-248.843468097373
TCGA-EE-A2MR-06A-11R-A18S-07	530.394512877448	2840.96921516333	3371.36372804077
TCGA-EE-A2GC-06A-11R-A18T-07	191.085600835152	1752.82917885298	1943.91477968813
TCGA-EE-A2MD-06A-11R-A18T-07	-601.803801030543	643.905049422044	42.1012483915016
TCGA-WE-A8K1-06A-21R-A37K-07	-254.847440389675	1829.84835279288	1575.0009124032
TCGA-D3-A3C7-06A-11R-A18U-07	-71.0131875479676	1692.5969190395	1621.58373149154
TCGA-EE-A3JH-06A-11R-A21D-07	883.414980723659	3096.67785829846	3980.09283902212
TCGA-FR-A8YC-06A-11R-A37K-07	-1061.18818106073	579.739461804352	-481.448719256377
TCGA-EE-A29D-06A-11R-A18T-07	-913.452379152425	-272.210457462107	-1185.66283661453
TCGA-FS-A1Z3-06A-11R-A18T-07	-522.712507361693	-157.655271418736	-680.367778780428
TCGA-WE-A8ZY-06A-11R-A37K-07	-474.567007367262	288.540881318067	-186.026126049195
TCGA-FR-A2OS-01A-11R-A21D-07	-565.955643578013	-1.14282132537244	-567.098464903386
TCGA-ER-A2NG-06A-11R-A18T-07	-21.1740377097601	2409.31260784031	2388.13857013055
TCGA-WE-AAA4-06A-12R-A38C-07	588.156920128544	2798.96510206259	3387.12202219113
TCGA-FS-A4F4-06A-12R-A266-07	487.278524867141	1264.20958540831	1751.48811027545
TCGA-D3-A3C6-06A-12R-A18U-07	-285.443372195398	-269.383986982995	-554.827359178393
TCGA-EE-A29M-06A-11R-A18T-07	-869.894919241009	1287.55789897162	417.662979730609
TCGA-ER-A19E-06A-11R-A18S-07	-292.589688137027	279.077780285487	-13.5119078515401
TCGA-EB-A1NK-01A-11R-A18T-07	-175.100607372145	519.205162616867	344.104555244722
TCGA-FS-A1ZM-06A-12R-A18S-07	718.316167781895	1847.10044413762	2565.41661191952
TCGA-BF-AAP6-01A-11R-A40A-07	-762.991987266039	-36.9170185128424	-799.909005778881
TCGA-EB-A5VV-06A-11R-A32P-07	600.258008386576	3737.67575488935	4337.93376327593
TCGA-D3-A3MV-06A-11R-A21D-07	-571.841634220484	-18.7902373937342	-590.631871614218
TCGA-EB-A5KH-06A-11R-A27Q-07	-641.453095774263	-134.387147494301	-775.840243268564
TCGA-DA-A95Y-06A-11R-A37K-07	-1149.95152607517	83.887879851257	-1066.06364622392
TCGA-ER-A42K-06A-11R-A24X-07	-448.2160088977	149.521144556836	-298.694864340864
TCGA-EE-A2GJ-06A-11R-A18U-07	-270.070713497111	1673.51329873586	1403.44258523875
TCGA-GN-A263-01A-11R-A18T-07	274.12693856235	815.371151942099	1089.49809050445
TCGA-Z2-AA3V-06A-11R-A39D-07	133.898395221073	2406.18675714085	2540.08515236192
TCGA-D3-A51K-06A-11R-A266-07	-687.438534891197	1231.8676340172	544.429099126006
TCGA-D3-A2JG-06A-11R-A18T-07	-783.035340880044	150.426230085501	-632.609110794542
TCGA-D3-A8GS-06A-12R-A37K-07	-778.064673314404	2103.23022079736	1325.16554748295
TCGA-GF-A4EO-06A-12R-A24X-07	246.407111259465	3006.26848106537	3252.67559232484
TCGA-D3-A3MO-06A-11R-A21D-07	-603.664091994107	-214.973211227819	-818.637303221926
TCGA-ER-A19M-06A-61R-A239-07	556.000788517836	1845.68684945116	2401.687637969
TCGA-EE-A2GD-06A-11R-A18T-07	1102.43494579016	1115.55336955752	2217.98831534768
TCGA-EB-A42Y-01A-12R-A24X-07	-450.624937951955	254.408182012357	-196.216755939599
TCGA-EB-A3Y6-01A-21R-A239-07	70.7061299248085	503.302819226439	574.008949151247
TCGA-EE-A29R-06A-11R-A18T-07	-377.649568353155	-316.373979604949	-694.023547958104
TCGA-W3-AA1V-06B-11R-A40A-07	-94.5376700894828	1260.17146237967	1165.63379229018
TCGA-D9-A3Z4-01A-11R-A239-07	-91.7934433665079	1108.12953157329	1016.33608820678
TCGA-ER-A3ET-06A-11R-A20F-07	649.877331064743	1209.09817502321	1858.97550608796
TCGA-EB-A5SF-01A-11R-A311-07	-203.954133997878	187.035317962628	-16.9188160352504
TCGA-EB-A51B-01A-11R-A27Q-07	-1403.24514622748	293.104125668329	-1110.14102055915
TCGA-FR-A44A-06A-11R-A24X-07	413.303189056033	2829.10062243625	3242.40381149229
TCGA-D3-A5GR-06A-11R-A27Q-07	207.184069575564	1905.44970015255	2112.63376972812
TCGA-GN-A268-06A-11R-A18T-07	-1272.4558554691	-461.348055869294	-1733.80391133839
TCGA-DA-A1IA-06A-11R-A18S-07	-1290.13006192994	-22.9964718849954	-1313.12653381493
TCGA-EB-A5UM-01A-11R-A311-07	-709.559041915418	1410.13939420684	700.580352291423
TCGA-FR-A728-01A-11R-A32P-07	38.5175171081757	1871.87333700613	1910.39085411431
TCGA-FS-A1ZH-06A-11R-A18T-07	858.59543915702	2014.19433239447	2872.78977155149
TCGA-D3-A2JN-06A-11R-A18S-07	438.686082227534	1571.05237902512	2009.73846125265
TCGA-EE-A2MC-06A-12R-A18S-07	526.914624262701	2389.20946822695	2916.12409248965
TCGA-FS-A1ZQ-06A-11R-A18U-07	-718.839549337222	458.015000106999	-260.824549230223
TCGA-EE-A29G-06A-12R-A18T-07	-72.9875230911602	814.606869570299	741.619346479139
TCGA-EE-A2GK-06A-11R-A18S-07	587.398011303616	3576.41644597747	4163.81445728109
TCGA-D3-A2JP-06A-11R-A18S-07	201.771119329019	1619.67023041974	1821.44134974876
TCGA-WE-A8ZT-06A-11R-A37K-07	-1185.30856144814	-150.968564554507	-1336.27712600265
TCGA-EB-A85J-01A-12R-A352-07	-819.926818701811	1987.47117797002	1167.54435926821
TCGA-GN-A4U4-06A-11R-A32P-07	-1276.88950276432	-67.117573434595	-1344.00707619891
TCGA-EE-A3AG-06A-31R-A18S-07	-1045.30703603526	-460.280394289662	-1505.58743032492
TCGA-BF-AAP2-01A-11R-A40A-07	-894.200418016159	706.557956603249	-187.64246141291
TCGA-BF-AAP0-06A-11R-A39D-07	574.665544908573	2553.45550764004	3128.12105254861
TCGA-D9-A4Z2-01A-11R-A24X-07	-253.157770197888	55.5439050960874	-197.613865101801
TCGA-EB-A3XB-01A-11R-A239-07	-529.781667412119	733.375232036471	203.593564624353
TCGA-DA-A1IB-06A-11R-A18S-07	487.952469173608	3409.57106725085	3897.52353642446
TCGA-FS-A4F2-06A-11R-A24X-07	-625.880014144841	426.050674206855	-199.829339937986
TCGA-EE-A29S-06A-11R-A18T-07	121.738075534263	894.113619620457	1015.85169515472
TCGA-FS-A1ZC-06A-11R-A18T-07	-658.149747052184	-615.702594500634	-1273.85234155282
TCGA-DA-A1I0-06A-11R-A20F-07	-117.815870598667	1500.65322200546	1382.83735140679
TCGA-FS-A4F9-06A-11R-A24X-07	-1189.1778234223	-31.2158106413446	-1220.39363406364
TCGA-3N-A9WC-06A-11R-A38C-07	-69.70145049372	2189.88033806458	2120.17888757086
TCGA-EE-A3AB-06A-11R-A18S-07	305.086996553057	1680.55682042195	1985.64381697501
TCGA-FS-A1ZG-06A-11R-A18T-07	-1246.40355957505	-398.161933819265	-1644.56549339431
TCGA-EE-A2MU-06A-21R-A18S-07	514.308608541362	2253.07986074237	2767.38846928374
TCGA-GN-A26A-06A-11R-A18T-07	276.887398186894	1708.18111087258	1985.06850905947
TCGA-D3-A8GC-06A-11R-A37K-07	-930.811411431519	449.519972444258	-481.291438987261
TCGA-DA-A3F5-06A-11R-A20F-07	-671.535230599228	324.91671200947	-346.618518589758
TCGA-FR-A3R1-01A-11R-A239-07	-640.642783623709	644.045819824167	3.40303620045722
TCGA-D3-A1QB-06A-11R-A18T-07	-106.858850528043	2444.30327436303	2337.44442383498
TCGA-FS-A1YW-06A-11R-A18T-07	-713.919731422974	191.20729182317	-522.712439599803
TCGA-WE-A8ZR-06A-11R-A37K-07	-1127.5384226716	344.683693672765	-782.854728998837
TCGA-EE-A2MF-06A-11R-A21D-07	-794.438314620723	704.850799025938	-89.5875155947853
TCGA-EB-A5VU-01A-21R-A32P-07	-424.590652637703	-27.5186046091617	-452.109257246865
TCGA-D3-A3CE-06A-11R-A18S-07	209.440975426169	1749.76128913416	1959.20226456033
TCGA-FS-A4FC-06A-11R-A24X-07	-263.497770992899	447.651759323584	184.153988330684
TCGA-EE-A2GO-06A-11R-A18S-07	-742.18139892765	-241.516165819813	-983.697564747463
TCGA-DA-A3F3-06A-11R-A20F-07	-701.020931832483	94.7859295369335	-606.235002295549
TCGA-FS-A1YY-06A-11R-A18T-07	191.356151315955	36.0879510983669	227.444102414321
TCGA-ER-A196-01A-11R-A18T-07	-495.551222887434	354.950295129523	-140.600927757911
TCGA-ER-A19C-06A-11R-A18S-07	-174.918213490015	195.893487448767	20.975273958752
TCGA-EB-A44Q-06A-11R-A266-07	-431.283423275972	2049.36320776657	1618.0797844906
TCGA-Z2-A8RT-06A-11R-A37K-07	-357.822770260855	1538.36378071761	1180.54101045675
TCGA-IH-A3EA-01A-11R-A20F-07	-1043.19081236122	649.673706422573	-393.517105938646
TCGA-WE-A8ZO-06A-11R-A37K-07	-482.584649656602	1380.53286092728	897.948211270677
TCGA-FR-A7UA-06A-32R-A352-07	698.229844958722	3542.73808422051	4240.96792917923
TCGA-D3-A3MU-06A-11R-A21D-07	229.987195349619	845.438245975015	1075.42544132463
TCGA-EB-A44R-06A-41R-A266-07	-234.719328692919	817.373204296688	582.653875603768
TCGA-EE-A29Q-06A-11R-A18T-07	-1081.8597725169	-210.795542590909	-1292.65531510781
TCGA-EE-A2A5-06A-11R-A18T-07	-129.732271263193	-99.5410361497034	-229.273307412897
TCGA-W3-AA21-06A-11R-A38C-07	-1258.70081738404	120.125769778937	-1138.57504760511
TCGA-D3-A51E-06A-11R-A266-07	-602.894848854746	1589.08020291483	986.185354060083
TCGA-DA-A1I4-06A-11R-A18U-07	849.11063792368	1579.93024291864	2429.04088084232
TCGA-EB-A44P-01A-11R-A266-07	-750.545637468603	213.163140247508	-537.382497221095
TCGA-HR-A2OH-06A-11R-A18U-07	200.949189230942	3133.2708515236	3334.22004075454
TCGA-XV-AAZY-01A-12R-A40A-07	-118.308639923951	1415.95945330993	1297.65081338598
TCGA-D3-A51H-06A-12R-A266-07	116.407991918632	3317.27857942448	3433.68657134312
TCGA-EB-A6QY-01A-12R-A32P-07	-1087.43789527863	-50.4853437586409	-1137.92323903727
TCGA-EE-A20H-06A-11R-A18S-07	-961.436952484191	-699.105060496855	-1660.54201298105
TCGA-D3-A2JH-06A-11R-A18T-07	20.0199182597222	2378.11106113415	2398.13097939387
TCGA-D9-A6E9-06A-12R-A311-07	185.178562852526	2765.47031308712	2950.64887593965
TCGA-BF-A3DN-01A-11R-A20F-07	78.9726933022657	-107.991169806511	-29.0184765042458
TCGA-DA-A95X-06A-11R-A37K-07	-355.875282826797	730.336102051487	374.46081922469
TCGA-D3-A3CB-06A-11R-A18S-07	379.30817185197	2978.11174229776	3357.41991414973
TCGA-EE-A29C-06A-21R-A18S-07	516.973044400035	488.647403456054	1005.62044785609
TCGA-D9-A6EC-06A-11R-A311-07	-1243.74381541231	-31.0151807446598	-1274.75899615697
TCGA-EB-A5UL-06A-11R-A311-07	-857.523912829188	1351.04221580965	493.518302980461
TCGA-EE-A2GS-06A-12R-A18S-07	-204.965402578399	713.47814448163	508.512741903231
TCGA-BF-A1PU-01A-11R-A18S-07	-542.358051969775	-794.026739651484	-1336.38479162126
TCGA-W3-A828-06A-11R-A352-07	1214.33957894483	743.135283197329	1957.47486214216
TCGA-BF-A3DL-01A-11R-A20F-07	-316.863316916892	142.617297723338	-174.246019193553
TCGA-EE-A3JE-06A-11R-A20F-07	1537.40011927332	2871.55545057215	4408.95556984547
TCGA-FS-A1ZT-06A-11R-A18U-07	-93.3784194746141	1556.43254721307	1463.05412773845
TCGA-ER-A2NH-06A-11R-A18S-07	685.833377546284	2861.58843530936	3547.42181285564
TCGA-D3-A2JF-06A-11R-A18S-07	-28.9651828338662	1803.14910748596	1774.18392465209
TCGA-ER-A19J-06A-11R-A18S-07	312.13566098675	372.917295368626	685.052956355376
TCGA-EE-A29A-06A-12R-A18U-07	80.3391271879167	-655.544330543171	-575.205203355254
TCGA-EE-A2M6-06A-12R-A18S-07	-709.319350206688	1132.99350234535	423.674152138663
TCGA-D3-A2JK-06A-11R-A18S-07	43.1948037056315	910.057234082694	953.252037788326
TCGA-D3-A1Q5-06A-11R-A18T-07	-290.752712417048	-807.851201513407	-1098.60391393045
TCGA-FS-A1ZE-06A-11R-A18T-07	-652.508096579865	-630.219024105782	-1282.72712068565
TCGA-D3-A3ML-06A-11R-A21D-07	-1496.96212969462	-910.485176281978	-2407.4473059766
TCGA-EE-A3J3-06A-11R-A20F-07	452.757489129332	885.60593071809	1338.36341984742
