# Supplementary material for: HLA-DRB1: A new potential prognostic factor and therapeutic target of cutaneous melanoma and an indicator of tumor microenvironment remodeling
Source: PLoS One. 2022 Sep 21;17(9):e0274897. doi: 10.1371/journal.pone.0274897 (PMC9491554; doi:10.1371/journal.pone.0274897)
Supplement: S2 File — (ZIP) [file pone.0274897.s004.zip › Step 2.Calculate ImmuneScore, StromalScore and ESTIMATEScore/output files/uniq.symbol.txt]

ID	TCGA-FS-A1ZS-06A-12R-A18T-07	TCGA-DA-A1I7-06A-22R-A18S-07	TCGA-BF-A3DM-01A-11R-A20F-07	TCGA-EB-A6R0-01A-12R-A32P-07	TCGA-QB-A6FS-06A-11R-A311-07	TCGA-EB-A3Y7-01A-11R-A239-07	TCGA-WE-A8K6-06A-11R-A37K-07	TCGA-EE-A3JD-06A-11R-A20F-07	TCGA-D3-A2J9-06A-11R-A18T-07	TCGA-EE-A29L-06A-12R-A18S-07	TCGA-FR-A7U8-06A-21R-A352-07	TCGA-DA-A1I1-06A-12R-A18U-07	TCGA-EE-A29H-06A-12R-A18S-07	TCGA-ER-A1A1-06A-11R-A18U-07	TCGA-EE-A2M5-06A-12R-A18S-07	TCGA-D3-A2JL-06A-11R-A18S-07	TCGA-FS-A1ZR-06A-21R-A18U-07	TCGA-FS-A1ZU-06A-12R-A18T-07	TCGA-YD-A89C-06A-11R-A37K-07	TCGA-D3-A51N-06A-11R-A266-07	TCGA-DA-A1HY-06A-11R-A18T-07	TCGA-FS-A1ZY-06A-11R-A18S-07	TCGA-FS-A1Z4-06A-11R-A18T-07	TCGA-EB-A4P0-01A-41R-A266-07	TCGA-WE-A8JZ-06A-11R-A37K-07	TCGA-DA-A3F8-06A-11R-A20F-07	TCGA-BF-AAP7-01A-11R-A40A-07	TCGA-DA-A1I2-06A-21R-A18U-07	TCGA-EE-A17X-06A-11R-A18S-07	TCGA-FS-A1YX-06A-11R-A18T-07	TCGA-EE-A3J4-06A-11R-A20F-07	TCGA-DA-A1I8-06A-11R-A18T-07	TCGA-EE-A2M7-06A-11R-A18U-07	TCGA-EE-A180-06A-11R-A21D-07	TCGA-EB-A5SH-06A-11R-A311-07	TCGA-D3-A3C8-06A-12R-A18S-07	TCGA-BF-AAP8-01A-11R-A40A-07	TCGA-D3-A51T-06A-11R-A266-07	TCGA-D3-A5GU-06A-11R-A27Q-07	TCGA-D9-A3Z1-06A-11R-A239-07	TCGA-BF-A1Q0-01A-21R-A18S-07	TCGA-EE-A2MS-06A-11R-A18S-07	TCGA-BF-AAP4-01A-11R-A40A-07	TCGA-EE-A2GE-06A-11R-A18T-07	TCGA-QB-AA9O-06A-11R-A39D-07	TCGA-XV-A9W2-01A-11R-A39D-07	TCGA-D3-A2JE-06A-11R-A37K-07	TCGA-FS-A1ZD-06A-11R-A18T-07	TCGA-EE-A3AF-06A-11R-A18S-07
LIMS1	24.76593	6.207786	8.687735	4.974604	0.9047032	1.254907	6.14951	11.74817	9.89482	7.870779	3.572695	7.818951	6.848302	12.28635	10.21418	5.859202	5.364935	6.079311	8.043461	4.459974	14.16373	3.270368	37.06094	4.109471	7.382044	4.628492	3.312852	6.812859	3.313636	6.997775	6.546228	12.75355	4.218551	3.490632	1.899795	14.18882	3.046861	5.503793	5.219991	17.49679	8.857944	7.868813	5.193544	8.34033	15.22442	8.310007	8.942152	20.93554	3.142508
QRSL1	2.63213	2.863146	4.899154	5.538002	1.265234	2.374762	1.885892	6.898473	4.631176	3.253542	2.697345	2.28421	3.408556	11.63785	3.812498	2.152366	1.930063	3.835491	5.470503	1.440419	2.304516	2.021395	6.915995	3.210339	2.943367	3.27117	1.900939	5.952451	3.536077	3.428393	3.213795	2.010395	2.722097	3.215834	2.145628	3.645686	1.996687	2.374554	4.227682	3.873114	4.210509	2.79254	2.473178	2.797174	2.826867	3.114995	2.695006	4.406993	2.76002
SIAH1	1.539861	1.809543	1.281529	2.624235	0.3584544	0.6004522	2.116714	2.031529	1.75584	1.344852	1.581254	5.518882	1.327237	1.847474	0.8166383	3.389922	4.510192	1.317852	3.555959	1.867355	1.448853	2.338601	1.554454	5.037783	4.584333	0.9512986	1.697007	4.837152	1.11197	2.403625	1.924547	0.8818461	2.097736	1.332946	1.053971	1.396225	14.62493	3.227525	3.818876	2.121686	0.9332695	1.929367	1.385793	1.308431	1.38293	1.976867	2.711292	2.593263	0.7015348
KRT18	7.066915	24.64386	6.623592	2.186685	2.001907	0.9766652	53.18881	11.92231	2.525832	0.2951005	5.342817	0.6140013	39.62208	4.293455	38.92736	0.5097742	2.272129	2.271828	8.185594	18.45242	9.099836	0.3501013	1.712245	2.86946	0.3827289	2.390315	3.461242	0.6299527	14.95919	0.3746748	0.2451822	44.22111	1.482089	0.4657174	0.9989235	2.401286	11.20066	9.998009	0.2182227	0.8013101	1.955291	0.7108921	8.867317	13.94088	75.42593	14.16033	15.45592	1.677807	1.293266
MAB21L4	0.01135494	0	0.01149371	0.03469491	0	1.033342	0	0	0.007294091	0.0815668	0.3513526	0	0.1434271	0.01255478	0.1316811	0.03050485	0.3720448	0	0	0	0	0	0.01656447	0	0	0.005430339	0.898912	0	0	0	0	0	0.01811104	0	0	0.6807028	0.03723059	0.02375164	0	0	0.0458563	0	0.006710575	0.005678558	0.01320886	7.434979	0.2730135	0	0
ALDH16A1	6.114851	4.874256	9.370149	9.849424	13.90628	26.93944	9.473543	3.224658	11.12209	11.38226	12.46189	7.077846	5.17633	16.65512	6.686043	9.845539	9.206635	8.500467	6.457541	13.3564	3.040051	8.482929	10.01801	12.72914	5.141072	13.57128	11.01258	8.821598	12.32762	6.785975	6.414951	4.395098	9.320631	10.18122	11.04734	9.995467	10.21363	6.598608	9.066186	4.628143	8.137958	5.82977	8.257189	10.66236	16.01659	13.5069	13.16861	7.159112	18.19348
FAT4	2.70644	0.1846219	0.05814325	0.1735611	0.05435773	0.01815058	0.0691421	0.298276	0.3597616	0.04676384	0.03869144	0.2346171	0.1160888	0.4414008	0.2210359	0.04012189	0.6370063	0.4164	0.9298088	0.03004151	0.09227029	0.5112246	0.5288377	0.04810927	0.1415169	0.1034721	0.1773458	0.1975937	0.03436572	0.649619	0.4725701	0.09079079	0.5568361	0.1303589	0.1396738	0.2350307	0.0847523	0.04405591	0.1757539	0.1508841	0.2938329	0.1965236	0.2523378	1.493759	0.004454647	0.0867954	0.05781323	0.1803384	0.1582262
RPA3	1.704295	3.864538	3.420673	5.420715	7.08563	9.318139	4.666726	8.500552	5.918125	10.26979	6.98015	4.108216	6.359801	9.567281	10.10807	10.0519	8.521417	3.110233	6.16101	12.23135	10.69651	2.944128	5.398622	5.978601	7.736347	5.12786	5.173228	4.163153	6.352426	2.545771	5.872968	8.778123	4.965497	3.683599	3.249427	12.07953	2.738141	5.832939	3.743379	5.615267	17.81145	11.94637	7.177084	7.466242	9.765503	8.009519	5.358368	4.447939	7.526171
BAG1	3.696536	4.888407	11.20721	12.60907	5.819289	5.293296	6.602602	4.953845	15.19712	4.131974	7.165051	6.538389	11.98331	7.026452	8.284242	3.425193	7.871773	19.0684	12.82949	9.347177	4.995659	3.029946	13.78362	8.339487	4.712788	14.32249	5.37959	8.43682	3.205456	5.924068	9.965956	3.509143	7.355224	5.921669	4.543613	9.512893	9.471178	7.210558	8.096154	8.003018	6.954602	4.990827	6.8965	6.314096	10.72185	9.237617	10.5401	4.472415	5.717104
DNMT1	19.80417	12.27663	19.33555	25.15461	16.87137	10.0048	6.718672	14.75277	13.59885	25.26157	14.26215	11.72444	13.42177	24.11723	20.00808	6.531	16.00233	21.3452	13.1216	7.437219	12.26584	18.90029	30.24865	6.971473	9.734861	13.69451	13.41789	12.8061	28.79872	18.43242	17.24234	7.752786	12.61929	20.61632	10.56188	14.90973	4.111376	12.65128	13.27428	9.513939	18.24275	18.35253	16.71799	13.32743	8.652885	10.50098	38.18929	30.36801	16.33618
CAMK4	0.5645747	0.08077162	0.1065073	0.1048629	0.09860185	0.005720151	0.01815843	1.654895	1.242806	0.01517107	0.04572599	0.1772731	0.5144814	2.6558	1.278679	0.6528889	0.4381953	0.4635965	1.280184	0.182589	0.2764016	0.006567078	1.163047	0.01382986	0.04216294	0.409058	0.2830352	0.1022709	0.01496298	0.09239399	0.05017674	0.01709166	1.148925	2.16187	0.04162586	0.6281942	0.06120965	0.1135981	0.3779131	0.4555016	1.171986	2.943975	0.7301607	0.3349622	0.1842594	0.2670228	0.123996	1.81931	0.1586221
CAMTA2	16.70599	12.49957	8.463046	11.85278	13.91872	7.838686	11.37418	8.847484	11.296	8.925026	7.246198	13.91235	6.166828	12.42053	13.68777	9.678032	10.08779	4.058369	5.127504	12.52085	6.528378	6.273612	6.988156	11.68685	9.988226	12.23503	9.923108	10.05463	9.925238	8.068075	7.941865	14.9496	15.68015	10.41779	17.29682	10.58567	12.05098	5.703387	15.4017	10.05418	10.51776	8.817365	8.77217	11.94676	11.8103	6.316095	8.766184	6.526481	17.73216
GARNL3	0.1185013	0.1173929	1.27508	0.3538129	0.5465887	0.1764515	0.130265	0.8879785	0.09176335	1.125657	1.482282	0.4304289	0.0820175	0.7502412	0.1694265	0.2878248	1.736099	0.6580359	6.175339	0.1261344	0.5845333	4.089227	1.236128	0.3351184	0.4295053	1.298012	1.413596	1.283924	0.3143571	1.656357	0.5947131	0.2207018	2.844624	0.1791425	2.679303	0.1529212	0.5854745	0.4323656	0.6581079	0.1950474	0.2441972	0.9258353	0.03837383	0.3214761	0.1095239	0.2990155	0.2487033	1.739044	0.09991523
TLCD3B	0.03518646	0.4893437	0.05828152	0.02606349	0	0.2385402	0.308029	0.03043107	0.03082198	0.03063729	0.02423965	0.04176607	0.02020223	0.07427226	0.01686161	0.01718688	0.07793397	0.007009072	0.007709015	0.04779834	0.1305989	0.006188893	0.03733065	0.01303343	0.07152274	0.07036925	0.04051681	0.01686673	0.01813023	0.08348255	0.07709862	0.2093959	0.01360537	0.01423409	0.01217443	0.09587948	0.04195251	0.02230337	0.02039026	0.02495757	0.5167222	1.142903	0.01890418	0.03519321	0.01488413	0.03682616	0.02504043	1.00314	0.0109381
H3C12	0	0.1882754	0.08222081	0.04136529	0	0.1796681	0.06983883	0.1931882	0.07826795	0.05834921	0	0	0.2052025	0.3143394	0.107044	0.02182179	0.05118155	0.1334889	1.296905	0.637229	0.09514175	0	0.1382438	0.02758041	0	0.05826929	0.1929123	0.03059329	0.1534637	0.1367689	0.03915615	0.1363412	0.08637215	0.0180727	0.07728798	0.1739086	0	0.1132723	0.02588905	0.03168806	0.1845198	0.1126644	0.09600884	0.1015546	0.04724512	0	0.2725137	0.1282213	0.02314643
OR5M11	0	0	0	0.03492167	0	0	0	0	0	0	0	0	0	0	0	0	0	0	0	0	0	0	0	0.1164206	0.04259161	0	0	0	0	0	0	0.01438785	0	0	0	0	0	0.1195344	0	0	0.01730851	0	0	0	0	0	0	0	0.01954083
UTP14C	6.159688	9.461016	5.81719	7.120156	0.5562671	0.3130021	5.061073	5.483538	4.993551	3.080685	3.74954	2.618751	3.228673	5.325081	2.82382	0.8503355	6.263006	2.526004	6.976512	3.236801	9.432376	4.168956	5.835438	1.85952	3.53582	5.736383	1.640458	4.187488	1.825746	7.737855	4.692683	5.558896	10.14549	7.202031	1.314459	2.896773	3.019192	9.200945	5.142107	5.005814	3.184164	5.501992	2.001812	4.671897	2.22511	2.760863	3.85484	11.71525	4.837454
ZCCHC2	1.197837	1.096311	3.733928	5.979375	0.6984557	0.4489508	2.094141	2.194248	2.824962	2.378483	1.734219	3.782215	2.12677	3.740307	1.920988	1.503646	1.919662	1.740236	0.7615317	2.219562	1.31322	1.120096	3.979298	1.246778	4.129568	2.604659	1.258674	3.108798	2.210773	2.737926	1.936097	1.444046	1.909723	3.348659	1.369436	2.142069	3.803947	1.432367	1.091906	1.566833	0.658234	1.441741	2.041009	1.847083	1.241367	0.9537202	1.81931	1.046952	1.17253
SPATA2	3.435074	5.477733	11.77796	6.704421	7.485085	9.000236	10.82502	3.962169	5.222904	4.793881	6.954453	13.14893	13.74304	5.558517	10.36309	6.202346	4.799519	3.529224	2.531518	3.9213	8.330632	17.15005	6.201085	7.433632	34.41087	5.252652	6.30824	7.637665	5.93279	5.706278	4.040213	6.458644	4.593198	5.428688	10.92289	3.198506	4.00003	5.252773	4.365215	4.900147	5.362143	14.57157	10.78202	6.171047	10.98449	3.617329	4.068161	6.236898	4.549738
LYRM2	3.055472	3.33891	8.502024	10.83932	0.3926833	2.88098	3.128558	6.244839	5.758948	4.590319	1.946657	4.782669	3.470062	5.41937	4.660774	4.472034	5.364018	3.349527	3.249191	9.833207	4.292795	2.724268	6.502089	7.531306	5.541179	5.768631	1.937959	7.799456	2.651664	4.373751	4.585644	4.640091	3.196909	3.673054	0.8189789	5.308446	4.331347	3.613501	5.222331	5.998788	4.721543	3.217342	2.329769	3.708983	4.902247	6.061932	3.368285	4.46727	1.61837
ARMCX1	12.17283	16.57456	14.03293	14.51673	3.455426	3.967216	15.0502	9.055981	8.060301	19.50197	1.364712	13.56982	5.273828	12.2156	2.309371	19.41589	17.71154	11.04926	15.29712	11.56617	15.12384	9.493201	16.6138	12.53936	28.19664	0.7944782	8.251635	62.28667	5.957827	8.762856	16.59038	16.13838	31.6871	14.75867	4.429649	8.781734	24.58366	9.030772	8.049971	23.97325	20.26041	21.22311	5.343322	11.57964	8.568006	7.66925	20.83868	19.67936	19.20365
PLEKHJ1	9.858614	4.241049	11.88183	10.90182	18.40611	18.01588	8.627459	4.888845	8.930336	9.497467	22.59646	8.278647	5.675441	11.35266	10.97092	14.84105	8.876142	9.700887	14.71506	9.664362	6.295239	8.225577	9.785042	11.51164	10.12125	10.52571	13.28595	11.07816	11.55809	11.5161	10.57058	4.905848	8.804092	8.090882	26.36978	9.323069	7.842777	8.825753	15.50382	10.44583	12.94689	6.808875	8.072064	8.690499	18.26422	12.32387	18.71898	4.35484	17.34118
PDE8B	0.4646139	0.3004841	1.2457	0.4962911	0.1556187	0.06875055	0.5378214	0.7061289	0.3406752	0.2952192	0.4722963	0.3755948	0.2032558	0.6189559	0.2699994	0.2532887	0.9501337	0.1936781	0.4041904	0.5317015	0.7235748	0.2718692	0.3747043	0.4186313	1.097973	0.2948149	0.3480747	0.5036284	0.04924197	0.5361616	0.2949822	0.540191	4.99098	0.5446015	0.07188242	0.7925521	0.6279284	0.4582726	0.6125534	0.265246	0.4027219	2.381544	0.8438277	0.3173581	0.2794634	0.6914451	0.4181991	3.31763	0.193748
UQCRC2	19.41828	20.59066	45.27168	29.29595	20.93245	10.90104	28.40262	31.08064	26.5869	21.59183	43.6087	20.36378	18.42722	33.19418	23.89706	14.04299	34.67043	17.93307	33.68986	14.34808	16.61503	22.8589	42.17613	21.32156	32.24533	26.74725	21.19234	18.3743	26.00335	30.62849	32.90539	16.46133	25.32163	15.24133	9.349643	22.9928	31.31011	25.96395	41.35102	46.6216	27.73378	19.48477	33.68062	21.78752	20.78147	23.60315	47.59076	19.91747	27.36676
BTG1	47.45701	28.32596	25.47401	40.70665	17.22339	12.38834	49.91016	71.08966	55.77156	18.34352	9.55334	25.77813	17.11461	73.4216	32.10008	65.06583	63.5463	12.9939	24.75032	32.99326	97.7576	23.42041	32.59134	39.49982	46.36473	32.85651	34.22995	36.46346	14.79635	15.48503	32.63728	18.38624	26.0362	40.57049	26.34582	71.06402	9.620816	62.38526	48.75051	22.92407	101.3878	19.67194	37.5215	24.26326	40.28854	36.81364	33.30337	20.77916	22.27343
B3GALT6	4.630141	5.758772	13.40622	8.040498	4.602221	22.17684	15.02717	6.469754	10.38265	16.35455	4.859976	13.47311	6.872103	12.94574	5.580396	16.74137	8.117876	12.18821	8.461151	10.992	16.9212	16.87488	12.09785	18.34217	4.526597	7.122619	14.86815	9.908254	16.4675	7.242608	18.38027	13.91197	10.35894	15.98851	22.30274	12.33575	15.4972	12.22588	8.590606	9.542077	21.82835	4.904979	5.519558	12.05088	21.42576	7.291102	13.50568	19.12641	7.370476
HMGB1	23.76485	15.2715	23.92121	36.75079	4.649711	5.017387	29.48391	39.49972	26.80231	36.4845	25.78568	15.06594	24.06946	37.98553	35.39431	20.60391	35.89584	25.97622	57.52361	31.96675	20.42742	12.49634	64.29805	40.71263	27.60934	26.22904	14.70614	24.79198	14.03327	23.40577	33.47571	13.56549	24.16474	33.51148	7.414562	35.79626	36.17724	43.83336	39.23693	19.00935	24.55081	23.24931	20.71407	17.04133	56.81176	46.39588	46.64654	41.43159	24.11696
HOXC8	2.557729	3.221064	2.319125	6.296217	0.8030806	4.528049	2.78887	1.129446	1.632309	1.220885	3.545996	0.4518634	3.567484	0.7461489	7.729382	1.119103	0.7349389	3.532439	1.074202	2.78865	4.338328	2.538789	1.353113	4.130127	2.142274	3.585921	2.717351	4.600128	5.249418	2.924847	6.056352	2.44723	3.641039	4.285689	0.687027	0	3.687779	2.811571	0.7541265	2.353119	0.4710406	0.4992065	1.122602	3.558174	2.907489	0.5515151	11.08725	2.805618	0.6742363
ZNF99	0.007985764	0	0.00202084	0	0	0	0.002288684	0.01424466	0.002564914	0.003824317	0	0.004010364	0.002521754	0.09050338	0	0.004290724	0.003354535	0.006561836	0.01443423	0.002983228	0	0.00193133	0.01553273	0	0	0.00190954	0	0.001503856	0.009429654	0.003361535	0.003849552	0	0.01061436	0.003553556	0	0.002849574	0.0098189	0.005568062	0.0101809	0	0.02620319	0	0	0.009984119	0	0	0.002232633	0.006302897	0.002275591
GNG5	66.5466	45.02058	104.5496	71.03521	131.788	108.2781	77.1964	102.3945	85.58621	84.36847	81.81188	68.97017	99.18043	70.3079	149.3562	169.6664	66.82292	85.90148	97.99295	115.025	54.93171	139.8288	116.4159	82.50066	65.92698	65.66693	168.0834	52.75004	116.5011	54.85669	66.55929	51.31185	33.45416	79.79333	57.24083	124.0324	70.18652	102.1737	76.73764	181.0729	132.1576	45.18076	72.44966	66.96986	114.323	98.57621	106.7703	38.85794	101.275
CD3G	0.2625726	0.5059041	0.03737553	1.972292	1.143068	0.02074226	0.0893619	9.591738	15.36998	0.05894243	0.03108944	1.396904	0.7980617	15.13282	1.219732	2.266087	0.6445505	0.07641278	0.113706	0.4720522	0.1208228	0.01587557	5.821383	0.239603	0.3465509	9.147109	0.9288976	1.078561	0.1588995	0.1968772	0.3559882	0.0619773	1.993669	0.1935183	0.3487294	15.44784	0.2286828	0.4805807	1.124547	2.355953	0.7290148	1.329299	1.299598	3.853171	0.7349721	0.08265726	0.1376422	0.05612744	0.8978595
USP36	6.801315	9.394706	5.714892	18.00079	11.78908	9.882371	6.489932	8.061582	7.174703	16.2063	9.099936	13.05627	12.6399	11.39021	9.507733	7.502762	6.5229	12.79871	7.867002	10.28525	9.2458	7.862099	13.10462	9.07533	14.34621	6.987741	5.199424	6.284958	14.60117	9.61108	9.756072	8.398232	8.473309	9.037769	9.569008	5.305059	5.26353	9.850386	7.588912	9.477595	8.194943	11.44596	10.2103	6.952613	6.974092	9.664983	11.60618	7.302665	14.48093
NOP9	8.212009	12.6347	11.16678	13.97792	11.93199	5.130396	5.021053	9.827527	8.319942	9.182045	4.833226	6.694265	11.6974	10.96896	12.86808	5.656919	7.589498	10.78324	10.81646	2.752005	3.69102	13.22096	10.01344	7.667017	6.503554	7.607541	6.988395	18.46716	11.33553	7.662434	10.76169	5.381301	6.535178	17.54217	17.52367	6.441459	5.709276	11.91362	8.600289	4.628332	13.00529	10.1947	8.812149	5.4505	9.316092	5.631051	9.629883	8.005062	14.71235
DDI1	0.01206435	0	0	0	0	0	0	0	0.0116247	0	0	0	0.01523878	0.006669578	0	0	0	0	0.007268753	0	0.00403739	0.01750634	0.00586645	0.008192725	0	0	0	0	0	0.01523513	0.005815641	0.005062496	0	0	0	0	0	0	0	0	0	0.02008009	0	0.006033331	0	0	0	0	0
IRGQ	5.375683	4.22556	4.974884	5.338685	3.946069	6.337005	5.732979	3.561352	3.458308	8.02782	2.886113	5.831669	2.803886	3.048557	3.207741	2.517334	4.981156	5.672896	6.322033	3.428985	7.632528	4.774584	6.09183	3.959182	7.406603	3.427284	5.511769	8.683663	4.22097	7.976007	5.062794	3.068807	4.13914	4.8055	5.816438	2.615281	2.826088	3.6559	5.125279	3.665447	5.501411	6.762946	4.764934	4.124645	7.138231	3.052179	9.935022	9.582381	3.466277
STAP1	0.1521493	0.01763304	0.07700439	0.774818	0.6278274	0.07211538	0.06540797	13.36632	3.255844	0.04553941	0.2762295	0.29608	1.201147	29.70249	0.2406065	0.7970558	0.07190158	0.01041832	0.03437615	0.8383627	0.07001151	0	10.14514	0.0258306	0.1181242	1.282453	0.4215707	0.4870895	0	0.240172	0.1925276	0.04788417	2.770563	0.06770437	0.4946275	1.357293	0.09353763	0.6630368	0.3515749	0.7864575	0.2592197	0.2321363	0.2697529	1.074761	0.7079632	0.1231618	0.1382465	0.08005758	0.1083896
AL360181.3	0	0	0	0.009986946	0.02589544	0.02478732	0	0	0.05039058	0	0	0	0	0.0433668	0	0.021074	0.008237945	0	0	0.0146522	0	0	0.009536179	0.01331764	0.0121804	0.009378754	0	0	0	0	0	0	0	0.008726693	0.03731974	0.01399576	0.03215052	0	0.01250094	0	0	0	0.01158985	0.0196149	0.02281307	0.04233288	0	0.0206379	0.02235325
C14orf177	0	0	0	0	0	0	0	0	0.007139555	0	0	0	0	0.01228879	0	0	0	0	0	0	0	0	0	0	0	0	0	0	0	0	0	0	0	0	0	0.01586384	0	0	0	0	0.02244239	0	0	0	0	0	0	0	0
LMBRD2	3.035082	2.463946	1.466093	3.637515	0.1406629	0.167714	1.298334	2.98695	2.22457	1.806105	0.7222674	2.763055	1.033962	3.457043	1.798876	0.4699421	2.568701	0.5917385	0.5472385	3.027217	7.017364	0.3688201	2.938974	0.9213941	3.410318	2.327381	0.3225323	2.847935	0.2577546	4.273318	1.598202	4.957921	3.479669	1.330611	0.2323565	1.707213	1.44308	2.009353	2.19439	2.012254	3.305771	2.861764	0.675944	1.340253	1.052229	1.258675	1.274897	1.844802	1.099188
NUP85	6.291541	6.265875	6.328553	11.03791	10.58863	5.680643	7.643315	8.793543	6.792303	16.27525	7.302983	9.898686	8.165201	9.53315	11.21458	7.851832	6.441635	12.40464	9.133335	7.789114	7.359084	4.942963	16.67903	10.74298	12.34035	6.4206	7.331882	11.02622	8.617185	9.292247	6.951008	3.400571	6.18726	6.165704	5.824876	8.703243	6.111107	12.16715	7.905059	7.594944	10.89266	12.14641	9.811302	8.126616	7.121341	12.49941	15.1766	9.542315	9.516758
OR2T29	0	0	0	0	0	0	0	0	0	0	0	0	0	0	0	0	0	0	0	0	0	0	0	0	0	0	0	0	0	0	0	0	0	0	0	0	0	0	0	0	0	0	0	0	0	0	0	0	0
TFF1	0	0	0	0	0.07543044	0	0	0	0.05504325	0.0273567	0.03607353	0	0.03607802	0	0	0	0	0	0	0	0	0	0	0	0.3548012	0	0	0	0.02698147	0	0	0.04794211	0	0	0	0	0	0.119491	0	0	0	0	0	0	0	0	0	0	0
FCMR	0.7641081	0.7830106	1.207662	19.83834	19.92258	13.24145	0.2766189	50.51805	57.95803	3.331844	0.14391	4.120014	20.07372	211.8571	1.286078	11.16415	0.8784568	1.270409	0.4926809	3.345232	0.5248831	9.233364	33.4076	1.192547	12.86374	27.22088	5.667005	1.827715	21.91395	0.5642883	0.4264985	0.5962749	19.91332	6.991241	19.13272	11.64297	1.373552	8.730003	2.777174	12.18499	1.312822	5.399542	56.26463	9.104014	5.785415	1.466145	6.004036	0.451432	18.62608
WIPF2	9.576839	5.141009	7.991617	9.692809	10.54276	6.729378	4.835255	8.893306	6.980771	11.25459	7.666272	10.60147	4.101587	8.517309	7.306284	8.723478	7.474452	4.098845	4.736959	3.679654	7.375949	6.931042	5.780805	6.58375	13.57133	9.988322	6.656619	6.573245	8.989989	10.71475	7.843341	6.365816	6.466813	10.47674	8.450489	7.463764	5.075671	11.68247	5.93794	8.967101	16.24326	7.305086	10.34395	6.70294	4.746469	5.777033	5.720004	8.91811	9.847064
LINS1	1.434396	1.698889	1.552129	1.576155	0.781625	1.486142	1.554041	3.497972	3.967276	2.685761	1.70443	1.168773	3.228103	2.175675	1.13097	2.331626	2.328684	2.177977	6.748228	2.27017	1.515804	1.721815	2.656371	2.59571	1.387792	3.182558	1.32426	2.987313	1.364539	1.598783	2.362626	1.259767	1.340487	2.418297	1.130299	2.846107	2.427726	2.507368	2.670909	1.897826	2.094765	1.602828	2.968155	1.764038	1.30667	2.075833	1.723836	1.851788	2.109326
AIFM3	0.055364	0.1539912	0.221213	0.3027148	0.3193539	1.211704	0.2104475	0.1593955	0.1853085	0.01674528	0.5851446	0.1697458	0.1509051	0.2674092	0.04915185	1.484213	0.09057774	0.1245048	0.06671345	0.8969556	0.1014154	0.1409431	0.2068703	0.2216238	0.4850286	0.3567434	0.262973	0.1382816	0.2972808	0.4096768	0.02528367	1.220296	0.1394292	0.1244778	0.08132815	0.2537039	1.480883	0.1422196	1.155325	1.027618	0.1117922	0.2457298	0.1790944	0.37305	0.5559022	0.3312718	0.1596727	0.1042594	0.2856341
SMAGP	16.0343	4.314247	0.5104138	0.4685275	0.4614125	0.6597064	1.876174	1.504362	0.8552537	0.2753739	0.4245686	0.4709179	0.7486747	1.946478	27.91884	0.1853748	1.118548	0.6639116	0.1385803	1.830846	0.7608551	0.3637149	0.8087259	0.3063844	0.6153877	0.8672975	1.274606	0.5164445	0.8022552	0.5585788	0.2814555	7.480108	0.8607174	0.4133406	0.4096466	2.77791	0.3625744	0.4749527	0.3045129	0.8489782	1.299539	0.274853	0.721483	3.990542	2.222831	4.812241	0.7667161	0.8844192	0.6251749
RBFA	4.317153	2.262011	7.79822	9.457224	7.118723	8.34794	4.697046	4.867337	5.073818	7.990356	6.32823	7.432022	6.430496	5.432531	9.499508	7.329091	6.277028	20.73525	5.991905	10.15354	2.232932	1.16987	5.695382	14.35708	8.193792	4.695437	6.84203	4.462309	6.734393	7.026999	6.302383	4.350637	4.104969	6.250547	2.805548	5.329124	4.159183	5.029656	5.045652	4.968393	3.897595	3.69716	5.737444	4.880459	4.88921	9.833238	25.27909	5.70901	8.212568
PACS1	13.27024	11.80289	10.2453	10.68662	17.13169	11.52084	13.24628	19.87691	18.80855	7.098927	5.527242	9.912296	16.45841	33.70046	20.58877	14.09542	12.10703	3.583166	7.290202	7.374855	9.054401	6.47769	17.26682	9.505965	5.853832	15.75582	11.69928	11.09405	28.42902	13.09701	15.11592	9.400707	13.61434	13.04696	23.32209	21.06375	13.65841	12.04059	6.642861	19.31343	14.1046	11.52476	7.772498	13.15259	9.598414	8.260275	7.340247	11.33878	20.66588
C15orf39	12.01738	17.43329	12.28759	2.617269	16.36528	25.16597	12.66209	5.699543	15.22529	5.20779	13.18717	9.834406	19.342	13.60758	8.053256	9.753725	7.407177	15.77085	12.47094	8.412146	9.930028	16.79377	8.924737	6.270487	6.707123	14.2526	12.30029	14.735	19.15647	4.579873	11.59383	8.765219	6.832625	9.535977	9.512392	6.821668	6.436881	9.836662	5.892855	9.414276	15.55021	14.38623	17.34389	16.91639	14.62205	9.702984	5.929197	12.72634	12.65447
TFF2	0	0	25.3541	0.05793632	0	0	0.04347397	0	0	0	0.3113189	0	0.119753	0.06289493	0.01999015	0	0	0.08309551	0	10.54005	49.33001	0.1467439	0	1.210381	0.02355367	0.1088162	0.0300215	0	0.0179118	0.03192648	0	150.9696	0	0.01687511	0.3848879	0	0.09325589	0.02644159	0.1208676	0.02958825	0.01914363	0	0.0224117	3.470598	3.573268	0.02728685	0.02120463	0	0.237739
AWAT1	0	0	0.01110898	0.02235572	0	0.09710096	0	0	0	0	0	0	0	0	0	0	0.009220294	0	0	0	0	0	0	0	0	0.01049714	0.01737646	0	0	0	0.0211618	0	0.01166988	0.01953465	0	0	0	0	0.02798328	0	0.02216068	0.02435562	0	0.02195392	0	0.01579365	0	0	0
OR51L1	0	0	0	0	0	0	0	0	0	0	0	0	0	0	0	0	0	0	0	0	0	0	0	0	0	0	0	0	0	0	0	0	0	0	0	0	0	0	0	0	0	0	0	0	0	0	0	0	0
OGG1	2.674351	1.538833	3.172193	2.554956	3.1268	3.138777	4.092592	3.231694	2.825782	2.899754	1.588665	2.6571	3.218698	4.634669	3.7656	2.928063	2.643472	2.158005	3.572206	3.481873	3.013032	2.018799	3.007484	2.763331	3.711571	2.738928	1.155585	1.157933	1.872606	2.324312	1.733959	3.02486	1.967988	2.019236	1.371766	2.790858	1.01336	2.776927	1.272812	1.602909	5.008931	2.723529	1.614577	3.215605	2.507243	1.281135	2.22492	3.614681	2.501898
DNAJC24	2.914588	1.708601	1.752079	2.307659	0.2573001	0.2489098	1.202463	2.396086	1.432816	0.871613	0.7985165	0.9785589	1.036892	1.801519	1.789871	0.5502156	1.513413	1.008376	0.6394665	1.536397	1.953535	0.7760735	1.512009	0.7826923	2.829946	1.033003	0.777862	1.58336	0.5248024	2.003479	1.564866	1.468334	1.567216	2.154822	0.4181512	1.437976	1.046713	1.841403	1.228894	1.423291	2.919579	1.331805	0.9188148	1.080221	0.559449	0.9337265	1.305152	1.934986	1.004196
OR13C8	0.01634262	0	0	0	0	0	0	0	0	0	0	0	0	0	0	0	0	0	0	0	0	0	0	0	0	0	0	0	0	0	0	0	0	0	0	0	0	0	0	0	0	0	0	0	0	0	0	0	0
RNF212B	0.00764349	0.007086615	0.03094761	0.08563357	0.06055683	0.5699941	0.05257416	0.05453651	0.03927969	0.05124566	0.03861392	0.04606173	0.009654682	0.05070694	0.008058193	0.07392278	0.08347971	0.008374122	0.07368306	0.09137167	0.05115857	0	0.09663545	0.1660987	0.1993883	0.09504017	0.07261149	0.2821224	0.05054276	0.0450444	0.2505499	0.08980705	0.02438262	0.04761748	0.0969697	0.03272927	0.06265371	0.04263529	0.0682118	0.03578181	0.03086782	0.2205136	0.07227475	0.03822477	0.05334867	0.02199911	0	0.1126114	0.01742446
CORO6	0.0619174	0.6010781	0.1253482	0.1446732	0.1058051	1.196916	0.1043838	0.04331199	0.3298901	0.01395376	0.1977992	0.01829073	0.04140498	0.398679	0.1113545	0.0704499	0.2539731	0.1197106	0.1843313	0.7510567	0.05606842	0.02114049	0.0991798	0.6282347	0.144778	0.2299217	0.219134	0.08505019	0.2477225	0.08585644	0.05267186	0.2078564	0.1045671	0.02593167	0	0.1975472	8.371376	0.1676082	0.1114409	0.4148929	0.04412648	0.1737811	0.5940839	0.2112881	0.4575812	0.5084158	0.1384852	0.08815644	0.08718079
CAPN11	0.0487792	0.06989371	0.07630736	0.1354949	0.05269929	0.3811339	0.1220064	0.242574	0.07406308	0.01698906	0.1960209	0.05790055	0.0840194	0.4020502	0.06545097	0.0524178	0.5811825	0.06801703	0.05343527	0.4439629	0.04748853	0.0600579	0.07331492	0.186706	0.07161007	0.1314849	0.4072231	0.04342454	0.07540216	0.1381322	0.0470282	0.09676228	0.06129892	0.1302365	0.05625827	0.11393	0.1744771	0.7544309	0.05653428	0.1107162	0.06267932	0.08856965	0.1520005	0.3947438	0.0619019	0.1276308	0.08926379	0.03266649	0.6975235
MCIDAS	0.2860076	0.3768209	0.4190175	0.0919888	0.02981504	1.017898	0.06902611	0	0.004834821	0.4253176	0.2281379	0.0982731	1.036255	0.03328729	0.3015252	0.04043972	0.1074951	0.1071976	0.009069429	1.776974	0.1712772	0.0582484	0.05855789	0.9302289	1.4959	0.0359945	0.05958355	0.02834744	0.1493078	0.07603723	0	0.7327278	0.06402527	0.7971089	0.009548571	0	0.06169487	0.3568539	0.4317937	0.5637474	0.3039543	0.2171389	0.6583102	0.07527959	1.453392	1.180603	2.062153	0.09504684	0.06863122
DESI2	22.44446	12.27285	15.85538	17.90392	4.690402	3.398447	7.635201	11.74828	11.36143	18.66473	8.041733	14.82821	8.101156	11.69722	27.01047	9.84097	8.5331	18.52941	14.17112	7.150871	15.46393	13.01435	19.58177	11.57105	10.84724	6.921857	8.665589	11.2812	5.831371	16.0297	12.02485	11.04466	18.23298	29.93087	6.517135	10.40419	8.987817	13.44138	16.65187	13.94393	8.47383	15.38617	16.64824	11.559	7.919853	9.238503	21.33085	29.7751	10.44186
CPNE1	76.82717	82.77593	38.20972	42.20064	93.57825	48.15829	75.69212	40.7811	28.12085	37.38724	79.8917	14.43558	30.09948	52.19314	62.9643	37.07679	33.02544	25.61497	41.67599	27.53184	12.71442	95.09093	64.10691	71.73717	135.2051	30.9277	42.77747	44.70887	57.47284	26.60914	35.36724	37.08358	54.91622	45.57496	141.1182	36.34704	24.80681	37.65215	33.7329	29.35691	24.58247	37.91713	36.48163	33.83783	83.06362	29.25169	64.05309	55.74497	30.70126
TRIM37	7.317771	5.086474	8.691623	5.982385	2.21761	1.153886	2.613117	4.260573	4.702573	7.140824	3.129047	10.44371	7.303226	6.192852	3.628893	5.556058	6.427648	5.114194	5.251299	7.271242	10.18192	1.727426	5.1791	3.193356	10.5201	7.251863	2.204515	13.03347	4.217049	8.937725	2.333244	5.064452	6.352556	4.197815	1.642593	6.134148	2.734451	4.083445	3.008504	12.23433	6.593935	7.664344	7.152939	5.725552	2.250866	8.10985	6.623218	6.728088	5.952226
SMG9	5.836957	4.07166	5.074298	6.575812	8.653761	6.674941	8.710178	5.340429	6.259362	6.592655	4.826832	5.030993	4.656905	6.407634	5.029664	6.076077	6.545066	7.869649	6.423466	8.677506	6.28	8.857854	5.460344	5.614025	11.65032	5.994955	6.49115	5.208858	4.84432	8.887035	5.558524	5.168585	7.722365	5.594056	8.20354	9.102028	4.107557	8.757012	7.132634	4.981665	13.35159	3.566616	7.152519	6.116079	11.3166	4.468476	5.73266	9.259795	6.741358
BTG3	27.94065	16.36306	12.80087	20.77659	3.541616	8.729631	10.88292	30.07728	7.207371	21.29645	4.714854	13.48997	10.905	7.032813	15.80756	16.53786	12.48799	5.002216	0.2796106	23.26183	21.91216	4.278227	14.94715	13.26425	16.83669	7.382841	5.759414	9.09424	22.24861	8.934499	8.67217	17.64128	9.397794	8.011434	2.069336	22.95999	19.80373	4.625328	8.030826	40.35178	19.65135	4.823903	13.07605	5.351654	13.90924	30.49537	16.39396	17.18675	17.89959
FLT4	0.4071384	1.142318	0.3239325	0.249888	0.9719125	0.5213402	0.8560227	1.099396	2.369797	0.234992	0.536657	1.132122	0.8466312	4.314849	1.034646	0.5731548	0.8065778	1.312847	0.392052	0.5260193	1.487453	1.152342	3.074254	0.5408902	0.5653733	0.7975385	1.40184	1.110225	0.4551401	0.7004926	0.311962	1.113105	1.183446	0.7341779	1.179649	2.068177	0.9122966	0.4041214	0.7479806	0.3523382	0.6767094	0.6431238	0.5968014	3.300409	0.4219077	0.1944481	0.7933052	0.8475538	0.5228343
ZIM3	0	0	0	0	0	0	0.006867795	0	0	0	0	0	0	0.006623879	0.01263176	0	0	0	0	0	0.004009726	0	0	0	0	0	0	0	0	0.005043581	0	0	0	0	0	0	0	0	0	0	0.01209685	0	0	0	0	0	0	0	0.006828506
AC093668.1	0.01727546	0	0	0	0	0	0.01980428	0	0	0.01654615	0	0	0	0.01910091	0	0	0	0	0	0	0.02312525	0	0	0	0.02145944	0	0	0	0	0	0	0	0	0	0	0	0	0	0	0	0	0	0	0	0	0	0	0	0
CD28	0.8988509	0.2509053	0.7206945	0.341253	0.5019792	0.008144044	0.336089	5.853979	9.176256	0.06479927	0.362131	0.7992409	0.4354252	13.79963	0.5230584	1.232473	0.4926072	2.410748	0.5124404	1.208334	0.07115807	0.2181632	5.577054	0.231907	0.2881407	3.457391	0.4641809	0.4610913	0.2404251	0.5587297	0.2081047	1.078815	1.270939	0.3297297	0.5354256	3.494785	0.464784	0.453756	0.6735923	1.191465	0.2537069	0.9544762	0.3960242	2.23628	0.3897602	0.1576326	0.2053615	1.1256	0.3084612
GID8	22.46965	26.42352	16.97806	15.15165	16.73907	8.594543	28.26871	13.84805	20.78791	13.99407	18.72831	9.948534	12.2319	19.93088	18.70618	15.89469	19.1463	18.34281	17.6389	11.81436	21.98098	28.11723	19.86545	12.4725	39.85621	15.49257	12.41579	22.98394	11.14527	20.64822	17.58257	14.63973	23.259	20.51859	30.37243	10.95943	9.087775	14.18309	15.00677	7.94344	22.29027	26.50807	15.36996	15.66263	20.15329	17.71373	25.9809	28.50856	11.38329
TYW3	4.15269	5.007081	4.313876	7.677692	1.175014	1.150589	5.65171	10.11978	5.637378	8.186607	6.32552	5.739229	7.110098	7.399919	6.800633	7.474058	7.762425	8.18786	3.985107	5.563329	10.5906	4.264624	6.197163	5.954943	13.23067	4.523045	2.207842	7.206423	2.087019	4.30551	6.932382	7.994648	6.859158	3.413591	1.379804	5.440608	8.143795	8.962129	6.741613	5.384087	6.498879	5.247218	3.034465	5.49706	3.680534	3.95949	5.410351	4.585382	4.371923
DDIAS	1.753901	0.7543004	3.935576	3.107336	0.1323388	0.2421743	0.2095121	3.105748	1.024405	1.640331	1.660409	0.6661437	1.608489	2.196709	4.328977	0.4212926	1.619615	2.299406	1.69786	0.6827311	1.240982	0.3421916	5.484089	0.3843384	0.4796761	0.9529651	0.1866855	1.929558	1.356083	2.067208	1.301599	0.8139069	0.683301	0.6479803	0.310392	2.023749	0.1401429	1.69768	0.6538937	1.954908	4.788488	2.937209	0.7978633	1.132146	1.110999	1.204731	2.455869	4.206397	1.226362
PMVK	19.06996	20.73566	33.1549	28.76463	116.6501	93.00983	28.42977	15.52769	26.86945	54.6887	35.31187	49.22352	37.13333	32.68112	22.34711	37.51004	34.42859	27.69547	35.17262	40.82367	35.43552	52.07315	31.7471	37.32244	54.17363	25.14305	60.42577	33.13815	24.53021	42.79171	36.66415	22.15444	35.54796	35.97879	62.51873	38.09968	53.17383	24.70698	41.75823	33.21119	22.69178	23.67053	37.53767	26.47679	18.53633	81.65698	50.6683	28.75045	40.41765
TMEM249	0.04226843	0	0.02852334	0.1937262	0.01860437	0.08013717	0.08883558	0.0167548	0.00905068	0.020242	0.09787005	0.02830233	0.03559354	0.03894568	0	0.01514046	0.0473479	0.03859068	0.0764	0.3473831	0.1838892	0	0.2603454	0.1052475	0.04375458	0	0.03346174	0.06898554	0.06654786	0.05930836	0.1697964	0.1064212	0.01498174	0	0.00893736	0	0.08084403	0.0884148	0.08981206	0.08794359	0.2275983	0.179789	0.05828648	0.2043366	0.2458481	0.1520686	0.1024163	0.04448141	0
AC008770.1	0.0871104	0.02692129	0	0.02957389	0	0.1835039	0	0	0.01865242	0	0.03667254	0.02916393	0	0	0.03061222	0.06240549	0	0	0	0	0	0	0.02823905	0.03943694	0	0	0	0	0	0.02444555	0	0	0	0	0.0736755	0	0	0	0	0.1359313	0.02931588	0.03221952	0	0	0.0675553	0.08357228	0	0.03055703	0
CCL20	0.164059	1.053879	0.6523943	0.1790288	0.03094726	2.384649	1.598631	0.8639887	0.4591855	0.3030422	0.2368014	0.9533543	1.494995	1.036541	3.100928	0.465927	0.0196901	0.1283866	0.7060379	12.92285	3.176536	0.2040537	0.2621207	0.1114101	0.2183494	0.03362524	0.964801	0.02648153	1.184473	4.409919	0.1242763	1.917774	0.1121455	0.01042915	0.02973352	0.7192236	0.2497471	1.307313	0.08963819	0.9325917	0.177467	0.1690385	2.160735	3.844405	1.444969	0.6239607	0.4455657	0.01233203	1.25556
C13orf42	0	0.01392304	0.005066884	0.02039319	0	0	0	0	0	0	0.006322047	0	0	0	0	0	0	0	0	0	0	0	0.004868183	0.02039582	0	0.004787818	0.007925522	0	0	0.004214214	0	0.03780931	0.01596813	0	0	0	0	0	0	0	0.00505382	0.01110877	0	0.01001333	0	0.007203591	0	0	0
NCK2	15.39055	27.58203	35.87777	31.67211	34.42432	24.03651	13.52826	17.75119	39.46129	57.03245	30.76539	31.52911	66.94366	21.65514	21.3918	121.2961	51.87938	42.39073	102.3748	27.3943	26.01681	35.70925	27.17122	19.12296	16.86884	28.47465	47.79392	13.89283	44.69485	23.61422	30.71646	21.76457	79.43061	38.14035	52.26567	13.38776	13.4958	23.49525	20.13783	26.14344	19.0086	133.1041	53.50947	22.53221	49.60778	22.9132	29.46061	50.74371	36.63891
DNASE1L3	0.1499804	0.01390534	0.1973574	0.1476628	1.584327	0.4296837	0	8.620366	3.426605	0.004788292	0.006314014	0.2058707	1.622904	13.39894	0.07378827	0.1719125	0.352808	0.08763567	0.05421779	1.120558	0.006692218	0.02901781	5.416265	0.3191285	0.03105074	1.362794	1.076501	0.06778532	0.07083922	0.2020252	0.05783866	0.004195696	2.009428	0.1245799	1.465108	0.5779919	6.523962	0.3416072	0.2485694	0.3666574	0.3028439	0.06102059	0.5495423	0.6500397	0.06978711	0.5683606	0.09504363	0.00526109	0.08547563
AL049844.1	0	0.05744622	0	0	0	0	0	0	0	0	0	0.0207439	0	0.02283587	0.02177404	0	0	0	0	0	0.02764711	0	0	0.02805095	0.02565557	0.01975446	0.03270058	0	0	0	0	0	0.04392285	0.03676205	0	0.05895851	0	0	0	0	0.04170396	0.0229173	0.0244117	0	0	0.0297219	0.06929073	0	0
ZNF200	0.8185914	1.041127	3.178408	1.934688	0.2993275	0.5120195	0.9889488	1.357831	1.766283	0.8805298	1.927211	1.408239	1.524462	2.18614	2.033593	0.897697	2.057877	1.331462	1.236794	0.7652834	1.135117	1.600033	2.167847	1.459577	2.031088	1.3491	0.9670701	1.25063	0.7633655	2.887392	1.197976	1.934174	2.553266	1.027406	0.8308097	1.488958	1.961384	1.050787	2.01764	1.015345	1.186711	1.961034	1.843301	1.933506	0.8448106	1.193118	2.124281	2.365672	0.9426198
OOSP4B	0	0	0	0	0	0	0	0	0	0	0	0	0	0	0	0	0	0	0	0	0	0	0	0	0	0	0	0	0	0	0	0.02530278	0	0	0	0	0	0	0	0	0	0	0	0	0	0	0	0	0
FBN2	2.447277	0.2100905	2.250231	0.1226837	0.0803149	0.03014827	0.03691466	0.6949382	0.4343853	0.271863	0.07531266	0.09463028	0.1732407	0.7067974	9.842435	0.05126368	0.4118067	0.2743928	1.097956	0.5702767	0.8549131	0.04268817	2.826589	0.1619795	0.1333328	0.3832809	0.2907963	0.05120713	0.0585839	0.1917742	0.1690234	0.3282995	0.3309891	0.04457914	0.4705551	0.1855477	0.03519357	0.167975	0.2478353	0.1339947	0.1697771	1.404079	0.1621095	0.986494	0.03607113	0.2883358	0.1520447	10.10081	0.2147833
ARHGEF12	11.75251	7.469662	8.151182	9.099591	0.9017854	0.9936132	4.099378	4.947955	6.037016	4.43979	2.219452	6.392952	4.573048	4.45291	6.895355	1.975733	9.60923	2.502552	3.841171	3.594394	9.981925	5.416351	7.464004	3.10322	4.277765	7.095293	4.92353	13.40113	5.762374	13.21637	6.967248	4.985763	7.886604	10.30216	1.417031	4.675076	5.178344	7.233969	4.893502	6.50385	6.283022	3.347477	2.305777	5.365885	2.160529	3.180421	6.328415	19.68169	7.160252
TBC1D9	18.38107	11.79964	3.971909	5.853192	1.824789	1.207071	3.503367	7.88954	5.172988	7.898613	1.805666	7.574762	3.452125	17.89162	9.25091	4.319278	1.628255	4.28673	2.805872	1.867744	9.155522	0.4700819	7.24713	0.3509697	3.011112	6.036743	1.694395	2.115813	4.255994	5.017921	0.5876393	12.36885	10.39977	2.249814	0.5452092	5.71302	0.7920287	0.7167968	5.586268	13.91181	6.156608	5.161288	4.737577	11.49599	1.875513	2.02511	12.73107	10.1683	5.33064
ZNF691	2.218463	2.615835	4.686758	5.503097	6.113886	3.321818	4.439534	6.213858	5.80955	5.552632	8.483641	4.363187	4.696363	6.042464	3.585659	7.168448	5.727759	13.54996	9.46346	5.786792	5.302991	5.795248	4.548069	9.427598	12.54013	4.265974	5.60529	4.20977	4.476102	6.793942	5.790485	4.618926	5.572722	3.322723	7.276433	6.476372	8.743885	7.405333	7.046056	4.294075	5.400458	5.103377	6.258435	4.143986	4.783685	2.758706	6.206625	5.873134	6.220319
OR1L8	0.01692252	0	0.03425867	0.03447107	0	0	0.01939968	0.04024755	0.05435274	0	0	0.03399323	0	0.05613203	0	0.03636965	0.05686839	0.03708025	0.02039159	0	0	0	0.1974912	0.04596736	0	0.03237183	0	0	0	0.04274029	0.01631506	0.04260662	0.08997099	0	0	0.04830794	0.02774279	0	0	0	0.05125551	0.187774	0	0.03385153	0	0	0	0	0.01928869
RAB27B	0.3112861	0.4162223	0.03643902	0.1876382	0.002796163	0.01070604	0.434535	0.4331269	0.09794024	0.4441747	0.01337225	0.03402982	0.07489394	0.252866	2.466895	0.02047995	0.3718215	0.02784013	0	0.009492781	1.187717	0	0.2224168	0.002876052	0.1657187	0.02835584	0.06705555	0.009570694	0.002000376	0.007131049	0.008166312	0.02132624	0.01351018	0.003769199	0	0.2448222	0.02082949	0.5463006	0.03779551	0.03304393	0.09193165	0.02819642	0.04505259	0.06989394	0.03448665	1.468835	0.002368117	0.07353917	0.01689577
NPVF	0	0	0	0	0	0	0	0	0	0	0	0	0	0	0	0	0	0	0	0	0	0	0	0	0	0	0	0	0	0	0	0	0	0	0	0	0	0	0	0	0	0	0	0	0	0	0	0	0
AC011005.1	0.07010221	0.2491469	0.4021007	0.380794	1.589051	0.2215125	0.3214556	0	0.322727	0.1454759	0.2803666	0.1290834	0.1770957	0.1162646	0.5789277	0.2008836	0.1276056	0.2304096	0.2534188	0.2793382	0.4457405	0.09042124	0.1363525	0.2221585	0.1741608	0.346429	0.4624692	0.1848203	0.6070331	0.2163985	0.5970078	0.04902766	0.3727083	0.3327416	0.3409201	0.1334117	0.07661706	0.3584435	0.178744	0.4375634	0.106164	0.1166792	0.1242876	0.2337188	0.2174609	0.4707843	0.4442425	0.08606785	0.1331736
PKMYT1	2.185305	2.379716	4.041115	6.225028	18.84086	21.16026	1.053687	1.76221	1.833547	10.35146	7.415196	2.351873	7.597771	6.847684	6.549056	7.881464	4.186673	4.27804	6.208376	2.284407	1.623765	5.223086	7.078141	4.649469	3.440783	3.651091	4.984558	2.910738	15.75868	4.708648	5.817224	3.906791	0.4620799	5.467315	8.194256	6.2606	0.9276806	5.004887	4.248756	5.53707	7.906728	7.683851	10.41312	2.573463	13.14328	10.29377	7.300055	3.704552	11.44941
ZNF440	1.870825	1.323596	1.98292	3.461696	0.2198715	0.7180494	0.7551294	1.158957	2.458584	3.926111	1.546329	1.020669	1.583638	1.860034	1.303698	2.086686	1.92558	2.709622	1.183232	1.233103	0.8997852	1.594244	2.188551	2.683909	2.567266	0.5995865	0.891723	3.058258	0.7795408	2.700611	0.4107832	0.7912089	2.624628	2.390689	0.6617039	1.006597	3.054988	2.195676	2.637948	1.746245	1.409188	2.070452	2.460161	1.168265	2.740283	2.45968	0.3094418	2.728966	1.267165
LRRC7	0.03866817	0.0049793	0.07719424	0.04485333	0	0	0.01477617	0.0843023	0.02690928	0.03086311	0.03527091	0.06580793	0.01492417	0.06888165	0.01698589	0.01154238	0.0415102	0.04001084	0.1449623	0.1027214	0.06326457	0.05714969	0.03551661	0.1167066	0.03202219	0.01951987	0.0153058	0.02427293	0.01217592	0.03526686	0.0403868	0.05769283	0.09251317	0.01051527	0.001362685	0.053659	0.05634899	0.05392265	0.06709915	0.02346543	0.098684	0.02383699	0.01142611	0.02578372	0.01999179	0.04173481	0.01441429	0.347018	0.001224303
SYT15	0.008794605	0.002038466	0	0.05598298	0.01741918	0.01389482	0.01008198	0.07843718	0.01694821	0.01895249	0.0111073	0.05741521	0.0194402	0.1093939	0.009271763	0.01653859	0.06095596	0.01204409	0.002649368	0.009856154	0.02354524	0.01063473	0.04490317	0.0268753	0.00819344	0.03995601	0.06614124	0.001656175	0	0	0.1038666	0.005535646	0.02571677	0.01174044	0.0474187	0.06590207	0.02523129	0	0.008409059	0.06175586	0.02441762	0.03171539	0.1429302	0.02199073	0.0102305	0.08542867	0.002458766	0.006941288	0.002506075
SART3	8.66442	8.001056	12.22322	13.2734	9.540265	5.53721	7.069289	11.24811	10.11795	9.88871	11.74658	7.102321	11.34614	13.32532	9.511031	4.719326	10.77428	9.710809	11.00919	5.792678	10.90152	11.19603	8.798965	5.614896	10.07725	10.4714	6.987688	10.36631	10.67726	6.835213	9.809973	10.03274	13.181	14.13348	7.856265	7.905832	5.532037	10.55823	10.87778	7.815676	7.375338	8.269158	9.898229	9.471422	5.3379	6.908742	9.711261	15.94235	10.29779
MIP	0.047007	0.06973162	0.06185594	0.08139003	0.01241403	0.02376562	0.04849919	0.06707925	0.1056859	0.0585293	0.02374733	0.009442563	0.04750058	0.06756634	0.009911482	0.03030804	0.04344113	0.02575018	0.05097897	0.1756032	0.2516977	0	0.04571556	0.006384355	0.005839172	0.01348826	0.01488521	0.04603157	0.017762	0.01582974	0.03172373	0.3234947	0.01999355	0.008366991	0	0	0.03853165	0.03277556	0.07191403	0.0220056	0.02847528	0.1929899	0.005556067	0.1081368	0.01093637	0.02029399	0.03154094	0.01484042	0.03750579
HASPIN	0.7483542	1.126825	2.62562	1.810933	1.545394	1.863303	0.1225571	2.64969	1.077105	1.859268	2.64357	0.7177225	1.627561	4.006507	3.078711	0.7558048	1.356698	1.732246	1.85099	0.2774594	0.2899833	0.7892664	3.622555	0.3286082	0.5451787	0.9041428	0.9977827	1.962395	3.667532	1.013726	1.621998	0.5430554	0.1735086	1.8378	1.120726	2.32904	0.1199179	0.5492514	1.499242	1.325812	1.403159	3.234117	1.609444	1.02426	0.7985389	1.109327	2.925966	2.492873	1.731638
ZNF786	1.34718	2.417764	2.47404	4.150597	2.992324	2.468995	2.11801	2.139851	3.081407	3.45157	3.943705	1.019641	4.132594	4.590952	1.496358	3.903539	2.48997	7.827833	5.449809	1.624822	2.653514	1.522002	3.326891	2.888313	2.390651	2.995854	2.125368	6.262692	1.881642	3.175665	5.612761	2.923457	3.657977	2.397906	3.271724	2.417317	2.066588	2.220818	2.447429	2.154759	1.466995	5.509568	3.213075	2.617879	4.589465	1.308618	2.846322	4.734145	3.208197
CACNA2D4	2.008705	0.3839324	0.3440891	0.2308149	0.4162202	0.1926947	0.42276	0.6957837	0.5849519	0.01973235	0.127497	0.548346	0.1743543	1.66515	2.211084	2.213888	0.2128936	0.2144286	0.1737783	1.169836	4.804149	0.2511205	0.2965341	0.1874739	0.1074854	0.4236646	0.4175263	0.2327837	0.1050932	0.3174049	0.1390379	1.782629	0.2891698	0.05500593	0.05227402	0.788079	0.2262931	0.5860832	0.1891097	0.2186099	0.9505653	0.2926118	0.2191588	1.050909	0.3307282	0.1067327	0.07142233	1.864543	0.1338518
CENPA	2.150773	1.449568	6.466908	4.72869	4.170889	7.523384	0.4367128	6.568693	1.89141	9.433318	6.72574	1.841343	7.468405	5.484408	7.806439	6.643652	3.787211	3.721489	8.023673	2.668319	1.614826	1.527842	9.833229	2.058795	2.780117	2.057154	3.191695	4.035329	7.901966	3.835202	4.185394	3.816547	0.6413666	4.061345	3.232025	8.099436	1.873583	2.390543	5.271483	6.142658	7.972649	5.530385	8.892801	2.587773	7.736598	8.440211	7.3488	8.076334	8.05106
MAGEC2	84.34938	0.007328649	126.0421	13.70238	0.3861879	0.03996349	1.205196	0	44.34315	0.5299589	0.1796973	15.89418	8.676466	0.07865815	0.0750007	0.10193	0.1328167	0	0.7143713	148.4239	174.3935	0.08411423	0.007687377	0.1288287	10.58484	6.955635	1.013734	0.5477904	0	36.08839	0.007620798	145.8259	140.7438	0.01406966	0	0.04512947	0	7.065654	1.551913	14.14782	0.4229674	0	7.194033	104.6604	15.50297	0.01137523	0.0353588	0	0.9550374
PPFIA4	0.2545439	0.1292732	2.49285	1.200486	1.027601	0.8791175	0.2602079	0.1889442	0.07811072	0.8633863	0.9562515	1.867771	0.5058319	0.107557	0.2461339	0.03310249	0.6006859	0.866823	0.787325	1.133806	0.4861472	0.3058424	0.7079633	1.959781	0.5900914	0.3039424	0.2926377	1.052738	0.8040657	0.2443245	0.769045	1.054521	1.201609	1.78921	1.160076	0.03934009	1.044577	0.9812289	1.275316	0.09107828	0.1866045	1.809803	0.7243687	0.3032409	0.04903623	0.2426498	0.8086464	2.516619	0.1275116
IL13	0	0	0	0.1054908	0.00719816	0.02756055	0	0	0.08404248	0	0	0.02190073	0.006885691	0.03616404	0	0	0.004579806	0.0059724	0.01313764	0.0162915	0	0	0.01590464	0.007403817	0	0.01042806	0.0345242	0.008212608	0	0.09178724	0.01051126	0.004575009	0.01159308	0.01455457	0	0.03890404	0.01787378	0.007601842	0.02084934	0	0.03302226	0	0.05798941	0.03271416	0.01268271	0.01568971	0	0.005736721	0
ERVW-1	0.01026946	0.004760633	0	0.01568912	0	0	0.002943181	0	0.01484282	0	0.003242499	0.02836466	0.006485804	0.008515953	0.005413318	0.002758873	0.04313834	0.002812776	0.006187333	0	0.03264885	0.002483634	0.00749049	0.00348692	0.0159458	0.004911224	0	0.00386783	0.004850503	0.02161417	0.02970246	0.006463973	0.01091981	0.004569769	0.003257106	0.003664468	0.004208939	0.01074055	0.009819257	0	0.04924877	0.01139509	0	0.01283928	0	0.003694631	0.0028711	0.03242136	0
PCYT2	2.286417	7.019584	9.299017	11.71559	21.38973	14.68021	4.172323	3.125969	4.96759	20.73623	6.245094	14.25985	11.74812	6.062699	6.978813	14.03071	7.440075	5.72744	4.281169	17.35543	3.624201	6.993153	6.688558	16.12796	10.74842	10.12693	7.886856	5.601728	13.67478	9.290202	9.054966	2.43402	5.845101	10.02194	12.87358	4.843086	5.858206	5.014892	6.173095	11.2839	5.02686	6.94772	11.39513	5.669211	6.959871	10.43579	4.327872	3.491521	13.7016
DEK	29.29979	16.80631	18.96219	42.84582	3.707334	2.339947	20.31708	68.90388	48.71668	40.90699	29.68944	31.04101	21.33766	49.56931	43.46365	17.7379	48.28829	37.43809	55.13135	22.12012	28.71667	11.67772	62.33834	22.49233	29.8645	32.54616	4.851008	38.61745	15.65428	31.70945	17.95989	11.91784	30.30725	19.27036	7.004832	44.7358	24.21524	51.98018	45.36832	20.58253	50.1707	53.46211	18.11971	25.75728	21.49377	29.19168	84.64553	43.98534	19.32881
TRAPPC11	8.384949	9.280402	8.451968	12.75518	2.682578	1.178321	4.003089	7.093863	8.787278	8.211611	2.273157	13.45247	11.07451	9.884658	4.297796	5.040849	11.53096	6.751101	5.084386	5.833902	6.921378	6.052337	6.899428	5.576995	9.592365	5.780458	3.468277	9.315869	4.515269	11.06506	6.727973	10.23449	7.423277	7.01636	4.888113	6.564744	5.574491	8.65687	7.945226	7.097127	6.373638	10.77796	9.770597	8.238336	3.159381	4.93985	7.144193	7.244596	7.235588
C17orf50	0	0	0	0	0	0	0	0	0.02853135	0	0.03739702	0	0	0.04910893	0	0	0.02487658	0.01622043	0.01784024	0	0.009909267	0	0.01439846	0	0	0.01416077	0.04688211	0	0	0.02492848	0	0	0.04722842	0	0	0	0.1213584	0.02064583	0	0	0.01494752	0.1478522	0	0	0	0	0.0496703	0.0934821	0.01687534
GRAMD1B	2.991337	0.5973937	7.056936	0.6021147	0.2977843	0.6087673	0.7017242	0.6283067	1.264477	0.004628519	0.1342733	0.3527015	0.1505676	2.000127	1.217639	0.2786913	0.3694554	0.1782471	0.2465149	0.8906049	0.1315346	1.139124	1.022982	0.1312681	0.09404593	1.023043	0.5559969	0.3421783	0.07456221	0.8367384	0.08696914	0.09463291	1.433661	0.06881315	0.07356993	1.922132	0.4832698	0.177459	0.5442133	0.5253504	0.1301061	1.610455	0.9329416	1.856048	2.683349	0.129815	0.03782976	1.052707	0.5122658
GSTA3	0	0	0.04662522	0	0	0.1358466	0	0	0.01972607	0	0.01939172	0.4317969	0.01939414	0.1527887	0	0	0.2192901	0.03364355	0	0	0	0	0	2.127055	0.1525818	0	0	0	0.01450419	0	0	0	0.06530577	0	0.05843725	0	0.7803168	1.006328	0.01957465	0.02395927	0	0.1874076	0.01814801	0	0.1071658	0.5965838	0.01717058	0	0
DGUOK	16.15979	38.50911	32.7912	19.24587	33.1212	59.15597	41.9857	43.24413	29.71739	43.43874	42.07537	19.13118	31.99766	34.27565	46.1378	56.16374	33.84988	23.80743	65.15596	67.49559	59.38606	33.1176	28.63351	44.79163	17.84316	41.19632	44.92062	19.69298	37.74428	35.077	31.88939	68.70002	43.7285	24.19102	34.69017	37.19164	38.03623	24.60122	30.86135	27.63014	31.52725	31.19333	56.76399	30.82199	51.76426	34.40019	30.61526	45.24646	52.6812
NEK4	4.109941	2.63014	2.749351	5.239349	0.5787879	0.9057302	1.928099	4.667796	3.008681	5.493082	1.96246	3.168295	8.037445	3.692014	4.833981	1.251654	3.949399	1.702379	2.053389	2.424904	4.483063	2.227362	5.170509	1.913065	4.799443	2.880566	1.310029	3.613416	2.979872	2.713751	3.202689	3.775796	4.173832	3.475835	1.949432	2.316264	1.182856	3.780804	2.608856	2.705211	2.801931	4.319977	3.946788	3.943245	1.266141	1.559249	3.023725	2.977568	3.258736
PNOC	0.02961043	0.08922269	0.02247923	0.0678558	1.163193	0.03742583	0.0509173	2.323984	2.130341	0.02836038	0.03739702	0.3420109	0.7667344	11.4342	0.07023819	0.8352532	0.03731487	0	0.6957694	0.1880458	0.04954633	0.007161184	3.182061	0	0.05517276	0.7292798	0.5508648	0.1170992	0.02797139	0.04362484	0.09991633	0.03106315	0.6769407	0.00658812	0.3380895	0.2958464	0.02427168	0.3509791	0.0188749	1.235998	0.1420014	0.6571207	0.1137452	2.887571	0.3100045	0.02130582	0.1241758	0.01558035	0.09281436
ITGA6	169.1715	40.80572	95.15497	13.31787	5.159486	0.9926122	17.89533	43.13671	8.065404	28.60351	6.011939	14.35997	15.40903	22.12872	110.5834	8.480537	4.887631	4.011683	2.67931	39.21504	17.25387	8.748421	10.90109	2.558566	42.45361	16.98607	9.859578	7.289321	0.7395848	12.059	25.25506	31.58974	24.92132	21.20568	9.697277	48.83243	2.330089	6.8396	5.122727	7.894125	29.40464	5.308661	8.237373	21.97904	2.028872	27.08549	11.30668	45.20872	7.216032
BDH2	6.559416	2.790599	4.831354	6.26379	1.91041	12.75946	6.282329	8.132194	6.451861	7.957834	2.831948	6.461978	3.88413	5.477975	3.109434	11.66285	8.066806	3.797082	15.62877	8.306993	8.895759	3.420264	5.691518	11.29713	6.749593	3.84443	3.233501	12.99378	4.908722	13.51973	5.736411	7.718687	10.23467	3.601986	0.3836222	6.600181	21.7892	6.831121	8.475163	8.747469	1.113137	3.159133	4.23391	7.407511	6.082653	6.71476	7.163756	10.74101	3.939785
VPS29	11.84635	7.738727	13.57373	29.16778	4.006071	8.462234	14.36706	23.25546	15.9405	15.66973	15.20916	7.817277	17.91028	16.17078	28.55901	14.10992	19.61667	10.25625	13.89092	19.19573	13.07263	4.608653	12.89843	22.94581	18.5876	17.3031	14.4882	18.92501	10.28313	10.65818	13.31596	13.1628	9.912556	15.5723	4.775439	21.32289	20.19228	20.48387	26.475	24.42058	14.65212	12.31817	16.41191	15.46644	24.97253	26.59087	14.49754	11.32668	12.99437
PRDX2	46.62733	60.08035	46.04788	67.09531	20.97966	133.5594	63.88296	23.19493	43.68916	8.973548	8.584984	45.74395	42.40788	38.80083	81.13583	27.30304	111.2522	46.62758	175.9419	72.89866	73.01517	10.83112	168.7561	64.14489	21.9874	66.26009	30.73954	72.39815	159.4078	74.38198	114.2724	14.97501	109.7944	72.5479	4.559855	39.324	44.98189	63.2391	3.307255	86.79281	2.892398	3.621087	6.123545	57.63914	106.4861	71.63418	66.28742	47.47801	13.32745
GLT8D1	10.65808	15.28067	28.62651	18.36628	6.760752	7.573726	34.1622	18.60041	14.48287	13.47997	14.78049	14.06713	32.51403	10.60675	11.60919	9.85951	21.52104	10.30312	10.38284	20.80238	33.62613	8.580404	16.42339	21.88245	23.53834	17.97815	13.29885	12.22726	7.995266	13.93294	14.77005	25.49532	19.96529	15.30826	10.33483	12.10924	8.736429	23.50452	9.924412	11.40115	27.46123	19.36268	12.07971	27.70747	12.80028	15.28572	13.24932	17.12864	15.97789
OR9K2	0	0	0	0	0	0	0	0	0	0	0	0	0	0	0	0	0	0	0	0.0209597	0	0	0	0	0	0	0	0	0	0	0	0	0	0	0	0	0	0	0	0	0	0	0	0	0	0	0	0	0
TRMT12	5.529548	5.226842	9.068848	9.125074	9.753114	5.342035	9.961246	4.335547	8.608998	19.96226	10.50531	15.88144	23.87867	5.822705	4.228031	6.943234	13.98198	34.49943	6.47597	8.363541	5.391045	18.67325	8.299544	14.08482	7.95904	5.437384	7.311799	15.79636	6.345971	12.4253	9.269139	4.861651	7.803739	8.983047	11.9231	3.074113	19.63561	16.47636	12.28286	8.744464	6.871009	6.300458	13.32684	7.279604	18.14255	10.57105	25.87502	6.948756	7.964964
PIGF	2.355317	2.040091	2.300899	2.173485	1.131313	0.8071814	2.0296	2.834711	2.418752	3.00078	2.551445	2.241791	2.499849	2.226676	1.976486	2.235441	3.42367	1.440901	3.280064	3.69428	4.545212	1.605656	1.521948	1.794832	3.836864	2.688234	1.736941	2.095683	1.684385	3.731575	2.337826	2.504701	3.39533	1.800735	2.438603	1.272523	2.586299	1.917785	3.333254	1.741475	2.413066	1.024345	2.309333	2.94392	1.588757	1.856252	1.972823	2.907817	3.708056
SLC17A6	0	0	0.003775843	0.2431522	0	0	0	0	0	0	0	0	0	0	0	0	0	0.004086826	0.008989892	0	0	0	0.01813886	0	0	0	0.07087322	0	0.0246664	0.07222997	10.63441	0.01252245	0	0.01991895	0	0.005324293	0	0	0	0	0	28.10882	0	0	0	0	1.047064	0	0
PHLPP1	0.6541697	2.360599	15.40578	9.862546	5.203228	3.237698	9.356343	4.041088	8.492868	10.36615	11.25147	22.88552	8.61307	2.563887	2.963733	6.722578	25.72066	11.83688	6.855896	4.455378	1.94033	23.39657	8.200249	12.58828	12.26391	11.54572	6.446149	16.75532	4.951803	22.39166	13.07514	3.389421	25.44604	24.08288	17.86943	2.506285	13.15158	15.83212	11.12717	2.828685	4.140024	15.06569	6.179545	11.6189	4.746089	4.251162	13.28748	3.99283	6.759799
KLK10	0.004084595	0.01514803	0.09922834	0.09984354	0	0.2065074	0.009365013	0	0.04460508	0.1251891	0.01031742	0.01640991	0.3147206	0	0.1980856	0.01755711	0.7240647	0.01342511	0	0.1037595	0.005467714	0	0.01588951	0.01109516	0.01522155	0.0742292	2.392837	0.006153594	0.02700948	0.01031624	0.003937973	0.0411359	0	0.007270357	0	0.7579068	0.04017773	0.02278382	0	0.1211022	0.3257845	0.06798462	0.4151952	0.04085378	0.418131	19.93831	0	0	1.140651
AC011455.2	0	0.007418069	0	0	0	0	0	0	0	0.007663215	0	0	0	0	0	0	0	0	0.009641168	0	0.005355135	0	0	0	0.009938764	0	0	0	0	0	0.02314135	0	0.008507679	0.007120662	0	0	0	0	0.03060094	0	0	0.008877978	0	0	0	0	0	0	0.009119718
LRRC8E	0.410808	0.1179711	0.2502331	0.03702714	0.01440131	0.03676013	0.03750873	0.06052473	0.002335322	0	0.0229574	0.2190832	0.1193933	0.02813733	0.2529591	0.01171995	0.03970541	0.003982979	0.004380729	0.02716191	0.01216626	0.08440569	0.07778297	0.02962553	0.00451595	0.1286573	0.05180424	0.2026479	0.295344	0.05509143	0.3715267	0.09153189	0.01932849	0.01294187	0.004612165	0.02594501	0.02383996	0.02534825	0	0.09644033	0.04037452	0.04033953	0.021485	0.02545316	0.04229033	0.2877443	0.008131136	0.137729	0.07873209
ADAM10	11.04518	11.03736	13.1212	10.20256	1.352159	1.836869	12.22903	11.6055	10.07209	15.32527	15.85646	9.320058	7.6661	8.641271	6.719646	6.947598	5.512669	15.08383	4.324649	6.782457	11.19157	5.153677	8.265272	6.935447	6.368597	8.855031	3.214907	9.701396	10.29954	7.822836	6.398415	8.067956	8.20066	6.23303	2.447596	7.866563	10.82587	8.517714	4.859641	9.766794	4.40275	18.62084	6.256563	8.342671	5.301562	5.262795	11.18931	13.50419	7.020951
P2RY4	0	0	0	0.09044604	0	0.01247136	0.02262282	0.04693445	0.03802988	0	0	0.0198205	0.02492663	0.06545805	0	0	0.05802715	0	0.0356693	0.01474407	0.05943696	0	0.009595967	0	0.08579739	0.009437555	0	0.02229762	0	0.01661378	0.04756429	0.04968546	0.01049191	0.04390703	0	0.05633402	0	0.1100766	0.05031728	0.06158808	0.01992377	0.03284574	0.01166252	0.1381652	0	0.04259829	0	0.0934528	0
ARSD	1.710354	4.47703	8.765055	9.225253	3.473368	3.587886	4.385955	3.918726	2.736641	8.115699	4.204321	12.03389	3.164238	3.824244	0.6773617	9.461516	6.172728	3.514686	7.154054	5.164995	4.841238	4.075795	4.813743	11.65733	1.71858	1.05563	11.72875	13.69469	3.330753	30.8828	6.835408	5.420374	7.912635	3.588254	15.05265	3.185747	8.455908	10.5081	9.797975	4.331753	1.12332	2.424448	2.238556	6.943488	1.208346	4.394309	7.851083	4.389025	15.30257
CTH	0.495478	1.166582	1.458406	2.025211	2.797785	1.450274	0.9118008	2.356833	1.428077	13.98705	1.729109	2.350729	4.619765	1.52096	0.4398826	5.373413	2.8317	2.885624	3.13451	4.101311	1.343966	2.78131	1.864058	4.081935	3.028803	0.7358087	1.775422	1.620595	2.11239	4.544564	5.902011	2.183104	0.9843885	0.8761217	0.8684492	1.274837	1.079486	4.672954	1.861781	3.092671	2.303738	1.388936	2.01891	1.643216	1.365098	1.078927	4.644201	0.8232931	3.722942
SCARA5	1.731706	0.5099567	3.311775	0.03975638	0.3045706	0.1076446	0.6997006	0.4219867	0.5561995	0.00679754	0.0224087	1.386441	0.1792919	0.6003027	0.007482219	0.1449046	2.447617	0.01555113	0.02565616	0.1219585	0.02137586	0.7655249	1.383886	0.192783	1.247468	0.264741	0.2528304	0.1069213	0.02346506	0.0537747	0.3421197	0.09530048	57.47497	1.361158	0.03601544	0.07090974	0.1105333	0.04453634	0.3845414	0.193808	0.7989388	0.4882548	0.4194298	3.385993	2.749219	0.01021334	0.05158917	0.04481239	0.2548195
KSR2	0.7140316	0.01834486	0.006966342	0.001752383	0.006815706	0.002174683	0	0.1248083	0.2641518	0.000823961	0.004346019	0.01209664	0.006519839	0.3490839	0.000906954	0.0295824	0.002890981	0.003770049	0	0.003856475	0.004030549	0.000832222	0.03011919	0.001168406	0.001068632	0.03538181	0	0.000648021	0.004875957	0	0	0.005053917	0.01006235	0.000765625	0.002182799	0.01841849	0.008462052	0.005998283	0.004387015	0.008054525	0.1059628	0.01527319	0.007117743	0.009464883	0.01000737	0.003714019	0.0086585	0.002715958	0.0029417
KDM6A	3.703565	3.603381	3.110634	7.51944	0.7888604	0.2256952	2.585328	3.633442	3.480799	3.794251	1.670529	4.209108	4.460869	5.262447	2.67505	1.762494	3.511518	3.540725	4.624826	2.236713	2.462599	1.825511	4.92248	1.458123	4.45814	3.348369	1.137865	5.724028	1.451485	5.519537	2.465428	2.314508	3.752921	2.242506	2.360464	3.788441	1.517906	4.820302	5.126315	2.115607	3.336311	5.767994	2.665577	3.609463	1.061675	1.503739	14.42453	4.753517	3.369591
NBAS	8.570743	11.86973	8.709314	3.605998	5.095407	3.694704	5.02256	8.985261	6.163156	10.17313	3.97397	10.31296	7.657899	6.485483	6.295175	4.581406	7.865465	5.139167	8.772098	4.691267	16.8445	7.634457	6.145832	2.899981	11.16649	6.776161	3.706487	6.263966	6.155729	9.285599	6.779357	11.5504	9.461373	6.5868	6.415112	4.998236	5.383336	3.958614	4.262594	5.93372	5.35737	4.894631	6.365494	7.99714	3.363602	4.075036	3.619101	11.33865	5.051965
TRIM56	3.77074	11.54196	3.722722	11.02939	4.130922	1.851562	7.222815	13.02168	10.895	4.288803	3.436985	12.26294	6.70758	12.85641	5.971155	9.548035	10.01139	0.8796314	2.853198	5.590314	14.94571	3.431105	9.632932	7.202739	8.8518	14.44394	4.438065	15.83377	4.389649	11.15647	16.25262	14.21523	16.12052	8.501836	2.38206	12.66005	5.895411	9.000174	11.93102	4.193783	11.88882	14.46366	6.048512	12.12447	7.576642	2.262174	2.37542	10.37176	8.517288
UGT1A8	0	0	0	0	0	0	0	0	0.01680035	0.03757427	0	0	0.04129412	0	0.01378631	0	0	0	0	0	0	0	0	0	0	0	0	0	0.006176482	0	0	0.01646205	0	0	0	0.01866489	0.01071907	0	0	0	0.0132025	0	0	0	0	0	0	0	0
GOLGA6L1	0	0	0	0	0	0	0	0	0	0	0	0	0	0	0	0	0	0	0	0	0	0	0	0	0	0	0	0	0	0	0	0	0	0	0	0	0	0	0	0	0	0	0	0	0	0	0	0	0
AKT1	18.71014	15.18221	28.32256	30.35208	21.02126	28.59205	13.22659	16.43818	17.52652	22.4037	14.2405	10.86172	27.90218	12.8987	15.33428	24.63754	13.61399	8.962545	19.24111	8.928877	7.393869	31.51462	27.8015	24.89644	11.30378	22.11409	25.27949	25.65021	35.93097	14.53978	22.24704	8.855855	10.02547	43.92009	36.17216	12.05268	9.694368	19.92725	15.76253	24.60445	4.059848	13.15903	20.67986	12.49462	16.63452	8.438757	17.54466	19.03834	25.69597
THRA	8.627714	3.509973	11.33136	10.4365	11.33269	21.97848	6.421797	4.55574	4.102535	12.80569	7.446196	10.60756	4.287737	9.1293	4.994951	11.2835	16.88695	4.888503	10.16746	5.292037	5.302346	11.75269	9.615741	8.913598	25.84507	9.556505	7.823751	7.703385	25.54208	9.812884	14.13953	8.051236	15.40238	6.605664	19.79392	3.121412	14.77456	9.994038	8.816749	12.29147	4.411259	18.5872	13.7047	7.177191	5.593004	5.246259	4.511873	17.5234	12.24426
GH1	0.01315882	0.01220012	0	0	0.01737549	0.03326392	0.0452551	0.03129617	0.008452851	0	0.01661916	0	0	0.1309435	0	0.01414038	0	0	0	0.07865145	0	0.01272966	0.08958108	0.01787192	0	0.05034415	0.04166863	0.009912123	0	0.01107817	0.01268646	0.01104352	0.09794501	0	0	0.01878193	0.151008	0.03669986	0	0	0.03985587	0.01460116	0	0.01316134	0.03061453	0.01893653	0.05886236	0.02769551	0
OR5D16	0	0	0	0	0	0	0	0	0	0	0	0	0	0	0	0	0	0	0	0.02382653	0	0	0	0	0	0	0	0	0	0	0	0	0	0	0	0	0	0	0	0	0	0	0	0	0	0	0	0	0
EMILIN1	89.57666	161.6255	8.154308	17.94055	15.79846	40.63803	216.587	5.815964	85.91891	2.574461	26.20406	85.83543	10.95906	22.79091	6.971247	13.63462	57.33388	53.18197	26.85554	134.3392	219.2884	21.5638	17.47109	49.95379	10.97501	40.24883	29.25548	6.888901	35.97253	17.62805	5.305569	972.0532	300.3265	6.504209	31.63899	14.34171	24.49707	7.862598	27.64251	7.619385	9.574473	64.92806	11.94213	321.7949	57.05941	4.411742	44.55989	156.8402	56.65262
OR4D11	0	0	0	0	0	0	0	0	0	0	0	0	0.02123824	0	0	0	0	0	0	0	0	0	0	0	0	0	0	0	0	0	0	0	0	0	0	0	0	0	0	0	0.05092695	0	0	0.01681727	0	0	0	0	0
FOXH1	0.0377258	0.005829541	0.1018316	0.02561574	0.02490741	0.04768316	0.2162409	0.07477072	0.004038997	0.07828849	0	0.01894549	0.0238262	0.01390406	0.01325755	0.01351329	0.06867148	0.1997712	0.03030632	0.150327	0.06312555	0.1581469	0.02445956	0.1366349	0.04686268	0.03006972	0	0.02841766	0.02969795	0.02646722	0.06061929	0.05276888	0.02674328	0.01119164	0	0.06282155	0.05153974	0.04384043	0.01603197	0.08830372	0.06348066	0.01395364	0.0445906	0.04402187	0.1755412	0.02714513	0.084378	0.0264673	0
FAM221A	0.1561555	0.5869405	0.1537919	0.8274582	0.0724468	0.05867795	0.7208938	0.9887039	0.955655	0.01414787	0.314485	0.05298622	0.1839166	0.7839518	0.07786454	0.2675788	0.1914676	0.04392653	0.2568225	2.402761	0.2047955	0.03062083	1.307274	0.7852911	0.4010567	0.4036712	0.07350396	0.5181949	0.1375447	0.24694	0.04068922	0.9651901	0.4263308	0.2478999	0.005354267	0.3463753	0.2629204	0.6503326	0.1291328	0.2930657	0.4878827	1.201195	0.02494196	0.3482514	0.922984	0.09717603	0.01415917	0.1021518	0.3102795
C1QL4	0.5471425	0.007045553	0.1538415	0.04643858	0.2207551	15.9442	0.02613476	0	0.004881511	3.260719	0.527865	0.404521	0.4127458	0.01680437	1.722473	1.118749	0.04469015	0.291396	0.009157015	0.1930397	0	0.2352437	0.02217127	0.5470137	0.6702163	0.5087895	0.03609538	0.04006967	3.567743	0.0447834	0.6300718	0.4017901	0.2666547	0.1893663	4.251585	0.5531737	0.0373744	0.2543295	0.7750464	0.6403406	1.204542	0.4216075	1.059875	0.0532046	0	0.07655076	1.427703	0.8476884	1.160675
MARCHF3	0.2552592	0.1944009	10.85191	0.6035266	0.3932316	0.3879271	0.2543047	1.524962	1.475741	1.382493	1.032397	6.336169	0.2379798	2.026021	1.166137	0.4636973	1.930055	0.5060499	0.4613799	1.298668	0.3925421	0.2969091	2.204664	0.647972	0.9210446	3.487832	1.943774	4.296514	0.1664943	1.015649	1.259779	0.9079101	1.651165	0.2190604	0.4047956	1.453016	0.2989086	0.936509	1.018891	0.6306713	6.047042	3.388742	0.3124829	2.95124	0.134328	1.259442	0.6456788	3.536875	0.2112855
MRGPRE	0	0	0.621835	0	0	0	0	0.0265651	0	0	0.02821365	0.01121849	0.01410858	0.06174922	0	0	0	0	0	0.06676163	0	0.1080531	0	0	0	0.03205018	0	0.07572328	0.01055131	0.01880694	0	1.771697	0.01187694	0	0	0	0.03662285	0	0	0	0	0	0	0	0.07795949	0	0	0	0
EPGN	0.1648407	0	0	0.0530178	0	0.01096573	0	0	0.01671931	0.008309562	0.01095729	0.01742762	0	0.0383703	0.05487923	0	0.116621	0.01901027	0	0	0.005806809	0	0	0	0.01077704	0	0.6593475	0	0	0	0.03345757	0	0.0184505	0.0154425	0	0.0990659	0	0	0	0	0.01751842	0	0	0.008677487	0	9.613577	0	0.009130051	0
GPSM3	20.21146	7.618348	44.42263	33.28578	28.4479	38.0348	49.97959	57.33648	98.48963	4.967603	8.201475	21.68966	34.19315	126.734	49.3101	40.31853	41.12054	25.11017	15.42502	23.96074	6.62466	69.89063	53.71809	76.18383	13.32828	53.52143	73.7052	31.52355	25.94071	19.17388	14.71471	26.40185	39.85977	34.13952	33.966	84.96999	68.56555	46.79319	71.14392	36.43999	17.00334	45.0609	26.34741	40.32878	105.8556	37.22154	28.58313	11.85418	88.18304
WDR90	1.320709	0.8823509	1.958393	4.399087	3.337915	2.562484	2.91846	0.4477129	1.898311	1.740026	3.509618	1.469044	2.051307	2.486083	1.130903	1.189644	3.213221	1.509153	2.529397	3.049547	1.695928	2.034967	3.555413	5.912875	5.136999	0.895972	1.835603	1.517031	2.609521	2.832528	2.418405	2.261945	2.632356	2.215167	1.717225	1.503375	3.916411	4.827234	4.396027	0.9768279	2.324404	2.859659	2.532263	1.700514	2.613865	2.332749	3.353226	1.709018	3.131657
SWSAP1	0.6728813	1.074422	2.043314	2.569978	4.319109	5.138328	1.37134	1.000214	2.089159	4.305448	3.564553	1.595703	1.263095	2.087285	1.310399	5.262369	2.300485	3.706484	1.599117	2.597459	0.9507718	4.104515	3.481017	5.534098	2.321799	1.930776	2.796599	1.886647	1.898076	3.029129	2.486788	0.8862885	1.788734	3.792691	1.742881	2.080913	3.447256	3.427514	3.907955	1.77916	1.028458	1.72141	1.789476	2.290104	5.914057	2.488062	4.556729	1.150679	3.099821
ABAT	0.1372871	0.1497469	0.6343339	0.7501279	0.2196687	1.251405	0.2703292	1.367525	1.406879	0.1005522	0.1774689	0.5272194	0.1122069	2.485847	0.1055719	0.3037336	0.2564593	0.05662502	0.217979	0.1375674	0.2129628	0.8015455	0.8356488	0.2566558	1.482668	1.198794	0.7237017	0.2713098	0.2822615	0.6771598	0.2195602	2.233874	5.636594	0.06755933	0.1823665	1.535354	0.9294006	0.2049603	0.6712714	0.423418	0.776197	1.177461	0.7731623	0.5104827	0.135277	0.104594	0.1336606	0.9705308	0.1877797
ADAP2	2.845421	2.953287	1.988099	2.808289	3.496764	0.5569711	3.13685	8.494165	9.543472	0.2130394	1.240295	5.956021	1.918985	5.313084	2.906887	2.859237	1.554896	2.933493	0.8748807	3.725059	2.193787	0.657706	6.318138	1.561787	0.8497537	13.15021	4.817449	2.924209	1.21313	3.773454	2.771603	5.043714	1.878738	1.318464	1.107451	16.99415	1.29348	1.264119	4.446186	6.830467	2.546511	5.006055	2.118115	12.45845	2.577694	8.135194	0.8494858	4.394427	4.730976
MPDZ	3.909008	4.468137	1.985456	7.204753	0.9825529	0.4923108	1.794087	0.7437567	2.970197	0.6565342	1.327687	5.230156	7.157706	1.76124	2.993681	2.484351	3.761433	5.19885	4.400806	1.969293	1.522146	3.110302	4.435668	2.444083	5.920532	6.768664	1.32403	5.223391	2.426585	8.08039	0.40648	3.418885	6.847931	5.712868	3.556449	2.195905	5.870579	6.447872	3.926303	2.991082	3.134711	2.978916	2.813441	2.738226	1.916334	1.500765	5.013138	4.356078	0.388272
ANKLE2	4.45895	3.739255	4.371574	6.636906	2.235061	3.516869	3.697534	5.671052	5.313071	4.429903	3.993005	2.97873	5.138555	6.590042	9.30324	3.437023	5.162859	5.282841	5.120772	2.948156	4.39815	3.447867	6.120654	4.954146	5.051165	3.81543	4.075448	4.169552	6.054672	3.363617	5.308864	3.736136	3.421055	6.81247	2.22491	4.408772	3.291932	6.021291	5.110786	3.767084	4.189773	3.315744	3.545762	4.750056	4.905825	5.381135	4.829734	4.051367	5.688662
MATR3	0.3961301	0.18888905	0.25020705	0.63819025	0.072021485	0.03794524	0.30461555	0.52429555	0.44127805	0.4077856	0.63589835	0.3304491	0.2286318	0.475784	0.18355375	0.10752275	0.8668052	0.53371765	0.665832	0.4017838	0.2865693	0.396743	0.9953104	0.4060025	1.0727539	0.2486586	0.119841775	0.39674305	0.116907855	0.39031625	0.47384285	0.17710355	0.56200515	0.3061427	0.03708351	0.24655805	0.75288365	0.5290951	0.82174385	0.183681155	0.42111545	0.78339645	0.18987735	0.32953685	0.212084265	0.3385806	0.4864006	0.5417659	0.120770105
USP53	1.957037	27.55016	0.7131968	0.9832044	0.1634663	0.501041	7.831154	9.355989	2.388237	3.010925	0.6220767	1.756611	4.23697	3.008395	8.674953	3.436156	2.159762	0.3592751	1.445721	3.46356	27.17568	0.202571	2.147903	0.5401837	1.67848	1.453644	0.369076	2.135866	5.641916	1.636506	1.062745	10.50123	4.90695	0.9294585	0.317452	0.7312286	0.5354475	4.688658	1.296186	3.425824	4.463605	1.12523	3.248684	1.093305	1.587159	1.042381	1.008861	5.707277	0.6364785
LPAR2	0.4436199	0.6903957	1.341779	2.033215	4.198058	3.497757	0.7688912	3.906308	6.333772	0.4451248	2.541259	1.692076	0.4802978	6.201271	0.5233661	2.83189	0.7232114	4.385798	8.266599	1.925535	0.6433242	6.513914	2.121208	3.751353	1.895913	2.692348	4.030335	0.3500776	1.606412	4.864074	1.395102	1.063736	2.358568	0.7426182	9.962931	5.148443	2.372288	1.310899	1.97947	1.672928	1.908838	3.199593	1.354554	3.354198	1.781601	2.59161	4.807474	10.10388	4.466562
FAT3	0.3199831	0.07265398	0.01239389	0	0.003233572	0.002063467	0.005614636	0.05824205	0.01625508	0.04065479	0.006185638	0.004919144	0.004124272	0.01353807	0.08863888	0.000877173	0.01851615	0.002682933	0.009836191	0	0.02950268	0.007106955	4.81395	0.002217305	0.02129359	0.002342256	0.02067871	0.00860833	0	0.03779678	0.01180473	0.01507143	0.9834184	0.00581176	0.00517792	0.00349531	0.01472037	0.00227661	0.008325317	0.01273768	0.004120645	0.01268059	0	0.02612608	0	0.008222854	0.07394125	0.01116726	0.002791258
VAV3	0.8203385	1.338526	0.7230083	2.30813	0.2600851	0.1285815	1.399466	2.589383	1.910412	2.168468	0.265166	2.310918	1.823585	4.580578	0.2829577	2.893466	4.753411	0.5477892	0.9363416	1.060859	4.317148	1.061602	5.38042	4.474278	7.837565	1.720391	1.202883	35.27937	0.2249136	1.076942	0.4403115	1.324257	0.6007058	0.2850968	0.1345533	2.156417	6.16721	1.228474	2.014404	1.513147	0.6402886	1.011129	0.8135531	2.444168	3.464599	5.232951	0.2130087	1.362127	0.2861868
ZNF384	5.962862	8.395442	10.73395	9.535133	4.813222	2.487918	3.656395	5.721817	4.454785	5.734406	5.405522	4.542829	7.831118	5.911144	3.513072	2.043398	5.851731	8.393192	5.446573	2.855058	4.541971	8.060469	4.989597	3.535654	7.324006	5.177431	4.025523	5.406896	6.091913	6.247539	5.860102	6.962206	6.84759	10.48651	10.47438	3.494563	3.376364	7.836529	7.381203	3.284861	3.517646	5.237884	5.51481	5.155841	1.491171	3.702554	4.861104	8.218621	6.481537
TRPA1	0.02221131	0.01372872	0.1948506	0.04775787	0.03258756	0.01559654	0.005658365	0.01173913	0.07609554	0.01890989	0.1651961	0.08179803	0.03740754	0.1473499	0.03902733	0.01856409	0.3068592	0.03785361	0.02676456	0.014751	0.03138427	0.04297384	0.9048454	0.02681489	0.003065634	0.04720998	0.05861183	0.03346216	0.004662629	0.04570938	0.02379333	0.06834965	0	0.06808791	0.04070234	0.04579293	0.01618366	0.1238944	0.1289987	0.06161705	0.02491643	0.07941453	0.04375501	0.08639386	0.03445034	0.01065458	0.06623746	0.05713691	0
IVL	0	0.04066328	0.007399109	0.5360388	0.01930431	1.321194	0	0	0.05165151	0.2870485	0	0	0.3693263	0.05657525	0.5009142	0.01571007	7.043902	0.03203403	0	0	0.009784998	0	0.02132685	0.009927924	0	0.1048739	57.58996	0	0.03452576	0	0	0	0	0	0	1.898886	0.0239673	0.01019346	0	0.07984567	0.3985217	0.097332	0.07775913	0	0.01700649	292.1004	0	0	0
ZNF324	1.28371	1.774971	3.107868	2.756408	2.289442	1.857835	1.21361	1.136652	1.231573	2.610725	2.049415	1.88097	1.08099	2.104456	1.622858	1.230173	2.605163	5.004656	1.98548	1.32448	1.90623	2.857315	1.937516	1.120819	2.81646	1.7381	1.85652	2.570236	2.483048	2.117017	2.405608	1.567057	2.331145	2.9625	5.728257	1.015286	1.225356	2.266722	1.810154	1.092634	2.317176	2.74709	1.66509	1.664696	2.404797	1.463489	2.970595	1.883099	1.893929
COL26A1	0.02992005	0.06010375	0.06561904	0.02539456	1.014033	1.05888	0.05716634	0.0593001	0.3427529	0.06209001	0.5290328	0.09015313	0.08188431	1.279156	0.01051446	0.3215188	0.2010936	0	1.916848	0.1192232	0.01001288	0	0.2424836	0.2031827	0.01858322	0.05723536	0.142117	0.8902444	0.01884258	0.0839638	0.2740372	0.4352463	0.06893215	0.02662803	0.8414088	0.1565875	0.9319679	0.04867732	0.08264645	0.09337737	0.6444293	2.097107	0.07662302	0.7531322	0.1624238	0.1219954	0.03345978	0.5195277	0.3580876
PUS3	6.475264	6.468102	9.542319	9.250595	2.51234	2.543383	7.387223	5.363136	6.085884	3.817131	4.044525	3.680401	3.956018	6.311084	7.635539	3.25617	6.426765	6.836879	8.227245	7.113535	6.901834	3.007063	5.733877	6.316738	4.775536	6.215874	4.562072	7.230899	4.962994	6.09081	6.137142	4.908664	7.251662	5.330772	1.420471	6.817188	11.75797	5.055342	4.541854	4.496236	4.047401	2.875745	4.164563	5.3253	6.047846	4.777507	8.852459	7.778331	5.85455
DCBLD2	235.9003	30.07312	8.031553	13.90919	3.085643	1.093927	24.5981	38.85452	6.269859	11.30583	5.892081	14.50854	17.42453	3.844751	95.14027	11.05558	7.803666	3.066423	4.817581	10.2294	53.76184	1.999977	6.189293	6.776087	12.94113	8.371624	3.222478	8.007367	8.600427	11.42671	11.53251	34.28774	5.490625	30.77072	1.480542	44.05567	3.652481	14.0879	3.35824	8.401735	66.02605	6.755017	6.517364	10.47024	21.36685	6.484658	9.079359	8.361753	7.561086
MSRA	3.259517	4.648755	10.06264	5.068291	4.279046	10.96392	5.561629	5.998548	4.411113	8.786261	7.278186	7.595795	3.682533	4.310514	3.767244	5.989458	12.01789	1.416836	5.650067	4.023054	7.008025	5.68822	5.641216	12.17163	3.386647	4.372647	11.62673	13.91427	5.193733	9.009143	8.151573	7.530684	4.32639	6.464725	0.6860035	2.256034	3.955048	7.482486	6.546596	5.475746	4.474328	1.611193	4.259354	4.130017	4.002838	8.298495	0.1987488	2.924797	7.667603
KCNMA1	2.227253	4.436228	0.254911	0.130744	0.3206558	0.01653518	0.5399012	1.614042	1.091426	0.002349368	0.7166616	0.3884372	0.1931303	0.9248312	4.848763	0.4147138	0.1861562	0.1128705	0.05813001	0.2248072	4.70967	0.02689313	0.3999741	0.04775131	0.1208643	0.9329858	0.4530987	0.1145579	0.1019543	0.2244043	0.0559686	0.0905789	0.6277216	0.3602005	0.05912643	1.869599	0.1514698	0.2029551	0.2616411	0.8318774	5.934514	0.3819574	0.301524	0.5184835	0.7323755	0.07059878	0.2688256	2.285351	0.3140726
VANGL1	2.700563	2.004659	9.069116	4.328303	3.692071	2.256544	1.64848	4.659158	2.276949	10.65228	2.807541	5.14743	16.63237	2.615324	7.054545	4.740256	6.250566	1.368045	0.1339337	2.174693	3.651057	1.112198	3.420191	2.394112	3.501315	6.433446	2.991681	6.665274	4.987315	2.925648	6.667283	3.929475	2.668451	4.581196	2.119549	3.046487	4.572509	5.398233	2.822955	6.818423	5.360109	1.903931	2.122508	3.310778	16.80442	3.796342	1.856704	5.27269	6.215719
GABRB2	0.505087	0.09336591	0.01274168	0	0	0	0.02705714	0	0.001010759	0.001507053	0.003974508	0.01738406	0.001987502	0.0191372	0.0132708	0.005072552	0.01850696	0.008619435	0	0.8911079	0.02948804	0.001522163	2.156123	0	0.06450061	0	0	0.002370506	0.002972764	0.07020825	0.004550992	0.06338597	0.3864921	0.004201063	0.001996207	0	0.005159127	0	0.002006	0.022098	0.01112022	0.1134867	0	0.04406588	0.00732153	0.02490792	0.001759633	0.142404	0.02331537
HOXA4	2.198087	1.46164	3.045629	2.257095	0.4282307	0.01138628	3.800426	0.2785306	1.064779	2.001753	0.3640804	1.067664	1.866145	0.408379	0.3988875	2.400772	0.370849	0.8191828	2.279609	9.745937	3.364466	1.307213	0.148938	2.251269	5.908507	0.1292464	0.8415299	1.323243	2.655088	0.5308896	0.9119438	7.809912	3.592145	1.988307	1.451454	0.05143261	0.2510667	1.369302	0.999181	0.6325822	2.592115	6.527377	0.8198809	2.87428	0.1886289	1.801994	0.3324527	1.640075	2.751868
SERTAD1	15.27638	16.50326	8.462492	4.473575	11.00985	23.07226	7.382246	3.700528	6.709452	7.194516	10.19212	8.389444	6.958587	7.564548	21.66983	6.935955	4.540729	7.48744	3.381975	19.93476	13.90688	9.535228	8.05823	4.570208	9.145933	8.25987	15.55892	9.813659	6.146441	10.43538	8.110454	6.497811	4.85256	4.909508	9.624133	13.73931	8.98268	8.44017	4.014701	6.970174	16.47547	4.733344	12.62699	7.781128	11.69116	7.777915	4.911972	6.008982	7.789749
UNC13C	0	0	0.02249204	0.02501375	0.009265551	0	0.00536277	0.02781468	0.000751253	0.00672076	0	0.002349238	0.02511279	0.03879229	0	0.5265722	0.002947589	0.00512516	0.009864698	0.00174755	0.000782756	0	0.01023632	0	0	0	0.007406656	0.006166627	0.001104763	0	0	0.001963001	0.003730684	0.001040822	0	0.003338514	0	0	0.002981945	0	0.01062665	0.06618207	0.001382308	0.001169723	0	0	0.02615716	0	0
LAMA1	0.5334561	0.8705897	1.129131	0.6443128	12.21308	6.233741	0.2512106	5.339089	7.264371	0.01139633	1.308654	7.433362	8.345118	0.5481644	1.654792	1.103876	0.1207898	16.35804	0.6906057	0.583771	1.708915	1.665199	1.212141	0.1104294	11.19492	5.397307	1.266929	1.376549	6.241954	0.4349158	0.7657245	1.939766	0.06747825	17.76737	1.796342	2.315384	0.7136183	0.123062	0.1023932	5.099797	2.221406	1.320286	13.81416	1.571914	1.529469	2.572738	5.28705	0.1387811	9.889223
ARHGEF39	0.1405174	0.352654	1.039784	2.803109	2.120976	2.5171	0.1833054	0.7778756	1.160987	1.898116	0.8414474	0.2822652	1.992183	1.642052	0.464857	1.369405	0.6045112	0.9422757	0.837857	0.781962	0.4297092	0.5460821	1.274679	1.273408	0.5627718	0.7113979	0.6022323	0.4069647	0.8925568	0.428324	0.9062696	0.5388137	0.1957866	0.6878115	0.5993507	1.80162	0.9254288	1.223005	0.6331778	1.013179	0.9612776	0.5376534	1.635095	0.6154871	2.429349	0.9204273	1.641857	0.4742173	1.485669
ATP7B	0.8639627	2.287707	1.396902	1.459533	1.241207	0.2999353	0.4437133	0.3506857	0.2678728	2.365516	0.8089111	0.5160192	1.79263	0.3464392	1.180446	1.787496	3.789853	0.3710468	1.821183	0.66099	0.2960682	1.497728	1.552739	0.7728855	4.09536	0.3085062	1.477342	0.985739	3.595365	1.235533	1.326056	0.8101557	1.180805	0.5249047	1.347439	0.1578441	0.8724907	3.852126	1.08089	2.063597	0.6233799	0.4397062	1.394243	0.4931292	0.9326607	0.4707991	1.113034	3.467067	2.935914
OTULINL	0.9116728	1.24997	0.3362799	1.022963	0.3927697	0.004882628	0.5889901	4.308977	4.012577	0.02219962	0.7854981	2.219322	0.5611399	4.762405	1.238074	1.477818	0.947667	0.5713581	0.2141267	1.333426	1.039393	0.05979254	2.178996	0.6400903	0.5614377	3.366027	0.7461897	1.457856	0.1021773	0.8293126	0.6927294	17.40973	1.03513	0.2578487	0.2107365	6.48422	1.842914	0.5925667	1.487318	2.381077	1.392353	2.78619	0.7351192	3.631935	0.9167224	0.3502282	0.1339213	1.313082	1.259305
SEC22A	2.301398	1.490814	4.231799	3.643896	1.486259	1.477703	3.310333	3.641041	2.549997	2.659849	2.762743	2.785882	1.303263	3.603896	3.70473	3.873391	3.520774	2.069959	2.522906	2.162463	3.764545	1.289787	2.42387	2.834507	4.494149	3.325864	1.055481	2.548627	1.47149	2.315417	2.703237	3.42431	2.557566	1.541354	0.9392294	3.146186	1.669528	2.686089	1.891945	3.162567	5.03598	2.523918	3.860509	2.616792	3.062938	3.716832	2.109134	3.944823	2.008438
TNNT2	0.00216806	0.1668386	0.004389112	0.002208162	0.01145121	0.008220895	0.004970849	0.02578194	0.0083562	0.004153064	0.04928741	0.01524286	0.00547706	0.0910918	0	0.002329782	0.02367884	0.002375302	0.01306253	0	0.004353307	0.002097352	0.01686796	0.005889191	0.005386292	0	0.04119219	0.001633131	0	0.0036505	0	0.003639083	0.01613752	0.001929514	0	0.02785077	0.007108636	0.01209341	0.005528038	0.003383145	0	0.009622803	0.01537543	0.01084238	0.03530856	0.3213601	0.002424555	0.2737883	0
TPSD1	0.3698212	0.04762187	11.32381	0	0	0.01298422	0.01177656	0	0	0	0.7006083	0	0.05190337	0.1022248	0.02166034	0	0	0	0	2.947273	4.86111	0.01987556	0.05994348	0.2929969	0.1531296	0.04912827	0.04879473	0.007738185	0.09704172	0.2162123	0	6.207439	0.01092337	0.05485513	0.06516339	0.8944221	0.1178888	0.04297621	0	0	0	0.04559525	0.04856844	0.2157704	0.07170034	0.8130841	0.01148815	0.2270236	0
ANO8	6.154204	2.614074	1.849308	2.971442	1.91575	1.082684	3.337297	1.315583	2.160399	4.58352	1.23355	2.24769	2.140016	2.114393	2.945806	1.871551	1.582698	1.007735	3.949759	1.714519	1.690361	3.222898	1.500124	1.721491	1.943568	2.025596	2.06189	2.178597	2.421564	1.530118	1.85282	1.902023	2.971157	3.218167	1.587982	2.215189	1.311027	2.979684	3.304377	2.628951	3.114655	6.271101	1.580342	3.420711	4.044634	2.247069	0.7776593	7.10509	5.508725
HSF5	0.01153245	0.007128159	0.01945565	0.04698304	0.005075986	0	0.008813727	0.2742811	0.3629977	0	0	0.0193049	0.03398948	0.6673048	0.02026358	0.04543986	0.01291832	0	0	0.04595366	0.01801047	0.007437556	0.201881	0.005221011	0.009550341	0.143396	0.006086429	0.00868703	0.003631361	0.009708956	0.007412315	0.006452394	0.04496352	0	0	0.115224	0	0.02680327	0.02450417	0.05398735	0.01552439	0.01279652	0.004543652	0.05767328	0.02683071	0	0.008597872	0.004045411	0.004381652
ASAP2	8.279358	3.436454	6.646409	2.894871	0.8429414	0.7272812	2.123285	3.336082	4.206758	8.903124	1.774297	8.777948	11.2697	1.596526	3.685545	2.190986	6.375627	3.556466	5.64111	3.689098	10.54663	3.638126	4.69641	0.81984	8.774101	6.533723	1.423287	7.512356	5.074564	5.098348	3.996313	9.463219	7.986341	7.996447	5.250457	1.549613	1.619669	2.24976	6.05962	3.876191	4.562009	7.724382	2.438138	5.787757	0.6213634	1.371759	4.849185	18.91778	6.54131
FADS1	6.327485	15.66822	20.5007	4.865122	1.850593	2.136962	9.904416	7.548245	8.868391	6.069201	19.55981	8.156829	10.58658	4.197996	17.85526	4.794182	8.527674	10.33865	4.942179	5.275759	6.016377	7.892127	8.405345	5.123271	2.780508	5.907859	5.285603	13.29417	10.3152	17.44063	6.744054	7.321882	6.760911	10.39728	1.8756	5.074529	12.39346	4.009584	4.940494	5.050885	7.018899	9.612322	2.480228	5.03003	4.21269	2.530476	12.34054	13.37419	4.706441
ATP6AP1	33.2514	87.18655	66.10219	41.42807	94.98284	157.5869	46.73701	36.91674	38.36642	67.87107	25.51715	82.2707	126.0183	41.0404	26.08693	72.60616	44.50074	27.20149	29.3704	79.01042	55.29683	30.39012	43.70423	53.60773	52.88465	47.10658	65.63127	64.13637	197.3168	63.82488	38.24319	104.0283	48.58312	38.78988	148.9033	41.40789	53.74638	48.63373	58.62685	92.59626	53.45203	67.20602	97.56758	54.41977	49.7046	57.914	32.76367	27.77613	94.46353
DCLK2	0.9936869	0.8291618	4.085755	1.83219	0.8370348	1.476837	3.515637	1.833616	2.086634	1.716408	1.493011	1.731079	0.1774523	1.863979	0.2889932	2.05093	4.202912	1.72686	12.96897	1.853489	3.261204	1.690526	0.4698639	2.052318	3.515769	2.680878	3.705396	6.780497	3.146205	8.302205	0.1189263	3.816043	5.009815	1.134413	6.220647	0.5282005	1.539172	1.873075	5.766275	2.785728	1.619018	9.060372	0.9679533	1.86095	0.1992977	1.918159	0.4483305	8.199823	2.159805
RPP14	2.103029	1.521166	2.406473	3.342097	1.067097	1.090321	1.995058	2.994775	1.947313	3.49388	4.151424	1.889498	8.413081	2.493565	3.487175	3.417114	2.7568	3.875095	1.931746	1.71026	2.884336	1.585374	3.284464	2.565285	2.418597	2.335051	1.368785	2.631748	0.9569143	1.499942	3.622026	2.302813	2.010391	3.040785	2.443899	1.590718	1.682259	2.164775	2.407969	2.419459	3.544428	3.238597	2.168052	2.060197	2.286796	2.252909	2.759565	2.938978	2.2964
TUBB8B	0	0	0.6696599	0.3725138	0.2698842	0.4554861	0.03082997	0	0	0.005151587	0.2853088	0.03781543	0.3464896	0.2140921	0.005670479	0.1965155	0.4157262	0.2651758	0.006481264	0.01607436	0.007199966	0.06243886	0.03138531	0.03652567	0.01336264	0.07716798	0.07664408	0.2066302	0.02032371	0.02264096	0.01037116	0.02708418	0.02287711	0	0.02729468	0	0.0881777	0.04500311	0.01371429	0.3357245	0	0.02387284	0.1080756	0.03227812	0.1877049	0.3715339	0.01804495	0.03396154	0.01226144
FITM2	5.35097	8.579594	10.66293	8.253373	9.416359	4.837734	8.704913	3.859457	5.011921	10.29605	5.556085	5.866105	8.263814	3.418107	5.468046	6.772849	10.63332	5.26609	2.7516	2.624344	6.576309	5.948122	3.479295	5.607577	23.23237	4.152073	4.916355	12.89417	5.633664	13.20049	4.960851	10.85491	8.299956	8.028434	13.74214	1.622314	3.300167	3.633087	8.091947	5.604003	11.52028	11.92816	9.869388	8.892599	3.815221	3.364943	6.711448	10.6858	8.378057
ACSS2	4.684852	30.72717	11.21776	6.3759	8.057736	8.957786	21.04027	4.830827	18.07715	11.92727	8.714662	6.258162	6.62633	4.006899	13.79417	8.796695	13.57056	6.045218	4.662687	12.0095	5.211027	9.957532	6.534355	11.30464	20.26473	10.21976	7.246303	16.57044	9.411494	12.06601	8.216247	16.39417	17.94969	5.436074	19.24676	5.034925	6.233396	5.163647	11.14046	12.92443	4.895116	12.58243	8.418268	34.41088	13.87765	5.539003	7.585745	6.92617	8.581158
AL365214.2	0.01041558	0.02897023	0	0	0	0	0	0	0	0	0	0.01046118	0	0	0	0	0	0	0	0	0	0	0	0	0	0.009962211	0	0	0	0	0	0	0.01107518	0	0	0	0	0	0	0	0	0	0	0	0	0	0	0	0
CLDN4	0.2276011	0.775805	0.09147546	0.03068087	0.3049543	0.04653554	1.13576	0.764207	0.03655112	0.5706276	0.4565427	0.07395804	0.9639323	0.3996811	1.160933	0.05395116	1.152909	0.01833509	0.2339265	0.0700202	0.1881791	0.02914124	0.1692662	0.0545508	0.1372044	0.03521521	0.2649707	0.05042492	0.009485405	0.1268028	0.04195004	0.4578716	0.03914944	0.02085164	0.04246291	1.242116	0.1865647	0.1913669	0.06827397	0.2611468	0.6319188	0.2636903	0.2927535	0.4318554	0.4127166	4.566225	0.1459791	0.2923519	0.0152603
FAM209B	0.09070862	0.1892249	0.1147715	0.3695458	0.02994393	0.05732515	0.1299834	0.3775383	0.4078805	0.0217198	0.1432026	0.09110576	0.05728816	0.5265411	0.1673527	0.3655307	0.07620692	0.04968968	0.1366295	0.1016576	0.03035605	0.02193757	0.4410827	0.2771951	0.1408469	0.2602807	0.2513327	0.1708199	0.06426567	0.01909148	0.0874525	0.0761271	0.02411326	0	0.05753908	0.5502511	0.3717694	0.09486967	0.1156427	0.3184787	0.5494827	0.7800468	0.1876253	0.136089	0.158278	0.489512	0.07608002	0.07159328	0.1033918
CNBD1	0	0.02258722	0.00616497	0	0	0	0.04887457	0	0.003912388	0	0	0	0	0.01346821	0.01926295	0.07199334	0.01535051	0.03336362	0	0.1274129	0.03261161	0	0.005923207	0	0.0529593	0.005825426	0.01928625	0.04129029	0	0	0	0.5469278	0	0	0	0	0.009984828	0.008493234	0.007764711	0	0	0.1351624	0	0.04264192	0	0.02629422	0	0.006409409	0.006942138
ARPC1B	94.90626	186.6217	127.2621	64.3015	260.56	171.1877	265.7557	99.30909	123.8815	39.77688	121.1174	98.186	153.0467	202.7762	99.47587	343.1426	90.47981	21.74031	97.08953	116.8097	174.7685	67.60231	78.44729	159.03	139.102	324.0857	155.1745	125.485	127.0309	101.8536	188.8294	195.1797	109.328	190.9741	19.8356	166.5234	53.27453	150.4762	71.84521	220.4379	67.51017	195.0157	153.8206	163.4188	372.72	173.8365	65.97177	54.55983	204.1985
ACTL6B	0	0	0	0	0	0	0.007551988	0	0	0	0.02496005	0	0.008321051	0	0	0.007079066	0.005534492	0	0.007938123	0.01968755	0.004409188	0.006372824	0.006406684	0.01789437	0	0.01260184	0.02086048	0	0.01866906	0.005546039	0.01270239	0.005528694	0	0	0.01671499	0	0.02159966	0	0	0	0.03325494	15.32854	0.007786401	0.006588933	0.01532649	0.01896031	0	0	0.007508784
PLEKHS1	0.01748013	0.05132089	0.4187523	0.05934486	0.1654178	0	0.01669909	7.83665	0.0692439	0.030694	0.007358947	0.03803944	0	0.1932721	0.03992848	0.006261344	0.1395128	0.006383679	0	0.6530021	0.2339922	0.005636681	0.0566663	0.01978417	0.01085684	0.04179813	0.1199304	0.0790034	0.005504181	0.0147162	0.05617552	0.2982936	0.006195707	0.002592807	0.00369605	14.43349	0.02865694	0.1259426	0.007428365	0.01818456	12.73019	0.03555957	0.05509578	0.6905975	0.01355608	1.186488	0	0.2299414	0.2158463
MAGEH1	14.27395	28.93317	11.46283	13.48545	4.5201	7.619304	33.10935	13.33868	9.100032	2.371351	5.818843	21.11544	11.19043	20.22174	5.674357	16.68054	21.2708	7.465381	14.25556	14.58941	28.16392	6.74801	16.50949	16.17001	22.5582	12.47888	10.72047	46.71414	10.1688	19.44829	12.08029	19.17968	26.5327	8.660557	5.708491	8.634962	13.65924	17.5332	26.50042	9.709074	33.87597	22.77832	15.90434	24.63428	10.56875	17.47404	5.74222	36.88481	13.23914
ITGA10	23.94807	603.8668	8.290301	0.7101477	0.157831	0.1164553	84.72176	3.76079	1.810772	0.2552008	4.428186	2.025878	10.037	0.4515431	0.1155127	1.011502	11.25117	0.05183608	0.06001322	35.18959	213.3361	2.225886	0.2639726	0.6053944	7.39604	0.1452891	0.9659606	3.074396	0.1199694	0.201258	0.09123011	148.2834	102.0149	2.484353	0.1832328	0.1279549	0.9144586	7.934777	0.171433	0.2409195	0.3544903	1.376039	5.442178	18.60024	23.56799	0.1755944	0.1643023	1.294555	4.322834
AC008750.8	0	0.3707419	1.445579	0.2618175	0.1885761	0.794229	3.634534	0	0.3486072	0.05471341	0.1803677	0.3155632	0.1803901	0.2842257	0.3312342	0.1841585	0.9118553	0.06258555	0.06883549	1.536487	0.3441087	0.110524	0.277778	0.2327567	0.07096025	0.682981	0.4974524	0.1936372	0.4047221	0.2164163	0.1376861	0.4075079	0.4859413	0.07625958	0	0.4892165	0.2809524	0.3186427	0.1820691	0.04457032	0.08651112	0.4437055	0.2363194	0.8284717	0.6645186	0.2877253	0.2555331	0.2705213	1.367362
TRIM52	0.8682012	0.5981516	1.672655	3.129109	0.1963467	0.4152972	1.553423	2.378604	1.785589	1.451765	1.054104	1.103252	1.057264	3.29085	0.5613203	0.6932792	2.099546	0.7488663	0.9565898	4.454642	0.8571954	0.4176229	1.92894	1.446269	6.545315	1.2892	0.5582022	1.429019	0.3239792	2.422948	1.905297	0.7990851	2.017231	1.340442	0.3772922	1.584952	3.574051	2.491642	3.121816	1.36601	2.588474	3.307907	1.372025	1.252176	0.3571104	1.304629	0.595423	2.496149	0.4237222
MAT1A	0.02132513	0.01186288	7.632721	8.362037	0.01126346	0.1509407	0.03422544	0.03043107	0.2027401	0.02450983	0.00538659	0.07710658	0.1077452	8.205317	0	3.189885	1.171697	0.0934543	0.07709015	3.887598	0.002854621	0.01237779	0.02903495	3.516129	0.5139041	0.02447626	0.3781569	14.20982	0.136984	0.01436259	14.49043	5.2868	0.06349172	0.06832362	0	0.2191531	6.936149	0.5114906	12.39728	0.3926657	0.3057273	0.1703706	0.6200571	0.5673571	0.1984551	7.77032	0.9109947	0	0.7389295
TBC1D1	8.734978	5.909558	9.748303	4.058728	4.403787	5.638073	3.112153	9.162779	7.981801	0.3371187	2.453755	9.746274	5.674052	20.37173	15.12773	6.422473	12.45921	8.021725	16.21991	5.691728	6.09831	3.993275	10.12859	3.249295	5.097341	10.70469	6.105313	9.632762	5.522374	12.78887	2.395561	6.434392	4.4134	3.360468	2.038165	9.45583	6.438773	4.436929	5.080425	7.469166	8.996614	6.453879	4.135545	9.73179	6.575452	6.564736	13.34798	10.48505	3.153932
CCDC121	0.315423	0.333487	1.02505	0.9863162	0.0949909	0.1538749	0.6660965	0.8159894	1.329463	1.31443	0.8736162	1.811896	0.6570412	0.9605999	0.1866871	1.349859	2.361718	0.5213922	1.46699	1.959732	1.796333	0.7119838	0.7319118	1.412963	3.725687	1.418487	0.5344544	1.108792	0.3763745	1.849524	1.669885	1.402543	4.242493	0.6303839	0.4914291	0.4976024	2.186354	0.9105798	1.933031	1.053483	0.5642792	3.61663	0.7129348	1.300677	0.5536019	0.6291136	0.9096966	3.336841	0.9208927
CEP131	4.273769	6.030057	6.727994	5.359182	22.91893	13.72265	5.313339	3.633544	6.920724	17.0005	6.670611	8.062848	11.79908	8.538127	4.890529	11.92702	6.55761	9.721085	12.93447	11.40262	7.550904	8.314838	7.116356	13.878	14.98996	5.408569	7.834732	2.980165	19.83738	6.297349	5.344602	4.609164	6.747008	4.047219	12.18302	6.128385	3.857759	10.22621	3.860021	4.42742	11.60241	12.96294	11.4068	5.516878	13.28516	14.4877	6.638771	8.564923	6.590109
RMI1	1.848883	1.747466	1.589849	3.948987	0.3436849	0.4254026	1.188375	5.325829	3.574541	5.918526	2.125376	2.348266	2.777504	5.849928	5.961133	1.707103	2.148983	3.520245	3.114732	1.200315	3.430087	0.9550695	5.765228	1.54201	2.770495	2.360734	0.4263104	3.096404	2.251003	5.164542	2.864138	1.419856	2.061406	1.813196	0.5977863	3.426806	1.846592	1.645832	2.225521	3.928479	5.450447	3.933777	2.095146	2.36092	1.785332	2.118213	6.298205	8.826408	1.263418
WNT10A	0.01383758	0.08125307	0.1587426	0.07046768	0.62124	0.1165992	0.02115088	0.581419	1.226664	0.03092462	0.005825474	0.2779634	0.2388742	2.917155	0.1021185	0.9120128	0.2402573	0.01010687	0.03890658	0.1171704	1.500383	0.03569678	0.7491295	0.7079	0.08021503	0.5161751	0.8179362	0.1355044	0.008714415	0.04659844	0.03112868	0.3174268	0.372752	0.03284019	0.3159928	1.869738	0.2192916	0.1865325	0.1470107	0.7125634	0.5821076	0.3531494	0.1362963	0.5812899	0.1931622	0.7434308	0.05158219	0.009708038	0.1945264
KLHL10	0.006640483	0.006156684	0.006721638	0.01352662	0	0.0335727	0.04567519	0	0.008531316	0.01272029	0	0.01333911	0	0.01468433	0	0.01427164	0.02789431	0	0	0.02976808	0.04444536	0	0.01937414	0.02705673	0.06599004	0.006351435	0.04205543	0.02501034	0.01881872	0.02236201	0.02560845	0.05573017	0.02118304	0	0	0	0	0.04630067	0.008465829	0.02072426	0.02011292	0.02210504	0.007848824	0.03320878	0	0	0.01485219	0.0139763	0
LRRC74A	0	0.0126606	0.01382237	0.03477017	0.03606262	0.02588958	0.0234816	0.04871612	0.06578922	0.006539499	0	0.006857635	0.008624291	0	0.01439637	0.02934818	0.02294473	0.007480398	0	0.05101255	0.00456987	0.03302533	0.00664016	0.01854648	0.03392546	0.01959163	0	0.01542937	0.006449801	0.01724445	0.0131653	0.09741296	0.1016419	0	0	0.01949084	0	0.009521266	0.01740912	0	0.0413602	0.08333744	0.104912	0.04780335	0.01588502	0.009825635	0	0.1437042	0.02334727
PCDHA5	0.06857974	0.004102148	0.1052465	0.1757472	0.002921154	0	0.002536084	0.01052298	0.001421087	0.004237713	0.011176	0.002221936	0.002794348	0.03424417	0.004664555	0.009509075	0.005575724	0.05332176	0	0.003305705	0.002961358	0.4836628	0.004302943	0.03305075	0.04396862	0.2623784	0.04203178	0.398274	0	0.001862453	0	0.1912327	0.009409393	0.037408	0.002806587	0.03789124	0	0.006169951	0.2763949	0.0172605	0.1049751	0.01472841	0.1621178	0.07965626	0.1647005	0.05093751	0	0.002328073	0.007564725
STK40	10.76881	5.280551	9.179149	9.204516	16.40182	9.123907	8.891749	12.87626	17.23697	21.82024	14.84161	14.35058	19.57672	27.44304	13.6415	12.50391	14.46367	19.29659	16.413	8.308703	33.65837	11.04947	14.44035	5.540629	9.082321	12.65359	10.40844	13.59602	13.61681	22.14964	13.50642	32.70351	12.50755	12.19228	16.85864	13.39755	4.68476	11.60142	10.37658	11.27307	13.91372	10.74645	16.39546	15.00601	8.305507	6.247469	8.293022	10.62451	17.19399
SCG5	3.038656	0.5980058	0.2756606	0.1605824	0.1135579	0.217397	0.1643142	0.562476	0.5800596	0.1784664	0.5973816	0.2735247	0.3168327	0.6893811	21.33666	0.2926465	0.3612541	0.4632499	0.3281597	0.3533943	0.9641365	0.08319495	1.136069	0.05840115	0.2047539	0.2536236	0.3971423	0.3131075	0.1827884	0.4042421	0.3178317	0.2285546	0.1219279	0.1275623	0.06364409	0.4193947	0.1997329	0.3198035	0.2284155	0.2236635	0.470309	0.2942306	0.1016487	0.6666254	0.2167553	0.4331602	0.3125655	0.5731809	0.1306993
MSX1	10.94975	5.519932	4.501056	2.510209	0.2842696	9.758254	8.552786	0.8474767	0.7296086	0.0568813	1.865767	0.6263091	1.462794	1.543101	3.49837	1.723098	2.388674	0.4879901	0.4472683	2.418235	1.748967	0.8258669	5.429145	4.022903	1.466216	3.18099	3.620139	5.03274	6.016843	3.006134	1.137976	34.04188	1.223521	1.79704	3.437553	1.864869	0.4502969	0.3830288	3.747806	2.687506	0.7944604	1.16969	2.763934	2.769518	0.9844592	0.8332787	0.2324508	4.015483	1.379233
PEX16	6.644098	6.508716	12.64694	12.57107	25.8229	18.70347	12.6226	5.043701	9.441899	6.183505	15.36422	5.686898	9.929599	11.96061	12.41771	9.98548	8.166597	3.44503	6.344471	18.78689	6.376766	6.376881	11.93255	14.28772	13.63862	8.872868	13.68703	9.513823	10.95396	8.407906	6.773215	9.495068	8.964372	12.89997	9.118254	9.587675	11.56883	10.73653	5.513775	7.604661	19.3012	6.468201	9.581765	7.455145	21.16936	9.644042	9.626467	5.634238	14.38413
TEPSIN	1.821001	1.74042	1.231068	4.581171	4.446856	2.40189	3.061254	2.92399	3.507156	3.497746	2.683872	2.137676	1.970366	4.896524	1.864054	2.631606	2.934807	3.37822	3.110252	8.024942	1.913381	1.854329	2.510216	7.810203	6.909259	2.475099	2.67388	2.001541	2.263424	2.732255	2.641416	2.230003	2.115546	2.853035	2.87206	3.000124	3.640936	4.548764	3.724609	2.006123	3.149814	3.755165	3.558622	2.647734	2.291319	3.524199	3.097159	3.091882	2.181097
PAPPA	0.4106852	0.4967587	0.177569	0.6689735	0.01975218	0.03609508	0.8683337	0.3072558	0.03843626	0.02214208	0.01202243	0.5736522	0.06011965	0.6269928	6.518881	0.01169058	0.08568587	0.011919	0.006554628	0.02844854	0.4432592	0.03288835	0.2539246	0.07203128	0.1317605	0.03902074	0.1248799	0.03790126	0.02954603	0.04121503	0.04457637	0.1049979	0.1402624	0.03146677	0.03277933	0.07764	0.06688187	0.02085991	0.0208043	0.01485421	0.05354525	0.1508942	0.03375408	0.1128921	0.04112975	0.05870929	0.02281152	10.82041	0.02325043
RFPL4AL1	0	0	0	0	0	0	0	0	0.01113393	0	0	0	0.04378632	0.01916402	0.01827293	0	0	0	0	0	0	0	0.01685635	0	0	0.1657808	0.05488511	0	0.01637312	0	0	0	0	0.01542549	0	0	0.02841497	0	0	0	0	0	0.1229188	0.03467172	0.04032486	0	0	0	0
GADD45A	10.24602	17.59565	11.54156	7.64653	2.681755	3.509191	50.16621	13.58632	5.516554	13.55818	7.867988	6.944624	11.03001	8.200052	34.62711	10.16839	14.41692	22.12584	4.784582	33.01897	121.1078	15.8943	3.965096	10.23801	16.62987	12.19365	8.731481	9.941156	4.239443	14.05637	23.05652	84.69368	9.568409	3.134334	5.133854	16.10097	9.664387	11.45589	6.177273	60.68937	21.91006	6.085457	29.21071	8.353589	8.441441	9.556202	4.176667	14.80886	11.53993
CIP2A	2.897377	1.663394	4.686196	3.08399	0.2813775	0.73416	0.8904616	5.607585	2.181327	4.315662	1.944678	1.763988	1.376204	6.179059	14.23295	3.061794	3.387047	2.699878	3.284253	1.186368	2.532745	0.5253328	7.794843	1.176339	2.501864	2.291302	0.2992971	2.254994	2.607127	2.03126	2.955738	2.200861	0.8624955	1.446822	0.1613331	4.336637	0.276095	2.549803	1.976167	4.220865	6.894924	5.121814	1.787454	2.691673	2.574803	2.40874	3.263216	5.052848	1.527846
CALML6	0.07458742	0.02514664	0.03431771	0.06215486	0	0.3770962	0.04663946	0.1128874	0.06097998	0.1363828	0.02569132	0.01362072	0.01712968	0.0974632	0.01429713	0.03643233	0.3361018	0.01485766	0.212438	0.2127757	0.4719902	0	0.1252933	0.147349	0.252687	0.1037684	0.08588657	0.04086135	0.02562136	0.216924	0.1830436	0.1991735	0.2018823	0.01206923	0	0.08710415	0.1111624	0.04727815	0.077801	0.1163898	0.03422923	0.06019124	0.04007263	0.2170232	0.1419796	0.08782111	0.08341158	0.1284422	0
DEFB1	0.03292457	0.1526291	0.03332695	3.152156	0	0.5826058	0.07548828	0	0.1057491	0.2838115	0	0.1984123	0.3327028	0.1456145	0.3471092	0	0.691522	0.03607179	0.03967401	0.4919829	0.08814687	0.1274031	1.440901	0.3130204	0.04089864	0.03149142	6.516172	0.1240052	0.3732249	0.1108744	0.0317427	0.05526381	0.03500963	0.1465099	0.04177	1.174853	7.988531	0.1836529	0.08394985	0	0.9307486	0.2192006	0.1556629	0.4610323	0.4596022	65.81212	0.6259359	0.03464835	0.03752821
ZNF705A	0.004180065	0	0.004231151	0	0	0	0.01437585	0	0.002685155	0	0.005279287	0.004198366	0.02639972	0	0	0	0.007023586	0	0.005036966	0.01249232	0	0	0.004065224	0	0	0.003998114	0	0.006297423	0	0.00351912	0.004030016	0.0245568	0.008889564	0	0	0	0.006852801	0.005829088	0.005329087	0	0	0	0	0.004180866	0	0.006015429	0	0.004398914	0
EIF2D	5.124981	7.225102	6.560574	10.03803	12.15065	9.84231	9.181936	8.331752	10.40172	12.68092	13.14502	9.387277	6.646051	8.445838	6.44826	8.906844	10.97398	16.74412	2.831457	7.209014	5.929041	16.07616	5.716812	18.87261	17.43314	5.661638	7.493275	5.681943	5.464431	8.796845	10.19813	0.8402443	18.86793	11.21688	5.486705	6.476553	14.41696	11.72713	15.86411	9.891516	3.517143	7.683366	6.851077	8.352626	4.281736	7.796515	11.13304	5.929345	14.11232
OPA1	9.888378	7.534023	10.67299	13.0274	2.068761	2.510024	7.011233	15.87506	9.587854	13.5355	8.434814	9.86057	11.49254	13.77368	11.58167	7.667203	11.83053	5.93317	7.028508	5.851359	10.59091	4.840611	17.7804	6.922527	9.86271	10.4148	2.229864	9.076408	8.140836	6.936847	9.76511	9.62618	6.796452	11.23923	2.859722	6.573036	4.495593	9.508079	7.657005	17.45938	10.33513	14.48427	7.565753	8.811435	9.101733	8.627077	14.73112	9.686602	8.236669
IFNGR2	107.2094	61.79137	76.7775	45.76943	40.42483	17.41207	110.5603	59.97687	65.02597	27.01525	48.8922	43.41009	44.50611	28.6939	24.92697	63.45386	27.8866	16.89281	11.26318	99.74771	109.5916	11.78369	36.84195	27.0507	40.37378	51.38328	36.45918	26.86577	37.67426	30.90801	30.80223	152.7939	32.85862	48.13734	20.40451	61.78896	16.48287	33.92813	21.7315	46.39517	49.79335	20.30662	36.6504	72.06276	47.36444	48.10423	21.68467	44.87383	35.59214
LSM8	3.421292	4.067248	3.127055	6.594882	5.310722	5.628009	4.189393	8.088786	4.167569	6.682362	5.239591	3.123189	3.201126	5.511696	3.892799	7.870428	6.04886	1.840847	7.668124	8.872757	5.461841	2.557059	5.451838	8.53616	6.818731	5.776339	5.051781	7.292386	3.049967	4.21594	6.257339	3.941146	4.637722	4.296632	1.716888	6.995783	5.787522	5.756985	5.631494	7.727345	3.804711	9.369832	7.578476	4.775519	9.103626	6.010314	5.883619	4.360504	5.725294
SAMD13	0.5967209	0.5701392	0.3319769	0.3433139	0.04811829	0.06333143	0.8929466	0.4658465	0.6232552	1.675323	1.323183	0.7091351	1.052925	0.1561299	0.1248589	0.6754966	1.695312	0.1946311	0.1152671	4.567225	0.9237817	0.6830173	1.045474	0.6001035	0.961917	0.4748961	0.5120598	0.7136958	0.1635132	0.425671	0.4215944	1.647661	0.5521693	1.21618	0.3178389	0.1235313	0.3435128	1.225956	1.869931	0.3980497	0.4414947	0.7076172	0.2584319	0.9795388	0.5934699	0.4326408	0.9831462	0.5752329	0.9709108
IGSF3	1.784343	7.589469	76.64619	23.18797	22.88728	52.01713	36.54907	17.03075	21.21105	34.90544	21.71375	60.34585	36.94806	7.082649	0.1255597	29.02674	96.44484	28.07702	44.24548	0.5275387	19.89702	41.53045	38.20601	25.03454	38.63942	29.34095	36.91208	38.5108	68.16424	38.50767	23.92619	0.4604969	23.8943	45.65878	34.74634	1.098875	9.849628	69.92635	44.87019	61.7839	13.67546	68.72628	53.81425	27.50839	25.96199	29.78224	22.07591	39.24949	81.94251
MMP7	1.24657	0.175875	0.02743053	0.00690015	0.08051217	0.00856299	0	0.4189349	0.113151	0.03244413	3.893162	0.2109394	0.03422986	0.5917665	0.03571205	0.04368116	2.566973	0.06680192	0.03265463	0.02024691	0.5577386	0.006553886	0.1317742	0.3036457	0.3787041	0.00647994	0.05363289	0.6072893	1.759952	1.015243	0.4702783	1.381643	0.03601938	0.00602942	0.05156968	0.4544856	1.577147	0.1039224	0.07773402	0.1057178	0.9097136	0	0.128122	0.4336726	0.01576193	1.335682	0.03788171	0.03564768	0.03088848
NPY	0	0	0.03459345	0.01740396	0	0.4535596	0	0.04064085	0	0	0.06474435	0	0	0	0	0.2019878	0	0	0	0	0	0	0.01661842	0	0.1698115	0	0	0	0	0	0	0	0.01817004	0	0	0	0	0	0	0	0.01725213	0	0.0201973	0	0	0	0	0	0
ZNF732	0.007176446	0.006653598	0.3196226	0	0	0.2811886	0.06581559	0.1024083	0.03687956	0.01374696	0.009063619	0	0.02719424	0.2777166	0.00756581	0.00771176	0.03617483	0.1336614	0.6226269	0	0.01440978	0.09719356	0.06979283	0.1072152	0	0	0.04544978	0.02702896	0	0.02416687	0.03459418	0.05420541	0.02289276	0.006386841	0.009104451	0.01024313	0	0.05003766	0.02744735	0.01119847	0.8622051	0.1114828	0.01696463	0	0.4007111	0.05163723	0.008025465	0.4682346	0.01635977
CATSPERE	0.2106626	0.01683746	0.1397071	0.2663493	0.1966362	0.2479018	0.2248446	0.3887284	1.430231	0.3409202	0.04587241	0.8062113	0.0367025	0.1566204	0.02680423	0.4683653	0.1617265	0.2745719	0.05252022	0.20624	0.0753612	0.1616282	0.173084	0.3749103	0.3248483	0.1320125	0.08050999	0.09849444	0.07548336	0.2629716	0.09104505	0.06096493	0.2626248	0.2973883	0.3686326	0.1296053	0.267952	0.167144	0.7964483	0.2040381	0.1026766	0.2780858	0.3391496	0.1126171	0.2028062	0.3188399	0.07311267	0.09937912	0.0662395
LCOR	1.572945	1.337583	1.140744	1.211263	0.1551664	0.1449476	0.4398435	3.064187	1.722526	1.350598	0.4809988	1.348047	1.072993	2.006836	2.097113	0.8611127	1.036009	1.123015	1.866392	0.5817844	1.449832	0.6012624	1.480162	0.3922691	1.331325	0.9411448	0.3452094	1.046209	0.658012	0.9285131	0.7411788	0.6867806	0.8686458	1.380978	0.2299079	1.450933	1.046794	0.7087801	1.270697	1.743114	1.552328	1.822334	1.233309	0.6726301	0.7938295	0.8068229	2.469931	1.625499	0.3889146
SEC14L5	0.007289461	0.006758379	0.8928042	0.004949528	0.4427652	0.06756526	0.1142056	0.514326	0.03433865	0.02327242	0.3682541	0.04148779	0.03683	0.351941	0.007684956	0.686711	0.5532091	0.0159725	0.0117117	0.02904651	0.02439451	0.3055748	0.1252424	0.01980067	0.03923794	0.02324055	0.07694254	0.2178066	0.03672513	0.03682118	0.1265003	0.2059616	1.043814	0.008649895	0.02466087	0.08323554	0.5776	0.03049539	0.4832463	0.07583217	0.421946	6.756559	0.03159161	0.004860572	0.05653076	0.0629405	0	1.851293	0.06923917
TMEM256-PLSCR3	0.04923878	0.02282572	0.02492027	0.01880608	0.03250854	0.06223489	0.04233484	0.01463834	0.0197685	0.005895012	0.07773374	0.02472718	0	0.05444171	0.01297757	0.0462977	0.04653778	0	0.02966629	0	0.01647798	0.01786235	0.06584327	0	0.02293651	0.01766081	0.03897981	0.01854501	0.01744246	0.005181654	0.06527301	0.06198538	0.07199087	0.005477647	0.03904197	0	0.03027078	0	0.0156934	0.01920864	0.06835405	0.04780637	0.02182446	0.006156027	0.04295851	0.008857289	0.03441503	0.02590835	0.007015442
ATRAID	24.47605	73.04343	57.17228	26.75478	32.44279	94.40489	67.61839	57.54503	45.38058	47.56491	37.62657	44.21847	60.85787	33.94862	35.73939	78.96403	55.06833	25.68841	30.92128	108.3473	99.84178	32.81713	29.86822	73.25031	53.69106	55.2387	60.74572	26.07608	55.10801	55.62291	52.35026	180.8568	66.43282	31.17608	79.50824	42.55657	94.38568	31.82734	33.97665	38.2301	39.28625	38.16081	37.54432	73.84764	54.46001	49.65978	24.22485	43.29558	70.82992
EHBP1	37.7163	25.71726	13.36407	5.000423	2.020208	5.430984	26.82877	17.90676	11.51307	10.28133	5.96368	22.46692	10.9251	4.482026	8.113216	9.580454	11.29951	5.762824	5.027734	10.17754	44.02458	3.499138	6.731917	9.10751	6.205715	8.324058	3.234863	11.92558	6.316442	11.17316	9.29506	22.43553	6.087902	8.432094	2.606593	9.369001	4.294378	9.724932	5.026379	4.897307	18.29995	22.60053	10.05565	8.742851	14.28247	8.06833	6.10502	16.92463	7.859409
ZC3H8	1.726405	0.8356859	0.9316802	1.126891	0.2959731	0.4581148	1.011429	2.625787	1.407687	2.79089	2.583947	1.278918	0.9276862	2.581138	1.010593	1.250455	1.640718	3.81421	3.129089	1.663991	1.750804	0.6643495	2.812978	1.83953	2.594758	1.539501	0.4303991	1.29865	0.7185616	1.206506	1.788576	1.522928	2.096897	0.6217967	0.5899064	1.112949	2.302526	0.7282253	2.875842	1.309773	1.316878	2.428942	0.7412501	1.337982	2.540857	1.61625	2.895974	2.524437	0.2391798
TRMT44	0.9678307	0.7065201	1.503518	2.320103	1.436704	2.680915	0.6213221	1.361716	1.629527	1.375822	1.134845	1.60647	1.698619	1.890132	1.084784	1.793221	1.585122	1.917549	1.654823	1.059534	1.298283	1.606436	1.763588	1.502658	1.82233	1.288188	1.209761	2.042837	1.799644	1.739381	1.524373	1.603981	1.187282	1.209507	2.414332	1.500648	1.192502	1.591151	2.426177	1.287686	3.246138	1.198263	1.668952	1.660912	1.554856	1.712388	0.6562345	1.537402	1.674475
CYLD	4.524325	2.520875	1.823731	7.312928	0.6529182	0.8031052	2.310574	13.11531	12.12779	2.010737	0.7748681	5.837577	1.985751	15.16167	3.617053	2.682873	5.00644	0.5137822	1.203378	2.92099	5.788818	0.9296525	7.697682	2.616988	2.550466	6.47133	2.069754	3.698136	1.073062	4.829712	2.333228	6.138063	6.47862	1.563469	0.880085	11.97898	1.83637	3.905104	3.585626	4.364141	3.851483	1.989761	2.467017	6.54719	2.671078	1.973884	4.176465	2.227177	1.66174
PUS1	2.130608	2.313944	4.921935	6.331082	6.993495	5.306106	3.348982	2.657729	4.142965	4.399519	11.00282	2.11236	4.962812	6.511688	7.575156	4.732497	3.464636	5.432594	6.305953	5.96125	2.333847	3.266984	7.618071	9.538868	4.113181	3.432335	5.016607	4.334939	3.76079	2.336921	5.728261	5.352809	3.255248	5.747194	3.201118	3.922829	6.166624	5.739328	6.097612	3.260437	2.317407	2.461635	4.030587	3.924256	9.121804	5.78846	6.708943	2.158365	5.611253
PDPK1	3.867507	3.104967	2.841673	4.003594	1.966652	1.420064	2.45873	3.456626	2.818403	3.200679	2.470466	3.632711	2.79645	4.253879	2.466146	1.47356	3.431934	1.240386	2.114074	0.927671	3.1323	4.957844	3.750046	2.490403	4.095636	3.255538	2.045699	1.971477	3.608524	4.690557	3.106537	3.193819	3.147503	2.830496	3.649297	1.856513	2.240981	3.254014	2.960204	3.0636	2.70928	3.212575	3.837476	2.915953	2.610568	1.705965	3.308629	2.692107	2.940493
F7	0.01244106	0.9573765	0.6548417	0.01689491	0	0.02096635	0.09508141	0	0.002663929	0.003971949	0.3666288	0	0.005238206	0.04585225	0.004372021	0.01782544	0.03832435	0.03634744	0.004997148	0.006196781	0.002775639	0.2567534	0.008066176	0.08448546	0.03090838	0.03173207	0.02626387	0.07184788	4.02324	0.04189561	0.01599263	0	0	0.01845368	0.0105223	0.01183831	3.786836	0	0.0264348	0.07765454	0.00837376	0.05982049	0.0392131	0.01659126	0.6657268	0.1253254	0.7141966	0.09601109	0.009453747
BLACAT1	1.251046	0.2339293	0.5320736	0.1766729	0.5344501	0.3654143	0.6086211	0.5000698	0.1114286	0.02013834	0.1991635	0.1742238	0.3187013	0.04068354	0.01108338	0.0847289	0.132484	0.01151792	0.02533624	0.2434938	0.6825347	0.1017012	0.0255604	0.09280984	0.1044732	0.03519382	0.2163874	0.007919105	0.009931057	0.004425347	0.07094927	0.6176109	0.01117876	0.01403441	0.006668691	0.06002189	0.0430875	0.7036959	0.06031267	0.2132647	0.2600438	0.3149636	0.7207076	0.1261801	0.4280307	0.7110622	0.0822972	0.07744381	0.08987217
TFEC	0.4806591	0.3308541	0.07187425	0.8196251	0.09616421	0.02531352	0.2462888	2.598118	2.911016	0.01569434	0.0988767	1.161193	0.395556	2.782055	0.32055	0.5106436	0.4313485	0.1635666	0.05704172	0.9222801	0.2035057	0.0088065	2.406324	0.1360036	0.2419946	2.051402	0.2882675	0.632243	0.04987702	0.4276501	0.4195221	0.3651925	0.377516	0.1150452	0.02540799	4.940135	0.1910286	0.3351389	0.9470289	1.806923	0.4485154	0.7293078	0.2668455	1.731797	0.508306	0.08384299	0.0692266	0.4770842	0.4275021
MT2A	235.839	642.6817	114.7128	152.3068	78.77296	283.5849	963.1822	102.8106	89.1887	99.77085	111.1494	430.1434	139.7039	45.96042	349.6544	347.6376	186.1346	7.645554	25.97173	687.8161	491.3873	56.76144	79.99192	96.88602	91.17103	283.1776	291.7824	93.17823	313.37	177.7512	285.9627	1833.997	1281.105	69.34164	31.52455	436.2424	95.91381	596.8811	90.14133	41.19509	284.5746	17.42265	196.9863	313.3772	76.27415	368.6286	20.56702	47.56928	120.2251
TMTC4	9.873854	1.90069	3.959712	5.438427	0.8647742	0.3869265	3.834436	3.40763	2.055126	4.720096	10.37242	2.033821	1.461131	2.546884	2.399359	1.361687	3.986386	2.017835	11.5442	1.949733	2.22528	3.493034	5.51508	3.51703	2.920588	1.140008	2.105621	2.725568	1.261023	3.726419	3.703743	4.18648	4.092934	6.143407	1.884552	1.206967	2.879553	4.216447	4.635325	1.483988	1.061476	3.639049	2.681114	2.738104	3.71287	2.141313	6.538208	5.339316	4.230073
CBY2	0	0	0.007496604	0	0	0	0.7726092	0.01761422	0.01427239	0	0.009353655	0.01487704	0	0.008188673	0.007807915	0.02387561	0	0	0.008924319	0.2545346	0.3519445	0	0	0.01005874	0.01839958	0.02125115	0.01172604	0	0	0	0	0.6650642	0	0.00659122	0	0	0	0.4337665	0.009441889	0	0.01495455	0.01643575	0	0.08148262	0.1550752	0.03197377	0	0	0
PAFAH1B3	25.61991	10.81754	33.63434	30.25073	59.2239	98.8984	18.37227	5.776757	15.70944	36.56317	34.72437	17.27725	14.9898	14.53143	41.45032	36.48153	27.72034	48.83501	76.47147	32.11806	11.83261	55.81308	41.77482	43.02078	30.19916	14.94682	55.12129	16.53337	41.74017	26.37759	28.7421	9.373155	20.66175	41.6242	75.57274	21.71917	27.52812	28.17939	24.53211	16.51062	29.56132	36.00894	20.13547	16.08484	56.89642	26.90957	54.722	26.72782	60.33854
PTPRD	2.500688	2.270938	0.04759614	0.07836746	0.01317045	0.007203921	0.01796819	0.02711107	0.03112057	0.004094218	0.0917793	0.1803226	0.007199272	0.0299337	0.2148149	0.05971604	0.06584016	0.07181047	0.006867968	0.004258358	0.1812019	0.01791949	0.5418268	0.1199854	0.1327493	0.01090296	0.02481632	0.04185976	0.00403806	0.5626084	0.1016571	0.02272096	0.7833219	0.08750001	0.01988472	0.09965563	0.1471662	0.01788308	0.1598581	0.2156768	0.08199954	0.2656207	0.07747205	0.3947711	0.01989043	0.3342362	0.02549547	0.7662415	0.1071924
KLF14	0.03896909	1.26971	1.391857	2.120574	0.5586709	0.2673822	0.2233673	0.03972079	0.8904467	2.223441	0.8999625	2.572038	1.76499	0.3446948	0.6455961	0.08375184	0.9634636	0.03659494	0	1.863374	0.02608237	0.926298	0.0162422	5.111206	1.804893	2.337539	0.3525694	0.008386912	0.9150413	0.1546633	0.01610153	2.023023	0.6156346	3.938819	0.2401295	0.007945947	0.06388595	1.436189	0.2484048	0.4777869	0.3259901	0.01235443	1.013323	2.171551	1.256333	0.1121589	0.04357938	0.005858476	0.7995221
TIAM2	1.379731	5.859565	0.7279968	1.000773	0.2522851	0.04657295	2.809824	0.889341	1.49996	0.4849363	1.277185	6.682136	1.073934	0.7620074	0.2043044	1.316933	2.630163	0.6085348	1.751374	2.6021	2.83434	1.474676	0.5866338	0.7432625	0.4780587	0.7884107	0.9075176	3.795377	0.5994674	2.695395	1.205209	1.579423	2.201387	1.343307	1.402403	1.047971	5.224147	0.5557044	2.733313	0.9966406	0.9479514	0.8192398	0.3597105	3.196786	0.628665	0.1767541	0.9263879	0.565851	0.2084423
MRE11	4.548019	1.303713	2.305944	6.387437	0.5189191	0.4527337	2.592805	5.34022	4.025962	3.207221	2.336893	1.839918	2.259623	5.585316	4.458148	1.47146	4.352274	3.839101	3.884586	2.351984	2.375494	1.211796	5.119771	3.013435	3.457847	3.153885	1.584709	4.455802	2.345353	5.186755	3.419798	1.72981	3.040479	2.103957	0.3739255	3.225304	3.879012	4.566839	4.449102	2.714854	3.300178	4.094909	1.971699	2.550818	2.828624	1.923423	5.415689	8.137717	3.296538
RGS20	5.329799	0.1508503	3.603278	7.105609	7.460879	4.779772	3.623035	2.122453	8.066784	3.192267	17.13665	26.12191	26.79803	1.226569	5.873671	10.61232	40.40716	51.07875	2.762639	7.654743	0.1220994	17.72397	17.3722	28.66047	11.64888	4.48003	6.908612	25.67076	6.730111	5.844386	12.89135	0.9268808	0.461355	6.985619	9.607729	2.076016	100.3095	22.92971	35.53317	9.909468	4.410351	4.65023	12.79159	8.669364	20.75078	21.97404	14.39085	13.50585	9.430068
RD3	0.01106747	0.00342038	0.003734243	0	0	0	0	0	0	0	0	0.003705309	0	0.008157961	0.003889316	0	0	0	0.004445424	0	0	0	0	0	0	0	0	0.002778926	0	0.006211668	0.00355673	0	0.007845572	0	0	0	0	0	0	0	0.003724615	0	0	0.003689864	0	0.01061795	0	0	0
ASS1	1.852434	2.358535	0.9140326	0.3363472	1.553471	11.68074	0.5797005	1.534025	3.039512	0.271818	38.13033	1.440755	1.101492	5.408551	0.2719971	0.4491354	3.567746	0.2374352	0.1865329	0.4317836	0.1657739	0.2495849	2.223071	2.172523	1.01914	1.608933	4.289137	0.6607649	0.6970332	1.359702	0.4676271	0.05629661	1.053457	0.5372925	2.114439	2.268414	20.85212	0.6979712	1.585386	1.215835	0.8804185	0.4981244	1.786984	3.82944	0.7202945	12.47501	2.0889	0.4126903	2.629017
DIRC1	0.182117	0	0	0.03091427	0.02003962	0.01918209	0	0	0.0194978	0	0	0.1067	0	0.01678007	0.01599983	0.01630847	0.03825044	0	0	0.04535542	0.08126172	0	0.01475947	0.123673	0.07540809	0	0.02402878	0.02286384	0	0.3705257	0.02926328	0	0	0.0135066	0	0.1299703	0	0	0.03869627	0	0.03064457	0	0.05381402	0.09107596	0.03530856	0.02184001	0	0	0.01729844
KCNJ4	0.03048512	0.275575	0.05400096	0	0.1610157	0.01926569	0.0174738	0	0	0.007299537	0.03850173	0	0.03850652	0.0168532	0	0	0.03201429	0.0918477	0.05510172	0	0	0.0294909	0.02223569	0	0	0.00728954	0	0.005740871	0.01439883	0	0	0.006396151	0.008103925	0	0.3384078	0	0.2748753	0.01062785	0.00971623	0.03567784	0.1231125	2.663845	0	0	0.01773122	0.03290279	0.008522927	0.1924871	0.01737384
FGB	0	0	0	0	0	0	0	0	0.003733238	0	0	0	0	0.0128515	0	0.01249032	0	0	0.357154	0	0	0	0	0	0.01443837	0	0	0	0.005489953	0	0	0	0	0	0	0	62.20583	0.008104327	0	0	0.01760252	0.01289733	0	0	0.05408415	0.7192525	8.721932	0	0
RPS16	151.285	233.1307	170.9859	154.539	448.0827	324.4133	256.4929	176.6396	243.4307	327.9987	665.554	151.8198	230.3993	313.0429	260.2615	348.5616	250.5913	703.2852	662.2527	244.7715	104.4129	553.8729	302.4364	495.2586	486.1251	178.3853	302.9964	189.2594	239.5136	225.6129	432.696	77.87321	321.082	254.4064	503.3626	256.467	425.5	376.9186	256.6082	145.7362	253.7573	219.7934	207.7775	178.7201	595.7142	320.7276	788.3081	235.7416	381.0567
BICD2	11.80774	10.76358	4.835846	6.439552	6.622011	5.236809	6.47334	8.502898	7.429234	15.43473	11.57891	8.617893	10.69265	14.63119	20.6036	4.249681	6.988455	8.02692	6.591874	3.776151	5.500326	5.929262	11.05468	4.403339	6.402956	9.675359	5.951282	6.334172	12.46803	16.73554	12.07325	5.637107	7.280217	10.48024	7.990152	5.861331	9.662753	5.774321	7.639123	12.77778	11.02875	7.575353	7.392061	7.381867	10.48828	21.40415	5.991669	17.08503	6.310707
PPP1R15A	31.21639	27.53626	15.04441	34.12586	35.11218	43.4366	22.62066	28.74128	38.74533	53.9051	22.12572	51.19723	18.4329	21.27718	55.86932	43.98294	15.59441	74.57735	59.99498	316.5756	34.20935	29.38121	18.5567	39.70202	72.26949	33.31787	29.45348	27.08268	28.29161	37.13112	15.32508	44.82111	16.55065	33.51469	29.08086	36.82133	31.99032	76.62478	19.29207	33.53832	134.578	30.08172	39.24222	24.22469	53.63803	16.33621	42.23849	28.93649	35.84797
DCBLD1	11.99906	2.828824	3.80327	2.228411	0.3017052	0.3062974	0.8440096	2.623793	0.7412824	0.2652626	0.4168268	0.8345015	0.4518615	1.431577	6.873719	0.6175481	2.233704	0.3691712	1.059591	1.172563	2.942721	0.2723875	3.185013	0.6614001	1.585408	1.306836	1.363008	2.006241	1.314661	2.075151	0.8677919	1.162169	0.8663023	1.659646	0.6470889	1.159561	1.184286	0.7434588	0.9974631	0.8247307	0.8994332	1.021811	0.5210335	1.546626	0.6980417	1.68391	1.308567	0.6533443	0.3367248
COQ10B	16.76132	22.70181	10.38219	9.586808	2.313251	3.354279	10.39949	14.25979	17.01401	13.2738	5.294076	11.59092	12.60512	11.52604	12.84312	14.6317	12.96446	7.411283	6.172763	26.13456	24.95236	4.754216	12.24108	9.910001	11.4841	19.14517	5.217917	12.68239	6.280974	12.30518	8.528546	20.16144	13.34711	5.516091	2.721311	17.18987	12.65395	11.78759	7.474251	24.3778	11.19016	6.229447	11.62436	12.60665	22.08736	11.34901	13.50054	9.686468	4.487916
CRY2	4.122326	4.570384	6.184547	3.518635	5.151698	2.310019	3.043809	4.878003	5.563547	2.061672	3.872715	3.283746	4.033511	6.769523	2.788496	2.092164	6.399827	3.73769	5.640313	3.724755	3.921199	6.075137	5.110085	2.875258	9.415315	6.407194	2.79321	4.03449	4.071583	3.919284	6.328613	3.382965	6.205299	5.787782	9.950827	3.297017	2.272135	4.987523	3.048436	2.855886	4.569429	2.954624	3.897359	3.125343	3.094556	2.531472	3.522808	6.197361	3.665816
LOXL1	17.6895	6.711937	1.195757	0.7183764	4.731026	3.046397	1.036765	2.881623	8.074901	0.3605715	2.765333	5.767305	2.661828	7.779465	2.87403	4.608106	4.718732	0.4883032	4.744955	1.972125	1.50893	1.649305	5.129911	8.08094	2.305954	3.195172	4.007956	2.262112	2.444416	2.189426	2.060893	0.2469473	2.825144	1.478811	2.256269	8.375059	8.243202	1.749929	1.384676	1.255935	1.546544	0.1392429	3.14035	11.84143	1.892663	2.316494	0.9678221	9.430773	9.568507
KIAA0825	0.3671935	0.1849311	0.06577073	0.1015763	0.003990607	0.02673889	0.1074014	0.1689122	0.2601417	0.1418346	0.03053522	0.1790886	0.06489541	0.1319898	0.1003634	0.05196164	0.2386671	0.07449873	0.1128928	0.05419134	0.5694085	0.03946868	0.1543048	0.05951702	0.197091	0.1315232	0.03110244	0.1548023	0.02426649	0.1501142	0.09760841	0.2105172	0.3390304	0.1438962	0.01341934	0.5111643	0.09661364	0.1748978	0.2234686	0.07309704	0.1617145	0.1609646	0.0321489	0.1345123	0.0281248	0.03261847	0.06421451	0.4150417	0.06200533
ALG5	8.435653	14.63124	22.56669	17.84821	5.872504	2.783405	23.76504	15.23482	14.58383	8.155104	11.24282	12.28381	13.7812	12.71362	12.24346	8.209281	17.72362	17.40735	15.67959	20.87999	19.66039	6.682481	14.61493	22.98232	15.37945	11.73907	13.98079	12.09265	5.63095	24.29475	14.33621	16.57327	16.8719	16.87273	6.925329	10.39204	25.28337	34.98039	19.17695	15.12224	11.44979	8.564343	9.953697	15.64052	16.38829	24.21715	17.08645	12.39501	22.76242
GALNT18	0.7463266	10.93043	28.69823	0.4242593	1.140181	11.22103	4.899662	4.530429	2.213132	8.145616	5.989808	2.148546	2.937728	4.668074	1.514169	1.576018	1.735215	2.419724	0.9882077	0.7845412	8.265367	2.665473	3.29152	1.137397	1.924232	1.431831	5.008301	1.1211	0.5492556	1.209148	4.484551	1.452995	1.605636	0.7491675	2.912061	3.115243	7.234466	2.033093	0.5531848	23.61708	15.10504	0.7029488	1.143695	2.15695	0.3230436	4.133729	0.8103595	4.045728	3.783551
TMEM14A	19.86281	13.10573	27.21959	34.62727	4.168787	13.27459	24.09803	18.26233	26.99633	18.82674	21.53957	23.85368	14.06759	18.29553	20.47217	42.024	26.55043	17.38137	11.5085	46.27496	13.49611	9.71494	13.48495	43.93474	40.04504	17.86015	23.73726	21.3675	12.379	13.87724	9.941991	20.18488	30.53391	14.02046	13.36438	26.10893	11.91206	55.77336	41.17977	23.66702	31.52214	45.7171	20.88942	14.9317	17.82765	16.4153	15.2047	17.3633	43.70697
KLHDC1	0.6492033	0.8931493	0.3073707	0.6878733	0.03456601	0.1124954	1.296409	1.182925	1.637851	0.9828392	0.2049807	0.8150571	0.4298518	1.383507	0.2483805	0.888915	0.7213546	0.3900458	0.2460422	0.8527377	0.8164728	0.2076553	0.5193506	2.979391	1.346226	0.8763332	0.2155236	1.542005	0.3264166	0.5906292	0.5602807	0.7030233	0.9631027	0.3541191	0.2391145	0.5081494	2.420434	0.8177012	1.201438	0.5637123	0.470439	1.806716	0.08044653	0.4869958	0.6821152	0.2486317	0.3805688	0.909087	0.3759563
SUGP1	5.618176	4.230835	6.971729	6.664804	10.07239	10.38787	6.413628	5.863323	6.500653	5.879133	14.05384	5.32404	4.576325	6.819371	5.994244	5.806752	5.27543	7.938677	8.908489	6.941754	5.302176	6.918757	7.289863	7.36705	5.533442	8.872668	9.202295	5.903103	8.59365	5.706977	5.762117	4.451182	6.81757	6.935179	6.091214	6.37911	6.088911	5.929166	6.506944	5.208769	6.737191	6.090525	8.752113	5.607497	10.45263	6.858701	7.662964	8.367538	5.385565
ZFP37	1.154215	1.33421	0.4136759	0.4162406	0.05232883	0.1346158	0.743929	0.8306046	0.2848001	0.6808479	0.03441008	0.3433027	0.1063717	0.4518655	0.8173182	0.2022826	0.2746759	0.6078501	0.1641532	0.4552352	0.6581397	0.3210744	0.3613212	0.3431274	0.4645864	0.329297	0.09019678	0.6660685	0.002339753	0.5484129	0.01432768	0.8959191	1.193071	0.2557028	0.08169934	0.09545266	0.2923603	0.1277968	0.764163	0.1391402	0.9177431	0.6623511	0.07904411	0.5821728	0.4840506	0.3172301	0.5678263	2.484026	0.05081724
CPE	37.01982	18.58201	41.19901	1.560638	1.215391	0.5581547	12.73532	4.681941	7.812903	1.946617	2.701271	6.001045	3.696229	12.48302	2.445583	2.109698	7.674782	2.984472	0.2115679	36.04635	89.58504	2.012457	18.7827	1.618648	2.848497	1.480863	2.67037	4.997654	1.563074	4.855458	1.523456	205.0374	63.07441	2.561674	1.883209	3.007243	10.52791	2.61904	3.405049	2.274834	1.369759	7.781004	1.301743	11.68067	2.129065	3.001369	3.712746	9.551935	1.819319
SELE	0.3947358	0.6937649	0.1111819	0.1887827	0.1314398	0.6854762	0.02754458	0.9959623	0.449806	0.08547703	0.01300535	0.8377458	0.9278308	2.702173	0.06513692	0.05901641	1.603354	0.08649363	0.02481681	0.2615825	0.1585202	0.01992324	2.279979	0.5547663	0.09806753	1.145793	1.722782	0.1809908	0.009727454	4.054315	0.1720821	0.09794411	0.1167955	0.1832891	0.1393487	1.847028	0.1913254	0.3733541	0.2100486	0.7445139	0.4609084	0.04570464	2.113739	3.831388	0.03992909	1.50164	0.1497042	0.01444878	1.201116
ANKFN1	0.2568811	0.4426089	0.06442986	1.104414	0.006003492	0.4626006	0.01824236	0.0108133	0.002920586	0.06967405	0.008613253	0.0182659	0.02584298	0.03016195	0.1198311	0.009771422	0.03437733	0.007471754	0	1.066629	0.009129179	0.004398289	0.002210829	0.2717007	0.03106241	0.08697328	0.291542	0.1763765	0.002147449	0.03827672	0.006575043	0.165983	0.01208624	0.002023161	0.005768037	0.009734158	0.01118047	0.5103841	0.03477801	0	0.4750926	0.06306147	0.1047908	0.05229555	0	0.01635713	0	0.01913842	0.1010546
RSPH9	0.5622831	0.2495668	1.259407	0.3777275	1.263768	1.648201	4.409279	0.4125718	1.095112	0.607296	0.4004011	3.887127	0.5968986	0.6415394	0.2648637	2.79615	0.6030514	0.3932114	0.4252704	5.014411	1.309187	0.4513587	1.105305	0.8449188	1.709007	0.2231331	0.9565572	0.6803838	0.2599287	0.1561133	0.1614763	1.777138	1.768233	0.3407092	1.388745	0.2561367	0.6864522	0.3336605	0.8083563	0.1773496	1.232003	1.533238	0.4737038	2.668365	1.127257	0.2324205	0.7759719	1.491894	1.070446
EWSR1	20.61662	14.97993	20.87475	20.9576	23.44161	26.56289	18.13255	33.83074	27.3633	33.08998	27.36823	20.62116	21.05718	30.98498	32.3931	21.60745	33.1367	26.93883	42.53992	28.68428	19.55531	19.29698	27.41692	30.73536	19.88276	23.83886	30.36425	23.4136	29.43124	21.10859	25.39267	21.41991	25.20239	25.69864	16.49917	31.55637	20.18639	29.56383	28.18794	5.210839	29.3518	30.65577	29.05369	24.802	28.00907	26.61139	35.47069	25.82446	18.20949
SLC35B1	8.984375	6.483397	10.18149	11.89112	15.6692	15.25746	9.385097	10.18122	10.73132	8.077933	7.340778	6.932688	12.76904	7.252592	10.14178	13.67466	11.3388	8.619703	12.71648	12.27688	16.77823	5.234367	5.882779	12.89206	12.26017	7.392935	12.73887	9.213134	8.235886	11.36022	4.060491	15.31679	9.923714	7.688226	9.822803	11.29422	9.162574	12.32105	7.18291	11.74597	12.69204	15.51577	14.30877	11.5923	11.07914	22.56774	9.360417	8.995869	12.65604
NEK9	7.433469	11.93062	10.12054	1.380457	3.847208	5.532166	9.429785	11.89148	12.68411	14.70603	8.840968	5.646036	10.57252	12.12435	4.523644	13.58344	9.738389	5.672846	7.053331	4.19016	0.7987804	11.09212	7.14695	11.52065	9.438588	10.60276	7.352692	15.85416	13.31768	8.917334	15.27147	13.3256	9.239947	13.63758	12.33465	6.847036	14.32713	17.72282	5.581914	8.248311	11.77955	1.2854	9.393115	8.38049	9.636591	3.737239	8.224791	10.84884	15.454
SFRP5	0	0.1192103	0.832956	0.02619126	0.0452747	0.1083433	0.06878643	0	0.3634173	0.008209992	0.5088215	0.008609395	0.129928	0.1042539	0.009036939	0	0.07921618	0.009391241	0.05164536	0.03842612	0	0.1990154	0	0.3725459	0.2661976	0.03279499	0.7871649	0.09039684	0.09716857	0	0	0.01438785	0	0.007628727	0.02174952	0.02446971	0.1967381	9.060708	0	0	0.03461701	0.01902286	61.15465	0.008573508	0	0	0.009585972	0.0180413	0.2735717
GJA3	5.511754	1.296448	0.2934767	3.312854	0.1156499	0.06871097	0.0727069	0.1221097	0.04462119	2.363287	3.60455	6.976733	0.8735922	0.03339269	0.8851518	0	0.274029	3.011036	2.369157	0.4242137	0.1859694	9.507023	7.489771	0.3404548	8.08093	2.758687	1.554078	0.3730961	3.192466	21.07815	0.3377603	1.361106	0.3436198	0.0967623	2.256766	0.008621451	4.203584	1.179241	2.65287	0.6692134	3.155888	2.010706	1.067341	0.2930096	3.998065	0.9170498	7.018322	0.5911563	1.122231
GFPT2	39.92434	40.9748	2.382877	3.162216	2.104194	4.452773	8.20935	5.293479	3.878875	0.1419058	3.709174	2.3578	0.7860103	2.016761	61.58759	1.63458	5.410468	0.8188298	0.5078273	1.899054	54.34254	0.4809469	2.267017	3.045241	1.181971	3.577426	1.209402	1.336776	2.074508	7.298306	4.288438	4.807952	1.571933	9.0631	6.336509	3.792426	1.522139	3.26443	1.775539	1.849575	7.283108	3.094382	7.678071	7.995618	1.256246	0.9618331	0.456565	2.553584	8.552679
GPR52	0.01446502	0	0.0146418	0.0736629	0	0	0	0	0.01858384	0.04156308	0.01826886	0	0	0.0159935	0.01524983	0.03108803	0.01215248	0	0	0.06484407	0.03872629	0.02798654	0.01406762	0	0.01796833	0.04150616	0	0.01089605	0.02732866	0.04871135	0.01394578	0.07283852	0.07690535	0.02574695	0.01835116	0.04129263	0.02371397	0	0	0.04514384	0.02920811	0.01605054	0.01709716	0.02893559	0	0.04163252	0.01617633	0	0
SHANK2	0.01015133	2.784308	0.006850261	0.00603114	0.003351068	0.004276892	0.4199127	0.02213139	0.004890695	0.002430694	0.009615601	0.001699296	0.01709653	0.1393646	0.01605315	0.005454275	0.08741635	0.003707228	0.004077441	0.005056285	0.008492972	0.00818355	0.04771678	0.002297874	0.005254125	0.004045609	0.004018143	0.02039114	0.007192062	0.00284874	0.000815578	0.01703898	0.007196132	0.005270071	0.07083208	0.004829755	0.05547365	0.002359333	0.07333654	0.005280208	0.01451927	0.1670829	0.004999385	0.004230531	0.003936247	0.07912953	0.01040627	0.1192914	0.009642273
MXD3	0.6046009	0.4020121	1.499066	2.556437	1.830542	4.241583	1.487722	0.8424342	1.469169	1.62317	1.997679	0.8464669	1.249669	3.811729	0.9174755	2.382233	2.524321	0.9735185	3.020875	3.860147	1.397933	0.8418768	2.479656	3.035772	2.71964	1.26171	2.383488	1.18687	1.052848	2.830362	1.666264	0.9251274	0.9026426	2.144161	1.704514	3.953068	1.682008	2.346242	2.573208	1.119749	2.768434	3.076521	2.883735	1.243029	0.9874818	3.594516	1.423969	6.60677	1.280823
CERS5	10.65908	9.08905	8.384111	9.317226	6.949609	11.30023	12.68185	11.86298	7.447767	7.984579	7.751517	5.396204	8.530087	6.994921	9.705809	8.755392	6.459121	5.796832	9.191261	8.077034	10.32753	5.138808	6.04376	11.30341	7.499449	8.473251	9.05667	7.533807	8.883949	8.272832	7.524679	10.17856	6.682436	8.803512	9.697548	8.979951	9.817224	11.16024	7.485729	6.997408	7.105295	2.540917	11.81866	8.897876	10.83964	8.758559	7.82592	7.727584	9.611137
ACBD7	0.06303583	0.05844329	0.202053	0.107003	0.124853	0.07967354	0.01204386	0.249868	0.1012311	0.08049957	0.07961222	0.02110394	0.09289248	0.325251	0.03322795	0.4402962	0.1941801	0.01151023	0.05063866	0.01569879	0.4289363	0.1626134	0.2554334	0	0.01305043	0.04019466	0.08317037	0.1345349	0.2381862	0.123827	0.131675	0.1851596	0.2010834	0.05610017	0.07997087	0.2699182	0.05167049	0.01465055	0.08036321	0.3278805	1.230406	0.2331506	0.1986832	0.07355589	0	0.1511888	0.07049337	0.8734253	0.04789983
KLHL2	7.442195	3.041119	2.789445	4.835209	0.8533556	0.7397787	3.923324	5.297459	4.887704	4.628731	1.34495	5.47851	4.189374	5.343416	4.992115	2.14456	3.527434	1.803497	2.189305	6.632316	7.900163	0.6330509	2.253144	2.296468	3.564561	2.954598	2.162292	3.361746	2.783684	6.005385	3.342607	5.474928	3.461885	2.369358	2.660766	5.447556	2.951899	3.468819	5.057458	4.439766	3.894334	3.116457	3.170746	4.9719	2.231698	3.228756	6.386307	4.149033	1.964338
FAM216B	0.06184803	0.004410925	0.01444705	0.04845541	0.03769242	0.03006624	0.01090792	2.081971	1.194939	0.02734017	0.01802586	0	0.2884497	1.688543	0.005015665	0	0.007993894	0	0	0.220381	0.006368531	0.004602381	1.772078	0	0.02363911	0.05005499	0.0150652	0.1003438	0	0.03204229	0	0.00399276	0.08094126	0	0.01810707	0	0	0.02653751	0.0363918	0.1930213	0	0.02111606	0	0.004758453	0	0.08215752	0	0	0
ZNRF1	3.21037	2.247238	1.855885	1.504086	1.029163	3.178544	2.202052	2.116691	3.529885	1.096693	1.072215	2.507886	0.9754763	1.719584	4.775977	1.667423	1.516383	1.465519	4.736746	1.412499	1.526792	1.716744	3.160329	2.470797	0.7133901	1.85773	3.484657	1.996417	1.502853	2.543589	1.42204	2.10305	1.325645	1.57619	4.036656	4.327677	1.766056	2.887569	1.637136	2.051159	1.544984	3.237697	1.973164	2.345803	1.473064	2.435748	2.409408	3.536111	1.059151
KCNE4	1.07998	0.905767	10.48756	5.157747	1.567148	0.2315247	0.3543593	3.00422	6.83943	0.1937192	0.375938	1.211194	0.5109537	4.856564	0.5552064	0.4469922	5.007907	0.827832	2.625738	6.837203	0.9884782	0.4466988	7.248248	0.6323298	1.74448	4.580842	5.818594	9.84842	0.3965439	3.858544	0.4267869	0.259421	44.66484	1.304179	11.60975	6.127811	5.211461	0.9259685	2.520165	0.279883	0.3929921	0.7452679	0.5232296	3.500112	0.1154206	1.230158	0.495049	10.25682	0.7786103
PRH1	0.09660569	0.2198472	0.106676	0.3935704	0.02319318	0.03330105	0.07047538	0.3341984	0.07898133	0.7486303	0.05545903	0.02646236	0.9651072	0.09710341	1.120318	0.09437438	0.1697007	0.1443274	0.1164096	0.1443553	0.09404956	0.1104469	0.08541054	0.2147024	0.05454673	0.06720045	0.2085757	0.2183101	0.0331848	0.236598	0.1354733	0.1916347	0.2334627	0.1172406	0.06685065	0.08774684	0.3743419	0.1592102	0.2799109	0.02740876	0.1330012	0.1851544	0.02076084	0.1054082	0.1838922	0.0884691	0.04910671	0.2218113	0.05005158
ATXN3L	0	0	0.009277975	0.1867099	0	0	0	0	0	0	0	0	0	0	0	0	0	0	0.01104495	0	0	0	0	0	0	0	0	0	0	0	0	0	0	0	0	0	0	0	0	0	0	0	0	0	0	0	0	0	0
GTF2A2	8.645064	10.46988	16.43743	16.71944	7.121608	11.53527	14.48291	14.94171	19.8532	7.616751	13.12694	6.255645	12.78733	11.13355	11.86906	21.16097	12.63179	8.325177	10.19236	18.99545	17.50003	9.945458	10.21327	17.82569	7.193794	10.53327	12.95666	13.00191	7.962364	8.274727	10.80201	9.011486	15.07368	8.847952	5.35918	13.57326	11.80523	14.50772	10.54551	15.12279	10.32997	16.3075	14.3693	10.9607	17.58753	18.66842	14.65006	12.90733	12.86039
SLURP1	0	0.02717196	0	0.08954775	0	0.14817	0.0335972	0	0.05647827	0.05613983	0	0	0.1110558	0	0	0	0.09848716	0	0	0	0	0	0	0	0	0	0	0	0.0830547	0	0.02825514	0.024596	0	0	0	2.384361	0	0	0	0	0	0.03251952	0	0	0	233.9881	0	0.0616831	0
COX14	11.36711	12.9867	31.14793	30.17584	42.66611	34.62995	25.38953	30.27906	27.4646	23.06688	28.78668	18.44378	31.56925	25.70408	14.59709	39.54513	24.6817	23.49326	17.09074	40.72151	34.94822	13.62133	23.15092	30.27934	29.71604	29.05364	29.53914	28.83624	20.13183	18.86786	19.98086	25.87449	13.9741	21.51207	23.05494	41.11622	30.17707	34.66854	33.78907	30.14279	20.64264	8.707079	32.00257	25.33517	31.87175	34.34151	25.19419	12.37899	31.11232
PEX1	3.230199	3.357365	2.50046	4.527507	0.495103	0.5930293	2.480188	4.21084	2.885148	3.26091	1.509288	2.916081	2.656779	4.150152	1.458575	1.988747	4.750384	2.293411	3.660432	2.519762	4.396472	1.159938	4.186655	2.540796	4.732341	2.76932	0.7873136	6.089815	2.606282	4.137405	4.498355	3.333565	3.658629	2.80341	1.042946	2.212262	1.587691	3.181951	4.028652	3.009942	2.722765	8.187511	2.926884	3.684055	1.805325	1.85536	2.83203	4.338297	3.780132
WBP11	18.74044	27.02212	31.6088	35.90929	22.16128	86.18419	17.3628	27.50752	25.38339	29.47211	30.5758	18.99201	32.84241	24.00444	27.10257	20.587	29.73746	41.08635	20.59834	12.27828	19.23191	28.44422	22.13908	34.52546	20.02771	25.19768	19.43263	26.64286	42.19763	27.28173	27.04878	15.74032	13.65846	49.37928	20.90144	24.74121	16.28144	31.89781	30.08658	27.58471	21.11785	23.07151	30.45571	18.04213	19.80584	23.74747	27.31204	18.92078	32.85966
CPEB1	2.457916	0.4742408	1.679321	0.9834011	2.266568	3.082446	1.904096	0.6743363	0.05660889	0.01467904	2.184844	3.053618	0.1379309	2.126663	0.3898017	5.226937	2.341797	4.898791	0.4109097	3.598368	1.737427	2.513045	0.3763512	1.808338	4.942716	2.977598	0.7097717	1.887548	2.296526	0.2870857	0.005540965	3.635229	0.05296406	2.315352	0.2406135	2.017996	1.438438	2.615416	1.377493	1.219691	5.649711	4.221726	2.377577	0.4560376	1.091986	2.643885	1.364711	1.298341	2.821244
TNFRSF25	2.486419	0.6070415	0.5529654	0.4868445	0.4561443	0.2284666	0.5756029	2.512544	2.804785	0.07309784	0.4768741	0.7382985	0.3703845	7.656765	1.444056	1.342419	0.5061984	0.09681751	0.2226524	0.8523183	1.890017	0.08937406	2.125122	0.4146213	0.6237094	1.348537	1.062093	0.3388843	0.0493283	0.3753684	0.1587783	0.4921836	1.076345	0.08937176	0.4127746	3.342532	1.145824	0.7113853	0.7425426	0.8587238	0.3528232	0.3699407	0.6124607	1.526688	0.4485755	2.034744	0.2515547	2.997038	0.2151886
CTTN	60.0891	33.59431	30.49655	44.52334	44.88464	19.20482	42.84157	29.70071	34.05319	26.13196	31.15198	18.74348	56.7019	20.63872	70.39526	10.52582	36.80594	29.47992	33.84024	43.81858	48.94789	21.69883	34.84005	52.47581	24.1324	32.54711	40.56276	35.99802	54.04161	48.85665	40.86821	30.49883	30.70941	68.51599	90.81412	31.99283	39.3528	50.36424	21.76754	51.44898	66.14063	25.50716	26.88401	17.72529	42.56379	112.191	44.4593	29.4344	49.08108
SPIN3	1.381143	0.7748777	1.598764	2.770096	0.3273348	0.1879966	1.835024	1.196015	1.419531	1.634889	0.95715	1.508124	1.010948	1.550578	0.2613473	0.4338333	2.142162	0.6828641	1.450905	1.005443	0.8959681	0.9866577	2.114676	1.414086	3.519271	0.2303324	0.448566	3.649303	0.4415879	2.397072	1.338393	0.7846367	3.758131	1.449801	0.8626201	0.2628456	1.625613	3.022338	2.438022	0.4089357	0.5220127	2.07481	1.079937	1.579763	0.5437867	0.7236788	1.132663	2.35534	1.509674
UNC5C	1.25933	0.3577849	0.1759264	0.0300029	0.05834652	0	0.01688507	0.1926684	0.1996376	0.0423216	0.05208633	0.1005958	0.04279053	0.3729352	0.1739152	0.06489354	0.03836022	0.3469442	2.509625	0.06602747	0.1567463	0.07979241	3.0826	0.1260284	0.02561476	0.08734486	0.4524157	0.1797374	0.04591522	0.09672064	0.01846038	0.08776524	4.867679	0.0786505	0.03363492	0.1324456	0.09658698	0.04724098	0.2084329	0.0942338	0.1457316	0.137285	0.2019465	0.3373589	0.07881557	0.08690423	0.08400487	0.2433524	0.05540197
IL36B	0.02526155	0.1795617	0.5028821	0.00857627	0	0	0.009653129	0	0	0	0.1063484	0.5243578	0.1169978	0	0.07101903	0	0	0	0	0.0503302	0.2198012	0	0.008189175	0.022873	0	0.1208098	0.01333218	0.1014866	0	0.2197614	0	0.1060036	0.01790755	0	0	0.03605649	0	0	0	0.02627956	0	0.00934349	0	0.03368852	0	1.199658	0.009416717	0	0.01919581
MOV10	7.514754	9.164142	9.070153	22.23972	13.28789	11.05373	5.676663	14.0428	12.16757	8.091407	6.281456	11.97474	9.99905	9.356776	7.206188	18.92812	7.692632	11.03837	8.504599	9.686357	5.838846	5.840531	13.4009	7.460991	6.472465	9.363834	14.16056	10.39421	9.576964	6.819141	8.224055	5.951638	6.72058	11.05832	5.368045	16.5135	29.64971	7.512189	11.27888	14.03544	14.48313	6.809195	22.53125	12.70353	9.12421	7.101667	11.31863	5.432429	11.81752
LHX9	0.004521532	0.03493426	0.01220477	0.006140221	0.001990144	0	0.005183403	0	0	0	0.003807032	0.08023013	0	0	0.007944752	0.01619602	0.002532446	0.04623491	0.003632288	0.01801707	0.003026303	0.002916046	0.02345232	0	0.001872203	0	0.004772619	0.007947165	0.001423749	0.00507546	0.00290615	0	0.3093065	0.01207212	0.005736275	0	0.007412602	0	0.009607362	0.004703744	0	0.41475	0.001781432	0	0.003506509	0.002168942	0.04382263	0.1062678	0.006871666
TOR1A	8.713122	24.95948	10.71043	9.853225	5.462899	8.39302	16.20208	14.86872	11.2854	10.84287	9.563528	6.556107	11.92423	12.12428	26.20944	7.023419	5.58929	8.822609	9.099381	6.562969	8.967223	9.140466	14.509	3.723283	4.355303	13.92973	7.688405	7.954682	9.032188	15.09654	11.48652	11.97352	11.19788	8.676792	7.862366	12.31718	8.906276	6.439432	6.094857	12.04437	9.514117	9.765545	9.014372	15.24775	13.94208	7.523303	18.37095	16.27606	6.830533
PABPC4L	0.184628	0.1239556	0.1224415	0.006484243	0.004203294	0	0.09487948	0.1059917	0.1717652	0.01219542	0.2371995	0.64583	0.02412499	0.1689411	0.05033926	0.01368276	1.473557	0.6451919	0.003835796	0.09988925	0.1299649	0.1508918	0.2507587	0.07349756	0.7473432	0.04871489	0.05544018	0.2277944	0.01804222	0.1125563	0.02762077	0.5743792	0.5449578	0.3852877	0.008076886	0.06360936	0.5009863	0.08434139	2.012895	0.0298037	0.05463523	1.275109	0.04138731	0.321569	0.1703366	0.1694942	1.609047	0.3182406	0.01814167
RAB3A	2.527767	4.775494	8.429556	6.365772	19.35224	12.12329	1.984785	1.358853	2.185411	10.43043	3.148755	5.312423	2.678962	1.809008	1.533238	6.595451	3.949116	13.03132	6.644764	6.454827	4.177497	14.67197	5.059761	3.538955	5.226117	1.382747	3.083891	1.884525	20.28033	3.90634	5.658581	1.700046	2.402493	3.097112	8.731033	2.631826	5.307755	3.331815	2.229335	8.415725	1.546969	8.760308	3.908611	1.982772	11.37924	1.494923	1.781282	3.152047	9.689545
CLIC3	0.1604548	0.4586913	0.7579404	0.435794	2.012782	0.152104	0.1072998	0.3498152	3.006256	0.102454	0.4052985	0.8595058	0.4897967	3.562977	1.2828	2.485775	1.786136	0.04394813	0.0483369	0.4595463	0.2505857	0.06467577	0.767229	0.4176898	0.4982893	4.54017	6.62641	0.2518033	0.07578653	0.22514	0.2836076	0.1795487	0.4265405	0.1666005	0.5767596	8.053923	0.7672284	0.4475076	0.528449	0.5633583	1.052981	0.1780423	1.706869	1.858958	1.71098	30.44119	0.04485942	0.08442776	0.6401159
RAC1	78.3966	96.01983	96.93736	97.39937	75.41653	85.75715	107.1088	147.6174	86.48359	129.3111	136.1165	69.30852	102.5741	68.79905	182.3235	145.2228	110.4797	87.87824	145.3189	137.1586	133.107	103.4535	125.0299	122.4282	80.86632	76.25063	85.89214	117.3232	88.09792	59.99287	132.1572	132.8525	106.0611	141.4353	65.14937	176.1132	79.20861	125.9775	96.77633	95.23616	176.7866	135.2288	103.9701	133.5252	96.72279	97.10168	101.5919	119.7095	139.1759
MYRF	0.1665157	0.7322995	3.181582	0.196611	0.2159832	0.2439915	0.1368331	0.09813167	0.9286074	0.04093004	3.716611	0.3981313	0.1544903	0.5555915	0.14914	0.03008669	0.1386566	0.2066495	1.273157	0.1189051	0.1410391	1.05917	0.3038184	5.597881	0.8676485	0.06906294	0.3593022	0.3130226	0.09465748	0.3064254	0.176166	1.889691	1.096837	0.2963889	0.2897696	0.1430241	1.947139	0.4438621	0.3287643	0.2437429	0.3719384	3.031495	0.1915907	0.8931669	1.011369	0.1166334	3.131058	0.6482097	0.403112
ZCCHC8	2.135217	1.72611	1.580196	3.847709	0.8298086	0.8789944	1.187555	3.536273	3.348154	2.468315	2.89113	2.060893	2.347048	3.874661	2.272067	3.090458	2.528746	2.226223	2.655858	1.753611	1.471546	2.424736	2.280864	3.153339	3.651199	2.248408	1.479586	3.407772	1.399429	1.709169	2.416507	1.316245	2.570851	2.245205	1.038511	2.866707	4.076466	2.36386	5.268824	3.518414	1.753481	2.134141	1.658956	2.307708	2.675547	1.894725	2.152892	3.581109	1.719535
ZNF683	0.03969217	0.2330689	0.00669621	0.4312144	0.8647867	0.02508427	0.1592584	0.3461391	1.015635	0.02534434	0.05848492	0.8836953	0.1754766	0.2340604	0.1046143	2.722679	0.1889637	0.01449543	0.007971491	0.5634538	0.004427722	0.02559845	0.8235026	0.06289354	0.1725685	1.746364	1.759646	0.8670671	0.02499671	0.05012417	0.2933831	0.04441547	0.1617889	0.1236373	0.2182083	3.59751	0.1301427	0.1199263	0.4554253	0.6090528	0.6278208	0.1174475	0.5004244	1.859273	0.3693818	0.2094401	0.06658201	0.07657883	1.651336
HOXA2	0.1216521	0.2552594	0.09073391	0.3912705	0	0.02427806	0.9615388	0.1065954	0.1316141	0.1165164	0.07277813	0.1286155	0.08087466	0.09911026	0.8167658	0.0756838	0.1398574	0.4489456	3.541317	1.559494	0.2442687	0.5017082	0.08717573	1.052219	0.1749756	0.02449618	0.2838485	0.352078	0.1391116	0.2641273	0.04321036	0.521229	0.6672056	0.1823446	0.08122889	0.03655523	0.05248331	0.1696435	2.20394	0.0599469	0.09049997	2.081633	0.0302713	0.7172448	0.7597085	0.09214031	0.2649285	0.2964704	0.087576
AC098850.3	0.01072554	0.01988824	0.01085662	0.1165219	0	0	0.04303449	0	0.04708019	0.06506073	0.01128834	0.1059296	0.0135477	0.08103568	0	0	0.09311198	0.001958464	0.01507829	0.04808066	0	0	0.02086175	0.03884565	0.1931861	0.02051736	0.02264229	0.07405946	0.01182048	0	0	0.02250349	0.003801591	0	0.02041056	0.06888984	0	0	0.2233386	0.008368326	0	0.05553879	0.02324158	0.06794145	0.004158902	0.01543486	0.08795924	0.2765335	0
ANKS6	1.133332	1.919215	2.509689	1.94628	1.446934	3.569864	3.592355	2.130002	1.87517	1.195063	4.506307	1.362721	4.12979	2.553612	4.01415	1.025778	2.317287	4.224407	3.291375	1.290164	0.8171757	2.227327	4.761694	3.105224	2.59802	2.043187	1.330235	3.580438	4.089888	4.704441	4.218937	1.575245	4.712072	2.567723	3.469795	1.163473	4.586352	0.1395962	2.579789	1.821506	3.142107	3.953172	2.562912	2.622898	3.235626	2.56476	5.319535	6.26245	2.02735
SHFL	5.195226	4.114214	12.84037	24.24112	11.37909	10.06276	5.365545	7.820597	9.131486	18.18131	4.6841	10.35219	5.944006	8.18938	4.697385	10.38634	5.4642	2.105144	2.005196	14.78941	7.223769	11.94897	21.48985	8.991113	6.827255	11.4882	15.0678	10.3884	5.027517	7.969227	7.941275	5.062934	10.5396	14.99366	3.69333	17.19022	16.19608	9.246759	6.969946	6.975425	11.38708	11.21959	16.28346	6.516127	8.265992	6.584171	3.288061	9.641086	8.045665
HSFX1	0.008017293	0.01486637	0.05680692	0	0	0	0.01838176	0.0572036	0.005150081	0.007678831	0	0.008052394	0	0	0	0.01723066	0	0	0.01932163	0.01198002	0.06975861	0.01551164	0	0.04355542	0	0	0.01269375	0.04227422	0	0.01349922	0	0	0.03410006	0	0.03051359	0.0114433	0.01314355	0.01118009	0.05110549	0	0.02428305	0.05337641	0.03790466	0.04811297	0	0.01153749	0	0.08437042	0
CSRNP1	10.3369	11.25903	10.48306	6.573206	7.590851	5.421668	10.22775	9.281857	7.662417	2.026065	3.828116	14.55765	8.529287	14.91044	19.17816	1.620679	3.188231	5.33793	7.446419	12.57058	10.13371	2.671661	9.638603	1.463118	6.380671	6.627211	8.946854	4.961058	2.419207	4.196633	3.984449	8.021816	3.467718	2.710624	2.708526	12.47567	4.599831	8.317006	1.448305	4.042101	5.962161	4.743368	6.690597	9.457311	3.50884	5.010203	2.124686	8.095446	4.498575
ARHGAP35	13.01022	15.95251	16.85819	14.3955	4.363197	4.056199	7.354659	9.153678	7.08257	13.0414	6.868843	12.46836	5.055928	9.615774	11.98241	5.817269	10.52579	12.90146	9.663382	4.032046	12.08572	14.97285	14.17586	6.599678	6.637632	10.09194	6.025043	15.45301	9.128964	15.69201	14.10435	7.700488	24.98955	14.90564	15.61774	6.064762	5.543328	12.44774	7.866806	5.101651	15.65606	17.57014	8.03455	10.7968	5.932635	5.278848	11.884	14.17299	11.02152
MAP3K8	1.057646	0.3079539	0.2963979	0.7344607	0.294317	1.66824	0.8016306	4.126575	2.804638	0.08371866	0.2042297	1.874347	0.5244388	7.987708	0.4607559	1.150628	0.8665284	0.2250455	0.5582346	1.658779	0.470953	0.09724175	9.669583	0.5579653	0.4831741	3.444485	0.8649626	1.715191	0.2559681	1.545344	0.7205178	0.5868615	0.6691983	0.2878282	0.3714874	5.277384	2.013336	0.7191583	1.68268	2.223268	0.4588941	1.023241	1.162284	2.443543	0.4575601	1.553479	0.190612	0.6300978	0.3138363
RPS5	123.5757	90.17424	172.1457	137.6096	283.8052	198.4178	130.821	109.983	101.6076	276.7665	449.0433	93.84033	107.7818	175.645	152.6154	105.5251	154.4882	711.1491	373.836	120.5487	61.0812	365.5185	188.038	224.0544	231.1354	91.11229	118.4028	147.5914	124.2489	121.3151	258.1467	52.94541	206.4598	206.3389	460.3731	95.58501	145.981	204.187	147.4375	72.3847	234.8502	191.9045	100.3937	111.5141	189.7763	120.7105	441.524	123.3695	252.9738
AC002996.1	0	0	0	0.06133564	0.02650649	0.05074446	0	0	0.01289491	0	0.0760581	0.0201618	0	0	0	0	0.01686467	0	0	0	0	0	0	0	0	0	0.1271318	0	0	0	0	0	0	0	0	0	0	0	0	0	0	0	0	0	0	0	0	0	0.04576144
KRTAP10-11	0	0	0	0	0	0	0	0	0	0	0	0	0	0	0	0	1.632555	0	0	0.0159544	0	0	0	0	0	0	0	0	0	0	0	0	0.01135319	0.009502268	0	0	0	0	0	0	0	0	0	0	0	0	0	0	0
H2BC6	0.08154376	0.2646098	0.2888911	0.2906822	0.215348	0.6183987	0.7011023	0	0.1833349	0.3514557	0.1029871	0.1638016	0.103	0.2704808	0.171936	0.04381318	0.2055218	0.1340077	2.70215	1.218486	0.6549358	0.07888433	0.3965173	0.1107504	0.101293	0.1169915	0.258216	0.1535609	0.15406	0.1373004	0.03930831	0.3421775	0	0.1451434	0.3103533	0	0.6684144	0.2842813	0	0.0636224	0.2058188	0.4524089	0.2891458	0.1223391	0.1897149	0.4107166	0.4559545	0.04290651	0.04647276
MAGI2	1.572391	2.363193	0.9915965	0.9167173	0.4531509	0.4258732	0.9030684	0.7123206	2.217521	1.225127	0.4038741	1.781384	0.3014655	0.4035898	0.1660991	2.985437	1.893711	0.7878589	0.7932285	3.188716	1.79892	0.9190037	0.6523337	1.362277	3.042203	1.708353	0.5754641	2.708449	0.8281432	2.211531	0.3925221	3.403799	2.327153	1.091187	0.2513321	0.8438448	1.943563	0.5873287	1.901199	0.9687959	0.4141998	4.199147	0.4959719	2.07976	0.9980293	0.462435	1.74097	1.800815	1.248173
H2BC8	0.125502	0.8843237	0.7114002	0.3323407	2.121195	0.2220778	1.640154	1.193946	1.58013	0.1442444	0.06340197	0	1.331607	2.38673	0.5821691	0.6203723	0.4850139	0.6049936	1.149344	2.888026	0.03359984	0.7527352	0.5858591	0.1022719	0.124718	0.6722189	0.1589655	0.3592394	0.5453528	0.1479209	0.1209969	0.2949166	0.2135197	0.04467733	0.1273752	0.6807028	5.10255	0.420029	0.03200002	0.6266857	0.2787581	0.3063681	0	1.179944	0.05839709	0.7946698	0.1122797	0.6075343	0.5149804
BHLHE22	0.05789557	0.174452	2.295289	0.0343971	0.02548263	0.01219609	0.08296305	0.5163581	0.7252142	0.02310476	0.02437341	1.831695	0.2315762	0.2133774	0.03051837	0.342178	4.928826	0.03700068	0.017441	0.2162794	0.1388543	0.04667283	6.5173	0.2293436	0.1618142	0.9229246	5.293705	9.37998	0.02278785	31.8402	0.04186299	0.02024533	0.1487748	0.2705088	0.04896643	0.6748598	0.2056471	0.1211028	0.1968266	0.1731575	0.1266461	0.6691823	0.1938866	0.4970322	0.1571458	0.2638343	0.04855874	1.969964	0.1264823
MAGT1	24.35789	28.57646	13.56138	34.68894	3.060316	2.311576	19.21801	27.39905	20.68291	25.63309	13.48267	32.53701	17.7529	20.14242	20.29785	18.35194	28.34197	13.14984	11.70927	13.05951	27.98259	12.23423	24.35292	13.20209	22.24756	22.25736	12.38717	55.93162	8.350722	30.8864	20.77161	32.24318	40.83491	14.93395	13.32166	19.43699	18.01598	24.86249	30.75217	18.79499	24.3665	39.94002	21.20335	29.71746	14.98638	13.84878	24.21336	26.96165	19.55081
LRRTM4	5.562098	2.289843	0.002944599	0.8029338	0	0.007353725	0.1600742	0	0.003737379	0.01114495	0.05511049	0.7187588	0	0.01608219	0.04907008	0.003126042	6.403213	0.05099392	3.761287	0.9432795	0.3971986	0.01125669	0.002829125	0.2607649	0.02529516	9.621614	1.524548	10.53355	0.008244062	5.086726	7.665034	0.02685556	0.04330582	0.01294486	0.01107175	0.004152161	0	0.1054731	4.902889	0	0.02055905	6.317016	0	2.409153	0.006768017	0.3181617	0.003253206	3.101149	0
RUNDC3B	0.1537039	0.12082	0.04735116	0.0646607	0.008824241	0	0.05362713	0.6437045	0.2082022	0.03520361	0.06330101	0.1510209	0.08441185	0.2807793	0.07397627	0.2010755	0.1375527	0.07687658	0	0.09486601	0.1900959	0.003232415	0.1787274	0.04084361	0.1660259	0.08629051	0.07935618	0.06544106	0.01578216	0.1575311	0.01932867	0.2664044	0.1812027	0.1248973	0.008478158	0.243232	0.04930088	0.03727646	0.3450499	0.1929204	0.5026523	0.07415279	0.09083639	0.1370232	0.007773879	0.1202128	0.06726055	0.03867963	0.06093753
SATB1	2.951818	2.211172	1.646608	2.241365	0.7253001	0.01631815	4.589472	6.194173	6.603025	0.0370965	0.05929306	6.821854	2.637387	6.129062	0.4565875	3.433079	2.881229	0.302181	0.0777858	3.747883	3.881443	0.1294364	3.896876	4.466571	12.45957	4.895645	1.010911	3.680509	0.07982765	1.272678	0.1414443	8.249491	5.443832	5.98317	0.4288333	1.611574	0.3001659	6.798854	1.466383	0.763725	1.102018	5.183285	1.710486	3.684904	0.2157195	0.8816692	0.09319032	6.620319	0.6448169
PDK4	16.57029	15.85061	2.185611	4.405417	1.163447	0.02641092	3.074155	2.807888	20.29081	0.1367593	0.6993508	1.741937	3.215654	4.663095	1.00601	25.60173	2.580597	1.739875	4.200739	4.985412	8.603526	0.9365922	4.182867	1.603466	17.04042	0.9226939	0.7168222	9.462408	9.290511	1.56273	0.9031952	3.659323	24.84824	0.8554438	0.516935	0.5716457	2.763351	2.233989	3.46314	5.869198	0.2707389	101.1841	0.24698	30.58324	0.1863564	0.07016447	0.3699901	2.994265	4.314922
AFAP1	9.587664	11.60212	18.64141	0.7538572	2.008535	1.892855	9.454094	6.161292	2.221173	0.2312999	3.420361	9.601291	2.957287	3.316857	5.444088	0.4094848	4.720414	2.917244	8.161248	11.51001	14.91763	3.106829	7.90137	2.581335	7.928125	9.665294	2.435672	8.778957	3.393764	10.45595	2.931493	39.0135	8.138861	0.4828811	5.894723	3.975152	3.048998	0.4111145	5.311886	1.365435	22.24268	6.899235	0.728425	19.33114	6.435713	2.890813	1.993924	24.52437	3.776805
CCN4	0.851585	0.907214	0.8288389	0.2501933	0.5622354	0.3260107	0.1689649	2.122734	3.103366	0.494086	0.4033216	2.167068	0.858458	1.914827	0.9452676	0.2683728	3.009668	0.3857543	0.5673466	0.4343631	1.145428	0.843615	4.845701	1.100992	0.2186864	1.578127	0.6352623	0.8080082	0.2359194	1.489016	0.2763035	0.3813979	0.5659466	1.63966	0.2181516	1.180428	0.3288863	2.877483	0.313174	0.619706	0.8639034	0.1044871	0.8323347	2.436491	0.6572407	0.9367966	0.8561839	9.702765	0.8446581
SNX25	7.956846	2.421773	8.514522	7.682852	0.8691017	1.472178	2.192499	4.147075	5.91037	7.987295	2.498165	13.91709	6.241838	8.782383	6.830003	4.114103	5.309605	5.153441	3.517114	5.638467	2.430997	2.126854	8.509051	3.833146	5.928646	5.181336	1.969639	5.2824	5.253996	12.7795	8.907124	11.31664	3.572638	9.142305	5.91506	4.313602	14.37207	5.401333	6.014372	8.205799	10.68094	1.682442	3.828686	6.658975	1.170525	3.287866	29.31509	0.9936422	4.689851
NPSR1	0	0	0.02382989	0	0	0	0.006747082	0.01399784	0	0	0	0	0	0	0	0.006324566	0	0.006448137	0	0	0.007878497	0	0.0114477	0.007993575	0	0.005629357	0	0.004433396	0.005559758	0	0.01134855	0.009878871	0	0	0	0.02520179	0	0	0	0	0.06536324	0.006530659	0	0	0	0	0	0.006193685	0.006708484
NUTM2G	0.02014586	0.02614936	0.02039207	0.06976288	0.02660149	0.3564843	0.03695176	0.06707925	0.07764677	0.08489964	0.03053228	0.02832769	0.07634021	0.07127877	0.02973445	0.01298916	0.02708019	0.03090021	0.05340654	0.04816546	0.04584495	0.02728437	0.02742933	0.08208456	0.01501501	0.02697653	0.03189688	0.06677107	0.05328599	0.09497841	0.06215262	0.01014443	0.012853	0.05737365	0.01533492	0.04025662	0.04623799	0.016856	0.05136716	0.02514925	0.08135796	0.0447081	0.1333456	0.08865877	0.04687016	0.01739484	0.02252924	0.09752278	0.02755528
PARPBP	1.316747	0.8887034	1.446987	2.645046	0.1313873	0.1970318	0.4790841	2.721481	1.020549	2.66527	1.57923	0.5696462	1.432796	2.005966	4.066657	0.7662921	1.822365	2.285652	1.698583	0.7335056	0.8013934	0.3176487	3.886872	0.6036303	0.8652066	1.16426	0.3465917	2.29353	1.037072	1.398945	1.678784	0.6012516	0.2927233	0.9711458	0.1094031	2.286559	0.5600594	1.521687	1.826692	1.500926	3.321833	1.464756	0.5998023	1.081465	1.697638	1.059616	2.410938	2.963343	1.164395
NPR2	16.79664	8.094136	7.447871	21.13429	1.650658	10.85944	8.817792	1.95625	9.706795	0.08580026	1.887369	9.754033	3.466608	2.431178	16.36001	4.926982	6.359512	2.502701	3.199132	3.741998	8.467721	6.105627	1.78994	8.931523	11.07723	11.08034	4.680557	10.33355	9.23549	2.091122	12.27581	19.88897	20.88254	7.910956	8.156898	2.138798	5.57404	2.305378	8.825052	5.667777	0.2137746	5.182417	1.617122	11.48092	4.395691	2.103665	8.47889	11.58691	5.39779
SYMPK	9.302387	8.591702	20.34454	16.95809	20.22187	20.35974	14.98439	5.888533	10.56429	14.50056	17.36483	16.47464	7.859571	16.40219	12.27682	10.11404	8.676095	17.93344	9.82647	10.93969	11.4979	26.5644	14.34357	13.28787	21.23447	15.42965	15.13874	8.768476	14.36321	11.73355	11.57249	9.668671	14.29244	9.215878	13.0978	11.62684	9.24925	12.81108	9.920624	8.542702	16.80118	16.14192	14.47461	11.67539	12.01321	10.0966	10.54865	5.225075	13.5045
MCUR1	4.315788	8.571238	7.729751	7.370133	4.134259	7.142929	4.70925	10.10993	10.03283	13.31658	8.420528	8.181356	9.757345	7.544138	8.190448	9.440168	9.417085	7.122384	14.21452	10.75086	9.86053	4.381148	7.838513	8.801189	6.21635	5.966983	6.018623	10.63946	6.656553	9.749541	4.626803	6.842804	5.804756	10.1816	8.834249	8.607738	8.076326	9.427908	12.18681	9.961963	6.148969	12.65973	8.860152	7.754834	15.81994	11.45305	10.12056	6.991714	12.59277
TTC23L	0.007338748	0.02381427	0.1337119	0.4223088	0.09205891	0.07420593	0.1051626	0.1047243	0.2262818	0.1335497	0.3104982	0.2395536	0.05561853	0.1338845	0.01547384	0.1104064	0.961817	0.032161	0.00884317	0.2138388	0.1326211	0.02129822	0.1248997	0.1893782	1.572533	0.1895213	0.2440078	0.4007835	0.02079756	0.5684089	0.02830125	0.178612	0.0858385	0.1763447	0.5027593	0.01571219	0.4812459	0.2353788	0.7671948	0.1202432	0.1148439	0.6433087	0.234202	0.05872124	0.1109803	0.2323423	0.04924181	0.04633783	0.04600684
TFDP2	1.931361	0.5703096	3.525631	2.89404	0.4104863	1.429563	3.63048	4.624899	2.444763	3.414575	3.446689	3.486356	0.8538425	3.900839	1.503403	4.41668	5.546819	6.284163	5.657213	1.336248	3.254714	2.601645	3.350063	2.26738	5.943575	3.58071	0.8063687	3.715804	2.184345	3.088243	3.310846	4.278711	5.115891	2.087354	1.787329	2.101499	0.9412075	2.99212	2.067621	3.003467	3.579312	5.720202	2.550172	2.929351	2.643714	2.687997	3.614056	5.152193	2.279818
TLX2	0.5728045	0.6520095	0.2066631	0.005776234	0.00748868	0.09318693	0.1950454	0.01348837	0.007286205	0.01629572	0.02148813	0.4329083	0.0931268	0.2006594	0.08968552	0	0.004764649	0	0	0.3135571	0.03416287	0.01097274	0.02206208	0	0.03522441	0.6455118	0.03591761	0	0.958975	0	0.04374201	9.814415	0.6211403	0.05552064	0.007194977	0.07285359	0.01859517	0.01581731	0.01446055	0.02654946	0	0.1006875	0.07373652	1.004018	0.06597292	0.01632295	0.02536914	1.766604	0.07110751
UNC45A	13.07228	12.36508	16.53367	21.34784	28.08412	28.91186	16.44157	8.391598	24.42324	22.79728	16.81207	13.25389	18.70979	13.90125	14.61576	19.18094	22.03533	20.23408	46.70732	10.72024	10.53496	26.34978	14.26859	23.36178	14.22283	14.19165	24.9544	14.97278	33.29265	13.98636	19.30319	10.97794	17.13411	21.65398	15.60964	10.15907	10.68782	20.38936	20.48146	15.02711	23.67912	19.16782	25.83847	14.57792	11.76387	19.12915	13.55784	12.8864	34.61137
NLRP8	0	0	0	0	0	0	0	0	0	0	0	0	0.005053124	0	0.01265263	0	0	0.004382897	0.004820584	0	0	0	0	0	0	0.00382636	0	0.003013447	0	0	0	0.00671482	0.008507679	0	0	0	0	0.005578678	0	0	0.03231156	0	0	0	0	0	0	0.01262983	0
HCN1	1.059873	1.263413	0.06484111	0.02372477	0.04998226	0	2.733793	0	0.2076164	0.002788815	0.04045174	0.02339589	0.033101	0.01931648	0.0184183	0.05944975	1.387015	0.3540976	0	0.004350931	0.6392238	0.8281323	4.717683	0.04745566	0.2242501	0.005569991	0.03688117	0.1008928	0	3.451486	0.08983095	1.678803	0	0.05182735	0	0	0.03341454	0.3248328	0.06310606	0.004543616	0.3351286	5.463442	0.06194835	0.02038607	0.4674252	0.1257063	0.01302486	0.1378883	0.07633398
ERLIN2	8.306323	8.780398	6.832314	7.553841	1.124252	2.160693	6.054568	6.138177	3.708851	7.157704	5.742011	14.85984	4.228276	5.008467	4.305739	4.821246	12.51219	2.21359	3.230162	3.819241	14.30666	7.815034	6.472198	6.122901	11.57191	6.037702	3.822982	6.825586	4.748765	14.22948	7.200125	18.62441	15.89116	5.996798	4.411352	4.459884	7.818754	9.505365	7.691488	5.542732	7.358665	2.131207	4.99636	11.05061	2.936471	3.694912	5.921165	7.097963	6.852031
GABRR3	0	0.01023415	0	0	0	0	0	0.006563251	0.008863414	0	0	0	0.003485708	0.009153567	0	0.002965437	0	0	0.003325298	0	0.009235096	0	0	0	0	0	0	0	0	0	0.002660531	0.002315983	0.002934351	0	0	0	0	0	0	0.008612396	0.005572228	0	0	0.0138006	0	0	0	0	0
DAPK1	1.281016	0.8698778	3.369558	7.71489	10.07441	1.739725	1.203185	3.387084	14.36706	12.05613	7.214638	6.42425	19.72499	6.728282	0.6631512	8.380945	7.011007	20.48868	11.03529	1.507588	0.5960379	15.64687	8.098702	7.585697	3.63248	7.704746	6.132245	10.15925	11.72719	5.246542	11.025	1.208551	1.211836	13.8145	19.08511	5.197781	7.485041	6.031781	13.98196	8.279827	1.428905	9.926471	11.78088	6.531783	6.606069	2.293542	11.87352	7.504646	12.65784
FOXO3B	1.379519	0.9460154	0.4957557	0.931148	0.2047929	0.4023762	0.514675	0.2912102	0.5243574	1.23528	0.2989725	1.188793	0.7217476	0.785208	0.5421601	0.06140209	1.035533	0.6349609	1.249196	0.1585675	0.3715153	1.445081	1.206663	0.5210667	0.7199263	0.4762588	0.2843322	0.7501544	0.4703705	0.5703877	0.08656799	0.6645129	1.067612	0.7337348	0.7559764	0.2213696	0.2007323	0.7285151	0.9261915	0.1528522	0.3790994	0.70649	0.3087421	0.5878367	0.1899117	0.1527101	2.948522	3.195556	0.6512935
ESYT2	33.40045	34.01357	25.31384	36.61072	3.776782	6.227055	30.42789	42.04967	29.99555	33.21149	10.08107	17.01831	21.18969	24.33385	23.51092	10.59554	21.38453	6.60494	10.40652	34.28454	52.72266	9.225322	25.65807	16.50842	38.05249	42.40812	6.77535	31.04354	20.13028	32.79519	36.86584	49.13663	41.05613	30.70424	5.926809	29.84332	10.44681	21.77028	13.78871	27.32615	43.45692	31.84817	32.61982	30.35979	15.96553	7.389824	21.24478	32.01783	32.2731
FAM20C	40.20673	82.82611	4.040214	3.012588	5.92142	2.685762	124.2652	16.56018	10.14455	0.3191202	17.18423	6.843147	4.311624	2.826852	18.05422	5.27195	10.5541	2.417426	16.93215	25.76228	14.43158	9.149935	6.483953	7.037206	13.31599	11.69697	6.782562	14.85128	4.09166	15.12714	23.54127	14.64898	12.56632	8.690044	7.099619	18.78484	10.16648	2.166679	5.478703	6.461859	6.065291	8.801283	16.74516	37.3376	10.98686	2.911128	1.490417	38.03623	8.207758
SEC11A	14.43193	25.89278	24.65757	17.69107	19.28433	13.97757	26.00164	24.75813	31.15019	14.85851	32.93388	9.696408	24.18818	14.37363	8.024576	27.94522	22.22972	16.90035	52.39233	21.14792	24.20078	18.16207	14.11798	27.72628	16.29809	21.37732	24.6404	21.6453	12.15363	14.37436	27.11766	20.38194	17.65751	15.31974	16.36745	21.47056	24.39136	22.66814	17.64502	17.77354	37.31808	12.97267	16.18103	20.18009	21.15489	20.19336	32.08879	25.51998	31.60769
TOX2	5.190641	6.813518	0.3361028	1.407453	2.637128	0.6542146	21.28842	3.948581	14.12773	0.06079928	0.3145214	1.172149	1.35076	12.00194	53.78571	4.307993	0.5538184	0.2995873	0.1294483	0.4596827	0.3660433	0.1511603	4.084018	0.5703489	0.3760695	5.216907	1.515326	0.4413863	0.2306359	0.2754315	0.2448019	0.3401391	0.9242196	0.1086437	0.5265638	14.67809	0.6724378	0.8647868	0.9524648	1.996358	3.357292	1.267868	1.379401	4.141587	1.817684	0.1264864	0.2075067	1.911583	0.6623269
CHRNA3	0.08257054	0.03980848	0.03008868	0.05382262	0.02616716	0.1127134	0.007572591	0.1806705	0.006364917	0.03163388	0.09176985	0.01990369	0.09595315	0.1570283	0.006964038	0.0354919	0.03052275	0.05427802	0.04775868	0.06415912	0.004421217	0.009585316	0.02569665	0.02242898	0.02871917	0.1263622	0.04706413	0.0422945	0.05927997	0.03058644	0.07005376	0.02771889	0.05619175	0.01763653	0.008380299	0.02828524	0.03248789	0.03224042	0.05052847	0.07730823	0.08336416	0.0916211	0.4801701	0.04955182	0.0153683	0.1901204	0.04801636	0.2919624	0.08282197
AGL	3.155426	1.40308	3.634084	3.595798	0.3129236	0.290099	1.292054	3.714619	3.385053	8.88971	1.574284	3.281692	2.166089	4.974347	1.426259	2.129526	6.128102	2.461436	1.868536	2.261336	2.905032	1.305127	4.07592	2.866365	2.948426	2.555816	1.208371	3.969438	1.859671	5.159037	2.417895	3.097643	2.875082	2.127357	0.3669362	1.930972	2.878652	2.635976	5.642855	5.360651	2.931422	2.677216	1.014559	2.334828	2.296576	1.651479	3.257453	3.094804	0.8103584
QRICH1	12.90746	9.639997	16.45173	15.87456	15.14272	14.44771	14.89531	15.29473	14.26817	22.9187	13.14257	16.04831	19.64401	20.36279	16.13622	7.799336	15.76818	17.20783	15.46034	10.67428	14.93738	19.60741	12.97035	10.81374	20.75118	15.62502	10.34958	10.88478	17.43246	10.04976	12.88009	14.70684	15.37733	21.33681	26.42172	11.71158	6.259004	18.72179	10.21262	11.61593	14.04862	17.32643	15.37457	15.82111	9.095481	11.1696	13.92241	16.81792	14.86555
METRN	1.568679	28.69657	13.8376	31.97126	26.46042	13.88441	106.3981	4.572327	15.89005	20.32397	37.52958	13.86739	37.19503	7.423203	7.918415	20.18708	41.43483	6.253376	9.795419	14.81583	34.64488	28.79988	8.606273	68.17711	28.96955	17.22603	28.21817	13.1714	15.72852	39.69463	63.90993	23.44322	45.79353	12.5837	30.46825	14.06079	26.68132	28.80629	21.20525	10.07074	32.84143	15.45748	22.73823	35.69856	54.7737	10.4775	20.57447	61.26382	39.57933
ADIG	0	0.268379	0	0	0	0	0	0	0	0	0.01924154	0	0	0.01684504	0	0	0	0	0	0	0.2753203	0	0	0	0	0	0	0	0	0	0	0.1278611	0.0162	0	0	0	0	0	0	0	0.01538162	0	0	0.07619052	0	0	0	0	0
BTBD17	0.008719083	0	0.01765128	0.008880359	0.01151307	0	0	0	0.005600892	0	0	0.008757257	0	0.01928081	0	0	0	0	0.05253235	0	0	0.08434724	0.008479539	0	0	0	0	0	0	0	0	0	0	0	0.03318459	0	0	0	0	0.05442271	0	0	0.01030566	0.02616226	0	0	0	0.009175575	0
SMIM27	0.4508483	0.7431134	0.8789122	2.346959	1.422154	1.477377	1.493106	1.886404	2.729863	1.367414	0.7592091	0.9475724	2.014264	2.243197	0.7921824	2.099407	0.6593415	1.591599	1.539267	2.283062	1.441727	0.258456	1.063676	3.469865	1.317131	1.892593	1.163273	0.9244935	0.7019334	1.138683	1.320092	1.051039	1.083088	0.9956763	1.895981	2.20461	2.805922	2.410042	0.5215579	1.055288	1.07052	0.8523047	1.164457	1.594973	2.272653	1.982459	1.699295	0.764396	0.4853383
POLR2E	22.54424	15.53011	42.80711	38.89804	73.04776	91.41245	29.90509	15.51835	26.94164	60.00913	52.90463	35.11298	33.66149	31.6865	40.23985	39.46571	36.5892	60.25419	33.60148	35.70781	22.89017	42.68855	42.63851	36.41848	38.26729	35.61643	48.28376	40.63562	68.58282	43.18816	39.75235	27.99075	30.5901	44.55831	44.4999	30.03096	25.77958	41.06457	37.26999	34.4926	53.35378	28.33203	38.46138	28.97761	49.86861	35.66899	63.24729	16.0785	52.69084
TSTD2	1.658177	1.596976	1.702846	2.207234	0.6437715	0.3114975	1.12703	2.31271	2.013318	4.70038	1.579972	1.654674	2.679857	2.458344	1.228501	0.2245323	1.485354	1.763852	1.952907	0.5243742	1.511452	1.352729	2.631255	0.4511451	1.866774	2.82354	0.4538228	1.967409	1.677733	3.811342	1.645142	1.130834	1.68343	2.837029	1.536112	0.512352	0.7158349	1.456875	1.666594	1.563368	1.52266	1.774536	2.118221	1.476301	0.2991521	0.6784789	1.776461	5.150402	1.187757
SPTA1	0.007849349	0.008732972	0.2796738	1.354275	0.08291705	0	0.005399012	0.02613582	0.06554859	0.07668337	0.05948085	1.546785	0.01586353	0.06769439	0.009930267	0.0118088	0.1411215	0.0481581	0.516431	0.002345814	0.01576092	0.1473111	0.2183238	0.07462531	0.1872076	2.956525	0.8127815	1.099756	0.01779566	0.03171947	0.07567585	0.005270045	0.01669287	0.09919704	0.03983254	0.2352753	0.002573645	0.2714582	1.256878	0.03429581	0.07449305	0.2543237	0.5937704	0.4003935	0.003652366	0.07229315	0.001755595	0.006608244	0.03041938
GTF2IRD1	5.536618	3.00225	6.702584	5.732765	3.594635	5.078569	3.767711	1.238458	3.186285	2.584169	3.285223	3.785081	3.352935	1.081868	5.068446	2.61304	5.400266	3.096612	13.43953	1.943446	2.306747	7.075796	4.060757	6.805864	5.192755	4.922655	3.903718	7.717178	2.722604	3.568268	7.296961	3.524586	3.515349	4.300193	11.5593	1.908231	4.327927	4.377145	14.37334	0.8692516	5.521366	13.11739	4.196693	2.383673	4.66562	4.618147	6.627704	4.524068	5.91048
GAGE13	0	0	0.1502857	0.06048697	0.0392096	0	0	0	0	0.08532195	0	0.02982424	0	0	0	0	0	0.1301307	0	0	0	0	0	0.1613194	0	0	0	0	0	0	0	0	0	0	0	0	0	0	0	0	0	0	0	0	0	0	0	0	0
PENK	0.02733073	0.1013581	0.009221582	0	0.01804436	0	0.00522191	0	0.002926081	0	0.005752971	0.1143766	0	0.01510935	0	0	0.3826889	0	0	0.03403297	0	0.004406563	0.008859953	0.04949307	0.06790002	0	0.02163633	0.00686246	0.008605958	0.0575231	0.01317483	0	0	0.04053934	0	0.01950494	0.2389654	0.01270421	0.01161448	0.01421606	0.1103737	0.01010882	0.05383998	0.4647115	0	0.06555163	0	0.02396804	0.01038407
SGO1	1.142933	0.762348	2.205603	2.91856	0.553728	0.9717271	0.1790973	3.246299	0.9718747	3.953458	1.62003	0.838242	2.830212	3.554735	6.150416	1.71858	1.613017	1.909807	1.743832	0.7802068	1.023637	0.7636201	3.990323	0.5192942	1.613808	1.124642	0.520749	1.365729	2.404008	1.367176	1.81537	1.269739	0.1355206	1.748963	0.3181635	3.080767	0.3033009	1.72568	0.6342073	2.25823	3.810422	3.389497	1.671627	1.060911	2.37213	2.047084	2.202279	2.781951	1.405837
SLC33A1	5.048174	3.998334	3.890318	6.307057	0.5504495	0.6674	4.677686	5.478257	4.631077	5.05583	2.82033	3.755091	1.501197	5.09538	6.21827	3.94558	3.903256	3.243569	2.032931	8.08565	9.480962	2.315252	4.087526	3.388177	6.175359	3.24606	2.039603	4.410954	2.552696	4.061415	3.513102	11.29825	7.497284	3.558691	1.005873	2.914358	1.468665	6.032044	2.755233	5.224399	7.220867	4.935782	2.56602	6.56323	2.780258	1.86558	2.959816	3.547384	3.061487
GGT1	0.1668208	0.4047666	3.312522	0.7230062	2.57303	22.20222	0.1871714	0.7428641	2.26862	0.1257829	3.985165	0.834191	1.277743	2.959022	0.3704534	0.6789166	0.4741277	3.460907	0.4063141	0.7902573	0.4181112	0.3330613	1.211605	0.5977622	0.3483118	1.259501	1.640958	1.320776	0.2950559	0.3466262	0.2874454	1.411957	0.2453201	0.2179607	1.382404	2.376012	7.163009	0.4256654	0.484179	0.7034049	0.6772802	1.7014	0.532796	1.906382	1.1148	1.629396	0.162741	0.3660504	0.582576
BCDIN3D	0.6132766	0.5999664	1.134514	1.701552	0.6031597	0.4918162	1.207305	1.559173	1.255211	0.8182897	1.084368	0.8368582	1.543947	2.543968	0.7401887	1.204421	1.766	1.288193	0.8460235	0.9227225	1.766443	0.7405715	1.377954	1.395883	2.106791	1.759745	1.292433	1.478278	0.946904	1.431415	1.463883	1.416289	1.551583	1.106655	0.6760881	0.9538254	1.698789	1.474504	1.294105	1.088984	0.8369484	0.1783374	0.4599187	1.357928	1.308732	0.9312436	1.050031	1.633492	1.431801
LOXL4	0.4178978	129.7203	58.82823	1.09259	14.90458	8.113556	69.27755	148.645	202.3112	0.1279167	38.95862	130.1025	59.04381	0.7049925	0.8357227	143.3182	279.7918	8.75096	19.78442	173.1152	122.2965	154.7516	4.181483	10.18127	196.1698	51.30678	17.84426	218.798	10.33309	9.208993	0.1869109	202.145	141.8021	0.7169959	0.08198492	0.2582683	10.4531	5.821565	0.2856087	0.1142869	0.260978	152.1235	2.69376	149.5025	80.68725	12.97631	0.3468899	71.1532	7.046736
PRDX3	31.89962	18.9854	26.13089	22.42284	11.17812	5.105394	29.10854	41.4942	37.8171	41.81508	20.37677	24.22144	26.1679	31.28806	39.53	22.28687	24.35043	25.33112	23.95913	31.38324	49.30146	19.39954	35.24267	16.77708	22.3358	22.11019	11.23017	21.68021	24.41687	32.52077	23.90293	26.28081	28.53257	17.26096	8.887439	37.33347	33.10234	21.63823	31.46122	52.72441	30.73216	30.2242	19.71226	23.3742	29.66059	25.77653	59.72719	24.24912	21.60808
UHMK1	13.22389	15.97062	23.23209	22.10192	3.160092	2.687096	6.831493	25.44737	24.39711	27.54028	5.928989	34.07209	18.05793	20.06772	17.0548	16.08879	11.33857	6.562375	3.458101	14.15433	22.3556	10.52521	19.71548	13.03619	18.09697	14.66543	5.473517	15.61036	5.404206	19.53175	12.38981	10.831	19.42416	20.9065	5.599394	18.15811	14.18402	12.53273	14.14854	25.23555	9.62873	12.99619	18.96787	12.47734	6.375741	10.16543	8.320238	8.662493	11.43903
SOCS7	3.842753	2.545572	5.366146	4.992228	1.740395	2.55195	3.289821	3.668778	1.926701	6.357431	3.85034	5.790283	1.96461	3.269865	2.199797	2.230463	5.941497	4.378081	3.871587	1.224804	4.481738	5.112567	2.938257	3.567842	11.90751	2.673239	2.945283	6.922348	3.397237	7.33248	3.944173	2.773063	7.38023	4.02595	4.912193	1.068311	3.037676	6.985413	3.621344	2.193464	7.936311	8.574505	5.029648	3.180693	1.528986	3.136738	5.675394	5.125529	4.226083
LIPF	0	0	0.006784618	0	0	0	0.007683858	0	0	0	0.008465297	0	0.00846635	0	0	0	0	0	0	0	0	0	0	0	0	0	0	0	0	0	0	0	0	0	0	0	0	0	0	0	0.006767125	0	0	0	0	0	0.007495675	0	0
USP30	2.666409	2.367008	4.8675	5.006931	1.853503	2.576059	2.441866	2.769909	2.466863	3.460898	2.887611	3.44457	3.460919	3.31414	1.476624	2.351527	5.085347	1.477433	3.283185	1.86852	3.089295	2.935235	1.898665	3.384173	5.109152	3.025237	2.72228	5.930913	3.115223	2.691181	4.169253	5.416973	4.943797	3.616828	2.791749	2.161016	3.863839	4.239717	5.188902	2.209525	2.221704	3.931297	4.444849	3.298398	2.538448	2.518415	2.937306	4.19934	3.416522
TMPRSS13	0.02345883	0.02174972	0.02968191	0.1224503	0.0658242	0.3595132	0.06723197	0.2510691	0.4822173	0.2078335	0.0592555	0.06184905	0.3926165	0.6678948	0.04637177	0.107137	0.5025653	0.01285062	0.007066956	0.08325301	0.01373856	0.7545675	0.1967737	11.03987	0.1165615	0.3281516	1.100341	0.06405666	2.700787	0.03456174	2.493496	0.04921949	0.06236111	8.050972	0.9077173	0.6612976	1.028763	0.04498075	0.05981446	0.4438513	0.06809238	0.08134424	0.1386377	0.2141029	0.0818669	6.156803	0.006558541	0.04937406	9.117978
GIPC3	1.100022	1.827704	5.435038	0.6211949	17.16177	1.115044	3.300361	1.036131	11.65579	0.3720575	1.453485	1.589801	0.903382	2.874064	0.9109235	0.417433	0.789959	2.923438	0.5030866	4.101197	1.239241	15.02449	1.256928	2.637954	2.54798	1.187564	2.31072	0.5414695	2.188008	1.219503	0.4410148	4.582447	4.045644	10.59442	22.80322	0.8964549	1.50579	0.9467125	1.046013	0.7421293	1.180237	10.99342	0.9268673	5.464855	7.483475	0.5955899	15.30192	4.779459	1.009686
OR4C46	0	0	0	0	0	0	0	0	0	0	0	0	0	0	0	0	0	0	0	0	0	0	0	0	0	0	0	0	0	0	0	0	0	0	0	0	0	0	0	0	0.01708517	0	0	0	0	0	0	0	0
HIRIP3	4.588065	4.083051	6.038189	12.75881	8.934123	12.53929	7.779364	8.398234	6.699449	10.46827	8.848615	6.003466	8.890172	8.742518	7.601595	9.808982	9.202524	5.829316	5.784291	6.532772	5.771882	7.26958	8.024619	14.84438	8.872143	6.563386	7.910828	4.032053	9.719576	7.731958	9.76924	5.466675	6.794309	4.788737	9.244017	7.382967	5.821752	7.710033	6.405581	4.048269	14.11072	10.03977	7.38674	6.222705	13.00293	7.90465	7.387368	7.549974	10.3816
C9orf16	13.33275	67.20621	8.233522	7.455147	71.83354	167.369	30.59056	9.030998	25.07937	30.918	32.02726	15.493	39.2317	30.93848	19.41702	43.09377	18.58385	15.46829	35.85165	51.34922	70.92084	29.64323	25.80397	20.526	18.59677	32.27045	24.13822	12.56106	24.67959	43.40762	25.42529	33.7751	30.3277	19.50944	56.63057	40.06071	38.93405	19.41118	12.88105	20.33222	22.88734	23.67274	21.33265	32.61845	33.59677	29.12092	12.64393	20.98639	20.03239
MRPS12	12.94857	11.78741	26.13934	20.35779	51.96241	45.54523	14.98706	6.686462	10.02945	21.47136	28.56322	12.63663	14.15822	16.3296	31.50434	19.19152	15.06581	41.96381	10.6585	19.12932	11.8699	19.25808	29.21193	22.08266	16.70465	13.1432	22.34935	13.005	20.03966	20.1585	17.64995	9.197584	11.30991	18.43559	25.75845	15.6949	18.60449	18.62997	14.05604	16.73489	22.1441	10.30349	18.43687	16.07869	42.71177	25.17276	46.67571	9.33925	29.77755
ACCS	1.620798	0.6787253	0.7683504	4.030648	0.6777217	0.9286949	2.765403	4.619349	3.352517	1.241899	1.780903	1.12596	2.620505	2.592518	0.3246597	0.8882661	7.777455	0.4202556	1.132773	10.59587	1.961707	0.5984296	3.073724	6.868119	9.955975	2.108336	2.724453	2.020583	1.015617	3.18388	2.950741	2.577678	2.424306	3.377774	0.2913002	3.454689	8.086552	5.074143	3.798594	3.216262	0.949098	1.103051	0.8141841	1.937224	0.8170179	2.040894	1.048257	2.063843	1.656523
CDK5R1	4.100963	2.952005	6.162165	13.59412	8.975507	4.714248	4.108919	4.387774	20.41791	33.24544	6.640825	20.6019	10.59906	7.567896	1.595884	41.53873	16.3921	34.27334	28.3783	9.945017	3.348817	31.8891	7.343134	7.215546	16.69283	7.166225	15.55565	17.62474	14.96648	34.39046	11.8367	2.501132	5.235126	13.9189	56.2512	1.729536	18.47516	9.560055	11.54667	18.06806	3.280708	17.52355	14.64912	5.48113	9.820432	5.419832	9.733833	14.19921	31.67128
GLRX	2.524649	1.45734	1.018285	3.945688	0.8717327	1.04533	0.770681	5.394829	4.969367	1.341054	0.4672875	1.831341	3.934256	6.002626	3.082285	1.881409	1.048325	0.5457771	0.5973657	3.320824	2.282161	0.1169689	3.139664	1.665187	0.9672641	4.119425	2.075211	2.504685	0.7104444	0.8672837	0.9792046	3.612528	0.75856	0.7424997	0.2607737	9.150265	0.8206461	3.210369	1.245523	2.513183	1.860414	1.467771	3.387067	4.963192	2.931223	2.72139	0.5516854	0.8067189	2.260227
SLC39A4	1.35397	3.690597	3.782374	1.245253	10.70641	13.14528	8.545879	0.7883178	0.9561244	2.464838	19.49344	5.23545	8.752601	2.122824	4.097682	8.303055	1.389705	17.16695	3.334651	7.349871	3.683499	11.19844	3.478953	10.95284	2.058665	2.138451	6.688656	2.028029	3.92273	4.957041	6.864482	4.786705	2.749755	1.753228	4.946886	2.436897	25.47271	4.997161	2.379936	1.49311	3.276972	2.095697	1.045954	2.836688	26.07353	10.9168	10.66901	2.579881	5.011228
SBF2	6.250312	2.612465	3.749084	3.958746	0.6159838	0.2443917	1.722715	3.076212	1.758193	2.422807	2.688611	4.094301	2.416257	1.62417	2.536222	1.109505	2.765504	2.088576	1.12878	1.343656	3.440193	2.66593	2.063016	1.306685	4.740768	2.926729	1.260233	4.206167	1.595119	5.299163	4.38078	2.441997	2.409336	6.793916	1.700455	1.400014	1.718822	3.632229	1.933766	2.175046	2.343533	2.079894	1.255868	1.719893	1.046017	1.023871	2.889746	5.531503	2.678951
GCM1	0.005691843	0.005277158	0.08642106	0.185508	0	0	0.006525026	0.0812229	0.01828139	0	0.007188614	0.005716763	0.01437902	0.176212	0.006000658	0	0.009563762	0.0311796	0.006858654	0.06804133	0.003809602	0.005506212	0.02767734	0.02319149	0	0.02177635	0.04505939	0.03858738	0.005376778	0	0.005487526	0.1194218	0.0121046	0.005065585	0.014442	0.02437236	0.00933121	0.02381177	0.05079497	0	0.07470514	0.01894718	0.01345513	0.02277173	0	0.01638198	0.006365224	0.01796953	0.006487698
GJB4	0	0.01027559	0.005609254	0.01693209	0	0	0	0	0.01067916	0.02123035	0	0.005565792	0.02099893	0	0.00584219	0	0.1722572	0.01821372	0.006677527	0.008280558	0.01112699	0	0	0	0	0.01060063	0.0701911	0	0.005234786	0	0.01068522	0	0	0.004931811	0	0.0632766	0.009084787	0	0	0	0.01118958	0	0	0	0.02578519	0.3349365	0.006197128	0.005831659	0
SPDYE4	0	0	0.01498615	0	0	0	0	0	0.009510451	0	0	0	0.01870084	0.03273928	0	0	0.01243829	0	0	0	0	0	0	0	0	0.01416077	0	0	0	0	0	0.1863789	0	0	0	0	0	0.02064583	0	0.04620554	0	0	0	0.02961611	0	0	0	0	0
RBP2	0.01862479	0	0	0.09484644	0	0	0.08540449	0	0.03589211	0	0.09409002	0	0.02352543	0.02059282	0	0	0.03129444	0.02040511	0.04488563	0.02783051	0.07479444	0.01801737	0.07245239	0	0.3470334	0	0	0.02805893	0.05278151	0.06271947	0.1077373	0	0.01980427	0	0.02362847	0	0.1526674	0.05194442	0.09497758	0.02906301	0.07521519	0.08266501	0	0.05588507	0	0.02680247	0	0.195999	0
PKN1	55.79351	52.13411	85.28546	19.088	29.29475	65.47546	58.96259	31.5142	53.41017	9.510144	75.82075	62.56163	31.45421	52.1839	37.55313	65.53632	40.30297	126.7756	49.46496	45.06277	51.4351	96.16072	72.22128	50.88469	51.47991	94.78818	72.26499	39.92471	111.9593	61.5989	46.63575	63.04651	36.59014	41.97341	35.23321	36.6112	73.87901	48.68163	45.12879	71.45138	71.17027	62.85688	36.24628	52.00395	88.81873	39.43501	64.36591	58.27233	105.446
PLEKHM1	5.606206	2.00388	2.639806	4.447787	8.440277	5.467936	1.97554	2.651291	3.716237	3.310858	1.638257	4.166996	2.338198	5.729322	5.838495	2.818953	3.846423	1.155962	1.854722	2.035082	3.059784	2.907084	2.629116	3.52813	5.568646	3.979652	3.222344	3.364003	3.899856	6.160517	1.206216	3.604927	4.554756	3.426874	4.089226	4.123807	2.171257	6.322727	3.037961	4.114763	4.314334	4.359599	4.954144	4.391716	3.239947	3.237894	2.367487	2.394688	3.982876
NIPSNAP3B	0.3179383	0.9312196	0.2340537	0.2502239	0.104955	0.1735283	0.3479115	0.6186814	0.4595277	0.1799413	0.4654281	0.5080255	0.1095261	0.9107925	0.04570749	0.2562407	0.7466914	0.3958292	1.358316	0.691035	0.5755246	0.6500895	0.9768016	0.4121866	1.238677	0.3870351	0.1258477	0.7511369	0.1296919	0.389333	0.1741622	0.3638582	1.928552	0.0707391	0.9075482	0.288783	0.7344579	0.06045873	0.5343034	0.2593387	0.09483917	1.763938	0.1964368	0.6649075	0.1344903	0.4887329	0.7757507	2.372505	0.03294488
RXRB	10.76765	8.155517	15.60924	17.97543	14.287	6.206047	20.16344	13.04329	21.65829	6.014037	23.99379	14.83102	11.7854	16.10918	11.60581	8.675972	27.31402	21.04706	17.7257	13.11421	11.36925	20.45622	13.02926	32.26944	25.83832	13.97769	12.92931	16.84484	13.93762	16.46046	6.405951	10.87643	18.5831	16.47889	30.46352	11.27744	17.73805	32.74622	34.61554	10.83821	22.64212	28.41744	14.67258	14.06246	17.97123	10.78095	15.97904	13.86638	21.50788
ARNT	7.632276	17.26284	13.09188	7.050223	11.86397	9.45747	4.75685	8.932473	11.67508	15.48069	8.63573	18.28607	10.48559	10.9597	7.402152	5.946154	11.06289	6.213162	9.697458	5.290915	8.965481	14.4069	10.347	8.351794	16.4383	10.35638	9.571725	9.586167	9.829058	14.34751	6.184701	4.814168	15.02416	17.05223	13.57116	7.877286	12.68262	9.248793	11.74404	11.12207	3.760154	9.940178	15.4272	9.815151	8.198472	6.01655	8.772912	20.61343	8.481963
FAM216A	2.62966	3.392102	3.657079	3.481791	0.3396836	0.2890204	2.811438	6.906848	2.170279	3.630134	3.371716	1.653604	1.53804	4.494029	6.858515	1.191757	1.853852	12.66399	2.163005	2.075764	2.969137	1.233238	6.248986	2.958157	2.272378	1.284937	0.8236555	2.501888	1.728069	2.618134	4.216256	2.389252	2.285583	1.399108	0.3408663	2.325467	3.298903	2.359669	3.119287	1.944678	4.657679	2.16305	0.5135235	2.492938	3.431407	1.900366	10.16482	3.501283	2.3653
SLITRK4	1.899712	0.132589	0.003574216	0.01258732	0.006993859	0.002231526	0.08703085	0.1973548	0.08505954	0.01521897	0.04013656	0.1897389	0.006690259	0.1034608	0.03722643	0.1195254	0.06971386	0.02901445	0.00212746	0.03957278	0.161891	0.01366361	0.05837888	0.0359684	0.07237324	0.07767932	0.03074896	0.02526847	0.003335605	0.1322868	0.07489481	0.0222258	0.01126404	0.01571275	0.004479709	0.1259995	0.133143	0.03693042	0.0315118	0.05234538	0.003565001	0.6406097	0.006260392	0.3620033	0.03696822	0.02794806	0.02566726	0.1560692	0.09257015
LONP1	19.36216	19.27147	51.81649	24.04515	52.06102	66.2122	22.49802	10.65124	17.14956	44.3343	40.84751	26.88563	30.48503	21.32598	27.63019	18.7411	24.24665	51.76764	25.80396	20.86218	20.09971	40.40752	41.06768	22.64848	29.98751	21.23095	24.54542	33.67631	103.1788	25.26132	29.95811	23.39267	32.1594	36.65613	70.23263	19.26048	23.41606	28.11399	25.51701	31.39689	24.54781	38.55936	33.06605	22.35	33.43951	27.19552	54.14937	15.0246	36.8859
TARS2	7.457864	16.36292	12.40976	22.70094	35.84827	19.51614	9.593917	9.162463	11.46351	15.34714	10.69149	18.72629	12.65293	11.48111	7.82587	15.95782	11.55822	9.587524	15.76394	6.523788	8.433041	14.52263	11.375	23.08921	17.96717	5.401617	14.05105	10.55223	13.57593	8.495012	10.18605	7.30217	12.72437	14.66595	15.4606	9.311453	12.09353	12.09562	17.48527	10.3606	6.14601	16.50352	21.94153	12.33563	10.81296	9.665851	16.54221	7.746767	20.22644
TRIM72	0.005554569	0.2763772	0.007496604	0.01508616	0.009779335	0.007020645	0.004245105	0.01761422	0.3175607	0.007093433	0.02338414	0.02231555	0.01870964	0.02661319	0	0.03581341	0.02022173	0.03448464	0.004462159	0.01660008	0.002478483	0.007164554	0.0162059	0.007544054	0.02299947	0.01239651	0.02345209	0.009762859	0.01923938	0.01870516	0.01071036	0.02330833	0.01378144	0.00659122	0.01644264	0.01057091	0.08195547	0.005163886	0.02832567	0.01444603	0.009346594	0.04108937	0.04376874	0.02777817	0.05169173	0.1039148	0.00414114	0.00194846	0.00422082
CLPSL2	0	0	0	0	0	0.4232303	0	0.06126059	0	0	0.03253112	0	0	0	0	0	0	0	0	0	0	0	0	0	0	0	0	0	0	0	0	0	0	0.02292364	0.03267768	0	0.3800445	0	0	0.8842577	0	0.05716197	0	0	0	0	0	0.02710624	0.02935922
LRIT2	0	0	0	0	0	0	0	0.01178163	0.006364249	0	0	0	0	0.2409949	0	0.005323226	0.004161757	0	0	0	0	0	0	0	0	0.004738087	0	0	0	0	0	0	0	0	0.06284565	0	0	0	0.03157698	0	0.005001325	0	0	0	0	0.09267396	0	0	0
SERPINI2	0	0	0.0112383	0.06219384	0	0	0	0.0396087	0.021396	0.005316947	0	0.01115122	0	0.01227579	0.01170499	0	0	0	0	0.05806613	0	0	0.005398789	0	0	0.005309665	0	0	0	0	0	0.009317849	0	0.004940509	0	0.08715877	0	0.01548255	0	0.008662521	0.1064885	0.02463913	0	0	0.01291533	0	0.006208058	0.005841944	0
CD276	85.30637	102.7028	51.61101	16.16499	26.88942	58.32591	76.18076	13.97386	19.1995	17.55951	26.94197	38.14522	25.9876	7.196487	24.77396	14.73611	36.0131	15.30715	100.4328	31.55374	41.72556	17.89765	11.74016	23.67738	17.43656	41.44301	31.24397	38.6557	30.20572	39.20338	25.47817	40.67756	34.72838	54.78699	21.70255	19.26111	16.09407	32.59109	23.80022	37.15199	56.61283	31.98606	21.1795	41.79222	18.55855	23.1017	22.40471	47.22028	39.81619
TBK1	6.708952	6.26919	6.185446	13.38335	1.016798	1.583159	3.606824	9.589431	9.294387	6.536512	3.92772	5.095236	7.07996	9.935558	6.849962	3.906568	5.794647	5.185006	2.835467	4.469275	7.153613	2.00779	7.238164	5.655664	6.047141	8.174465	2.103522	8.210302	3.889967	5.364346	5.751214	5.672084	4.543856	5.935489	0.675039	9.089998	6.962206	8.037532	8.27925	9.019818	5.375371	7.701021	5.4727	8.17459	6.420307	5.398064	6.878058	5.036046	4.403631
TMEM39B	6.70816	6.312566	5.496512	3.535485	11.68015	8.23183	3.307645	6.424194	5.341602	7.461939	4.821112	5.812661	4.856959	9.32369	9.943325	9.259559	4.904294	6.750184	6.946807	7.171785	6.387366	7.687922	4.857618	6.730794	5.185483	4.595939	6.901005	4.615844	5.825463	6.168999	5.558056	8.430671	7.411887	3.506552	6.166822	6.930134	4.016507	4.708384	4.987544	3.187347	6.07396	3.170584	4.353592	7.742097	3.466737	4.288681	5.348605	9.062068	6.997281
ZNF781	0.03480884	0.1734663	0.1277241	0.0664738	0.04021775	0.1374884	0.2144852	0.2069683	0.1760867	1.1127	0.1099061	0.05244186	0.2967834	0.6542788	0.08715637	0.05143234	0.05117684	1.539748	0.5190637	0.06501737	0.05533245	0.1978324	0.2665885	0.1004622	0.6161594	0.08739589	0.02755636	0.2523714	0.2342845	0.2454287	0.02097458	0.4016825	0.6754914	0.01936182	0	0.2484179	0.2068629	0.2366365	0.07765999	0.2580076	0.6457599	0.159325	0.04114285	0.2393566	0.2125835	0.05635411	0.04865868	1.172201	0.004959493
FGD4	5.964102	2.171747	1.726567	3.005541	0.3538787	0.7336152	1.734746	3.451088	3.014146	3.708469	2.030849	1.95262	2.893292	0.9004151	0.4901526	2.494858	7.593046	5.278625	4.676367	1.369545	1.954291	5.029056	2.796445	2.236222	4.566895	2.941469	0.8275471	2.998021	1.028045	12.50156	0.9464394	2.041662	6.958976	3.402425	0.619889	2.22751	3.667796	4.274089	2.959862	3.97174	3.04659	8.689596	2.026605	2.470216	2.380369	1.282731	5.035387	5.456752	2.18725
ZBED9	0.008106771	0.007516144	0.4567921	0.1761434	0	0	0	0.04498825	0.01215097	0.002588177	0	0.002714088	0.006826576	0.05079255	0.09686159	0	0.03405366	0.002960563	0	0.004037909	0.001808645	0	0.04204826	0	0.01007017	0.01292316	0	0.05903024	0	0	0	0.06123238	0.00862016	0	0	0.03085603	0.1683431	0.01507316	0	0.01686693	0.02455407	0.008995355	0.006387951	0.09459712	0.01257382	0.01555501	0	0.008531205	0.05236165
ZFP57	12.01034	0	0.0815417	0.01491768	0	0	0.008395392	0.1567576	1.721786	0	0.03699677	0	0	0	0	0	0.1538146	0.07221073	0.008824652	0	0	0.02833816	0.02136654	0.009946403	0.01819409	0	13.6822	0.1710107	17.42645	0	0.1412099	9.551099	0.007787159	0	0	0	0	0.05106216	1.437812	0	0.01478754	0.02437829	0.2596796	1.421008	0	0.4953281	0.09008762	0	0
ZDHHC4	6.517288	14.31239	16.22139	10.91886	21.20173	20.3504	17.31638	12.00671	11.5847	15.23458	16.30578	4.946029	5.834598	10.33685	12.97213	16.58858	21.49999	9.563985	18.53766	15.37153	11.88393	15.46437	11.14462	15.51582	12.97074	10.4105	14.26979	22.16003	15.74868	8.544933	7.840312	23.23013	23.00126	9.552822	9.329096	8.190824	9.654445	8.064127	13.39105	10.87412	17.21145	29.74647	15.46395	13.74956	8.873238	11.82387	8.604478	10.77898	29.36122
CRYBB3	0.1089131	0	0.01837403	0	0	0	0.08323736	0	0.0466418	0	0.06877687	0	0	0.04014055	0.01913705	0.07802486	0.04575052	0.178986	0	0	0.01214942	0	0.1059209	0	0.0225485	0.03472411	0.0287403	0.08204083	0.01714739	0	0	0.076171	0.01930174	0.01615495	0	0.07772731	0.1487935	0	0.3008445	0.1133022	0.09163327	0.3625533	0	0.07262266	0.0422318	0.02612236	0.1826973	0.01910255	0
TCF3	27.5647	8.985194	17.15912	10.32925	15.47302	16.87206	11.39476	10.52109	12.2579	16.14952	18.00002	13.85179	7.059003	38.45377	28.67001	8.469852	9.940347	27.70965	39.18847	8.923227	13.30381	16.93996	38.3621	9.787418	12.23454	12.85686	10.2991	11.93289	17.68366	15.8035	18.60191	7.164499	17.5851	25.72053	31.76508	15.44344	11.69947	16.23248	9.273007	8.062214	15.79513	15.62477	11.88613	15.4976	11.23742	11.7487	28.2437	18.59946	11.22631
ZNF385A	7.599165	11.77772	9.937009	4.603498	17.32956	82.33927	6.271179	9.148563	15.23279	1.706976	9.416179	14.46931	6.759732	11.07879	5.234852	12.10272	5.781203	3.482091	6.44269	10.91137	6.58057	6.230671	8.878096	8.041612	4.624492	22.47755	19.08617	7.320279	16.0827	6.751863	8.133	22.83884	3.779631	4.035801	6.958917	33.81138	7.807602	7.607758	7.024614	13.65034	20.39757	5.625069	6.138156	18.89014	10.99946	32.15188	3.925225	4.678389	13.2211
PCP2	0.03939411	0	0.35888	0.361105	0.1300443	0.2987508	0.1354821	0.140539	0.3795848	0.1509241	0.09950697	0.07913317	0.1243992	0.6097948	0	0.2328295	0.04964419	0	0	0.1765966	0.06591709	0.8384052	0.5363653	1.845886	0.9542333	0.7159077	0.06237257	0.07418585	0.3535282	0	0.09494999	0.181838	0.04188887	0	0.1749217	0.6747392	1.453111	0.2197398	0.3515597	0.2151536	0.377841	0.1092802	0.1164062	0.09850414	1.008172	0.8787118	0.5286562	0.0621849	0.1122559
CAPS2	0.2117529	0.2246835	0.3000771	0.9082089	0.06524186	0.2319573	0.196897	0.9848586	0.5410734	0.6625239	0.08320264	0.3473773	0.1902011	0.5254878	0.2232417	0.2073217	0.9389151	0.05928738	0.04252693	0.6363489	0.9621766	0.04779761	0.228817	0.3930487	0.7160471	0.3555626	0.2756646	0.565363	0.1689156	0.419927	0.01814682	1.048509	1.536111	0.2826815	0.01492455	0.2283596	0.2430035	0.5282388	0.6898973	0.3451151	0.5819788	1.260969	0.2419418	0.4377065	0.3339084	0.1862229	0.03683627	0.5670022	0.2333156
DNAJC22	2.247829	0.1195056	1.326993	1.706649	0.07472225	1.033135	0.3423814	1.65991	0.5997911	1.111094	2.715848	0.19577	1.278673	0.07647233	0.5601314	2.584418	3.441498	0.0447763	0.05682434	1.761645	4.185224	1.046202	0.1803892	3.710491	2.53449	2.874665	0.6968633	0.9022606	4.148803	1.408056	4.540385	5.56184	5.586002	1.731907	0.2073982	0.282697	0.2164669	2.963613	5.635239	2.237028	0.1269613	0.272096	0.3567248	2.663323	1.097133	0.9138861	3.63177	3.913852	2.956302
MRLN	0	0.009922707	0	0.01090041	0	0	0	0	0.006874947	0	0.006758421	0.005374651	0.006759262	0	0.005641557	0	0	0	0.006448207	0	0.007163244	0	0.005204205	0	0	0	0	0.004030908	0.005055012	0	0	0	0	0.009524884	0	0.007637944	0.06140958	0	0.01364435	0	0.02161062	0.00593777	0	0.005352248	0.02489967	0.01540163	0	0	0
PI15	1.398733	12.16693	0.1959006	1.003495	0.1277764	0.008339223	2.352278	0.9467398	0.1681168	1.748329	8.305028	10.52317	5.172538	1.420087	1.731986	0.231605	1.149249	4.717784	0.196108	1.649724	3.865442	3.359386	25.80515	0.2359713	0.2349443	19.86789	1.138644	6.68619	0.02493034	6.476622	0.8990156	1.212645	2.937208	0.5578267	0.1004441	0.1192847	0.07210955	0.4324286	9.678728	0.9712107	0.2087179	13.79761	0.3171337	1.280218	4.461746	6.013327	45.00307	0.791528	0.5539974
NXF3	0.022317	0.008276427	0.07228716	0.02272979	0.005893672	0.01128294	0.07163465	0.02123098	0.2551773	0.00427497	0.01691139	0.008965882	0	0.06415544	0.01411669	0	0	0.08313086	0.0322703	0.08003443	0.01792436	0.004317832	0.01736309	0.07274471	0.01663319	0	0.07773575	0.02017283	0.012649	0.04509185	0.04303179	0.116123	0.03796847	0.01986152	0.01698757	0.06370729	0.0292692	0.03734518	0.01138061	0.04178942	0.009012597	0.01981053	0.02110234	0.06696382	0.01038428	0.006423168	0.004991448	0.02818249	0.04069991
NPIPB15	0.01849347	0.5915408	0.03743897	0.05650663	0	1.086921	3.074085	1.03362	2.209621	0.02656912	0.07006998	0.5758077	0.4555115	1.185962	0.1462264	1.053267	1.00213	0.2431349	0.05571145	2.224561	0.04332248	0.008945168	0.05395617	0.1130278	0.1493209	0.02653273	0.5856132	0.9542428	0.4280099	1.229976	0.01782962	0.2871315	0.4129573	0	0.2228879	2.177689	2.440616	0.05157818	1.09633	0	0.4574449	0.8926436	0.9945687	1.035833	1.204723	0.053227	0.5170342	1.761284	0.0421586
PEBP4	0.02368389	1.08694	0.10788	0.01206098	0.0469099	0.1796102	0.2443571	0.1971494	0.4716296	0.02268404	0.1346039	0.04757517	0.07478928	0.1963988	0	0.2545055	0.3482066	0.02594781	0.02853902	0.6193284	0.0713333	0.1031016	0.09213284	0.289501	0	0.1359178	0.4687329	0.3300461	0.0223729	0.1894208	0.04566744	0.3577802	0.2770213	0.09485108	0.2553973	0.06760931	0.2135506	0.148622	0.3170386	0.07391496	0.03586729	0.03941982	0.2659387	0.05922107	0.08265231	0.187456	0	0.2118529	0.3374433
GPAA1	23.70323	56.59726	103.8393	39.52818	120.5214	111.8398	125.1491	12.83944	29.58948	54.45018	61.32647	65.17665	111.3357	34.44511	41.61155	39.8423	122.4199	81.2415	30.08271	48.77502	63.27544	72.9275	43.75763	85.40117	52.6785	39.64053	75.59988	73.23702	67.41007	86.83118	86.78515	108.9907	71.07598	34.54012	196.8502	27.65282	119.4432	39.86369	46.06496	29.96136	65.01545	37.81153	42.79874	59.50064	69.58861	129.3533	86.07121	28.6438	63.91546
RNF113A	8.654125	14.01977	12.95145	20.89818	14.03837	16.45155	12.93455	14.33027	14.19679	16.44387	16.07163	15.95873	10.71085	17.8382	13.63644	18.31184	12.78215	12.42517	10.30205	10.77635	8.509365	10.98247	18.0884	18.70494	14.82471	14.1406	13.6468	26.3559	11.68027	11.32033	10.81063	8.336789	11.51509	7.7744	11.00863	13.2488	15.90382	14.06329	21.50245	10.72722	7.046212	15.21719	19.05541	9.388733	20.54011	12.38698	11.92835	10.34354	12.48932
KRBOX1	0.02673793	0.01983193	1.412777	0.7788494	0.9391385	0.02703612	1.017643	0.08902873	0.0549622	0	0.01350766	0.010742	0.2904508	0.07095181	0.005637724	0	2.475456	0.01757627	0	2.844708	0.2541224	0.5069719	0.6864883	0.01452587	0.05978455	0.04091852	0.7366131	1.832817	0.5354672	0.00900407	0.01031125	0.6462655	0	0	0	0.05342927	0.03506734	0.007457192	0.02045261	0.00834463	0	0.01186747	0.01264133	0.6953194	0.04976551	0.1923895	0.0299012	0.02251025	0.01828592
CAPN5	6.112939	31.62009	10.21801	1.115222	14.77864	4.72939	51.38636	6.586408	9.447222	2.219718	8.655278	17.43727	14.36923	1.354597	6.296604	1.983019	4.348689	4.781765	4.973252	4.477571	20.62464	5.671599	8.079731	8.697604	7.10518	25.76522	7.354926	10.67441	3.811936	48.34366	2.234365	10.05491	7.683371	9.326961	19.18892	4.127602	8.937804	7.478046	11.78265	1.891853	22.50413	9.224284	1.674335	15.2891	10.45124	12.29006	6.604937	23.77384	1.742646
PRDM12	0	0.1119691	0	0	0.01678602	0.02410157	0.07286631	0	0.008166082	0.05479075	0.1043597	0.006384027	0.008028671	0.02108352	0.006701058	0	0	0.0348189	0	0.009497893	0.02552557	0	0.01236314	0	0.007895617	0.006079524	0	0.02393962	0.01801308	0.032107	0	0.03734102	0.01351745	0	0.03225535	0.009072372	0.08336283	0.0177274	0	0.1388592	0.03850374	0	0.03756404	0	0.01478795	0.02744114	0	0.02006694	0.02173484
SNX18	6.508641	4.315194	21.44957	10.3948	1.977549	1.620975	2.193954	9.036042	10.63519	9.902606	6.328734	12.6051	7.134122	11.93555	5.473898	4.961916	21.03755	9.243049	5.117155	4.496913	3.304643	7.137166	8.917923	5.932964	9.238472	11.73579	4.863439	13.68037	1.901473	3.942193	12.78747	5.174876	4.846683	11.06095	3.311514	8.497948	5.253913	9.352635	9.849738	5.416156	5.547932	26.8683	10.74476	5.37441	5.012411	5.813784	6.544141	9.45033	5.653575
OR2G2	0	0	0	0	0	0	0	0	0	0	0	0	0	0	0	0.03545469	0	0	0.01987859	0	0	0	0	0	0	0	0	0	0.01558364	0	0	0	0	0	0	0	0	0	0	0	0	0	0	0	0	0	0	0	0
SLC45A2	0.01445174	0.008932562	4.63719	43.33289	79.25691	257.79	2.451948	0.0916565	20.23779	52.98579	13.08066	0.7644574	76.02938	26.10938	0.2488519	23.01508	20.93164	30.4894	39.35052	1.094139	0.1321933	52.69686	8.638955	32.62163	20.10007	18.35652	41.2399	61.68757	54.87107	1.500554	49.90327	0.7317592	0.06146779	57.53018	62.69111	0.4744292	19.76718	23.60577	0.7308288	35.87894	12.38259	91.17419	43.05098	0.01927268	31.98627	65.87148	0.2855194	0.09125021	89.25865
MDM1	1.48512	0.5102179	0.9219083	1.862591	0.187217	0.261215	0.9311489	2.703389	2.077803	1.694019	1.177598	0.8930424	1.065434	3.722508	1.122336	1.02778	2.362135	0.4133523	1.259645	1.393268	0.9956127	0.6114048	2.007556	1.628651	3.155271	1.500923	0.4756039	1.8663	0.9466258	1.209833	1.142204	0.9499148	1.402855	1.011605	0.2530437	1.327417	1.335543	1.890034	2.38354	1.612467	0.9025478	5.962319	1.323622	1.329173	1.257958	1.238054	1.427014	2.167286	1.199734
STIL	1.189358	1.14073	2.346609	2.699722	0.7040088	0.6002197	0.2697223	4.830865	1.027461	3.928094	1.766559	1.155541	1.856754	3.86157	4.250929	1.148181	2.009308	2.49731	1.35254	0.6225126	2.428597	1.100453	4.395811	0.4250924	1.624884	1.081843	0.7757989	1.437352	2.77924	2.469628	1.777225	1.081499	0.4223244	1.905677	1.078951	1.934835	0.4989593	1.231124	1.458501	2.974205	5.472199	1.772405	2.204345	1.07732	0.7281815	1.376094	2.005962	3.648118	1.631219
LHPP	1.583863	2.010618	1.33667	0.5679584	5.435604	4.894642	1.877864	5.434014	3.430402	6.676275	2.264475	1.610245	1.48212	8.452125	0.9879972	5.472228	1.747087	0.4242696	0.7186229	3.454606	1.24412	0.8878564	2.715383	2.845418	0.8899278	3.248375	2.97984	1.767734	6.079874	1.705089	0.5824285	1.176505	1.684167	1.109755	5.020993	4.311341	3.491742	1.798275	1.673647	3.196681	1.126007	3.618069	3.895191	2.734527	4.459747	2.953614	0.4027523	2.595949	1.831809
PDZK1IP1	0.01094433	0.05073484	0.0664685	0.1560547	0.02890276	0.9268097	0.06273191	0.05205872	0.02109098	0.1153053	0	0.07694572	0.1797127	0.3751244	0.18461	0.04704281	0.5149002	0.02398097	1.200097	0.3597839	0.4981095	0.09528657	0.0212873	0.04459281	0.1903294	0.06280765	10.67412	0	0.02067704	0.05528298	0.01055147	0.6613211	0	0.009740155	0	0.8904047	0.520322	0.1984038	0	0	0.3314856	0.06071969	0.03880747	0.03283928	0.178237	90.10411	0	0	0.01247461
TBC1D30	0.1455869	0.4066273	0.5452548	0.06301892	0.1658065	0.07590544	0.1293461	0.2770044	0.206915	0.1498988	0.0850406	0.1992306	0.07355778	0.5352275	0.1592416	0.3696053	0.1116095	0.1515282	0.1381525	0.3535132	0.2728394	0.05809601	0.3964439	0.1013376	0.05425407	0.128806	0.1642365	0.08499119	0.07220227	0.2834361	0.1473789	0.9545597	0.207054	0.1052743	0.08311496	0.1636426	0.1461886	0.07105718	0.1252841	0.1363085	0.09002905	0.3230894	0.0688315	1.204963	0.06774278	0.04975875	0.785562	0.6051763	0.1182347
SLC25A52	0.02386345	0.01106243	0.1690856	0.1093718	0	0	0	0	0.007664602	0	0	0.01198396	0.03014252	0.05277007	0.01257909	0	0.01002419	0.0392168	0	0.01782925	0.02395804	0.01154259	0.01160392	0	0.04446448	0	0	0.02696338	0	0.0100451	0.01150342	0.0700958	0.01268734	0.05309455	0.01513727	0	0	0	0.01521153	0.01861884	0.08432484	0.01323956	0.01410289	0.02386802	0	0.01717065	0.01334332	0.02511283	0
UPRT	4.44005	3.569068	2.904105	4.629983	1.346173	1.45756	3.493384	5.631095	4.290769	4.642118	2.202248	4.403537	2.786577	5.174082	5.655902	6.160118	3.660009	1.934802	3.155102	3.629493	4.373754	2.020975	6.246839	4.161469	4.200558	4.864884	3.272396	9.865794	2.552352	7.513515	2.91644	3.600071	5.183285	2.984714	2.127357	5.287796	5.43415	3.837727	8.693222	4.563922	4.15088	6.19395	4.253701	4.067576	4.43268	2.55743	4.392174	5.628119	7.092845
TESPA1	0.1158814	0.2148775	0.05072329	0.7049591	0.9677163	0.01187572	0.03949427	6.607086	5.315341	0.04499566	0.04746631	0.6354196	0.5538425	15.78031	0.6042394	1.756817	0.2657536	0.01715654	0.04906155	0.4258761	0.06079064	0.01211914	4.791176	0.153133	0.1828515	3.588731	0.6297644	0.320849	0.05029561	0.147656	0.1932483	0.04468395	1.621841	0.06410863	0.6794421	4.577574	0.1694381	0.3712346	0.6388542	0.9530066	0.4047401	0.5456096	0.488642	1.581927	0.5027728	0.06309915	0.0805565	0.1087648	0.1999115
CA8	0.05442831	0.03280087	0.1404884	0.01385877	7.276794	4.843108	1.023288	9.359174	0.03146688	15.00838	1.780397	0.01366665	15.89838	2.726136	0.02869068	2.593956	0.07087652	12.12896	0.08198244	0.008133074	0.01457175	0.3870011	0.5002166	0.1626305	0.3853793	0.02082366	0.3576311	0.08609818	2.915259	0.0229111	0.002623726	0.009135778	0.02315007	0.002421986	0.02762035	0.04272784	2.913353	6.933475	0.06245067	26.66882	0.6951357	0.5254295	4.754164	0.02721937	4.666304	11.09102	0.009130129	0.04295844	0.6389984
LZTS3	1.312711	0.595013	4.505952	2.415499	3.189386	3.030784	1.381135	0.4925942	1.422279	4.182594	0.8584297	2.478702	1.363341	1.025671	1.743756	2.47017	0.5538739	2.927519	2.056357	3.203862	1.00552	3.115485	2.019938	1.279716	1.395102	1.442512	1.625779	7.293125	1.303428	3.32281	6.988865	1.672122	2.490804	1.375971	8.349107	0.4871536	0.8751707	1.899726	2.294624	0.951376	2.008608	0.9969599	11.04035	1.601814	0.4411442	0.927753	4.387728	6.109028	1.256858
MAGEE2	0.04898427	0	0.02124982	0	0	0.03537897	0	0	0	0	0	0.01405678	0	0.007737186	0	0	0.01763704	0.03066664	0	0	0.00468366	0	0.006805499	0	0.1043106	0	0	0.005271187	0	0	0	0.07047426	0.01488182	0	0	0.00998808	0	0	0	0	0.01413002	0.007764777	0	0	0	0	0	0.007364123	0
LAMTOR2	14.31518	33.16029	47.12616	38.73501	126.6664	122.1591	36.03321	16.71085	26.85585	40.2101	33.33947	33.4494	31.64326	21.96293	29.59528	55.75749	25.10138	23.82509	34.36763	43.66468	27.7989	48.77614	37.11441	48.21969	34.53119	26.16986	64.2007	30.36272	26.72507	39.36148	25.96716	18.48025	33.77178	37.22687	40.34866	31.9296	79.82458	27.51709	43.79759	44.86406	12.12132	32.84935	49.9064	43.3588	64.67457	41.32725	38.01468	22.88492	38.27209
MOCOS	0.3056885	3.540392	2.457641	12.99218	3.321798	2.72994	7.474048	2.657838	17.22223	0.8471519	1.151895	5.133892	6.09251	0.4377244	0.5468089	1.281652	3.391257	0.07960949	0.1690804	4.623981	11.67562	0.5187201	1.040515	2.977705	0.9430844	2.255179	1.666215	0.6266242	3.436807	4.883389	1.44942	1.204938	0.6527588	10.94016	0.02860923	3.165089	1.458252	3.899429	0.3833278	1.524871	0.2630915	3.188989	8.772213	4.912002	6.569825	2.585365	4.152678	0.3770663	14.11431
TUBB	294.1248	152.8855	434.4903	402.9881	709.4585	557.7588	252.0037	315.6107	366.6095	317.6663	452.7159	257.5966	258.5807	351.6656	625.5151	441.8791	346.9106	639.0797	525.4584	169.5603	219.2352	498.956	514.2425	319.9287	283.4539	270.5354	424.5825	262.0395	484.7043	430.1173	159.7028	256.4304	286.8896	370.8282	553.3553	357.3647	170.3744	375.3449	471.0056	223.2468	776.5798	619.8917	384.1179	308.8631	441.5162	388.1393	481.3314	439.3123	607.4038
SLC44A5	3.095621	0.01621517	0.09610267	0.5165735	0.009897327	0	1.603961	0.1010182	0.03691396	0.01675104	0.01577752	0.1380182	0.06311793	0.5027733	1.093127	0.03221824	0.09445715	0.3558503	0.5419196	1.08269	0.1956541	0.004833998	0.04373714	0.04411377	0.6238227	0.01433837	0.03560257	0.0131742	0.004720366	0.05679254	0.002408796	2.203788	0.5632221	0.02223582	0.003169719	0.02852922	0.2375688	0.06619842	1.140327	0.01949377	0.7012542	1.508154	0.05315619	0.5597675	0.03487694	0.6867415	0.01397035	1.987745	0.002847831
NOTCH3	12.29181	11.6215	5.117904	1.656824	9.864048	6.742131	2.986464	3.211492	8.410326	3.119328	6.908327	9.10484	7.690042	11.35673	6.865276	1.748078	7.082458	25.95158	28.40589	1.264209	8.868411	18.6119	12.09586	2.129746	3.652274	5.58595	11.44035	25.51441	4.502451	10.50058	2.929938	5.979757	4.679775	5.375012	10.21045	3.644231	3.405683	2.593212	4.713783	4.188025	4.913578	9.913784	4.039546	24.32862	1.317422	11.26136	5.676765	37.07301	3.929892
AC008878.2	0.2338973	0.01548975	0.01691113	0.01701597	0.0220606	0	0.01915255	0.03973484	0.01073207	0.01600164	0	0	0	0	0	0.01795317	0.02807198	0.01830395	0	0.02496474	0.01118211	0	0	0	0	0.03195945	0	0.05033928	0.01578216	0	0.01610723	0.02804257	0	0.02973746	0	0	0.1095575	0.04659558	0.06389813	0	0	0	0	0.01671015	0	0	0.1868349	0.0351633	0
NRROS	4.521279	4.377402	4.111217	3.519781	23.52333	6.035905	8.704654	3.807335	23.90523	3.667378	5.566791	16.44781	10.86855	13.92074	4.874916	10.36216	17.14304	8.437478	14.91718	38.27336	2.790848	50.42455	24.35216	8.167973	3.76883	28.3367	7.141402	5.336742	16.00607	6.761337	7.649073	5.99582	9.678467	13.7368	3.389428	10.86879	3.280514	10.21154	7.411964	8.042615	11.12791	13.06423	7.018791	20.86354	11.19839	2.692866	13.38435	2.009057	9.000065
FKRP	3.654945	3.566708	6.596598	5.328294	4.13495	2.807014	5.887254	1.96691	3.273038	2.889516	3.078689	5.108216	2.316151	3.537721	4.202652	4.087345	3.541627	7.407987	5.456726	4.031316	4.519414	4.797226	2.68096	4.825215	3.793713	3.916539	6.036974	2.774154	4.877572	4.996264	4.628649	4.746684	6.949423	4.024653	4.758689	3.709234	2.965492	5.800861	3.502614	3.629845	5.122323	4.220536	2.855606	5.260412	3.408558	2.1663	8.136594	3.116156	6.919786
EHBP1L1	21.62706	20.46487	4.811159	8.809402	12.00685	3.239653	31.68935	14.53108	24.01277	3.590224	8.611675	9.863663	11.97187	24.24971	22.63218	6.504961	9.71578	3.49218	4.548008	20.32159	20.54396	3.984982	13.03884	7.660506	16.84089	22.48843	9.573208	5.983144	14.13509	14.6189	10.52719	15.04201	12.92346	9.638369	4.678103	22.35934	8.34245	10.31372	6.966298	12.25898	15.80864	11.5326	10.3648	17.30684	11.05821	12.06547	7.790654	14.72911	12.3389
TRIM43	0	0	0.009471036	0.009529755	0	0	0	0	0	0	0.02363438	0.0187953	0.1181866	0.01034538	0.00986434	0	0	0	0.06764867	0	0.01252503	0	0.009099624	0	0	0	0	0	0	0	0	0.01570517	0	0	0.03561129	0	0	0	0	0	0	0.01038227	0	0	0	0	0	0	0
FUT11	7.772814	6.728064	7.871052	2.676949	2.907659	1.871695	3.847181	5.831796	6.2799	3.748431	2.007892	5.395576	3.174161	5.638468	5.099197	4.191806	3.180258	2.763687	3.646066	3.209011	11.29729	4.812362	4.267479	2.368208	4.435478	3.620667	3.877236	3.684435	4.475177	4.681846	3.186023	3.897855	4.764761	6.946119	3.094536	5.98866	4.902677	3.15118	3.007559	3.641223	5.206871	3.898051	2.693649	4.206139	3.929957	2.850615	3.602412	5.79161	3.20043
PAXIP1	0.7931807	1.867232	1.632181	4.343451	2.023586	0.6827952	1.210513	2.550208	2.508794	2.291591	1.972605	1.745753	1.06167	3.064065	1.627695	1.234675	2.810837	1.544889	3.067937	1.12426	1.873384	1.160441	3.718858	2.052586	3.728261	2.389919	1.155063	3.530776	2.084403	2.559763	4.297157	1.573789	2.230008	3.089442	1.93594	1.793701	1.913053	2.250867	2.378219	1.576434	1.515926	5.047115	2.415155	2.309806	2.456693	1.103868	5.351316	3.910762	3.806091
ITGA3	98.19437	161.6807	20.0128	59.5374	56.02116	3.803028	223.9972	23.83208	25.91348	20.14214	20.4078	86.928	58.83183	10.36919	95.29887	19.59308	5.008459	3.741523	3.69726	10.75553	78.90599	2.12636	3.764714	30.99153	177.8666	74.53044	11.49546	11.40741	45.98058	52.83575	14.37427	13.81846	1.012408	31.27778	2.588948	37.10254	5.443384	90.85572	2.343736	53.72398	62.36701	6.955263	43.02571	24.51235	83.31195	25.00255	1.348448	5.852935	84.70362
EZH2	2.540624	3.062181	4.717083	15.34492	4.181952	2.595351	1.735546	13.99702	5.721029	6.840096	3.709814	2.621658	11.72869	12.6024	4.421306	3.306084	6.388734	16.64749	17.86541	2.995504	4.302403	1.090844	10.19469	4.041458	4.50046	4.726917	2.711096	8.884621	5.171487	4.069779	7.965662	2.687175	1.857756	6.324846	1.373163	10.81929	2.573233	5.013435	6.384811	4.485872	7.417541	11.90974	9.115744	4.800262	6.089	6.641169	9.049013	16.26159	5.986107
MLXIP	8.765939	3.441898	16.45041	18.98471	11.57494	15.16528	2.570342	8.457804	5.506666	16.19878	12.59632	8.321189	12.33913	11.63191	12.67923	7.094358	14.84029	6.400924	7.678412	5.242864	5.866366	9.296852	8.652792	8.865055	10.29849	15.84641	18.21574	15.9617	14.36749	8.954005	16.79561	8.071112	5.826122	24.02181	9.739647	6.171118	4.675872	10.02864	19.02799	12.38598	7.664072	7.149713	20.496	8.243487	8.884496	12.86242	7.582932	12.59801	16.90256
CCR6	0.0148963	0	0	0.01137888	0.03442206	0	0.004269214	0.3365709	0.1339655	0.003566859	0.009406775	0.01496152	0.02351987	1.272335	0	0.004001867	0.01877222	0.004080056	0	0.005564786	0.01246279	0	0.3440674	0.005057932	0.01387805	0.02849579	0.005896318	0.02244184	0	0	0	0	0.1663165	0	0.02834746	0	0	0.01038643	0	0.01743368	0.00375987	0	0.01760692	0.0372479	0	0	0	0	0.01273437
BTN3A3	2.389342	4.984988	3.508153	21.17092	6.398136	1.61019	1.782487	12.85382	47.3104	1.790283	2.817421	16.1393	5.076907	11.82513	3.293145	5.771802	13.8178	0.9447011	0.6703491	8.055059	8.675565	3.086374	8.01527	9.708959	2.916193	15.40142	10.5652	21.79684	0.9590631	9.275578	2.550288	6.358913	17.22558	5.56491	1.559738	24.06714	10.10052	12.48989	23.59596	6.41518	4.922903	7.777786	3.964946	16.12489	3.779276	2.633871	0.5319147	1.021581	7.0416
TMEM271	0	0	0	0	0	0	0.06769868	0	0	0	0	0	0	0.03264715	0	0	0	0.06469913	0	0	0	0.08569236	0.02871589	0	0	0	0	0	0.05578533	0	0	0	0	0	0.03745978	0	0	0	0	0	0	0.1965814	0	0	0	0.08498345	0	0	0
SLC22A9	0	0.006177536	0	0	0	0	0	0.01584683	0	0	0	0	0	0	0.007024479	0.01431997	0.005597757	0.0364994	0	0	0.07135343	0	0.02591967	0.009049458	0	0	0	0.005019009	0	0	0	0.02795946	0.04959451	0	0	0	0.1092328	0	0	0	0.04036209	0	0	0.006664251	0.01550168	0	0.2160862	0	0.007594617
TUBA4A	5.706404	0.9765717	6.900909	2.070926	4.050249	3.915944	0.5926912	11.22264	9.59657	0.2291149	0.2290258	2.549867	2.246682	32.83524	2.652088	3.225656	4.878392	0.2029005	0.2603564	3.49379	0.6197725	0.3844427	9.951058	1.4987	2.1759	6.638923	12.1993	2.226245	0.5029706	0.7730763	0.5170503	5.27804	3.384665	0.4017509	1.771933	14.12004	1.005719	1.506503	1.141175	3.913425	3.073446	1.352857	2.740777	6.938526	4.272794	82.125	0.5091399	0.1421101	1.033475
RECK	2.452464	2.778269	1.40197	2.919435	0.7219236	0.6679968	1.337085	3.554168	2.122265	3.027177	0.8384635	1.927154	1.749483	3.137637	2.634929	0.8980507	2.274736	1.371969	1.79446	1.233221	2.399454	2.939156	4.504319	1.594714	1.875722	4.180946	0.4864029	1.841481	0.7353467	2.097562	7.274008	2.39034	10.56952	1.686785	1.525942	2.185005	1.105444	2.737415	1.483642	1.69003	1.379956	2.796388	1.058559	3.549203	1.102386	0.6294258	2.75134	4.084998	0.7567103
ETFRF1	2.986763	7.047156	3.656342	7.039521	1.56743	1.589087	4.104377	6.708904	5.477063	4.792238	5.045701	3.153678	3.442145	4.509	2.119393	4.553728	5.656572	3.04852	4.544943	9.317071	5.621311	2.154668	3.730189	7.072933	4.502897	5.267905	3.597223	8.662826	2.248708	6.71071	4.688497	4.681199	5.958225	3.424909	3.214325	6.321758	9.908092	4.22733	7.168044	5.447429	9.909815	4.737524	1.848102	3.229897	2.553842	5.12475	2.804841	2.914789	3.804472
ZNF592	7.685163	7.484027	11.00079	7.732725	7.296629	6.561319	4.739994	9.115966	12.37041	5.752186	6.013782	6.156393	6.918788	12.36078	7.255607	7.131519	6.937678	5.254943	14.90742	3.428929	5.940177	10.89161	9.079096	5.260928	6.287389	9.140187	6.151343	7.822135	7.762388	5.50406	6.515776	5.137727	9.646983	8.230922	8.227961	5.586801	3.263956	7.017813	5.730109	5.159828	8.095019	11.09954	6.728084	6.703552	2.849432	5.251327	4.182505	13.42423	9.143467
SMAP1	3.301905	1.39917	4.716681	3.482398	0.5493678	1.219038	1.253076	4.128929	2.415033	1.677253	1.409174	4.053331	2.594158	3.726082	3.584726	0.7722324	1.804864	1.172693	2.415528	1.8142	1.344224	1.200119	5.182779	1.422933	2.170606	2.785564	1.539026	3.723709	1.875767	2.327656	1.848766	2.228323	1.729363	2.548138	1.784998	2.904397	0.9486955	1.719434	2.521865	3.311025	2.310255	2.136183	1.761373	2.42867	0.9855508	2.155406	1.586143	3.645929	1.513196
ZNF239	0.5143529	0.8490776	3.549234	3.660679	0.6211963	0.3171276	2.617448	1.10396	0.535902	0.01802337	0.9189621	0.3339032	0.2376922	1.567401	2.314523	1.017814	0.6956122	5.442772	4.46705	0.8341944	1.473606	1.165061	1.628771	2.172411	0.911637	0.3179768	0.3972553	1.45056	0.7169716	0.7868369	0.04233203	1.426617	2.034298	0.5638265	0.04774666	0.3133566	3.588871	1.871883	1.207519	0.3425822	0.5699597	1.705233	0.2891458	0.3513327	1.444752	0.1354011	5.169823	1.828477	0.6148703
THSD7B	0.03957182	0.03884694	0.009424809	0	0.006147341	0	0	0.01107239	0.0269151	0.002229485	0	0.007013837	0.01176098	0.04117954	0.02944858	0.007504166	0.03324543	0.02040209	0.002804937	0.0208698	0.04518163	0.01576287	0.04074844	0	0.01156607	0.01113216	0.003685526	0.005260272	0.004397809	0.01567755	0.006732588	1.525734	0.01980134	0.01864474	0.005906245	0.009967398	0.02671285	0	0.03561132	0.007264679	0.009400508	0.01808029	0	0.034923	0	0.006699627	0.007809427	8.010273	0.005306459
PTGER2	0.8082164	0.45432	0.07085852	0.2268567	0.3865467	0.04826161	0.1094321	1.347064	2.861596	0.02438099	0.1285986	0.7158784	0.2009603	3.433746	0.3891329	0.4171554	0.5667293	0	0.1226958	0.4659613	0.1277827	0.05540723	1.497755	0.09507603	0.1897247	1.716505	1.108355	0.2013368	0.1202328	0.4500433	0.1043029	0.1281817	0.4330832	0.1472563	0.3067975	0.626753	0.1982269	0.3194802	0.4056614	0.2581943	1.31714	0.1977208	0.7221045	1.775871	0.2220884	0.1556884	0.06405119	0.3348547	0.3409255
KDM3B	9.226101	9.111111	16.07436	13.32298	8.212197	4.679989	8.040692	13.42335	11.91921	10.62021	14.78817	15.30451	15.07717	18.29273	8.96596	4.546093	16.86245	11.55263	15.65777	2.968769	6.767882	21.3635	16.11305	8.148798	13.01748	13.95622	8.41967	17.02662	8.448356	11.39879	13.77407	8.023381	16.74091	16.45714	11.43641	9.647237	8.918954	13.92436	14.0254	6.06167	13.14687	24.47801	20.52708	9.813138	9.446948	7.049612	14.79218	19.7969	17.23996
ZNF274	1.760202	2.145013	1.909799	2.283269	1.47136	1.534915	1.578351	3.588953	3.649311	4.259954	2.669125	2.81879	2.760109	4.700527	2.638205	1.233941	1.754881	5.752267	1.989042	1.907758	1.424614	3.70888	3.076542	1.274845	2.160703	2.49286	0.6817794	4.285006	1.147168	3.143434	1.15805	2.15564	3.15895	2.82043	1.454386	2.857432	4.390439	4.759073	4.967246	3.227083	7.318227	4.174518	3.134142	2.315903	2.952749	2.83203	2.395083	2.347248	2.26034
GXYLT1	2.521178	4.336335	4.685377	4.663112	0.4656826	0.4988213	1.429474	5.30224	3.239067	4.077518	2.240317	2.905407	3.028119	3.959715	5.008309	3.29801	3.640123	2.681678	3.516101	1.533908	4.7715	1.921108	3.205248	2.309404	4.897166	3.353121	1.040321	4.076555	1.983032	2.62975	4.02954	3.310381	4.176397	2.527755	0.8096149	2.747599	2.336767	1.975977	3.623673	3.328155	2.433081	3.887651	1.99242	3.575678	2.398019	1.821635	3.80074	6.083968	2.146301
KLF7	9.513794	3.590333	2.268629	1.266817	0.8391413	0.5047052	1.33433	2.841011	2.666571	2.197072	1.223236	5.331526	1.538894	3.637249	9.116365	0.5861279	1.09778	0.8637914	4.627407	0.2640624	4.469537	1.701311	2.288729	1.197747	4.073702	2.333833	2.267949	2.429346	0.5617984	3.717925	1.322027	3.148713	1.308125	2.859641	1.815096	1.595852	1.18112	2.521172	2.008134	1.86666	1.827036	4.198884	3.110997	3.438131	1.794774	2.384138	1.238944	5.743561	0.4260923
MEOX2	0.635813	1.056413	0.08283747	0.1731137	0.1662487	0.08752404	0.07938347	1.257655	0.8492072	0.1567649	0.07155546	0.8725381	0.3657734	5.714465	0.2123753	0.4261796	7.716302	0.4620941	44.59616	13.96897	29.50658	0.2009657	2.74888	0.2992475	2.009694	0.4094389	0.4584883	0.4789379	0.1546146	1.727733	0.2427681	0.3011436	86.89276	0.6330867	0.6069683	1.105189	0.1032032	0.1053433	0.8587398	0.3143456	1.417317	1.45292	0.3273901	33.91233	0.01464599	0.1630662	0.6617542	8.300831	0.4592252
SLC12A4	14.2605	13.79126	6.291099	7.821356	4.567932	12.29276	10.44496	6.450376	5.823564	6.437773	5.06135	17.37649	21.29721	5.24041	9.347645	4.025184	10.04788	4.720962	6.355673	5.223118	16.3576	9.927781	5.452309	6.061093	10.64176	6.075219	10.6572	7.568963	12.43558	12.2739	12.1267	16.13203	7.734057	4.586073	8.214526	5.338324	10.41919	6.265522	5.087333	8.718799	8.373525	5.909382	6.057101	8.310575	6.521683	5.687951	7.7055	12.55616	4.706204
OR2B6	0.06682779	0.04646924	0.1183779	0.0680639	0.0661818	0.04223318	0.05745764	0.2384091	0.1180528	0.09600984	0.1688027	0	0.1688237	0.110834	0	0	0	0.03660789	0.02013182	0.2246826	0.391374	0	0.2274713	0.06807268	0.02075324	0.01597973	0.07935618	0.03775446	0.07891078	0	0.01610723	0.098149	0.01776497	0.08921237	0	0.04769255	0.3834513	0.04659558	0.04259876	0	0.03373505	0.1297674	0.1579763	0.05013045	0.07773879	0.2404256	0.3736697	0.05274494	0.03808595
CCKBR	0	0.06045377	0.1380024	0	0	0.05244549	0.02718147	0.01409801	0.003807763	0	0.05240513	0	0.007487379	0	0.01249855	0.006369826	0.07470001	0.006494282	0	0.1328632	0.3531021	0	0	0.01610156	0.04417977	0	0.009385251	0.008930245	0.02239818	0.0548943	0.01142976	0.9601333	0.006303053	0.005275459	0.007520174	0	0.009717814	0.8018125	0	0	0.005984636	0.006577395	0	0.0177864	0.0275819	0.08530354	0.03314472	0.1247602	0.006756491
ASB8	5.294758	9.186083	10.15765	10.56968	2.430477	2.229131	5.359095	10.81602	8.370668	6.594445	4.075488	6.07212	7.218112	10.73774	5.801251	5.309017	13.58423	4.855862	5.257258	4.816136	6.649513	4.250393	5.703543	6.73095	7.892526	7.671934	4.170248	11.25447	4.932559	5.394458	7.131722	7.116254	7.382553	8.454526	2.384007	7.656282	6.565409	11.48608	12.97509	7.583192	5.936585	12.99789	7.496213	6.828658	4.542156	6.151059	5.559432	8.773316	7.307947
RGS7BP	0.01078188	0.09996351	0.003637881	0	0.01423687	0	0	0	0.03693851	0.006884469	0	0.01082908	0.02269809	0.1033168	0.01515581	0	0.07850409	0.003937501	0	0	0.002405469	0	0.1817514	0.00488121	0	0.07562544	0.005690304	0.02436495	0	0.003025688	0	0	0.003821559	0	0.004559502	0.01025951	0.01178388	0	0.01374561	0.005608186	0.007257003	0.04386682	0	0.02875718	0	0	0	0.03025698	0.00409648
UBL4B	0	0.03948942	0.04311308	0.03253528	0.04218082	0.08075166	0.0366205	0	0.02736024	0.06119166	0.0268965	0.08555805	0.01344993	0.03531989	0.1010327	0.02288483	0.3488864	0.1283258	0.3079433	0.9864957	0.09977653	0.03090259	0.03106678	0.07230995	0.03968109	0.06110785	0.2360283	0.01604181	0.02011745	0.07171577	0.03079772	0.07149148	0.0339674	0.0189531	0.04052651	0.121587	0.0872828	0	0.02715022	0.03323173	0.03225144	0.4017195	0.4027434	0.3301555	0.02477332	0.1072643	0.01190788	0.0448225	0.09709599
ELAVL1	14.12694	11.40988	15.18598	14.49037	15.14374	11.97227	12.09251	15.84544	13.79533	14.66592	16.13366	11.03995	9.206312	17.33687	24.12309	14.7138	12.48621	19.09276	22.67485	11.08082	15.27164	20.26221	24.51751	12.80734	10.36295	11.45964	13.81541	12.99625	20.14163	16.9075	14.23852	9.219268	14.49085	16.81634	12.42402	15.02105	10.68854	15.0826	14.3286	10.70577	18.10285	14.47131	15.06467	12.16398	12.78388	12.10164	28.08051	18.97245	15.57141
DPP4	0.5781158	0.5097793	0.3498365	0.320005	2.530737	18.11669	0.1080557	2.069908	1.247303	0.02708363	0.34523	0.590114	0.218276	3.678895	0.1921193	0.2532225	0.4936106	0.2375165	0.03407418	0.5352193	0.4584376	0.07598661	2.102262	0.5931523	0.3200365	0.4688067	0.5372583	0.2106381	2.255692	0.3967705	0.2059821	0.717227	3.076976	0.2544574	0.1155951	0.7847991	0.3760148	0.1095354	0.2483468	0.2255299	0.1903279	0.5090029	0.9284145	2.136924	1.425418	1.510174	0.1370321	0.3438688	0.2757563
PI16	5.466439	0.1877102	0	0.0687352	1.113909	0.3753175	0.1005755	0.4494195	0.1170495	0.03878271	0.1022805	8.371123	0.09376882	1.149118	0.01422969	0.05801677	22.37291	0.06654411	0	0.07059069	0.08582224	0	0.7350873	1.072407	4.07422	0.1290986	0.8334441	0.3304325	0.01912538	0.920419	2.713184	0.02265532	0.1148172	6.486642	0.5222683	0.6164855	0.01106381	0.03764411	0.8947931	0.08424785	0.1975931	0.09734939	0.4227662	33.91192	0.6594463	0.09711873	0.1132065	0.04261213	0.1615387
DDA1	13.54984	7.575052	13.16432	12.37752	22.15564	18.66265	11.53318	7.875332	8.756823	11.40683	8.407299	9.592103	5.250891	9.760574	12.81931	11.17156	8.337047	10.57199	9.808061	16.24582	13.07985	11.47813	10.18706	11.79894	8.485933	9.481755	11.39628	6.928255	11.91025	13.16589	7.877023	7.00636	9.113733	9.407654	7.836983	13.75846	7.853637	12.83556	8.83585	16.95994	16.87105	9.297632	9.580125	11.83312	18.24375	13.0192	17.10202	9.3404	11.72481
CREG1	12.72268	24.2809	29.91077	19.11202	7.769714	19.2036	19.85392	34.21356	51.30401	11.50143	22.64947	34.9656	18.3925	36.73098	11.5365	21.75015	26.23229	13.49622	14.28663	42.89538	27.40369	26.06546	27.76981	28.27711	20.87322	56.87398	17.12175	35.64849	4.717773	23.01901	28.48326	25.6643	33.77427	18.02379	7.15302	34.77282	26.71265	32.4299	42.57632	30.25927	8.967236	33.3083	21.30062	57.81055	11.48304	36.02799	7.261245	17.51077	12.42614
LRRFIP1	22.02995	10.09047	12.42993	7.997688	2.594798	1.995701	9.793242	12.9894	15.93531	15.85756	4.990424	16.17078	10.0322	15.80281	22.58389	11.1467	9.277884	10.53287	16.23452	11.8977	10.34857	11.6363	18.62235	8.252861	12.80963	13.549	3.197172	9.021916	9.261608	10.02646	8.610915	12.69975	6.386738	3.929685	2.727907	14.12608	11.82401	8.569487	10.11209	15.30325	15.29775	8.161424	6.017695	10.86035	11.32815	8.860558	13.70898	9.193177	4.904784
APOBEC1	0	0	0	0	0	0	0	0.08420747	0	0	0	0	0	0	0	0.0190235	0	0	0	0	0	0	0	0	0	0	0	0	0	0	0	0	0	0	0	0.02526793	0	0	0	0	0.01787313	0	0	0	0	0	0	0	0
PPP1R13L	2.733498	0.8438156	1.766514	0.8441371	2.192917	0.9487358	0.3262708	0.4686216	0.817689	1.261121	0.7426043	7.796622	0.7229442	1.352099	5.757019	1.290573	2.023224	0.4351698	0.489933	0.7898125	0.990137	0.8078276	1.940571	0.5352201	3.150772	1.576486	2.312526	0.5960432	1.229051	1.079549	1.44433	2.99491	1.310301	0.2310267	1.424447	1.848124	0.492225	0.7937731	0.701762	0.4782806	2.137718	0.4719725	0.7467301	1.754904	7.458336	15.55931	1.318589	1.069678	1.379609
PRIM2	2.320057	1.603891	3.642085	5.302946	1.469415	1.658007	1.380091	4.563488	4.323716	2.002485	3.658437	1.977973	3.322394	4.451834	5.599339	3.591104	3.929457	4.850903	3.112612	1.698126	1.144313	1.921434	4.063338	4.676171	3.020189	2.47065	2.076932	3.279339	3.650599	1.257665	1.47276	1.658435	2.140681	2.418923	1.086647	5.08755	3.516029	5.990971	4.264732	2.688936	6.114639	6.604278	3.467643	1.831442	2.863609	1.722749	3.197915	3.442266	6.49583
AJAP1	2.086975	0.01646745	0.002568365	0.01033715	0.05528221	0.02244946	0.01018072	0.0422429	0.05052767	0.003645355	0.004806896	0.05224352	0.02403747	0.08837232	17.80762	0.01499644	0.03730484	0.01945929	0.01070127	0.015166	0.05264652	0.003681905	0.04071614	0.02412314	0.01260753	0.02305563	0.1526607	0.0105122	0.01078606	0.03204229	0.00366941	0.02342419	0.009443147	0.003387265	0.008047586	0.0307839	0.02703832	0.008845835	0.009704481	0.02375647	0.1088741	0.1731517	0.3493913	0.1053204	0.00590326	0.1113691	0.008512621	3.735609	0.02458317
DLGAP2	0.005826171	0.001350425	0.008846062	0.001483484	0.001923284	0.009204917	0.01502779	0.01039247	0.009356418	0	0	0.00292584	0.005519387	0.331753	0	0.006260764	0.01835525	0	0.005265389	0.002176472	0.03509559	0.07608816	0.0212479	0.003956468	0.001809306	0.001393142	0	0.02084619	0.02751836	0.0134886	0.005617032	0.0684545	0.001548783	0.002592567	0.003695708	0.3076865	0	0.002031145	0.003713839	0.0113643	0.004411627	0	0.01893742	0.00728411	0	0.006288225	0.001628861	0.02145921	0.003320404
PGM3	5.861768	7.513496	5.596774	5.823778	0.4929665	1.315274	3.300881	13.45141	2.793753	3.770955	2.08656	5.296965	1.688427	4.419623	5.460485	2.137331	2.972449	2.691541	4.816668	7.989615	6.936203	1.745597	8.327815	4.044751	4.008524	3.525683	2.377981	6.552115	2.924714	4.911433	4.59224	8.398412	3.680016	3.47342	1.162305	4.973446	2.293404	2.758649	3.840474	4.781074	7.477785	4.278252	2.754119	6.283509	2.066612	3.37174	3.107266	9.514915	2.306202
EIF2A	22.0697	18.10937	21.37535	23.25783	5.211621	5.595329	28.24393	25.99547	23.1339	19.4668	26.73779	18.63073	11.35667	22.502	25.11867	23.58904	22.23494	24.56749	24.9229	17.97204	21.83207	18.7443	25.3759	25.00197	44.97201	21.25844	4.017255	11.74872	8.648003	11.04605	25.25162	22.31396	20.29947	22.26571	3.837582	16.42189	13.62177	27.05728	15.38678	16.6159	27.57437	18.81149	13.28372	18.84267	17.21285	18.73909	21.51518	19.42847	14.56878
MEST	1.889505	4.502489	0.1169574	23.938	3.500161	0.4681946	1.254465	3.362335	0.9474348	0.1920404	0.2188949	0.4334852	25.12454	4.884735	1.171567	0.1533793	0.9164825	8.459198	152.2253	15.11757	1.271487	5.34228	8.560013	0.2400109	0.7598615	0.7606087	0.7048666	0.6681341	3.59872	0.2946874	0.1048448	7.806184	6.088924	0.356888	0.4095823	0.4608083	3.103227	0.1326933	0.6802095	0.1325753	0.6484691	1.802484	0.3133089	40.85648	0.1660364	0.2102932	0.4826561	23.42844	0.1626898
MORN2	3.634496	3.765507	15.84853	6.592592	5.439038	14.35012	7.512965	3.485072	6.055389	9.393338	7.227824	4.959921	7.855408	4.898796	7.213306	20.81749	12.01991	3.716453	15.29369	17.37897	10.36365	5.234878	5.071933	12.30149	15.7371	4.723344	15.52798	8.300168	7.019218	7.207566	7.330654	15.7935	10.30577	6.284371	5.928339	8.003747	19.99373	6.130222	7.148908	10.49667	10.50738	14.88963	12.35568	8.262851	11.86497	13.00107	6.374137	7.928834	8.035494
TMEM35B	4.881836	3.924786	2.159745	1.13003	2.997706	2.330062	2.465568	5.561758	6.907868	0.09809248	2.479175	4.817489	5.002089	5.661908	3.491121	6.438257	3.484731	2.337624	0.5964871	8.646626	8.671329	3.434634	4.714513	3.732479	6.551855	5.355045	3.405258	2.854434	2.321928	6.179262	0.263306	8.251451	6.57042	0.9570494	0.5197239	4.604711	4.393411	3.284837	2.589607	3.675746	0.413602	1.74251	2.663152	7.511956	5.44062	1.645794	2.367007	3.377049	2.76276
OR6K2	0	0	0	0.01644005	0	0	0	0	0.02073766	0	0	0	0	0	0	0	0	0	0.01945044	0	0	0	0	0	0.02005082	0	0	0	0	0	0	0	0	0	0	0	0	0	0	0	0	0	0	0	0	0	0	0	0
TOP3B	0.07820391	0.07690061	0.03118411	0.2196421	0.1627189	0.08087326	0.05161757	0.04508986	0.05632519	0.1702328	0.152643	0.07140574	0.1466753	0.1886564	0.0624598	0.03819882	0.1035294	0.1142391	0.165626	0.03895266	0.08723766	0.06877583	0.06683654	0.07080952	0.2119511	0.08386649	0.09005093	0.08032984	0.1164092	0.09576501	0.05711869	0.1014321	0.07559677	0.147635	0.1112399	0.03382501	0.06216123	0.1387974	0.1782528	0.1109392	0.05742223	0.1788108	0.1848687	0.05688647	0.04962125	0.06820686	0.2173147	0.09227387	0.08373634
CBY3	0	0.03717539	0.06088006	0.2858684	0	0.1013596	0.1378983	0.1907272	0.1416633	0.1536157	0.0253204	0.1610889	0	0.3325019	0.02113608	0.02154381	0.3873933	0.06589421	0.2174237	0.4493653	0.3623005	0.09697246	0.1169852	0.4084361	0.5976932	0.1534054	0.09522742	0.135916	0.05681576	0.2531749	0.5798602	0.06730217	0.1279078	0.1605823	0.05086895	0.2003087	0.131469	0.3354882	0.1789148	0.06256878	0.1821693	0.133475	0.1658751	0.06015654	0	0.1731064	0.04484037	0.3375676	0.02285157
ACKR3	5.805894	5.369975	5.171345	0.7240757	1.711817	0.9866628	3.491684	2.353894	4.607081	0.4806445	1.276393	4.788257	1.910426	9.21679	2.659982	2.359276	4.801576	8.567706	4.384101	3.978482	8.34567	1.496846	6.683477	1.637663	3.212083	1.499957	2.339496	5.281678	0.7308299	2.845882	1.458168	3.708549	0.8745276	1.507326	1.016872	5.760048	9.129688	1.049701	1.945978	2.044708	1.020343	3.774108	2.990444	18.61309	1.054018	1.31395	2.548782	17.09002	2.653434
EBF4	0.5207875	4.993324	0.7071554	0.1164338	0.4696291	0.6475413	2.388086	0.3524503	1.052574	0.08516127	0.2941104	3.07887	0.4331983	2.055154	0.191942	0.2502432	1.401514	0.2272999	0.4846911	0.2657264	0.294724	0.294909	1.251787	2.697011	0.4733547	2.85912	0.8647838	9.175826	0.4399642	2.099529	0.1755285	5.721001	7.320545	3.545862	3.899747	0.8400279	5.19903	0.2361745	11.41117	0.2576733	0.5984636	2.377258	0.7106385	2.579028	0.2659683	0.3838659	4.858068	14.03997	0.144782
RFTN2	1.435724	9.259562	2.352282	0.7631609	0.1037844	0.04636017	3.450959	2.754147	3.408017	1.548257	1.604813	5.418063	0.2779816	0.6257035	0.2071561	0.8699473	6.759524	2.201574	6.358224	2.485959	9.609432	3.287232	2.29316	3.213162	1.441726	1.130158	1.115848	9.19855	0.2029427	3.815817	5.769128	4.43933	24.64085	0.9699748	1.641957	2.232483	0.9749926	1.929043	12.29159	0.6704765	0.1745776	4.578691	0.09599685	4.347304	0.3352461	0.7766783	5.707424	7.532403	0.07465659
RSPO2	0.04589437	0.1808404	0.003871272	0.007790546	0.005050082	0	0.363903	0	0.00245677	0	0.009660518	0.02304765	0.00483086	0.004228659	0.008064068	0	0	0.01676046	0.004608548	0.005714893	0	0	0.003719458	0	0.004750802	0	0	0.008642697	0	0.01287921	0	0	0	0	0	0.04367085	0.006269938	0.005333297	0	0	0.2316774	0.004243738	0	0.02295158	0.008897928	0.005503788	0	0.06842102	0.008718583
LRRC4B	0.03025558	0.0701282	0.6278195	0.07703804	0.5859454	0.3377978	0.583855	0.2398604	0.54095	0.0579566	2.560192	0.1721989	8.063698	1.851044	0.02126475	0.04334992	0.2711316	0.2044107	0.425342	0.2486555	0.1552526	3.712265	0.8533063	0.2054613	0.06263873	1.528923	0.1836304	0.1481388	8.183643	4.886306	0.08264695	7.177461	0.9008054	0.04487774	15.70544	0.2806999	4.273954	0.1547015	2.468626	3.013716	0.1883693	10.91087	0.3993319	0.4791385	13.62063	0.07982345	16.96826	37.82548	14.96694
AC093525.1	0	0	0	0	0.06973519	0.03337555	0.09081392	0	0.06784973	0	0	0	0.2001241	0	0	0	0.0443688	0	0	0	0.01767374	0	0	0.07172758	0	0.02525654	0	0.01989077	0.02494428	0.02223069	0.02545807	0.08864464	0	0	0	0.03768992	0	0	0	0	0	0.08790092	0	0	0	0	0	0.02778844	0.03009813
SLC22A13	0.01231933	0.005710897	0.006234944	0.0439152	0.008133498	0	0.01412266	0.01464979	0.007913589	0.05309664	0.01555892	0	0	0.01362108	0.01948159	0.01323827	0.01034982	0	0.007422378	0.06442954	0.01236816	0.005958777	0.005990438	0.01673176	0.01530297	0.005891546	0	0.004639882	0.02327482	0	0.02375422	0.02067797	0	0.005481934	0	0.01758371	0.01009816	0.01717927	0	0.01922368	0.04353208	0.02050448	0.007280514	0.006160846	0	0.008864223	0.006888393	0	0
ZGPAT	2.906919	2.524499	2.6033	4.018076	5.614321	2.737736	3.3108	1.346815	5.089666	2.128827	1.907192	1.317632	3.117455	4.247184	2.860659	3.762705	3.17167	1.690626	3.24694	2.954582	1.601352	2.921677	2.464495	5.313261	7.051906	2.57276	2.839214	3.081918	2.514204	2.48701	2.07918	2.289131	2.398543	2.692074	4.78946	2.997337	1.632374	3.96156	3.345005	1.840948	2.510829	3.126057	4.451024	3.242591	3.590134	3.273277	2.728372	2.244673	2.544199
RETREG2	15.58026	20.23911	36.30167	14.15538	51.49794	39.90953	25.37381	18.46838	25.62499	42.51805	20.78142	41.06891	42.73861	30.96931	21.56441	48.04831	28.33796	21.28543	20.9076	22.27666	38.25147	30.24596	20.70785	25.06065	59.52148	32.84967	19.9991	40.17413	53.04118	28.19679	32.09295	36.08591	34.3811	20.8778	55.47961	26.36829	43.09354	18.44757	27.86884	42.66289	24.86582	24.65814	38.43286	25.58563	35.97136	30.35537	21.39267	21.22277	26.07371
SFTPC	0.01480986	0.01373087	0.3397927	0.4625698	2.789933	0.3556569	0.03961477	0	0.003171145	0.576842	0.4114963	0.5007816	0.4489609	0.07641563	0	1.304995	1.741907	0.1243956	0	0.01475331	0	0.5205426	0.01440298	0.8246872	0.1042479	0.1086	0.515865	0.5763831	0.2238413	0.0415605	0.4569036	0.008286105	0.03149549	0.202099	1.484303	0.007046171	13.53975	0.3855097	0.509782	0.4699037	0.009968136	0.1698094	0.3792695	0.0592508	0.08039674	0.3623126	0	0.005195079	1.699317
PECR	1.389806	2.246938	2.823595	1.526336	0.9469697	4.332192	1.355112	3.011357	1.798252	3.713909	2.130073	2.498694	1.599315	1.722594	2.54978	3.470605	2.563769	0.568964	0.6794205	3.747017	2.323869	1.234433	0.9523892	1.343483	5.173073	4.725911	1.1668	2.995393	3.583542	2.910557	3.318798	1.901096	2.997714	2.438565	0.2760863	4.828669	3.040634	1.565638	0.7251294	6.830311	0.1897517	2.096436	2.010996	2.062848	2.865219	2.27762	2.571945	2.779403	0.1973121
TNFSF18	0.07837622	0.007266604	0.1031343	0.1117563	0.04139659	0.01981258	0	0.2423271	0.2215253	0.02252024	0.009898664	0.5589075	0.01979979	0.2859715	0.2644115	0.03368902	0.4016613	0.07728131	0.009444311	0.02342309	0.02098317	0.00758201	0.4497154	0.04257932	0	1.25191	0.1116836	0.2774802	0.01480756	0.2771307	0.07556279	0.03288857	0.1750133	0.01395054	0	0.2684844	0.167037	0.02185908	0.07993631	0.03669061	0.03956476	0.1217539	0.1019018	0.5095431	0	0.01127893	0.03505945	0.02474389	0.05360105
CACNA1F	0.02044479	0.02948597	0.07817979	0.03933225	0.05099285	0.2354402	0.1406252	0.1512769	0.1853234	0	0.1463196	0.01140795	0.0373018	0.3365653	0.002394893	0.0317342	0.09542365	0.0199103	0.002737323	0.2104562	0.02128604	0.0461487	0.06185853	0.02776752	0.01410909	0.173821	0.05754698	0.09924714	0.0236049	0.05354874	0.0131406	0.4117984	0.04106355	0.02223871	0.06052068	0.06160517	0.2271721	0.095034	0.07819405	0.08507476	0.009173908	0.03780957	0.04027507	0.09542731	0.1796924	0.01307626	0	0.03107749	0.03366055
ZFYVE21	4.605084	1.843483	6.04933	8.862783	4.327123	4.312662	3.416956	3.140748	3.499202	2.989556	4.662334	3.050213	3.850222	2.393406	3.713878	7.411802	4.024879	3.203906	4.149968	2.547885	1.171371	6.815719	7.537855	7.487556	2.924277	5.206617	4.802402	6.095594	4.518512	2.72412	4.447012	1.188567	2.361594	7.605828	10.01635	3.630523	8.859606	5.691969	5.906808	4.048159	1.658993	3.226177	2.700463	2.521556	5.014375	4.321763	4.338078	3.807858	3.215671
PPP1R12A	11.12997	5.675319	4.467877	6.905709	0.5656981	0.2373004	2.893316	11.75051	6.426765	6.223721	2.31707	4.578798	4.469192	8.88158	9.624319	2.633597	6.107058	3.989616	4.271115	2.720717	5.795561	2.23921	5.793813	2.736456	5.209039	5.588495	1.29477	5.475654	2.21633	3.835881	5.562627	4.191891	10.37572	4.190689	1.648119	7.627414	3.862889	7.555646	6.775822	5.31866	6.017291	6.444106	2.490157	5.666242	2.623731	1.541303	4.93472	13.48556	2.195992
CDK6	10.21683	6.570864	17.38818	6.853529	0.4390132	0.1379123	3.271345	19.23413	5.794472	4.086824	3.82777	5.295166	6.81658	5.201828	9.002348	1.282876	13.81937	9.171057	18.25418	4.862565	3.910989	7.401229	11.83248	4.238351	15.6795	11.2995	2.188949	6.326803	0.8900673	5.177675	13.47378	9.142212	18.5937	7.6715	2.379316	6.409155	3.226152	12.58613	5.716444	2.706215	20.58728	4.167756	3.254541	7.065458	2.529599	4.025301	8.940606	36.51726	5.97413
SDAD1	16.22933	11.32699	20.98636	18.87121	4.422901	3.492893	5.989782	18.54892	12.09041	15.26353	6.473675	15.86118	13.06285	13.07437	10.90754	7.973924	11.22214	17.59299	8.251671	6.803767	10.9952	8.185826	13.88506	6.484083	11.42397	11.34465	3.968582	14.90437	7.018182	16.83228	11.54383	12.39461	12.66001	13.37644	4.678384	9.433125	5.653855	14.03169	12.91431	9.616478	8.711529	10.79994	11.70134	12.48996	4.782706	8.343008	22.44472	8.050864	11.01693
COA1	2.521799	2.897282	5.253489	4.430364	1.585833	2.707779	3.064952	5.234531	3.72995	4.102504	1.025776	2.420507	3.6613	3.983665	3.472772	2.269226	4.679121	2.188111	5.80798	6.601412	6.297851	2.196114	3.636044	3.669163	3.936373	2.114028	2.852271	5.484145	1.52567	3.684524	4.771411	7.112457	2.998637	2.308321	1.265193	3.802779	3.141061	2.53629	4.199524	2.626195	6.526405	7.936645	3.589721	4.212239	2.589688	3.349311	4.276375	4.46415	4.105212
CYP21A2	0.005410088	0.01504779	0.02738103	0.01653047	0	0.006838029	0	0.02573408	0.1668138	0	0.03416383	0.01630132	0	0.02392703	0	0.005813644	0.04999688	0.01185446	0	0.02425244	0.003621021	0	0.02630727	0.007347824	0.03360184	0.02587298	0.01713155	0.008150498	0	0	0.005215885	0	0.0172581	0.009629661	0.006863548	0.007721964	0.1153009	0.0150887	0	0	0.01092417	0.01200618	0.01278908	0.07575574	0.03776037	0.007785524	0.04840109	0.01708001	0.01233309
INTS14	7.674585	13.30203	11.49175	16.97708	6.994489	5.41946	14.28765	13.36286	21.64801	9.93923	10.52842	6.165047	11.96517	12.8833	8.244677	11.6455	12.58122	9.710579	8.919019	8.66937	14.34164	11.36245	10.44123	12.04809	6.162055	9.757569	10.17429	10.51172	9.711087	9.787627	10.74364	9.383677	17.89927	9.604824	5.174103	11.02884	8.383727	13.69963	10.47999	10.59913	14.62487	11.58115	10.66616	13.04144	7.575212	8.322231	17.13163	17.19921	12.83816
PHOX2A	0	0.04907402	0.05357718	0	0.01164859	0	0	0	0	0	0.01114154	0	0	0	0	0	0	0.2416244	0	0.01318205	0	0.05120407	0.01715871	0	0	0.01687545	0	0	0	0.007426843	0.00850505	0.05922893	0.009380384	0.007851089	0.01119174	0	0.01446233	0	0	0	0.008906507	0.009788667	0	0.03529364	0	0.01269512	0.01973077	0	0
HSD17B11	36.18758	19.6309	17.87332	20.77523	7.382193	10.48916	16.78211	27.56156	27.817	27.39238	7.436348	44.2462	27.65915	20.76678	28.60471	17.55086	28.88728	21.51926	21.05919	41.41272	30.90418	19.06367	20.23352	25.49178	26.30157	22.42789	13.77389	41.37774	17.86457	32.37011	29.82883	39.97131	34.23893	18.68854	14.51332	25.1477	35.66549	33.23974	22.28877	25.31466	28.93989	7.185999	8.846318	34.02246	16.72109	23.42938	30.02454	29.82505	21.17994
TRIQK	7.169144	2.269861	2.677159	5.206342	0.5655769	0.4112082	5.945926	4.859694	3.611434	8.729385	3.035869	10.90071	3.305281	2.22558	3.323793	3.903518	4.660307	7.987778	0.8517522	5.704324	6.07512	3.022746	8.734007	4.380503	7.30346	2.901332	1.256268	10.05833	1.773225	11.08985	2.211414	5.812407	2.961657	2.853761	2.327988	2.381954	19.25467	5.277739	7.262911	3.54641	10.32657	6.62783	1.687544	2.509564	9.055726	8.653025	9.378382	4.142941	3.118693
SLAMF8	2.279796	2.644559	1.281441	7.072898	16.16846	3.279894	2.667714	24.57451	40.88048	1.172275	1.559073	13.35879	4.478745	15.90245	6.108404	15.94662	4.302855	0.76543	0.7659097	10.09432	2.345086	0.5132484	9.977228	3.160563	2.636187	26.54857	17.55726	2.564077	18.82168	3.316794	3.150071	3.584161	2.36273	1.453929	2.172542	60.40169	2.213219	9.720637	4.192281	18.90231	5.515613	4.208369	10.43708	25.42932	12.09907	1.269986	0.6344403	1.713683	16.80685
GRM3	0.007035291	0	0.007121271	0.05015795	0	0	0	0.008366165	0.01807708	0	0.008885345	0.05652874	0	0.01166804	0.01112549	0	0.002955275	0.03083115	0.04662627	0.02628161	0.002354392	0.01361169	0.01710502	0.04299807	0.03058713	0.003364529	0.01113896	0.002649732	0.003322931	0.002961441	0	0.07380449	0.08602948	0	0.008925374	0	0.03460098	0.004905346	0.08969162	0.01646731	0.03551455	0.1327093	0.008315473	0.03870151	0.05728762	0.005062157	0.00786761	0.02221088	0.004009496
MFSD4B	0.9588577	0.7151177	1.890351	1.116491	0.149981	0.5942842	0.3179554	0.8041404	0.6413952	0.5996022	0.3336105	0.5544867	0.9041971	0.9083064	0.9440462	0.5733806	0.7944681	0.5324919	0.7543656	0.5131222	0.5268543	0.9224754	2.281192	0.4950865	0.7349948	0.5810955	0.9200949	1.24558	0.9432104	1.022955	0.8251183	1.068526	0.6741029	1.006162	0.224526	0.6220924	0.4460359	0.7772264	0.6364718	1.08818	1.325434	0.8558561	0.7899015	0.6895587	0.6882976	0.9655278	0.5848891	0.9451242	0.6834569
ARMC7	3.668285	4.228026	9.435152	6.876081	12.71305	11.11913	4.371421	6.138928	7.058463	8.879669	5.13283	7.099924	6.816459	8.389184	3.367734	11.011	5.07706	6.150554	6.496054	8.230458	5.48879	7.194374	4.722334	7.89725	9.681285	6.281373	9.453421	7.525321	8.552487	6.472208	6.584107	4.164069	6.135429	4.544743	10.53116	8.378938	4.222447	11.79343	5.508187	5.42839	7.339543	6.680843	6.180803	5.904952	6.822343	6.94766	4.688304	7.650278	8.267081
CCIN	0.3729755	0.07517435	0.04924353	0.008258139	0.06423829	0.01024824	0.009295053	0.07713596	0.04166763	0	0.0204807	0.04886198	0.01024162	0.03585972	1.230923	0.01742595	0.1158023	0.07106571	0.06839219	0	0.04341494	0.01568746	0.07096863	0.03303682	0.02014379	0.03877615	0.08986342	0.1099372	0.007659347	0.1160439	0.03908554	0.09526673	0.03448656	0.01443209	0.03085945	0.081011	0.07975517	0.01130681	0.02067389	0.08856658	0.05730266	0.0359876	0.04791786	0.1703041	0.01886397	0.04667303	0.02720223	0.06826136	0.05545127
ENOSF1	0.9354412	0.4467017	2.686059	6.726583	1.78722	1.317253	2.78715	3.056895	5.609043	3.546883	2.467714	2.284072	2.713325	1.827622	2.09117	1.145408	2.625449	2.95926	3.338738	6.745347	1.694735	0.982376	3.220859	5.20075	3.745646	2.983356	1.877757	2.776119	1.845745	3.78539	4.475008	1.249141	2.612023	4.07155	2.405482	2.090583	10.80056	2.333988	5.637807	1.473587	1.134516	1.941062	0.6938845	1.463482	2.176342	5.273745	6.153977	2.132643	2.326799
FBH1	10.19572	6.882584	7.37575	8.14898	11.44267	9.361911	9.472162	12.31788	13.05345	5.642419	4.367713	7.806349	6.393079	15.38872	10.28166	9.233648	7.523967	5.284269	9.055991	8.464774	8.10528	4.469797	18.36164	4.591296	6.594605	13.01233	4.594647	7.516745	18.58349	8.277953	5.113731	5.535669	7.464897	8.115119	7.428954	7.947582	5.684987	6.72597	6.209145	15.12635	8.865684	5.11386	7.478579	9.674231	9.37861	5.539894	8.575838	6.596484	12.14529
PSMC2	33.03723	34.56061	31.65795	38.02029	23.12469	26.05391	30.39246	61.7313	24.26821	21.61337	22.25293	24.86742	37.3307	30.22293	30.51057	40.39637	34.87473	18.1829	28.27474	27.033	53.71873	10.75797	29.40849	35.46359	29.56745	38.32576	28.9323	53.85971	20.29162	37.5165	37.06194	51.31653	40.23778	30.10295	11.4898	40.48835	28.43338	29.69417	28.97883	34.75499	60.35474	65.30109	54.93762	45.95489	46.73635	40.46954	30.88181	26.8464	40.83566
NOX3	0.01541425	0	0	0	0	0	0	0	0.05445921	0	0	0	0.06814541	0.008521513	0	0.008282022	0	0	0.3993436	0	0	0	0.007495381	0	0	0	0	0	0	0	0	0	0	0.03429565	0	0.01100058	0.02527012	0.01074756	0	0.0360797	0	0.08551901	0.009109556	0	0.1793094	0	0	0	0.1405562
ZDHHC21	2.329136	1.439629	0.6895348	5.229082	0.04188846	0.187818	1.301544	2.303154	1.481155	0.3422171	0.5946507	1.147028	1.332858	2.924154	2.992372	0.6423145	2.091434	0.6548642	1.518985	1.569282	1.681837	0.2358161	2.412908	1.777834	2.111335	1.528286	0.3674496	1.495383	0.3422548	1.384548	0.1287758	1.296143	1.810874	0.7919988	0.1588643	1.375054	3.262736	1.792788	1.747566	1.096862	1.916617	0.9429936	1.134732	1.3894	1.464444	1.672297	1.030672	1.486461	0.2740443
NDUFB1	4.151813	7.092565	18.58416	23.71421	7.511679	50.44595	14.08735	17.30093	15.00582	21.18156	12.37561	6.670588	22.567	13.21025	10.97568	61.63909	12.06506	13.09746	14.3216	16.79325	7.368365	7.978995	10.94318	35.24059	10.16784	14.04849	25.98591	22.5154	11.94336	12.69328	15.0255	5.95909	7.372692	12.01958	10.11978	20.66653	64.6103	19.48323	18.09574	29.72383	8.264074	10.81887	21.71707	8.938195	37.31071	18.07444	13.929	7.662538	18.01775
YME1L1	27.16539	19.38947	15.11151	14.20215	6.640882	9.060476	13.52082	28.63782	21.1785	15.47633	9.134797	18.24199	12.85427	25.4241	25.32543	17.35227	12.13134	13.41774	16.53904	16.98274	37.03329	12.3707	31.9925	7.226933	11.6551	19.74629	6.05366	18.15327	15.73022	19.14538	11.15997	10.986	15.47979	20.42043	7.303196	18.65348	13.96444	11.72276	12.12868	26.90861	25.06747	14.81794	13.83653	15.42121	15.38478	13.69075	21.70048	16.26838	19.44253
IMPDH2	52.52036	40.73262	89.26244	78.86777	115.1466	82.3721	69.85709	55.89562	42.19933	144.7723	214.0542	54.34638	89.98953	57.26682	87.08761	34.44585	57.55079	242.9656	123.8314	32.08222	36.92251	149.9738	75.55641	102.966	136.9667	32.27715	43.93196	51.36126	64.66223	31.32001	156.5014	32.21755	74.63887	122.0264	124.8941	36.06424	58.00294	52.44054	43.10905	34.62775	118.152	65.56333	42.29491	37.94179	59.77497	75.17238	155.4917	44.94352	128.4222
MTTP	0.05831028	0.01081241	0.02065802	1.677735	0.01924888	0.02948029	0.03008064	0.1733523	0.06554953	0.2569037	0.018411	0.3308955	0.01104798	0.07736612	0	0.1409846	0.1910538	0.03194205	0.003513186	0.0653486	0.0390276	0.019743	0.06237912	0.0356379	0.2172977	0.1003899	0.02769675	1.721793	0.03855782	0.03681777	0.6830384	0.07340525	0.02170104	0.02594728	0.05178304	0.04577531	0.7647513	0.3577795	0.1561113	0.04549508	0.02943536	0.0194105	0.04824453	5.753412	0	0.1636301	0.1630219	0.006136314	0.02658538
LDAH	4.011703	3.084161	5.954541	2.650416	2.245464	1.732065	4.659992	8.114244	5.336451	7.205243	6.627	2.307023	5.964146	5.456191	3.84011	3.460204	6.543842	8.156359	9.24894	3.013204	7.610865	4.176225	5.113365	3.307721	4.978895	7.259892	3.462529	4.701311	2.692992	5.385874	1.372519	4.954881	6.806337	3.257509	3.197813	4.033544	7.251927	3.559564	5.3498	3.994247	5.953525	3.521747	3.784964	4.683584	3.402971	3.658027	4.518074	8.234256	4.916594
SEMA3B	0.9331445	113.1234	3.728482	9.809733	0.9331313	10.06662	91.78182	92.43993	10.43386	2.284029	31.49298	39.66511	52.63383	0.1749747	0.02301223	8.693438	3.49115	1.132947	2.423127	7.216489	69.83408	1.924201	0.1751331	13.86325	31.87308	50.06499	14.48501	16.61289	0.4768302	0.675338	2.541111	47.78988	33.48662	30.27827	8.743806	23.33555	0.872253	26.52759	12.09128	0.2256566	84.77091	10.34821	30.04396	11.09891	4.818094	9.521778	0.2532571	20.37506	2.432021
ANP32B	40.9697	87.5165	52.28577	74.97262	64.99425	77.07276	101.0238	164.8548	85.18302	144.7468	160.9568	50.5392	86.71538	166.4281	151.3981	98.05239	38.1291	112.9978	180.498	52.49963	68.00688	61.95209	163.6786	72.10825	52.91059	95.77713	38.52164	67.58574	61.66906	76.2526	137.7955	45.71414	137.7575	94.95543	43.21303	102.165	84.43136	56.9779	62.92509	52.39535	131.5712	59.94051	97.47297	71.19169	136.9004	112.1142	212.2351	112.3256	69.68859
C14orf39	0.2226211	0.9351263	0.1195691	0.601552	0.05999159	0.09187911	0.1614586	0	0.005836957	0.01305446	0.06311827	0.1095163	0.01147748	0.3014018	0	0	0.0496203	0.0398206	0.07117041	0	0.01216345	0.07032183	0.008836933	0.5430093	0.3611926	0.09560156	0.2086078	0.5304588	0.2017146	0.05354874	0	0.2516546	0.4975936	0.1738663	0.07493037	0.006484755	0.3947581	0	0.5676309	0.02835825	0	0.8519758	0.03759007	0.009088315	0.2008327	0.006538132	0.005080787	0.2294953	0
PYROXD1	2.485083	2.36265	0.8264269	2.069077	0.2141632	0.4794886	1.235344	2.804815	2.332715	1.961536	0.319413	1.664896	0.9930815	2.714241	2.822783	1.530194	2.04391	2.026914	0.9738809	1.897774	3.164665	0.2579552	1.392874	2.449237	2.052276	1.922039	0.3351395	1.25693	0.3869261	1.812113	1.303951	1.142006	1.432307	1.269745	0.4324527	1.891224	3.055535	1.410711	1.917033	1.201102	1.559779	1.034053	0.8870336	1.858671	1.074466	2.021515	1.549401	1.226594	0.4794041
PTGFRN	7.242131	12.72607	43.46469	14.79003	1.410052	9.620228	15.97111	2.6517	7.271852	11.35262	12.84213	9.498543	11.78281	3.161315	0.9873596	8.953823	36.0709	10.6543	13.98429	2.139909	27.77992	21.67455	24.21133	11.12823	10.50111	21.39209	35.23489	11.75972	34.65797	31.99943	20.60252	31.43566	39.70253	29.25191	5.340418	4.62207	6.632982	19.03045	9.592949	16.29226	0.8930176	6.911514	8.38717	22.49134	6.12171	15.08922	20.22652	33.60097	6.447349
RASGRF2	4.117571	0.7403381	0.1637387	0.3864226	0.2485497	0.2657944	0.1888124	0.9583144	0.7122637	0.205638	0.0965781	0.6188628	0.3566405	1.99179	1.175164	0.3571376	0.7696921	0.3415597	0.7672854	0.2153471	0.5167365	0.3215078	0.6407115	0.5432584	0.4767737	0.2967821	0.4679953	0.7975638	0.1903149	0.4456939	0.287808	0.4035725	0.4941259	0.3232636	0.2332048	0.6506811	0.2700139	0.3260602	0.4518247	0.2111156	0.6191179	0.3818294	0.5370893	1.185499	0.277127	0.3132047	0.2072118	0.3559372	0.2950078
SRSF7	20.99819	13.75446	29.47004	27.81406	9.463229	8.256706	20.74015	32.12799	24.28306	36.36283	31.59604	21.13702	19.2008	37.37436	34.28293	23.7519	33.29173	38.59381	52.4949	61.87617	20.81971	20.60318	32.35548	28.97887	29.46206	23.83903	18.63448	26.66986	19.27721	24.01941	27.07135	18.99412	24.22691	27.06392	12.68055	33.5143	52.60939	15.1374	39.55761	26.59212	23.2387	28.61425	28.63606	22.7884	18.17623	33.22466	36.20477	33.60697	19.77446
KCNJ6	0.004806703	0.02005427	0.1013635	0.03998083	0.002115662	0	0.000918386	0.005715992	0.01749691	0.000767297	0.00202357	0.01046012	0.001011911	0.008857689	0	0.013774	0.000673042	0.002633085	0.002896031	0.003591262	0.00857912	0.00154998	0.007791076	0.0261133	0.02487853	0.000766246	0.008878844	0.004827651	0.000756772	0.005395567	0.007723598	0.008740375	0.004259253	0	0.005081716	0.02515603	0.01313352	0.001117155	0.001021329	0.005000407	0.000808817	0.001777855	0.02556611	0.007211436	0.009319158	0	0.000895894	0.00084306	0.002739397
B4GALNT3	4.768174	47.33406	13.67243	0.9934631	0.1667194	1.702242	8.934288	3.002897	0.4770934	0.865478	3.633241	2.135926	6.232315	0.1478135	0.03915012	0.1516403	7.256758	10.43707	0.3520171	4.021196	19.88235	0.2370997	0.4526423	2.689925	1.183982	1.813831	5.166229	10.58493	1.782051	3.674508	0.6539884	4.381907	0.5317587	5.82551	2.927225	3.80217	2.905989	3.390197	4.112539	0.1043059	5.726314	0.5713859	0.2809131	0.1758075	0.2073524	7.567176	5.251991	1.792449	2.785164
FETUB	0	0.00720916	0.03935346	0.01583898	0.04106934	0.009827977	0	0.05547958	0	0.01489481	0.08838372	0	0.009821636	0.03438919	0.01639508	0	0.07839072	0.05111359	0	0.03485689	0	0	0	0	0	0.007437204	0.02462237	0.03514298	0	0	0.007496546	0.08483432	0	0	0	0.09988574	0.2167063	0	0	0	0	0.008627956	0	0.007777155	0.0180904	1.980589	0.07826018	0	0.01772578
LRRTM3	0.01353802	6.489224	0	0	0	0	0.0116398	0.00804951	0	0	0	0	0	0	0.007136267	0	0.005686839	0	0.05709645	0	0.04757087	0	0.04278976	0	0	0	0	0.0127472	0	0	0	0	0.0179942	0	0	0	0	0	0.01294453	0	0	0.01126644	0	0	0	0	0	0.203017	0.003857739
SNX4	7.168927	5.747125	17.3122	13.77469	2.30901	3.862348	10.02983	12.40766	12.66967	11.30099	13.63988	13.88132	5.496258	14.95362	9.542287	15.43858	18.55654	15.44744	11.92874	8.811198	9.720885	6.226999	12.76876	9.7603	18.64748	18.27574	3.412521	11.85928	8.248353	11.17085	13.06145	9.02477	8.240665	9.82357	2.962849	10.68017	6.581155	11.73883	9.983865	11.90291	12.36414	23.83836	14.82506	11.82461	8.636754	11.47035	22.83627	15.76102	8.528892
CFAP57	0.008191158	0.007594383	0.02763755	0.01390445	0.05047453	0	0.003130066	0.03896276	0.01753923	0.02876631	0.03793228	0.02193872	0.01034646	0.09660475	0.005757051	0.008802163	0.01605713	0.02393105	0.006580214	0.01223982	0.05665164	0.01320669	0.05576283	0.02595832	0.02713331	0.01305769	0.008646024	0.004113428	0.007737747	0.02298662	0.0105295	0.02749768	0.005806594	0.009719877	0.05542279	0.354641	0.01790479	0.04188267	0.02784735	0.04686688	0.1378314	0	0.02259056	0.03004	0.04446648	0.02750462	0.003053408	0.0545934	0.01244864
CD93	8.464894	8.674757	3.092014	2.437333	3.999461	2.888288	3.719688	10.33962	12.32354	1.323542	2.643091	12.35234	5.624676	14.65642	6.492774	2.533758	7.070209	8.855066	2.736631	3.775727	9.267891	3.393096	12.68391	2.150865	4.193769	7.941595	9.765803	8.323879	2.69721	11.36714	2.859076	10.32544	7.713685	4.234476	3.104443	7.300202	2.065448	2.584638	5.198458	4.495755	3.915454	3.720126	5.645958	26.03782	1.2991	2.866462	4.313379	6.962521	5.813695
CYTH2	9.294805	5.873978	5.573672	5.308179	7.987682	7.698172	8.357733	5.376978	6.173783	6.930438	5.008322	6.399871	1.168615	5.224488	11.33632	4.289776	4.655266	5.791562	16.24789	7.874376	7.095109	6.867035	8.250746	7.820276	7.292276	6.110442	7.976644	6.396834	6.929185	7.567354	7.134138	4.630944	5.846288	9.189775	8.344214	6.123104	6.476654	8.359479	6.317348	5.826418	15.90091	9.055628	6.65311	5.775604	17.18505	7.423924	10.62765	14.20538	7.468552
SEMA7A	128.179	57.46801	30.17105	1.990146	26.01856	55.32227	37.17201	27.92717	15.11632	22.738	18.12827	9.024101	27.63406	28.34466	145.549	7.264773	1.123048	5.269931	7.816286	5.965153	87.97189	3.148106	6.869568	12.11852	1.950872	13.65206	7.899228	1.86531	6.306915	2.847302	0.4894519	100.7202	21.28623	0.9328894	27.50025	10.68162	9.011418	2.144229	4.404864	8.20698	33.20177	8.571411	20.06516	46.41191	10.45171	3.758037	2.462916	6.733922	7.485123
FXYD6	0.5575665	3.932934	1.55701	0.5507577	1.546465	16.64086	2.033184	1.412713	2.807725	0.971448	0.5166408	0.8357903	1.334232	4.873004	0.3249244	1.065837	1.21697	0.8073224	1.333603	1.029932	0.5513377	1.138395	2.711241	1.834193	0.7065263	1.230066	1.645811	0.6627094	4.406838	0.7005693	0.2323088	0.6560524	1.021892	0.9076569	1.585342	3.107335	3.334766	0.3203871	1.078749	1.141126	1.097563	0.9575572	3.808433	2.824798	0.4693391	0.8870535	0.5263973	43.40831	2.510174
PANK2	4.816779	5.108494	7.798656	9.067492	6.03452	4.448784	5.112443	7.471515	5.241964	4.392887	5.021061	3.67678	6.167295	6.580555	7.978837	5.769434	3.091296	6.832056	5.271917	3.6655	5.692961	8.17832	5.950388	3.685864	3.050056	7.373629	4.947854	7.775242	5.018486	6.7553	6.404015	4.705048	5.249239	7.293837	3.341588	6.355292	2.950643	5.711075	5.104371	5.048777	7.498625	2.252615	5.90989	6.556776	4.94723	3.039808	9.850973	6.147046	6.092871
ZNF211	2.136545	1.481242	3.861887	6.62534	1.454676	1.482845	2.717189	3.572885	4.509499	2.288438	3.198312	1.954301	1.584295	5.789764	1.538514	1.619441	4.471407	3.046143	3.20667	2.038121	2.534436	3.040322	3.09358	2.837022	5.574583	1.345638	2.665454	5.108384	1.482174	2.942992	1.448333	1.620988	4.188722	2.567829	3.39423	2.858952	2.72863	3.843966	3.903363	2.284661	3.654518	4.603877	3.359582	2.957393	2.141421	2.106959	2.618644	4.165572	1.565541
ZNF772	0.6118591	1.302114	1.614979	2.966005	0.1738575	0.08157737	1.032899	1.768357	1.983447	1.258601	1.512911	0.9386613	1.421791	1.32448	0.277619	0.4688499	2.095203	1.688593	1.443468	0.594092	1.275223	3.356622	0.3615489	0.638159	2.360313	0.3728655	0.7398506	3.434343	0.4365413	1.869186	1.279351	1.451672	2.533799	2.430891	1.061188	0.7369814	1.185076	1.987283	1.161843	1.716177	1.941841	1.183106	1.943781	1.247192	1.573675	0.7727694	1.873737	1.380159	0.7297809
PARD6A	1.015351	0.4510764	1.627287	2.97313	1.592099	2.005224	2.812953	1.484128	2.62252	2.491997	1.749881	1.211009	4.368569	4.712752	0.5909721	2.40949	3.634246	0.8111306	2.051904	2.686729	3.383762	2.025864	2.170346	1.120454	3.310811	1.527546	1.976012	1.561532	1.848358	3.944572	1.295008	1.784152	2.395478	1.628426	1.891945	6.400802	0.4161419	6.209331	0.5393552	4.076537	1.292066	3.520763	4.850447	1.904149	8.341717	1.111096	0.2129013	1.613896	2.628084
MRFAP1	85.33464	83.59107	116.0241	130.1522	62.60156	72.71193	103.0246	80.42916	91.00553	90.31069	63.44764	146.2506	109.181	85.56277	121.0609	96.76403	116.6515	146.485	150.3706	168.0454	146.9262	94.01453	117.2562	100.1759	131.0593	96.25352	109.3663	124.6662	80.81263	159.9021	122.6013	121.8872	106.7107	92.36273	90.15184	93.38088	94.74869	130.7946	171.5681	83.07255	418.0508	85.5719	117.0331	103.6295	94.0267	172.2705	88.70189	122.9449	91.44911
IFI44L	3.613272	5.181066	7.115734	79.63494	0.4200864	0.03302354	2.403211	12.16482	7.237651	0.7051004	2.133232	4.09064	0.8599993	1.808065	1.200639	13.91102	2.209245	0.5623959	0.05185517	19.04538	2.903927	0.1561124	19.38755	0.8119927	0.7846547	6.603284	3.922613	31.85657	0.2061606	2.719768	3.879193	0.4475775	4.570966	15.27293	0.09554072	14.0022	1.03304	2.445408	2.617727	1.218319	1.460131	2.737118	0.6140018	1.899983	0.4648385	1.322613	0.1048428	0.5725505	0.3538646
TSPAN7	2.024173	1.130712	16.26323	1.267893	12.28156	0.6332125	14.35794	9.435786	52.16364	37.94074	0.236473	14.86657	71.98624	10.13282	0.7575686	6.172024	58.14235	0.6209452	47.39825	40.833	2.943298	77.06819	3.568018	7.402148	5.493989	8.639687	9.734784	25.29935	0.1338489	1.371812	0.2683329	36.84239	11.89717	13.2092	4.757187	1.776831	1.128266	45.72074	8.522367	1.697757	2.513663	15.69422	14.20549	7.106209	0.1765995	0.9758341	0.7979351	6.523583	25.73682
ZNF276	1.563835	1.679763	2.110596	3.612849	1.678828	1.893567	4.758811	3.563103	4.347663	2.808912	1.806469	2.296431	1.782605	6.17596	1.458793	2.277082	4.662469	5.711068	2.647886	4.151138	2.896124	3.363901	4.160757	6.682689	2.279508	2.172709	4.569557	1.77177	2.109815	3.191509	6.184017	3.017916	2.895377	3.86603	2.975957	3.80486	6.485807	5.250971	4.638469	2.92305	1.867683	2.181991	2.47956	2.79552	1.962133	3.29338	5.583039	2.25226	2.137547
TBC1D12	2.223914	1.186956	1.040383	1.023673	0.2612274	0.2011888	0.8550321	2.233591	1.504537	1.896989	0.3877084	1.523359	1.025401	1.6795	1.172287	1.177797	1.522591	0.9093261	0.9754728	0.7101586	1.925291	0.4773522	1.439665	1.009907	1.234381	1.039631	0.4320389	2.290132	0.7410841	1.696149	1.490774	0.6450399	1.206555	2.066244	0.6173583	1.324228	1.72229	1.239862	1.95103	1.774183	1.46931	1.965563	0.567109	1.175853	0.8993708	0.9424432	2.067429	3.759394	0.9693676
HBEGF	42.27031	8.030556	5.55818	2.735242	3.821572	3.209847	7.627968	20.37702	3.564157	2.861876	7.376308	14.44509	2.226342	3.297989	21.68812	1.826798	4.757782	4.856186	10.73883	3.638946	19.93975	5.311989	24.03857	2.351372	4.650953	1.212013	11.09661	3.605964	1.463034	5.263796	2.473532	7.518698	1.940726	2.538592	3.883392	9.720652	2.641632	4.239503	2.606061	3.515296	85.60588	12.72981	6.42246	7.176794	5.823455	5.335584	13.80929	4.236513	4.101244
TSHB	0.02930716	0	0	0	0	0	0	0	0	0	0	0	0	0	0	0	0.04924358	0	0	0	0	0	0.08550597	0	0	0.02803147	0	0	0	0	0	0	0	0	0	0	0	0	0	0	0	0	0	0	0.06818431	0	0	0	0
WNT5A	23.30913	1.29619	4.006368	0.4746352	0.06070693	0.08980509	0.1868613	0.8896574	0.3020399	0.05804446	0.04222869	2.312993	0.1715754	0.9819938	0.6323002	0.04491273	1.239498	0.2129247	1.445417	0.09680259	0.7790715	0.008086404	0.5324736	0.2128683	0.07528043	0.1718961	0.5492447	0.4864114	0.01579263	0.2973262	0.5600978	1.699456	0.5444135	0.3515069	0.01855828	0.7934151	0.07879675	0.4691793	0.4422555	0.1043505	0.2974875	0.6399925	0.6150347	0.4744653	0.194476	1.804389	1.018926	3.327337	0.07145858
STAB2	0.003388877	0.006283954	0.03258779	0.3330756	0.07830943	0.02998337	0.01748227	0.00805991	0.2024534	0.02109777	0.1712017	0.01531671	0.09631294	1.232753	0.001786372	0.009104161	0.1750962	0.05754865	0.0306269	0.03038344	0.01701155	0.004917531	0.3905491	0.1564909	0.1789095	0.04213775	0.05902159	0.03573829	0.05762322	0.07703191	0.09965046	0.02417494	0.261253	0.0361921	0.05589121	0.1596222	0.3138986	0.08033824	0.08208791	0.05816984	0.1608081	0.06768598	0.04806644	0.0186424	0.07490143	0.0390148	0.009474507	0.01248206	0.04248995
ADPGK	7.867646	11.6465	7.853675	15.23719	6.226267	3.635599	12.48409	16.78081	18.25048	4.335773	8.921141	6.412288	7.64525	15.34427	8.319689	11.0864	9.777653	5.680575	38.10741	13.60016	13.54035	6.317304	9.34179	15.23375	7.610843	11.34488	8.499206	9.028592	5.128554	6.315344	9.214833	13.95185	11.94926	8.241803	3.770357	15.88444	11.34957	11.66337	9.688642	7.850689	15.55165	12.05714	9.876377	16.26911	8.877479	7.522633	9.041768	12.7279	12.61834
DEFA3	0	0	0	0	0	0.120923	0	0	0	0	0	0.04804514	0	2.353621	0	0.02570196	0	0	0	0	0.01600844	0	0.1860859	0.1624226	0	0	0	0	0	0.040272	0	0	0	0	0	0	0	0	0	0	0	0	0	0	0	0.06883918	0	0	0.02726213
AVPR1B	0	0	0	0	0	0	0.007937395	0	0.004447695	0	0	0	0.008745706	0.03062196	0	0	0.005816939	0	0	0.02069229	0.004634206	0	0.01346728	0	0	0	0	0	0	0	0	0	0.007362343	0	0	0.009882619	0	0	0	0	0	0	0.008183771	0.006925192	0	0	0	0.4298957	0.007891986
KCNIP1	0.02517266	0.2520577	0.3923966	7.670971	0.02659128	0.006363348	0.02885748	0.4430321	2.189445	0.004821991	0.08901831	2.133874	0.03179621	0.2282272	0	0.02164029	0.4229655	0.09928398	2.8695	0.2783496	0.2830513	0.3798864	0.6218193	0.1230796	0.1125694	0.05778465	0.6217504	0.4512902	0	0.1737777	0.0533919	1.656288	10.19815	0.1164955	0.1788387	0.1077888	0.09078975	0.4212383	2.073153	0.007856125	1.11316	5.865685	0.01785193	0.2668813	0.02342609	0	0.04504119	7.385575	0.02295391
LCP2	2.272486	10.99588	5.691272	8.665068	4.036304	0.7194448	2.630043	18.54976	22.90991	0.2392956	0.6996841	7.781229	2.527409	17.39372	3.220334	11.64969	5.161725	1.209152	1.039312	22.19226	21.32157	0.4035254	21.03354	7.353127	0.9850338	20.68423	11.27219	3.371217	0.9071124	2.010103	1.642137	9.721884	3.47213	9.452928	1.510409	29.21393	1.727414	4.083918	4.791654	11.27564	2.362324	3.628077	3.808164	11.3494	6.762953	0.7941213	0.6001051	5.5214	4.447476
SLC7A8	3.848454	6.890152	32.29133	18.70457	29.17538	151.0929	15.79213	2.092994	3.631427	23.48464	4.887015	10.35057	32.49789	5.23393	1.600746	43.06307	19.08138	46.09176	18.60015	13.15385	3.103274	39.16841	4.401852	24.13275	19.00134	7.077954	41.94982	27.28546	58.21648	25.79128	13.79272	16.504	1.195528	13.50603	27.00134	2.478413	204.7871	13.77747	11.5173	21.2748	2.935963	31.51557	15.34152	6.805056	78.4493	7.848011	30.34952	7.826202	51.09669
ZNF254	0.1345654	1.109418	1.018432	0.5714117	0.08200902	0.2276492	0.6906254	1.18662	1.530671	1.447473	0.7085683	0.2994194	0.3033363	1.79686	0.9035798	0.8987639	1.307928	0.8754979	2.399834	0.12374	0.832763	0.5867969	3.16299	0.8688266	1.334677	1.358365	0.3081133	2.095894	0.5945152	1.767296	0.04191439	0.4135117	1.884349	0.6448592	0.02101138	1.205601	1.622307	1.452131	2.594439	0.7688586	0.7210967	2.409717	0.1419231	0.7226513	1.632791	0.7030977	2.715682	4.104531	0.6536386
PSTPIP2	1.237644	0.386033	0.8893119	2.42381	0.5094393	0.5310924	0.6918904	5.605448	5.432688	0.03292765	1.254343	2.865951	0.4631998	3.391492	3.914381	1.231448	0.8408102	2.326876	0.3682364	0.9075652	0.3502661	0.09238275	1.459973	0.7730214	0.5361891	7.073402	2.122855	1.378276	0.8660267	0.4277141	0.4014218	0.4231706	0.4427359	0.363757	0.1889991	10.78451	3.663463	0.8576188	0.9155424	2.342571	0.8793057	0.7883774	1.05199	3.450021	1.510812	2.721069	1.691636	0.3979683	2.756083
KIF13B	6.588636	6.859716	5.350235	6.048398	3.614996	3.655427	6.220099	6.649321	5.985522	4.327269	4.677564	11.65314	4.213015	4.373722	2.681687	2.387937	18.03376	2.479592	5.244503	2.224275	10.73641	6.006568	4.796075	3.79907	7.577385	9.615325	5.572429	11.93491	8.074252	21.87143	5.535581	8.811311	5.287545	9.652679	3.55048	6.590173	1.964315	9.031806	3.945273	6.844573	18.79194	7.159949	6.602336	6.548818	4.784462	3.646277	2.45023	15.32037	7.175717
TLR2	1.956002	2.15396	3.686723	7.598532	1.563529	0.2131267	2.555907	10.93497	7.011736	0.1256129	0.7288056	5.15228	0.8093589	2.697144	2.27545	2.142173	4.7347	0.8539053	0.5282878	8.885985	14.10242	2.417824	2.904414	2.671853	11.11531	8.282679	4.105511	2.907273	0.3752095	4.211444	1.257192	21.15804	5.179759	0.4168554	0.16163	10.07635	0.8108822	4.237768	3.248459	5.677633	1.116028	4.049749	1.731731	11.97812	2.039977	1.747138	0.1801889	3.363646	2.208142
SND1	64.00986	99.75987	67.4096	77.48195	231.6963	72.37258	73.87937	84.31014	55.71795	71.88458	108.4554	40.13724	69.65904	54.42743	58.13008	67.29631	56.65686	46.62323	104.3467	68.08652	105.6742	74.42993	71.28392	61.9245	81.02837	61.11478	77.0613	66.9966	69.80988	57.35805	91.45122	131.2128	96.58699	53.78436	76.7864	43.1397	37.20475	60.32929	39.30077	49.91369	74.70862	6.13085	62.50462	75.9683	72.72297	47.08363	63.7683	41.47867	111.7181
ISCA1	4.711064	7.400919	6.65938	5.649582	2.684508	3.319652	6.802607	7.903299	8.929603	15.08837	8.159147	8.421682	9.261654	8.523603	8.567907	5.400715	6.745337	12.16573	8.176358	7.355741	12.25346	3.444271	14.56789	6.931048	6.717353	9.846078	3.333272	11.19413	4.611143	15.06966	12.87965	4.858831	9.503061	6.690899	7.3318	8.175129	11.66534	5.598161	10.20962	15.80585	9.189693	9.355578	8.721459	8.020149	8.055294	7.121153	9.457752	12.7391	4.84045
PDPN	2.054806	1.692548	0.391059	0.3156516	2.483416	1.180524	0.3114833	4.493242	6.561565	0.06912605	0.8686257	2.626658	1.136862	7.064581	9.448431	1.683433	2.104376	0.3628003	0.0818524	1.503501	2.179453	0.3121326	4.046252	1.960464	1.492453	0.8324372	2.513966	1.474267	0.5534441	1.937206	1.203362	0.7411046	0.2392593	0.6536545	0.4147253	7.532168	1.489444	1.367587	0.3301605	2.92155	3.201845	0.075373	2.825132	4.165601	1.521097	4.288902	0.1804138	0.772919	3.150244
NDUFS3	13.50376	15.79205	27.40703	24.25322	41.1658	14.93242	23.90648	16.19597	17.69319	13.10618	33.67634	14.13572	22.67397	19.37809	22.41478	21.34032	23.92191	19.14508	24.23487	28.63024	18.11369	22.76234	19.20911	22.71439	39.90345	18.01016	29.10024	21.98163	36.53099	25.23901	20.13834	14.0358	11.71422	30.2911	16.68009	19.49462	33.13328	18.49607	18.45671	49.55814	26.31028	19.86593	19.23022	15.07615	38.40083	21.53728	36.46573	17.53216	28.52561
SNAPC2	30.04374	23.01784	18.05698	8.583555	39.95164	50.56502	21.2441	12.05253	11.61594	23.34138	25.28293	16.19412	9.810282	10.74507	58.69356	19.1358	11.63527	21.98396	14.30847	21.70599	11.32883	21.94637	21.00689	20.64808	15.63964	16.69367	18.15265	9.632106	23.18476	23.8822	21.02979	21.91876	13.34585	14.10439	23.41021	16.28581	10.61703	21.43077	8.978646	18.06259	24.46938	9.002167	11.54236	15.00901	35.90098	12.98868	24.46378	20.37115	15.34637
CLRN1	0	0	0	0.004616661	0	0	0	0.3018566	0.002911754	0	0	0	0	0.01002358	0.00477875	0	0	0	0.005462033	0.0203198	0.003033857	0	0	0	0	0	0	0	0	0	0	0.007608324	0	0	0	0	0	0	0	0	0.004576385	0	0	0	0	0	0	0	0
ARFGEF3	0.9203477	0.1618318	0.677816	0.05818166	0.02234976	0.3035185	0.4159644	1.381273	1.535775	0.9767357	0.3139733	0.655564	0.1175876	0.3930035	0.2330907	0.285332	2.012125	0.1216941	0.07011022	0.6101686	0.2308219	0.07061253	2.100825	0.3103422	2.533544	0.04755571	0.3215854	2.992213	0.05895952	0.1807922	0.01325866	0.5779688	0.1484821	0.2513742	0.02415736	0.5043158	0.4127572	0.5945047	0.2562454	3.417058	1.82421	0.667906	0.57892	0.04443909	0.7309704	0.1446238	0.0745305	0.3751673	0.2206589
ZC3H12D	0.09115994	0.062847	0.04495401	0.3856685	0.2191381	0.04136129	0.09110615	1.562141	1.917417	0.02462632	0.04132946	0.4648383	0.3720114	6.965024	0.1256769	0.2135022	0.1570997	0.06146081	0.09013124	0.3667403	0.03285379	0.01582842	2.239118	0.06031807	0.1916338	1.075367	0.5292219	0.1989609	0.06403341	0.1790737	0.08563409	0.08435262	0.4299846	0.07904961	0.1334432	1.397902	0.1034638	0.1923132	0.2860754	0.4778153	0.1486737	0.2412086	0.3232438	0.7715012	0.2284017	0.05718365	0.03136761	0.06887473	0.1252204
FLT3LG	0.4921564	0.281983	0.5149635	0.5463168	1.226712	0.2586077	0.4881275	1.275731	2.06739	0.1324099	0.1676164	0.3943381	0.2724106	2.610751	0.6354562	1.224121	0.4320579	0.1817532	0.0266538	1.231202	0.4293366	0.160485	0.8013105	0.3529925	0.3022418	2.110368	0.7704744	0.7039628	0.522375	0.5307244	0.2559046	0.5197828	1.140729	0.142721	0.4770528	3.02298	0.3988879	0.4241245	0.2326467	0.5004843	2.222033	0.6074614	0.7516504	1.023218	0.6304054	0.3183147	0.07420876	0.2735102	0.6807296
OAZ2	8.834258	8.685186	16.76511	12.95948	11.75184	18.19074	14.49968	13.86738	20.10983	6.248712	10.16757	7.634517	12.43376	12.80287	10.5897	15.19446	13.79759	11.22515	17.9308	13.66064	15.70764	14.44866	8.433925	14.22759	8.876428	11.5698	18.95393	13.80985	12.86478	9.544606	13.59063	15.88375	15.63729	10.90052	9.760491	12.24626	10.48714	12.97737	11.33587	12.97544	6.398353	19.2819	12.08832	14.26351	10.76349	11.50857	11.91907	15.46297	12.74706
CLCA1	0.00471196	0	0.004769546	0.004799116	0	0.005955637	0	0	0	0	0	0	0	0	0	0	0.007917306	0.005162371	0	0	0.006307515	0	0	0.006399647	0.02341263	0	0	0	0	0	0	0.003954506	0.005010361	0	0	0	0	0	0	0	0.004757248	0.005228438	0	0.004712863	0	0	0	0	0
CERS4	0.7250544	3.72782	11.68378	23.13332	7.884423	9.428892	15.01475	3.052329	10.71982	0.1262628	19.51904	4.575769	8.04171	9.632887	0.1880325	11.42875	19.69441	19.92276	19.75844	7.995359	0.3866714	18.24036	13.45412	24.09209	8.688688	21.41302	21.96503	24.47793	9.160346	12.81861	0.6653845	6.114296	8.31989	2.336116	34.0884	3.619347	23.79852	24.53641	28.93192	1.748542	0.8338018	12.88965	2.360158	4.165014	21.46924	9.468787	15.08496	17.36165	16.86456
VNN3	0.01636812	0	0	0.04584491	0	0.03103249	0	0.1070547	0.04731487	0.003919278	0	0.008219891	0.005168744	0.08596403	0.0560826	0.0131918	0	0.004483182	0.009861767	0.04891687	0.002738833	0.003958574	0.03183685	0.005557676	0.005083086	0.03131129	0.04535229	0.009247192	0.007731041	0.003445005	0.00789028	0	0	0	0	0.0642473	0.0268339	0.02282529	0.02086741	0.0446978	0	0.009081114	0.01450992	0.0286497	0.01904055	0.5653189	0.05491371	0.00430627	0.004664193
SCAMP5	4.295397	8.210436	2.80488	0.9177312	7.002369	9.796918	16.73846	3.156951	3.57664	0.5567901	4.694823	2.617716	2.492523	5.713419	1.10317	6.639122	4.056381	2.922667	1.665641	6.679095	3.171089	3.046185	3.571195	1.329073	5.596474	3.907638	4.69926	3.340196	2.898307	1.101178	1.454093	6.998397	5.855223	2.698944	1.294742	1.788573	1.228357	4.265001	1.486376	4.40466	5.85615	53.27052	1.710151	8.279106	5.8608	0.883057	0.9426553	7.935987	2.256575
AHCY	48.98405	62.81696	64.11387	54.20815	171.7989	83.31171	87.93359	28.01019	30.76759	100.5329	154.0404	23.27187	51.51487	44.67758	76.21415	67.47383	44.83019	282.116	102.9053	29.83986	11.46139	196.3373	133.454	77.29846	114.7369	27.05193	62.301	72.87688	77.19354	59.12593	75.14029	19.81547	50.53043	60.85961	154.2114	30.42395	155.5667	40.67489	94.508	36.98242	33.76967	69.37208	46.69536	41.60804	78.52379	51.27518	219.9122	41.88539	106.0047
SOWAHD	0.1926681	0.3384589	0.1129079	0.5473837	2.249499	1.294507	0.2906201	1.181753	2.774932	0.3205071	0.2689477	1.008298	0.5635796	6.054447	0.406243	3.258154	0.4600404	0.2221948	0.09775349	0.9243066	0.1221675	0.961352	0.8777033	0.3718558	0.2645235	2.725429	1.589476	0.5499696	0.6130636	0.2219631	0.4301626	0.1191448	0.6146085	0.2526917	1.556632	5.384219	0.3491087	0.4525055	0.6722479	1.265889	0.3685641	0.5850999	1.546148	1.896624	0.8729085	0.05837136	0.04536042	0.4375248	1.167389
ZNF479	0	0	0	0	0	0	0	0	0	0	0	0	0	0	0	0	0	0	0.009139362	0.01133339	0	0	0	0	0	0	0	0	0	0	0	0	0	0	0	0	0	0	0	0	0.00765745	0	0	0	0	0	0	0	0
TM9SF1	2.541393	3.734492	5.451256	3.427025	2.362556	2.312087	1.887847	1.630162	1.846948	1.62842	1.697598	2.025029	2.827809	2.066853	3.322118	2.2766	1.293772	1.428733	1.75912	1.263628	2.418904	2.38962	1.26825	2.097586	1.98481	1.702817	2.839901	4.562929	1.950846	2.049624	2.643262	3.20863	2.640811	4.123474	2.428	1.848639	1.298796	3.270875	1.696589	1.541836	4.938416	3.259493	1.830712	2.167944	2.391985	1.236165	2.190026	3.259924	3.901215
ANKRD30B	0	0.002439208	0.1730974	1.082537	0.07295266	0.9876082	0.3196958	0.006257142	0.06084018	0.4082103	0.006645442	1.921026	1.089988	0.1541707	0.008320873	0.1837634	0.01105141	0.08070627	0	0.007862515	0.008804372	0.007635244	0.002558604	0.7825285	0.08170156	0.005032732	0.1083022	0	1.483697	0.01107446	0.2003791	0.03532745	0.3860541	0.007024244	0	0.01126539	4.545978	0.3008383	0.07043536	1.194659	0.03718638	0.03503106	0.1337134	0.09999273	0.5019104	1.256965	0.01471067	0	0.008996231
TPGS2	4.344274	1.101494	5.816942	11.14346	7.224529	7.500598	4.075639	10.17637	7.09901	11.3048	4.392351	9.134807	9.974285	6.138309	10.90216	7.923998	7.540899	4.638838	7.461169	3.935407	4.659435	3.139702	6.340278	7.31164	8.784444	5.566341	5.610109	5.794557	8.757498	5.241638	6.830796	4.439335	2.665885	7.056833	8.824278	8.091934	4.137012	10.10441	3.372789	5.747527	7.801059	10.4801	5.474404	3.951992	8.302534	9.206209	11.22987	7.601778	6.07509
SHROOM4	3.046152	7.866869	3.584429	1.285985	0.7260207	0.4735691	3.568879	4.404834	1.136879	1.822013	2.556459	4.531103	1.793015	0.875688	0.3628909	0.873991	4.455498	1.034572	0.5726143	0.9513225	4.030742	1.67968	4.417033	1.021887	1.492751	1.617025	2.628515	2.925578	0.1467544	3.347955	0.1688663	4.214356	1.423567	2.064421	0.2299392	1.508706	0.7490795	3.827313	1.827179	0.6369506	0.9995147	2.830784	0.8047	2.665894	1.367791	1.03454	1.078167	9.204981	0.8541309
LRRC6	0.9517548	0.1260591	1.433611	1.638679	0.7630205	1.202961	1.337865	0.6197949	0.3093293	0.2061896	0.1359445	0.7681514	0.107338	0.413413	1.421473	0.322653	0.3331653	0.235856	0.06143902	0.2962878	1.190617	0.295944	1.757551	0.9540957	1.562275	0.4497447	0.1614547	0.3627309	0.7064134	0.6009487	0.04915662	0.9318855	0.4638461	0.3932666	0.833716	0.2749275	2.470487	0.6873099	1.682835	0.8928664	0.7149572	1.954999	0.1540099	0.5836282	3.91456	0.9049452	0.1520505	0.7034938	0.3228669
ADM	4.018445	1.062945	59.07919	4.653024	6.024833	1.119739	1.075333	3.89726	2.614811	0.4214825	34.10746	12.71876	10.12234	9.347078	18.42925	14.5599	4.164072	10.02947	4.54917	42.90645	10.33203	5.489398	1.689356	4.199468	12.14115	2.010376	7.370841	4.762896	23.75514	2.291118	1.953846	8.032711	1.286804	0.6441475	1.131263	4.049656	9.530537	5.958988	0.612698	34.22614	2.513745	2.595675	3.326134	3.376373	17.33755	8.424289	1.087849	11.96138	4.963113
PHYKPL	1.303691	1.337221	2.203165	3.546537	1.47659	1.972137	2.551004	4.352455	4.414682	1.289917	2.077075	3.267853	1.980328	6.327046	1.445514	1.60826	3.894811	1.05071	2.290959	5.189255	2.588881	0.9205113	4.490386	3.378453	4.176558	3.212313	3.573673	2.086812	0.9218756	4.114248	2.423492	2.614257	2.96371	1.775381	0.8008287	4.250949	6.331974	2.894161	5.291818	1.473144	2.27502	3.271451	2.050129	3.166178	1.111261	2.665908	1.518673	4.667771	1.622619
MAP4K1	0.6688527	0.64227	8.410448	3.393957	7.522827	0.6944275	0.6663516	16.09698	27.19083	0.6711216	0.2463823	3.446877	3.032388	41.58527	1.691501	7.106159	3.127366	0.5234197	0.5037285	2.724687	0.3011109	3.631892	13.31542	3.125385	1.849616	15.54794	5.458854	1.769388	3.09145	1.052451	1.00181	2.058224	7.133268	0.5314828	1.995091	26.54328	1.886271	2.020878	2.289115	5.616154	1.893199	3.282316	3.515173	9.126811	4.668339	1.735991	0.5253685	8.0191	2.119219
FAM124A	2.437479	0.1719958	4.898883	1.183882	2.641821	2.267585	0.1749792	0.2233973	0.4585678	1.317979	1.094365	0.5141589	0.7949223	0.6542874	0.846673	0.9084273	1.607856	0.7229322	0.2631555	0.3122939	0.1430249	0.9086647	0.6371611	1.658446	0.7175752	1.039912	1.598728	2.131476	2.848248	1.055689	1.679853	0.1320411	0.2172352	8.599836	5.284959	0.3385232	1.412846	1.470305	0.9490141	3.041382	0.4528259	0.9901422	1.476591	0.6787732	2.808131	0.7839983	0.06827752	0.6795771	1.456063
PAG1	0.5553897	0.6340608	2.537746	20.86408	2.137871	1.665622	0.6366888	6.18687	7.131663	30.92654	5.027282	7.681874	13.23883	15.1309	1.490148	3.257184	4.023066	21.65027	8.564245	1.130717	0.4433972	2.167061	4.026685	11.42718	3.08061	11.79597	2.138463	12.44856	4.797349	6.91863	23.24885	0.534409	4.164295	9.133411	6.864862	7.823296	7.085096	10.91253	10.55713	14.76658	2.097324	10.0773	7.750854	3.111635	8.457019	4.885889	18.82607	9.522762	5.414256
MARK4	9.87752	7.054961	7.735791	6.875087	6.912485	13.88371	5.722584	4.226898	6.487555	7.95724	6.241965	8.164186	5.199304	5.002637	6.382426	7.433825	5.159476	9.74341	10.54008	4.158112	5.40579	13.4369	13.09053	6.375902	8.429057	7.108816	6.573258	6.208355	13.05861	8.500497	9.466064	5.338287	7.119987	6.763711	20.07386	7.408002	10.18412	7.438382	5.322922	4.607434	5.626038	12.68607	4.142703	5.835581	10.93837	6.599466	9.00316	4.463371	8.014209
FRS3	1.729081	1.710322	1.599717	1.805932	0.8870863	2.623939	2.783901	0.9822487	3.201258	1.587522	3.220023	2.604978	1.17549	2.490196	2.380212	4.088914	3.178253	1.62891	1.7584	2.723602	1.105691	1.518206	1.462008	5.467108	5.096016	1.901364	1.769882	2.501226	2.070323	0.931822	1.077719	2.028808	1.756607	1.264393	3.688622	2.467964	7.158863	3.624477	3.264439	1.366257	1.801296	3.427828	1.301729	2.131474	4.291818	2.139603	2.118386	2.833721	3.357974
OXT	0	0.02844316	0	0	0.1620358	0.6204078	0	0	0	0	0	0.06162514	0	1.492477	0	0.1648332	0	0	0.07393441	0.04584168	0.08213295	0.05935546	0	0.2083316	0.03810828	0.02934289	0.04857279	0	0.0289801	0.07748239	0.02957701	0.2574669	0	0.02730281	0	0.1313637	0.1508818	0.04278074	0	0	0.06194623	0	0.0725213	0.09205241	0.07137422	0.08829664	0.6861538	0.2582754	0.03496781
ATP6V1G3	0	0	0.02188226	0	0	0	0	0.1028303	0	0	0	0	0	0.07170713	0	0	0	0	0	0	0	0	0.04204826	0	0	0	0	0	0	0	0.06252613	0	0.06896128	0	0	0.03085603	0	0	0	0	0	0	0	0	0	0	0	0	0
KRT85	0	0.005378305	0	0.005908237	0	0.05865633	0	0	0	0	0	0.01165267	0.007327309	0	0	0	25.24491	0	0	0	0	0	0	0	0	0.01109687	0.009184608	0	0	0	0	0	0	0	0	0.07451851	0	0	0	0	0.01171339	0	0.00685651	0.00580205	0	0	0	0	0.006612048
ERH	44.34052	49.93952	79.24379	98.29154	45.84486	49.22058	63.95695	82.03069	49.38747	62.52498	88.38589	28.09378	69.9339	59.18242	91.87462	135.1431	35.53272	73.39313	77.20755	45.68371	31.07616	86.5785	59.22175	101.5526	32.71778	49.04164	81.00883	79.59835	44.68263	34.58978	51.42663	33.71433	33.33033	61.88556	49.58377	69.89066	89.5177	78.31537	60.59443	55.34947	84.77541	23.65836	84.77544	34.12719	117.8972	65.45392	110.6989	56.42046	64.37261
C11orf80	4.635692	3.829016	1.565526	0.8514767	2.743214	0.7555196	4.3463	1.978384	2.204513	1.921727	2.565734	1.041195	2.89341	4.48773	3.657692	2.448069	2.100052	1.025838	2.155821	4.709603	1.175057	0.7197855	2.426939	2.339024	1.521386	2.370882	2.336254	1.986837	2.234955	1.844019	2.031128	2.862621	1.680128	1.837751	3.770483	1.891323	3.028938	2.518166	1.119108	3.724504	2.776919	3.29779	1.620548	2.416541	8.879009	7.314761	1.809068	3.505935	2.734845
SFTPA2	0.01172286	0	0.01186613	0.0119397	0.007739697	0	0.006719441	0	0.007530436	0	0	0	0	0.01944238	0	0.4094126	0	0.0321086	0.007063008	0.008758579	0	0.01701081	0	0.007960827	0.01456205	0.01121259	0.02784116	0.0132457	0.00553698	0.009869265	0	0	0.006232627	0.01043303	0	0	0	0.008173749	0	0.009146461	0	0.01300781	0.02078404	0.02345022	12.13681	0	0	0.00616831	0
BAHCC1	1.294266	2.611128	2.104647	8.079364	11.69466	5.98246	2.374225	0.2750384	3.601731	11.22936	8.481414	10.67399	10.87716	4.105808	0.3657516	3.510915	6.463256	32.49972	16.94713	2.351155	3.249272	16.08914	3.439862	9.833084	24.67164	3.679151	3.349381	3.563597	8.476709	5.981102	9.217774	1.866558	3.35487	5.353868	8.657443	0.7619445	8.26131	9.410304	5.015631	1.620447	0.6203313	22.86662	7.081436	2.806338	5.443464	3.493114	10.56801	4.033225	7.397478
FGFR2	0.6580252	0.09355922	0.223441	0.02141203	0.03608791	0.03188644	0.002410059	0.2750016	0.06212157	0.03221703	0.0318619	0.04011891	0.09294212	0.3812119	0.04211122	0.002259136	0.7612396	0.02072948	0.01519971	0.003141435	0.0014071	0.03254005	0.1840103	0.005710612	0.01305741	0.0301621	0.3029019	0.08234769	0.003971892	0.04778736	0.02432222	0.005293101	0.04470907	0.01122603	0.03200544	0.225052	0.6307168	0.05570182	0.01876143	0.01640278	0.07853336	0.009331009	0.037273	0.0105136	0.01956451	3.058672	0.1434131	0.52876	0.04313288
CCDC22	7.162141	7.945205	8.07911	6.428183	23.57282	15.83598	15.58212	6.768979	12.49638	17.96124	18.23331	15.95763	12.74436	17.25569	14.40244	10.25737	10.30531	9.710797	11.85638	13.36606	6.807454	8.562368	16.13898	9.99927	16.15402	13.40761	9.834426	15.89763	18.35304	13.27055	9.299197	8.693375	11.34042	9.029526	24.84648	12.68688	13.4439	12.7876	18.51695	10.03413	11.2917	16.13729	14.69062	12.26243	14.49464	13.18738	14.24916	8.873394	17.74598
GNRH2	0.1147359	0	0.05806907	0.7790546	0.02525041	0.1208495	0.08768748	0.09096044	0.08598696	0.05494609	0.1690591	0	0	0.08457317	0.02016017	0.2260398	0.04819648	0.06285171	0.06912823	0.05714893	0.05119587	0.036998	0.3533485	0.155831	0.02375401	0.07316112	0.1816611	0.2016629	0.07225658	0.3058813	0.1474898	0.06419466	0.1423356	0.1872051	0	0	0.06269938	0	0.6582362	0.02983991	0.3282097	0.3394991	0.4294442	0.03825264	0.1334689	0.08255682	0.06415496	0.1609906	0.04359292
FBXW12	0	0	0.01826867	0.1654374	0	0.0171088	0	0.01073114	0.02028878	0.01728618	0.1139709	0.00453178	0.0113985	0.004988799	0.004756829	0	0.03032546	0.0197733	0.02174791	0.02696879	0.00301994	0.02182436	0.008776128	0.02451241	0.03923361	0.0172625	0.02143163	0.01699383	0.01278681	0.03418733	0.03480048	0	0.00959553	0.00803116	0.01144843	0	0.007397017	0.03146003	0.06902757	0.007040782	0.04099853	0.1051384	0.01599918	0.05866757	0.02099482	0.06493145	0.04541244	0.02374127	0.005142914
LGALS1	1130.655	913.5587	516.4659	384.5951	2395.706	4049.788	1199.092	794.6855	214.6291	1423.387	356.8911	229.1058	568.8213	187.7844	2304.089	1361.446	233.5308	78.7122	103.19	1264.6	540.1344	233.1911	176.0349	520.8921	124.8574	633.2217	1303.799	202.1374	1064.768	220.9132	764.2833	1092.711	370.7195	559.0812	456.7305	1599.976	260.0974	752.3122	340.431	584.4371	2853.638	151.367	2611.958	443.1102	598.5998	1695.845	519.4436	606.6874	1304.678
MRGPRX3	0	0.03352405	11.16309	0.04603403	2.02917	0	0.2797966	0.04299853	0.005806783	0.02597394	0.1712509	3.577196	0.02283629	0.01998958	0.08577047	0.009713894	0.01518886	0.009903686	0.04357077	0.09455341	0.07865374	0.1923853	0.105495	1.546943	22.81716	1.080765	0.1001866	112.087	0.02561768	6.849247	0.06972089	0.9103769	0.03844826	0.024135	0.43579	0.07741479	0.02963905	20.42123	0.02304884	0.0987408	0.04563242	3.751382	0.08547599	72.4482	1.493201	10.26384	0.2931623	0.05707724	0
DENND1A	1.760084	6.259936	10.45347	4.399549	8.937731	3.541583	3.041546	3.135	6.023774	6.810726	5.693955	1.615209	2.843455	4.944063	4.10104	6.932291	5.097445	3.28337	2.658979	2.62546	3.479687	7.852822	5.179956	4.97273	2.943107	8.043087	1.695852	4.016749	6.672372	6.05761	6.69293	2.887329	5.211615	5.312468	13.06087	5.02005	2.422598	5.689917	3.648536	2.930898	3.623719	7.934623	5.644357	5.095553	6.758204	3.160044	4.070479	4.749277	5.763193
ACER3	15.77523	9.368049	5.323303	4.061376	0.6104844	0.8223463	3.836158	6.828067	4.582975	3.060419	3.767167	2.357359	5.646745	4.281181	9.313982	2.353882	5.049444	3.002394	3.551571	5.326237	6.463373	2.113637	5.09823	4.598042	2.494061	5.368904	4.037859	10.18522	2.518303	14.28848	5.771207	7.231416	19.56732	3.635145	2.615786	4.007293	4.037296	3.179411	3.553151	5.224664	6.534865	3.963406	3.201645	6.630521	4.64952	8.241522	2.601825	7.763029	3.268111
THAP11	12.20175	11.4025	17.67854	17.77298	11.13764	19.28961	10.94962	14.99688	17.60335	14.65998	15.43862	14.10204	14.7823	20.68521	17.83974	12.11192	11.6708	13.76775	15.60911	8.643586	10.29438	26.76201	20.93836	19.48405	9.127438	10.44589	15.18173	9.931423	17.82046	19.20988	10.65843	8.740806	17.55788	10.15692	20.91997	14.30249	12.1437	18.55176	14.25551	11.29168	8.493286	17.78515	28.16655	16.07603	17.75324	11.74187	25.55058	15.88815	10.16571
TUBG2	3.060156	3.153035	15.36134	12.08539	7.286875	18.17677	8.845118	4.118405	5.558097	6.889676	4.739674	5.582578	4.116357	3.314463	9.085997	11.71996	8.146828	4.459864	5.048904	13.67571	5.783573	8.205507	3.992037	17.98199	20.36059	9.160983	12.86343	6.829825	10.66741	8.570106	8.456817	10.51593	10.58289	4.896157	4.818649	4.084217	9.828875	11.85999	10.7341	9.479554	5.158834	8.290507	14.58208	5.661522	9.180161	8.358223	5.225351	10.65292	13.91333
HLA-E	97.41127	165.738	202.087	949.9487	570.4216	324.3404	252.9537	643.0323	1472.404	124.9914	155.0569	549.4355	198.115	675.5655	175.6279	520.9317	341.4495	81.99809	34.37138	429.3018	178.5499	72.03959	440.2756	832.9857	202.2376	857.1198	848.4295	816.5296	91.58443	272.699	190.1497	148.8714	271.5281	338.5863	169.9363	965.8493	361.6101	689.6075	682.4935	352.9206	505.8163	203.7798	539.3246	502.3986	383.4911	217.6196	62.88025	66.24765	421.6056
BBOX1	0.03193577	0.2250288	0.3879127	0.03252648	0	0	0.04393271	0.03038167	0	0.00611751	0.01613354	0.1218872	0	0.02824826	0.006733693	0	1.024912	0.006997694	0.3001635	0.04772075	0.0854996	0	15.35526	0.008674846	0	0	0.5359763	0.01443372	0.006033601	0.09679009	0	0.04824369	0.1290412	0.01136878	0	0.03646622	0.04188441	0.008906866	0.05700004	0.01993364	1.773349	0	0.01509879	0.05110702	0	6.700672	0.7142794	0.1545958	0.007280229
KPNA6	12.99643	10.21589	11.77946	10.66532	8.248536	4.145903	5.88526	21.02197	10.70159	19.63188	4.376554	17.09591	12.63698	14.44184	18.02031	11.69136	12.98857	16.21423	7.735255	7.966782	26.12405	12.87991	11.17838	6.586759	14.25183	9.939342	8.877814	10.29696	13.7657	20.47117	11.58463	15.33052	11.54419	10.26133	11.57124	11.0424	4.239195	12.03244	10.49605	15.09282	20.37345	8.327601	12.75013	10.97448	6.603422	8.147862	12.26342	13.43331	14.74169
KRTAP9-4	0	0	0	0	0	0	0	0	0	0.03117589	0	0	0.02055738	0.01799476	0.01715804	0.01748903	12.00499	0	0	0	0	0	0	0	0	0	0	0	0	0.01370164	0	0	0	0.01448432	0	0	0	0	0	0	0.06572579	0	0	0	0	0	0	0	0.01855066
GABBR1	3.877815	1.783003	2.798614	6.171278	1.952981	1.721453	7.608612	4.352865	2.295251	2.325989	2.280989	7.759726	2.483114	3.566472	2.38789	3.522145	8.161051	3.578748	4.374971	1.710312	3.839087	1.718393	2.949078	15.69169	11.64664	2.196622	2.082861	7.327084	1.937773	7.822986	1.467142	2.209659	4.791194	3.593363	3.613692	3.304503	12.90649	8.436583	18.12868	1.768658	1.395699	4.737891	1.519762	2.728186	2.628324	2.714027	6.503839	7.776473	2.005637
BRD3OS	2.255405	5.815601	3.096226	2.636744	3.747807	4.79541	4.587179	2.891257	3.663342	3.352191	2.321248	2.805887	3.45909	4.479419	9.810045	1.780347	2.225709	4.798163	2.603857	1.745907	3.121052	5.118072	4.808206	1.850773	3.822501	2.001529	1.775095	2.315997	5.238349	7.61945	3.956525	3.534487	6.432521	2.729297	5.952511	2.031206	1.166502	2.654525	1.824306	2.445992	5.455454	6.319187	2.762016	4.073112	2.803849	1.809882	2.413592	5.631161	2.660546
ZNF555	0.9453434	0.4518763	1.165403	1.15015	0.1214274	0.2208395	0.5123446	0.7348694	0.6108061	1.007604	0.5923234	0.5948119	0.3507921	0.8113791	0.5041338	0.32215	0.8220231	1.221087	0.9684872	0.4122376	0.5773326	0.626281	0.8460364	0.641969	0.9504046	0.5207034	0.3203182	1.381248	0.2623449	0.8934153	0.5124459	0.5402382	1.499993	0.6138107	0.7793227	0.4147697	0.5819275	0.5052546	1.235683	0.3501351	0.8058802	2.061191	0.7978063	0.5794558	0.7060267	0.4023033	0.6972475	1.184514	0.4486193
PKIB	16.48082	0.4464134	3.026382	2.073688	0.187708	0.8462141	0.609801	4.111653	2.916234	0.1010173	0.1679542	0.5480813	0.1911441	0.5222307	2.122322	1.84789	0.6395209	0.06531181	0.05525693	0.5070635	1.669654	0.2262408	0.9588278	0.3363171	1.332924	0.2587766	1.009202	6.739193	0.3682043	0.3242882	0.3094728	0.6196085	0.2242983	0.1836496	0.02908808	1.263227	0.2330491	0.2302082	0.6723082	7.856922	0.4861209	5.637816	1.3767	0.4403066	6.96666	1.141643	0.1179477	0.3474527	0.1986196
AC134669.1	0.139386	0.03524478	0	0.02581167	0.01673195	0	0	0.1506853	0.2116343	0.08495557	0	0.05090773	0.09603377	0.3222394	0.08015372	0.01361666	0.01064565	0	0	0.1514769	0.3646881	0	0.3080831	0	0.04722113	0.08483922	0.02006267	0.01909002	0	0.02133573	0.04886637	0.1595175	0.1751609	0.03383175	0.01607573	0.1266041	0	0.0176703	0.0161546	0.03954629	0	0.02812074	0.01497722	0.07604329	0.02948065	0	0	0.106679	0.01444323
ATG4B	6.20461	5.293153	5.918059	10.40512	12.57885	29.1575	12.45905	5.954552	7.825124	26.97252	9.015997	6.967587	19.42379	9.974471	11.9977	11.10814	10.94721	9.53029	16.63294	14.06472	10.1416	10.73388	9.944699	16.25169	12.78466	11.47222	10.26669	7.156159	12.21057	6.740512	11.03346	13.00708	9.148822	8.518169	22.13772	9.21133	22.15495	13.20825	11.97554	9.955746	10.44599	4.906367	21.19104	7.792226	10.15489	15.68443	9.897593	9.767985	4.558937
KLK1	0.01323629	0.03681583	0.1473786	0.01348112	0.1048667	0.03345976	0.2731292	0.3620249	0.6929632	0.01901625	0.217321	0.1262953	0.9028305	1.397636	0.02093165	0.1706835	0.5115286	0.01450153	0	0.2670114	0.2391975	0.05121842	0.6565046	0.08089713	0.07398904	10.1471	0.03143546	0.0249262	0.9377707	0.2284395	0.03828345	3.143716	0.3026022	0.05300971	0.04198078	0.2172638	0.07594852	0.1845796	0.05062409	1.425163	0.08686279	0.06609203	0.4224106	0.9664341	2.325005	0.4000083	0.09621446	0.05571711	0.218762
REG3G	0	0.06326869	0.6303039	0.05212699	0	0	4.331963	0.1014369	0	0	2.628656	0.1113762	0	0	0	0	0.4156478	0.07476344	0.03083606	0.08922357	0.7422014	0.03300743	0.0165914	0.08109688	0.04238385	0.7587641	1.742223	0.1477847	0	1.572703	0.02467156	1.209843	0	0.02277454	0	0	0.06992086	0.6542322	7.199121	0	0.01722407	1.183129	0.01008223	0.05119012	0.01984551	0.1964062	0	0.03590659	0
ZMIZ1	20.29352	19.04746	14.89499	5.772953	10.11216	9.412968	9.478097	11.18028	15.9532	8.209406	6.289672	27.16409	12.15807	12.94202	6.355592	8.694744	14.13384	13.16272	12.00538	6.334716	27.57811	24.36251	15.56048	4.596902	24.85454	13.29119	8.227759	19.27065	10.27273	18.64259	7.964181	13.93492	25.48362	11.68252	16.42935	10.64399	15.31047	5.754803	14.663	4.997008	11.24239	40.94981	15.22923	12.41695	11.84154	6.049467	11.31692	17.85413	7.920341
SPATA48	0	0	0	0	0	0	0	0.01845672	0.01495504	0	0	0	0.01960453	0.1716068	0	0	0	0	0	0	0	0	0.0301885	0	0	0	0	0	0	0	0	0	0	0	0	0	0	0	0	0.02421918	0.007834916	0	0	0	0	0	0	0	0
FAM167B	1.849545	3.289287	18.9087	33.1541	39.07555	15.93896	27.00472	8.477785	278.3923	17.1832	42.04648	7.211031	234.4914	19.39014	6.239659	504.6284	27.19248	3.960575	19.77461	17.71296	5.446836	132.2888	4.104378	63.57639	14.03557	24.73436	193.7522	37.41386	8.005196	45.73621	62.08613	16.25606	3.414861	10.32519	4.22359	7.991712	12.29397	135.6651	39.27059	174.9513	19.33527	21.69813	55.18906	8.475902	92.16333	19.23636	5.170894	2.60107	72.2714
ITGB1BP1	7.708718	4.286944	10.33393	4.50772	9.008872	27.74073	10.67156	6.675561	6.680699	18.16139	12.18545	12.31315	8.966086	9.054842	18.62667	22.73659	8.285962	13.25061	12.2083	11.77248	10.32534	5.10909	6.506815	12.94396	18.30831	10.62584	11.9925	9.255982	10.61691	8.233809	7.561511	6.64556	6.116977	7.978456	6.709171	7.181628	29.4364	4.466205	9.040524	18.36536	11.43747	12.12315	13.57663	6.576412	26.70184	18.16459	7.621855	8.360319	18.21516
APOBR	1.481658	1.308295	0.7309782	2.472836	6.121433	1.117342	0.7993157	3.632469	5.982585	0.2941567	1.231799	4.868776	1.58319	5.125749	2.647165	2.461857	1.419123	0.9548752	0.5101124	2.003144	1.0778	0.4014946	4.835462	0.811702	1.288868	5.482082	5.49349	1.985195	1.458451	1.729561	2.844939	2.636734	1.641686	0.9271076	2.064002	10.87617	1.095445	1.788363	1.518558	2.707106	2.40517	0.594073	3.487821	4.557905	2.761572	1.266191	0.3713047	1.926109	3.079629
NCBP1	8.070378	10.53848	9.294579	10.39808	4.157716	2.172755	5.521774	13.29083	8.788509	14.77468	7.505642	5.444645	14.91641	12.48614	18.1559	2.929403	5.24062	10.56045	10.13496	3.293537	11.48476	5.84509	14.14413	3.509816	6.170018	9.789269	3.229259	7.280037	9.370795	14.00892	9.651324	5.618421	8.632739	11.13085	5.408974	5.048955	5.822386	5.25324	5.663346	9.047775	12.31213	7.717958	8.67387	8.684766	6.665667	4.433278	20.27408	15.05438	7.113314
DYNC1I2	30.51385	14.68458	22.9335	10.02712	6.674735	4.520677	17.39612	15.81716	15.271	21.17359	6.951489	22.34843	14.46784	12.83851	25.71997	14.15988	14.6328	15.78801	37.62541	11.72583	20.6139	17.68592	21.14092	8.736588	20.36984	14.27701	9.956522	17.85936	11.85227	18.55775	14.95002	20.08355	22.9437	15.81121	16.26628	12.68847	8.15514	10.94755	20.50846	23.73702	14.74532	12.92149	12.1555	17.84311	13.30461	15.03119	24.49359	39.1489	10.22436
PGA3	0	0	0	0.003180998	0	0	0	0	0	0	0.007889072	0	0	0	0.003292681	0	0.002623914	0.003421774	0	0	0	0	0	0	0	0.002987279	0	0	0.002950346	0	0	0	0	0	0	0	0	0.008710664	0	0	0.01261299	0	0	0	0	0	0	0	0
ETV7	0.2651718	0.5531679	2.965958	12.51805	22.48804	0.3351614	0.7523707	10.67408	8.572302	0.03174715	1.674517	5.999146	1.457011	3.122492	0.9574892	4.274277	3.135607	0.1016817	0.1278125	2.595365	1.073765	0.1282618	5.119048	3.034252	0.9305387	30.90473	7.021919	10.01225	0.5322988	2.098487	0.4090449	0.6064354	0.7401573	2.454355	0.193437	21.12903	0.945522	1.451391	1.326896	2.565478	3.005162	1.596237	6.895327	4.992815	7.896742	3.062357	0.1705124	0.3139368	2.773136
DRGX	0.01633697	0	0.01102442	0	0	0	0	0	0	0	0	0.010939	0	0.01204217	0.005741114	0	0.004575052	0	0.006561999	0.01627459	0.003644827	0	0.005296044	0	0.00676455	0.005208616	0	0	0.005144219	0	0	0	0.005790521	0	0	0.01554546	0.008927611	0	0	0	0.005497996	0.006042554	0.006436579	0	0.02533908	0	0	0	0.006207088
C11orf24	13.1319	44.73792	89.62304	35.33356	34.57006	20.1196	30.73339	20.83608	20.45074	17.50762	28.26247	32.05458	61.4346	19.58243	22.55435	19.26545	46.12138	19.85448	19.73811	67.23618	37.86635	41.93267	35.05541	51.91207	12.6389	30.15	53.0693	28.5339	37.41578	29.75105	31.66018	36.64594	33.49378	48.12984	148.9424	16.37584	47.04138	40.22025	18.92709	18.85491	47.6583	21.43138	20.28384	26.91584	32.37942	40.82774	24.95809	33.06061	49.4388
SLC36A1	3.934486	2.516902	3.364074	4.257572	4.495622	6.933641	1.886882	2.134273	3.089369	2.232958	2.807772	5.122506	5.026708	2.792126	4.663775	1.075771	2.490946	1.459915	1.396502	1.984439	3.43925	1.505018	2.401088	1.178984	4.528885	3.228394	3.180773	3.057137	2.083055	4.462686	1.875975	8.329777	2.19372	5.514245	2.588723	2.284938	2.358296	1.792194	2.980857	3.226348	5.684148	4.956185	4.826318	3.592457	2.260896	2.667153	3.164442	3.030023	3.862685
REL	0.3845344	0.4913477	0.232125	0.3702845	0.06277716	0.136088	0.1570934	1.054232	0.690741	1.138384	0.2066239	0.762605	0.5440008	3.344133	0.1238306	0.243423	0.8423015	0.2389873	0.3016071	0.351028	0.5606039	0.4098691	1.789616	0.1652252	0.7642649	0.7409424	0.1660451	0.4476528	0.2536139	0.5215036	0.4718394	0.2734319	0.9040106	0.7392064	0.4647808	0.5209145	0.2544548	0.2924902	0.5241066	0.4014853	0.3557602	0.431338	0.4925198	0.5468428	0.1529013	0.2273864	0.2345603	0.5165021	0.2087909
MED10	11.41001	9.30586	10.52415	13.43712	6.057466	11.69174	11.80388	15.92775	10.27631	9.861947	14.71708	12.22508	13.02708	12.45833	19.51304	10.417	8.523907	7.438043	10.8237	22.8413	14.74137	4.494519	9.777653	18.79392	16.11798	11.38576	11.9155	18.81019	3.400383	11.42416	11.83979	18.31563	13.05833	9.148824	6.680134	17.48066	8.563668	15.79449	15.84844	11.67823	34.73652	12.66066	21.04566	9.327357	25.4552	16.6608	9.455236	5.849527	9.694415
SLCO2A1	1.543111	2.770228	0.6181541	1.498836	4.417407	7.02596	0.8435168	7.673089	2.807268	0.7589557	0.1203953	3.713099	2.611399	11.9827	0.653246	0.3713381	4.437333	1.72978	0.02512762	0.2982443	1.072695	4.553282	4.655697	4.021687	1.391374	3.419171	7.938052	0.7629502	0.9849285	4.785164	1.048296	0.3925164	4.640582	2.348972	7.649311	3.027407	2.461405	0.9056106	1.507744	2.538104	2.739934	0.7966267	4.066814	10.04406	0.7623788	1.954861	0.8328528	0.5736949	4.230807
OR2S2	0	0	0	0	0	0	0	0	0.009655788	0	0	0	0	0	0	0	0	0	0	0	0	0	0	0	0	0	0	0	0	0	0	0	0	0	0	0	0	0	0	0	0	0	0	0	0	0	0	0	0
ARMCX4	1.837724	2.200013	0.5417084	0.9076444	0.5027557	0.9386451	1.108096	0.5607104	0.6406059	0.1761271	0.1816295	2.038753	0.1905858	0.7585455	0.9904637	0.561154	1.192358	0.2402121	0.7343629	0.4579705	1.054065	0.77201	0.4081179	0.8853476	2.515626	0.21422	0.705486	1.965013	1.085696	0.6599438	0.03863997	0.7963809	1.128091	1.000828	0.3589135	0.2187263	1.795292	0.764372	1.239818	0.9215551	0.08330796	1.993378	0.3873325	0.8701093	0.4141159	0.3002555	0.2821037	2.426418	0.228413
ARHGAP39	2.936376	3.20305	9.936872	3.312058	8.026737	15.53337	6.407608	1.209897	2.792139	7.499767	11.43469	7.900191	8.451011	4.172236	3.489442	2.134745	4.162951	12.56488	5.579068	1.905206	8.357019	6.179574	7.176833	5.671674	8.178974	2.03867	4.384072	5.524849	21.25696	4.385776	7.512005	6.055492	3.872103	2.948553	27.51869	0.7077192	11.59663	5.185808	5.274603	2.090064	7.47651	5.684044	7.968901	3.506937	5.558165	5.374751	16.46205	7.369509	4.789223
INTU	0.4133831	0.2742802	0.3430772	1.242136	0.09313073	0.06066846	0.3076948	0.2725841	0.3674849	0.006567585	0.2264037	1.138337	0.07547731	0.2556093	0.3645533	0.3536907	1.552129	0.5226571	0.349396	1.727238	1.049683	0.4188539	2.225433	0.6825148	1.503999	0.223929	0.2574606	0.734198	0.1388036	3.850483	0.5260404	1.012842	0.7176735	0.5387725	0.2970178	0.2432837	5.757242	0.9043069	1.915735	0.243045	0.3481266	1.713037	0.09957346	0.935679	0.1367421	0.2607928	0.7821666	0.6659402	0.3137504
IARS2	35.9989	41.81566	67.92841	44.51188	27.53182	18.36352	31.4571	26.07085	33.43089	57.52919	40.00119	72.1688	46.84569	34.20024	34.54206	37.51881	57.03989	79.86112	10.11271	19.38935	33.33559	65.87734	45.9608	34.88227	53.97834	26.01821	25.77336	50.37977	40.06359	69.3427	53.55179	24.91295	61.82362	54.94253	25.39741	27.41966	29.35034	50.66405	61.44936	90.42624	22.14952	52.62794	56.1669	48.16016	28.70297	33.73015	79.86061	23.47696	57.08013
CCM2	3.87688	9.880666	8.83396	5.020323	11.0371	13.2952	7.576809	5.955223	12.34468	7.332628	1.969221	7.072196	6.027244	16.19501	9.134004	9.627974	6.172156	4.407352	6.43477	15.63482	11.92543	6.064979	12.39983	6.86936	5.280954	8.005807	8.333309	8.256194	8.425604	8.428847	7.777185	12.33783	5.878346	5.172913	9.325291	14.84391	3.62017	5.24028	4.330557	8.857269	8.81506	7.487179	4.886467	11.11816	13.63903	9.10787	4.78434	6.999813	8.459278
CD40	1.488472	2.373186	14.87121	8.347537	8.0427	20.99387	6.861129	21.37389	27.37236	0.2684248	1.219177	7.187206	3.154521	35.74524	7.045122	28.71073	2.260333	1.890036	0.5853604	8.803671	1.771571	2.211103	11.31413	4.93135	1.663298	10.66868	24.88826	2.331573	1.182519	3.413303	1.621176	28.30819	5.032964	1.236017	2.504646	21.0498	1.96033	2.683607	2.675731	7.599742	11.39345	3.786986	4.740603	18.15163	5.375605	1.998624	1.497415	1.278026	6.388855
BBIP1	1.103118	0.8312095	0.6924494	0.9686905	0.3345562	0.4384824	0.9316889	2.901711	1.695159	1.792025	0.307686	0.9317722	0.6868407	1.700227	1.095163	1.430442	0.87109	0.4975183	0.8525073	1.543516	1.732329	0.29978	1.036798	1.087932	1.801222	0.8351331	0.4011541	0.770752	0.5265514	0.8729075	0.5298809	0.6199197	1.403013	0.6608565	0.1978062	1.596764	1.65828	1.046366	1.110664	1.548006	1.770934	2.106371	0.7970517	1.01171	1.450996	1.351874	0.6952756	1.462371	0.353216
HEPACAM2	0.006338278	0	0.00641574	0.006455517	0.02510804	0	0.01453218	0.06029838	0.008143061	0.06070699	0.008005041	0.01273206	0.008006037	0.02102408	0	0.01362214	0.04259976	0	0.01527521	0.02841335	0.08060309	0	0.006164143	0.008608466	0.05511351	0.01212477	0	0.009548852	0	0.005336081	0.07943984	0.05851332	0.006739672	0	0.02412331	0	0.02078195	0.02651613	0.04040277	0	0.01919759	0.02813207	0.007491628	0.02535797	0.01474626	0	0	0.006670122	0
RHBDD2	28.43275	78.12136	48.35862	18.15662	60.71721	162.7854	74.325	35.69748	47.29276	27.13979	30.81226	21.88093	70.85097	34.11751	26.1554	75.80905	30.165	8.313891	49.25558	118.0656	68.36236	17.59476	41.50248	47.60954	30.88204	60.73577	59.69666	63.33945	57.35987	49.30156	38.79342	140.8516	82.30875	37.51473	71.69296	41.07976	48.72662	27.69163	22.68606	50.17287	63.15977	45.32077	72.91323	49.05428	74.63994	56.04033	21.11837	30.55914	75.17114
PI3	0.08182641	0.4046126	0.9939171	3.111358	0.0720315	58.0207	0.3126811	0.4540928	0.2803358	0.9665878	1.309025	0.3835284	1.48145	0.3618911	16.59182	0.2051702	0.5499578	0.5378886	0.9531389	0.203785	0.1095343	0.05277184	0.238735	0.148179	0.6776273	0.8609111	191.0512	0.2876405	0.309188	0.6199934	0.05259275	0.480709	0.08700834	0.07282327	0.03460323	16.38995	0.1341463	0.3803556	0.03477299	1.659916	1.542107	0.2118559	0.2256707	0.4637718	0.5076599	1192.93	0.03050233	0	0.06217846
SMIM22	0	0	0.03616409	0.009097076	0.05897017	0.7563861	0.01023933	0	0.02295031	0.01710959	0	0.00897097	0.02256412	0.01975134	0	0.08638309	0.1725901	0	0.02152574	0.05338657	0.07173814	0.01728113	0	0.024262	0.04438036	0.01708615	0.2686941	0	0.04218726	0.01503915	0.02583373	0.05247239	0	0.007949116	0	0.06374345	0.02928581	0.06227729	0.01138707	0.02787542	0.03607085	0	0.08445727	0.1161365	0.3948266	0.06426813	0.02996568	0.03759799	0.03054226
CYP2E1	0.04416636	0.001516614	0.02318095	0.05664563	0.02159972	0	0.0318791	0.1517284	0.029422	0.006266935	0.01032976	0.009857717	0.01033104	0.115753	0.005173627	0.01230467	0.04535108	0.005376463	0.1064407	0.0268875	0.1707966	0.004747327	0.06204315	0.05109873	0.0182877	0.02659799	0.0362592	0.2242586	0.00772622	0.04682285	0.05519752	0.03294805	0.1078418	0.06551142	0.02075258	0.08872272	8.997159	0.1049309	0.03336703	0.02552567	0.01486362	0.05808289	0.03286863	0.1930603	0.1636466	0.4590352	1.725045	0.1291075	0.007458054
WFDC10A	0	0.08267049	0.06769242	0	0	0.05635078	0	0	0	0	0.02815371	0	0	0	0	0.04790903	0.1872791	0	0	0.06661978	0.01492004	0	0	0.03027595	0	0.02132139	0.1411776	0	0	0	0	0.261916	0	0.01983901	0.02828054	0	0	0	0.05683857	0	0.02250596	0	0	0	0	0	0	0.0234588	0.07622586
RANBP2	16.28549	14.78705	9.555321	5.907633	1.488224	1.198166	7.049784	13.31143	11.72031	16.985	7.029973	11.58981	13.95504	14.86335	10.93938	5.727112	12.37175	8.349251	11.08839	5.876328	25.71738	6.40075	17.17055	4.42022	12.65588	13.22482	3.022063	9.373485	6.31313	11.90321	9.738748	23.572	11.8878	8.868103	3.078818	6.924112	5.534734	4.311879	4.945057	8.031038	7.979478	9.965057	6.55944	9.245992	7.02417	6.596334	12.14192	13.28373	3.868542
FAM214B	9.183947	7.189804	4.789773	11.03951	12.77863	9.367067	6.134008	3.953856	10.52131	11.39982	1.358389	9.875273	8.784101	3.198361	21.0705	4.277449	3.327653	4.759192	5.278841	5.53703	8.549779	3.009778	5.115389	7.003764	4.47483	9.073078	4.828828	4.739	2.577158	5.79678	3.40203	6.335083	1.934833	5.426392	7.031269	10.42371	4.814753	11.89269	4.783557	7.491242	10.51182	3.316032	17.53071	6.766477	11.35184	6.032187	4.921036	3.889168	4.730229
IER5L	2.693621	7.992675	5.911422	2.169923	5.074541	3.089066	11.28688	0.7593737	2.834121	4.008862	8.4609	11.90032	15.12006	3.087365	1.817695	11.37856	2.184955	8.223651	10.75873	12.84705	6.729661	3.453772	3.263231	2.310152	6.937169	7.484806	6.351246	3.99682	0.7458073	7.438481	5.339377	8.96452	1.364201	3.833532	3.30681	6.562467	6.623886	6.184854	1.635613	1.784572	5.685184	7.807132	11.22553	5.661172	18.97604	5.471965	1.16207	13.69672	2.157118
AQP6	0.003068424	0.01422435	0.02795331	0.0468777	0.01215505	1.306989	0.01407034	0.06567986	0.003942137	0.02644997	0.1123843	0.009245574	0.02325482	0.0305339	0.003234904	0.01978384	0.05413529	0.003361731	0.007394883	0.009170124	0.03696703	0.005936704	0	0.1083535	0.01905786	0.03521833	0.03886581	0.01849078	0.09565298	0.010333	0.01774967	0.005150342	0.006525484	0.01365407	0.007785557	0.09635216	0.01509113	0.1069727	0.01564751	0.05266928	0.03407707	0.01021426	0.2030992	0.003069012	0.07138813	0.08831386	0.01029431	0.1001012	0.02098478
TRMT5	2.71239	4.824474	4.872562	7.411886	1.405608	1.625035	3.591223	2.867108	3.770678	5.653903	5.094841	3.021408	3.314329	3.264967	4.821306	6.447435	3.22882	6.588553	5.140851	1.65262	2.030096	3.993402	4.157134	6.969724	3.472346	2.861426	1.95683	7.456174	1.919728	3.02606	5.403318	3.225438	2.543119	4.367754	2.027474	2.61255	6.141967	4.341493	5.213401	2.856212	5.127983	3.184571	3.683087	2.610588	4.65728	2.68578	5.386319	4.329608	3.350072
RPS27AP5	0.9456276	0.6575497	1.709258	0.5503536	0.9364867	0.4268632	1.819656	2.008059	1.1715	0.9703999	4.18004	0.8140867	1.578375	1.530983	1.317376	0.7621238	0.8795685	2.405044	6.307827	2.977447	1.424064	0.5554067	0.6568913	2.064092	2.433206	2.616491	0.5881894	0.763191	0.4785448	0.4264857	3.549051	0.5385257	1.400536	1.082035	0.6426844	0.7712684	1.218063	3.108305	0.990284	0.527001	0.8524254	0.5621132	0.9580281	0.5742411	1.178594	0.972021	2.681521	1.599326	0.4234406
CNTN2	0.006248936	0.01448416	0.1739459	0.0159113	0.05157109	0.009872854	0.01611825	0.06316396	0.008028279	0.002992564	0.01183831	0.009414443	0.01183978	0.0310916	0.001646994	0.02014519	0.03412442	0.02053879	0.005647462	0.009337615	0.0177755	0.2992343	0.1078713	0.008487123	0.009702972	0.005976931	0.02968176	0.03412667	0.007378793	0.08548905	0.07229545	0.001311103	0.1013312	0.002780691	0.07134983	0.01114909	0.01024451	0	0.02987495	0.00487557	0.01104074	0.029469	0.005539521	0.0375008	0.05451902	0.002248172	0.005241169	0.1019296	0.04629746
SERPINB3	0.007212624	0.02006142	0.01460154	0.3232255	0	0.3555368	0.008268423	0	0.02316593	0.5250181	0.009109311	0.007244202	0.737946	0	0.9885136	0.01550127	0	0.02370621	0	0	0.004827475	0.006977395	0.06313021	0	0.008959463	0.06208804	6.771897	0.08692869	0.01362676	0.006072176	0.02086115	0.01210637	0.007669388	0	0	2.00748	0	0.02011596	0	0	0.2548682	0.1360544	0	0.07214006	0.03356093	158.3913	0	0	0.01644224
H2BC3	0	0	0.02829535	0	0.03691134	0	0	0	0	0.05354723	0.07060929	0.1123044	0.03530904	0	0	0.03003888	0	0.06125157	0.1684208	0.08354097	0.05612904	0	0.1631144	0	0	0.02673695	0.04425904	0	0	0.04706745	0.02695028	0.2580614	0.02972399	0.02487805	0	0.1595964	0	0	0.03563768	0	0	0.03101773	0.03304034	0.05591816	0	0.1206825	0	0.0588345	0
ACP2	14.17951	27.68753	44.14664	19.44741	28.47558	16.18637	19.51238	19.70351	30.93239	6.061434	10.34332	16.46471	16.49545	20.81719	16.31085	15.16439	13.97332	8.235137	12.47042	21.25555	13.29694	16.42639	16.3687	11.71198	18.01207	29.59165	32.78513	20.2629	24.09666	23.33112	9.820647	18.11368	26.31233	24.0327	13.53612	27.6728	17.477	17.2095	9.715268	25.40411	26.71157	13.03709	10.88125	32.06024	32.758	7.729213	15.47311	11.25202	25.03871
LUZP2	0.04089625	0.4467578	0.01799829	0.287947	0	0.01348446	0.00203838	0.008457852	0	0.001703033	0.01571976	0.008929415	0	0.005897954	0.0374914	0	0.01195065	0.009740322	0	0	0.002380194	0.003440216	0.001729247	0.002414961	0.02871361	0.005102102	0	0.001339385	0.003359347	0.005987793	0.001714271	0.1149045	4.964984	0	0	0	0.01457507	0.002479552	0.01813491	0	0.003590376	0.001972995	0.01681321	0.008892194	0.004136818	0.002558817	0	0.05239335	0
PHGR1	0	0	0	0	0	0.02113903	0	0	0.01074348	0	0	0	0	0.05547587	0	0	0	0	0	0	0	0	0	0.02271501	0	0	0	0	0	0	0	0	0	0	0	0	0	0.04664509	0	0	0	0	0	0	0	0	0	0.01760033	0
CLDN12	12.16825	10.26437	9.103019	6.66272	1.581471	0.5783709	6.559888	12.5989	4.017749	6.876005	6.183215	6.415597	7.48448	3.36609	8.149461	6.45266	5.260516	3.713966	5.786873	8.39013	10.71638	6.78685	4.193648	3.627473	10.27214	5.640651	1.907374	11.02131	3.581615	6.346625	7.121703	12.21074	8.743403	6.409964	0.3791212	3.215692	6.146874	6.30299	6.202849	11.14065	4.601059	19.20902	8.937984	6.202046	8.989435	5.856048	5.083355	4.532967	7.5389
KLHL42	11.97174	7.536881	6.408062	10.4498	0.5998214	2.536717	4.142347	4.9501	4.106449	5.752944	3.1163	3.994226	7.446145	3.803457	6.382474	2.280953	7.892896	4.250632	3.072784	2.455964	6.874033	2.343026	6.074435	8.418684	5.458074	5.61867	2.726513	8.919949	3.146174	11.35646	6.475701	3.533353	4.16938	9.188102	2.035375	3.660363	4.197453	5.98332	6.512513	4.874918	4.588317	3.274023	4.949393	4.035403	7.618912	3.741005	5.250859	8.563434	8.105503
APLP1	38.85413	28.40043	5.877995	0.3156705	1.818913	0.5223237	0.4342641	1.085231	0.1963299	0.7586248	0.3425111	0.3026476	0.3153669	1.166091	1.34332	2.206502	0.314635	0.07074255	0.09855562	5.068716	2.956078	0.2748437	0.5233031	0.1286231	0.6791008	0.6217145	0.4293829	0.2821051	0.2155197	0.3515318	0.1162047	6.098247	0.2700606	0.02298634	7.449045	0.8786205	0.0705711	0.1320633	0.181103	0.3896002	5.98453	6.180826	0.1322879	0.3487467	0.1201804	0.1796484	0.2118143	13.11906	4.631819
PGPEP1L	0	0.03703386	0.04043219	0.01017072	0	0	0.01144778	0.02375014	0.006414727	0.009564432	0.012612	0	0	0.08832959	0	0	0.01677906	0	0.4813243	0.04476545	0.01336745	0	0.01942331	0.02712541	0	0	0	0.007522144	0	0.008407036	0.01925509	0	0.02123681	0	0	0.02850659	0	0	0.03819292	0.01558264	0.01008198	0.02216115	0	0.01997584	0	0.02874123	0	0.07356179	0
SHARPIN	14.19412	14.55988	31.90063	26.87443	46.42329	66.87313	36.0834	9.011228	19.17665	22.65636	46.26664	24.1675	32.84355	18.85153	21.30764	36.61913	30.58188	47.99102	15.24357	25.68002	19.52284	30.47124	23.09309	50.04611	21.959	19.35837	33.50433	28.38701	37.07349	20.53361	32.05796	20.88704	20.47479	20.32253	61.43348	21.9789	82.00073	28.90979	21.62126	19.1136	34.89003	20.56905	19.32359	23.16744	56.81044	43.66858	35.04159	15.79422	29.75997
ADM5	0.265658	0.1783575	0.6305351	1.371519	1.100744	5.372414	0.8296241	0.2614451	0.5766832	0.1403823	1.908979	0.2668211	0.1388521	0.7900306	0.3959631	0.2657864	0.3232362	0.8731558	0.5629645	0.5338502	0.2207263	0.2835795	0.5612636	2.475896	0.3641359	0.6045694	1.49391	0.1035061	0.2249922	0.4781538	0.98916	0.2998335	0.1461112	0.4320932	0.2440555	0.4968576	0.2252689	0.4087826	0.4788269	0.2715988	0.9618613	0.7623537	1.061099	0.7879643	0.5328139	1.160088	0.8707723	0.7422976	0.2923618
FAM117A	0.6605342	1.004201	3.098016	2.670115	6.598374	6.450843	1.109969	6.332694	6.604453	2.208376	3.606375	3.164666	1.663492	14.96952	0.5752638	7.843131	2.778116	3.717257	2.219738	3.813201	2.095177	3.155271	5.534104	2.279015	2.884527	5.548697	3.169944	2.447623	4.34842	2.379796	1.744342	3.343331	5.22193	1.018709	2.602458	6.710849	1.748751	5.801295	1.809736	2.906529	2.708953	5.353615	4.747413	6.056741	2.386273	2.084144	1.013964	2.128525	2.674873
ZNF407	1.374972	1.329859	2.284342	1.431963	0.7552109	0.5580808	1.591044	1.443167	2.317995	2.065039	1.037036	2.191434	1.474209	2.383885	1.762626	1.122372	1.677956	1.86002	1.300579	0.6674985	1.443071	1.698569	1.975034	1.378229	2.200327	1.28919	0.8299133	1.259401	1.193978	1.752106	1.549663	1.347893	1.887619	2.896636	0.7501605	1.391281	0.7005795	2.389092	1.129115	1.478733	1.032342	1.640288	1.46952	1.534066	0.6037415	0.8639345	2.99154	2.203726	1.328831
C11orf65	0.1116483	0.06624899	0.02260256	0.3411404	0.005897017	0.02822336	0.2713422	0.2230518	0.1319643	0.08982532	0.05640328	0.09419519	0.1015385	0.1876377	0.09887294	0.03359342	0.2251175	0.0195713	0.09686583	0.4204192	0.4214616	0.03024198	0.1042377	0.1516375	0.2718297	0.07688769	0.06363807	0.08410116	0.09703071	0.1804698	0.09902928	0.2548659	0.1187188	0.1550078	0.01133148	0.1019895	0.2489294	0.230426	0.1764996	0.06968855	0.05861513	0.2130841	0.06862153	0.2144058	0.05195087	0.1285363	0.04494852	0.1174937	0.08653639
PIK3R1	3.693674	3.268721	9.207221	19.11814	1.142603	0.8997232	2.520174	9.414047	7.350992	7.912666	2.139582	5.892885	5.837965	10.82972	2.96332	2.659221	7.951315	2.522211	2.509887	3.440042	6.150686	2.511287	7.949172	2.795184	4.038097	8.105946	2.420736	7.839406	1.825383	3.381591	16.42862	5.274879	13.21268	6.584945	2.126969	5.31172	2.008086	8.864624	10.18574	2.853382	6.389921	9.702198	8.811065	4.499924	2.108413	5.325992	5.088541	19.5445	7.292351
MIOS	1.940873	3.48158	5.321958	6.145185	1.65283	1.128803	2.512509	6.171471	5.953738	5.168201	5.479808	3.595034	2.759491	9.312115	3.761208	2.969782	5.978804	3.400183	5.988093	3.635749	3.850065	2.727925	8.286527	3.731202	4.638432	3.721748	1.833395	6.589587	2.278512	3.455444	4.32998	4.35547	5.827451	5.632577	1.867543	4.038289	2.413301	3.840804	4.972672	5.124531	6.877278	8.060438	3.518644	6.555217	3.506617	3.498074	5.921663	6.638086	5.42376
SPANXN3	0	0	0	0	0	0	0	0	0	0	0	0	0	0	0.05624346	0	0	0	0	0	0	0	0	0	0	0	0	0	0	0	0.07715089	0	0	0	0	0	0	0	0	0	0	0.02959828	0	0.05335919	0	0	0	0	0
RAD51	1.772198	1.873018	3.692311	5.85697	4.284479	5.237441	1.314924	3.932262	2.695011	4.379543	5.546631	1.520488	3.7526	5.364239	4.068972	4.486148	3.867601	7.228641	5.472591	1.188964	1.704872	3.153897	4.934362	2.091168	1.328548	3.281394	3.313108	3.249784	8.980596	2.040056	4.079676	1.443953	0.4505048	2.993476	2.189319	4.845147	0.6268086	3.487234	2.733607	4.136041	4.76259	7.017298	3.786297	2.361661	5.216972	6.572853	3.293471	6.829206	5.865637
MYOM2	0.05571349	0.2086839	0.1691831	0.5583611	0.1530185	0.2028054	0.600368	0.3975172	0.3793609	0.01921013	0.2870865	0.04028934	0.0478537	0.749063	0.08692967	10.45319	0.9735753	0.05615595	0.4511444	0.04662064	0.1059023	0.4117691	0.3034239	0.2088449	0.4290824	0.1065768	0.2752183	0.6060066	0.3936689	0.1857405	0.02793105	1.219435	0.3341234	0.01785005	0.1243991	0.1876704	0.9499019	0.05283076	0.2471777	4.013058	0.220496	0.4723067	0.6269056	0.7377879	0.08295661	0.1699729	0.02242971	0.3893058	0.08128455
MFSD9	1.582083	1.44343	3.18095	1.985737	2.055743	3.051872	1.44598	2.022792	2.852081	2.419637	2.344036	2.635078	3.518768	3.494531	1.508347	1.990545	2.40701	1.701726	3.595681	1.103948	2.699117	1.607185	3.154342	1.453703	3.594753	2.991967	2.299494	2.16358	2.546453	2.4181	0.8720919	2.897484	2.498503	2.020608	2.00255	2.108978	1.4534	1.412176	2.04913	2.62622	1.40445	2.615249	2.734669	2.454682	1.81943	3.00799	2.438266	3.489114	1.421277
BHMT	0	0.004146445	0.5115436	0.004555001	0	0	0.005126939	0	0	0.01285042	0.01694503	0.1212802	0.01129809	0.07911761	0	0	0.04133018	0.004899778	0.005389081	0.1537045	0.09279343	0	0.004349408	0	0.01111085	0.02566565	0.1416189	0.003368826	0	0	0.008623477	0.1651476	0.0237775	0.003980205	0	0	1.561685	0	0.01140325	0	0.02257631	0.01488745	0	0	0	0.1737705	0.08002203	0.009412852	0
PABPC5	0.9807705	0.1776337	0.2909008	1.28697	0.1084231	0.1960354	1.056355	1.518908	0.5948553	0.07864458	0.5358017	1.869332	0.09219242	0.640556	0.1250398	1.240205	5.139296	0.5897373	0.7695608	0.5248673	1.074727	0.7590273	0.3770937	2.050744	2.793602	1.304585	0.7872593	3.353734	0.4998689	1.966301	2.990622	0.8422525	2.813354	1.70106	0.7465571	0.2018432	1.525612	2.111955	3.535919	0.9040282	0.1980394	0.3796301	0.3450752	0.9809585	0.04245214	0.6892897	0.03060843	2.765119	0.8371293
GPR4	2.006651	2.639896	1.068773	0.9123051	2.206958	3.447073	3.218249	1.5829	2.218007	0.3978074	0.9100853	2.950277	1.92153	2.821772	7.048226	0.8926466	1.193965	3.135964	0.6150544	1.757216	3.493321	2.589889	2.116986	0.6728481	0.8826823	0.9907633	3.169201	1.937494	1.219597	2.123288	0.8056892	1.81007	0.7076955	1.189092	1.422066	1.785627	1.05008	0.7257354	0.8357348	0.8979963	1.040756	1.304865	1.63837	7.502608	1.07109	0.6625196	1.270323	1.400785	1.477287
SMIM3	96.50627	6.332091	4.932103	3.972894	2.201084	11.93339	58.1249	6.099264	7.127015	0.2714789	2.488826	3.117989	2.915358	4.044299	61.24459	5.453577	11.19779	1.301307	2.716139	41.2653	46.9538	0.6659164	20.27397	1.73235	6.387974	14.69142	3.793239	6.120626	14.71379	26.07286	3.01248	43.56618	12.93846	0.5345474	0.2482915	10.64401	1.460422	7.293547	1.47985	5.26549	0.9743383	4.395699	8.112325	15.85571	7.1126	5.176429	0.6113154	6.860552	2.546157
PXK	6.981251	1.757829	4.823121	5.436823	0.7180615	3.347504	3.558467	9.137337	6.438881	6.602066	3.400614	5.045556	13.619	13.02307	6.430338	2.081609	6.129391	2.463648	0.7757106	4.445085	2.903908	3.921335	8.101602	4.96244	6.349769	6.697051	1.428797	6.65814	4.265109	1.554105	3.304394	5.466762	7.520258	5.352442	5.150006	2.836219	2.891385	2.885758	8.04959	3.490629	5.885002	3.49651	8.810972	8.173305	2.044803	2.906096	2.567329	3.115025	4.690676
RFPL1	0	0	0.01064859	0	0	0	0	0	0.00675776	0	0	0	0	0.01163164	0	0	0	0	0.03802977	0	0	0	0	0.01428798	0	0	0	0	0.009937695	0	0	0	0	0	0.0133463	0	0	0	0	0	0.01062113	0	0	0	0	0	0	0	0
ECRG4	0.009039601	0.02514303	1.23526	0.009206805	0.04774517	0	0.02072567	0.2364919	0.0348407	0.06060587	0	0.05447507	0.01141814	0.1799062	0.0190601	0	0.5012323	0.02971106	0.1851758	0.2701526	0.08470403	0.05246873	0.4131888	0	0.1459759	0.01729225	0.2576227	0.06128323	0.0341569	0.04566165	0.02614533	0.01517295	0.5286636	0.024135	0.2064268	0.09031726	0.02963905	0	0.09219536	0.01410583	0.08213836	0.06018259	0.0106845	0.1537027	0	0.078052	0	0.2568476	0.01030355
HS3ST3B1	8.583001	3.596859	0.5906701	0.2926862	0.1819845	0.07783275	1.089158	2.2387	1.921334	0.04212841	0.05184856	0.7274626	0.2740908	4.733624	2.633917	0.3655262	0.22172	0.1188682	0.1095378	0.3549207	0.2551447	0.05389768	2.663574	0.1154965	0.1347742	1.22566	0.436422	0.2959859	0.06371087	0.2073704	0.1441817	0.1747292	1.057021	0.1122178	0.1339255	2.063416	0.3028601	0.2780628	0.2056122	0.3843661	0.2605274	0.1626885	0.6377334	1.824274	0.3206454	0.2363132	0.1738013	8.455308	0.2105691
ERCC3	10.81944	6.910235	9.757056	6.94787	5.933041	5.534018	9.07326	8.713994	8.42126	11.83928	9.136591	7.955751	10.01873	9.160117	7.225434	7.236853	9.825761	8.198313	14.41851	6.542502	9.848962	7.531082	11.77129	8.658521	14.28773	8.330858	7.686452	6.562562	7.66139	8.018438	9.239934	11.04151	11.5928	7.556726	8.605828	7.345078	4.831766	8.042015	10.215	8.43495	7.391778	12.63536	12.13723	8.779717	9.9886	8.317458	12.33012	12.98816	5.359004
STUM	0.02828022	0.03183838	0.3537337	0.1645904	0.3494189	0.255318	0.3728293	0.1056944	0.1141889	0.5107709	0.2347118	1.111815	0.06378831	0.5673003	0.002129614	0.07163295	0.5413665	6.641535	0.02677525	0.02414764	0.02433627	0.9555727	1.302476	1.758601	2.363711	0.06182683	0.5628982	0.9586172	0.3988139	0.2193793	0.01752754	0.361098	0.03651499	0.04134846	0.3844063	0.03459868	24.52914	0.05352122	5.616688	0.05043408	0.6872883	0.1479344	1.606848	0.2848769	0.3994702	0.05813911	1.850118	0.1743135	0.04835171
TYMS	8.378704	7.573319	34.08565	41.5068	24.13803	10.19557	5.536683	33.92966	14.68145	45.21453	24.40707	19.54418	24.32158	22.93119	16.88067	21.6705	25.02526	61.26258	34.34282	10.0351	14.01773	17.87513	21.71903	17.3162	9.102016	10.95144	18.74387	14.36027	30.89524	21.25282	35.14364	10.73221	5.87405	29.06741	23.97544	23.65456	5.546649	18.29469	17.32654	20.14373	23.5572	34.11998	20.67275	14.16049	20.4866	45.51624	173.6328	41.41149	31.77363
CAVIN3	57.2383	70.13792	30.86016	9.203281	12.78932	81.49462	109.858	11.4395	13.86443	10.034	32.04969	20.62832	32.89783	14.94482	108.3331	35.90742	14.38435	10.9002	2.075625	149.3428	79.14653	8.705018	2.773677	65.64575	22.9754	29.64665	70.2081	25.01441	19.89945	17.85353	32.41506	67.61227	11.72023	40.7541	7.391742	73.19346	28.76357	39.15458	12.10801	9.062463	69.00212	0.7519945	24.57607	37.63897	36.19889	14.92715	33.83128	53.4399	39.61058
DNAJC8	29.90646	16.86997	34.08904	40.8441	18.34176	34.59029	24.50123	64.99743	41.48511	55.59674	18.39679	26.42502	53.2355	44.30368	43.51906	55.80689	43.72659	32.24576	36.88427	38.31249	57.2853	24.06005	48.01539	41.51363	41.89479	33.56672	22.26903	33.28238	30.41309	42.03318	38.33181	31.79902	30.87905	26.83417	17.08315	51.33555	20.35118	47.92822	37.75203	43.98885	48.12428	28.17176	42.5366	29.51975	37.84477	39.12442	39.62403	34.45428	37.54162
CHIT1	0.05700679	0.03208962	0.01442587	0.02488339	7.000511	0.6973719	0.02333984	1.196024	6.473812	0.04875015	0.2494207	0.4723651	1.383557	2.061999	0.02361061	0.3894329	0.09065469	0.04907257	0	0.675385	0.006813422	0.003939114	0.0732608	0.02212142	0.06828432	1.367029	1.74715	0.02607158	3.390706	0.1045561	0.2905052	0.03588216	0.119069	0.04529865	6.865432	0.2644438	0.2102782	0.5564706	0.04672086	0.3145235	0.07810995	0.08132825	3.378629	0.4602144	0.359992	0.07910717	0.03415235	0.08570201	25.00945
CRB3	0.009885644	0	0.1701098	0.03020549	0.03916034	0.07496919	0.03399817	0.1175572	0.1714569	0.1893661	0.049941	0.09928926	0.09989442	0.7213953	0.06253199	0.3293144	0.5398389	0.03249181	0.01191217	0.04431555	0.0132331	0.08606915	0.1442108	0.05370558	0.1350785	0.1229194	0.2973863	0.07446545	0.04669218	0.04161271	0.09530784	0.04977909	0.1471636	0.06158568	0.2759129	0.1834306	0.243098	0.09649851	0.0504121	0.0462781	0.08982593	0.208415	0.03505348	0.2768511	0.5519845	3.456963	0.06633107	0	0.2591615
DCST2	0.01024939	0.08077265	0.05187328	0.3810226	0.1082701	0.2202286	0.1938704	0.1096946	0.1152186	0.2552342	0.1618082	0.231621	0.05178506	0.2379808	0.01080548	0.04405572	0.2540189	0.04491649	0.1605564	0.2067578	0.09947019	0.1090664	0.1096459	0.6264194	0.4519759	0.2891961	0.1460505	0.1312493	0.05325129	0.155318	0.2915036	0.1462305	0.1798248	0.2052378	0.1950446	0.03657309	0.3864658	0.1858057	0.6729383	0.1919238	0.08278325	0.2615751	0.4118907	0.3075408	0.05961409	0.2802434	0.01719295	0.4314402	0.04088876
PLAUR	342.7108	13.06902	6.90896	3.700671	13.24637	7.189978	56.82912	23.78335	7.925281	2.194914	6.515502	11.86666	5.543995	4.930979	122.8844	3.035565	2.658026	2.297944	4.412352	57.99787	19.14804	1.895826	5.563164	3.150832	2.482622	15.57301	9.07933	5.452669	6.527779	11.23397	2.948132	17.4517	1.299119	1.61527	0.7749896	46.34766	1.835058	6.480058	1.508065	8.243019	24.42026	2.852379	6.080928	15.98112	47.75473	3.699306	4.011991	9.074308	12.40038
VPS16	14.36719	15.64969	18.95628	22.35681	34.01945	31.05585	11.53081	13.59683	15.00213	18.44762	13.3357	9.134517	14.54877	15.92671	26.1553	17.33921	6.980409	9.492501	9.623023	16.13458	7.032805	19.94052	15.41931	18.98572	4.991992	15.45115	19.57725	16.06261	20.43079	17.93644	11.50154	15.60309	17.13257	10.88781	24.22161	14.01612	12.86205	13.57631	18.38207	12.53463	14.87842	7.397369	17.07	16.44285	12.19048	9.513005	16.05123	16.60622	18.75969
DOP1A	1.464906	0.8904422	1.202106	4.069096	0.1551599	0.2495142	0.8100354	2.757428	1.676716	1.406064	0.344302	1.188071	0.9499169	3.440343	0.8605613	0.4865641	1.769063	0.2540431	1.044021	1.222077	0.8892435	2.024905	3.443562	1.004372	1.317575	2.809775	0.858295	3.122754	0.7666499	1.719993	1.28997	1.197863	1.456052	2.158469	1.049485	1.820312	0.8707287	0.7668718	2.556689	1.337318	0.5662854	1.375134	0.7611054	1.294379	0.4046055	1.086748	0.4888359	2.319822	0.6446783
PBK	6.266101	5.782619	22.37598	14.99253	1.123043	3.335212	1.133335	20.72925	2.843766	12.85951	16.42452	7.118558	7.685319	9.853829	17.17426	8.233317	17.24038	9.517122	7.314128	5.094398	9.930243	2.812873	38.87544	5.637424	5.607515	5.08948	2.647161	16.46544	14.37238	13.07813	12.32763	6.277637	3.130492	9.083097	2.997215	15.3559	2.729045	7.83587	17.91397	22.22153	32.38757	18.44704	14.44318	6.318197	9.234076	27.20909	14.0311	19.00221	12.24623
SDHD	20.97556	15.57418	44.15272	26.79387	4.315244	3.004784	15.61121	22.57151	30.901	10.56169	15.70158	12.58122	10.41884	29.44079	19.50812	12.75975	29.09451	13.29081	8.73758	29.5811	20.95795	6.328951	28.84816	19.66245	11.11106	25.17416	11.65944	25.48166	17.14214	27.22772	25.58064	15.14004	18.11526	10.27727	3.047828	26.91286	33.15335	23.66095	24.3743	34.0233	11.10155	9.556267	12.38137	18.18774	13.87837	13.70259	21.72448	18.87886	19.60435
CRTAC1	0.1018781	1.445582	4.250467	34.38147	34.84181	1.953911	1.822958	0.04213929	0.6544358	12.9523	55.90375	108.1699	3.659122	0.1371309	0.009339612	5.592871	278.7466	6.391256	0.240188	6.274672	0.02075284	46.7967	2.761292	108.6909	181.9874	53.37785	20.6398	362.4002	0.2092146	44.23084	0.09822099	0.01858718	0.2072397	4.726599	636.1716	0.0758678	69.78487	9.99422	76.44994	0.3386868	18.57691	186.7895	16.92635	1.33796	3.565657	3.505896	0.460677	4.018117	4.180429
DNAJC5G	0.03348499	0.006209081	0.01355769	0	0.008843016	0.02539382	0.02303195	0.01592775	0.008603923	0.03848565	0.01691618	0.04035791	0.03383658	0.007404651	0.03530175	0.02158965	0.02250536	0.04402294	0.01613973	0.03002143	0.01344709	0.01295717	0	0.04547834	0	0.02562196	0.05301668	0.02017855	0.01265259	0.03382848	0.032283	0.005620447	0.007121108	0	0	0.02867642	0.03293719	0	0.05976515	0.01045032	0.08789775	0	0.007915622	0.02009484	0.04674252	0.009637485	0.02995718	0.0634286	0
AZIN1	44.1696	25.55188	27.48011	30.44422	5.626998	3.039803	27.03728	27.87171	20.07763	32.97133	31.20978	35.42397	32.151	24.52811	21.22648	17.99092	45.6491	67.13932	12.09682	24.47195	28.9353	16.88077	27.4981	19.18611	19.79597	21.97967	11.10174	47.02665	11.89621	28.10104	31.5337	18.19858	21.91176	21.51519	11.08294	20.77828	75.41493	24.74362	28.45056	32.15579	36.73607	26.08305	19.69883	27.38869	24.0795	24.69932	55.1522	43.75273	18.30697
RPS29	11.90923	16.82412	18.06507	18.52934	26.79896	16.57551	23.89515	32.34541	27.60379	29.76806	77.34836	10.37471	25.65392	36.7264	17.7824	58.63411	13.01782	46.62106	53.68628	14.35815	5.998407	34.38819	20.89868	47.1238	17.7091	21.31225	28.92436	22.93789	12.6025	9.984179	32.21957	9.37376	14.46638	19.16906	44.89353	27.74203	29.58533	25.36536	19.65383	17.00978	27.62055	15.31023	18.94397	16.23171	32.38571	25.54884	39.33564	14.54394	24.2627
SLC25A53	0.4276491	0.5265246	0.3490931	0.7142235	0.248948	0.3661607	0.4375342	0.743683	0.9688684	0.7443182	0.2352079	0.5957878	0.4327202	1.293948	0.3999489	0.6176731	0.4075707	0.1612138	0.279822	0.4397587	0.6971072	0.1512459	0.7602474	0.4559129	0.4769576	0.6795247	0.3239865	0.5680653	0.2193639	0.5535944	0.4588477	0.3646927	0.777444	0.2394072	0.4900363	0.8598037	0.2940047	0.3398584	1.099197	0.243968	0.4015826	0.5485086	0.4103519	0.5611095	0.1872205	0.2977835	0.3728236	0.9726646	0.2253776
RBM6	6.625369	3.081327	9.946064	20.83864	3.406596	4.304175	16.00577	13.97867	11.46088	8.849669	6.927655	6.515834	10.77527	19.0905	9.26388	3.939622	10.76475	6.852535	14.29455	13.05629	7.326747	4.801757	10.95201	10.97721	10.63686	10.94026	6.613363	11.44577	6.433725	5.597736	8.469622	6.598599	7.833317	12.07476	6.12216	8.92129	15.20417	12.77659	17.64051	9.635631	8.068637	8.925205	8.207987	9.924868	7.511535	7.716851	7.370628	11.74213	5.249869
DAOA	0	0	0	0	0	0	0	0	0	0	0.008660791	0	0	0	0.007229551	0	0	0.02253898	0	0	0	0	0	0	0	0.006558998	0	0	0	0	0	0	0	0	0	0	0	0	0	0	0	0	0	0	0	0.009868448	0	0	0
F8A2	0.0141021	0	0	0	0	0	0	0	0	0	0	0	0	0.01559223	0	0	0	0	0	0.02107239	0	0	0	0	0	0	0	0.01062267	0.0133215	0	0	0	0.01499517	0	0	0	0	0	0	0	0	0.01564783	0	0	0	0	0	0.02968085	0
PDE12	7.178558	3.73631	5.227597	6.781038	0.8291995	0.9337842	3.744656	5.354944	4.361584	6.415565	3.763364	4.044024	21.53428	4.366278	7.186018	3.20394	5.292012	5.135887	3.300237	3.430133	5.885461	2.942156	5.77872	3.026925	4.614803	3.072158	2.066507	5.168879	3.379798	3.718505	4.502553	4.573437	4.154192	4.906212	2.055297	3.695744	1.937871	5.080053	3.067796	5.846548	4.818087	6.142395	6.098002	4.20838	3.507213	3.442651	5.085012	3.435667	3.805437
ASCL4	0	0	0	0.007092499	0.009195171	0.008801693	0	0.04968614	0.008946557	0	0	0	0	0.06929574	0	0.007483137	0.05265359	0.007629344	0	0	0	0	0.03386188	0.01891577	0	0	0.1433327	0	0.05262581	0	0	0	0.02221408	0	0.02650362	0.009939465	0.01141628	0	0	0	0.007030623	0	0.3868498	0.006965027	0	0.02004256	0	0.01465656	0
SCG3	0.004747495	0.09243383	1.54257	0.5657311	0.1441825	0.006000551	0.6258809	0.4968114	0.05489381	1.53691	2.308434	0.08106077	0.02398672	0.1154813	0.005005074	0.04591463	0.3150921	0.7177798	0.02288287	9.952955	0.01588771	1.841658	0.286258	0.4126662	2.854293	0.1226028	0.714086	0.1072842	0.008969407	0.01598732	0.05034784	0.1274985	4.391887	0.01267542	0	0.08131472	1.751185	0.4303239	0.5144619	0.303737	0.00958625	95.10082	0.01122275	0.05698086	0.828393	0.4099202	0.03716408	1.099131	0.2922106
CASD1	10.2113	6.676971	7.42567	5.029794	0.6071499	0.3056797	3.320138	7.39941	5.642662	3.506008	2.021213	5.002054	3.375393	8.29276	1.841437	6.131402	9.965967	1.560346	5.313999	7.611389	10.73939	2.082525	5.496763	5.754291	10.93751	7.599273	2.023304	7.262279	1.068965	9.260314	12.63986	8.123791	11.41992	2.992059	2.193199	7.155321	5.261972	5.112943	6.353034	4.025484	3.047617	8.176559	3.892561	5.712855	3.223173	2.30305	6.283989	14.20221	4.046454
HOXD3	0.3282435	0.1768398	0.3547047	0.1084265	0.2049994	0.3588154	0.1627211	0.08439734	0.06838518	0.174187	0.4145609	0.124744	0.1120574	0.1226108	0.2759068	0.2526297	0.07453157	0.3499005	0.7001993	0.0331409	0.1840699	1.197205	0.06902173	0.03614682	0.2699909	0.2248601	0.2317612	0.2372316	0.1885585	0.2502017	0.1411244	0.1824111	0.7357943	0.03947673	0.2025869	0.06331227	0.2399736	0.04948482	0.1074454	0.1245909	0.1522641	0.2854715	0.1310718	0.2218287	0.03095967	0.05106672	0.1934594	0.0980271	0.06572726
FRMPD3	0.01031095	0.06691814	0.144378	0.09101447	0.04992181	0.01737657	0.003940096	0.1961837	0.1755217	0	0.006511198	0.2847926	0.04124272	0.3040128	0.01992903	0.03508691	0.04042512	0.007531041	0.002070777	0.02054316	0.001150202	0.004987337	0.06685114	0.007002016	0.04269393	0.1758747	0.08434736	0.005177943	0.001623367	0.0173612	0.6444966	0.002884484	0.02010053	0.006117643	0.01962159	0.179058	0.1746723	0.05272149	0.2519504	0.05363234	0.06246031	0.0343234	0.1909326	0.1237551	0.03598327	0.1063407	0.0019218	0.005425392	0.01567022
ARPC5	30.10415	14.15871	26.36654	20.23848	8.127392	10.29043	21.72	27.37155	24.71545	20.88503	13.95697	14.93944	13.04185	26.61897	32.86661	18.07394	11.00166	15.79626	21.23474	14.52755	16.08488	13.04788	18.34968	25.85742	12.1099	22.40649	15.80585	17.65068	6.658151	17.70548	14.38037	10.15841	19.87864	28.69955	7.502308	31.74956	22.48341	22.68192	22.47948	22.61652	12.28034	19.37628	23.83344	20.6289	13.3584	19.72115	24.23292	6.547443	11.7468
COG3	5.603504	8.823686	5.934136	7.40704	0.8635757	0.4529887	5.356129	6.053791	6.303382	3.953799	4.199311	2.669508	5.918097	5.10516	2.724853	2.662161	6.639522	3.20714	6.339255	6.770457	7.469436	2.887526	4.475149	5.997456	6.954128	5.354589	1.930139	3.956888	2.048632	7.419802	4.955944	5.980507	10.00571	7.387321	1.914963	3.382921	4.786185	13.04534	5.939829	3.931116	3.628952	4.577647	2.328306	4.387898	3.517861	3.452177	3.261939	8.143307	5.101853
CPLX4	0.004439477	0.008232068	0.01797493	0.009043186	0.01172417	0	0.005089337	0	0.002851794	0.01275617	0	0.008917828	0	0.01472575	0.004680344	0.004770632	0.0111892	0	0	0.03316895	0.02971382	0.00429469	0.004317509	0	0	0.008492469	0	0.003344118	0	0	0.004280115	0.003725825	0	0	0	0.01900975	0.007278081	0.006190837	0	0	0.008964293	0.01970435	0.00524731	0.008880655	0	0	0	0.004671908	0
MCMBP	15.26843	9.3798	6.550001	8.976267	3.141408	1.896354	6.26949	16.99332	14.52751	23.56246	5.681371	9.391903	7.444682	15.31862	20.62087	10.18378	8.41574	11.30521	11.5239	5.459813	11.83093	5.526558	15.9331	3.665782	5.920255	8.798421	3.251778	11.52494	11.0485	9.517549	8.307222	3.867758	7.711864	10.22696	3.999868	13.08481	9.916106	6.393752	9.189319	14.92323	11.69975	17.14574	7.840622	9.148122	12.83965	10.3464	29.15121	19.31947	6.909306
CHUK	6.958044	2.630569	2.55464	4.097495	0.99886	0.6804796	1.846357	4.62475	5.114634	3.942446	1.758704	2.521156	2.562347	4.460747	4.813735	2.394712	2.372232	1.966142	3.410705	1.564844	3.810202	1.111964	5.973767	1.733927	2.429584	3.183098	1.233663	3.906573	2.532161	3.339146	2.080594	1.641474	2.169122	3.194287	0.8299979	4.247515	3.645927	2.797167	2.452976	6.150196	5.091519	5.439538	2.362804	2.506103	3.868672	2.334113	4.933444	3.612161	2.004097
ADRM1	71.73182	74.03981	66.45799	67.23669	194.4128	206.6354	97.15732	36.38176	74.51471	61.58901	63.04438	35.63552	79.85006	54.778	139.0553	118.4543	42.96192	66.44974	65.13513	96.735	63.4226	87.99323	66.27411	88.78234	80.48901	56.95084	88.55024	47.81808	104.8796	53.09692	51.3063	109.2223	51.39133	56.29347	85.11209	67.53639	41.15841	53.19623	36.57795	71.26707	136.1042	69.41169	132.0704	78.06547	127.7763	101.4512	65.22295	39.7888	59.97919
FABP12	0	0	0	0.02614853	0	0	0	0	0	0	0	0	0	0	0	0	0.02156917	0.1406388	0	0	0	0	0.0249683	0	0	0	0	0.01933915	0	0	0	0	0	0	0.03257106	0	0.04208939	0	0.03273086	0	0	0.08546321	0	0	0.05973079	0	0	0	0
JSRP1	0.08877815	0.5462399	0.13071	0.0986403	0.8951853	0.32643	0.05551292	0.4222897	2.587023	0.2241707	0.09173777	0.6728044	0.6116613	2.721684	0.136138	6.877502	0.1288288	0.1061066	0.3598331	3.702386	0.3133056	0.04684516	0.7456559	0.05480723	0.2706861	1.428096	0.8305947	0.1215887	0.07623996	0.09512453	0.1478396	0.2099741	0.1029822	0.1005584	0.1740631	1.416909	0.2513924	0.9904069	0.1646278	1.183833	0.3422291	0.9492698	0.2671015	7.709035	1.051507	0.1393729	0.144409	0.118906	0.05519534
GNG7	0.7625709	7.991486	10.84489	5.992003	15.27257	19.11552	35.51774	10.40595	79.56691	12.03636	5.909352	12.62884	3.133741	11.76594	0.2219033	15.12096	136.8341	0.525473	21.5296	19.20116	23.97474	48.45793	12.43305	15.39025	11.53856	19.91762	20.92421	29.10831	12.42539	83.81369	24.80709	10.76104	164.3521	15.7414	73.21035	5.727843	28.29546	18.78037	12.12375	5.502856	11.13394	93.23418	12.63497	10.87476	33.32356	6.544657	4.537912	10.00759	20.21963
TMEM222	9.26837	0.9551526	12.85527	9.916093	14.65726	27.22905	11.97943	8.931072	8.978038	13.5278	4.71601	10.66856	15.42887	9.956162	13.05549	7.994986	11.06256	10.49331	11.18531	17.41167	20.79647	8.591942	11.42788	12.19645	11.78389	11.1787	15.71004	9.765195	12.7776	17.00292	11.63739	14.44741	10.99564	9.672387	70.05964	11.00074	7.078503	14.08676	7.423147	7.192999	27.66412	7.373779	11.34555	11.09885	11.05975	13.2974	9.830119	8.699074	10.62843
DPYSL2	27.36956	15.24725	12.84227	12.58776	4.847545	3.241025	35.61777	31.19893	21.72878	11.36715	19.8596	55.65571	9.496926	14.29926	23.50194	16.54017	40.98002	33.63866	29.03789	4.101765	14.5023	4.492704	19.7375	38.59107	38.71931	32.40685	10.6498	40.41795	7.745405	5.146107	15.65927	12.06555	22.52242	26.71771	40.19826	15.42991	4.101346	59.19522	32.86151	8.242962	10.60332	55.8335	11.85952	21.61369	9.880643	10.31882	11.86717	59.82204	11.37817
RCOR1	13.23845	9.326036	9.293093	6.900606	1.745719	2.460018	4.296612	11.35822	5.434608	8.880802	8.765281	4.269022	9.221518	8.229108	10.97115	5.611846	3.973819	6.327558	5.228756	2.206831	3.381538	6.60096	15.7942	5.16966	3.845606	5.570204	3.186045	9.167381	6.019109	5.291677	6.913725	2.476776	3.102998	9.792245	5.099362	4.128997	4.684246	8.768699	6.680456	4.787314	2.702856	3.11135	6.583483	4.032955	3.559953	4.929848	9.242614	7.172734	5.712433
TRMT10A	1.05303	1.202894	1.509721	1.998598	0.2088074	0.1453616	0.5891671	1.145387	1.318243	1.652273	0.5492255	1.620753	0.9033841	1.629226	1.189731	1.961918	1.657644	1.929376	1.151969	0.9290714	1.164247	0.4693609	1.509935	0.8932615	1.477712	1.175632	0.4666049	1.442946	0.3225269	1.089248	1.441418	0.977257	0.6382003	0.761249	0.4513907	0.959264	1.620283	1.272988	2.27719	0.8917016	0.7111863	0.6460386	0.5649755	1.089178	0.5518585	0.7292488	2.672733	1.278357	0.7701382
NFIL3	8.733239	10.63733	13.30198	6.273239	4.365523	2.127519	8.990563	13.48206	9.823534	12.15282	4.861882	6.095303	2.526586	8.946665	5.634057	2.993039	4.679982	13.94271	13.31585	12.20391	13.31724	2.088373	17.86751	2.778214	2.831637	6.447118	4.194802	5.09448	7.002009	8.216589	7.33544	3.522147	4.48664	3.83579	9.777146	10.73062	22.90517	4.862969	4.272625	6.819772	19.89771	5.896374	3.809559	9.029348	8.675202	8.440079	8.618437	12.17718	4.327606
ADRA1A	0.03229401	0.04990199	0	0.002740945	0.0284283	0	0.003085106	0.03200258	0.02420221	0.005155111	0	0.005405899	0.01359712	0.6129603	0.01134871	0	0.0836543	0.002948413	0	0.004021338	0.07204891	0.007810197	0.07066524	0.00731013	0.003342946	0.0102961	0.004260917	0.01824455	0.005084402	0.004531289	0	0.06775676	0.04292392	0.009580262	0.01024251	0.0153647	0.04853091	0	0.04460195	0	0.005434066	0	0	0.02422515	0	0.007745584	0.0240764	0	0.003067456
ARL3	5.187299	3.480817	3.729775	4.420081	1.984042	3.710312	5.16751	7.361407	4.883857	4.846749	2.011437	3.853022	2.415059	3.223065	8.503092	5.860207	3.07846	2.036424	8.293127	3.113955	6.91093	1.441671	6.506061	2.240909	4.790758	3.023111	2.929986	3.478753	4.633303	4.277475	2.498573	2.480805	3.056111	2.732767	2.233456	4.43537	2.067285	2.729041	2.541929	4.727654	10.73886	7.318643	6.716747	4.172747	5.600833	3.26995	3.681133	8.84968	2.118645
SLU7	15.85872	8.722647	17.08697	12.29461	1.925992	2.689037	14.08687	15.04721	13.83556	13.29094	9.13647	13.28746	13.05317	14.20288	8.501594	6.306185	12.39716	10.27686	8.605154	7.14018	11.15537	3.121628	15.54048	10.12381	23.11555	13.34382	2.995829	10.52991	3.171114	7.026244	11.03492	11.94754	12.33856	8.342621	3.178383	10.15308	8.239806	14.43668	10.7545	6.919994	14.89496	20.77552	13.90187	7.920039	7.031919	8.957627	13.56525	10.849	6.014793
PLPP4	1.675187	1.790198	3.03434	0.4759325	10.64085	3.209438	1.192672	4.760034	0.02265459	9.441021	0.367465	4.10004	8.486157	0.05849052	0.1580173	3.240261	0.2814746	0.2511486	0.06374513	0.03952401	2.15982	0.3582277	0.04287274	4.634205	0.2409468	0.016866	2.275411	0.3187872	2.581908	0.2004124	0.5610188	0.1997856	0.04687564	4.935568	0.1342256	2.969923	0.4625353	1.819655	1.258919	2.476462	0.6053032	0.6359069	1.761171	0.3262832	2.605099	3.248129	0.7099097	0.3711353	7.858765
OR9G4	0	0	0	0	0	0	0	0	0	0	0	0	0	0	0	0	0	0	0.03850594	0	0	0	0	0	0	0	0	0	0	0	0	0	0	0	0	0	0	0	0	0	0	0	0	0	0	0	0	0	0
SLC20A1	247.91	270.3493	18.78385	10.65442	17.58027	10.45061	156.659	31.68515	25.17523	18.85477	15.22191	18.98693	33.73048	15.16692	54.77949	13.36394	7.624464	18.44498	17.38978	128.3366	400.0313	9.374491	30.27357	6.040293	21.06037	14.68312	13.57815	8.19661	15.84245	29.59219	8.379571	354.2609	7.639646	12.24833	11.27365	28.98424	5.486775	10.47546	5.925306	17.26607	27.59315	10.94372	30.86944	27.18329	38.19066	21.66533	20.45583	17.5033	12.34497
ADAM23	3.090726	23.80609	52.93885	0.0998539	1.472573	3.017387	1.933139	8.312645	0.1259568	11.73065	5.321248	5.346905	8.965824	0.891591	5.059459	0.07901521	5.219984	2.577889	1.76617	0.04394976	3.864981	17.25906	0.7460898	0.1031957	3.260795	2.095825	12.75967	2.012434	1.291959	11.97221	29.89468	0.03908316	1.006005	0.8376321	0.2425405	9.036353	26.85758	6.586348	0.2999759	5.49606	0.465219	0.4351467	1.303655	0.458427	4.139927	8.768595	0.03837375	39.45351	0.1815919
DACT3	0.193752	0.9662238	5.583473	0.702635	3.17085	1.450794	5.502365	1.11013	0.1791481	1.388982	0.5450192	1.553854	0.2299007	0.4316963	0.1949794	0.8233544	2.399722	1.688531	3.16954	0.5220103	0.7093102	2.587144	0.525317	1.339664	0.1786845	0.6429984	1.998633	3.31035	0.2856332	2.990465	2.414209	1.330414	5.634389	0.8073046	3.508306	0.6201366	0.4138908	0.8392158	1.669194	0.1465891	0.9810349	12.88632	0.232478	0.7957099	0.2936847	0.8787171	2.692011	9.836435	0.7796432
AQP12A	0	0	0	0.00920152	0	0	0	0	0	0	0	0	0.01141159	0.01997811	0	0	0	0	0	0	0.006046814	0	0	0	0	0	0	0	0	0	0	0.02274636	0	0	0	0	0.02962204	0	0	0	0	0	0	0	0	0	0	0.01901482	0
OPRD1	0.02862976	1.731599	0.2011528	0.02572881	1.400972	0.03618631	0.1988545	6.885238	0.03678189	7.235947	0.06806298	1.250001	0.748786	1.204751	0.008877378	0.8288545	0.0778175	3.121884	0.1806112	0.1988043	7.884664	0.004887537	0.0704269	0.05489521	0.09413908	0.07087508	0.1013246	0.04440037	0.349994	0.2197614	0.2029562	0.9568593	0.04118736	0.02697851	0.008546201	1.33409	0.02484828	0.5800738	0.2984375	0.4336127	11.96154	0.09904099	0.9793518	0.07916802	0.1292985	2.762849	3.529386	3.089076	0.3762379
CSAG3	3.550512	2.737032	5.310094	2.722297	1.343264	0	2.469586	0	0.1153187	3.037634	4.509374	3.305615	4.43435	0.06616323	5.530607	0	0	0	0.3365	13.91931	3.484483	3.434718	0.09699346	12.43478	9.440276	0.03815691	4.389835	0.06010088	0	5.77671	0	4.503125	8.335488	0	0	0.1708228	0.1635031	3.86637	0.05085935	0.7781447	8.740072	0.04426612	6.577792	4.169659	4.130206	0.430572	0.4238239	0.2728832	0.06820717
HNRNPH3	24.12976	11.38412	12.25977	23.75867	8.272984	12.58002	16.53067	32.6095	20.31142	16.20133	16.42504	15.71565	14.86947	24.20844	32.74206	13.69507	14.88294	16.15765	28.27155	16.08928	24.99194	18.34158	23.53235	14.14645	22.05282	15.73929	11.13025	18.37697	29.44305	16.05573	13.79493	9.358468	16.45118	19.9707	11.80573	23.09867	31.14535	13.11971	21.5129	24.82792	24.25522	22.67945	16.14364	16.0808	18.33134	16.16516	29.1824	26.70928	11.37473
MOGAT1	0.03003425	0.04176911	0.0304013	0.01529489	0	0.1328653	0.1032922	0.1071476	0.009646574	0.02876631	0.132763	0.01508287	0	0.04981182	0	0.1775103	0.1009305	0.01645259	0.01809559	0.4487936	0.1809198	0	0.0292091	0.02039582	0.2425039	0.1005442	0.02377657	0.04524771	0.2837174	0	0.01447806	0.1638403	0.09580881	0	0	0	0.04923816	0	0.01914505	0	0.01516146	0.1166421	0.01774973	0.25534	0.03493795	0.04322154	0.03358749	0	0
ZNF679	0	0	0.05083051	0	0	0	0	0.02388655	0	0	0	0	0	0.03331384	0	0	0.01687543	0	0.03630666	0.01500752	0	0	0	0	0	0	0	0	0	0	0	0	0.02135878	0	0	0	0	0.01400544	0	0	0.07097924	0	0	0.03013585	0	0	0	0	0
C3orf14	2.664438	0.5072385	1.6182	6.885616	3.002234	3.336259	2.394699	4.469659	1.875869	7.512954	2.916419	3.10428	8.189426	2.125035	6.719125	8.211619	3.283091	1.144298	1.703779	4.676814	1.141333	1.354068	3.050749	4.931166	4.770443	3.377558	3.97673	1.93746	0.926238	1.659925	3.397658	1.267138	1.397698	5.504524	3.249555	4.294881	1.27548	4.825261	2.703886	4.612294	5.706486	5.554253	5.81566	2.402007	3.248236	4.079723	2.808824	3.312383	5.515173
ZNF823	1.478432	0.6111867	0.8940134	2.190224	0.3549433	0.7927609	0.4328834	1.659168	1.364941	4.260315	1.163977	0.6685288	1.204542	2.030934	1.356224	3.25308	1.145289	2.489233	1.071989	0.4686142	0.3169918	1.380684	1.829946	2.512128	1.311783	1.003935	0.658666	1.643969	1.209174	1.745764	0.1295784	0.3867343	1.327063	1.241717	0.6739256	1.626046	1.920108	2.070595	2.766043	4.324409	1.647722	1.697297	1.240618	1.222661	2.844026	2.25652	0.0787305	3.724578	1.860233
POLDIP3	46.15314	51.74929	42.41383	13.65324	57.77142	23.33611	40.80884	59.75504	26.88879	77.44498	58.56221	43.41037	35.16675	33.79118	36.22472	25.41417	33.18878	52.33634	58.18106	17.26067	26.66576	106.1556	42.86817	24.85335	23.588	31.04609	31.06197	22.48533	40.25846	34.61565	32.18341	29.00705	50.43306	55.88723	72.32637	32.30392	21.31923	66.62121	31.92652	31.20579	19.93769	49.33651	38.74762	28.00597	38.06954	51.02335	50.80328	61.91433	39.53347
PLAAT5	0.1589205	0.1964562	2.35932	0.03433395	0.03179481	0	1.31393	0.4352351	0.1670499	0	0.3101904	0.02418429	0.09732676	0.07454499	0	0.05174997	0.2427522	0.005276107	0.08124188	0.0647647	7.458579	0.2795228	0.06088506	0	0.1974098	0.1013353	0.8082286	0.4461911	0.004549202	0.900057	0.004642903	13.31313	9.10469	0.05571678	0.006109566	0.2130841	0.06315984	0.06715581	0.1473489	0.02254429	1.268997	4.232155	0.03415247	3.154936	0.6162251	0	0.01077102	0.02027162	0.01097826
SMAD1	8.19111	1.459616	1.588295	0.4101193	0.4459461	0.3185056	0.8636666	1.433445	1.14313	0.3483487	0.6004296	1.596862	0.6169116	2.272059	1.577565	0.1730831	1.927194	1.961036	0.07513045	0.6249921	1.347557	0.06534196	3.054545	0.448102	0.9164859	0.710652	0.4771327	2.252392	0.3386625	1.959647	1.698135	0.8306813	1.397773	1.83576	1.341398	1.768726	0.6558803	1.20637	1.841464	0.944548	1.647148	1.008921	1.707255	1.847445	0.06648476	1.529064	2.202159	2.014878	1.288089
AHNAK2	32.46522	10.93709	0.5533293	0.1195497	7.266904	9.77583	6.316661	0.8494632	1.468158	4.89844	5.952048	15.4178	0.7455548	2.367587	18.38262	10.19254	1.675718	0.05327657	0.135379	1.153852	1.230626	2.069862	0.3669227	4.996682	5.543777	7.025649	2.17837	0.7768114	2.419586	0.7291418	0.3346452	0.2019451	0.1158968	2.624277	1.074302	1.59759	16.06657	11.39708	0.1239905	2.960701	1.472869	0.2232761	9.722519	0.8645747	11.49497	8.811411	0.1397036	0.3820419	16.60535
POLD3	4.56309	2.174926	3.415698	5.721334	1.897764	1.133993	2.741631	6.469421	3.900312	3.853223	3.467925	3.021898	3.988069	6.403719	6.256574	1.762423	5.357895	3.036501	3.832086	2.040854	3.899403	2.534682	4.282113	3.077384	2.686821	3.394282	2.12625	4.130275	3.7113	5.099658	4.862084	2.02629	2.673648	3.527015	4.803019	4.265886	2.454542	4.888957	2.713815	3.165642	6.25991	5.833676	2.813222	3.07789	2.898353	4.506591	5.751583	7.926144	4.158941
HMX1	0	0	0	0	0	0	0	0	0.004715303	0	0	0	0	0.05681274	0	0	0	0	0	0	0.009826073	0.01420212	0.007138791	0	0	0.007020943	0	0	0.006934138	0.006179799	0	0	0.01561064	0	5.904143	0	0	0	0.08422394	0	0	0.3665272	0.07808555	0	0.05123364	0	0	0.5793579	0
KRTAP9-7	0	0	0	0	0	0	0	0	0	0	0	0	0	0	0	0	5.433832	0	0	0	0	0	0	0	0	0	0	0	0	0	0	0	0	0	0	0	0	0	0	0	0	0	0	0	0	0	0	0	0
SNRNP70	27.83372	16.53519	27.05155	51.90619	35.20007	59.13614	52.41106	30.91749	38.0837	42.73627	47.78596	30.30096	28.70231	59.92622	46.02069	39.03743	64.95217	59.04868	70.86059	113.8385	33.57513	44.62091	36.41444	100.9098	86.04055	30.40146	53.44781	37.8147	35.99262	50.13251	57.3782	23.55398	41.15055	48.96538	39.87245	42.81147	59.94664	70.12203	73.7194	26.67118	36.55129	40.04481	51.43667	31.82134	42.3214	54.17844	54.85485	47.06921	24.12351
GOPC	10.49929	8.703556	5.706417	7.481928	0.5557106	0.7145338	4.38531	14.99898	9.845319	7.448034	4.502065	7.242572	3.99484	11.46982	5.522881	4.697934	6.504088	5.42973	7.633356	3.951533	8.891822	3.952765	15.21699	9.333089	8.735071	8.768593	3.336634	9.188671	3.586899	7.644037	7.902924	5.387599	7.644285	5.168175	3.382795	7.262098	5.437166	6.135915	11.06304	6.861214	5.342909	7.084862	2.20132	6.505594	5.049081	5.378413	7.035021	8.91719	3.59772
SPTSSB	0.01680955	0	0.01276124	0.008560239	0.005549022	0.01062314	0.04335789	0.3298257	0.1565707	0.01207494	0	0.008441575	0.02123257	0.2648473	0.008860785	0.02257929	0.4730934	0	0	2.599719	0.002812697	0	0.1675643	0.01141512	0.05220173	0.02009733	0.04657541	0.02848975	0	0.003537914	0	0.003526849	0.4379149	0	0.01599417	0.04198727	0.0137788	0.005860218	0.01607264	0.01311522	0.07212725	0.009326025	0.009934159	0.008406388	0	5.382323	0.009399116	0.1459394	0.01436995
ARPP21	0.04054564	0.793762	0.001578506	0	0.3047563	0	0.001787723	0.2818764	0.1001745	0.001493613	0.001969532	0.00313255	0.005909331	0.00689692	0	2.419814	0.01441151	0	0.007516519	0.00233024	0.01565629	0	0.03488189	0	0.364181	0.004474703	0.004938137	0.002349366	0.001473126	0.002625741	0.5036621	0.009161351	0	0.001387866	0	0.01112921	0.005113119	0.002174645	0.1769419	0	0.04880752	0.006921515	0.001843214	0.006238986	1.008617	0	0.02092728	0.0722081	1.068275
ABTB1	4.589061	1.649208	3.282431	2.726685	5.400582	4.25722	9.846794	3.159259	8.44413	1.992973	1.687354	4.208133	2.696223	11.15822	4.044745	13.51246	8.211813	2.820909	1.93682	5.216603	3.131457	2.144181	4.393288	7.226907	9.750929	8.991593	2.638074	3.69586	4.489776	2.663257	2.773534	7.696283	5.655311	1.954373	5.578418	7.678912	2.995897	4.686254	4.157026	3.802155	6.369637	4.228717	3.445658	7.193381	6.85377	4.54877	1.783168	5.104053	6.091325
SYCE1L	0.151813	0.3284225	0.4866164	0.2061614	0.1670505	1.071344	0.9716992	0.3610632	0.3494479	0.07270198	0.2236907	0.4193135	0.159799	0.979152	0.2934245	0.407843	0.4357701	0.06930192	0.09146709	1.058633	0.296362	0.2570082	0.3198913	1.890056	0.4085918	0.3993133	0.4807301	0.1048263	0.119508	0.9585643	0.1585604	1.762489	0.2959496	0.191405	1.011143	0.3792018	2.530303	0.7056758	0.2741867	0.1184481	0.4087256	0.421133	0.209344	0.3922587	0.8535645	1.638527	0.721537	0.5991046	0.04326001
CIB3	0	0	0	0	0.08768391	0	0	0.2105779	0.0710943	0.02120049	0	0.02223186	0	0.416056	0	0.04757212	0.0185962	0.0242508	0	0	0.01481512	0.1070652	0.04305364	0.03006304	0	0.0846858	0	0.01667356	0.06272908	0	0.02134038	0.01857672	0.04707343	0	0	0.0315938	0	0	0	0.03454043	0.1340862	0.02456116	0	0	0.1544936	0	0	0.04658766	0.05045987
CXCR6	0.2672403	0.5807114	0.07607989	3.534131	1.439072	0.1002772	0.1483928	5.760024	14.84656	0.05199153	0.1318421	1.76983	0.5116111	3.337987	1.51435	3.571734	0.5507664	0.1097945	0.1207589	0.7861806	0.2655047	0.04847337	3.35025	0.5444369	0.3993938	16.43877	3.979979	1.050554	0.1853911	0.3199001	0.5837321	0.1506888	0.7592511	0.3902006	0.1589233	12.95701	0.232748	0.5764673	1.549119	3.557655	0.5944225	1.853328	3.020496	6.799227	2.729851	0.1622442	0.1260801	0.04394246	0.633011
FAM53A	0.1039543	0.03786382	0.4960598	0.5936684	0.3480673	0.3613283	0.2128061	0.3090488	0.3100376	0.7076281	0.08909031	0.7084929	0.1359969	0.7265781	0.133079	0.6143975	0.3555784	0.3376061	0.06710608	0.4493653	0.7603837	0.1436629	0.5632622	1.008484	0.6825509	0.3799623	0.1058082	0.4754265	0.3717575	0.8407908	0.3257239	0.588894	0.3829339	0.2511163	0.7865846	0.3444462	0.9129793	1.252903	0.5064519	0.2954637	2.2565	0.2183388	0.2194116	0.7129664	0.7601127	0.8014186	0.398581	0.472751	1.066407
PIGV	2.345335	2.584333	1.427225	2.516684	4.854246	1.911545	3.136759	8.267409	4.059388	10.29565	2.574191	4.851422	6.218797	4.316789	2.919022	8.005894	5.019787	1.942437	1.9738	6.633652	4.572221	3.911959	3.014047	3.115845	13.24884	5.06511	3.448122	2.015543	6.677308	10.00176	3.799982	9.447154	3.681415	2.509711	2.851451	3.619882	3.387213	8.526826	2.622204	5.141111	7.437202	2.922545	4.43867	4.952213	2.944788	2.825989	3.788494	2.74726	7.35149
CDAN1	1.614966	3.131708	2.612003	4.119477	3.407363	2.931736	3.536545	1.985981	5.257817	3.457362	3.039335	2.053027	4.292221	3.718695	2.497332	4.480342	3.510088	2.655597	3.678939	1.845643	2.452912	4.044581	2.819744	4.642762	2.513925	2.13536	3.663308	5.272242	5.496988	2.904733	3.301275	1.477024	3.489973	1.888844	3.362008	2.685816	4.130599	3.756138	4.162137	2.538168	1.721233	4.294967	3.468116	2.65636	2.725212	2.240609	2.344268	4.85751	4.583765
HCK	4.494374	2.737056	1.91658	4.027998	10.74675	8.923015	2.666577	18.76353	29.84493	0.2047506	1.671376	11.59953	4.031089	15.56066	7.37295	5.414867	2.963382	2.866284	1.312527	8.564003	1.311584	0.4973132	12.61769	2.357314	1.460526	24.95997	7.003106	2.967559	2.245405	5.000696	3.341791	5.040589	3.501711	1.512975	2.505444	31.65334	4.514305	3.165636	5.476723	14.06619	4.758541	5.342814	6.070223	20.20056	6.749849	1.655391	0.7684279	3.154905	11.93965
FAM24A	0	0	0	0	0	0.1668777	0	0	0	0	0	0	0	0	0	0	0	0	0	0	0	0	0	0	0	0	0	0	0	0	0	0.02216116	0	0	0	0	0	0	0	0	0.02665975	0.02930031	0	0	0	0	0	0	0
SLC40A1	8.417802	6.092643	4.731257	0.4109063	1.439798	0.2113219	1.608336	27.5929	45.09867	0.2889386	1.055796	4.541275	7.304267	57.24223	6.617569	3.273017	9.462973	11.19755	2.64097	7.891429	7.298072	1.838916	52.70347	2.320131	4.424609	27.11608	2.324898	12.00001	0.961363	5.159039	1.310555	3.193725	44.2752	2.503674	3.81799	9.12016	13.20429	2.427802	6.992286	18.37048	4.601632	7.872458	3.488358	56.94375	1.099295	1.24486	1.032416	10.80923	4.656549
IL5	0.00991679	0	0	0.02020044	0.01309457	0.0376027	0.03410529	0.07075656	0.06370265	0	0	0.009960208	0	0.02192934	0	0	0.01666276	0.03259417	0.0238994	0.01481839	0.0132748	0	0.01928868	0.0134687	0.01231856	0	0.03140245	0	0	0.1252315	0	0	0	0	0	0	0	0.01382893	0	0	0	0.09903393	0.02344261	0.01983738	0.06921545	0	0	0	0
ZFAND3	17.2977	24.65994	33.01705	28.2931	28.89065	25.21964	24.29997	21.25621	35.84202	12.19403	34.22248	30.12544	26.46428	22.57896	14.39657	21.9821	27.46591	24.21871	21.84921	18.86703	28.20517	29.60815	23.94434	24.29294	28.96588	21.02408	29.47418	32.01058	25.19545	35.2116	9.368468	19.9757	31.34629	30.21636	36.31587	27.01594	23.07113	41.35363	28.2666	25.62917	32.55004	30.43907	18.80451	22.4219	35.62611	23.776	24.53774	20.66546	34.27246
HPCAL1	38.14502	28.53231	13.15136	7.031502	11.78828	15.10146	75.5281	16.61765	8.592439	21.43696	23.21636	13.23954	14.19609	15.87762	16.3258	24.68317	6.111711	10.37525	5.774086	22.53268	38.78684	6.253907	4.927622	12.39239	10.02083	34.54661	11.76576	7.374861	17.20515	11.55852	9.395247	34.95676	4.284939	6.984083	14.63922	16.04514	7.342699	10.21848	9.338758	8.052207	15.45357	7.164947	18.2975	34.0663	18.92096	15.05515	6.910697	3.725567	22.49141
PNMA6F	0	0	0	0	0.01060259	0	0	0	0	0	0.01014108	0	0	0.008878026	0	0	0	0	0	0	0.005374261	0	0	0	0	0	0	0	0	0	0	0	0.01707613	0	0.1018677	0.02292162	0	0.0111972	0.01023674	0	0	0.01781937	0	0	0.07472443	0	0.05387708	0	0
PPP2R3B	0.2897947	0.6263837	0.9984037	2.02519	0.6247004	1.306263	2.285482	0.8553107	1.498218	1.67874	0.8598826	0.5295251	0.9503988	2.298892	2.002429	2.012918	1.438789	0.929536	2.034205	3.012966	0.8120707	0.5167777	1.584037	2.269074	1.118976	0.9768105	0.8955497	1.088836	2.796903	0.9817702	1.676352	0.6431874	0.6515636	1.131072	2.057512	1.973472	1.745811	1.825833	2.552792	1.198628	1.847132	1.474135	0.7531475	1.475442	2.00235	1.849029	1.628205	2.463619	1.848569
CCDC102B	1.512274	0.4573143	0.2633558	0.2870709	0.3256551	0.2774648	0.4349643	3.242191	2.686263	1.365367	0.4312797	0.6070135	0.5956508	3.155361	1.022881	0.4514108	0.352918	1.071892	0.5323163	0.8787915	0.9432489	0.1468197	2.174461	0.2760654	0.5352812	1.342759	0.4720101	0.6451091	0.1766504	0.44492	0.266514	0.9894097	4.403388	0.1736622	0.2338027	0.8587616	0.7286603	0.5517809	0.653022	0.5497799	0.2380508	1.121697	0.3843991	1.450218	0.258518	0.2106073	0.8061923	1.280575	0.216238
SRRM2	29.20524	26.654	18.43042	62.98524	40.75386	35.51019	36.96603	38.76762	49.91629	48.88164	36.00877	46.60554	42.47924	72.94854	27.8644	24.48055	47.29227	32.2049	62.49201	25.26468	37.39228	54.48107	64.12509	44.36411	62.15006	30.67542	26.11058	28.78115	64.00027	52.157	49.57706	31.8413	53.43821	53.42492	52.78379	32.34693	55.26964	53.47995	65.28745	30.73761	34.06131	45.56356	42.19669	37.37203	17.72235	26.40741	46.67023	39.62449	34.27054
PTPN5	0.0458081	0.03981628	0.01159198	0.01457981	0.02646309	0.02171202	0.4726223	0	0.001839114	0.008226421	0.02169531	0.1150216	0.010849	0.03482085	0	0.006153134	0.2164765	0.009410034	0.01379966	0.004278112	0.0210786	0.002769634	0.002784349	0.05832678	0.08535368	0.07393639	0.04986288	0.008626451	0	0.06748875	0	0.02162497	0.006088632	0.02293198	0.02542522	0.04086446	0.04224253	0.03593208	0.06569988	0.02680544	0.002890524	0.02859139	0.08121541	0.1889946	0.03996541	0.0453209	0.003201718	0.180774	0.04568652
SLC35A5	11.24	4.431823	5.751052	7.325866	1.425943	1.225563	6.130385	13.60538	8.963868	9.970344	4.546246	9.911445	3.731663	7.94211	8.030947	6.948755	10.76442	4.23508	5.881122	9.366978	10.65727	4.526933	7.916129	6.258731	8.382982	14.19681	1.894639	4.968652	2.600846	8.807511	7.61308	9.727091	12.86561	9.15766	4.620212	7.336526	3.003802	10.04393	5.358121	7.01375	9.864864	11.88188	8.160529	12.84771	4.02893	4.624821	6.027394	13.40856	10.12066
CHST4	0.00589657	0.005466969	0	0	0.07786095	0	0.006759722	0.8274197	0.1704505	0.005647638	0.007447177	0.005922387	0.09682536	0.7432394	0.006216493	0.0443549	0	0.006460217	0	0.008811084	0.09077245	0	0.2752594	0	0	0.03383942	0.009336022	0.008883402	0.005570173	0	0	0.06433296	0.03134995	0	0.07480727	0	0.1353358	0.02466825	0	0	0.02381298	0	0	0	0.01371861	0	0.01318834	0.006205288	0
BCL2L1	67.09759	21.74171	40.90727	32.82231	41.88825	37.37671	27.57974	21.73076	21.05813	15.42832	18.34109	23.48133	20.10693	27.1778	68.8155	33.94625	29.86298	15.17158	11.79396	71.26707	15.96879	24.84002	24.9212	34.70022	74.03344	24.79141	36.74517	42.81572	19.30799	25.72336	15.66748	28.79148	23.54156	34.64816	21.66504	34.2845	25.68402	34.90649	17.0308	29.25648	32.48801	62.30607	32.69052	28.69852	57.2758	19.12171	14.54085	26.97683	30.10678
TAS2R8	0.01266126	0.01173881	0.012816	0.02579091	0	0	0.01451464	0	0	0	0.01599076	0	0	0	0	0	0.01063709	0.01387154	0.01525678	0	0	0	0	0.01719616	0	0	0	0	0	0	0.01220676	0	0	0.01126818	0	0	0	0	0.0161416	0	0.01278295	0.01404906	0	0	0	0	0	0	0
A1CF	0.001638857	0	0.003317772	0.005007513	0	0	0.005636269	0	0.001052755	0	0	0	0.002070081	0.003624061	0.001727775	0	0.001376851	0.003591027	0	0.0024489	0.007678315	0	0.001593832	0.002225848	0.00407155	0.001567521	0	0.004937998	0.00154814	0.002759448	0	0	0	0.002917076	0	0	0.3707706	0.004570763	0.008357394	0	0	0.02182191	0	0.001639171	0	0.02122595	0.1906054	0.00172466	0
CLN6	6.637874	13.9248	22.63043	27.34233	40.96702	125.8764	9.753193	11.98653	16.77118	23.11871	49.68423	9.345683	46.8956	14.52617	11.56126	37.77055	19.70924	36.68023	47.37678	14.45517	8.414375	29.88721	15.72217	49.7363	8.564784	17.22266	31.2284	28.82775	53.20728	15.29728	31.06427	13.62696	8.745564	37.01653	35.14499	15.88108	70.06214	18.17016	17.84154	20.16392	23.83569	21.42264	28.5916	15.23427	25.00218	26.72206	47.80493	9.823468	34.68815
C12orf49	6.481185	5.279761	6.365494	10.78409	10.50088	5.292089	7.646481	7.612194	5.98712	19.72748	6.536034	8.489066	16.06105	14.57509	10.34691	5.691952	7.51286	6.250937	7.509937	4.888473	8.33055	7.520962	7.188176	3.853586	11.27529	7.80791	5.821065	9.364604	9.406712	6.094092	7.777393	13.16994	5.529914	20.15271	7.305219	4.013507	3.266791	11.30002	7.711584	16.51956	4.66553	7.088794	11.36199	11.26794	10.16378	7.591188	6.837613	7.334725	10.38751
DBR1	6.514314	2.969061	6.785494	10.49497	1.696684	1.913644	5.69227	6.135714	5.688255	6.935739	5.17041	4.907126	2.962976	7.610154	8.264407	6.149291	6.426848	4.779832	5.365182	3.780546	5.880121	3.820623	6.567832	4.917562	4.862641	6.735697	2.341962	5.946208	3.566148	4.800843	5.718688	5.433692	4.692044	7.92954	1.762826	5.239042	2.228993	4.632382	4.882667	4.927193	7.53229	8.344653	5.921938	5.315065	3.951173	4.515284	6.187793	9.837566	5.534817
COX15	4.679561	5.868674	6.449152	8.070167	5.686565	7.005237	5.178836	12.07051	9.368997	8.884622	7.194947	8.438897	7.214879	12.26439	6.863937	8.757581	8.685874	6.257925	7.532097	4.216919	12.10211	5.492839	12.86151	7.460974	9.402692	6.645331	4.229531	7.129401	11.73469	8.060079	6.222495	5.574765	6.161796	9.523106	4.55056	10.20712	13.00232	8.180687	7.286835	14.48096	11.42334	8.453472	9.690526	6.960392	10.73817	7.449958	8.439667	7.585094	9.791656
SSX1	0	0	0.3068236	0.1111413	0.5123226	2.329397	0.3335907	0	0	0	0.1837582	0.08524495	3.721568	0.05362382	0.0127826	0.7947806	7.242505	0.03985127	0.01461031	1.956712	4.422793	0	0	0	3.509279	2.968831	17.94929	0.02739961	0.05726807	9.156233	2.887314	23.29216	12.71211	0.485582	0.4307009	0.190366	0.03975469	35.23617	2.210442	0.3027211	21.53245	0.01345376	0.07165529	0.7882608	0.08462628	5.304329	1.030499	0.01275956	0.0138201
UBE2C	36.27315	35.50257	34.16463	40.83294	63.23203	86.75992	7.309273	44.50296	11.47747	48.03374	62.53529	7.657595	34.57955	34.50418	171.4144	54.08911	15.52494	31.03885	40.42054	15.58033	16.23445	43.66144	57.09239	20.577	20.43125	12.70015	42.70523	22.5114	78.27609	28.31228	29.30774	17.85038	3.578551	29.12361	45.59901	61.43316	11.496	22.62915	26.33597	29.25601	111.6693	47.4325	39.66244	17.09963	93.10339	42.76016	84.19459	48.19182	38.77837
H2AW	8.651474	10.51555	8.8818	5.534051	12.97947	26.4039	29.26988	2.383824	6.709618	27.13238	31.09176	21.56443	22.12232	4.49119	2.409985	40.55074	9.12976	82.05032	6.907622	11.29857	17.86584	44.14306	8.465091	32.5757	24.70451	5.297948	13.61433	13.68281	13.10603	13.02743	23.64955	10.6845	15.33226	22.55099	55.4588	5.622073	69.84953	6.743343	25.75816	17.01242	8.43282	9.34611	44.43627	7.070242	11.25041	15.3096	83.57468	12.7684	6.995007
AC009690.1	0.0107942	0	0.04006244	0.1245971	0	0.02273871	0.04537236	0.05134461	0.09245185	0.182647	0.02272121	0.02891056	0.07726174	0.1392393	0	0.05413042	0.03325124	0.02759402	0.1604194	0.04838844	0.06020548	0.01392289	0.02099529	0.1563773	0.1832491	0.05850464	0.09114894	0.2303764	0.02719121	0.009087441	0.1977278	0.03019673	0.02678149	0.02561745	0	0.1027124	0.8671049	0.02006998	0.3165105	0.05614597	0.09081624	0.2115999	0.2168924	0.07197513	0.00837105	0.01035578	0	0.06058313	0.07382093
SLC4A7	22.36143	7.57032	2.34415	4.355647	0.2312371	0.1034309	3.157672	7.025952	2.552634	9.102753	2.046355	5.636615	8.10995	3.640877	5.065889	1.53009	8.281563	2.738043	3.745109	2.741505	8.068858	3.451518	5.795297	2.794109	5.318388	4.217192	1.129802	4.351892	1.051312	5.598239	4.781012	4.00527	1.773353	3.261252	1.783574	3.870789	1.365704	6.1348	4.385873	2.546233	1.088913	3.572139	0.9149969	4.452518	1.157545	1.493229	8.616896	3.775344	2.016587
SPRR1A	0	0.432336	0	4.274413	0	1.915509	0	0	1.12329	2.233118	0	0	2.429654	0	2.212243	0.8769128	9.549151	0.1277209	0	0	0.1560526	0.2255508	0.05668729	0	0	0.111503	83.70549	0	0.2202488	0.2453609	0.05619633	0.1956748	0.06198002	0	0	35.27553	0	0	0	0	1.471223	0.2587109	0	0	0	539.6956	0	0	0.1328777
GSTM2	1.253373	0.1184466	0.4560996	2.994457	1.000757	6.646611	2.549112	2.282931	1.145593	1.177311	0.6017901	1.28487	1.208091	0.9983202	0.6115458	5.457962	4.056786	1.547194	2.504703	3.188542	2.243984	1.797033	0.9435859	5.608663	3.594235	0.9296603	3.342971	1.431795	1.965169	1.797896	0.2013969	1.348914	2.221245	0.1567186	2.212124	1.278894	4.534102	1.157994	4.036573	1.004851	0.08889312	2.877293	1.120265	1.405566	0.6145339	0.2807409	1.034831	2.14927	0.6631493
BARHL1	0.006722745	0	0	0.02054128	0	0	0	0	0	0	0.008490609	0.006752178	0.008491666	0.01486624	0.007087493	0	0.01694391	0	0.01620177	0.01004561	0.004499594	0	0	0	0	0.006430116	0	0.005064032	0	0	0	0	0.007148486	0.00598306	0.00852886	0	0.01102127	0.009374847	0	0.02098099	0	0	0	0.006724033	0	0.009674536	0	0.02122415	0
MZF1	1.256025	0.5888002	1.707071	5.553031	1.869708	1.379436	4.079673	1.230705	2.616925	2.99173	1.945766	2.794725	0.7813742	3.508273	0.4537891	1.347188	3.288185	4.182377	2.89947	5.792207	2.564513	1.963667	1.996975	5.251861	6.649943	1.892018	1.891834	0.9532112	1.033188	3.023759	2.73935	1.460762	3.491482	2.76945	2.067924	1.974048	5.255789	4.208247	4.210114	1.115783	2.996889	2.594262	1.690307	2.663095	2.582912	1.550265	1.565074	2.665847	1.260064
FBXO5	3.009631	2.733259	2.622491	6.302055	0.2656596	0.3217566	1.110838	8.691077	3.170298	3.543246	1.550503	1.323767	1.773706	6.410152	5.59698	1.398661	2.590568	2.95544	4.799179	1.05528	1.516963	1.918476	7.60287	1.42759	1.632104	3.302763	1.001134	5.050626	2.843036	2.122407	3.954562	1.268083	1.349072	2.842926	0.7553036	5.508844	1.063534	2.129952	2.653915	2.652521	4.883248	4.054802	2.16931	2.119055	2.531429	4.03565	4.74778	5.202333	1.287003
TEX33	0	0	0	0	0	0	0	0	0	0	0	0	0	0	0	0	0	0	0	0	0	0	0	0	0	0	0	0	0	0	0	0	0	0	0	0	0	0	0	0	0.01376881	0	0	0.01364035	0	0	0	0	0
GATA4	0	2.903161	7.475723	0	0.07015897	24.7495	0.02030351	0.03369815	0.006826205	0.2374855	7.135504	0.117404	0.008948454	0.07049668	0	0.129418	0.3065172	8.960728	1.165253	1.751982	0.004741639	1.73732	0.01033462	1.428837	0.004400078	8.358205	8.670489	0.09338769	0.003346116	0.04771367	0.01366015	0.02080944	0.01129953	0.05674413	1.995258	0.01011172	0.3135816	0.04939572	4.154601	4.996771	0.1323207	1.682232	11.86105	11.15295	0	4.332855	7.910621	6.284804	0.1291991
NPIPB13	0	0.005609896	0.003062338	0.1170903	0	0.01147164	0.2982672	0.007195352	0.009717041	0.01159058	0.03438844	0.00607722	0.007642826	0.04014055	0.009568524	0.02275725	0.5286727	0.009943667	0.03281	0.03164504	0.008099616	0.04097375	0.03530696	0.1438137	0.03006467	0.002893676	0.0191602	0.006836736	0.03715269	0.03056399	0.06125205	0.0076171	0.006433912	0.01346246	0	0.0259091	0.183512	0.04640748	0.1118524	0.009441848	0.02748998	0.02349882	0.0786693	0.04538916	0.03519317	0.008707454	0.003383284	0.009551276	0.003448382
IKZF1	0.6771949	0.4831965	0.1221148	1.571122	2.287534	0.07725771	0.228656	13.89478	12.53885	0.07857224	0.1625226	2.54131	1.836734	37.18862	1.017487	2.350794	0.6905551	0.296066	0.1686308	0.8460658	0.303604	0.1135938	11.26486	0.318962	0.5195097	7.975699	1.708899	1.065051	0.2978221	0.6879334	0.5831001	0.4900371	3.819335	0.3650467	1.157068	10.80685	0.5274079	1.150712	1.388322	3.250504	0.9679036	1.50106	1.300447	5.325284	1.298589	0.2476845	0.1744874	0.7075715	1.329252
CAVIN4	0.4212834	0.7477016	0.213216	0.6313545	0.0715219	0.1369227	0.08969104	0.5439191	0.2010324	0.5303121	0.1824231	0.2055193	0.7677928	0.1463941	0.6154518	0.1422798	0.1264044	0.9692622	1.544692	0.1798607	0.4833752	0.03493234	0.3219144	0.1798264	0.3513686	0.2302547	0.1429322	0.5440107	0.2330931	0.5826735	0.3365333	0.2626458	0.1087909	0.27852	0.08398726	0.1546224	0.3551926	0.3692722	0.2455252	0.1784347	0.6805321	0.9950227	0.199177	0.2287405	0.8681179	0.1905384	0.5182363	2.001363	0.1577763
GPR1	0.7163708	0.1647576	0.05059017	0.09615166	0.1686538	0	0	0.05283024	0.07491242	1.425445	0.02805436	0.2007927	0.02104339	0.5955858	0.2224732	0.08354497	0.1213018	0.03650456	0.4817998	0.03319235	0.0148674	2.003812	0.2322299	0.1131342	0.158659	0.05842693	0.2901513	0.02509859	0.02098348	0.07480304	0.0803088	0.01864227	0.8503116	0.05930703	0.9863262	0.3487581	0.07283217	0.07744007	0.06371776	0.5286002	0.06167301	0.135563	0.1575304	0.6665192	0.05167957	3.052777	0.07452298	0.07012807	0.2468599
ZC3H13	13.36767	13.17698	15.28469	37.45941	20.92887	7.751321	29.0249	14.36679	59.5881	25.56555	17.62262	10.03231	51.82868	10.5999	10.41414	8.700603	80.01665	13.35041	32.0368	8.478871	14.62486	138.7173	19.47005	12.61666	43.98982	14.26396	15.86343	9.043908	37.75426	24.77712	22.54592	11.2677	22.51876	151.7106	32.21801	8.527916	7.980275	68.76861	41.36334	7.837586	10.01492	25.6067	22.83489	8.933935	35.08474	8.256127	31.90433	25.72784	82.60441
PCDHB15	5.841493	0.2724298	2.502367	1.284878	0.04138628	1.946101	2.209737	0.3074925	0.1786862	0.06003901	1.553703	3.033876	0.2721794	0.3768685	0.2602153	0.1936637	1.135563	0.3734333	2.143325	0.5093254	0.3146692	1.337892	0.4305524	1.665501	2.311684	0.149892	3.256626	3.880805	0.06661744	0.5970021	0.1775284	2.41342	0.6248919	0.104603	0.08946704	0.5368351	3.147222	0.5135605	1.528401	0.07336295	0.5221249	3.177854	2.843279	0.4702304	1.112031	2.773926	0.2584991	2.634569	0.9869069
FSD2	0.007223659	0.008929829	0.004874628	0.009809699	0	0.00608685	0	0.01718034	0.004640274	0.002306234	0.006082165	0	0	0.01863625	0.005077056	0.01293749	0.01011467	0.005276107	0.1131583	0.02878431	0.01933944	0.006988071	0.01170867	0.03270321	0.005982114	0.002303075	0	0.01088271	0.006823803	0.002027155	0.01857161	0.03233305	0.005120748	0.00642886	0	0.01374736	0.01184247	0.006715581	0.006139539	0.003757382	0.04862059	0.01603089	0.005692079	0	0	0.01039539	0.005385509	0.01013581	0
GRIN1	0.01403294	0.004336853	0.06865481	0.004764169	0.04323602	0	0.008043557	0.01112505	0.02704309	0.006720261	0.06203104	0.01644345	0.1240775	0.1448138	0.007397156	0.03015941	0.0294737	0.007687168	0.0112731	0.003494841	0.02504634	0.04525093	0.009098272	0.006353045	0	0.08053268	0.03703053	0.005285287	0.5788526	0.005907039	0.3089169	0.2178769	0.01492163	0.008325958	0.4332063	0.04673572	0.04217696	0.04566076	0.008945169	0.02554729	0.02597434	0.005190365	0.008293229	0.0163749	0	0.01346297	0.005231043	0.02461274	0.03732186
HOMEZ	0.6370256	4.303048	4.536705	5.27157	3.653776	3.612448	1.431208	3.463006	3.841798	4.409843	4.152015	2.256489	3.843607	3.732364	2.758308	7.771401	1.390522	1.243167	2.117792	0.8456523	0.932678	3.793789	2.984226	4.789443	1.317669	3.92235	3.309471	7.908979	4.330551	2.322371	4.767955	2.181453	1.563388	4.659501	5.343285	2.946924	2.788015	3.751609	2.943979	3.874114	1.564803	2.158417	2.615131	2.033753	4.380035	1.182743	1.691926	1.81361	4.440861
APOE	38.57987	102.4258	719.9165	357.7016	931.355	1385.619	829.3582	82.44557	1206.91	161.8807	1323.299	1127.106	336.4549	379.7151	25.82296	2833.34	295.5949	3085.501	155.9806	438.9084	43.77842	1046.827	122.6262	1595.346	1842.752	2040.695	1296.888	1010.902	631.1635	1630.939	410.8	135.2213	40.59536	1181.174	2065.189	1087.686	430.0761	768.6991	486.1151	641.8994	105.3213	945.5356	1440.949	848.7978	2667.946	672.1552	307.0213	64.39568	500.7056
TSPAN17	11.85703	7.353028	14.39682	9.476041	15.95541	21.08953	8.482885	6.911851	10.95482	4.815441	13.91928	9.920579	11.37848	9.803247	18.16033	6.930145	13.52361	6.744838	8.505697	10.1147	7.667375	4.294439	16.77302	7.234239	11.68474	17.83256	15.43329	17.30611	8.124709	21.08231	11.87073	8.580801	6.013547	7.549728	13.70633	11.52665	6.753229	9.775985	9.668431	12.49339	20.32844	11.07049	10.08737	8.913338	6.318979	12.97217	7.087186	9.724367	15.51688
MAP2K2	20.41785	18.71849	38.4992	27.29469	80.15165	71.51712	23.20336	15.19799	28.33432	43.03272	52.87624	26.69595	21.12807	30.47157	33.37694	46.8533	23.08782	67.97148	37.67844	32.54892	19.99081	33.88915	41.07891	35.96897	26.02748	36.94803	42.06908	37.64768	38.38506	32.89345	45.26981	23.06616	26.4858	33.51518	81.68697	32.10314	44.71777	30.89111	29.20318	35.30365	54.00996	30.46016	28.94705	24.95225	46.32116	34.51714	46.77606	12.38664	39.19675
FUT10	2.012862	1.45497	1.744772	1.729856	0.3299174	0.4754736	0.7723881	1.301979	1.797945	1.806889	2.290444	2.884482	1.102812	1.362649	1.672205	1.119213	2.941083	1.694705	1.545956	0.6837738	1.745571	3.204623	2.230583	1.15148	1.063613	1.181462	0.7778491	2.808296	0.8645334	2.637608	2.073229	1.489028	2.591088	2.438493	2.261586	1.117951	1.228828	1.554186	2.401526	1.406207	1.19325	0.5731696	1.446726	2.572016	0.8621435	0.8483943	1.475549	2.251191	2.572697
PAXX	6.516223	13.19305	12.37598	12.01885	30.43433	54.94626	17.07824	10.32275	23.31053	30.32352	25.02376	10.75375	27.93529	23.86741	36.24226	25.10185	13.09616	14.40434	20.39308	21.10833	6.010365	24.6691	21.82191	30.78787	11.75547	25.80025	26.39432	13.51129	25.66615	23.5428	21.08904	14.4448	14.0414	10.58416	28.36437	40.86756	36.35138	12.12116	12.68128	17.49798	18.34175	18.34444	22.4663	18.17062	40.41843	26.4918	18.28221	21.58985	16.0226
SLC39A5	0.02710635	0.03015778	0.005487524	0.07730164	0.01431697	0.1027824	0.06214846	0	0.03134223	0.02596201	0.04108133	0.01089001	0.01369548	0.1198824	0.005715405	0.0291283	0.05920934	0.01781845	0.05226091	0.08100855	0.05442758	0.02097785	0.02108931	0.08099312	0.0471398	0.02592646	0.01716696	0.0285857	0	0.0136922	0.03658666	0.05004773	0.03458754	0.01929913	0.0206332	0.03095169	0.9509766	0.05291961	0.07602623	0.05075766	0.1149409	0.3248367	0.0576698	0.04337847	0.05045122	0.06241292	0.4789486	0.02282041	0.01853788
DNAJB6	4.06554	4.660541	7.630713	8.788639	7.532294	3.960838	7.988157	13.12219	7.321892	4.351718	6.397741	3.646517	2.594181	6.408179	7.392724	5.606064	4.66972	3.907461	9.948566	7.468984	10.9034	4.185998	5.309595	6.554698	7.409541	10.94126	5.377437	12.40883	4.80211	5.213653	12.02315	8.209957	10.34058	5.662934	5.97076	7.074384	4.613866	6.270015	7.117026	4.817882	6.624658	13.37846	8.308128	7.68923	11.95895	4.60944	8.350557	7.555177	5.447044
OR5AR1	0	0	0	0	0	0	0	0	0	0	0	0	0	0	0	0	0	0	0	0	0	0	0	0	0	0	0	0	0	0	0	0	0	0	0	0	0	0	0	0	0	0	0	0	0	0	0	0	0
PIP4K2A	18.0609	7.252653	16.35296	22.88424	13.53956	17.70638	6.059996	26.23352	21.72732	19.6359	30.5453	23.24116	19.76959	41.16989	14.57654	19.89008	20.40455	8.658436	10.2909	14.2589	6.084533	27.60969	52.13158	22.62253	20.96351	33.46963	15.98993	27.74065	49.69038	13.53854	19.93545	4.555843	9.525042	17.72265	21.63775	21.55813	38.85839	19.06086	20.11134	49.53159	18.70917	20.34945	22.29793	10.20007	20.99172	16.9193	14.9744	5.745239	36.71607
SGPP2	0.05661131	0.1005998	0.05730317	0.7879988	0.2740911	0.1252183	0.04867365	1.548372	2.612255	0.2891807	0.1787457	0.2653428	0.3813715	4.83533	0.3033876	0.2027804	0.5786564	0.3049451	0.3695058	0.1691855	0.6662408	0.01369126	1.518628	0.4933637	0.3105893	1.204774	1.015835	0.209664	0.06684709	0.2383001	0.2183167	0.1544107	0.4715386	0.0671767	0.1376557	1.99987	0.4331069	0.1249952	0.3307916	0.4564183	0.4715323	0.8532572	0.2843787	0.8210214	0.3731742	4.888077	0.1688234	0.1588673	0.177449
DEFB129	0	0	0	0	0	0	0	0	0	0	0	0	0	0	0	0	0	0	0	0	0	0	0	0	0	0	0	0	0	0	0	0	0	0	0	0	0	0	0	0	0	0	0	0	0	0	0	0	0
DUSP13	0	0.1241288	0	0.01363594	0.008839254	0	0.007674053	0.03184196	0.02150066	0.006411546	0.03381798	0	0	0	0	0.02158046	0	0.01466807	0	0.01000288	0.01344137	0	0	0	0	0	0.03179648	0.01008498	0	0	0	0.07865279	0	0	0	0.009554739	0.04389757	0	0	0.06267524	0	0	0	0	0	0.04816693	0	0.007044625	0.007630151
CTTNBP2NL	15.71456	5.549597	3.279005	3.017895	0.9346437	0.6232987	2.636564	6.253537	3.759016	8.011129	2.859061	5.330862	2.781555	3.426601	6.879645	2.206494	3.410836	4.054413	5.276365	2.124896	6.030757	2.788312	3.793317	1.567602	2.339398	3.27732	1.669267	3.208701	2.14448	4.248283	2.412025	3.921029	4.328305	3.195126	1.394173	4.872486	2.191883	5.29396	2.839963	7.353543	7.796528	2.684073	4.092678	4.789895	3.530941	2.517474	2.740765	11.09049	2.706279
FLACC1	0.04180858	0.1329003	0.2720542	0.7543081	0.03154624	0.09813804	0.2807247	0.1562552	0.2493832	0.6178151	0.2262981	0.2279546	0.4451083	0.4622638	0.107044	0.404345	0.6774029	0.3206351	0.2662902	1.767106	0.4517234	0.4044506	0.5285794	0.8111886	0.7419183	0.9254535	0.2458686	0.5443806	0.1128409	0.2916396	0.5124849	0.2255644	0.2032286	0.786694	0.1060815	0.1534487	3.35851	0.4164425	0.7766715	0.4939609	0.2532625	0.1590556	0.04235684	0.1672664	0.2501213	0.1117363	0.1068681	0.17599	0.1089244
OR10G8	0	0	0	0	0	0	0	0	0	0	0	0	0	0	0	0	0	0	0	0	0	0	0	0	0	0	0	0	0	0	0	0	0	0	0	0	0	0	0	0	0	0	0	0	0	0	0	0	0
MTNR1B	0	0	0	0	0	0	0	0	0	0	0	0	0	0	0	0	0	0	0	0	0	0	0	0	0	0	0	0	0	0	0	0	0	0	0	0	0	0	0	0	0	0	0	0	0	0.08105144	0	0	0
H3C13	0.3063347	0.8875511	0.2325589	0.1170004	0.1011245	0.241993	0.2194854	0.0910711	0.2705735	0.07335058	0.04836135	0.153838	0.1934695	0.08467606	0.2422164	0.1234444	0.06434015	0.1678084	0.8766894	0.2860923	0.8457595	0.2222581	0.1117195	0.05200686	0.09513162	0	0.1212547	0.08653211	0.2170335	0.0322372	0.1107519	1.028364	0.2443008	0.8178886	0.1457377	0.6012046	0.376654	0.05339785	0	0.05975242	0.1932994	0.08497802	0.633635	0.07659835	0.08908752	0.1102097	0.128466	0	0
MEAK7	2.752549	3.065272	2.354691	1.827064	1.258225	2.520915	2.31077	2.582818	2.73216	2.329665	1.627346	2.658046	1.05011	1.676324	10.81854	1.803327	2.526406	1.107363	2.8473	1.118337	2.225744	2.847513	2.905788	2.284452	1.670062	1.374484	4.281752	1.9717	3.250687	4.155588	2.564478	3.313749	3.726777	2.806762	3.504277	1.938238	1.657019	2.229889	3.005053	2.12804	1.522902	3.240465	1.997193	2.596805	2.535539	4.122124	3.777096	2.756597	2.279962
TCP10L2	0	0.003368269	0	0.01110045	0	0	0.00416475	0.008640402	0.00466741	0	0	0.003648857	0	0.02008418	0	0	0	0	0	0	0	0.003514468	0.01059942	0	0	0.006949631	0	0.002736588	0.006863708	0	0	0	0.00386302	0.006466455	0	0	0	0	0	0	0.007335738	0.004031159	0	0	0	0	0	0	0
LHB	0.1203667	0.02789931	0.9747018	0.09194483	3.854236	12.58928	0.4484552	0.2147049	0.3866008	3.487378	0.6840866	0.1813405	0.494124	1.430669	1.205524	1.455134	0.3033706	2.868225	0.03626038	0.3597214	0.0604219	1.892168	0.1755897	4.005224	0.6354538	0.8346733	0.3811525	0.204004	5.59992	1.013345	2.030804	1.439501	0.03199733	0.7230808	1.412513	0.7301611	7.153184	0.2517765	1.304353	0.8452169	0.4557135	0.5676304	10.74133	0.1504872	7.350998	3.680856	4.374722	0.2850042	0.2743937
LIG4	3.802649	2.847091	3.413373	6.616961	0.2368485	0.1995077	2.899338	6.416122	4.313925	4.401461	2.079626	3.458987	1.889569	6.378093	3.475697	1.283715	4.466573	1.619292	2.468326	5.242629	5.582518	0.6628478	5.718219	2.197411	5.864419	3.963096	1.011027	3.607543	1.247089	5.807788	3.586599	3.829642	3.291991	4.080261	0.2230082	3.297537	6.15761	8.169287	5.378455	4.483965	3.520472	1.755454	1.433184	2.978117	3.42196	3.526019	4.328751	3.427904	1.488399
OR1E2	0	0	0	0	0	0	0	0	0	0	0	0	0	0	0	0	0	0	0	0	0	0	0	0	0	0	0	0	0	0	0	0	0	0	0	0	0	0.1128936	0	0	0	0.1257622	0	0	0	0	0	0	0
RCOR3	3.079389	3.716844	4.26291	5.454672	1.362245	1.524923	3.405142	3.960391	5.669699	7.667746	2.485658	5.72329	3.146268	4.442098	2.23183	3.268169	5.008384	4.712622	1.524727	2.912439	2.298566	5.775397	4.469455	6.060744	4.969094	2.703628	2.156879	4.236314	1.510879	3.418753	4.445765	1.584908	5.473902	6.294535	2.239923	3.555272	9.140383	4.733515	8.855795	4.224494	2.415188	4.442574	5.79411	2.719869	1.357154	2.695252	4.419319	5.663329	2.134782
NEK6	10.11089	26.0029	13.81418	14.23716	16.46404	7.539898	17.91513	10.49469	21.31734	13.72617	30.11839	26.82407	12.78032	22.7799	14.99609	6.486909	15.61256	12.91906	12.69857	8.706372	20.89786	38.84549	26.19161	14.27407	17.90825	17.56001	8.018369	20.16326	4.98924	49.9157	30.12283	3.568774	9.531795	13.3439	32.73006	13.9283	8.921389	10.20098	12.11832	5.507405	27.70094	23.47761	2.403616	13.12281	12.91757	10.73209	19.65097	27.13095	12.44612
ZBTB22	5.047911	10.93816	6.878986	8.525714	9.811598	7.167766	17.12903	7.518974	15.14959	6.459301	11.05303	18.61709	7.301594	9.676397	6.331409	15.02108	14.70016	8.109199	6.186993	12.49976	9.510314	11.71429	7.854764	13.60999	11.78133	9.419099	9.371593	10.18183	9.166402	12.50639	4.254894	6.303843	17.55661	10.02213	12.9472	11.2316	15.65261	19.32388	13.33433	7.012784	12.44694	13.59654	10.53506	11.58069	11.99919	9.373054	9.057984	9.240187	12.07297
KRTAP4-6	0	0	0	0	0	0	0	0	0	0	0	0	0	0.1319502	0	0	20.76653	0	0	0	0	0	0.01450765	0	0	0	0	0	0	0	0	0	0	0	0	0	0	0	0	0	0	0	0	0	0	0	0	0	0
POM121C	6.266815	14.24849	8.929099	10.95175	9.334541	8.864762	4.523286	6.53225	6.551009	9.363582	5.896979	8.169366	7.927107	9.417978	6.718486	5.30293	10.14378	4.181267	9.747072	7.054767	10.91443	7.156484	12.78461	6.251288	10.37127	7.922218	5.783941	13.15709	10.49002	9.697954	11.90199	8.786284	11.48726	10.45164	8.37404	4.886199	4.979462	7.585029	8.115318	4.134592	9.531351	19.04654	8.043697	8.603934	7.52597	4.704251	7.6446	7.055862	13.70912
CENPP	0.2924552	0.4603558	0.3139212	0.6971998	0.2291564	0.6844543	0.2413174	0.6038365	0.4128899	0.7926154	0.6555151	0.2307923	0.6434184	0.8226088	0.762336	0.3367182	0.5238	0.6531448	0.4221146	0.2064982	0.4463369	0.1912023	0.9923459	0.2858997	0.3273561	0.7100715	0.274773	0.6064228	0.5191385	0.8455105	0.5546188	0.3776041	0.360527	0.394706	0.250748	0.7866934	0.4531077	0.2106364	0.5121507	0.3360022	1.155107	0.9111276	0.6533581	0.3519778	0.5046989	1.093787	0.8158392	0.9655761	0.2820632
EFNB1	29.51458	7.643503	4.667563	4.314397	3.229408	5.900321	8.547214	4.111225	5.320205	3.270332	6.231654	6.467739	4.798791	6.44265	25.03292	5.394045	7.133603	4.464064	9.876937	3.555193	9.955064	5.439353	6.992345	12.37727	4.778254	12.43204	11.00776	15.43569	2.965283	10.13102	5.34306	5.767064	71.8568	4.847699	10.08545	5.958101	4.819159	5.51643	17.78154	2.919719	5.676772	14.217	7.016337	22.73747	4.651449	14.87776	10.58434	20.83483	5.569916
OR8D1	0	0	0.07763296	0.01562285	0	0	0	0	0	0.01469156	0	0.03081257	0	0	0.01617137	0	0	0	0	0	0	0	0	0	0.05716242	0	0	0	0	0	0	0.01287334	0	0	0	0	0	0.0641711	0	0	0	0	0.01813032	0.01534207	0	0	0	0	0
CTSB	923.6742	233.709	289.5374	170.6312	262.5137	392.02	484.0023	233.2536	347.5975	197.6323	143.2725	418.7028	176.778	183.8202	185.253	250.1311	257.5369	114.5286	55.62366	631.1445	293.2377	76.02705	120.7034	167.4677	157.4597	371.8703	273.432	199.8064	882.6647	299.5208	151.4155	583.4801	100.9258	408.5975	687.883	294.2079	141.2931	260.2884	125.1597	572.7547	213.6786	96.26739	698.4282	493.8907	184.0854	220.5231	39.11629	85.09942	552.2194
ADAM15	15.41525	42.30248	31.64039	22.56093	47.58755	24.91312	14.89865	10.86977	16.91026	33.11189	27.27587	36.16801	19.18154	15.08838	27.47327	16.0591	27.33945	17.47539	12.62454	13.93005	14.26445	38.37155	31.48521	39.56809	18.13618	22.15867	39.15174	27.8745	25.15206	33.30282	47.00314	23.2826	17.73095	25.01102	42.02456	20.56624	12.10882	17.84988	28.09693	17.67642	13.68586	8.540523	13.84957	47.83732	16.5279	31.82222	32.83932	15.14067	25.06048
RCN3	10.51202	140.4687	11.70606	2.856586	58.92773	259.4776	98.06995	4.148978	25.60489	8.627858	5.090212	16.07873	6.942925	9.003921	10.03595	111.2565	14.87069	3.57533	20.76727	87.40423	132.1802	6.444846	12.48285	15.86006	9.527252	8.436241	20.77479	5.080671	21.96989	9.774109	5.052837	132.7116	35.63599	3.707364	17.61936	17.71941	7.901725	6.427719	4.275466	6.24223	260.5511	6.683158	8.443204	41.13859	25.19138	7.347373	2.699259	26.88047	39.03099
USH1C	0	0.005950791	0.08445909	0	0	0	0	0.01526518	0	0.003073724	0.03242499	0	0	0.04612808	0.003383324	0	0.01617688	0.007031941	0.09281	0.004795429	0	0.003104542	0	0	0.0239187	0.009208545	0.005081126	0	0.003031564	0	0	0	0.0511866	0	0	0	0.1315293	0.02685137	0.004091357	0	0.01944031	0.02492677	0	0.01283928	0	0	0	0	0
PRUNE1	3.416825	11.96176	24.00204	14.29165	16.69	8.09181	5.395428	7.307631	11.91832	10.62973	6.794225	15.71396	6.159047	8.987356	3.450535	8.773422	13.69673	9.834257	17.97356	7.608597	8.793434	15.06065	11.40797	9.944211	12.43946	7.062037	12.09691	12.04068	6.649528	12.59631	7.906014	3.962847	17.79998	16.68598	10.40999	8.184434	11.77588	10.46096	13.58562	6.718841	3.947662	15.39342	9.322112	9.183512	9.419719	5.360713	12.57214	20.04408	11.61346
EEF1AKNMT	13.04847	18.09143	18.21139	26.87703	54.01345	17.79713	12.59666	14.98383	12.9309	24.57772	17.0615	24.9184	14.99625	16.21419	18.6555	10.2965	14.172	23.28411	19.88587	8.516922	14.08694	32.5061	21.28862	13.94083	15.88177	11.16676	11.82409	14.42909	16.79361	16.95048	8.873058	11.09932	24.23391	26.64755	14.20632	11.63367	6.188955	17.28424	18.58556	20.25879	10.25097	18.18395	24.41019	18.98211	13.60504	13.29769	26.62741	8.984199	20.4509
EBP	6.924957	13.2164	12.85532	14.74486	22.91182	40.0066	9.676162	13.17594	12.49748	28.77051	14.9342	13.98929	22.47836	14.23712	43.03267	23.53905	13.05724	8.975453	9.871763	12.43685	5.649376	6.288316	13.79979	19.45827	11.40999	10.00402	14.75004	17.11062	22.11813	12.90849	10.6696	10.89431	5.751869	8.343338	15.50706	19.56321	13.41984	12.10748	16.49097	19.06348	24.26584	10.71411	21.62092	11.25195	25.04835	34.29648	16.19712	7.205016	16.41941
SMG7	10.53233	17.81242	21.10183	21.97465	21.83051	15.36193	9.896144	13.36633	17.59974	20.33669	10.25014	18.00578	12.26393	15.86943	15.33103	13.44899	13.84667	14.83125	18.56059	7.755986	12.52197	28.67372	13.64012	12.24869	14.8743	9.735428	13.79065	18.28765	11.88342	14.91583	15.00882	8.161137	19.6944	25.99855	15.83217	11.82444	11.6983	15.1227	16.35373	13.78652	10.17314	21.76101	20.52294	13.34868	5.401776	8.354495	15.58106	11.84245	13.98499
ANKRD1	0.01590495	0.3096697	0.1368443	0.01619914	0.0105008	0	0.03646629	0.03782741	0.07151821	0	0.05021859	0.01597458	0.01004497	0.5803241	0.04191971	0.008545674	0.006681102	0.01742528	0.3641429	0.05941582	0.1277439	0.007693116	0.1237439	0.04320327	0.009878498	0.03042527	0.07554677	0.0119807	0.04507365	0.006695042	0.007667008	0.06006693	0.008456091	0.01415497	0	0.02270156	0.2868204	0.1885249	0.01013846	0.5460146	0.008028908	0.1147139	0.009399552	0.06363198	0.01850176	0.03433263	0.05335981	0.03347532	0
OR5T2	0	0	0	0.01484171	0	0	0	0	0	0	0	0	0	0	0	0	0	0	0	0	0	0	0	0	0	0	0	0	0	0	0	0	0	0	0	0	0	0	0	0	0	0	0	0	0	0	0	0	0
FICD	3.06866	4.21976	3.830436	2.329039	1.587681	1.981258	2.41007	3.491265	4.297828	2.091291	1.271687	2.378251	3.037521	3.26242	2.546905	1.989634	2.903427	0.549556	0.7288786	8.597652	7.213273	0.6672169	1.549568	1.57293	2.909295	3.559498	2.07308	2.619913	1.853558	1.698493	1.258787	10.25814	6.274987	1.785669	0.8282149	3.342894	2.237238	2.216768	1.020364	3.76978	1.765054	2.619243	2.563348	5.858131	2.745908	1.14647	0.5568266	3.524307	1.980086
H1-3	0.1890444	0.02190892	0.02391934	0.07220292	0.2496227	0	0.3792549	0.4496123	0.9259552	0	0.05968924	0.04746802	0.2984833	1.123483	0.2491264	0.1523594	0	0	0.08542422	1.377109	0.07908071	0.02285987	0.09192533	0.03209432	0.4109515	0.1356117	0.1122425	0.0356003	0.2455476	0.09947063	0	0.07932763	0.2010163	0.02103054	0.05995814	3.035566	0.07747987	0.03295273	0.09037844	0.03687424	0.04771534	0.02622069	0	0.1181754	0	0	0.4228191	0.2984128	0.161608
TMEM269	0.03512934	0.01085665	0.07111733	0.1550429	0	0	0	0.0835496	0.04513219	0.03364631	0.08873445	0.05880524	0	0.1424183	0.02469021	0	0.07870179	0.1282911	0.0846615	0	0.2116115	0	0.09110457	0.06361554	0.1018206	0.0448003	0.01854006	0.04410305	0.0110616	0.02957475	0.101605	0.3243048	0.03735403	0.01042139	0.0594228	0	0.03839404	0.03265851	0.1343572	0.01827251	0.3310252	0.1689128	0.0692028	0.02342405	0	0.06740503	0.01309512	0.1232285	0.02669417
CTU2	7.481317	9.790905	4.374964	3.916497	9.555064	9.253191	9.70533	1.91814	4.147459	7.374599	2.262276	4.922858	4.890952	5.448876	10.78562	4.385983	6.423778	5.736049	8.274008	9.487944	8.365405	3.478571	6.313763	9.265246	4.522078	3.533085	7.922632	5.323293	8.304694	7.442521	5.408499	13.39129	8.334136	5.96023	9.977378	5.539479	4.192995	5.77867	5.799932	3.365286	5.483846	7.450938	4.329164	7.964071	7.381048	6.040345	10.26491	5.598789	5.794964
SLC35F3	0.009851609	0.00913386	0.5035864	0.02006767	0.01300851	0.01867777	0.005646854	0.1288677	0.1075827	0	0	0.01484211	0.02488763	0.4629355	0	0.01587971	0.1613941	0.005396657	0.00593558	0.02208149	0.003296886	0	0.1341333	0	0.006118794	0.03297975	0.05459308	0.02968363	0.01861257	0.02902861	0.004748985	0.02480385	0.02095099	0.03068682	0.03124579	0.1968605	0.008075367	0.02747608	0.02511927	0.01537292	0.08454352	0.03826006	0.1630197	0.01970699	0.01146009	0.03544302	0	0.1503272	0.0336873
AC092073.1	0.01615806	0.05992337	0.04906658	0	0.04267164	0.08169128	0.1296631	0.03842939	0.08303581	0.03095184	0.0204071	0.06491519	0.04081928	0.01786543	0.01703472	0	0.08144908	0.01770258	0.03894081	0.07243363	0	0.04689325	0.09428481	0.0658362	0.08028562	0.03090945	0.025583	0.1338849	0.07631823	0.04080951	0	0.02712126	0.05154396	0.07190114	0.1024952	0	0	0	0.06179881	0.02521381	0	0.01792914	0	0	0	0.02325266	0	0.03400803	0
PLEKHH1	0.1905954	3.159186	7.510811	10.31211	7.577018	3.556512	5.400667	2.290728	6.864665	16.15072	8.917513	4.265526	24.18669	0.3587323	0.1763945	6.933921	11.75144	4.416979	4.023554	2.095792	1.949539	21.82293	1.751714	3.857229	4.404387	6.295583	4.895111	23.38211	4.267485	7.171651	8.909952	3.434801	1.028798	14.98007	4.057077	1.144238	17.64577	5.072228	6.679349	5.925582	1.642242	4.710824	14.40227	1.559981	8.611305	1.850875	1.428554	1.475981	2.985049
KATNBL1	3.084732	2.095597	1.693042	2.799767	0.2131831	0.3618674	2.267859	2.380667	3.036616	1.744251	1.315857	0.8756359	1.995784	2.832322	2.795941	5.167714	1.886259	1.37731	2.552421	2.048993	2.541538	0.5768343	2.309129	2.461715	1.21934	1.620385	0.790718	2.795493	1.352266	1.743401	1.467284	1.071314	1.879238	0.8889267	0.3085987	2.061661	3.22907	1.560961	2.574209	5.431635	1.204024	1.562138	1.295072	1.599717	1.712805	2.487541	1.742893	3.687976	1.506528
RPLP0	267.0927	387.0917	207.0977	261.3003	457.7189	289.4681	258.2971	380.0463	258.4204	497.5965	924.1661	109.0321	381.1539	324.7333	606.6693	707.4758	301.1593	943.949	890.904	236.555	209.9654	379.6504	271.5983	485.2902	248.2172	185.6462	273.5918	349.9581	209.6697	155.9936	779.5839	141.0498	243.4778	401.703	378.2523	275.6387	528.5649	331.54	411.6408	164.2352	270.6209	210.4942	190.4851	247.6811	419.823	411.7922	543.0482	223.8818	545.7227
CRPPA	0.1471769	1.149453	0.4242015	0.4979701	0.09552251	0.088282	0.3145644	0.557686	0.6842294	0.8983441	0.778174	0.2755989	0.8570432	0.3254572	0.4076291	0.193003	0.660152	0.3498204	0.9859328	0.8424145	0.4541331	0.4633282	0.458512	0.6877617	0.2262034	0.2051909	0.3712596	0.8793934	0.2592086	0.44942	1.462227	0.5066331	0.7002593	0.6904379	0.3860928	0.2243115	0.5888912	0.5252693	0.8109564	0.4320757	0.2820719	1.489156	0.3243285	0.8632704	0.5861646	0.3123132	0.861999	0.5932782	0.7762255
P3H2	0.280784	30.13288	27.20796	0.1515682	1.012174	0.1916429	17.76488	7.839979	0.3841832	0.07798979	0.3368901	0.8996227	0.2518124	0.9561974	0.9354175	4.652655	7.59817	0.3445387	0.1285707	2.773344	74.71022	0.1575435	6.815825	0.1868628	0.1499787	0.32496	1.529302	0.4145514	0.06896282	0.4396797	0.332967	20.6498	4.478485	1.269442	0.2244178	1.474836	0.2393651	0.1527055	0.7732073	2.330952	0.24663	10.21919	2.658336	14.21882	0.1698464	1.543545	3.340987	43.24122	7.044176
PPP4R2	14.3684	11.4108	18.14994	18.21141	1.376346	1.397498	9.456464	15.71517	12.0878	15.61947	9.961587	12.98155	34.17826	12.44091	15.32045	13.63953	13.93354	11.59318	11.16737	9.061296	14.80066	6.369143	14.90009	12.17118	18.45472	14.44715	5.573508	10.24085	5.022902	10.1415	13.05886	10.75424	8.81064	8.478018	5.764849	11.51785	8.864157	22.16363	11.15901	10.75556	12.84671	18.2477	10.82293	9.596602	8.981842	9.00759	14.90262	11.76607	6.018596
TRAPPC6B	7.544354	4.879875	8.096927	9.678249	0.5088684	1.443726	3.53431	9.578438	6.782114	5.948946	2.762454	4.128681	4.5038	5.677471	5.750221	9.245017	3.546841	4.750862	5.070501	4.887009	4.031703	2.522332	5.132244	8.058585	3.894384	6.3094	2.984864	13.41358	2.404006	3.56301	5.245115	5.89744	2.850014	7.088142	1.338999	6.541234	5.549476	6.637696	5.488502	7.953123	4.86526	6.583772	3.804056	4.007295	7.188909	3.397463	5.241516	6.119833	2.560379
CYP2A6	0.006795313	0	0	0.06921005	0	0	0	0	0.06111163	0	0.008582261	0.02047519	0	0.02254007	0	0.007302197	0.0742162	0.00744487	0.03275333	0	0.004548165	0.01972108	0.006608622	0.009229197	0.02532325	0.006499525	0.043036	0.02047478	0	0	0.01965416	0	0.0289026	0.03023822	0.01724185	0	3.642859	0.009476044	0.04331609	0	0.01372125	0.06032118	0.02409548	0.006796615	0	0.09778968	0.05319469	0.02860434	0.00774546
GIP	0	0.02037897	0.044498	0	0	0	0	0	0.01411957	0.02105244	0	0	0.02776395	0.02430298	0.02317293	0	0.05539903	0.07224435	0	0.03284467	0.02942333	0.04252703	0	0	0	0	0.03480146	0.01655712	0.1038184	0.03700974	0	0.018447	0.02337235	0	0	0	0	0.03065156	0	0	0.04438326	0.02438964	0	0.08793833	0	0	0	0	0.02505375
CAPG	21.95585	11.85441	4.802916	12.18626	87.34115	1284.499	49.20463	33.53932	69.66595	666.5375	45.36451	34.57862	152.5886	62.73546	5.320584	693.4199	20.37806	6.00538	1.222087	275.3457	14.02857	2.470287	34.52119	16.07006	13.9404	171.483	58.29456	11.71848	559.0187	10.12897	15.55132	26.41104	4.519049	8.451084	15.68488	123.8448	3.750864	24.71614	6.133878	742.7198	19.15604	7.08701	441.8246	41.83099	36.938	216.8987	7.993178	8.360367	78.97888
PATL1	21.86684	14.85738	20.81587	30.12847	17.38558	17.22284	9.750446	21.42745	17.11875	14.76348	17.20959	14.93485	23.32691	15.94882	19.79151	10.36535	13.19718	11.02735	10.5327	11.67044	11.1368	20.53089	29.83119	11.18706	10.68873	25.42948	20.5843	25.73827	61.20128	28.0909	18.11327	10.33056	9.17313	39.14442	17.14244	21.32901	15.25854	23.4445	9.29567	33.62264	20.72877	20.5041	18.36691	11.54999	13.30909	10.4664	14.99566	18.34276	22.34134
ZNF114	0.04078509	0.05199376	1.893882	0.05192435	0.8414758	0.8827924	0.04091088	0.02425023	0.8547483	0.3125063	0.9915722	0.06656594	0.276902	0.2874789	0.639594	0.0493058	0.2013053	0.8545755	0.129008	0.02285402	0.04094675	1.711358	0.2677359	0.3254346	0.03799718	0.6582901	0.1614373	0.1497704	1.444781	0.5365034	0.7323545	0.07701487	0.1084199	0.1588021	0.3751317	0.1746409	0.3008839	0.05687468	0.1039923	0.7955376	0.1080899	0.5770082	0.1928263	0.1223787	1.494489	0.2641177	0.8038802	3.567759	0.6275855
GNB5	4.595262	1.74631	1.459857	1.307436	0.5936561	1.274082	0.9236503	3.278169	3.717953	3.171768	0.5020681	1.783648	1.950239	3.377628	2.932444	2.021493	1.131147	0.1879519	0.8211822	1.230468	1.741338	0.3776983	1.410662	1.69848	1.613697	1.300239	0.8673102	2.899112	1.821746	0.8018221	1.723531	1.121026	1.726047	0.6854705	0.3812494	2.284822	1.105582	1.798354	0.6742305	3.06655	0.6151663	1.421772	2.539521	1.705212	1.354275	1.382518	0.4300067	3.528527	1.614221
NUFIP2	13.58685	14.17445	10.53895	15.39823	1.873171	2.777522	5.954592	9.756006	10.43759	17.06714	10.13794	14.21305	6.581137	13.74754	7.973249	11.30992	14.56481	18.01465	7.349711	6.211899	8.31034	11.13155	10.45434	9.35173	23.03603	10.28037	5.971096	11.48013	8.048621	19.60802	13.76898	8.750182	13.63909	11.51231	4.317086	10.20885	13.01216	9.223605	18.82319	18.51941	6.494806	13.01596	16.12948	10.36437	7.204882	7.879865	11.64347	8.022987	6.538867
TBC1D24	1.571921	1.640559	2.799565	3.07884	1.844009	2.684245	4.082371	1.964469	2.167205	3.825069	2.157358	4.821936	2.889025	2.246435	2.422072	1.709307	5.282465	1.459095	1.885952	3.850329	5.143099	2.181308	3.286035	3.888223	5.218995	3.985981	2.796213	2.463089	4.815097	5.42396	3.779706	8.025453	4.384209	2.317465	3.299229	1.509538	3.758021	2.393906	3.295874	2.011751	1.698792	2.277123	3.309297	2.6181	2.781486	1.308741	3.481497	2.335264	3.996899
HINT1	62.87862	27.64516	94.42971	95.52849	54.46448	90.253	67.46999	101.4057	72.11974	92.75369	90.77901	49.5597	120.2289	85.12614	100.3394	53.14666	122.5894	91.74231	150.9102	53.3865	66.92831	40.41302	99.28064	78.98526	104.483	76.71848	127.9356	81.32486	31.24637	56.7757	105.7173	47.40162	39.82248	86.98257	38.50892	81.48708	87.63741	77.92374	96.17461	79.04051	93.5707	73.26154	161.3045	51.80045	115.4809	159.2502	108.0445	42.19181	119.593
AFP	0.04829072	0	0.04888089	0.004918395	0	0	0	0	0	0	0	0	0	0	0.3512843	0	0	0	0	0	0.006464284	0	0	0	0.005998634	0	0	0	0	0.004065507	0	0.004052793	0	0	0	0	0.03958391	0	0.01231299	0	0.004875486	0	0	0.01931999	0	0.006949398	1.798327	0.0050819	0
GOLGA8M	0	0.003313202	0.0036172305	0.01438873	0	0	0	0	0.0022955515	0	0	0.003589203	0.004513849	0.055131875	0	0.02688084	0.009006745	0	0.00861225	0	0	0	0.017376895	0.04830846	0.008878085	0.01351248	0.005658	0.013333588	0.0167211625	0.0030085125	0.017065574	0	0.00759973	0.0031803685	0	0	0.040735975	0	0.0045558615	0.00557635	0.003607904	0.019826275	0.008447645	0.003574242	0	0.00514262	0	0.048712935	0.0040732255
PCDHGC3	39.87217	20.25918	48.55628	24.87571	11.71423	12.05155	31.97486	10.60477	14.5763	7.189903	0.936743	41.42896	35.65922	2.902291	13.09752	2.926579	41.24542	20.84822	17.19763	3.679909	18.12733	44.70707	20.03925	5.37125	37.75309	0.4738671	38.89514	12.21282	13.89793	23.78176	2.810023	35.76289	43.98071	38.82686	7.994511	6.897755	3.348594	30.4714	1.503324	1.559756	27.09824	0.3182686	14.69097	6.270884	2.986088	7.350622	31.73286	3.344701	34.79049
DCP1B	2.301448	7.408058	4.572741	5.380112	5.112986	3.715961	3.139389	3.232204	3.972337	2.84857	4.998239	2.681917	3.433213	4.371941	4.823831	5.636073	4.225615	6.322308	3.884179	2.255244	4.177768	6.213412	3.334083	5.300807	3.660503	3.527258	3.908787	4.676114	3.448167	5.729275	5.05328	3.292699	3.935845	4.865297	7.056783	3.011988	4.075283	3.476016	6.320883	3.218308	2.137407	3.277388	4.895612	3.555292	2.979088	2.137539	2.978494	3.686813	3.864811
MEGF6	0.1520358	0.3565436	0.310051	0.1821741	0.8650175	1.379061	0.1845436	0.3722284	0.8933339	0.07495014	0.4179179	0.5950867	0.9460807	5.245741	0.03535691	3.553443	0.9711213	0.04654128	6.153457	0.3474564	0.2588868	0.4780016	1.391613	0.8715121	0.38327	3.673943	1.051371	1.879538	1.184866	0.8376221	5.53333	0.2401805	0.4588406	0.8237855	1.463629	2.562572	2.279883	0.2182492	0.8095156	3.045795	0.2799065	0.3026685	1.93443	0.5545899	2.611268	1.463969	0.02500333	8.983291	0.7772749
LIPK	0.02559015	0.02372576	0	0	0	0	0	0	0	0	0	0	0	0	0	0	0.1934912	0	0	0	0.05138317	0	0	0	0	0.01223813	0.06077522	0	0.02417365	0	0	0.06442952	0	0	0	0.01826276	0	0	0	0	0.03875417	0	0	0	0	0.7181101	0	0	0
MTCL1	7.71675	7.175276	0.6024955	0.4708098	0.6907886	0.9973399	0.5883317	2.426389	0.08780553	5.08204	0.2667989	0.2745761	0.8805459	0.7254395	2.508751	0.4633577	0.2839603	0.6888759	0.2186159	0.0631323	0.3767626	0.1334338	0.4012198	0.4016745	0.1744255	0.1854128	0.5331808	0.4998434	2.384086	0.3441833	0.808668	0.368136	0.3726142	0.2090169	1.246992	0.9808247	0.5133676	0.4488076	0.3200103	0.9637149	1.012443	0.2909348	0.4024374	0.2175024	0.8441825	1.249981	1.450789	1.699999	0.6940274
FZD2	5.208723	2.286806	5.468492	4.060389	1.574325	2.458223	2.742133	0.8329642	1.593987	0.1784274	2.973948	2.477305	1.609521	2.068008	5.83699	1.201128	1.314678	0.3102311	7.06667	1.124619	0.6583469	5.03164	1.789998	8.066161	2.341873	3.841626	1.816926	0.7240919	0.3660384	1.794202	0.9123921	4.52776	6.600344	2.433867	2.637562	7.64727	0.6963283	6.473807	2.289502	1.104656	6.026163	5.41584	1.849602	5.70908	1.924366	1.983852	4.341628	12.44496	6.081418
SNRNP200	33.42909	31.05768	53.83287	26.90873	36.82053	29.90146	21.2534	27.87568	31.04685	48.79657	38.94349	51.86198	48.5567	38.0078	18.16809	27.54412	41.23646	44.45665	51.1526	17.44926	34.5035	51.09171	58.15584	17.88473	55.98085	32.85572	24.97942	26.33554	61.90142	29.49666	33.93582	38.28594	42.30979	35.38505	61.69816	19.35461	13.25225	24.78072	24.45474	28.8311	29.77591	54.46513	42.37738	33.4355	20.7639	21.77127	36.77829	53.8012	25.97518
TMOD1	0.0976194	0.322678	3.703318	1.720486	0.3474723	0.1180205	0.3454586	5.986009	1.458641	0.07317255	3.103696	3.457215	0.541472	1.159123	0	0.01368276	2.285663	0.1069507	0.03580077	0.08244827	0.1306751	2.364998	0.652179	5.603108	1.692396	4.014919	1.290244	2.823052	0.05613136	6.481815	14.64105	1.278773	2.942546	2.285285	13.90301	1.381232	0.6818981	3.80572	4.545246	0.3377752	3.698055	1.111452	3.396267	0.691957	0.8590892	0.7940268	4.195864	0.3573228	0.8708002
PI4KA	12.04042	17.87366	7.944892	10.81859	14.93498	7.571694	5.398117	6.073757	9.284498	25.01334	6.809628	21.61022	12.62064	15.41173	6.069752	5.264672	14.33232	14.7543	8.797968	5.605517	12.46998	8.391123	11.34735	4.223621	19.51013	12.19197	6.745533	8.616549	13.09951	10.4688	7.547265	18.91298	9.96565	19.06886	14.52602	6.023924	4.79736	8.503867	9.264238	6.25851	5.064711	16.0913	9.296779	9.528477	3.803694	13.17945	8.874753	11.02434	13.04774
IFT52	15.97321	13.3974	9.889058	13.46263	4.610753	7.081866	15.69954	13.57619	11.6527	14.71183	8.999949	5.447207	8.438014	11.71927	12.86486	21.19641	12.91502	8.844997	20.8218	10.56498	10.54184	13.27817	14.46262	12.36914	21.82597	9.072008	8.273272	16.82165	6.310491	14.9174	12.58846	8.885038	18.55816	11.47176	14.80567	9.782358	5.450444	11.87978	15.51764	8.859132	14.05151	24.16102	13.83054	12.03793	11.27833	6.245598	13.44567	26.98641	10.80402
PLEKHA5	3.446357	1.240926	1.607236	11.2451	0.8422976	4.110471	1.955307	1.508177	0.8525304	12.18319	2.937635	3.23362	6.825785	1.163942	4.510629	4.227299	5.843411	3.081045	1.075211	0.6048671	2.519731	6.37453	0.6898353	12.76736	8.435977	4.437477	1.305617	12.23534	11.99714	9.395341	16.17947	0.5542796	1.059405	14.19149	5.951025	2.634837	9.921329	13.54225	17.60834	10.13385	0.9919685	7.135098	8.892027	1.37254	3.259718	3.361685	5.289203	4.822975	5.552388
MATK	0.2166295	0.3171265	0.2462058	0.2167657	1.033785	0.2882177	0.3877593	1.265451	2.983324	0.03640074	33.12913	0.6641854	0.2640291	3.101156	0.2804703	1.825553	0.3224854	19.40333	0.06411458	0.9767898	0.2314787	0.1911816	0.8538001	0.2426024	0.3163052	3.231594	1.799187	0.1860827	0.3195229	0.4543413	0.2821351	0.736793	0.6546742	0.1150002	0.9257387	1.746715	11.95647	0.2967894	0.7170911	1.547863	0.3913787	0.5271366	0.7501777	2.630463	3.280404	0.164077	0.2125072	0.3439566	1.005006
ANKRD9	1.341488	1.029382	3.753497	5.665152	4.833079	23.21402	1.090254	1.737924	2.198472	6.397116	2.303086	1.551109	4.427656	2.011417	2.872236	8.811059	3.930836	1.01088	2.704662	1.450446	1.327096	1.586827	2.407737	2.461882	1.297884	2.315831	2.469336	3.782395	19.15683	1.52236	6.641214	0.7670372	0.9324062	5.181279	5.758749	1.740391	7.091196	2.576396	1.821473	12.60759	1.120944	1.166619	9.431055	1.13012	9.819816	3.559658	3.254081	2.816558	7.956085
ZNF844	0.4398066	2.437768	2.690341	2.583534	0.0847567	0.2914663	1.605221	1.447453	2.276953	0.1206794	0.6845688	0.4727728	1.399337	4.389661	0.7293383	0.5722452	1.519919	3.474509	2.222991	1.60923	1.016758	1.046409	2.81604	1.588582	2.725715	0.5957492	0.2898299	4.396341	0.9768964	2.191569	0.0939718	1.701883	3.940974	1.580474	0.4916115	1.092621	1.149733	1.040968	3.627889	1.784368	3.477865	4.165264	0.9947139	2.201832	1.592917	1.20767	0.04519597	3.04469	1.428033
RPS28	42.73532	84.83498	86.25959	101.598	204.0548	149.2967	110.4298	44.76082	95.62384	161.548	416.0373	73.20832	72.00154	140.4639	94.57103	160.3716	131.8446	313.6003	301.5206	154.7735	41.90057	330.517	129.6531	274.1807	164.2014	98.50095	185.02	84.54518	101.7102	74.10084	163.9172	39.59922	93.72642	120.5511	391.0861	104.4183	208.6711	154.0192	151.782	69.56045	99.71435	101.7287	84.96743	83.81561	233.4615	139.2446	252.0291	85.5295	146.6147
YY1AP1	8.569171	12.79696	21.05244	14.79826	26.6194	15.9779	7.925937	12.4019	15.69102	13.13246	11.41876	17.63692	12.01643	15.35847	9.896701	8.778897	12.24896	12.33614	15.90018	9.122687	7.610022	24.86301	11.57788	11.65977	14.59277	11.69678	11.17591	13.86509	10.45224	13.13027	10.98913	6.927558	15.39945	22.75015	19.56283	11.60666	8.543515	11.83997	12.61373	10.44008	5.998566	14.11425	29.35879	12.17477	5.520434	9.00308	10.8147	17.70777	9.315386
HDAC4	2.401661	2.43189	5.412578	1.113928	1.518785	1.773718	1.638437	1.990791	1.535197	5.984089	1.73072	2.265554	1.661044	2.714014	0.9370754	1.582643	3.062164	3.387068	2.976275	1.263095	2.196066	7.948311	4.277499	1.501418	1.899676	1.488625	1.890088	2.662209	3.946906	2.906998	4.322174	2.437482	3.858173	3.366426	6.555284	1.001501	12.71511	0.8356356	2.422451	3.935051	1.308649	1.681243	3.709767	1.868709	2.092597	3.007208	5.092474	6.037268	0.3878084
EPHA4	11.58158	0.2800827	0.8393239	0.09973064	0.2035743	6.369914	2.171022	0.6738827	0.8819477	0.05786773	0.3973198	0.3348022	2.210531	1.246214	1.548482	0.9425345	0.6248635	0.2556446	0.03514674	1.098944	9.961833	2.616048	0.6544478	0.0990361	0.1578664	2.470955	1.184208	0.2055854	16.81124	0.2683574	0.7190809	1.117282	0.4918033	1.907933	0.5947	0.8415519	0.245917	0.2905284	0.2656078	2.152179	1.44084	0.1456404	6.161171	0.589713	1.521989	1.523064	0.06523638	0.4933056	0.1994748
VHL	10.14207	4.045261	10.25089	11.85914	2.436709	1.949994	7.549849	14.4639	10.43356	13.74973	7.260849	8.404306	10.56469	20.89516	9.794412	3.869704	11.45814	8.267145	8.755121	5.576375	8.678366	7.632214	13.41281	4.297288	13.0253	10.01502	3.176093	8.84967	4.876788	8.796302	7.919641	8.47096	9.092217	11.06411	8.686872	10.03992	2.602739	8.860913	6.848339	5.112172	15.52338	10.90141	7.514862	9.837634	2.589903	5.730563	12.87926	18.07933	7.587558
HSPA12A	1.442373	6.975931	15.21325	6.144389	0.9292106	2.108757	4.159154	11.06724	4.072882	9.400321	10.37087	0.4048838	2.248675	1.337146	0.1695048	10.80969	18.24912	3.548537	5.441601	0.1775771	6.823258	7.152487	1.756265	6.775761	11.32044	5.932902	3.228178	4.770746	1.776355	5.567375	2.406025	0.9797503	5.520388	9.120506	6.790353	1.948983	8.033621	1.98539	10.89351	2.279837	14.10126	16.92777	4.734431	6.050272	1.89743	3.779153	3.880096	37.54998	1.447509
VKORC1L1	7.875642	15.67722	7.707243	9.192451	2.846435	2.326727	9.364923	13.46447	8.083917	12.17331	8.834756	9.40801	8.300043	8.415808	11.21403	7.998673	9.996555	5.629548	10.64424	9.922576	21.88314	3.352577	14.64913	5.533031	8.871697	10.15605	4.169166	17.70699	5.849436	13.19334	14.13901	16.03147	11.33607	10.76297	4.37974	6.960962	6.28509	7.273341	6.938564	7.793361	11.76539	17.65836	8.548778	12.67496	8.863567	5.371194	13.45572	14.23724	14.19813
NAV2	2.837919	1.909373	5.243239	8.815701	10.04955	2.15683	4.021679	8.207094	9.000926	33.73218	3.409161	7.288442	9.569542	9.316411	0.141547	8.766025	9.534142	7.353638	4.180339	2.025663	4.791008	30.35403	10.97136	8.210225	18.77617	5.180228	8.388235	7.386985	56.1573	15.11727	6.409513	6.789856	3.814362	15.05188	1.658	4.233002	3.702818	6.806667	12.22476	37.66443	10.39932	14.57832	21.12417	3.212087	10.89003	6.50071	1.918002	9.933729	23.03062
ABCC8	0	0.04520775	0.3525439	0	0.003065961	0	0.01064721	0.005522311	0.004474599	0	0.1818153	0	0	0.02053813	0	0	0.003901417	0.00508773	0	0.0138783	0.004662238	0	0	0	1.984374	0.04663779	0	0.006996105	0.006580167	0.001954778	0	0	0.007406877	0.006199325	0	0.01657066	0.0228393	0.01942743	0	0.003623229	0.08673661	0	0.002744425	0.1277298	0.005402032	0	0	0.04398265	0
TGOLN2	61.83606	59.71302	45.41964	25.24898	28.26181	14.9898	43.56659	77.29729	53.5391	46.04871	21.06108	54.21787	48.24185	61.20675	37.77855	26.28138	48.48093	16.36815	21.13886	26.34969	122.7893	23.99913	32.7186	16.60541	34.7977	70.53669	23.27448	21.28893	30.22277	47.16189	37.81145	109.7662	73.08303	41.97353	27.58762	42.91831	13.96617	29.7104	21.40143	26.24379	37.39047	40.87931	38.48014	62.98163	15.5178	13.12316	23.02321	58.9315	51.2416
PHPT1	16.47017	53.21495	43.7391	30.99413	107.8502	67.12874	45.44001	17.18261	27.55684	60.54665	66.85513	35.62425	75.90272	30.24653	47.09936	47.34699	17.10973	56.28355	51.5515	57.09968	17.5777	63.89264	25.408	60.1863	35.8368	39.48118	50.28396	37.21938	46.21433	42.07452	58.35772	28.61198	22.84917	30.86261	95.75535	42.73859	76.74616	30.75508	24.84353	49.07079	43.53762	30.17023	44.56564	33.44466	65.6889	47.61438	30.6032	40.79861	36.64481
NAA80	2.006804	2.574158	3.720464	3.164785	6.467971	15.22797	6.802743	1.864668	3.280541	7.364543	3.697323	4.168443	6.814096	4.835359	4.724271	4.622171	4.64096	4.91737	3.137583	6.986247	3.023341	2.4006	5.092529	7.815291	7.147915	3.309161	4.020109	2.497765	5.45614	3.560649	6.261987	5.595916	4.856707	4.532217	10.8043	3.839686	4.410191	6.389365	3.026108	3.423339	4.683976	6.967634	4.36137	4.136679	4.970131	5.040959	3.877114	2.672009	6.173528
DOCK10	4.356559	2.819366	5.686816	5.128136	1.15127	0.6004401	1.410399	8.487341	9.077178	5.703835	0.9197267	4.554201	5.686128	16.12554	5.701048	4.278028	8.430232	1.869931	1.51165	3.921235	3.38711	5.963285	7.336713	3.141026	3.67316	18.74641	2.432107	12.62844	1.844745	4.671148	5.236848	2.701294	10.77881	4.900005	4.056367	10.922	0.704188	3.538417	6.232265	4.185888	2.452668	8.755954	3.772458	8.481483	2.164138	2.560575	2.247499	9.881767	4.414505
C14orf28	0.749426	0.9553854	0.6843755	0.7010634	0.2312595	0.422135	1.055234	0.9880649	1.140732	1.014265	1.105966	0.8386139	0.7716999	1.188883	0.7085016	2.582302	0.7391125	0.419456	0.2306719	1.089416	0.6324492	0.441295	0.8001358	1.559964	1.158604	1.129747	0.728705	2.027973	0.3847513	0.634357	0.7460848	0.6118637	0.619319	0.8482102	0.8629224	0.8022569	1.382186	0.8122029	1.178709	1.016905	1.426904	0.7682989	0.3995709	0.5092185	1.326629	0.5275176	0.4873663	1.285863	0.668515
OAZ1	147.2524	69.75052	124.8969	134.8801	239.0732	505.1459	175.2712	108.9681	155.6133	106.6774	181.5959	111.0528	94.79548	183.0491	235.0283	198.3898	126.9241	183.5685	97.17209	331.2472	142.9693	142.5076	146.4497	129.5055	99.06204	185.962	183.5624	123.2654	148.4948	109.0461	146.4001	183.5173	134.7486	141.1559	230.6034	205.5225	85.23424	150.7258	116.8863	120.7114	208.4464	95.2688	156.2414	204.6646	160.2704	149.7437	107.0999	44.71138	139.2843
C4orf51	0.01519107	0	0.0768836	0	0	0	0.1044886	0	0.009758311	0	0	0	0	0.01679627	0	0	0	0.03328633	0	0.1815968	0.01016752	0.01469563	0	0.04126413	0.1887022	0	0	0	0.01435018	0	0	0.03824725	0.01615309	0.01351964	0.01927226	0.02168262	0.07471273	0	0	0	0.03067415	0.03371232	0	0.03038796	0	0.1093054	0	0	0
PTPN23	16.80363	11.89801	23.34542	26.52659	48.31663	47.15371	18.94363	9.205794	15.74672	34.98847	20.7738	24.31416	43.63008	16.99944	21.70446	12.45842	19.42278	16.758	14.88661	20.44989	15.8558	29.29624	11.1932	18.32638	32.758	22.83732	18.16449	15.47817	40.29768	13.92957	20.11736	27.69252	17.0144	41.6701	57.27432	13.45313	7.320507	27.54965	11.14407	14.53539	15.27287	20.89952	23.693	19.21761	14.01911	20.06558	11.02896	13.20024	30.86823
CRISPLD1	2.185922	7.952489	5.624515	6.940158	0.7273152	0.6392707	1.485273	4.465591	2.60807	4.545621	6.142775	5.32694	0.2712959	0.9001142	0.4492172	2.449488	20.26504	14.9689	37.10183	2.898833	3.157978	10.07047	3.291556	3.368781	3.653437	1.371759	3.62551	16.52327	1.217356	8.320667	20.47671	3.651621	62.78332	4.529015	6.122105	3.891378	1.357339	4.106216	11.56231	2.189322	2.990375	29.87888	1.126012	8.890889	2.933711	5.593475	30.50046	37.24334	1.674206
SMTN	16.06371	3.020274	7.370983	1.161253	9.185313	10.72667	4.29992	10.57636	2.749988	6.122432	4.816785	4.926329	3.788693	2.864477	56.21812	4.129724	4.118128	3.015133	8.067459	8.849217	8.91783	9.09586	3.685172	4.712394	8.119877	5.146969	6.23311	3.555775	3.344375	4.653233	3.919916	10.47797	55.89149	2.884141	8.464425	9.621756	1.821322	5.093426	4.797576	1.563364	33.13898	6.830376	4.704007	22.69084	3.396234	6.795311	4.335521	11.1949	3.234952
CENPS-CORT	0.2188676	0.1014609	0.4638544	0.111458	0.2077206	0.4322431	0.1254529	0.1789363	0.1098393	0.7140445	0.1814024	0.1717389	0.1987035	0.2798064	0.1586354	0.2278438	0.2988	0.1573614	0.313185	0.1022024	0.3616473	0.1124813	0.1928994	0.1114723	0.1954105	0.1046703	0.4115072	0.1391057	0.2842846	0.3685212	0.2901401	0.4075496	0.1818188	0.07304481	0.2169281	0.1464354	0.06727717	0.314748	0.08719693	0.1600929	0.4419424	0.2959828	0.1616837	0.1847049	0.2705148	0.4921358	0.2753561	0.2879081	0.1715109
KRT7	0.307607	0.2709362	0.05448912	0.08615662	0.3046336	0.06803947	0.0881588	0.2377683	0.06174939	0.1473105	0.02428111	0.3128157	0.2816959	0.3273569	0.3324039	0.04545096	2.949327	0.02948845	0.06486647	0.08618416	0.0488975	0.01487875	0.3589872	0.1723355	0.2388169	0.1581419	0.2130771	0.09558067	0.07627721	0.05179375	0.2854438	0.04517779	0.01226577	0.04448631	0.0048781	0.7628594	0.8951168	0.1233252	0.1225508	0	1.284957	0.02986584	0.4862896	0.6845568	0.4025589	0.1272675	0.0300999	0.008092799	0.2235189
SLC38A8	0.008651977	0	0.008757715	0.02643603	5.289523	265.9534	0.0694293	0	0	0.3646157	0.01092717	0.008689857	0.05464264	7.959084	0	0	0	0	0.01042561	0	0	0	0.01682855	0.01175086	0	0	0.04109595	0.006517262	138.8276	0.007283941	0.008341401	0	0	0.007700023	0.2634335	0	0.5389941	0	0	47.88791	0	0.01920064	0.0511317	0.008653635	0.04025835	0.08715592	0.02902668	0.02731486	0.07889383
AIDA	9.69862	11.42621	6.95256	9.090197	2.190067	1.725024	4.617004	7.155257	7.204769	9.41028	2.672433	12.36684	5.312651	6.883071	12.04789	5.778495	4.167773	5.756946	1.57288	6.823868	11.19812	5.630108	9.656396	3.101167	6.647401	6.494943	2.991083	7.969563	2.964927	7.116278	3.814764	4.085383	9.608953	9.617777	2.429707	7.240027	3.578702	6.274879	5.769826	10.51501	8.18865	6.202	6.351483	7.580359	4.490352	3.082538	5.951176	7.102994	4.789813
CPNE4	2.507493	0	0.0396584	0.01247009	0.01293362	0.0154752	0.01403586	0.005823903	0.009437943	0.002345347	0.04329722	0.004918889	0	0.05414946	0.01032632	0.005262763	0.01851519	0.01073118	0	0.01463624	0.003277906	0.004737724	0.01667014	0.03658364	0.01520892	0.007026405	0	0.01291183	0.00925271	0.01030768	0.004721646	0.05754247	0.01822658	0	0	0.006990257	0.01605775	0.003414737	0.01248733	0.003821106	0.1285575	0.07607959	0.005788614	0.009796771	0.005697055	0.01409559	0	0.002576927	0
FIBP	21.60506	21.67595	33.75148	25.37494	50.21425	30.19666	26.2635	16.08618	15.85336	16.56606	38.47852	14.72729	21.90068	19.70514	18.60085	20.84102	23.39563	10.8658	22.69706	23.08194	19.40209	23.88817	21.49992	26.18782	12.62296	20.74544	37.23185	21.78289	31.65345	20.80087	18.77055	21.70485	8.883864	33.63945	18.28089	18.94599	16.42079	21.08253	12.83546	18.21544	29.48484	24.44193	18.47411	14.56262	22.51717	16.54871	16.2561	16.21121	36.34777
CREB3	16.48347	41.32061	20.1181	42.36308	38.98753	55.67847	21.61998	9.196806	31.23401	26.6553	8.153407	18.40704	37.95739	19.04048	34.22009	21.91239	16.31917	13.90336	19.58612	27.38524	40.86206	9.550096	18.96265	20.87411	22.0225	27.46508	23.07592	21.96952	13.34219	19.06381	20.465	30.99526	26.23875	19.43827	27.25196	28.193	19.97178	26.66485	11.77103	13.51279	55.24416	16.65392	35.65409	28.02399	36.95806	12.88618	13.38541	17.97584	20.61852
HAUS2	6.607534	6.159888	4.248812	6.651888	1.403673	2.714822	3.797813	9.79264	8.79066	6.419245	5.834675	3.422441	7.375873	7.269507	10.63135	6.130217	4.703975	5.895014	4.90884	3.938504	6.003856	4.546624	5.247016	4.128609	2.962053	5.968233	2.605335	7.456274	4.398479	3.628821	5.219122	3.431099	5.102061	4.73682	1.676539	6.697908	3.825656	5.249294	4.079636	8.992761	6.446836	7.061137	5.623974	5.356224	5.827227	5.783828	4.596397	8.696632	5.357063
SNX5	15.58359	9.900022	11.04283	14.51946	5.855704	8.586526	8.572812	16.56663	12.73076	7.077155	8.949806	6.147439	9.85576	19.0616	17.2928	11.71265	6.385681	14.48025	9.321133	9.142952	7.321698	17.16198	15.60002	13.99724	4.958058	11.3545	7.861042	12.97734	6.37442	12.05665	14.30685	5.37423	8.928068	10.49991	7.267917	11.8431	12.59058	9.832194	11.62517	8.479435	12.12119	8.104598	9.966289	12.19613	7.292609	6.643781	29.12727	10.61229	8.992926
CDH1	0.00764349	0.06850395	48.36338	8.257152	0.639211	8.057204	0.9258893	1.926957	10.78555	37.47034	97.86699	0.166334	176.7064	4.110079	0.2954671	3.082854	55.55896	9.038469	0.3469244	0.2132006	0.006821143	2.923177	33.04189	7.287578	7.912234	88.26064	68.0773	188.5134	49.51506	34.46969	0.07369115	0.2459003	0.7016776	172.5181	0.2133333	1.891025	92.78596	50.27056	18.89792	7.689113	2.893858	35.11538	171.8964	0.2548318	22.25825	29.12316	0.1082717	0.06166812	0.1248753
ACTN1	147.4829	23.61858	26.52648	42.10906	40.31249	54.32906	16.98562	53.55629	19.37532	81.99378	25.52746	17.77043	101.4154	15.97296	90.19324	84.96211	18.24015	10.2714	22.29799	14.97408	9.851536	10.9636	33.06556	32.22316	25.6282	28.86768	36.284	39.74839	50.87112	29.34813	26.70484	7.082578	5.645921	51.11933	20.07128	30.75635	9.836159	49.47157	14.7374	61.70993	24.4768	3.112638	43.75411	19.93914	33.16229	31.92387	25.17079	27.33822	66.48685
IGFBP6	83.29175	61.77647	6.314819	1.265781	4.419434	11.15124	36.87334	12.61331	4.805819	0.1060687	4.41355	8.787076	4.864835	1.374116	87.00652	2.723885	10.24465	1.469439	4.166485	5.699924	35.03497	3.475845	2.668602	8.974416	4.952348	5.566866	9.780107	3.80951	5.753762	5.241783	1.743888	20.40587	17.71591	2.255908	2.232327	12.66299	2.29968	7.189672	2.917832	3.821025	10.53483	3.276869	3.083317	45.3768	9.962479	3.364454	1.08709	15.81086	4.23567
[truncated: 18,542 more rows]
[truncated: 357 more columns]
