# Supplementary material for: HLA-DRB1: A new potential prognostic factor and therapeutic target of cutaneous melanoma and an indicator of tumor microenvironment remodeling
Source: PLoS One. 2022 Sep 21;17(9):e0274897. doi: 10.1371/journal.pone.0274897 (PMC9491554; doi:10.1371/journal.pone.0274897)
Supplement: S3 File — (ZIP) [file pone.0274897.s005.zip]

Archive with 10 entries (7 files):
- Step 3.Survival analysis based on ImmuneScore, StromalScore and ESTIMATEScore/
- Step 3.Survival analysis based on ImmuneScore, StromalScore and ESTIMATEScore/input file/
- Step 3.Survival analysis based on ImmuneScore, StromalScore and ESTIMATEScore/input file/scoreTime.txt
- Step 3.Survival analysis based on ImmuneScore, StromalScore and ESTIMATEScore/output files/
- Step 3.Survival analysis based on ImmuneScore, StromalScore and ESTIMATEScore/output files/sur.ESTIMATEScore.pdf
- Step 3.Survival analysis based on ImmuneScore, StromalScore and ESTIMATEScore/output files/sur.ImmuneScore.pdf
- Step 3.Survival analysis based on ImmuneScore, StromalScore and ESTIMATEScore/output files/sur.StromalScore.pdf
- Step 3.Survival analysis based on ImmuneScore, StromalScore and ESTIMATEScore/output files/survResult.xls
- Step 3.Survival analysis based on ImmuneScore, StromalScore and ESTIMATEScore/R language script.txt
- Step 4.Clinical correlation analysis of the TME.zip
