# Supplementary material for: HLA-DRB1: A new potential prognostic factor and therapeutic target of cutaneous melanoma and an indicator of tumor microenvironment remodeling
Source: PLoS One. 2022 Sep 21;17(9):e0274897. doi: 10.1371/journal.pone.0274897 (PMC9491554; doi:10.1371/journal.pone.0274897)
Supplement: S3 File — (ZIP) [file pone.0274897.s005.zip › Step 3.Survival analysis based on ImmuneScore, StromalScore and ESTIMATEScore/input file/scoreTime.txt]

id	futime	fustat	StromalScore	ImmuneScore	ESTIMATEScore
TCGA-FS-A1ZS	4526	0	233.701354876319	530.278761881287	763.980116757606
TCGA-DA-A1I7	1876	0	338.738692040022	532.573949787961	871.312641827983
TCGA-BF-A3DM	601	0	-892.293106885927	-393.228103667546	-1285.52121055347
TCGA-EB-A6R0	467	0	-817.042323061206	1350.62212842302	533.579805361812
TCGA-QB-A6FS	220	0	70.4847354313662	1932.93853330913	2003.4232687405
TCGA-EB-A3Y7	326	1	-891.407667730215	94.7880450209588	-796.619622709256
TCGA-WE-A8K6	486	0	-616.514383339454	160.421603657811	-456.092779681643
TCGA-EE-A3JD	832	1	336.858892592808	2934.34593715332	3271.20482974613
TCGA-D3-A2J9	723	1	469.875868740631	3197.3377276512	3667.21359639183
TCGA-EE-A29L	79	1	-1785.64035114436	-812.205654051897	-2597.84600519626
TCGA-FR-A7U8	847	0	-1087.69921614489	-348.63075043046	-1436.32996657535
TCGA-DA-A1I1	5941	0	411.127302073413	1695.95335300139	2107.08065507481
TCGA-EE-A29H	1966	0	-549.379132121018	993.101791360641	443.722659239623
TCGA-ER-A1A1	3196	0	325.148882794171	3268.43501443937	3593.58389723354
TCGA-EE-A2M5	659	1	-518.138978903143	1263.15185788064	745.012878977497
TCGA-D3-A2JL	5219	0	-493.901586479507	1853.65920191077	1359.75761543126
TCGA-FS-A1ZR	347	1	-87.2196783525526	361.551624968971	274.331946616418
TCGA-FS-A1ZU	808	1	-479.019515358214	-279.346324663715	-758.365840021929
TCGA-YD-A89C	210	0	-937.2257816922	-688.52460107352	-1625.75038276572
TCGA-D3-A51N	688	0	-146.0134058149	1608.0492575411	1462.0358517262
TCGA-DA-A1HY	3580	0	-46.3064955813692	56.3343903776627	10.0278947962935
TCGA-FS-A1ZY	824	1	-811.096591536538	-759.53210984527	-1570.62870138181
TCGA-FS-A1Z4	854	1	270.521611417351	2394.93441582972	2665.45602724707
TCGA-EB-A4P0	326	1	-397.362151046478	388.426364427319	-8.93578661915893
TCGA-WE-A8JZ	731	0	-685.128648840841	-82.2482149399133	-767.376863780755
TCGA-DA-A3F8	492	0	265.352023130867	2953.93612879473	3219.2881519256
TCGA-BF-AAP7	318	0	333.450839752217	2078.86461024893	2412.31545000115
TCGA-DA-A1I2	5088	0	-256.539638802912	591.895562578588	335.355923775676
TCGA-EE-A17X	907	1	-1014.78993034624	221.84694034358	-792.942990002659
TCGA-FS-A1YX	1478	1	112.108378350668	453.747796753686	565.856175104354
TCGA-EE-A3J4	3869	1	-423.824428030283	478.90402653845	55.079598508167
TCGA-DA-A1I8	1368	0	-513.870742258344	572.524435776072	58.6536935177288
TCGA-EE-A2M7	877	1	-33.6246023906023	1067.4968876612	1033.8722852706
TCGA-EE-A180	2889	1	-548.148674588262	-27.6327627893272	-575.781437377589
TCGA-EB-A5SH	1643	0	-664.574565037747	603.250399364501	-61.3241656732455
TCGA-D3-A3C8	1409	0	883.007594093179	3437.21782508219	4320.22541917536
TCGA-BF-AAP8	447	0	-740.412175277374	176.772765739243	-563.63940953813
TCGA-D3-A51T	818	0	-839.265931332791	867.027960114054	27.7620287812638
TCGA-D3-A5GU	3808	0	-318.768121834559	1016.15493414934	697.38681231478
TCGA-D9-A3Z1	468	1	-139.288056023502	2086.31173096194	1947.02367493843
TCGA-BF-A1Q0	831	0	-788.348165744034	685.777367393529	-102.570798350505
TCGA-EE-A2MS	4942	0	-515.198108164783	632.386619173864	117.188511009081
TCGA-BF-AAP4	335	0	-311.451816020143	1418.90897471747	1107.45715869732
TCGA-EE-A2GE	4898	0	1404.67662810052	2511.08334280707	3915.75997090759
TCGA-QB-AA9O	549	1	-638.066483580761	1518.22584806177	880.159364481011
TCGA-XV-A9W2	417	0	-1023.3433757895	5.8787628208509	-1017.46461296865
TCGA-D3-A2JE	841	1	-1185.97225841179	-743.518902312663	-1929.49116072446
TCGA-FS-A1ZD	1628	1	-25.8437550386432	51.6928183339619	25.8490632953187
TCGA-EE-A3AF	420	1	-51.6774971281807	1348.5167939034	1296.83929677522
TCGA-D3-A1QA	2765	0	-824.132021173125	236.958570448289	-587.173450724836
TCGA-D3-A2J8	1992	1	271.53839602875	2674.82571638081	2946.36411240956
TCGA-D3-A8GV	5101	1	-851.29756312672	-0.635867674870266	-851.93343080159
TCGA-D3-A8GE	804	0	1006.74815029155	1539.46623551701	2546.21438580856
TCGA-EB-A82B	390	0	-361.518347238394	1333.25018963349	971.7318423951
TCGA-D3-A3CC	2644	0	-17.5555535522271	293.534483132222	275.978929579995
TCGA-EE-A2MN	1446	1	-426.765497963101	1676.92872295438	1250.16322499128
TCGA-FS-A4FB	813	1	-606.434469285957	-517.519974448976	-1123.95444373493
TCGA-GF-A3OT	301	0	392.551270524473	1163.42696154194	1555.97823206642
TCGA-EE-A2GP	423	1	652.098001267497	1031.4327921884	1683.53079345589
TCGA-DA-A1IC	2071	1	-270.760152859931	516.834211894629	246.074059034697
TCGA-D3-A2JO	2010	0	-190.290816800572	2346.4165630119	2156.12574621133
TCGA-EE-A3AA	3781	0	-415.223469047048	1703.21422831749	1287.99075927045
TCGA-FR-A7U9	571	0	900.525803280754	1974.13532298874	2874.66112626949
TCGA-D3-A51F	1695	0	1189.66994410393	3368.39335706094	4558.06330116487
TCGA-BF-A1PX	282	1	503.711332240344	2172.15670007589	2675.86803231623
TCGA-FS-A4FD	2454	1	42.3680713703148	60.1667664626641	102.534837832979
TCGA-D3-A2J6	1321	1	-599.474405314001	939.082318617379	339.607913303378
TCGA-ER-A2NB	857	1	-235.577886180086	1584.34316230247	1348.76527612239
TCGA-XV-AAZV	412	0	162.253387545282	1923.68916335684	2085.94255090212
TCGA-D9-A3Z3	678	0	205.043602435082	1618.84523543697	1823.88883787206
TCGA-D3-A8GL	2711	1	-1234.10835791699	-941.916480035507	-2176.0248379525
TCGA-EB-A4OZ	620	0	-35.0475771813738	2117.3906152231	2082.34303804173
TCGA-XV-AB01	403	0	115.326205028121	1057.32958441166	1172.65578943978
TCGA-BF-AAOX	444	0	-1308.0704519414	-201.252793487083	-1509.32324542849
TCGA-EE-A2A0	1424	1	1888.86493036989	2059.63160841158	3948.49653878147
TCGA-YG-AA3P	439	0	-1240.18152782722	-432.397440064642	-1672.57896789186
TCGA-D3-A8GR	3943	1	-976.65650599586	-25.3738946675987	-1002.03040066346
TCGA-GN-A4U7	317	1	-1342.16462351753	-494.229761577581	-1836.39438509511
TCGA-D3-A8GI	1780	1	252.73966131423	419.836841133303	672.576502447533
TCGA-Z2-AA3S	2950	0	-914.99280195536	333.614192198982	-581.378609756378
TCGA-FR-A729	6716	0	-47.7733689353128	2333.45949652936	2285.68612759405
TCGA-D3-A8GJ	7342	0	-123.567525509327	2610.38162993023	2486.81410442091
TCGA-FS-A1Z0	6164	1	-21.9932788633655	1687.16654526712	1665.17326640376
TCGA-D3-A1Q1	504	1	-870.969108368627	-618.140755345357	-1489.10986371398
TCGA-FR-A8YD	1103	1	-1021.15997527046	257.3936110669	-763.766364203562
TCGA-EB-A6QZ	352	1	-905.579438025271	-133.874688174122	-1039.45412619939
TCGA-EE-A2GB	1803	0	-626.025455185977	45.0908845319857	-580.934570653991
TCGA-GN-A9SD	1807	1	256.524083070063	2296.68572763601	2553.20981070607
TCGA-D3-A8GP	4638	0	-1269.63052611814	-306.594219198341	-1576.22474531648
TCGA-ER-A19T	270	1	-167.83944878002	1055.45456110467	887.615112324648
TCGA-EE-A3JI	4648	1	-1034.52882038353	325.185837094839	-709.342983288687
TCGA-EE-A2MK	4825	0	62.3509528242597	1663.55300333904	1725.9039561633
TCGA-WE-A8ZN	1794	0	539.561274095671	1854.24587074918	2393.80714484485
TCGA-D3-A8GM	3259	1	-478.98706355869	1016.00242453526	537.015360976574
TCGA-FS-A1ZP	2273	1	457.747007341537	986.606817353652	1444.35382469519
TCGA-EB-A551	590	0	289.210164714513	2278.11345054945	2567.32361526396
TCGA-DA-A1HW	428	0	-201.474470470937	1976.17464037369	1774.70016990275
TCGA-EE-A184	2073	1	-751.376087235092	1004.31876734781	252.942680112715
TCGA-EB-A57M	399	0	641.105927918498	808.778772115776	1449.88470003427
TCGA-EE-A20F	2785	0	-362.97134494154	1291.54873504686	928.577390105322
TCGA-EB-A3XC	650	0	-402.969032966966	539.5284941982	136.559461231234
TCGA-EE-A3AH	4222	1	-447.176153962977	-198.194253028254	-645.370406991231
TCGA-BF-A1PZ	853	0	-1044.36461879213	99.697828569257	-944.666790222868
TCGA-FS-A1ZA	843	1	-513.813810354035	751.384963044902	237.571152690867
TCGA-EE-A3J7	1949	0	-1196.64851881453	-187.644384259083	-1384.29290307362
TCGA-EE-A2A6	2620	0	-664.698449990655	1802.16205762634	1137.46360763568
TCGA-BF-AAP1	409	0	-1030.02109540615	-347.08778325784	-1377.10887866399
TCGA-D3-A8GB	938	1	898.057844803884	2400.35932932177	3298.41717412565
TCGA-EE-A2MP	7563	0	-274.847984539796	1396.20162670509	1121.35364216529
TCGA-WE-AAA0	1065	0	-862.374931829392	1015.38372062947	153.008788800077
TCGA-ER-A2NF	877	1	-918.212052517493	879.94467135583	-38.2673811616631
TCGA-D3-A3BZ	3976	0	1352.43825753676	2127.63492884004	3480.0731863768
TCGA-D3-A1Q4	3408	0	1421.9763780217	450.771026335268	1872.74740435696
TCGA-D3-A8GK	5177	0	-1573.80098721133	-720.118224371423	-2293.91921158275
TCGA-BF-AAOU	476	0	-321.646454418969	664.666564832314	343.020110413346
TCGA-EE-A29E	1940	0	-1208.97955376719	-202.097014420737	-1411.07656818792
TCGA-ER-A2NC	1333	1	785.564830165656	1366.74520989021	2152.31004005586
TCGA-W3-AA1Q	2101	1	-529.727004036331	1095.34129133269	565.614287296358
TCGA-D3-A2JD	361	1	37.7430992460789	1573.99630439279	1611.73940363887
TCGA-DA-A960	804	0	-1371.32527855864	-176.553335278056	-1547.8786138367
TCGA-W3-A824	6940	0	-661.814747096868	1652.40031474931	990.585567652444
TCGA-FS-A4F8	5318	1	778.980137642229	2643.15438647163	3422.13452411386
TCGA-D9-A4Z5	218	0	-151.878439103528	356.775436610374	204.896997506846
TCGA-BF-A5ES	490	0	-103.241717239556	916.879179315003	813.637462075448
TCGA-D3-A1Q9	961	1	-375.077558414407	717.096273895792	342.018715481385
TCGA-ER-A19K	469	1	-654.81765817399	670.417185802477	15.5995276284876
TCGA-D3-A51J	4414	0	202.293520104116	2347.30294892662	2549.59646903073
TCGA-GN-A8LL	650	1	-951.800510424766	-79.473744918248	-1031.27425534301
TCGA-EB-A550	264	1	-727.83182675297	57.0826840464518	-670.749142706518
TCGA-D3-A3MR	3151	0	251.828536652249	2464.86996326148	2716.69849991373
TCGA-EB-A3XF	278	0	-554.342681325204	923.266477113317	368.923795788113
TCGA-DA-A1I5	3280	0	647.625535587	2247.76728116738	2895.39281675438
TCGA-EB-A3XD	430	0	554.002842841643	1668.31475687144	2222.31759971309
TCGA-BF-A5ER	327	0	-664.734845848954	7.21300965809184	-657.521836190862
TCGA-D3-A1Q8	854	1	922.462168227579	1162.22620961486	2084.68837784244
TCGA-FS-A1ZF	470	1	60.8050473627872	-212.395033440998	-151.58998607821
TCGA-D3-A5GO	4195	0	-264.735700557557	1402.91713458637	1138.18143402881
TCGA-FS-A1Z7	237	1	1017.84045990858	851.579734613226	1869.42019452181
TCGA-GF-A6C8	62	0	-408.948963453449	1052.97481030871	644.025846855257
TCGA-D3-A1Q6	2184	1	-967.116030765231	471.441794318915	-495.674236446316
TCGA-XV-A9W5	392	0	-302.727880203049	436.723504453685	133.995624250636
TCGA-EB-A44N	205	1	-112.464018512698	1096.42624740392	983.962228891226
TCGA-BF-A5EP	335	0	-712.991374429663	-263.469794580142	-976.461169009805
TCGA-FS-A4F0	2367	0	-1521.05867850068	-488.924071518934	-2009.98275001961
TCGA-EE-A29N	566	1	-106.214383187841	1966.87491855956	1860.66053537172
TCGA-EE-A2A2	1120	0	-914.937850077284	983.077105061731	68.1392549844473
TCGA-D3-A1Q3	507	1	-425.693262995515	1434.10636681983	1008.41310382432
TCGA-EE-A2MH	516	1	-316.889471300136	1952.71242750038	1635.82295620024
TCGA-D3-A8GQ	884	1	-546.754177618441	93.3436841841484	-453.410493434292
TCGA-W3-A825	1917	1	137.262464403809	1539.78413388083	1677.04659828464
TCGA-D3-A51R	1941	0	-871.783361623061	-1463.06492680283	-2334.84828842589
TCGA-EE-A3JA	1618	1	210.682751306394	1304.20565992584	1514.88841123223
TCGA-EB-A44O	81	0	-1114.00375770651	-156.732583632034	-1270.73634133854
TCGA-D9-A6EA	766	0	-1257.01283292482	-38.4321094975147	-1295.44494242233
TCGA-EE-A2M8	601	1	1142.44457741865	3164.37624556772	4306.82082298637
TCGA-EE-A29V	787	1	-689.980136459336	-239.010439849209	-928.990576308546
TCGA-EE-A20B	4070	0	475.962121508511	1078.92539568055	1554.88751718906
TCGA-EE-A3AC	1570	0	-972.764268785449	1388.01045684881	415.246188063362
TCGA-EE-A2ML	6590	1	-474.967721606623	1288.42180005003	813.454078443409
TCGA-EE-A2MT	2166	0	-1288.96451506925	142.109478564569	-1146.85503650468
TCGA-EE-A2GH	6328	0	970.904873550203	2568.12329078276	3539.02816433296
TCGA-EE-A185	151	1	-1516.88371774578	-836.898596779934	-2353.78231452572
TCGA-ER-A19D	383	1	1133.25608361103	1401.80127781166	2535.05736142269
TCGA-EB-A5UN	1582	0	-773.340654851562	423.237188559874	-350.103466291688
TCGA-EB-A553	226	0	-290.143234981613	1030.41738201024	740.274147028629
TCGA-ER-A199	279	1	-167.178820397862	2444.80611490947	2277.6272945116
TCGA-3N-A9WD	395	1	-504.635680838268	1411.24003291773	906.604352079458
TCGA-ER-A3EV	1429	1	-540.936869386077	674.323580211244	133.386710825167
TCGA-D3-A3CF	746	1	384.875077433415	2222.11925884708	2606.9943362805
TCGA-EE-A2GR	1301	1	-1015.92542889346	-726.936985353323	-1742.86241424678
TCGA-BF-A9VF	440	0	-1337.82248681586	-394.462507939674	-1732.28499475553
TCGA-EE-A2GU	2884	0	-937.694209501587	1626.51910176523	688.824892263643
TCGA-YG-AA3N	306	0	-474.750568348539	1891.68551754673	1416.93494919819
TCGA-ER-A42L	4533	0	698.663399096985	2626.94318554958	3325.60658464656
TCGA-EB-A5SE	401	1	-803.377939587925	-222.39851154066	-1025.77645112858
TCGA-EE-A2MI	6225	1	289.775949264833	1546.19953168439	1835.97548094922
TCGA-WE-A8ZQ	1818	0	-607.018039460063	-767.1488550755	-1374.16689453556
TCGA-ER-A193	955	1	589.397265716925	1735.49595174169	2324.89321745861
TCGA-D3-A8GD	718	0	-126.243728196151	2921.56503087199	2795.32130267584
TCGA-EE-A2ME	3141	1	1163.65809495485	3334.30616505149	4497.96426000634
TCGA-3N-A9WB	518	1	-1295.11335346118	-577.359072283743	-1872.47242574492
TCGA-EE-A29P	1716	0	351.063833663874	2483.63028915272	2834.6941228166
TCGA-EE-A2MM	5107	1	-662.191091737821	381.147320012033	-281.043771725788
TCGA-EE-A3JB	6138	0	526.397089975762	1122.97176182991	1649.36885180568
TCGA-EE-A29W	5932	0	559.700166472395	-384.606596891047	175.093569581348
TCGA-EB-A3XE	180	0	-143.958030747825	911.198507421671	767.240476673846
TCGA-GN-A26C	821	1	407.194922228892	2469.1947027053	2876.38962493419
TCGA-EE-A183	818	1	3.69533778436532	1931.73550741354	1935.43084519791
TCGA-ER-A3PL	1010	0	208.587663972161	342.343595259436	550.931259231598
TCGA-DA-A95W	398	0	-970.591969837773	575.264944915822	-395.327024921951
TCGA-D3-A2JA	3514	0	988.390686228676	1709.75611233561	2698.14679856428
TCGA-FW-A3R5	1124	0	-131.598393299341	735.726795688447	604.128402389106
TCGA-W3-AA1W	6666	0	-95.0350531533381	3159.63259927265	3064.59754611931
TCGA-EE-A2GL	2423	0	-258.308132904335	2414.13808760415	2155.82995469981
TCGA-EB-A97M	414	0	-446.353910227638	1039.15593402875	592.802023801108
TCGA-EE-A20I	412	1	46.0656013767654	629.223613248358	675.289214625123
TCGA-D3-A5GT	487	0	-1194.8935768246	-479.591423252645	-1674.48500007725
TCGA-ER-A2ND	710	1	-904.018616007712	546.160160902001	-357.858455105711
TCGA-EE-A2GI	1482	0	-393.443281908594	1618.86406807889	1225.42078617029
TCGA-EE-A29X	545	1	-163.792387121685	1628.30427364351	1464.51188652182
TCGA-D3-A8GN	4897	0	-156.886003078365	1865.32095669506	1708.43495361669
TCGA-D3-A1Q7	4053	0	981.761967545567	2732.86585675305	3714.62782429862
TCGA-FS-A1ZJ	1441	1	-800.425796056421	117.093595882683	-683.332200173738
TCGA-D3-A2JC	2639	0	-174.028121713414	1497.69078181501	1323.6626601016
TCGA-EE-A3AD	875	1	-1413.94845365811	-347.862647335493	-1761.8111009936
TCGA-WE-AA9Y	370	0	913.931983290065	1103.98079249909	2017.91277578916
TCGA-EE-A181	1026	1	-569.257921666435	1955.46409604824	1386.2061743818
TCGA-WE-A8K4	509	0	-804.784436193766	1691.20028834269	886.415852148927
TCGA-EB-A6L9	757	0	263.722275231395	2506.71219380303	2770.43446903443
TCGA-ER-A2NE	613	1	-1557.38908096959	-414.001314981504	-1971.39039595109
TCGA-FS-A1ZN	730	1	-1082.97259346489	-206.08491352083	-1289.05750698572
TCGA-EE-A2MQ	1315	1	-89.5183991251617	637.571230621265	548.052831496103
TCGA-D9-A6EG	698	1	-514.183382895495	-423.702186105724	-937.885569001219
TCGA-EB-A4OY	593	0	-794.969306510549	707.13541663145	-87.8338898790998
TCGA-DA-A3F2	657	0	1820.5810841374	3228.95356742876	5049.53465156617
TCGA-FR-A3YN	2828	0	-672.87535022945	906.329882107382	233.454531877933
TCGA-FW-A3TV	411	0	-300.84643230238	663.060977662426	362.214545360046
TCGA-FR-A8YE	3176	0	579.877620141094	2914.23355229892	3494.11117244002
TCGA-FS-A1ZK	728	1	-1016.32856765284	-795.445350538578	-1811.77391819142
TCGA-EE-A17Y	828	1	-420.733365837648	-356.343465941436	-777.076831779084
TCGA-GN-A267	1960	1	-310.69358516969	960.655193342624	649.961608172934
TCGA-D9-A4Z6	561	1	-681.05841602707	-182.217526459699	-863.27594248677
TCGA-EB-A4IQ	414	0	-1170.14201358285	-190.480284937034	-1360.62229851988
TCGA-FS-A1ZB	1486	1	820.987958942353	1488.19883565374	2309.18679459609
TCGA-EE-A182	447	1	128.065474519382	1105.61760272544	1233.68307724482
TCGA-ER-A197	424	1	307.99939994426	2146.77241107284	2454.7718110171
TCGA-EB-A3HV	39	0	175.67734495821	675.379264023175	851.056608981385
TCGA-EB-A4XL	777	0	-244.124453140133	839.735292320552	595.61083918042
TCGA-WE-AAA3	600	0	546.79083826766	1364.13826546053	1910.92910372819
TCGA-BF-A3DJ	464	0	-64.057336141559	1185.77109592396	1121.7137597824
TCGA-EB-A41B	291	0	-1313.31129495665	-46.8017034397144	-1360.11299839636
TCGA-EE-A2GT	1365	0	-195.302233430574	2143.40449658243	1948.10226315186
TCGA-WE-A8ZM	3008	0	-311.792687887833	-782.446121662739	-1094.23880955057
TCGA-W3-AA1R	3379	1	-1413.67069552263	526.813357930598	-886.857337592033
TCGA-EE-A2MG	3139	1	829.287868950951	2708.60579130743	3537.89366025838
TCGA-FS-A1ZZ	822	1	-1269.65889870667	-446.447167724706	-1716.10606643137
TCGA-D3-A5GL	3826	0	-904.819229998172	-140.279849638202	-1045.09907963637
TCGA-WE-A8ZX	991	0	-457.240251922814	1649.57736643264	1192.33711450983
TCGA-EE-A2GN	3106	1	-92.4103499958341	70.0312400518786	-22.3791099439555
TCGA-EE-A2GM	2296	0	-827.705467993943	1.42196123988389	-826.283506754059
TCGA-EB-A85I	362	0	-374.504358831484	1265.03033004948	890.525971218
TCGA-GN-A4U9	673	1	-669.57194582103	81.4751176761575	-588.096828144872
TCGA-EB-A42Z	441	0	-250.749361089638	413.236598139551	162.487237049913
TCGA-EE-A3J8	1044	1	-1330.86573739691	-847.324517306117	-2178.19025470303
TCGA-EB-A431	568	0	-1095.09634574878	-78.484549663962	-1173.58089541274
TCGA-D9-A4Z3	505	0	-594.585778907342	260.754846071002	-333.830932836339
TCGA-EE-A3J5	1124	1	129.472435489001	1414.44648684148	1543.91892233048
TCGA-D3-A2JB	5110	1	-169.547660942701	2708.87867384734	2539.33101290464
TCGA-EB-A4IS	405	0	365.040858398247	2155.64425250865	2520.6851109069
TCGA-DA-A1HV	1502	0	-482.799549095104	2043.48964920894	1560.69010011384
TCGA-WE-A8K5	1860	1	125.261232711839	776.451075135078	901.712307846917
TCGA-EE-A2A1	3130	0	929.105128554374	2129.88690379384	3058.99203234821
TCGA-W3-AA1O	122	1	-673.532941790025	-130.449021242955	-803.98196303298
TCGA-EB-A5FP	454	1	-1353.68223480199	-553.830199099956	-1907.51243390195
TCGA-FS-A1ZW	1505	0	-160.750302276285	1855.27061186919	1694.5203095929
TCGA-EE-A20C	4601	1	-1491.21551528183	-180.10575251069	-1671.32126779252
TCGA-EE-A29B	2588	1	-831.043824697156	483.716453904344	-347.327370792812
TCGA-D3-A5GS	553	0	169.110523917737	1206.86487906228	1375.97540298001
TCGA-D3-A2J7	3136	1	214.154957023671	1187.51075751012	1401.6657145338
TCGA-BF-A5EQ	323	0	313.271455877929	1203.24153528101	1516.51299115894
TCGA-DA-A95Z	396	0	-1051.42333422221	190.482188329717	-860.941145892493
TCGA-GN-A4U3	3708	0	-1081.16958480214	-31.5272654468657	-1112.69685024901
TCGA-EB-A24D	645	0	-556.845072875788	293.1097181849	-263.735354690889
TCGA-GN-A4U5	1156	0	-236.942482375367	1826.18788167639	1589.24539930102
TCGA-D3-A5GN	4129	0	65.0527557829785	849.665826546091	914.718582329069
TCGA-EE-A2MJ	2927	1	113.575793041894	2493.0976331988	2606.67342624069
TCGA-EE-A17Z	263	1	-1013.55963195499	-735.377629751892	-1748.93726170688
TCGA-EB-A299	378	0	-262.930573337673	686.303789187142	423.373215849469
TCGA-FS-A4F5	874	1	-722.763626113813	-80.5158807182267	-803.27950683204
TCGA-ER-A19A	2365	0	1722.98386482508	3176.64466988168	4899.62853470676
TCGA-BF-A5EO	703	0	-449.212434454652	1006.51474744477	557.302312990114
TCGA-GF-A769	1070	1	-1067.01903115343	-172.789577087378	-1239.8086082408
TCGA-XV-AAZW	393	1	-579.25647181318	-318.47053821133	-897.72701002451
TCGA-GN-A8LN	603	0	-652.645478885444	403.802010788071	-248.843468097373
TCGA-EE-A2MR	4088	0	530.394512877448	2840.96921516333	3371.36372804077
TCGA-EE-A2GC	2051	0	191.085600835152	1752.82917885298	1943.91477968813
TCGA-EE-A2MD	1438	1	-601.803801030543	643.905049422044	42.1012483915016
TCGA-WE-A8K1	1492	0	-254.847440389675	1829.84835279288	1575.0009124032
TCGA-D3-A3C7	1429	0	-71.0131875479676	1692.5969190395	1621.58373149154
TCGA-EE-A3JH	3333	0	883.414980723659	3096.67785829846	3980.09283902212
TCGA-FR-A8YC	1059	1	-1061.18818106073	579.739461804352	-481.448719256377
TCGA-EE-A29D	425	1	-913.452379152425	-272.210457462107	-1185.66283661453
TCGA-FS-A1Z3	636	1	-522.712507361693	-157.655271418736	-680.367778780428
TCGA-WE-A8ZY	1506	1	-474.567007367262	288.540881318067	-186.026126049195
TCGA-FR-A2OS	368	1	-565.955643578013	-1.14282132537244	-567.098464903386
TCGA-ER-A2NG	1490	1	-21.1740377097601	2409.31260784031	2388.13857013055
TCGA-WE-AAA4	678	0	588.156920128544	2798.96510206259	3387.12202219113
TCGA-FS-A4F4	2028	1	487.278524867141	1264.20958540831	1751.48811027545
TCGA-D3-A3C6	1766	1	-285.443372195398	-269.383986982995	-554.827359178393
TCGA-EE-A29M	1729	0	-869.894919241009	1287.55789897162	417.662979730609
TCGA-ER-A19E	396	1	-292.589688137027	279.077780285487	-13.5119078515401
TCGA-EB-A1NK	613	0	-175.100607372145	519.205162616867	344.104555244722
TCGA-FS-A1ZM	3080	0	718.316167781895	1847.10044413762	2565.41661191952
TCGA-BF-AAP6	325	0	-762.991987266039	-36.9170185128424	-799.909005778881
TCGA-EB-A5VV	214	0	600.258008386576	3737.67575488935	4337.93376327593
TCGA-D3-A3MV	1378	0	-571.841634220484	-18.7902373937342	-590.631871614218
TCGA-EB-A5KH	619	1	-641.453095774263	-134.387147494301	-775.840243268564
TCGA-DA-A95Y	430	1	-1149.95152607517	83.887879851257	-1066.06364622392
TCGA-ER-A42K	394	1	-448.2160088977	149.521144556836	-298.694864340864
TCGA-EE-A2GJ	2270	0	-270.070713497111	1673.51329873586	1403.44258523875
TCGA-GN-A263	467	1	274.12693856235	815.371151942099	1089.49809050445
TCGA-Z2-AA3V	486	0	133.898395221073	2406.18675714085	2540.08515236192
TCGA-D3-A51K	1002	0	-687.438534891197	1231.8676340172	544.429099126006
TCGA-D3-A2JG	3453	1	-783.035340880044	150.426230085501	-632.609110794542
TCGA-D3-A8GS	3564	1	-778.064673314404	2103.23022079736	1325.16554748295
TCGA-GF-A4EO	591	0	246.407111259465	3006.26848106537	3252.67559232484
TCGA-D3-A3MO	284	1	-603.664091994107	-214.973211227819	-818.637303221926
TCGA-ER-A19M	1857	1	556.000788517836	1845.68684945116	2401.687637969
TCGA-EE-A2GD	10346	1	1102.43494579016	1115.55336955752	2217.98831534768
TCGA-EB-A42Y	440	0	-450.624937951955	254.408182012357	-196.216755939599
TCGA-EB-A3Y6	126	0	70.7061299248085	503.302819226439	574.008949151247
TCGA-EE-A29R	440	0	-377.649568353155	-316.373979604949	-694.023547958104
TCGA-W3-AA1V	1280	1	-94.5376700894828	1260.17146237967	1165.63379229018
TCGA-D9-A3Z4	519	1	-91.7934433665079	1108.12953157329	1016.33608820678
TCGA-ER-A3ET	2829	1	649.877331064743	1209.09817502321	1858.97550608796
TCGA-EB-A5SF	369	1	-203.954133997878	187.035317962628	-16.9188160352504
TCGA-EB-A51B	537	0	-1403.24514622748	293.104125668329	-1110.14102055915
TCGA-FR-A44A	5299	0	413.303189056033	2829.10062243625	3242.40381149229
TCGA-D3-A5GR	5424	0	207.184069575564	1905.44970015255	2112.63376972812
TCGA-GN-A268	1910	1	-1272.4558554691	-461.348055869294	-1733.80391133839
TCGA-DA-A1IA	2005	1	-1290.13006192994	-22.9964718849954	-1313.12653381493
TCGA-EB-A5UM	414	0	-709.559041915418	1410.13939420684	700.580352291423
TCGA-FR-A728	583	0	38.5175171081757	1871.87333700613	1910.39085411431
TCGA-FS-A1ZH	996	1	858.59543915702	2014.19433239447	2872.78977155149
TCGA-D3-A2JN	2022	1	438.686082227534	1571.05237902512	2009.73846125265
TCGA-EE-A2MC	1871	1	526.914624262701	2389.20946822695	2916.12409248965
TCGA-FS-A1ZQ	4062	1	-718.839549337222	458.015000106999	-260.824549230223
TCGA-EE-A29G	2192	1	-72.9875230911602	814.606869570299	741.619346479139
TCGA-EE-A2GK	1665	0	587.398011303616	3576.41644597747	4163.81445728109
TCGA-D3-A2JP	1812	0	201.771119329019	1619.67023041974	1821.44134974876
TCGA-WE-A8ZT	359	0	-1185.30856144814	-150.968564554507	-1336.27712600265
TCGA-EB-A85J	360	0	-819.926818701811	1987.47117797002	1167.54435926821
TCGA-GN-A4U4	1197	0	-1276.88950276432	-67.117573434595	-1344.00707619891
TCGA-EE-A3AG	1265	1	-1045.30703603526	-460.280394289662	-1505.58743032492
TCGA-BF-AAP2	405	0	-894.200418016159	706.557956603249	-187.64246141291
TCGA-BF-AAP0	454	0	574.665544908573	2553.45550764004	3128.12105254861
TCGA-D9-A4Z2	190	1	-253.157770197888	55.5439050960874	-197.613865101801
TCGA-EB-A3XB	408	0	-529.781667412119	733.375232036471	203.593564624353
TCGA-DA-A1IB	454	0	487.952469173608	3409.57106725085	3897.52353642446
TCGA-FS-A4F2	1525	1	-625.880014144841	426.050674206855	-199.829339937986
TCGA-EE-A29S	1864	1	121.738075534263	894.113619620457	1015.85169515472
TCGA-FS-A1ZC	10870	1	-658.149747052184	-615.702594500634	-1273.85234155282
TCGA-DA-A1I0	594	0	-117.815870598667	1500.65322200546	1382.83735140679
TCGA-FS-A4F9	1035	0	-1189.1778234223	-31.2158106413446	-1220.39363406364
TCGA-3N-A9WC	2022	0	-69.70145049372	2189.88033806458	2120.17888757086
TCGA-EE-A3AB	3733	0	305.086996553057	1680.55682042195	1985.64381697501
TCGA-FS-A1ZG	295	1	-1246.40355957505	-398.161933819265	-1644.56549339431
TCGA-EE-A2MU	1620	0	514.308608541362	2253.07986074237	2767.38846928374
TCGA-GN-A26A	988	1	276.887398186894	1708.18111087258	1985.06850905947
TCGA-D3-A8GC	2421	1	-930.811411431519	449.519972444258	-481.291438987261
TCGA-DA-A3F5	6446	0	-671.535230599228	324.91671200947	-346.618518589758
TCGA-FR-A3R1	685	0	-640.642783623709	644.045819824167	3.40303620045722
TCGA-D3-A1QB	2912	0	-106.858850528043	2444.30327436303	2337.44442383498
TCGA-FS-A1YW	6598	1	-713.919731422974	191.20729182317	-522.712439599803
TCGA-WE-A8ZR	274	1	-1127.5384226716	344.683693672765	-782.854728998837
TCGA-EE-A2MF	8174	1	-794.438314620723	704.850799025938	-89.5875155947853
TCGA-EB-A5VU	321	1	-424.590652637703	-27.5186046091617	-452.109257246865
TCGA-D3-A3CE	1832	1	209.440975426169	1749.76128913416	1959.20226456033
TCGA-FS-A4FC	1655	1	-263.497770992899	447.651759323584	184.153988330684
TCGA-EE-A2GO	3857	0	-742.18139892765	-241.516165819813	-983.697564747463
TCGA-DA-A3F3	319	1	-701.020931832483	94.7859295369335	-606.235002295549
TCGA-FS-A1YY	6953	1	191.356151315955	36.0879510983669	227.444102414321
TCGA-ER-A196	1785	0	-495.551222887434	354.950295129523	-140.600927757911
TCGA-ER-A19C	1487	1	-174.918213490015	195.893487448767	20.975273958752
TCGA-EB-A44Q	422	0	-431.283423275972	2049.36320776657	1618.0797844906
TCGA-Z2-A8RT	839	0	-357.822770260855	1538.36378071761	1180.54101045675
TCGA-IH-A3EA	524	0	-1043.19081236122	649.673706422573	-393.517105938646
TCGA-WE-A8ZO	2057	0	-482.584649656602	1380.53286092728	897.948211270677
TCGA-FR-A7UA	1164	0	698.229844958722	3542.73808422051	4240.96792917923
TCGA-D3-A3MU	1209	0	229.987195349619	845.438245975015	1075.42544132463
TCGA-EB-A44R	315	1	-234.719328692919	817.373204296688	582.653875603768
TCGA-EE-A29Q	2030	1	-1081.8597725169	-210.795542590909	-1292.65531510781
TCGA-EE-A2A5	1195	1	-129.732271263193	-99.5410361497034	-229.273307412897
TCGA-W3-AA21	3195	1	-1258.70081738404	120.125769778937	-1138.57504760511
TCGA-D3-A51E	5318	0	-602.894848854746	1589.08020291483	986.185354060083
TCGA-DA-A1I4	1093	1	849.11063792368	1579.93024291864	2429.04088084232
TCGA-EB-A44P	376	0	-750.545637468603	213.163140247508	-537.382497221095
TCGA-HR-A2OH	2004	1	200.949189230942	3133.2708515236	3334.22004075454
TCGA-XV-AAZY	405	0	-118.308639923951	1415.95945330993	1297.65081338598
TCGA-D3-A51H	1714	0	116.407991918632	3317.27857942448	3433.68657134312
TCGA-EB-A6QY	382	0	-1087.43789527863	-50.4853437586409	-1137.92323903727
TCGA-EE-A20H	5118	1	-961.436952484191	-699.105060496855	-1660.54201298105
TCGA-D3-A2JH	1280	0	20.0199182597222	2378.11106113415	2398.13097939387
TCGA-D9-A6E9	301	0	185.178562852526	2765.47031308712	2950.64887593965
TCGA-BF-A3DN	717	0	78.9726933022657	-107.991169806511	-29.0184765042458
TCGA-DA-A95X	1513	0	-355.875282826797	730.336102051487	374.46081922469
TCGA-D3-A3CB	5065	0	379.30817185197	2978.11174229776	3357.41991414973
TCGA-EE-A29C	2402	1	516.973044400035	488.647403456054	1005.62044785609
TCGA-D9-A6EC	2015	0	-1243.74381541231	-31.0151807446598	-1274.75899615697
TCGA-EB-A5UL	526	0	-857.523912829188	1351.04221580965	493.518302980461
TCGA-EE-A2GS	2470	1	-204.965402578399	713.47814448163	508.512741903231
TCGA-BF-A1PU	387	0	-542.358051969775	-794.026739651484	-1336.38479162126
TCGA-W3-A828	3683	1	1214.33957894483	743.135283197329	1957.47486214216
TCGA-BF-A3DL	769	0	-316.863316916892	142.617297723338	-174.246019193553
TCGA-EE-A3JE	1562	0	1537.40011927332	2871.55545057215	4408.95556984547
TCGA-FS-A1ZT	1617	0	-93.3784194746141	1556.43254721307	1463.05412773845
TCGA-ER-A2NH	1264	0	685.833377546284	2861.58843530936	3547.42181285564
TCGA-D3-A2JF	1888	0	-28.9651828338662	1803.14910748596	1774.18392465209
TCGA-ER-A19J	196	1	312.13566098675	372.917295368626	685.052956355376
TCGA-EE-A29A	1927	1	80.3391271879167	-655.544330543171	-575.205203355254
TCGA-EE-A2M6	3932	0	-709.319350206688	1132.99350234535	423.674152138663
TCGA-D3-A2JK	368	1	43.1948037056315	910.057234082694	953.252037788326
TCGA-D3-A1Q5	3424	1	-290.752712417048	-807.851201513407	-1098.60391393045
TCGA-FS-A1ZE	1413	1	-652.508096579865	-630.219024105782	-1282.72712068565
TCGA-D3-A3ML	422	1	-1496.96212969462	-910.485176281978	-2407.4473059766
TCGA-EE-A3J3	5237	1	452.757489129332	885.60593071809	1338.36341984742
