# Supplementary material for: HLA-DRB1: A new potential prognostic factor and therapeutic target of cutaneous melanoma and an indicator of tumor microenvironment remodeling
Source: PLoS One. 2022 Sep 21;17(9):e0274897. doi: 10.1371/journal.pone.0274897 (PMC9491554; doi:10.1371/journal.pone.0274897)
Supplement: S3 File — (ZIP) [file pone.0274897.s005.zip › Step 3.Survival analysis based on ImmuneScore, StromalScore and ESTIMATEScore/output files/survResult.xls]

score	KM
StromalScore	0.0498872071999342
ImmuneScore	5.13268061553829e-05
ESTIMATEScore	0.000464865737507369
