# Supplementary material for: HLA-DRB1: A new potential prognostic factor and therapeutic target of cutaneous melanoma and an indicator of tumor microenvironment remodeling
Source: PLoS One. 2022 Sep 21;17(9):e0274897. doi: 10.1371/journal.pone.0274897 (PMC9491554; doi:10.1371/journal.pone.0274897)
Supplement: S3 File — (ZIP) [file pone.0274897.s005.zip › Step 3.Survival analysis based on ImmuneScore, StromalScore and ESTIMATEScore/R language script.txt]

library(survival)
library(survminer)
inputFile="scoreTime.txt"       
rt=read.table(inputFile,header=T,sep="\t",check.names=F)     
rt$futime=rt$futime/365                                       
outTab=data.frame()
for(score in colnames(rt[,4:ncol(rt)])){
	a=ifelse(rt[,score]<=median(rt[,score]),"Low","High")
	diff=survdiff(Surv(futime, fustat) ~a,data = rt)
	pValue=1-pchisq(diff$chisq,df=1)
	fit=survfit(Surv(futime, fustat) ~ a, data = rt)
    scoreKm=cbind(score=score,KM=pValue)
	outTab=rbind(outTab,scoreKm)
	if(pValue<0.001){
		pValue="p<0.001"
	}else{
		pValue=paste0("p=",sprintf("%.03f",pValue))
	}
	titleName=score
	surPlot=ggsurvplot(fit, 
						data=rt,
						conf.int=TRUE,
						pval=pValue,
						pval.size=6,
						risk.table=T,
						#ncensor.plot = TRUE,
						legend.labs=c("high","low"),
						legend.title=titleName,
						xlab="Time(years)",
						break.time.by = 1,
						risk.table.title="",
						palette=c("red", "blue"),
						risk.table.height=.25)          
	pdf(file=paste0("sur.",score,".pdf"), width = 6.5, height = 5.5,onefile = FALSE)
	print(surPlot)
	dev.off()
}
write.table(outTab,file="survResult.xls",sep="\t",row.names=F,quote=F)
