# Supplementary material for: HLA-DRB1: A new potential prognostic factor and therapeutic target of cutaneous melanoma and an indicator of tumor microenvironment remodeling
Source: PLoS One. 2022 Sep 21;17(9):e0274897. doi: 10.1371/journal.pone.0274897 (PMC9491554; doi:10.1371/journal.pone.0274897)
Supplement: S4 File — (ZIP) [file pone.0274897.s006.zip]

Archive with 24 entries (17 files):
- Step 4.Clinical correlation analysis of the TME/
- Step 4.Clinical correlation analysis of the TME/age and Ulceration/
- Step 4.Clinical correlation analysis of the TME/age and Ulceration/input files/
- Step 4.Clinical correlation analysis of the TME/age and Ulceration/input files/clinical.txt
- Step 4.Clinical correlation analysis of the TME/age and Ulceration/input files/clinical.xls
- Step 4.Clinical correlation analysis of the TME/age and Ulceration/input files/scores.txt
- Step 4.Clinical correlation analysis of the TME/age and Ulceration/output files/
- Step 4.Clinical correlation analysis of the TME/age and Ulceration/output files/ESTIMATEScore.age.pdf
- Step 4.Clinical correlation analysis of the TME/age and Ulceration/output files/ESTIMATEScore.Ulceration.pdf
- Step 4.Clinical correlation analysis of the TME/age and Ulceration/output files/ImmuneScore.age.pdf
- Step 4.Clinical correlation analysis of the TME/age and Ulceration/output files/ImmuneScore.Ulceration.pdf
- Step 4.Clinical correlation analysis of the TME/age and Ulceration/output files/StromalScore.age.pdf
- Step 4.Clinical correlation analysis of the TME/age and Ulceration/output files/StromalScore.Ulceration.pdf
- Step 4.Clinical correlation analysis of the TME/age and Ulceration/R language script.txt
- Step 4.Clinical correlation analysis of the TME/stage/
- Step 4.Clinical correlation analysis of the TME/stage/input files/
- Step 4.Clinical correlation analysis of the TME/stage/input files/clinical.xls
- Step 4.Clinical correlation analysis of the TME/stage/input files/scores.txt
- Step 4.Clinical correlation analysis of the TME/stage/input files/stage.txt
- Step 4.Clinical correlation analysis of the TME/stage/output files/
- Step 4.Clinical correlation analysis of the TME/stage/output files/ESTIMATEScore.stage.pdf
- Step 4.Clinical correlation analysis of the TME/stage/output files/ImmuneScore.stage.pdf
- Step 4.Clinical correlation analysis of the TME/stage/output files/StromalScore.stage.pdf
- Step 4.Clinical correlation analysis of the TME/stage/R language script.txt
