# Supplementary material for: HLA-DRB1: A new potential prognostic factor and therapeutic target of cutaneous melanoma and an indicator of tumor microenvironment remodeling
Source: PLoS One. 2022 Sep 21;17(9):e0274897. doi: 10.1371/journal.pone.0274897 (PMC9491554; doi:10.1371/journal.pone.0274897)
Supplement: S4 File — (ZIP) [file pone.0274897.s006.zip › Step 4.Clinical correlation analysis of the TME/age and Ulceration/input files/clinical.txt]

Id	age	Ulceration
TCGA-D3-A1Q8	<=65	No
TCGA-D3-A1QB	>65	No
TCGA-D3-A2JC	<=65	No
TCGA-D3-A2JN	<=65	No
TCGA-D3-A2JP	<=65	No
TCGA-D3-A3C7	<=65	No
TCGA-D3-A3CE	>65	No
TCGA-D3-A3MR	<=65	No
TCGA-D3-A51J	<=65	No
TCGA-D3-A51N	<=65	No
TCGA-DA-A1HV	>65	No
TCGA-DA-A1I1	<=65	No
TCGA-DA-A1I7	<=65	No
TCGA-DA-A3F3	<=65	No
TCGA-EB-A5KH	<=65	No
TCGA-EE-A3AA	<=65	No
TCGA-EE-A3AB	<=65	No
TCGA-EE-A3AC	<=65	No
TCGA-EE-A3AD	<=65	No
TCGA-EE-A3AF	<=65	No
TCGA-EE-A3AG	<=65	No
TCGA-GF-A4EO	>65	No
TCGA-QB-A6FS	<=65	No
TCGA-D3-A5GN	<=65	unknow
TCGA-D3-A8GS	<=65	unknow
TCGA-EE-A20F	<=65	unknow
TCGA-EE-A2GK	<=65	unknow
TCGA-EE-A2M6	<=65	unknow
TCGA-FR-A729	<=65	unknow
TCGA-FS-A1Z4	<=65	unknow
TCGA-FS-A4F8	<=65	unknow
TCGA-FW-A3TV	<=65	unknow
TCGA-XV-A9W2	>65	unknow
TCGA-3N-A9WB	>65	No
TCGA-D3-A2JF	>65	No
TCGA-D3-A8GI	>65	No
TCGA-DA-A1HW	<=65	No
TCGA-DA-A1I5	<=65	No
TCGA-DA-A3F5	<=65	No
TCGA-EE-A17X	<=65	No
TCGA-EE-A29H	<=65	No
TCGA-EE-A2A6	<=65	No
TCGA-EE-A2GI	<=65	No
TCGA-EE-A2GJ	>65	No
TCGA-EE-A2GU	<=65	No
TCGA-EE-A2MU	>65	No
TCGA-FR-A8YE	<=65	No
TCGA-FS-A1Z0	<=65	No
TCGA-GN-A9SD	<=65	No
TCGA-WE-AAA0	<=65	No
TCGA-YD-A89C	<=65	No
TCGA-Z2-AA3S	<=65	No
TCGA-Z2-AA3V	<=65	No
TCGA-D3-A1Q1	>65	Yes
TCGA-D3-A1Q7	<=65	Yes
TCGA-D3-A2JH	>65	Yes
TCGA-D3-A51H	<=65	Yes
TCGA-D3-A5GR	<=65	Yes
TCGA-D3-A5GS	<=65	Yes
TCGA-D3-A5GU	<=65	Yes
TCGA-ER-A2ND	<=65	Yes
TCGA-FS-A1YW	<=65	Yes
TCGA-D3-A3CB	<=65	unknow
TCGA-D3-A51E	<=65	unknow
TCGA-D3-A8GP	>65	unknow
TCGA-EE-A20H	<=65	unknow
TCGA-EE-A2GE	<=65	unknow
TCGA-EE-A2GH	<=65	unknow
TCGA-EE-A2M5	<=65	unknow
TCGA-EE-A2MC	>65	unknow
TCGA-EE-A2ME	<=65	unknow
TCGA-EE-A2MF	<=65	unknow
TCGA-EE-A2MG	<=65	unknow
TCGA-EE-A2MM	<=65	unknow
TCGA-EE-A2MN	<=65	unknow
TCGA-EE-A2MP	<=65	unknow
TCGA-EE-A2MR	<=65	unknow
TCGA-EE-A3J3	<=65	unknow
TCGA-EE-A3J7	<=65	unknow
TCGA-EE-A3JH	<=65	unknow
TCGA-EE-A3JI	<=65	unknow
TCGA-FS-A1YX	<=65	unknow
TCGA-FS-A1ZJ	>65	unknow
TCGA-FS-A1ZM	>65	unknow
TCGA-FS-A1ZR	<=65	unknow
TCGA-FS-A1ZS	<=65	unknow
TCGA-FS-A1ZT	<=65	unknow
TCGA-FS-A4FB	<=65	unknow
TCGA-FS-A4FD	<=65	unknow
TCGA-W3-A824	<=65	unknow
TCGA-W3-AA21	<=65	unknow
TCGA-XV-A9W5	<=65	unknow
TCGA-3N-A9WD	>65	No
TCGA-D3-A1QA	<=65	No
TCGA-D3-A2J8	<=65	No
TCGA-D3-A2JA	>65	No
TCGA-D3-A3C6	<=65	No
TCGA-D3-A5GL	>65	No
TCGA-D3-A8GL	<=65	No
TCGA-D9-A3Z1	>65	No
TCGA-DA-A1IA	<=65	No
TCGA-DA-A3F8	<=65	No
TCGA-DA-A95X	<=65	No
TCGA-EE-A184	>65	No
TCGA-EE-A29C	<=65	No
TCGA-EE-A29M	<=65	No
TCGA-EE-A29X	<=65	No
TCGA-EE-A2A1	<=65	No
TCGA-EE-A2A5	<=65	No
TCGA-EE-A2GS	<=65	No
TCGA-EE-A2MT	<=65	No
TCGA-EE-A3JA	<=65	No
TCGA-ER-A19C	>65	No
TCGA-ER-A19D	<=65	No
TCGA-ER-A19E	<=65	No
TCGA-ER-A19M	<=65	No
TCGA-ER-A2NC	<=65	No
TCGA-FR-A3YN	<=65	No
TCGA-FR-A7UA	<=65	No
TCGA-FS-A4F5	>65	No
TCGA-GN-A4U5	<=65	No
TCGA-WE-A8K5	<=65	No
TCGA-WE-AA9Y	<=65	No
TCGA-3N-A9WC	>65	Yes
TCGA-BF-A3DM	<=65	Yes
TCGA-D3-A1Q4	<=65	Yes
TCGA-D3-A3MV	<=65	Yes
TCGA-D3-A5GT	<=65	Yes
TCGA-DA-A1HY	<=65	Yes
TCGA-DA-A1IB	>65	Yes
TCGA-EB-A299	<=65	Yes
TCGA-EE-A2GB	<=65	Yes
TCGA-EE-A2GN	>65	Yes
TCGA-FS-A1ZD	<=65	Yes
TCGA-FS-A1ZW	<=65	Yes
TCGA-GN-A4U4	>65	Yes
TCGA-GN-A4U7	<=65	Yes
TCGA-GN-A4U9	>65	Yes
TCGA-D3-A8GJ	<=65	unknow
TCGA-D3-A8GQ	>65	unknow
TCGA-EE-A181	>65	unknow
TCGA-EE-A20B	>65	unknow
TCGA-ER-A42L	<=65	unknow
TCGA-FS-A1ZP	<=65	unknow
TCGA-GF-A3OT	<=65	unknow
TCGA-W3-A825	<=65	unknow
TCGA-W3-A828	>65	unknow
TCGA-W3-AA1R	>65	unknow
TCGA-W3-AA1V	<=65	unknow
TCGA-W3-AA1W	<=65	unknow
TCGA-XV-AB01	<=65	unknow
TCGA-D3-A2JG	<=65	No
TCGA-D3-A3ML	>65	No
TCGA-D3-A3MU	<=65	No
TCGA-D3-A51R	<=65	No
TCGA-D3-A8GB	<=65	No
TCGA-D3-A8GK	<=65	No
TCGA-D9-A3Z3	<=65	No
TCGA-D9-A6E9	>65	No
TCGA-D9-A6EC	<=65	No
TCGA-DA-A1IC	>65	No
TCGA-EB-A3XE	>65	No
TCGA-EB-A3Y7	>65	No
TCGA-EB-A6QZ	>65	No
TCGA-EE-A29A	>65	No
TCGA-EE-A29E	<=65	No
TCGA-EE-A29S	>65	No
TCGA-EE-A2A0	>65	No
TCGA-EE-A2GL	<=65	No
TCGA-EE-A2GT	>65	No
TCGA-EE-A2M7	>65	No
TCGA-EE-A2M8	<=65	No
TCGA-EE-A2MD	<=65	No
TCGA-EE-A2ML	<=65	No
TCGA-EE-A2MQ	>65	No
TCGA-EE-A2MS	>65	No
TCGA-EE-A3J4	>65	No
TCGA-EE-A3JB	<=65	No
TCGA-ER-A2NH	<=65	No
TCGA-ER-A3ET	<=65	No
TCGA-FR-A44A	<=65	No
TCGA-FS-A1YY	<=65	No
TCGA-FS-A1ZB	<=65	No
TCGA-FS-A4F4	<=65	No
TCGA-FS-A4FC	>65	No
TCGA-GN-A26A	<=65	No
TCGA-GN-A4U3	<=65	No
TCGA-WE-A8ZO	>65	No
TCGA-WE-A8ZQ	<=65	No
TCGA-WE-A8ZY	<=65	No
TCGA-BF-A3DL	>65	Yes
TCGA-BF-A3DN	>65	Yes
TCGA-BF-AAP2	<=65	Yes
TCGA-D3-A2J6	<=65	Yes
TCGA-D3-A2J7	>65	Yes
TCGA-D3-A8GM	>65	Yes
TCGA-D9-A4Z6	<=65	Yes
TCGA-DA-A1I4	<=65	Yes
TCGA-DA-A960	>65	Yes
TCGA-EB-A4IS	>65	Yes
TCGA-EB-A5SE	>65	Yes
TCGA-EB-A5VV	>65	Yes
TCGA-EE-A17Y	>65	Yes
TCGA-EE-A29B	>65	Yes
TCGA-EE-A29D	>65	Yes
TCGA-EE-A29Q	>65	Yes
TCGA-EE-A29R	<=65	Yes
TCGA-EE-A29V	>65	Yes
TCGA-EE-A2GC	>65	Yes
TCGA-EE-A2GO	>65	Yes
TCGA-EE-A3AH	<=65	Yes
TCGA-EE-A3JE	>65	Yes
TCGA-ER-A193	<=65	Yes
TCGA-ER-A2NF	<=65	Yes
TCGA-ER-A2NG	<=65	Yes
TCGA-ER-A3PL	<=65	Yes
TCGA-FR-A7U9	<=65	Yes
TCGA-FR-A8YC	>65	Yes
TCGA-FS-A1ZH	>65	Yes
TCGA-FS-A1ZY	>65	Yes
TCGA-FS-A1ZZ	<=65	Yes
TCGA-GF-A6C8	<=65	Yes
TCGA-HR-A2OH	<=65	Yes
TCGA-WE-A8K1	>65	Yes
TCGA-WE-A8ZT	<=65	Yes
TCGA-Z2-A8RT	<=65	Yes
TCGA-BF-AAP0	<=65	unknow
TCGA-D3-A1Q6	<=65	unknow
TCGA-D3-A5GO	<=65	unknow
TCGA-EB-A3XB	<=65	unknow
TCGA-EB-A5SH	<=65	unknow
TCGA-EE-A2GD	<=65	unknow
TCGA-EE-A2GR	>65	unknow
TCGA-EE-A2MI	<=65	unknow
TCGA-ER-A3EV	<=65	unknow
TCGA-FS-A1ZK	>65	unknow
TCGA-XV-AAZV	<=65	unknow
TCGA-XV-AAZW	<=65	unknow
TCGA-XV-AAZY	>65	unknow
TCGA-BF-A1PZ	>65	No
TCGA-D3-A3BZ	<=65	No
TCGA-D9-A4Z5	>65	No
TCGA-D9-A6EA	>65	No
TCGA-D9-A6EG	<=65	No
TCGA-DA-A3F2	<=65	No
TCGA-EB-A24D	>65	No
TCGA-EB-A44O	>65	No
TCGA-EB-A4OZ	<=65	No
TCGA-EB-A85J	>65	No
TCGA-EE-A17Z	<=65	No
TCGA-EE-A180	>65	No
TCGA-EE-A29G	<=65	No
TCGA-EE-A2MH	>65	No
TCGA-EE-A2MK	<=65	No
TCGA-EE-A3J5	>65	No
TCGA-EE-A3J8	<=65	No
TCGA-ER-A19T	<=65	No
TCGA-FS-A4F0	>65	No
TCGA-GN-A267	<=65	No
TCGA-GN-A268	>65	No
TCGA-WE-A8K4	>65	No
TCGA-WE-A8ZN	<=65	No
TCGA-YG-AA3P	<=65	No
TCGA-BF-A1PU	<=65	Yes
TCGA-BF-A1PX	<=65	Yes
TCGA-BF-A1Q0	>65	Yes
TCGA-BF-A3DJ	<=65	Yes
TCGA-BF-A5EO	<=65	Yes
TCGA-BF-A5EP	>65	Yes
TCGA-BF-A5EQ	<=65	Yes
TCGA-BF-A5ER	<=65	Yes
TCGA-BF-A5ES	>65	Yes
TCGA-BF-A9VF	>65	Yes
TCGA-BF-AAOU	>65	Yes
TCGA-BF-AAOX	>65	Yes
TCGA-BF-AAP1	>65	Yes
TCGA-BF-AAP4	<=65	Yes
TCGA-BF-AAP6	<=65	Yes
TCGA-BF-AAP7	>65	Yes
TCGA-BF-AAP8	<=65	Yes
TCGA-D3-A1Q3	<=65	Yes
TCGA-D3-A1Q9	>65	Yes
TCGA-D3-A2J9	>65	Yes
TCGA-D3-A2JD	<=65	Yes
TCGA-D3-A2JK	<=65	Yes
TCGA-D3-A3CC	>65	Yes
TCGA-D3-A3CF	<=65	Yes
TCGA-D3-A51F	<=65	Yes
TCGA-D3-A51T	<=65	Yes
TCGA-D3-A8GD	<=65	Yes
TCGA-D9-A3Z4	<=65	Yes
TCGA-D9-A4Z2	<=65	Yes
TCGA-D9-A4Z3	>65	Yes
TCGA-DA-A1I0	<=65	Yes
TCGA-DA-A1I2	<=65	Yes
TCGA-DA-A1I8	<=65	Yes
TCGA-DA-A95Y	>65	Yes
TCGA-EB-A1NK	<=65	Yes
TCGA-EB-A3HV	<=65	Yes
TCGA-EB-A3XC	>65	Yes
TCGA-EB-A3XD	<=65	Yes
TCGA-EB-A3XF	<=65	Yes
TCGA-EB-A3Y6	<=65	Yes
TCGA-EB-A41B	>65	Yes
TCGA-EB-A42Y	>65	Yes
TCGA-EB-A42Z	<=65	Yes
TCGA-EB-A431	<=65	Yes
TCGA-EB-A44N	<=65	Yes
TCGA-EB-A44P	<=65	Yes
TCGA-EB-A4IQ	<=65	Yes
TCGA-EB-A4OY	<=65	Yes
TCGA-EB-A4P0	>65	Yes
TCGA-EB-A4XL	<=65	Yes
TCGA-EB-A51B	<=65	Yes
TCGA-EB-A550	>65	Yes
TCGA-EB-A551	>65	Yes
TCGA-EB-A553	<=65	Yes
TCGA-EB-A57M	<=65	Yes
TCGA-EB-A5FP	<=65	Yes
TCGA-EB-A5SF	>65	Yes
TCGA-EB-A5UM	<=65	Yes
TCGA-EB-A5UN	<=65	Yes
TCGA-EB-A5VU	<=65	Yes
TCGA-EB-A6QY	>65	Yes
TCGA-EB-A6R0	<=65	Yes
TCGA-EB-A82B	<=65	Yes
TCGA-EB-A85I	>65	Yes
TCGA-EB-A97M	>65	Yes
TCGA-EE-A182	>65	Yes
TCGA-EE-A185	<=65	Yes
TCGA-EE-A29L	>65	Yes
TCGA-EE-A29P	>65	Yes
TCGA-EE-A2A2	>65	Yes
TCGA-EE-A2GM	>65	Yes
TCGA-EE-A2GP	>65	Yes
TCGA-EE-A2MJ	<=65	Yes
TCGA-ER-A196	<=65	Yes
TCGA-ER-A197	>65	Yes
TCGA-ER-A199	>65	Yes
TCGA-ER-A19K	>65	Yes
TCGA-ER-A2NB	<=65	Yes
TCGA-ER-A42K	<=65	Yes
TCGA-FR-A2OS	<=65	Yes
TCGA-FR-A3R1	>65	Yes
TCGA-FR-A728	<=65	Yes
TCGA-FR-A8YD	<=65	Yes
TCGA-FS-A1Z7	<=65	Yes
TCGA-FS-A1ZA	<=65	Yes
TCGA-FS-A1ZE	<=65	Yes
TCGA-FS-A1ZF	>65	Yes
TCGA-FS-A1ZG	<=65	Yes
TCGA-FS-A1ZN	<=65	Yes
TCGA-FS-A1ZU	>65	Yes
TCGA-FS-A4F2	<=65	Yes
TCGA-FS-A4F9	>65	Yes
TCGA-GF-A769	<=65	Yes
TCGA-GN-A263	<=65	Yes
TCGA-GN-A26C	>65	Yes
TCGA-GN-A8LL	>65	Yes
TCGA-GN-A8LN	>65	Yes
TCGA-IH-A3EA	<=65	Yes
TCGA-WE-A8JZ	>65	Yes
TCGA-WE-A8ZR	<=65	Yes
TCGA-WE-AAA3	>65	Yes
TCGA-YG-AA3N	>65	Yes
TCGA-D3-A2JB	>65	unknow
TCGA-D3-A51K	<=65	unknow
TCGA-D3-A8GR	<=65	unknow
TCGA-EE-A183	<=65	unknow
TCGA-EE-A20C	<=65	unknow
TCGA-EE-A29W	<=65	unknow
TCGA-ER-A2NE	<=65	unknow
TCGA-D3-A1Q5	<=65	unknow
TCGA-D3-A2JE	>65	unknow
TCGA-D3-A2JL	<=65	unknow
TCGA-D3-A2JO	<=65	unknow
TCGA-D3-A3C8	<=65	unknow
TCGA-D3-A3MO	<=65	unknow
TCGA-D3-A8GC	<=65	unknow
TCGA-D3-A8GE	<=65	unknow
TCGA-D3-A8GN	<=65	unknow
TCGA-D3-A8GV	<=65	unknow
TCGA-DA-A95W	<=65	unknow
TCGA-DA-A95Z	>65	unknow
TCGA-EB-A44Q	<=65	unknow
TCGA-EB-A44R	<=65	unknow
TCGA-EB-A5UL	>65	unknow
TCGA-EB-A6L9	<=65	unknow
TCGA-EE-A20I	>65	unknow
TCGA-EE-A29N	>65	unknow
TCGA-EE-A3JD	>65	unknow
TCGA-ER-A19A	>65	unknow
TCGA-ER-A19J	<=65	unknow
TCGA-ER-A1A1	<=65	unknow
TCGA-FR-A7U8	<=65	unknow
TCGA-FS-A1Z3	>65	unknow
TCGA-FS-A1ZC	<=65	unknow
TCGA-FS-A1ZQ	<=65	unknow
TCGA-FW-A3R5	>65	unknow
TCGA-QB-AA9O	>65	unknow
TCGA-W3-AA1O	>65	unknow
TCGA-W3-AA1Q	<=65	unknow
TCGA-WE-A8K6	>65	unknow
TCGA-WE-A8ZM	>65	unknow
TCGA-WE-A8ZX	<=65	unknow
TCGA-WE-AAA4	<=65	unknow
