# Supplementary material for: HLA-DRB1: A new potential prognostic factor and therapeutic target of cutaneous melanoma and an indicator of tumor microenvironment remodeling
Source: PLoS One. 2022 Sep 21;17(9):e0274897. doi: 10.1371/journal.pone.0274897 (PMC9491554; doi:10.1371/journal.pone.0274897)
Supplement: S4 File — (ZIP) [file pone.0274897.s006.zip › Step 4.Clinical correlation analysis of the TME/age and Ulceration/R language script.txt]

options(stringsAsFactors=F)
library(limma)
library(ggpubr)
scoreFile="scores.txt"           
cliFile="clinical.txt"            
setwd("C:\\Users\\lexb4\\Desktop\\TMEimmune\\10.cliCor")    
rt=read.table(scoreFile,sep="\t",header=T,check.names=F,row.names=1)
data=as.matrix(rt)
rownames(data)=gsub("(.*?)\\-(.*?)\\-(.*?)\\-(.*?)\\-.*","\\1\\-\\2\\-\\3",rownames(data))
data=avereps(data)
cli=read.table(cliFile,sep="\t",header=T,check.names=F,row.names=1)
samSample=intersect(row.names(data),row.names(cli))
data=data[samSample,]
cli=cli[samSample,]
rt=cbind(data,cli)
for(clinical in colnames(rt[,4:ncol(rt)])){
	for(score in colnames(rt[,1:3])){
		data=rt[c(score,clinical)]
		colnames(data)=c("score","clinical")
		data=data[(data[,"clinical"]!="unknow"),]
		group=levels(factor(data$clinical))
		data$clinical=factor(data$clinical, levels=group)
		comp=combn(group,2)
		my_comparisons=list()
	    for(i in 1:ncol(comp)){my_comparisons[[i]]<-comp[,i]}
		boxplot=ggboxplot(data, x="clinical", y="score", color="clinical",
		          xlab=clinical,
		          ylab=score,
		          legend.title=clinical,
		          add = "jitter")+ 
			stat_compare_means(comparisons = my_comparisons)
		pdf(file=paste0(score,".",clinical,".pdf"),width=5.5,height=5)
		print(boxplot)
		dev.off()
	}
}
