# Supplementary material for: HLA-DRB1: A new potential prognostic factor and therapeutic target of cutaneous melanoma and an indicator of tumor microenvironment remodeling
Source: PLoS One. 2022 Sep 21;17(9):e0274897. doi: 10.1371/journal.pone.0274897 (PMC9491554; doi:10.1371/journal.pone.0274897)
Supplement: S4 File — (ZIP) [file pone.0274897.s006.zip › Step 4.Clinical correlation analysis of the TME/stage/input files/stage.txt]

Id	age	gender	stage	StromalScore	ImmuneScore	ESTIMATEScore
TCGA-3N-A9WB	>65	MALE	1	-1295.113353	-577.3590723	-1872.472426
TCGA-EE-A2MT	<=65	MALE	1	-1288.964515	142.1094786	-1146.855037
TCGA-W3-AA21	<=65	MALE	1	-1258.700817	120.1257698	-1138.575048
TCGA-EE-A3J7	<=65	MALE	1	-1196.648519	-187.6443843	-1384.292903
TCGA-EE-A3JI	<=65	MALE	1	-1034.52882	325.1858371	-709.3429833
TCGA-XV-A9W2	>65	MALE	1	-1023.343376	5.878762821	-1017.464613
TCGA-EE-A17X	<=65	MALE	1	-1014.78993	221.8469403	-792.94299
TCGA-EE-A20H	<=65	MALE	1	-961.4369525	-699.1050605	-1660.542013
TCGA-EE-A2GU	<=65	FEMALE	1	-937.6942095	1626.519102	688.8248923
TCGA-YD-A89C	<=65	FEMALE	1	-937.2257817	-688.5246011	-1625.750383
TCGA-Z2-AA3S	<=65	MALE	1	-914.992802	333.6141922	-581.3786098
TCGA-D3-A5GL	>65	MALE	1	-904.81923	-140.2798496	-1045.09908
TCGA-EE-A29M	<=65	FEMALE	1	-869.8949192	1287.557899	417.6629797
TCGA-WE-AAA0	<=65	MALE	1	-862.3749318	1015.383721	153.0087888
TCGA-D3-A1QA	<=65	MALE	1	-824.1320212	236.9585704	-587.1734507
TCGA-FS-A1ZJ	>65	FEMALE	1	-800.4257961	117.0935959	-683.3322002
TCGA-EE-A2MF	<=65	FEMALE	1	-794.4383146	704.850799	-89.58751559
TCGA-D3-A8GS	<=65	MALE	1	-778.0646733	2103.230221	1325.165547
TCGA-EE-A184	>65	MALE	1	-751.3760872	1004.318767	252.9426801
TCGA-FS-A4F5	>65	FEMALE	1	-722.7636261	-80.51588072	-803.2795068
TCGA-FS-A1YW	<=65	MALE	1	-713.9197314	191.2072918	-522.7124396
TCGA-EE-A2M6	<=65	MALE	1	-709.3193502	1132.993502	423.6741521
TCGA-FR-A3YN	<=65	MALE	1	-672.8753502	906.3298821	233.4545319
TCGA-DA-A3F5	<=65	MALE	1	-671.5352306	324.916712	-346.6185186
TCGA-EE-A2A6	<=65	MALE	1	-664.69845	1802.162058	1137.463608
TCGA-EE-A2MM	<=65	FEMALE	1	-662.1910917	381.14732	-281.0437717
TCGA-W3-A824	<=65	MALE	1	-661.8147471	1652.400315	990.5855677
TCGA-EE-A29H	<=65	FEMALE	1	-549.3791321	993.1017914	443.7226592
TCGA-EE-A2M5	<=65	MALE	1	-518.1389789	1263.151858	745.012879
TCGA-EE-A2MN	<=65	MALE	1	-426.765498	1676.928723	1250.163225
TCGA-EE-A2GI	<=65	MALE	1	-393.4432819	1618.864068	1225.420786
TCGA-EE-A20F	<=65	MALE	1	-362.9713449	1291.548735	928.5773901
TCGA-DA-A95X	<=65	MALE	1	-355.8752828	730.3361021	374.4608192
TCGA-D3-A5GU	<=65	MALE	1	-318.7681218	1016.154934	697.3868123
TCGA-ER-A19E	<=65	FEMALE	1	-292.5896881	279.0777803	-13.51190785
TCGA-D3-A3C6	<=65	FEMALE	1	-285.4433722	-269.383987	-554.8273592
TCGA-EE-A2MP	<=65	FEMALE	1	-274.8479845	1396.201627	1121.353642
TCGA-EE-A2GJ	>65	MALE	1	-270.0707135	1673.513299	1403.442585
TCGA-GN-A4U5	<=65	FEMALE	1	-236.9424824	1826.187882	1589.245399
TCGA-EE-A2GS	<=65	FEMALE	1	-204.9654026	713.4781445	508.5127419
TCGA-ER-A19C	>65	MALE	1	-174.9182135	195.8934874	20.97527396
TCGA-EE-A29X	<=65	FEMALE	1	-163.7923871	1628.304274	1464.511887
TCGA-EE-A2A5	<=65	MALE	1	-129.7322713	-99.54103615	-229.2733074
TCGA-FR-A729	<=65	FEMALE	1	-47.77336894	2333.459497	2285.686128
TCGA-D3-A2JF	>65	MALE	1	-28.96518283	1803.149107	1774.183925
TCGA-FS-A1Z0	<=65	FEMALE	1	-21.99327886	1687.166545	1665.173266
TCGA-D3-A2JH	>65	MALE	1	20.01991826	2378.111061	2398.130979
TCGA-D3-A5GN	<=65	FEMALE	1	65.05275578	849.6658265	914.7185823
TCGA-FS-A1YX	<=65	FEMALE	1	112.1083784	453.7477968	565.8561751
TCGA-Z2-AA3V	<=65	FEMALE	1	133.8983952	2406.186757	2540.085152
TCGA-EE-A3JA	<=65	MALE	1	210.6827513	1304.20566	1514.888411
TCGA-FS-A1ZS	<=65	MALE	1	233.7013549	530.2787619	763.9801168
TCGA-D3-A8GI	>65	MALE	1	252.7396613	419.8368411	672.5765024
TCGA-GN-A9SD	<=65	FEMALE	1	256.5240831	2296.685728	2553.209811
TCGA-FS-A1Z4	<=65	MALE	1	270.5216114	2394.934416	2665.456027
TCGA-D3-A2J8	<=65	MALE	1	271.538396	2674.825716	2946.364112
TCGA-EE-A3J3	<=65	MALE	1	452.7574891	885.6059307	1338.36342
TCGA-EE-A2MU	>65	MALE	1	514.3086085	2253.079861	2767.388469
TCGA-EE-A29C	<=65	MALE	1	516.9730444	488.6474035	1005.620448
TCGA-EE-A2MC	>65	MALE	1	526.9146243	2389.209468	2916.124092
TCGA-EE-A2MR	<=65	MALE	1	530.3945129	2840.969215	3371.363728
TCGA-ER-A19M	<=65	MALE	1	556.0007885	1845.686849	2401.687638
TCGA-FR-A8YE	<=65	MALE	1	579.8776201	2914.233552	3494.111172
TCGA-EE-A2GK	<=65	FEMALE	1	587.3980113	3576.416446	4163.814457
TCGA-FR-A7UA	<=65	FEMALE	1	698.229845	3542.738084	4240.967929
TCGA-FS-A4F8	<=65	MALE	1	778.9801376	2643.154386	3422.134524
TCGA-ER-A2NC	<=65	MALE	1	785.5648302	1366.74521	2152.31004
TCGA-EE-A2MG	<=65	MALE	1	829.287869	2708.605791	3537.89366
TCGA-EE-A3JH	<=65	MALE	1	883.4149807	3096.677858	3980.092839
TCGA-EE-A2A1	<=65	MALE	1	929.1051286	2129.886904	3058.992032
TCGA-EE-A2GH	<=65	MALE	1	970.9048736	2568.123291	3539.028164
TCGA-D3-A1Q7	<=65	FEMALE	1	981.7619675	2732.865857	3714.627824
TCGA-ER-A19D	<=65	FEMALE	1	1133.256084	1401.801278	2535.057361
TCGA-EE-A2ME	<=65	MALE	1	1163.658095	3334.306165	4497.96426
TCGA-EE-A2GE	<=65	MALE	1	1404.676628	2511.083343	3915.759971
TCGA-D3-A8GK	<=65	MALE	2	-1573.800987	-720.1182244	-2293.919212
TCGA-FS-A4F0	>65	FEMALE	2	-1521.058679	-488.9240715	-2009.98275
TCGA-W3-AA1R	>65	MALE	2	-1413.670696	526.8133579	-886.8573376
TCGA-EB-A51B	<=65	MALE	2	-1403.245146	293.1041257	-1110.141021
TCGA-DA-A960	>65	MALE	2	-1371.325279	-176.5533353	-1547.878614
TCGA-BF-A9VF	>65	MALE	2	-1337.822487	-394.4625079	-1732.284995
TCGA-EB-A41B	>65	FEMALE	2	-1313.311295	-46.80170344	-1360.112998
TCGA-BF-AAOX	>65	MALE	2	-1308.070452	-201.2527935	-1509.323245
TCGA-GN-A4U4	>65	MALE	2	-1276.889503	-67.11757343	-1344.007076
TCGA-GN-A268	>65	FEMALE	2	-1272.455855	-461.3480559	-1733.803911
TCGA-FS-A1ZZ	<=65	FEMALE	2	-1269.658899	-446.4471677	-1716.106066
TCGA-YG-AA3P	<=65	FEMALE	2	-1240.181528	-432.3974401	-1672.578968
TCGA-DA-A95Y	>65	MALE	2	-1149.951526	83.88787985	-1066.063646
TCGA-EB-A44O	>65	MALE	2	-1114.003758	-156.7325836	-1270.736341
TCGA-EB-A431	<=65	MALE	2	-1095.096346	-78.48454966	-1173.580895
TCGA-EB-A6QY	>65	MALE	2	-1087.437895	-50.48534376	-1137.923239
TCGA-EE-A29Q	>65	FEMALE	2	-1081.859773	-210.7955426	-1292.655315
TCGA-GF-A769	<=65	MALE	2	-1067.019031	-172.7895771	-1239.808608
TCGA-FR-A8YC	>65	MALE	2	-1061.188181	579.7394618	-481.4487193
TCGA-BF-A1PZ	>65	FEMALE	2	-1044.364619	99.69782857	-944.6667902
TCGA-IH-A3EA	<=65	MALE	2	-1043.190812	649.6737064	-393.5171059
TCGA-BF-AAP1	>65	MALE	2	-1030.021095	-347.0877833	-1377.108879
TCGA-FR-A8YD	<=65	FEMALE	2	-1021.159975	257.3936111	-763.7663642
TCGA-FS-A1ZK	>65	MALE	2	-1016.328568	-795.4453505	-1811.773918
TCGA-EE-A2GR	>65	MALE	2	-1015.925429	-726.9369854	-1742.862414
TCGA-EE-A17Z	<=65	MALE	2	-1013.559632	-735.3776298	-1748.937262
TCGA-GN-A8LL	>65	FEMALE	2	-951.8005104	-79.47374492	-1031.274255
TCGA-EB-A6QZ	>65	FEMALE	2	-905.579438	-133.8746882	-1039.454126
TCGA-BF-AAP2	<=65	MALE	2	-894.200418	706.5579566	-187.6424614
TCGA-BF-A3DM	<=65	MALE	2	-892.2931069	-393.2281037	-1285.521211
TCGA-D3-A51R	<=65	MALE	2	-871.7833616	-1463.064927	-2334.848288
TCGA-EE-A29B	>65	MALE	2	-831.0438247	483.7164539	-347.3273708
TCGA-EE-A2GM	>65	FEMALE	2	-827.705468	1.42196124	-826.2835068
TCGA-EB-A85J	>65	FEMALE	2	-819.9268187	1987.471178	1167.544359
TCGA-EB-A6R0	<=65	FEMALE	2	-817.0423231	1350.622128	533.5798054
TCGA-FS-A1ZY	>65	MALE	2	-811.0965915	-759.5321098	-1570.628701
TCGA-WE-A8K4	>65	MALE	2	-804.7844362	1691.200288	886.4158521
TCGA-EB-A5SE	>65	MALE	2	-803.3779396	-222.3985115	-1025.776451
TCGA-BF-A1Q0	>65	MALE	2	-788.3481657	685.7773674	-102.5707984
TCGA-EB-A5UN	<=65	MALE	2	-773.3406549	423.2371886	-350.1034663
TCGA-EB-A44P	<=65	FEMALE	2	-750.5456375	213.1631402	-537.3824972
TCGA-EE-A2GO	>65	FEMALE	2	-742.1813989	-241.5161658	-983.6975647
TCGA-BF-AAP8	<=65	MALE	2	-740.4121753	176.7727657	-563.6394095
TCGA-EB-A550	>65	FEMALE	2	-727.8318268	57.08268405	-670.7491427
TCGA-EB-A5UM	<=65	FEMALE	2	-709.5590419	1410.139394	700.5803523
TCGA-BF-A5ER	<=65	MALE	2	-664.7348458	7.213009658	-657.5218362
TCGA-ER-A19K	>65	FEMALE	2	-654.8176582	670.4171858	15.59952763
TCGA-GN-A8LN	>65	MALE	2	-652.6454789	403.8020108	-248.8434681
TCGA-FS-A1ZE	<=65	MALE	2	-652.5080966	-630.2190241	-1282.727121
TCGA-FR-A3R1	>65	MALE	2	-640.6427836	644.0458198	3.4030362
TCGA-FS-A4F2	<=65	FEMALE	2	-625.8800141	426.0506742	-199.8293399
TCGA-WE-A8ZQ	<=65	MALE	2	-607.0180395	-767.1488551	-1374.166895
TCGA-EE-A2MD	<=65	MALE	2	-601.803801	643.9050494	42.10124839
TCGA-D3-A2J6	<=65	MALE	2	-599.4744053	939.0823186	339.6079133
TCGA-XV-AAZW	<=65	FEMALE	2	-579.2564718	-318.4705382	-897.72701
TCGA-EE-A181	>65	FEMALE	2	-569.2579217	1955.464096	1386.206174
TCGA-FR-A2OS	<=65	FEMALE	2	-565.9556436	-1.142821325	-567.0984649
TCGA-EB-A3XF	<=65	MALE	2	-554.3426813	923.2664771	368.9237958
TCGA-D3-A8GQ	>65	MALE	2	-546.7541776	93.34368418	-453.4104934
TCGA-BF-A1PU	<=65	FEMALE	2	-542.358052	-794.0267397	-1336.384792
TCGA-EB-A3XB	<=65	MALE	2	-529.7816674	733.375232	203.5935646
TCGA-EE-A2MS	>65	MALE	2	-515.1981082	632.3866192	117.188511
TCGA-DA-A1I8	<=65	FEMALE	2	-513.8707423	572.5244358	58.65369352
TCGA-ER-A196	<=65	FEMALE	2	-495.5512229	354.9502951	-140.6009278
TCGA-FS-A1ZU	>65	FEMALE	2	-479.0195154	-279.3463247	-758.36584
TCGA-D3-A8GM	>65	MALE	2	-478.9870636	1016.002425	537.015361
TCGA-EE-A2ML	<=65	MALE	2	-474.9677216	1288.4218	813.4540784
TCGA-YG-AA3N	>65	MALE	2	-474.7505683	1891.685518	1416.934949
TCGA-WE-A8ZY	<=65	MALE	2	-474.5670074	288.5408813	-186.026126
TCGA-EB-A42Y	>65	FEMALE	2	-450.624938	254.408182	-196.2167559
TCGA-BF-A5EO	<=65	MALE	2	-449.2124345	1006.514747	557.302313
TCGA-EE-A3AH	<=65	MALE	2	-447.176154	-198.194253	-645.370407
TCGA-EB-A97M	>65	MALE	2	-446.3539102	1039.155934	592.8020238
TCGA-D3-A1Q3	<=65	MALE	2	-425.693263	1434.106367	1008.413104
TCGA-EE-A3J4	>65	MALE	2	-423.824428	478.9040265	55.07959851
TCGA-GF-A6C8	<=65	FEMALE	2	-408.9489635	1052.97481	644.0258469
TCGA-EB-A3XC	>65	MALE	2	-402.969033	539.5284942	136.5594612
TCGA-EB-A4P0	>65	MALE	2	-397.362151	388.4263644	-8.935786619
TCGA-EB-A85I	>65	MALE	2	-374.5043588	1265.03033	890.5259712
TCGA-Z2-A8RT	<=65	FEMALE	2	-357.8227703	1538.363781	1180.54101
TCGA-BF-AAOU	>65	FEMALE	2	-321.6464544	664.6665648	343.0201104
TCGA-BF-AAP4	<=65	MALE	2	-311.451816	1418.908975	1107.457159
TCGA-EB-A553	<=65	MALE	2	-290.143235	1030.417382	740.274147
TCGA-D3-A5GO	<=65	MALE	2	-264.7357006	1402.917135	1138.181434
TCGA-FS-A4FC	>65	FEMALE	2	-263.497771	447.6517593	184.1539883
TCGA-EB-A299	<=65	MALE	2	-262.9305733	686.3037892	423.3732158
TCGA-EE-A2GL	<=65	FEMALE	2	-258.3081329	2414.138088	2155.829955
TCGA-EB-A4XL	<=65	FEMALE	2	-244.1244531	839.7352923	595.6108392
TCGA-EB-A5SF	>65	FEMALE	2	-203.954134	187.035318	-16.91881604
TCGA-EE-A2GT	>65	MALE	2	-195.3022334	2143.404497	1948.102263
TCGA-EB-A1NK	<=65	MALE	2	-175.1006074	519.2051626	344.1045552
TCGA-D9-A4Z5	>65	MALE	2	-151.8784391	356.7754366	204.8969975
TCGA-EB-A3XE	>65	FEMALE	2	-143.9580307	911.1985074	767.2404767
TCGA-D3-A8GJ	<=65	MALE	2	-123.5675255	2610.38163	2486.814104
TCGA-EB-A44N	<=65	MALE	2	-112.4640185	1096.426247	983.9622289
TCGA-BF-A5ES	>65	FEMALE	2	-103.2417172	916.8791793	813.6374621
TCGA-W3-AA1W	<=65	MALE	2	-95.03505315	3159.632599	3064.597546
TCGA-W3-AA1V	<=65	MALE	2	-94.53767009	1260.171462	1165.633792
TCGA-EE-A2GN	>65	MALE	2	-92.41035	70.03124005	-22.37910994
TCGA-FS-A1ZR	<=65	MALE	2	-87.21967835	361.551625	274.3319466
TCGA-3N-A9WC	>65	MALE	2	-69.70145049	2189.880338	2120.178888
TCGA-EE-A2M7	>65	MALE	2	-33.62460239	1067.496888	1033.872285
TCGA-FS-A1ZD	<=65	MALE	2	-25.84375504	51.69281833	25.8490633
TCGA-D3-A3CC	>65	FEMALE	2	-17.55555355	293.5344831	275.9789296
TCGA-FS-A1ZF	>65	FEMALE	2	60.80504736	-212.3950334	-151.5899861
TCGA-EB-A3Y6	<=65	FEMALE	2	70.70612992	503.3028192	574.0089492
TCGA-XV-AB01	<=65	FEMALE	2	115.326205	1057.329584	1172.655789
TCGA-EE-A29S	>65	MALE	2	121.7380755	894.1136196	1015.851695
TCGA-W3-A825	<=65	FEMALE	2	137.2624644	1539.784134	1677.046598
TCGA-XV-AAZV	<=65	FEMALE	2	162.2533875	1923.689163	2085.942551
TCGA-EB-A3HV	<=65	MALE	2	175.677345	675.379264	851.056609
TCGA-EE-A2GC	>65	MALE	2	191.0856008	1752.829179	1943.91478
TCGA-FS-A1YY	<=65	FEMALE	2	191.3561513	36.0879511	227.4441024
TCGA-EE-A2MI	<=65	MALE	2	289.7759493	1546.199532	1835.975481
TCGA-BF-A5EQ	<=65	MALE	2	313.2714559	1203.241535	1516.512991
TCGA-BF-AAP7	>65	FEMALE	2	333.4508398	2078.86461	2412.31545
TCGA-EE-A29P	>65	FEMALE	2	351.0638337	2483.630289	2834.694123
TCGA-EB-A4IS	>65	MALE	2	365.0408584	2155.644253	2520.685111
TCGA-FR-A44A	<=65	FEMALE	2	413.3031891	2829.100622	3242.403811
TCGA-FS-A1ZP	<=65	MALE	2	457.7470073	986.6068174	1444.353825
TCGA-EE-A20B	>65	FEMALE	2	475.9621215	1078.925396	1554.887517
TCGA-FS-A4F4	<=65	MALE	2	487.2785249	1264.209585	1751.48811
TCGA-WE-A8ZN	<=65	MALE	2	539.5612741	1854.245871	2393.807145
TCGA-EB-A3XD	<=65	FEMALE	2	554.0028428	1668.314757	2222.3176
TCGA-ER-A193	<=65	MALE	2	589.3972657	1735.495952	2324.893217
TCGA-ER-A42L	<=65	MALE	2	698.6633991	2626.943186	3325.606585
TCGA-FS-A1ZB	<=65	MALE	2	820.9879589	1488.198836	2309.186795
TCGA-EE-A2GD	<=65	FEMALE	2	1102.434946	1115.55337	2217.988315
TCGA-W3-A828	>65	MALE	2	1214.339579	743.1352832	1957.474862
TCGA-D3-A3BZ	<=65	MALE	2	1352.438258	2127.634929	3480.073186
TCGA-EE-A2A0	>65	FEMALE	2	1888.86493	2059.631608	3948.496539
TCGA-EE-A29L	>65	MALE	3	-1785.640351	-812.2056541	-2597.846005
TCGA-EE-A185	<=65	FEMALE	3	-1516.883718	-836.8985968	-2353.782315
TCGA-D3-A3ML	>65	MALE	3	-1496.96213	-910.4851763	-2407.447306
TCGA-EE-A3AD	<=65	MALE	3	-1413.948454	-347.8626473	-1761.811101
TCGA-GN-A4U7	<=65	FEMALE	3	-1342.164624	-494.2297616	-1836.394385
TCGA-EE-A3J8	<=65	MALE	3	-1330.865737	-847.3245173	-2178.190255
TCGA-DA-A1IA	<=65	FEMALE	3	-1290.130062	-22.99647188	-1313.126534
TCGA-D3-A8GP	>65	MALE	3	-1269.630526	-306.5942192	-1576.224745
TCGA-D9-A6EA	>65	MALE	3	-1257.012833	-38.4321095	-1295.444942
TCGA-FS-A1ZG	<=65	FEMALE	3	-1246.40356	-398.1619338	-1644.565493
TCGA-D9-A6EC	<=65	MALE	3	-1243.743815	-31.01518074	-1274.758996
TCGA-D3-A8GL	<=65	MALE	3	-1234.108358	-941.91648	-2176.024838
TCGA-EE-A29E	<=65	MALE	3	-1208.979554	-202.0970144	-1411.076568
TCGA-D3-A5GT	<=65	MALE	3	-1194.893577	-479.5914233	-1674.485
TCGA-FS-A4F9	>65	MALE	3	-1189.177823	-31.21581064	-1220.393634
TCGA-D3-A2JE	>65	FEMALE	3	-1185.972258	-743.5189023	-1929.491161
TCGA-EB-A4IQ	<=65	FEMALE	3	-1170.142014	-190.4802849	-1360.622299
TCGA-WE-A8ZR	<=65	MALE	3	-1127.538423	344.6836937	-782.854729
TCGA-FR-A7U8	<=65	MALE	3	-1087.699216	-348.6307504	-1436.329967
TCGA-FS-A1ZN	<=65	MALE	3	-1082.972593	-206.0849135	-1289.057507
TCGA-GN-A4U3	<=65	MALE	3	-1081.169585	-31.52726545	-1112.69685
TCGA-EE-A3AG	<=65	MALE	3	-1045.307036	-460.2803943	-1505.58743
TCGA-EE-A3AC	<=65	MALE	3	-972.7642688	1388.010457	415.2461881
TCGA-DA-A95W	<=65	MALE	3	-970.5919698	575.2649449	-395.3270249
TCGA-D3-A1Q6	<=65	MALE	3	-967.1160308	471.4417943	-495.6742364
TCGA-D3-A8GC	<=65	MALE	3	-930.8114114	449.5199724	-481.291439
TCGA-ER-A2NF	<=65	MALE	3	-918.2120525	879.9446714	-38.26738116
TCGA-EE-A2A2	>65	MALE	3	-914.9378501	983.0771051	68.13925498
TCGA-EE-A29D	>65	MALE	3	-913.4523792	-272.2104575	-1185.662837
TCGA-ER-A2ND	<=65	FEMALE	3	-904.018616	546.1601609	-357.8584551
TCGA-EB-A3Y7	>65	FEMALE	3	-891.4076677	94.78804502	-796.6196227
TCGA-D3-A1Q1	>65	FEMALE	3	-870.9691084	-618.1407553	-1489.109864
TCGA-EB-A5UL	>65	MALE	3	-857.5239128	1351.042216	493.518303
TCGA-D3-A51T	<=65	FEMALE	3	-839.2659313	867.0279601	27.76202878
TCGA-EB-A4OY	<=65	FEMALE	3	-794.9693065	707.1354166	-87.83388988
TCGA-D3-A2JG	<=65	FEMALE	3	-783.0353409	150.4262301	-632.6091108
TCGA-BF-AAP6	<=65	MALE	3	-762.9919873	-36.91701851	-799.9090058
TCGA-BF-A5EP	>65	FEMALE	3	-712.9913744	-263.4697946	-976.461169
TCGA-DA-A3F3	<=65	MALE	3	-701.0209318	94.78592954	-606.2350023
TCGA-EE-A29V	>65	MALE	3	-689.9801365	-239.0104398	-928.9905763
TCGA-D3-A51K	<=65	MALE	3	-687.4385349	1231.867634	544.4290991
TCGA-WE-A8JZ	>65	MALE	3	-685.1286488	-82.24821494	-767.3768638
TCGA-D9-A4Z6	<=65	MALE	3	-681.058416	-182.2175265	-863.2759425
TCGA-W3-AA1O	>65	MALE	3	-673.5329418	-130.4490212	-803.981963
TCGA-GN-A4U9	>65	MALE	3	-669.5719458	81.47511768	-588.0968281
TCGA-EB-A5SH	<=65	FEMALE	3	-664.574565	603.2503994	-61.32416567
TCGA-EB-A5KH	<=65	MALE	3	-641.4530958	-134.3871475	-775.8402433
TCGA-QB-AA9O	>65	MALE	3	-638.0664836	1518.225848	880.1593645
TCGA-EE-A2GB	<=65	MALE	3	-626.0254552	45.09088453	-580.9345707
TCGA-WE-A8K6	>65	MALE	3	-616.5143833	160.4216037	-456.0927797
TCGA-FS-A4FB	<=65	FEMALE	3	-606.4344693	-517.5199744	-1123.954444
TCGA-D3-A3MO	<=65	MALE	3	-603.664092	-214.9732112	-818.6373032
TCGA-D9-A4Z3	>65	FEMALE	3	-594.5857789	260.7548461	-333.8309328
TCGA-D3-A3MV	<=65	FEMALE	3	-571.8416342	-18.79023739	-590.6318716
TCGA-EB-A24D	>65	MALE	3	-556.8450729	293.1097182	-263.7353547
TCGA-EE-A180	>65	MALE	3	-548.1486746	-27.63276279	-575.7814374
TCGA-ER-A3EV	<=65	MALE	3	-540.9368694	674.3235802	133.3867108
TCGA-W3-AA1Q	<=65	MALE	3	-529.727004	1095.341291	565.6142873
TCGA-D9-A6EG	<=65	MALE	3	-514.1833829	-423.7021861	-937.885569
TCGA-FS-A1ZA	<=65	FEMALE	3	-513.8138104	751.384963	237.5711527
TCGA-3N-A9WD	>65	MALE	3	-504.6356808	1411.240033	906.6043521
TCGA-DA-A1HV	>65	FEMALE	3	-482.7995491	2043.489649	1560.6901
TCGA-WE-A8ZO	>65	FEMALE	3	-482.5846497	1380.532861	897.9482113
TCGA-WE-A8ZX	<=65	MALE	3	-457.2402519	1649.577366	1192.337115
TCGA-ER-A42K	<=65	FEMALE	3	-448.2160089	149.5211446	-298.6948643
TCGA-EB-A44Q	<=65	FEMALE	3	-431.2834233	2049.363208	1618.079784
TCGA-EB-A5VU	<=65	MALE	3	-424.5906526	-27.51860461	-452.1092572
TCGA-EE-A17Y	>65	MALE	3	-420.7333658	-356.3434659	-777.0768318
TCGA-EE-A3AA	<=65	MALE	3	-415.223469	1703.214228	1287.990759
TCGA-EE-A29R	<=65	FEMALE	3	-377.6495684	-316.3739796	-694.023548
TCGA-D3-A1Q9	>65	MALE	3	-375.0775584	717.0962739	342.0187155
TCGA-EB-A82B	<=65	FEMALE	3	-361.5183472	1333.25019	971.7318424
TCGA-EE-A2MH	>65	MALE	3	-316.8894713	1952.712428	1635.822956
TCGA-BF-A3DL	>65	FEMALE	3	-316.8633169	142.6172977	-174.2460192
TCGA-WE-A8ZM	>65	MALE	3	-311.7926879	-782.4461217	-1094.23881
TCGA-GN-A267	<=65	MALE	3	-310.6935852	960.6551933	649.9616082
TCGA-FW-A3TV	<=65	FEMALE	3	-300.8464323	663.0609777	362.2145454
TCGA-DA-A1IC	>65	MALE	3	-270.7601529	516.8342119	246.074059
TCGA-DA-A1I2	<=65	MALE	3	-256.5396388	591.8955626	335.3559238
TCGA-WE-A8K1	>65	MALE	3	-254.8474404	1829.848353	1575.000912
TCGA-D9-A4Z2	<=65	MALE	3	-253.1577702	55.5439051	-197.6138651
TCGA-EB-A42Z	<=65	MALE	3	-250.7493611	413.2365981	162.487237
TCGA-ER-A2NB	<=65	MALE	3	-235.5778862	1584.343162	1348.765276
TCGA-EB-A44R	<=65	MALE	3	-234.7193287	817.3732043	582.6538756
TCGA-DA-A1HW	<=65	FEMALE	3	-201.4744705	1976.17464	1774.70017
TCGA-D3-A2JO	<=65	FEMALE	3	-190.2908168	2346.416563	2156.125746
TCGA-D3-A2JC	<=65	FEMALE	3	-174.0281217	1497.690782	1323.66266
TCGA-ER-A199	>65	FEMALE	3	-167.1788204	2444.806115	2277.627295
TCGA-FS-A1ZW	<=65	MALE	3	-160.7503023	1855.270612	1694.52031
TCGA-D9-A3Z1	>65	MALE	3	-139.288056	2086.311731	1947.023675
TCGA-FW-A3R5	>65	MALE	3	-131.5983933	735.7267957	604.1284024
TCGA-D3-A8GD	<=65	FEMALE	3	-126.2437282	2921.565031	2795.321303
TCGA-XV-AAZY	>65	FEMALE	3	-118.3086399	1415.959453	1297.650813
TCGA-D3-A1QB	>65	FEMALE	3	-106.8588505	2444.303274	2337.444424
TCGA-FS-A1ZT	<=65	MALE	3	-93.37841947	1556.432547	1463.054128
TCGA-D9-A3Z4	<=65	MALE	3	-91.79344337	1108.129532	1016.336088
TCGA-EE-A2MQ	>65	FEMALE	3	-89.51839913	637.5712306	548.0528315
TCGA-EE-A29G	<=65	MALE	3	-72.98752309	814.6068696	741.6193465
TCGA-D3-A3C7	<=65	FEMALE	3	-71.01318755	1692.596919	1621.583731
TCGA-BF-A3DJ	<=65	FEMALE	3	-64.05733614	1185.771096	1121.71376
TCGA-EE-A3AF	<=65	FEMALE	3	-51.67749713	1348.516794	1296.839297
TCGA-DA-A1HY	<=65	MALE	3	-46.30649558	56.33439038	10.0278948
TCGA-EB-A4OZ	<=65	FEMALE	3	-35.04757718	2117.390615	2082.343038
TCGA-ER-A2NG	<=65	FEMALE	3	-21.17403771	2409.312608	2388.13857
TCGA-D3-A2JD	<=65	MALE	3	37.74309925	1573.996304	1611.739404
TCGA-FR-A728	<=65	FEMALE	3	38.51751711	1871.873337	1910.390854
TCGA-FS-A4FD	<=65	MALE	3	42.36807137	60.16676646	102.5348378
TCGA-D3-A2JK	<=65	MALE	3	43.19480371	910.0572341	953.2520378
TCGA-EE-A2MK	<=65	FEMALE	3	62.35095282	1663.553003	1725.903956
TCGA-QB-A6FS	<=65	MALE	3	70.48473543	1932.938533	2003.423269
TCGA-BF-A3DN	>65	FEMALE	3	78.9726933	-107.9911698	-29.0184765
TCGA-EE-A29A	>65	MALE	3	80.33912719	-655.5443305	-575.2052034
TCGA-EE-A2MJ	<=65	MALE	3	113.575793	2493.097633	2606.673426
TCGA-D3-A51H	<=65	MALE	3	116.4079919	3317.278579	3433.686571
TCGA-EE-A182	>65	FEMALE	3	128.0654745	1105.617603	1233.683077
TCGA-EE-A3J5	>65	MALE	3	129.4724355	1414.446487	1543.918922
TCGA-D9-A6E9	>65	FEMALE	3	185.1785629	2765.470313	2950.648876
TCGA-HR-A2OH	<=65	FEMALE	3	200.9491892	3133.270852	3334.220041
TCGA-D3-A2JP	<=65	MALE	3	201.7711193	1619.67023	1821.44135
TCGA-D3-A51J	<=65	MALE	3	202.2935201	2347.302949	2549.596469
TCGA-D9-A3Z3	<=65	FEMALE	3	205.0436024	1618.845235	1823.888838
TCGA-D3-A5GR	<=65	FEMALE	3	207.1840696	1905.4497	2112.63377
TCGA-D3-A3CE	>65	FEMALE	3	209.4409754	1749.761289	1959.202265
TCGA-D3-A2J7	>65	MALE	3	214.154957	1187.510758	1401.665715
TCGA-D3-A3MU	<=65	MALE	3	229.9871953	845.438246	1075.425441
TCGA-GF-A4EO	>65	FEMALE	3	246.4071113	3006.268481	3252.675592
TCGA-D3-A3MR	<=65	MALE	3	251.8285367	2464.869963	2716.6985
TCGA-EB-A6L9	<=65	MALE	3	263.7222752	2506.712194	2770.434469
TCGA-DA-A3F8	<=65	MALE	3	265.3520231	2953.936129	3219.288152
TCGA-GN-A26A	<=65	FEMALE	3	276.8873982	1708.181111	1985.068509
TCGA-EB-A551	>65	FEMALE	3	289.2101647	2278.113451	2567.323615
TCGA-EE-A3AB	<=65	MALE	3	305.0869966	1680.55682	1985.643817
TCGA-ER-A197	>65	FEMALE	3	307.9993999	2146.772411	2454.771811
TCGA-ER-A1A1	<=65	MALE	3	325.1488828	3268.435014	3593.583897
TCGA-EE-A3JD	>65	MALE	3	336.8588926	2934.345937	3271.20483
TCGA-DA-A1I7	<=65	MALE	3	338.738692	532.5739498	871.3126418
TCGA-D3-A3CF	<=65	FEMALE	3	384.8750774	2222.119259	2606.994336
TCGA-GF-A3OT	<=65	FEMALE	3	392.5512705	1163.426962	1555.978232
TCGA-GN-A26C	>65	MALE	3	407.1949222	2469.194703	2876.389625
TCGA-DA-A1I1	<=65	MALE	3	411.1273021	1695.953353	2107.080655
TCGA-D3-A2JN	<=65	FEMALE	3	438.6860822	1571.052379	2009.738461
TCGA-D3-A2J9	>65	MALE	3	469.8758687	3197.337728	3667.213596
TCGA-DA-A1IB	>65	FEMALE	3	487.9524692	3409.571067	3897.523536
TCGA-BF-A1PX	<=65	MALE	3	503.7113322	2172.1567	2675.868032
TCGA-EE-A3JB	<=65	FEMALE	3	526.39709	1122.971762	1649.368852
TCGA-WE-AAA3	>65	FEMALE	3	546.7908383	1364.138265	1910.929104
TCGA-WE-AAA4	<=65	FEMALE	3	588.1569201	2798.965102	3387.122022
TCGA-EB-A5VV	>65	FEMALE	3	600.2580084	3737.675755	4337.933763
TCGA-EB-A57M	<=65	MALE	3	641.1059279	808.7787721	1449.8847
TCGA-ER-A3ET	<=65	FEMALE	3	649.8773311	1209.098175	1858.975506
TCGA-EE-A2GP	>65	MALE	3	652.0980013	1031.432792	1683.530793
TCGA-ER-A2NH	<=65	MALE	3	685.8333775	2861.588435	3547.421813
TCGA-FS-A1ZM	>65	MALE	3	718.3161678	1847.100444	2565.416612
TCGA-DA-A1I4	<=65	MALE	3	849.1106379	1579.930243	2429.040881
TCGA-D3-A3C8	<=65	FEMALE	3	883.0075941	3437.217825	4320.225419
TCGA-D3-A8GB	<=65	MALE	3	898.0578448	2400.359329	3298.417174
TCGA-FR-A7U9	<=65	FEMALE	3	900.5258033	1974.135323	2874.661126
TCGA-WE-AA9Y	<=65	MALE	3	913.9319833	1103.980792	2017.912776
TCGA-D3-A2JA	>65	MALE	3	988.3906862	1709.756112	2698.146799
TCGA-FS-A1Z7	<=65	MALE	3	1017.84046	851.5797346	1869.420195
TCGA-EE-A2M8	<=65	FEMALE	3	1142.444577	3164.376246	4306.820823
TCGA-D3-A51F	<=65	MALE	3	1189.669944	3368.393357	4558.063301
TCGA-D3-A1Q4	<=65	FEMALE	3	1421.976378	450.7710263	1872.747404
TCGA-EE-A3JE	>65	MALE	3	1537.400119	2871.555451	4408.95557
TCGA-DA-A3F2	<=65	MALE	3	1820.581084	3228.953567	5049.534652
TCGA-EB-A5FP	<=65	FEMALE	4	-1353.682235	-553.8301991	-1907.512434
TCGA-WE-A8ZT	<=65	FEMALE	4	-1185.308561	-150.9685646	-1336.277126
TCGA-DA-A95Z	>65	MALE	4	-1051.423334	190.4821883	-860.9411459
TCGA-FS-A1Z3	>65	FEMALE	4	-522.7125074	-157.6552714	-680.3677788
TCGA-ER-A19T	<=65	MALE	4	-167.8394488	1055.454561	887.6151123
TCGA-D3-A51N	<=65	FEMALE	4	-146.0134058	1608.049258	1462.035852
TCGA-DA-A1I0	<=65	MALE	4	-117.8158706	1500.653222	1382.837351
TCGA-EE-A20I	>65	MALE	4	46.06560138	629.2236132	675.2892146
TCGA-WE-A8K5	<=65	MALE	4	125.2612327	776.4510751	901.7123078
TCGA-D3-A5GS	<=65	MALE	4	169.1105239	1206.864879	1375.975403
TCGA-ER-A3PL	<=65	MALE	4	208.587664	342.3435953	550.9312592
TCGA-GN-A263	<=65	MALE	4	274.1269386	815.3711519	1089.498091
TCGA-ER-A19J	<=65	MALE	4	312.135661	372.9172954	685.0529564
TCGA-BF-AAP0	<=65	FEMALE	4	574.6655449	2553.455508	3128.121053
TCGA-DA-A1I5	<=65	FEMALE	4	647.6255356	2247.767281	2895.392817
TCGA-FS-A1ZH	>65	FEMALE	4	858.5954392	2014.194332	2872.789772
TCGA-D3-A1Q8	<=65	MALE	4	922.4621682	1162.22621	2084.688378
TCGA-D3-A8GE	<=65	MALE	4	1006.74815	1539.466236	2546.214386
TCGA-ER-A19A	>65	MALE	4	1722.983865	3176.64467	4899.628535
