# Supplementary material for: HLA-DRB1: A new potential prognostic factor and therapeutic target of cutaneous melanoma and an indicator of tumor microenvironment remodeling
Source: PLoS One. 2022 Sep 21;17(9):e0274897. doi: 10.1371/journal.pone.0274897 (PMC9491554; doi:10.1371/journal.pone.0274897)
Supplement: S5 File — (ZIP) [file pone.0274897.s007.zip]

Archive with 16 entries (13 files):
- Step 5.Differentiation analysis/
- Step 5.Differentiation analysis/input files/
- Step 5.Differentiation analysis/input files/mRNA.txt
- Step 5.Differentiation analysis/input files/scores.txt
- Step 5.Differentiation analysis/output files/
- Step 5.Differentiation analysis/output files/Immune.all.xls
- Step 5.Differentiation analysis/output files/Immune.Diff.txt
- Step 5.Differentiation analysis/output files/Immune.Diff.xls
- Step 5.Differentiation analysis/output files/Immune.diffExp.txt
- Step 5.Differentiation analysis/output files/Immune.heatmap.pdf
- Step 5.Differentiation analysis/output files/Stromal.all.xls
- Step 5.Differentiation analysis/output files/Stromal.Diff.txt
- Step 5.Differentiation analysis/output files/Stromal.Diff.xls
- Step 5.Differentiation analysis/output files/Stromal.diffExp.txt
- Step 5.Differentiation analysis/output files/Stromal.heatmap.pdf
- Step 5.Differentiation analysis/R language script.txt
