# Supplementary material for: HLA-DRB1: A new potential prognostic factor and therapeutic target of cutaneous melanoma and an indicator of tumor microenvironment remodeling
Source: PLoS One. 2022 Sep 21;17(9):e0274897. doi: 10.1371/journal.pone.0274897 (PMC9491554; doi:10.1371/journal.pone.0274897)
Supplement: S5 File — (ZIP) [file pone.0274897.s007.zip › Step 5.Differentiation analysis/output files/Immune.all.xls]

gene	conMean	treatMean	logFC	pValue	fdr
LIMS1	7.4524220320197	9.50598147783251	0.3511262139113	0.0169469486808091	0.0353606852287756
QRSL1	3.08302183054187	3.48474683152709	0.176708742389524	0.0580172680030941	0.0974521303779085
SIAH1	2.50062146551724	2.06586523596059	-0.275540539474375	0.00941011940050306	0.021515728789747
KRT18	10.0028813004926	10.2592823134483	0.0365141870409702	0.185018879912261	0.251231029759208
MAB21L4	0.734469139256158	0.56046453073399	-0.390078798975657	0.0351818024339476	0.0647643020616127
ALDH16A1	9.64021837093596	10.8214614995074	0.166757624466312	0.00140335942352897	0.00430719434435083
FAT4	0.33965278137931	0.349434093285714	0.0409597064476079	0.0332522590437371	0.0617469510095404
BAG1	7.11262049261084	7.05452278817734	-0.011832694605209	0.824613795389856	0.850521883216674
DNMT1	14.8130150295567	13.795151320197	-0.102704033717844	0.326913756699771	0.3991506706688
CAMK4	0.602776563768473	0.638174743251232	0.0823281874920241	2.35715444026811e-08	1.85497805951534e-07
CAMTA2	10.1228605221675	10.6406185960591	0.0719649998416161	0.0383115476510872	0.0694847487120734
GARNL3	0.847696805418719	0.638390933891626	-0.409108186969595	0.0036269691393429	0.00965989752482776
H3C12	0.118578066305419	0.101814020344828	-0.219900933438404	0.481781120317779	0.546075681267355
UTP14C	4.96164621083744	4.17554749704434	-0.248853491918253	0.0114902940284366	0.0255564593518565
ZCCHC2	1.76124521428571	1.88769244433498	0.100027943777023	0.0542077874525828	0.092326946228369
SPATA2	7.75186246305419	7.30193150738916	-0.0862648377921915	0.438454430929397	0.50613278013172
ARMCX1	15.9241114172414	13.210852582266	-0.269489294686888	0.00936387832505039	0.0214246303870388
PLEKHJ1	10.1284570935961	9.78286196059113	-0.0500859294912352	0.709131096130774	0.749652873052532
PDE8B	0.566854550837438	0.458877303502463	-0.304870150171458	0.0356312338912303	0.0654208014721232
UQCRC2	28.0795864236453	24.8124322610837	-0.178458523101494	0.000554817218786842	0.00193925413059263
BTG1	32.290740546798	37.3386848866995	0.209550587312679	0.000794590795021406	0.00264219193359402
B3GALT6	11.96884391133	11.8514772940887	-0.0142169037473998	0.663728706608451	0.710062483731118
HMGB1	26.8048513842365	25.4633094433498	-0.0740741991032499	0.357419492081554	0.429544789317213
HOXC8	2.71066884945813	2.42256594722167	-0.162112936908037	0.178653018213609	0.244196196137675
CD3G	0.270075943763547	3.26919431906404	3.59749808585363	1.41559383822464e-55	1.97504831970634e-53
USP36	10.371989546798	9.12623032512315	-0.184601687643472	0.00350142290768752	0.00938148798270987
NOP9	9.0056255270936	8.29601691133005	-0.118407653553367	0.0642074040761623	0.105975843523859
IRGQ	4.92147439408867	4.0669082955665	-0.275158128470884	2.43972204192663e-07	1.70640402243161e-06
STAP1	0.112939011128079	2.15782687093596	4.25596330798015	5.88410324596602e-43	2.38101748871507e-41
LMBRD2	1.89502827389163	1.97143900773399	0.0570297035003365	0.98042995212673	0.984398709054379
FCMR	8.88649171034483	19.3741561940887	1.12444760145744	3.35177418332131e-13	3.70104397455941e-12
WIPF2	7.64145121182266	7.43531951231527	-0.0394519115505383	0.252438860812855	0.323618501313876
LINS1	2.08489496059113	2.21507117832512	0.0873783577212823	0.147350293801413	0.208670948950743
AIFM3	0.342476659655172	0.409459770344828	0.257716043825958	0.190402974264865	0.257237990448215
SMAGP	1.57285467847291	1.76608445566502	0.167168954256779	0.016985990763805	0.0354267144644043
RBFA	6.76580336453202	5.77315911330049	-0.228900260670731	0.00185348645570838	0.00547663745593603
PACS1	11.4342093596059	15.0809528669951	0.399370974695689	1.19855272266529e-10	1.14503674517681e-09
C15orf39	12.9782272261084	12.8266613054187	-0.0169476350533557	0.875651765742791	0.895098813276268
TFF2	1.62264096650246	0.979698319014778	-0.727934347429232	0.452254713067106	0.518710363659943
OGG1	2.3966133817734	2.47148496847291	0.0443809377926689	0.419209041548111	0.487784371687551
DNAJC24	1.37820666945813	1.21286978374384	-0.184367576106272	0.0324900807288241	0.0605583274814737
CORO6	0.346854895251232	0.325110707487685	-0.0934011740238179	0.328167393174456	0.400389435769494
CAPN11	0.202899113256158	0.216699842507389	0.0949355449136493	0.0058170499673396	0.0143672445625201
MCIDAS	0.528883125	0.370003787965517	-0.515408903635027	0.00144012999255806	0.00440491005259709
DESI2	13.1386016650246	11.2620457832512	-0.222342817541428	0.000436327333995722	0.0015752475233258
CPNE1	48.3377811231527	43.2291981674877	-0.161145172971291	0.499141970951448	0.562705795717843
TRIM37	6.44797023448276	5.69358726009852	-0.179507171096445	0.00915829250334461	0.0210585699209953
SMG9	6.09380709852217	6.45076920689655	0.0821273698326634	0.251039124674085	0.322070693092404
BTG3	14.3491965862069	13.1874328522167	-0.121806214515502	0.138580705099597	0.198561185719298
FLT4	0.791569374876847	1.59013742453202	1.00636375103353	3.05572074648252e-07	2.10970740610242e-06
CD28	0.408375556128079	1.88262070990148	2.20477395115669	1.2101463590946e-38	3.94372270893262e-37
GID8	19.5841342512315	16.3821060098522	-0.257564517712628	7.30034837091845e-06	4.05898157244009e-05
TYW3	6.30133437093596	5.28616607684729	-0.253435614935634	0.000298166083519604	0.00113358970271404
DDIAS	1.61963058133005	1.34453302384236	-0.268559598374153	0.0226824642636897	0.0449155716067209
CCL20	1.59491890346305	3.45287266231527	1.11431406094299	0.0220849519825806	0.0439612767358983
DNASE1L3	0.215786616172414	1.86720117500985	3.11320008222236	1.56406787246487e-25	2.8815852935068e-24
ZNF200	1.50704045024631	1.42284646502463	-0.0829381471271735	0.436457473638419	0.504044783748317
ARHGEF12	5.85095282167488	5.09648915221675	-0.199167833622904	0.0210269513548951	0.042262152828251
TBC1D9	4.22199326699507	5.42057438522168	0.360521455322091	7.8100231652142e-05	0.000351267462306511
ZNF691	5.73582857635468	5.51152678325123	-0.0575498832947812	0.347346804956548	0.41932069450996
AC011005.1	0.281828828669951	0.253053520344828	-0.155376650028749	0.224176317752697	0.293683255084079
PKMYT1	6.43924081970443	5.68579054630542	-0.17952965215232	0.0749891400110101	0.119986207299901
ZNF440	1.97652322596059	1.7079830717734	-0.210671232111517	0.00384878935704319	0.010159772299613
SART3	9.71896779310345	9.11196699507389	-0.0930405785626722	0.044906529479358	0.0788616829482786
ZNF786	3.15414075566502	2.72049591773399	-0.213377379257559	0.00162341675466998	0.00488959838364059
CACNA2D4	0.811025183596059	0.970022016453202	0.258270779249923	1.35764385665303e-13	1.52169722309713e-12
CENPA	5.1200795320197	4.64167490492611	-0.141520737999731	0.155304789290664	0.218136781434475
PPFIA4	1.02836077364532	0.694708834679803	-0.565866135933178	2.07785141817635e-05	0.000105981499981165
PCYT2	9.13593723152709	9.06556760591133	-0.0111553870555747	0.733830281298776	0.771016848738297
DEK	30.373265270936	29.1998903054187	-0.0568390640682184	0.694705034643618	0.737136911512051
TRAPPC11	7.55375549408867	7.14142531527094	-0.0809820441941707	0.402368179055791	0.472457209632091
GRAMD1B	1.045546103	1.37938262123153	0.399766017088607	5.06571772438646e-10	4.60939016307284e-09
DGUOK	39.5023016009852	37.2513974876847	-0.0846421649897806	0.112743062653489	0.167861336280662
NEK4	2.99337274039409	2.9665863591133	-0.0129681559876624	0.529694536481041	0.590341872327098
PNOC	0.11704101708867	1.19750427430049	3.35494468863691	1.71429044254157e-36	5.05753440251141e-35
ITGA6	23.9331705157635	22.6117932315271	-0.0819361189285042	0.979755265310407	0.983795038876047
BDH2	7.16185672660098	6.28679983743842	-0.188007827204999	0.0460938598634154	0.0805244761980678
VPS29	14.8025841428571	15.2786992463054	0.0456726700583263	0.225145057912435	0.294692944950567
PRDX2	53.0300317334975	50.1158165369458	-0.081543622382207	0.754305428454076	0.789063332451882
GLT8D1	16.5779756650246	15.4186331330049	-0.104592974716676	0.123073873630685	0.179942305797336
TRMT12	11.8666413763547	9.4059913320197	-0.33525975797626	7.72763292944283e-05	0.000347867130037382
PIGF	2.67906140049261	2.29698810689655	-0.221984259293247	6.42375004538343e-05	0.000295060727393229
PHLPP1	10.924645446798	8.4948733546798	-0.362922114284145	0.000142236879577383	0.000595536344188643
KLK10	3.69763547433498	2.92226314647783	-0.339516908855421	0.553054395466378	0.610634784673701
LRRC8E	0.128673349305419	0.0868841221428571	-0.566548817643446	0.0192938454489053	0.0393027592369526
ADAM10	9.25888218719212	8.41262222216749	-0.138282469337401	0.151408270914651	0.213537157063371
ARSD	6.25623626650246	5.99023066699507	-0.0626834387657942	0.851048768734564	0.873884330606467
CTH	3.75141852167488	3.10941563980296	-0.270792747629081	0.00434133145196782	0.011205972917259
SCARA5	0.768566951083744	1.41741462383251	0.883018992931577	2.32673614671465e-05	0.000117601146977721
KDM6A	3.21972861871921	3.38259242216749	0.0711902603033181	0.294240842975103	0.366610404726375
NBAS	7.1282167044335	6.48588665024631	-0.136237385858842	0.0780824961357401	0.124134949939715
TRIM56	6.69738646995074	7.8318791182266	0.225760277139651	0.00020116798730315	0.000803831748788303
AKT1	19.1863733743842	17.9147189211823	-0.0989366296915151	0.10914350203403	0.163556507747124
THRA	10.3305350640394	8.69655295073892	-0.248399400776367	0.000683485776897131	0.00232409456607265
EMILIN1	52.9434675334975	63.431171773399	0.260739306266211	0.000704914187744561	0.0023854524079461
C1QL4	1.28399621359113	1.04962984096552	-0.290760306609873	0.0798101189033219	0.126406117702071
MARCHF3	1.55155324064039	1.7708721270936	0.190746837332775	0.030099427626312	0.0568700428306987
EPGN	0.354849894655172	0.237948218650246	-0.576561223942576	0.037877039671608	0.068892594970331
GPSM3	28.482310591133	47.6529415123153	0.742499083459687	9.38657695831877e-18	1.27508936896269e-16
WDR90	2.98110666108374	2.1784591320197	-0.452539945981176	9.69830469042685e-08	7.10996677742623e-07
SWSAP1	2.53149491182266	2.48918872758621	-0.024313966469085	0.889670870894888	0.907075560993083
ABAT	0.715451365812808	0.900402440935961	0.331716267549731	2.63321882119015e-05	0.000131552901495788
ADAP2	2.13315413399015	5.90072382463054	1.46790372317238	1.8618786724126e-38	6.00915733452876e-37
MPDZ	3.85959864384236	3.51520812561576	-0.134840720991895	0.0809840456361014	0.12788261108818
ANKLE2	4.576592408867	4.30046291133005	-0.0897818482428665	0.0664299339034777	0.108932729518019
MATR3	0.462708165519704	0.343447485071429	-0.430013038466335	1.40243235671594e-05	7.40993253879815e-05
USP53	4.29747491719212	2.7843910137931	-0.626127395246798	0.266007867180402	0.338036942411224
VAV3	2.64121306640394	3.9432576226601	0.578187280048954	1.63915753330462e-06	1.0154891767383e-05
ZNF384	6.54011533990148	5.3826344453202	-0.281003629060274	5.18545893414105e-07	3.48489899467563e-06
TRPA1	0.138580841118227	0.0963495457044335	-0.524378048602928	0.905734107923448	0.920999995206835
IVL	14.4065158205714	11.0805511137192	-0.378691827009181	0.320092821115536	0.392647975640763
ZNF324	2.22544530837438	1.85925235369458	-0.259371447641203	1.3956910289637e-06	8.7764721323661e-06
PUS3	5.71476738029557	5.19397418226601	-0.137855931891505	0.0789439358670603	0.125340810455596
DCBLD2	15.3646508610837	13.0815505073892	-0.232081435964241	0.328586079813064	0.400827135975973
MSRA	5.51721546847291	5.50905881970443	-0.00213445785357713	0.723662225994755	0.762666760167893
KCNMA1	0.652833263369458	0.796405263349754	0.286788187851811	8.70904771878694e-20	1.27764496325775e-18
VANGL1	5.07097317536946	4.67634878275862	-0.116880106346138	0.0417523809049361	0.074405453677583
HOXA4	1.78001112689655	1.63608382967488	-0.121639588552403	0.911433715800955	0.925740743871843
SERTAD1	7.93822633004926	9.26501483251232	0.222976589689986	0.00352047669279997	0.00942876721123031
LAMA1	6.04977389931034	4.01990125186699	-0.589721162657452	0.00319154429765129	0.00867090148534308
ARHGEF39	0.941322748768473	0.926223976847291	-0.0233283566105155	0.925868317708287	0.938054481647867
ATP7B	1.69088884187192	1.12873770492611	-0.583071548010302	1.08985663889854e-06	6.97779150162861e-06
OTULINL	0.853174198906404	2.60010711423645	1.60765881538419	1.99792768372536e-33	5.10691667859112e-32
TPSD1	0.410835637906404	0.279223015349754	-0.557143470940197	0.907093027973131	0.922101094161515
ANO8	2.80188802660099	2.59453262955665	-0.110924621981092	0.399995901304484	0.470042560280072
ASAP2	5.26586663103448	4.26775791428571	-0.303192640038704	0.00042942643457511	0.00155284494187339
FADS1	7.95780519014778	6.74701688522167	-0.238120809425777	0.0029880849014205	0.00821984168610108
DCLK2	2.87279284187192	2.54861622758621	-0.172739815674828	0.186142908483567	0.252399080403816
RPP14	2.49281722610837	2.23223975665025	-0.159285117948739	0.00142405808092991	0.00436372316082709
TUBB8B	0.125292512541872	0.123210989339901	-0.0241692645190716	0.241237789419395	0.311645346400789
FITM2	8.38370372413793	6.33844083743842	-0.403459731266612	6.23991769377347e-09	5.18792412106778e-08
CLDN4	1.27290962551724	1.02931622258128	-0.306443724344246	0.156290693826289	0.219130932873466
FAM209B	0.150981912118227	0.215401763004926	0.512654335337237	5.55153157718129e-05	0.000259265041648418
ARPC1B	141.328220591133	146.649077339901	0.0533184206964181	0.166153613923171	0.230498343333708
PLEKHS1	0.267023420600985	0.780773907586207	1.54793855465965	0.000156957856460706	0.00064805595851871
MAGEH1	17.4884581034483	16.7742769704433	-0.0601525148582081	0.728740288176896	0.766992567958616
ITGA10	16.2673308702956	10.3974190896552	-0.645752095958749	0.409535459773132	0.47915076416853
TRIM52	1.47143835453202	1.38471287004926	-0.0876402479445444	0.471112031501654	0.536251767649626
MAT1A	3.36259888549754	3.83963061864532	0.191390832726979	0.199134361766284	0.266698345170833
TBC1D1	6.13594090295566	7.88490542364532	0.361808862667981	5.83972774782735e-08	4.38929929598202e-07
CCDC121	1.27747172482759	1.08402286541872	-0.236896171396195	0.0208392836738213	0.0419479058501897
CEP131	8.84604107192118	8.68555326748768	-0.0264141894825838	0.792502954788194	0.821895824733494
WNT10A	0.278593130793103	0.825889951773399	1.56778987197129	1.14536861113652e-27	2.2862991322746e-26
STK40	13.5967575123153	15.0238711625616	0.14399395061075	0.00359763892584262	0.00960087184154932
SCG5	0.413439708226601	0.940907547980296	1.18637601608524	0.000173505599569685	0.000707438051944098
MSX1	3.82633013472906	3.33537394561576	-0.198112836088118	0.110647872009752	0.165440678466021
PEX16	9.71874752216749	10.4603852463054	0.10609367826358	0.026739363896467	0.0515319482056517
TEPSIN	3.03667824827586	3.02047896009852	-0.00771671846532773	0.271131289761865	0.34324503734125
PAPPA	0.256620447413793	0.316455929921182	0.302368473621572	0.0103408385878852	0.0233724590020477
GADD45A	14.1457756059113	13.3278654137931	-0.0859255437603359	0.611793720713856	0.663995226905549
CIP2A	2.88825486339901	2.70004351103448	-0.0972153967407212	0.281202082016879	0.353322766091377
CALML6	0.178553990660099	0.123199926719212	-0.535358980443182	0.0204805177220398	0.0413188815136317
EIF2D	10.0926160310345	8.87244096059113	-0.185897198657029	0.00200782204176884	0.00586154499290581
OPA1	10.2173324926108	8.94825746305419	-0.191339919443292	0.00250903176957654	0.00710185366054695
IFNGR2	41.7357505418719	47.4603681280788	0.185439575498846	0.00148785457510957	0.00453741443055956
LSM8	5.80692725615764	5.39228149261084	-0.106879150079318	0.263110308608115	0.335022290474103
SAMD13	1.32330695536946	0.875738197192118	-0.595576204890965	0.0166374369971534	0.0348190361156051
IGSF3	44.7640318837438	34.1989000960591	-0.388390059357484	9.50909526644994e-05	0.000419239045420772
CATSPERE	0.266316405665025	0.231609474581281	-0.20144703272668	0.034749869135947	0.0640572181677504
ATRAID	53.5298137438424	51.3078611330049	-0.0611627475647269	0.161544844409005	0.225130750807847
EHBP1	11.9354700783251	9.44720775369458	-0.337295498077682	0.00611732745703366	0.0149763268067097
ZC3H8	1.84073406502463	1.47758083054187	-0.317044157668377	0.000198491517334818	0.000794321895184509
TRMT44	1.47966374285714	1.40827421921182	-0.071341074220265	0.398104147449345	0.468312572539656
CYLD	2.60040854039409	4.81502547684729	0.888805134106786	3.88609444110905e-17	5.17399094872909e-16
PUS1	4.6561045320197	4.43091118374384	-0.0715200391457746	0.443973064163138	0.511225517658276
PDPK1	3.16570909359606	2.82180213251232	-0.165911859723182	0.000462037116586991	0.00165557119838581
F7	0.192941079773399	0.119512751389163	-0.690995790960508	0.00717805465349769	0.0171255546898732
BLACAT1	0.37635319637931	0.259947495236453	-0.53386697039461	0.241219255122313	0.311645346400789
TFEC	0.212463810305419	1.2183022173399	2.51958303077821	8.68123209201136e-39	2.85691456118919e-37
MT2A	252.760552236453	313.975271807882	0.312879616273608	0.0136110650121612	0.0294327744224874
TMTC4	3.47199760837438	2.6185094679803	-0.407020132728193	8.56437309897969e-07	5.57933916769134e-06
PAFAH1B3	31.8709105940887	29.0778296157635	-0.13232064963866	0.0187412091210463	0.0384468915557197
PTPRD	0.249204835182266	0.240794642866995	-0.0495287646677127	0.215591132777798	0.284439828998209
KLF14	1.06125546928079	0.926846178940887	-0.195370157297923	0.663086102871469	0.709545039694851
TIAM2	1.14368776650246	1.2612504646798	0.141161559235469	0.0971707697794134	0.148879580236269
MRE11	3.2806525862069	2.96463919458128	-0.14612628858565	0.177834849589388	0.243375904301651
RGS20	13.01058927867	10.8305882652217	-0.264574701120679	0.325663148512004	0.397877607513434
ASS1	3.55141691280788	3.9922512044335	0.168807769098578	0.000172337462901641	0.000702889152894208
KCNJ4	0.196124665187192	0.0780155897192118	-1.32993663517977	0.0161314675572608	0.0339884971624903
RPS16	346.583061133005	288.19538270936	-0.266153924365417	7.86541062813698e-05	0.000352929011568733
BICD2	9.99011218719212	8.44997492118227	-0.241553819715542	0.00272763124472487	0.00762871014655354
PPP1R15A	37.5540412315271	36.7508160098522	-0.0311918823890664	0.829226473376702	0.854687140008276
DCBLD1	1.38567638059113	1.45822419655172	0.0736221848039394	0.306077175554049	0.378470983139857
COQ10B	11.3793178374384	12.2856112906404	0.110555568971352	0.042522794565444	0.0755071338207022
CRY2	4.25002309950739	4.44738355172414	0.0654861485800047	0.0522287188372515	0.0893767037314612
LOXL1	3.9612575408867	5.98971026995074	0.596527718662078	4.52500414402455e-13	4.96786110697253e-12
KIAA0825	0.123857053172414	0.122722060019704	-0.0132814214159076	0.774306959430529	0.806647539442522
ALG5	15.9120066502463	14.1463011871921	-0.169690901253904	0.00253722189629897	0.00716650149283602
TMEM14A	27.5816012315271	23.9678820541872	-0.202603784552259	0.0105058329299162	0.0236814416464654
ZFP37	0.452032033546798	0.358595897280788	-0.334066031462345	0.0898963011825435	0.13957007743584
SELE	0.459145157009852	1.09247962455665	1.25058413933112	2.03992424248223e-09	1.77305290745016e-08
RSPH9	1.06132376896552	1.00737772960591	-0.0752600916545227	0.68846678954702	0.731734976923725
NEK9	10.457083164532	8.90525358817734	-0.231751891516983	0.000495379240672535	0.00175997600784295
SFRP5	1.98655816038424	1.60626493870443	-0.306561159941206	0.475557883510279	0.540669068138246
GJA3	3.23778973659113	2.37079444193596	-0.449638719083951	0.00370624773191211	0.00984364519880723
GFPT2	4.65573440591133	6.09788998472906	0.38930136249229	0.0253224309806593	0.0492119327560869
MXD3	1.98608895566502	1.9101027182266	-0.0562800185838733	0.628506035318414	0.678778409696407
CERS5	8.32151886699507	8.10021315270936	-0.0388870049182866	0.232340588441126	0.302074339116719
ACBD7	0.254743572172414	0.215109745172414	-0.243972858960798	0.0491714092486322	0.0851126719405763
FAM216B	0.0621872664778325	0.206285872054187	1.72995391029748	8.64568005462989e-05	0.000385186078698337
ZNRF1	2.13897422758621	2.38495182463054	0.157041024849366	0.00653939484912035	0.0158359527407554
KCNE4	2.16234803423645	3.26699634236453	0.595366093166076	9.85390894707698e-09	8.05758586307381e-08
GTF2A2	12.8900425418719	12.2790887487685	-0.0700535252053469	0.133471522618337	0.192496777640789
COX14	25.5485242118227	27.5492986945813	0.108775635919287	0.00527668135504991	0.0132079742234234
PEX1	3.52313577389163	2.85630935566502	-0.302707833721599	0.00018128190616536	0.000733340335602184
WBP11	30.5197057783251	25.6335847635468	-0.251705805716086	0.000171176726031781	0.000698580459619035
CPEB1	2.38237512248768	1.94452836975369	-0.292980310867447	0.008189596329246	0.0191634264909016
TNFRSF25	0.605524599605911	1.57046974591133	1.37493867455474	2.68501116545545e-20	4.01373209264624e-19
CTTN	45.2122240591133	40.8658819261084	-0.14581601816502	0.000124642233548567	0.00053133611589736
SPIN3	1.66007232940887	1.24644048413793	-0.413432103494546	6.87395117678146e-05	0.000313695748081127
UNC5C	0.454755189325123	0.632743587403941	0.476530880364699	0.109518069658818	0.163989382337642
IL36B	0.205066245546798	0.181934366187192	-0.172671955699736	0.984054410278341	0.987667648652536
MOV10	8.66655593103448	11.3787925960591	0.39281679253368	4.68005447611803e-11	4.57552187249087e-10
RAB3A	6.57511003743842	5.02202291921182	-0.388746426049657	0.000908417233237185	0.00297054209520968
CLIC3	2.70584789551724	3.33244294650246	0.30049943266037	3.72955395520006e-24	6.52988832365354e-23
RAC1	115.675535763547	108.23605408867	-0.095902631188479	0.151891223160784	0.214128096307288
MYRF	1.25849919655172	0.714134072167488	-0.817437437808334	0.00632519336258758	0.0153979716282257
ZNF683	0.180544411339901	1.27033252118227	2.81478051688131	1.9032501653126e-41	7.12070746206619e-40
HOXA2	0.449148352522168	0.318518826522168	-0.495813394459141	0.865660976640969	0.886848946086059
ANKS6	3.57012254827586	2.58746451019704	-0.464434522490471	6.42905600675675e-11	6.23088105314761e-10
SHFL	7.65377486206897	10.0166304285714	0.388153901388229	4.32914889938352e-09	3.65142445581504e-08
CSRNP1	5.93876662660099	8.20803539901478	0.466873612192792	1.64127350227478e-08	1.31008446301957e-07
ARHGAP35	11.0262979261084	9.68646219704434	-0.186906739098943	0.00114806842819948	0.00363270222709753
MAP3K8	1.59822238261084	1.92962342906404	0.271851165152611	2.65996391427244e-21	4.14756189380268e-20
RPS5	207.635777931034	157.563163152709	-0.398124772238998	2.96122069790664e-07	2.04974625466468e-06
H2BC6	0.32258219773399	0.211894716206897	-0.60631920981958	0.000281199512515855	0.00107919377382159
MAGI2	1.38001791078818	1.1647862553202	-0.244621754680492	0.0558140682312674	0.0945099405675848
H2BC8	0.810175752857143	1.25732497586207	0.63405077224835	6.42022569560868e-07	4.26338636425298e-06
MAGT1	20.8392772315271	21.5066905517241	0.0454802985076563	0.343886012827025	0.415779856996315
LRRTM4	1.39203698371921	0.963347638857143	-0.531069125398491	0.221274798965559	0.29063848594549
RUNDC3B	0.123586997605911	0.17117654320197	0.469958051222613	0.00210121975614092	0.00609304816206432
SATB1	2.2827740791133	2.73155767669951	0.258935799362908	0.000472411789400492	0.00168732893526138
PDK4	8.80550139812808	8.86716262960591	0.0100673801882318	0.00368628289564238	0.00979644307623691
AFAP1	6.46791715369458	6.19832638571429	-0.06142247470701	0.511575997909702	0.573873443551302
CCN4	1.43608335418719	1.95527463300493	0.445231769578301	1.75091828651681e-11	1.77262279135345e-10
SNX25	6.09098183152709	5.04725907241379	-0.271174659984863	0.028837804977311	0.0549436073778241
PARPBP	1.47840256453202	1.2783266264532	-0.209782656690279	0.0201484716966051	0.0407287397984197
NPR2	6.46192519990148	5.87979180541872	-0.13619897845962	0.258092158991399	0.329729719337161
MCUR1	10.3839556995074	8.67812263546798	-0.258901254620811	7.59213368863999e-05	0.000342387589578578
TTC23L	0.314130678448276	0.239951156891626	-0.388624076690042	0.0184031233953715	0.0378693247438325
TFDP2	3.63137065270936	3.0991832182266	-0.228626146000154	0.0243964511257709	0.0476961124476099
UNC45A	19.442977182266	18.2182853743842	-0.0938619614248859	0.0918353526558354	0.142004469345678
HCN1	0.697340140270936	0.409127330024631	-0.769312614782316	0.0228930561777187	0.0452656620083207
ERLIN2	7.22508966009852	6.51885053596059	-0.148397893373755	0.0358545313436194	0.0657496704294138
FOXO3B	0.745119752167488	0.571155823497537	-0.383587910135402	0.000209402255221027	0.000833501874124944
ESYT2	25.0196840935961	24.3036891231527	-0.0418882526350455	0.427043785829475	0.495180024880962
FAM20C	14.1247954591133	16.4799770029557	0.222484253268024	0.00139925312676057	0.00429656038052065
SEC11A	24.127494679803	21.1706338866995	-0.188613651726638	0.000237614454642807	0.00093194963557416
TOX2	1.23485342024631	3.67780279655172	1.57450432367556	6.40127093389557e-37	1.9223906477264e-35
CHRNA3	0.191226995004926	0.167528728729064	-0.190877681202096	0.503718179608605	0.567101058895323
AGL	3.0358683817734	2.65802523743842	-0.191754442152393	0.044367291437491	0.0780785049945808
QRICH1	14.44554591133	14.2283561083744	-0.0218557379465105	0.554349822428517	0.611812913777815
METRN	27.2781585615764	23.4577399408867	-0.217682234943959	0.0376064529504918	0.068474827463144
SMIM27	1.25374825862069	1.41479319310345	0.174343486005323	0.00792736739925399	0.0186213888014044
POLR2E	39.2874393596059	38.3816243940887	-0.0336523693901407	0.345181221484312	0.417119927874493
TSTD2	1.9040605182266	1.60206960935961	-0.249142499966471	0.00315678075988464	0.0085903944530465
SPTA1	0.115816525413793	0.446646877615764	1.94729355588375	3.16129933943487e-10	2.92824642824278e-09
GTF2IRD1	5.38320255172414	4.1541186226601	-0.373922296564904	5.95792335855123e-06	3.36995039968054e-05
PENK	0.121981587073892	0.156523200374384	0.35971312222072	0.505613376602348	0.568756661309469
SGO1	1.69018425108374	1.56166723300493	-0.114093456408747	0.135010821093053	0.194444616959178
SLC33A1	4.2923427408867	4.09631378325123	-0.0674390470031065	0.757520749464036	0.791932010484023
GGT1	1.5060934653202	2.10444271871921	0.482626937463992	8.6137706436359e-15	1.02099861947663e-13
BCDIN3D	1.20284924137931	1.22514466600985	0.0264962795612338	0.338309357534017	0.410185166543915
PRDX3	29.430259773399	28.2381869704434	-0.0596528131229102	0.536363047846221	0.596285413583357
SOCS7	4.73368472216749	3.44865589310345	-0.456929437520616	8.67549268248103e-13	9.408870363494e-12
USP30	3.56258932019704	3.15102922610837	-0.177103049889123	0.00335233841264252	0.00903081671338172
GIPC3	3.99080350394089	4.14958393251232	0.0562874422970132	0.0995816403599814	0.151774748632407
C9orf16	30.5720238522167	32.2488768029557	0.0770368526903136	0.466439997739097	0.531973546467768
MRPS12	20.3956655665025	18.7561445221675	-0.120899286347694	0.0363802039228072	0.0665405505041758
CDK5R1	14.1392366246305	12.0857475014778	-0.226397525038354	0.119819283124858	0.176280698393492
GLRX	1.55832843019704	3.20282205763547	1.03934432211879	2.83750596257572e-25	5.16379821504609e-24
SLC39A4	5.5728162591133	5.15577420275862	-0.112217504992481	0.113899004352813	0.169187453066605
SBF2	2.54453962315271	2.18464044039409	-0.2200088039687	0.00229361922248686	0.00657690769984778
GJB4	0.184219063142857	0.108187648802956	-0.767886556546414	0.186047343522257	0.252320587194928
PKN1	56.1076544926108	55.1089570147783	-0.0259107809191068	0.757520749464036	0.791932010484023
PLEKHM1	3.54069969064039	3.88248608374384	0.132946268737838	0.00487749722279682	0.0123285898852879
NIPSNAP3B	0.598014758669951	0.533191676142857	-0.165526831625732	0.392929690894339	0.463569125327119
RXRB	18.0429914827586	15.6000036551724	-0.209892186526299	0.000391369579017657	0.00143185035273491
ARNT	11.128227364532	10.0276235862069	-0.150244054612033	0.0242894659079366	0.0475146934965536
FAM216A	3.17120421083744	2.42849967142857	-0.384965492132232	0.000546182276346808	0.00191156660814976
SLITRK4	0.0971489342019704	0.111864579674877	0.203483226249981	1.31640529665231e-07	9.4846328904578e-07
LONP1	35.0919185714286	29.8493380492611	-0.233439887922458	0.00025807975719479	0.00100165756820255
TARS2	14.9681345024631	13.056070546798	-0.197173669831963	0.0209329342338653	0.0421111026026422
CD276	40.6680266847291	32.9438190640394	-0.303887177843785	0.00434133145196782	0.011205972917259
TBK1	5.72188742118227	6.04679369113301	0.0796792441762797	0.191263535329557	0.258166259417927
TMEM39B	6.14986500985222	6.73630277832512	0.131402241544934	0.00349193124825363	0.00935792859926153
ZNF781	0.28733319855665	0.241519220847291	-0.250586684114397	0.78143964177091	0.812436828746604
FGD4	3.72256889507389	2.81438124581281	-0.403480775319336	0.000144933664852407	0.000605125158052724
ZFP57	1.43148632249754	1.59484888462562	0.155905846192627	0.0236932947757688	0.0465661027478573
ZDHHC4	16.3036767832512	13.5442724482759	-0.267514456786588	8.62008834998935e-05	0.000384345750198926
TCF3	15.3067909458128	14.5794341724138	-0.0702371251111247	0.421648271815133	0.490069155908703
ZNF385A	10.1790907832512	16.7316276502463	0.716969094600054	5.93567793515921e-16	7.37499724151414e-15
PCP2	0.43441210226601	0.434476823546798	0.000214925218245732	0.00132798515350349	0.00410975812061593
CAPS2	0.387850910098522	0.389347493596059	0.0055561520676557	0.432975438898822	0.500887288703647
DNAJC22	2.30199339172414	1.82965010640394	-0.331315911227838	0.0112435785011709	0.0250868716382947
GPAA1	74.243980408867	62.0725837339902	-0.258317860611307	0.000462037116586991	0.00165557119838581
RNF113A	12.3619489162562	13.2226649753695	0.0971067671143548	0.021841062010908	0.0435585444571325
CAPN5	9.67745059802956	10.5979781305419	0.131090112521795	0.834505314363419	0.859334526069319
SLC45A2	48.0512552023251	42.552864340197	-0.175317871187167	0.308883783767405	0.381307778781624
MDM1	1.49714647487685	1.57921402137931	0.0769913283652188	0.868323682062687	0.88889692735766
STIL	1.95096575019704	1.79689222857143	-0.118684567669059	0.16849475917317	0.23304613841031
LHPP	2.47955189113301	3.46323352315271	0.482040252775044	1.66429798303264e-09	1.45127650942312e-08
TBC1D30	0.245434324236453	0.286459105073892	0.222992168956721	0.000113943513867499	0.000490411126202211
UPRT	3.85386542758621	4.14889264630542	0.106420132264775	0.0047883768856849	0.0121537843484676
TESPA1	0.146039689896552	1.76644561901478	3.5964169202086	4.40091682619361e-58	1.07174327218249e-55
CA8	2.52587756178818	2.34902545347291	-0.104722362163167	0.187553924029608	0.253953911722722
LZTS3	2.61412272906404	2.26103548571429	-0.209343240472968	0.0481633944677346	0.0836489244684696
LAMTOR2	37.0456014482759	35.7743354679803	-0.0503772883703082	0.859677830107278	0.881460985719734
MOCOS	4.75585546162562	3.32952386650246	-0.514388988206725	0.0994078676917526	0.151527140077766
TUBB	431.478893596059	380.266595566502	-0.182278778336338	0.0376842475689261	0.0685791864046462
NOTCH3	10.0263320551724	10.8402769546798	0.112607696459377	0.605282416264833	0.65820838543892
NRROS	10.9862250216749	17.2026869359606	0.646938174325727	6.23493268538029e-07	4.1465088573974e-06
FKRP	4.1048138182266	3.85365345812808	-0.0910899449273506	0.0565771253325608	0.0955604056373669
EHBP1L1	11.1222474827586	13.8196076009852	0.31326830766361	4.58278566871563e-07	3.09540248344817e-06
PAXIP1	2.58819614137931	2.11838738817734	-0.288980515097475	3.07902345046075e-05	0.000152010468468379
ITGA3	42.5378230975369	41.6843525714286	-0.0292402763359876	0.895020815795392	0.911489416572649
EZH2	6.75471743546798	5.95973899852217	-0.180646269217107	0.282715370623484	0.354691801623356
MLXIP	11.6008580197044	10.9536523596059	-0.0828195147190516	0.131080108363192	0.189394495298446
BTN3A3	4.89265060344828	10.9532272704433	1.16266784458979	8.54749975088918e-25	1.52240972956662e-23
TUBA4A	6.14909486600985	9.22716250738916	0.58551300106838	4.35806728805921e-24	7.60051474690951e-23
ETFRF1	5.07327246305419	4.75633586650246	-0.0930660493902269	0.170860575965313	0.2356855359917
ZNF592	7.46108886699507	7.790978	0.0624182489657188	0.247909547409467	0.318635493522925
SMAP1	2.36919603349754	2.56777716206897	0.116122431426266	0.0659306386607404	0.108299604393176
ZNF239	1.58788847127094	1.15771183507389	-0.455833387087259	0.113319872330009	0.168532797022889
PTGER2	0.217627107955665	0.987199287044335	2.18148308055538	6.68326897425004e-42	2.56491990375659e-40
KDM3B	12.3260087339901	11.6597356650246	-0.0801706365598203	0.110270252972173	0.164949717255895
ZNF274	2.94725215418719	2.62195270147783	-0.168728836106077	0.158276791129845	0.221382554343478
GXYLT1	3.45599276650246	3.03778436305419	-0.186080734048852	0.475809767600808	0.540725948349332
KLF7	2.35329307536946	2.62508351133005	0.157682317025456	0.012676053688963	0.0277513996583803
SLC12A4	8.76957944334975	8.09122069950739	-0.116150283619138	0.0435686858563188	0.0769663648588148
OR2B6	0.178187673004926	0.10446804635468	-0.770335802304889	7.92514853882332e-05	0.000355014847923075
ASB8	6.91886131527094	7.00733585221675	0.0183314212043646	0.357419492081554	0.429544789317213
ELAVL1	14.5918502758621	13.7913091921182	-0.0814034148491132	0.0165226562839341	0.0346437786892632
DPP4	1.06224499522167	1.71955419694581	0.694918041079783	3.75297607689827e-12	3.9768482257892e-11
PI16	2.11255273951724	3.50567283639901	0.730704005750739	7.12313109901444e-05	0.000323963388591509
DDA1	11.0904430344828	11.2282661724138	0.0178181706900165	0.676672617217003	0.721834424578253
CREG1	29.6245036009852	35.0992701773399	0.244650052850617	0.00234582327081518	0.00671223176443036
PPP1R13L	2.08502973497537	2.16645207093596	0.0552663614469115	0.00176517984347398	0.00524812848468157
PRIM2	3.52960861428571	3.40661553743842	-0.0511690795805269	0.508316824491875	0.571030407384398
AJAP1	0.210378734344828	0.211300641133005	0.00630826427806808	0.0320806594921837	0.0599705186650434
EIF2A	21.8837654679803	19.5610241330049	-0.161879093593019	0.00804744707436383	0.0188769712984289
MEST	6.11297711187192	6.25745879197044	0.0337017197908063	0.00309677407466062	0.00844941779507116
MORN2	10.030295408867	8.5361274729064	-0.232710470648537	0.000544470381233034	0.00190657157810072
TMEM35B	3.21937375413793	4.27935256009852	0.410612465547818	3.57360797251914e-07	2.43835482342951e-06
TOP3B	0.118152544137931	0.0986407631330049	-0.260394828411993	0.000698420999533715	0.00236826604246951
CBY3	0.21458433817734	0.175090910788177	-0.29344058883628	0.0632087362008489	0.104779432261655
ACKR3	3.98328808866995	5.20648219261084	0.386349106103253	0.00179074227555264	0.00531822661613128
EBF4	2.55512347453202	2.11119260487685	-0.275334807775685	0.962894055056109	0.969626567432639
RFTN2	2.99480508586207	2.51829192433498	-0.250016577373544	0.272237904095488	0.344093091200808
ZGPAT	3.09521271330049	3.15653291576355	0.0283022357038643	0.190116755130205	0.256954976610895
RETREG2	31.3773789655172	30.9814293103448	-0.018321141686056	0.548697382497667	0.607075230561189
SFTPC	3.00908628376355	0.636091339399015	-2.24201962670708	0.0131913826370176	0.0286705912578188
PECR	3.02710787206897	2.75298005738916	-0.136945927957707	0.351266584923994	0.423365845268782
TNFSF18	0.0924234249162562	0.24057662417734	1.38016601142363	2.01056282234185e-11	2.0217326157993e-10
ZFYVE21	4.41203328571429	3.89831918719212	-0.178591454454648	0.00580953063692664	0.0143513193196229
PPP1R12A	4.35595600640394	4.62102675714286	0.0852240597443292	0.282336531992949	0.354316078845082
CDK6	8.45066073004926	7.17671539359606	-0.235740436493991	0.056686839000147	0.0957215735713526
SDAD1	11.9685504330049	10.5201728152709	-0.186090027302911	0.00835480091054234	0.0194921099801087
COA1	3.94648715763547	3.29895385517241	-0.258560456485499	0.000579676272466411	0.00201614749244744
CYP21A2	0.0318741102955665	2.07989818747291	6.02798402642076	0.000167470886343854	0.000685126772049352
INTS14	11.7846224039409	11.047453320197	-0.093191698170016	0.012377268407477	0.0271995296226
TRIQK	5.59215765615764	4.76040277389163	-0.23232139029677	0.00686420133958364	0.0164735912457236
SLAMF8	2.58050985221675	15.1842334384236	2.55684603339763	5.05342749273526e-59	1.61156209137372e-56
MFSD4B	0.824259366995074	0.73926855862069	-0.156999820709647	0.184179159643659	0.250319194750601
ENOSF1	3.48165009064039	2.64557353743842	-0.396190697921055	7.41706691670083e-06	4.12045600507221e-05
FBH1	9.2430334137931	9.51579961083744	0.0419584924979257	0.113899004352813	0.169187453066605
YME1L1	18.8923653497537	17.961618320197	-0.0728859993872479	0.618932097181792	0.670059530363152
IMPDH2	97.0224272906404	69.1387716748768	-0.488823300295379	4.69730005120548e-10	4.28288882817197e-09
MTTP	0.118863282339901	0.24557578437931	1.04686518134243	0.000105387395818169	0.000459641413086472
LDAH	5.02663479655172	4.22179402512315	-0.251736682239988	0.000107423076439847	0.000466696297708502
SEMA3B	18.7429209211823	22.8611705355665	0.286553472193171	0.681629128050797	0.725792236355225
ANP32B	89.4624730541872	85.3663443349754	-0.0676152403150514	0.575508159546857	0.630540391735837
C14orf39	0.156408231955665	0.129888448477833	-0.268043313844108	0.00908476286905211	0.0209182248354966
PYROXD1	1.41710949793103	1.50225673339901	0.0841801508679367	0.327331318337957	0.399514823930982
PTGFRN	19.7494269965517	15.2276770270936	-0.375114919656879	0.000574263610130804	0.00199991856320645
RASGRF2	0.45740995320197	0.601778041083744	0.395743704591028	3.07902345046075e-05	0.000152010468468379
SRSF7	26.6048387339901	25.0373264482759	-0.0876081428938091	0.0738893981669437	0.118666019070509
B4GALNT3	5.0574753817734	3.6211864546798	-0.481954929196916	0.000615074634323712	0.00212218177540747
SNX4	13.0465389408867	11.9237598916256	-0.129827902080156	0.0336744047547488	0.0624010759940655
CD93	5.48300971871921	9.22637093103448	0.750795263909325	3.64185906167945e-10	3.35481845062824e-09
CYTH2	7.4764835270936	6.75346871428571	-0.146731186552101	0.00190186318265974	0.00559121059450056
SEMA7A	14.3332950916256	20.6970474285714	0.530054662422959	0.00344482324008399	0.00925575977486158
FXYD6	2.66976620098522	3.3998092679803	0.348740405748204	3.97925744255809e-06	2.32033844952647e-05
PANK2	5.92076585221675	5.82943072906404	-0.022428796363827	0.896359058171688	0.912713488304059
ZNF772	1.47199220600985	1.24297979527094	-0.243967187083586	0.00465130489057436	0.0118620673466019
PARD6A	2.60078816403941	2.88111303990148	0.147677369887148	0.0234481285533335	0.0461452003883851
MRFAP1	109.629209014778	104.014801133005	-0.0758433973182973	0.174321668627001	0.239571560598199
IFI44L	2.34034002719212	5.22347980482759	1.15829307542707	1.59104763959199e-17	2.14391268457697e-16
ZNF276	3.79065649359606	3.3083791635468	-0.196323139511647	0.034749869135947	0.0640572181677504
TBC1D12	1.37497944876847	1.27348843689655	-0.110624195255876	0.326496541175222	0.398713956281995
HBEGF	7.23947531970443	7.22871920689655	-0.00214509052079537	0.662501094668539	0.708975684083606
WNT5A	1.09850248517734	1.51565351133005	0.464401847712692	0.0299072118763522	0.0566266887011396
STAB2	0.0638476572807882	0.19352166470936	1.59978949464349	0.00897892969872935	0.0206959127931133
ADPGK	9.95570827093596	11.0227550788177	0.146889001707574	9.71054257104101e-05	0.000427276633365714
KCNIP1	0.616607446251232	0.691180451729064	0.164710103370873	0.0192912227618704	0.0393027592369526
LCP2	3.9483304	9.72892197536946	1.3010372334201	1.82674335008023e-28	3.77001547472644e-27
SLC7A8	23.9854040783251	22.0279963472906	-0.122818470228294	0.198251257760176	0.265830147806567
ZNF254	1.05756876133005	0.963151305024631	-0.134917108662807	0.363193278173254	0.435078326433464
PSTPIP2	0.926872311773399	2.51401363349754	1.43954996510753	1.30048712512711e-26	2.48838922199322e-25
KIF13B	6.33870424433498	6.44591326108374	0.0241968197204914	0.351266584923994	0.423365845268782
TLR2	2.54306432945813	5.27912154876847	1.05372992666129	3.77872569941773e-19	5.4421776363442e-18
SND1	82.5158836453202	74.7034204433498	-0.143497552143324	0.0207459985125611	0.0417789661821145
ISCA1	9.00835373399015	7.83939212807882	-0.200521688211367	0.0045177953822603	0.0115722607286277
PDPN	1.61524566231527	8.1061738837931	2.32726752191749	5.94137262182419e-18	8.12028009150135e-17
SNAPC2	19.339281453202	18.2420065812808	-0.0842697612235952	0.0345324598353868	0.0637090588202715
ARFGEF3	0.840384826650246	0.683300176359606	-0.29853061486904	0.026623542116826	0.0513235064929141
ZC3H12D	0.092466666591133	0.727115829261084	2.97517991743372	1.49101632278647e-56	2.49633407842525e-54
FLT3LG	0.380384335812808	1.05272987241379	1.46860554977271	1.06457288761583e-32	2.61630995536265e-31
OAZ2	13.1601689359606	12.9328419359606	-0.0251386729766274	0.440456630111111	0.507875008928049
CERS4	12.406159517931	10.426176407931	-0.250846405018299	0.0528470545719093	0.0903079164246177
AHCY	86.3768893596059	61.7853902463054	-0.483379623301398	4.15234767125233e-11	4.07148936374478e-10
SOWAHD	0.395643578916256	1.510755391133	1.93299684194873	1.85454865431594e-48	1.14999188314387e-46
TM9SF1	2.47528587142857	2.1961247817734	-0.17263512278492	0.00622847793747099	0.0151846074798847
ANKRD30B	0.40634793717734	0.424946580546798	0.0645659229813078	0.591032840499639	0.644964466812137
SHROOM4	1.98835883743842	1.81028654630542	-0.135360065918763	0.193572350612219	0.260704682161897
LRRC6	0.869711177192118	0.844133846699507	-0.0430646029730228	0.60469202217863	0.657673158348402
ADM	8.94328046497537	10.3692249896552	0.21343204375444	0.130864365252376	0.18922566211706
PHYKPL	2.42823389605911	3.06016710591133	0.333703042253224	2.40678131585849e-05	0.000121280771048189
MAP4K1	1.87730148078818	7.90573101477833	2.0742385146517	1.49056456904168e-44	6.56730981504745e-43
FAM124A	1.71952296551724	1.31532662487685	-0.386587286970799	0.111977585920269	0.166962906135599
MARK4	8.13475978817734	7.44864939408867	-0.127120888527213	0.0608724240580106	0.101421227495086
OXT	0.138923208275862	0.191549768522167	0.463431648698571	0.104528055414783	0.157947740774549
C11orf80	2.73008762807882	2.85781592315271	0.0659657346410913	0.702845708886006	0.744065398736893
BAHCC1	6.80819156699507	5.30284701724138	-0.36050450322749	0.000308056131580849	0.00116688456628787
CCDC22	12.1783619802956	13.2982219852217	0.126913265429082	0.000789745744719517	0.00263065269952082
GNRH2	0.18689040679803	0.140192729211823	-0.414780987463867	0.00140777378046685	0.00431876363160169
LGALS1	758.76730729064	820.457361231527	0.112770840277145	0.113705701960532	0.168975277050856
MRGPRX3	9.23650816430542	9.7454808651133	0.0773858252857442	0.825876245321761	0.85161824928724
DENND1A	4.65654877832512	5.00087639901478	0.102919856898984	0.116632491553753	0.172520772155822
ACER3	4.98461065517241	5.22079104285714	0.0667875963442537	0.654543829710384	0.701805960225815
THAP11	15.2038181674877	14.8816410049261	-0.0309000544541691	0.993925986447074	0.995114715388856
TUBG2	8.84354161083744	7.70170366995074	-0.199446632375248	0.00282765256754026	0.00784781982793913
HLA-E	232.069119113301	544.394893103448	1.23009897372353	7.22265170742166e-36	2.07596989204304e-34
BBOX1	0.630434636059113	0.410231637699507	-0.619908039606723	0.0265000867658534	0.0511378674271633
GABBR1	5.42670967438424	4.13663348669951	-0.391620589637749	4.46286729972354e-05	0.000212876227252483
BRD3OS	3.59880187684729	3.23504962561576	-0.153728837125848	0.0294628078829698	0.0559672172435821
ZNF555	0.742479849211823	0.604102876699507	-0.297557615311697	0.000761246587433343	0.0025471238551292
PKIB	1.15445804753695	1.40348442073892	0.28179730221942	0.000236436141473571	0.00092814351667556
KLK1	0.456241354231527	2.18510793239901	2.2598354175453	3.32819877578988e-12	3.53512247445913e-11
REG3G	0.553894113192118	0.472212529147783	-0.23017388466804	0.00119801096949173	0.00376670397309207
ZMIZ1	13.92753291133	13.2018591330049	-0.0771986157817466	0.347780956694993	0.419806969536115
FAM167B	43.3676198586207	76.0467563694581	0.810268447769189	2.07367653682672e-06	1.26364074314181e-05
ITGB1BP1	11.6828587684729	10.2653833596059	-0.186605835811773	0.0422646648703279	0.0751384286266488
APOBR	1.16383734778325	4.22953810837438	1.86161067242892	9.55176252160304e-50	6.7691167838281e-48
NCBP1	9.07366197536946	7.81509064039409	-0.215422309536075	0.00456593727170279	0.0116821707387177
DYNC1I2	17.0556802758621	15.8268897389163	-0.107874530359992	0.026623542116826	0.0513235064929141
ETV7	1.06859485827586	6.02930054679803	2.49627566568581	8.29425495507404e-37	2.4797600640237e-35
C11orf24	38.3726764334975	34.9968682463054	-0.132853568309409	0.0177835789097068	0.0368321100845234
SLC36A1	3.49829547635468	3.25228409852217	-0.105198861251045	0.245494382995131	0.316168439022768
REL	0.478905799753695	0.558348914236453	0.221425041827361	0.163837017190248	0.227827347201638
MED10	12.8819928128079	13.7122679310345	0.0901114122822775	0.117819646432118	0.173969390840237
SLCO2A1	2.47401038039409	4.14829009359606	0.745665233066805	1.17874288041528e-07	8.54333449149473e-07
ARMCX4	1.04815347295566	0.81237265679803	-0.367636388259671	0.00331598189335421	0.00894907545427892
ARHGAP39	7.71488842068965	5.89667342364532	-0.387743996083107	6.05402843407031e-06	3.419977091773e-05
INTU	0.710474228064039	0.530196335073892	-0.422255619941024	0.00029237562674098	0.00111505670403436
IARS2	50.6697938768473	40.4800138866995	-0.323916175083696	9.09813329765331e-07	5.89837354253477e-06
CCM2	7.3697581182266	9.15386431527094	0.312763637891044	3.82120459988539e-08	2.9414491040727e-07
CD40	4.3360321137931	11.3749071428571	1.39140742133837	2.61825371756675e-32	6.29603057326554e-31
BBIP1	1.04014050418719	1.08699898325123	0.0635721673476614	0.369927426576648	0.441408280763263
RHBDD2	54.2623822068966	51.9228760985222	-0.0635820867296086	0.565167313485911	0.6219069172552
PI3	132.074077789951	114.81583045266	-0.202025766205431	0.999325024492787	0.999548983034775
RANBP2	9.76936144729064	9.12388375369458	-0.0986162011408522	0.225145057912435	0.294692944950567
FAM214B	6.12808544334975	6.84003906403941	0.158568151716018	0.0166374369971534	0.0348190361156051
IER5L	5.59476470295566	6.29463712906404	0.170045754824635	0.0550596030954235	0.0934568906171718
TRMT5	4.19985412561576	3.36706668374384	-0.318846925752225	4.03001822888559e-07	2.74139482771425e-06
RPS27AP5	1.61997887093596	1.27971071788177	-0.340157274537574	0.00548714001384548	0.013650585688233
SERPINB3	6.64565652212315	2.719236759133	-1.28920996015311	0.224529598524005	0.294088543187025
ACP2	15.0803646699507	21.7524788817734	0.528508501867354	1.45763552036357e-21	2.29959601410479e-20
CLDN12	8.53094849852217	6.61908369802956	-0.366074640236329	5.70742719422872e-05	0.000265804171903684
KLHL42	5.8729222773399	4.77023714384236	-0.300017556207937	6.32602719927958e-06	3.55712881222295e-05
APLP1	3.21240770157635	2.59880409625616	-0.305807119314728	0.68846678954702	0.731734976923725
SHARPIN	29.3924642167488	28.5367972364532	-0.0426228910315691	0.650884372163453	0.699001385564247
FAM117A	3.34207219458128	4.76981010344828	0.513188932073653	1.32117350371399e-09	1.16190399926101e-08
ZNF407	1.52002419852217	1.44015429950739	-0.0778708996335348	0.126817366602243	0.18444910503534
PIK3R1	5.85991769310345	5.88092597093596	0.00516292891044623	0.475809767600808	0.540725948349332
MIOS	4.87507859162562	4.15757132216749	-0.229684464057434	0.00443465235764585	0.0113963418415788
RAD51	3.93975120640394	3.54824869162562	-0.150997397391914	0.0740261406456322	0.118814395183655
MFSD9	2.63831563990148	2.42355152118227	-0.122494422046008	0.0561400365025697	0.09498984953454
PABPC5	1.27610632983744	0.842406012458128	-0.599160906347151	0.000136282762548308	0.00057383608475648
GPR4	1.73791559852217	2.30136504778325	0.405131825602847	0.0014577620960186	0.00445274014003948
PXK	4.34019615123153	4.79392043251232	0.143445718498445	0.0117136179505497	0.0259798309040673
HS3ST3B1	0.49482248270936	1.07027609103448	1.11300004869595	3.76578155969658e-31	8.60731710078089e-30
ERCC3	9.68642924137931	8.87615761083744	-0.126029650295006	0.000702743584622723	0.00238111499429212
STUM	1.1558660088867	0.730781705142857	-0.661461744242386	0.0174606883145614	0.0362755482061789
TYMS	27.6413906995074	21.6932015812808	-0.349587214516414	0.000804363762213252	0.00267137322863484
CAVIN3	28.0518819118227	33.8228660857143	0.26990135626038	0.117422879165418	0.173555732017392
DNAJC8	38.0280365665025	39.3480959605911	0.0492303731546135	0.281579887732313	0.353697928939942
CHIT1	0.838691350325123	5.90592053746798	2.81595006323059	5.45501669626124e-24	9.46431264633718e-23
DCST2	0.297640109625616	0.220597339931034	-0.432153561084457	0.0704059732375105	0.114180603649742
PLAUR	9.74907624630542	16.4746372236453	0.756909266168595	8.62480086327422e-12	8.94122157605998e-11
VPS16	16.1719533546798	16.2293877192118	0.00511462531645002	0.321516955378343	0.394142238727579
DOP1A	1.27188587793103	1.40136235221675	0.139860815448297	0.0353353501622201	0.0649933644703071
PBK	11.7259101926108	10.7577835389163	-0.1243190470888	0.0414982162935431	0.0741597210187747
SDHD	17.3108099852217	18.4969717536946	0.0956158670980987	0.116829695606102	0.17277431190771
CRTAC1	42.3680984363054	32.8881224952463	-0.365411728667441	0.471632735316768	0.536798849153024
AZIN1	28.6760137684729	25.297842862069	-0.180830117925145	0.0269723133795813	0.0519062019261655
RPS29	24.5513372561576	23.6636291133005	-0.053130261073707	0.394571649620451	0.465014753631
SLC25A53	0.421388765320197	0.516796652610837	0.294444874595554	7.89324341775904e-05	0.000354059284452326
RBM6	9.53263319704434	9.14513653694581	-0.0598700749200698	0.527481102026681	0.588315586688764
PDE12	4.35172581330049	4.02355437487685	-0.113117130782726	0.0279819974477955	0.0535492032884373
CASD1	5.69959704482759	5.35605736650246	-0.0896885130963772	0.307277931040269	0.379640310705042
HOXD3	0.184155852738916	0.154075363389163	-0.257291055168454	0.109330659018312	0.163800318444214
FRMPD3	0.0716228443004926	0.131664630699507	0.878376126444317	5.77187450271998e-21	8.90650772919717e-20
ARPC5	17.3100810295566	18.9229881083744	0.128527442998784	0.00729516657086791	0.0173740151227249
COG3	5.46185948275862	4.71504046650246	-0.212122045587945	0.00345419830616331	0.00927536730408007
MCMBP	10.1788419714286	9.96611300886699	-0.0304705995291719	0.971660291010826	0.976911720297178
ADRM1	76.8671545320197	77.3028237536946	0.00815385077801256	0.210309275635664	0.278761250654536
JSRP1	0.313944235945813	1.82561429275862	2.53980176204721	2.17170600983517e-27	4.27762210231357e-26
TMEM222	11.9659804413793	12.0763611477833	0.0132471969114505	0.727469646109572	0.765956170111753
RCOR1	6.49386575418719	5.43596583251232	-0.256541172366755	0.000133509027358323	0.000563929332209832
TRMT10A	1.21107267773399	1.09757835778325	-0.141961505639729	0.1196181310449	0.176042769719305
NFIL3	8.68470368965517	8.70572642857143	0.00348805817317821	0.708501657168474	0.749164853249747
SLU7	10.8785913743842	9.91282974926108	-0.134122901998052	0.100454141550648	0.152808946272502
PLPP4	4.34125000778325	2.33350196783251	-0.895613824272614	0.0489347036418427	0.084736415135154
ADAM23	6.70144278866995	3.91884466852217	-0.774043344487761	0.0352617077021332	0.0648935577029915
DACT3	2.20395261487685	1.49874662221675	-0.556336704020694	0.00995671762514708	0.0226034365883424
CSAG3	3.04985036965517	2.7408834682266	-0.154097471927078	0.989496046786552	0.992014225348733
HNRNPH3	18.5053832068966	17.8716885123153	-0.0502690648177149	0.197956424315531	0.265461388394295
C3orf14	3.37284140192118	3.22684012857143	-0.0638423790761193	0.439454875856833	0.507025463625327
ZNF823	1.55668117630542	1.48762887891626	-0.0654588365012662	0.935953726863368	0.946625705475191
POLDIP3	40.0031541034483	38.8957598423645	-0.0405008650068917	0.00640681976294452	0.0155655621086303
SMAD1	1.33527324330049	1.33445166862069	-0.000887942984983348	0.693455714003989	0.73604452281238
POLD3	3.8661001635468	3.69095106650246	-0.0668864047074249	0.107655352616303	0.161815261243717
SNRNP70	48.0482971921182	43.2143703448276	-0.152974162928809	0.0045177953822603	0.0115722607286277
GOPC	6.99395093793103	7.11572976157635	0.0249040458651102	0.899036423966126	0.915230969263684
ABTB1	4.79008246748768	5.98235976847291	0.320664180136017	9.41737165856798e-07	6.09059758545918e-06
CXCR6	0.418003203990148	3.64633898078818	3.12486278161144	2.59836631497674e-53	2.59720286737302e-51
FAM53A	0.626924607980296	0.51067985817734	-0.295872800843144	0.016907985374929	0.0352915000953404
PIGV	5.18202999507389	4.80559478965517	-0.108802361502108	0.0701436935005342	0.113879349181352
CDAN1	3.42161056157635	3.10022144334975	-0.142304297196675	0.0287141836000264	0.0547470142546269
HCK	2.70152257931034	11.3719629359606	2.07363665687052	9.97798754218499e-55	1.15211349258643e-52
SLC40A1	4.87275667931034	13.724464155665	1.49393973459152	3.90254996014534e-15	4.6921682375392e-14
ZFAND3	29.2903581625616	26.9429853793103	-0.120516119166621	0.0205605197498197	0.0414615479568029
HPCAL1	16.1184158029557	16.1993833448276	0.00722894000294705	0.354334602728825	0.426449606339283
CCDC102B	0.709519818128079	1.04276603152709	0.555500605495285	8.20171634907936e-07	5.35610866794583e-06
SRRM2	44.6616208374384	41.4060514778325	-0.109193977248822	0.0175811648981959	0.0364918832552977
SLC35A5	7.76370647684729	7.77931479901478	0.0028975134444198	0.760740271592088	0.794615550004244
BCL2L1	28.2379988374384	32.4180047783251	0.199157448723252	4.06104401743484e-06	2.36494015519662e-05
CLN6	28.1042607241379	24.1199534778325	-0.220561741069334	0.00580953063692664	0.0143513193196229
C12orf49	9.95938093103448	8.77332881773399	-0.182931727358127	0.129789778372778	0.188037240835586
DBR1	5.59532776600985	5.27559685073892	-0.0848883233275717	0.124519289839439	0.181698591143855
COX15	9.27254080788177	8.52346995566502	-0.121523832126808	0.082318000726795	0.129713800204081
H2AW	23.6621457832512	16.9421993320197	-0.481959740669786	4.3901638592141e-08	3.36202714295676e-07
SLC4A7	4.14998057817734	3.28691163448276	-0.336371913247671	0.0226824642636897	0.0449155716067209
SPRR1A	84.5373362694089	58.6775000431034	-0.526781248212621	0.113851820025832	0.169173649592411
GSTM2	2.26321352980296	1.99971939014778	-0.178575137925229	0.446999866838618	0.514003796053953
MZF1	2.80460736945813	2.39043928719212	-0.230523050795768	0.00823062106455283	0.0192426145118905
FBXO5	2.66580128078818	2.69358924039409	0.0149606230834045	0.947396207152178	0.95624904284825
GATA4	2.4852154292069	1.8240253677931	-0.44624512219501	0.167575585582548	0.232014409064777
IKZF1	0.441945616305419	4.29871425665025	3.28196446038416	1.67774212237222e-60	9.77029477697979e-58
GPR1	0.385891859482759	0.401170699901478	0.0560196303525182	0.00036517859810531	0.00134855311359871
ZC3H13	33.818257862069	24.426515453202	-0.469354269966097	0.000322419101168704	0.00121101554712665
HOMEZ	3.13898607832512	3.21829923596059	0.0359998429524839	0.498068390113726	0.561684601935105
APOE	753.474520837438	1049.764048867	0.478434463497255	0.000144933664852407	0.000605125158052724
TSPAN17	10.2033248965517	11.4349097044335	0.16440562234927	0.0258248575541955	0.0500503750659665
FUT10	1.72570736453202	1.49536674187192	-0.206688489537381	0.00891249846800382	0.0205569148407858
PAXX	19.3010304778325	22.7757047192118	0.23881781944203	0.00158619664829901	0.00479258242890073
DNAJB6	7.88987006896552	7.34367319704433	-0.103499683627915	0.131945839848093	0.190480985010278
PIP4K2A	21.1512199014778	21.6366800788177	0.0327382762396615	0.0688442952769628	0.112082228143873
SGPP2	0.817769119014778	0.915394492807882	0.162700028270742	2.46290880755287e-17	3.30212217901533e-16
CTTNBP2NL	3.83997044285714	3.85966776108374	0.00738145989815098	0.931918238325096	0.943185196019823
FLACC1	0.420922728640394	0.356523741083744	-0.239557263636394	0.192126954947374	0.259148885656105
H3C13	0.22495019453202	0.181598538571429	-0.308853022055348	0.0360723771583275	0.0660979904901776
MEAK7	2.59545300985222	2.40011936650246	-0.112880210274873	0.00634144336825649	0.0154291176156998
LHB	2.55254430280788	1.41546458886699	-0.850660343886206	0.0291487203524784	0.0554492203381758
LIG4	3.52218100098522	3.06176779802956	-0.202104175404132	0.050509542188915	0.0870352255343275
RCOR3	4.27009141576355	3.63226784778325	-0.233396363335627	0.00583966946367105	0.0144098254967594
NEK6	17.8507260738916	15.702539226601	-0.184984883366605	0.230033612116775	0.299627560117873
ZBTB22	10.3869581921182	10.7613859014778	0.0510906622252736	0.214965186637298	0.283697281487828
POM121C	9.81838526600985	8.24314577832512	-0.252290769224023	0.00010020283022652	0.0004398940373825
CENPP	0.554602456650246	0.513025655665025	-0.112423032197954	0.153347118384962	0.215771751617626
EFNB1	9.02087922167488	9.63994950246305	0.0957575362427789	0.526928481399354	0.587846083613439
CTSB	308.484335221675	395.341374975369	0.357901718776404	5.64926855338423e-08	4.2580924594276e-07
ADAM15	28.5225823497537	27.0670471871921	-0.0755670961350337	0.308481801399351	0.380916866225031
PRUNE1	12.2540902610837	10.4959754384236	-0.223427134029462	0.0101038820381459	0.022890966850292
EEF1AKNMT	19.467126182266	16.9371729211823	-0.20084683674461	0.00325322106142217	0.00879920090805504
EBP	15.6090175876847	15.7325861083744	0.011376100435303	0.653323082386068	0.700945960067206
SMG7	15.1756109211823	13.8665198472906	-0.130148843500406	0.00850179365316411	0.0197661906249748
FICD	2.35919659950739	2.7831211955665	0.238408086507917	0.000161603023944646	0.000664572419492025
H1-3	0.1213312708867	0.2674388008867	1.14025736518681	2.26016143017911e-06	1.36918146521117e-05
CTU2	6.90892289014778	6.34941796945813	-0.121836459382451	0.0328346500999172	0.0611240171561211
PLEKHH1	8.6586828137931	6.8533751846798	-0.337332905515096	0.00242617175069149	0.00691260251622247
KATNBL1	1.96623768916256	1.84962776600985	-0.0882027724097184	0.475286531754924	0.54040643517194
RPLP0	396.008258128079	324.270286699507	-0.288333681888894	0.000125072058595142	0.000532829247081212
CRPPA	0.708051856896552	0.506009618472906	-0.484690216871008	0.000154624568523764	0.000639605148488973
PPP4R2	12.1024739812808	11.6059978669951	-0.0604314237398342	0.237675190138518	0.307844674444101
TRAPPC6B	5.35958747438424	5.0261755546798	-0.0926608985406427	0.331525968107107	0.403714775600199
CAPG	107.554705462069	159.768544729064	0.570912754768877	7.5277075278731e-13	8.17730045647464e-12
ZNF114	0.717529959571429	0.525541284285714	-0.44923497036479	0.00851237814041246	0.0197873642507262
GNB5	1.77838261502463	1.88515927487685	0.0841206700808966	0.269293789366112	0.341370529506881
NUFIP2	11.2041351921182	9.89572819704433	-0.179153516672347	0.0032354892396878	0.00876362848865084
TBC1D24	3.35693101970443	2.88153244334975	-0.220306628742122	0.000397697841366647	0.00145262200361736
HINT1	84.4333372906404	76.8626020689655	-0.135530921314041	0.0806900072729185	0.127508489548545
PCDHGC3	22.1444405049261	18.4983048802956	-0.259551473674268	0.0701436935005342	0.113879349181352
DCP1B	4.24988322413793	3.93773007389163	-0.110058980423956	0.0839725251057668	0.131840112679245
MEGF6	1.52376782527094	1.97106704231527	0.37133375009069	0.00845956153978632	0.0196919303552134
MTCL1	0.983846378029557	0.725778857241379	-0.438903034499975	0.0118836290997393	0.0262959405521077
FZD2	2.91683947113301	3.62967107980296	0.315432827957486	0.000519384486431128	0.00183165766489166
SNRNP200	39.6681738817734	34.8935316945813	-0.185022359710776	0.00042669471596197	0.00154505245352653
TMOD1	3.48660753192118	2.42984845403941	-0.520957639135476	0.122868459615005	0.179681204070682
PI4KA	11.3924685566502	12.0079617487685	0.0759108976781553	0.678529682123662	0.723354549694709
IFT52	13.1102572364532	11.7064477586207	-0.163392626648807	0.0217924247900946	0.0435004079938192
PLEKHA5	6.60715911921182	4.55349405615764	-0.53705608842768	2.76418880785224e-05	0.00013748067171323
MATK	0.9750063408867	1.70508046305419	0.80635631542133	1.91342743397525e-29	4.07447488881788e-28
ANKRD9	5.16582895418719	3.8901347	-0.409179764249703	0.00173494789884234	0.00517087052894844
ZNF844	1.48637393229557	1.41572543251232	-0.0702556108378659	0.820664879842484	0.846905416488962
RPS28	148.804968275862	136.89529862069	-0.120349794576694	0.0628796693708924	0.104350178609061
YY1AP1	13.7830982413793	13.1573555369458	-0.0670306668583782	0.225145057912435	0.294692944950567
HDAC4	3.19640032068965	2.35008787142857	-0.443733403119119	6.76064179454362e-08	5.04749365641679e-07
EPHA4	3.09548886885222	1.7938894864532	-0.787076256491713	0.671730073072203	0.717533503367819
VHL	8.61584109359606	8.24020755714286	-0.0643109648000921	0.408095960608093	0.477925793161213
HSPA12A	7.43383713167488	4.98536916059113	-0.576406742053256	3.55645963542743e-05	0.00017334505224496
VKORC1L1	10.7531961773399	8.75688416256158	-0.296276003848153	3.12503185777592e-05	0.000153941562868114
NAV2	12.2431601896552	9.31319629458128	-0.394627701103769	0.00355886756535696	0.00951066882888889
TGOLN2	40.1187152167488	43.3016957438424	0.11014811859301	0.0924891214718762	0.142817534354889
PHPT1	44.7226593251232	47.0035577438424	0.0717639827639847	0.776250804792688	0.808483925302742
NAA80	4.78849382758621	4.70680884778325	-0.0248226784443766	0.75237827400699	0.787477893416396
DOCK10	5.02723081985222	7.15735181428571	0.509661965662874	1.15175703266762e-07	8.35226513023828e-07
OAZ1	135.428588571429	160.735529852217	0.247156545705336	2.51067146737054e-09	2.17094471491033e-08
PTPN23	23.4180523300493	21.5864056551724	-0.117498051751779	0.0506093409463759	0.0871735484356686
CRISPLD1	9.69199467433497	6.59454253004926	-0.555521030278085	0.00738794977131881	0.01754507078671
SMTN	7.32364250591133	6.74035062955665	-0.119737727961296	0.0229860830220434	0.0454227789904469
CENPS-CORT	0.274532162019704	0.239329799408867	-0.197975133121173	0.0034730181400053	0.00931283382727347
KRT7	0.759160439975369	0.776631102802956	0.032824670827215	5.67637029994107e-05	0.000264633845448697
SLC38A8	6.00526220371921	2.8585159911133	-1.07096087770765	0.0639041087253682	0.105644486826411
AIDA	6.10397379261084	6.31491779753695	0.0490151863247092	0.513209665820946	0.575272429827245
FIBP	23.1550041133005	22.3711459310345	-0.0496848549752684	0.0827665914155118	0.130252112022014
CREB3	22.1188893891626	24.2449879408867	0.13240758788107	0.000382667965583599	0.0014053892873668
HAUS2	5.83120134827586	5.45906495024631	-0.0951392771917408	0.269293789366112	0.341370529506881
SNX5	11.1817193842365	11.3433204827586	0.0207009714428961	0.681008806806193	0.725362382374724
CDH1	42.6243603671921	36.9296734027586	-0.206897681074539	0.61595335129452	0.667644184449203
ACTN1	34.9033330256158	35.9051171330049	0.0408246586569918	0.407616798216232	0.477448132514929
IGFBP6	7.47166968719212	12.0253368748768	0.686574727974218	0.00300457655215689	0.00824995865920242
PRCP	8.84264515763547	9.35514570935961	0.0812821271977797	0.0758226884893012	0.121146259051139
TOR1AIP1	10.1482974975369	9.21815815024631	-0.138687293340025	0.0734804092990837	0.118150852599271
NUP35	3.41871345763547	2.96966950492611	-0.203151124972505	0.00020116798730315	0.000803831748788303
SLC34A2	1.01727435726108	0.26295583482266	-1.95181640943877	0.921477490928452	0.934312605109439
GBGT1	1.29308734192118	2.11280166896552	0.708337620594727	9.04000601087455e-21	1.37593000579152e-19
LVRN	0.0431788695960591	0.531752864694581	3.62235852054846	0.025620320983661	0.0497259207730989
SERF2	59.3840587192118	67.3872130541872	0.182399160738961	0.00320028952386419	0.00868761205566213
KRBOX4	2.79740834581281	2.77409922463054	-0.0120714723287849	0.839791623717242	0.864047396533165
NANP	3.40325131083744	2.68605404137931	-0.341425359103397	1.70253594356367e-06	1.05280546759427e-05
FNBP4	7.20299866600985	6.87028391330049	-0.0682279177038381	0.276321915245316	0.348105317230602
KIF3A	3.61654513251232	2.89312902413793	-0.321981491616443	0.000281109338771462	0.00107915691702636
ENTPD7	3.71749215073892	3.02784836502463	-0.296036739308894	0.000756590611960173	0.00253344366414864
TRMT6	8.28536941330049	7.03094697931034	-0.23684700810495	0.00301285347662174	0.0082676007920245
NINJ1	40.6036198571429	45.6600163054187	0.169323023770634	0.00823062106455283	0.0192426145118905
H2AC11	1.07397491605911	0.963643362768473	-0.156389078230282	0.570326566518283	0.626092454056707
POLR3E	4.66363615270936	3.86215001133005	-0.272051035153946	4.78374944560298e-08	3.64261171542958e-07
NAA50	17.1040226748768	16.5011661921182	-0.0517676826439235	0.490587851473746	0.554649589148253
CLN3	5.0090365862069	5.06768467487685	0.0167936097247159	0.17325118574656	0.238418409728699
ZC3H11B	0.149455292916256	0.107047944241379	-0.481456900210624	0.0468666521522413	0.0816402573711952
WHAMM	2.78183573990148	2.94021789408867	0.0798858394343402	0.101332725335226	0.153953099267243
APCDD1L	1.15363800694089	2.90448852615271	1.33209353018562	3.52375757575841e-05	0.00017193883049074
ECHDC1	7.90526602955665	9.10619649064039	0.204034576456368	0.0066574165019598	0.0160636708029634
MACROH2A1	8.53914450246305	9.06454857142857	0.086143633191119	0.00357820547749991	0.0095547217236112
TM2D2	8.8373058817734	9.27309745320197	0.0694446962617339	0.101332725335226	0.153953099267243
CLUL1	0.624484100172414	0.371554390704434	-0.749091422304015	0.0985393090929752	0.150548160970369
MARK3	7.57125691280788	7.23580943349754	-0.0653784107063267	0.319868171973647	0.392408343599105
ESPN	1.47343503004926	1.0798709966601	-0.448324471642379	0.039471156281018	0.0711830708533668
FUBP1	14.4123831674877	14.4410009901478	0.00286183444865085	0.910427688775443	0.924789053803904
AC119396.1	0.0991828075320197	0.859331207497537	3.11505232000276	6.94011070204099e-22	1.11058354531824e-20
LCE2A	4.26701313039409	3.27779857778325	-0.380499347093897	0.0749332655737416	0.119982804434512
LRRC32	6.4281466364532	7.31986423497537	0.187414050799434	0.00181143672614303	0.00536778396238047
TPD52L1	2.23235640199015	2.61765044147783	0.229705078153303	0.503988258928254	0.567262078998742
METAP1	10.6950878866995	9.60635675862069	-0.154887044720776	0.0001525350393958	0.000632133142842619
SMARCC1	24.5177597536946	20.6505528916256	-0.247646754116633	0.000151500270286799	0.000628428188362151
CALN1	0.2311834238867	0.0447724566600985	-2.368354572624	0.766828216034976	0.800225720730227
PAQR3	1.61080322019704	1.28876446334975	-0.321791642984304	0.00249504441597874	0.00706973236886381
GTF2E1	4.35708843103448	4.43883913793103	0.0268180324714042	0.277817315079647	0.349693179041142
C6orf136	8.88964549753695	8.25848581280788	-0.106248599382421	0.141076879921644	0.201448158813486
PRSS36	0.436087057684729	0.600697120985222	0.462021575004858	4.55330774143004e-13	4.99484061332629e-12
RHOQ	32.4879424827586	29.1336816453202	-0.157216350744584	0.185580264900173	0.251865646780111
H3C4	2.14299789985222	1.78929613586207	-0.260238257059726	0.0644512319569967	0.106299771212677
KRT12	0.385742278970443	0.308728574571429	-0.321298261357191	0.079297356880139	0.12582736619507
TLR6	1.04676531571429	1.55832527078818	0.574058373026595	1.67386709892131e-08	1.33451047160429e-07
SERPINI1	5.36389341433498	6.71618485305419	0.324361369064264	0.102573011993096	0.155502311560331
C5orf58	0.490670021389163	0.597739555103448	0.28476388617988	0.000127781488320775	0.000543507543527615
ZNF563	0.754215403206897	0.75038044046798	-0.00735439185192849	0.812124601142931	0.839061779366586
MBP	18.502809116798	16.6296732576355	-0.153984496304648	0.387331557201884	0.458377706057787
CECR2	0.461371891965517	0.215897164630542	-1.09558581715558	6.1762471179925e-06	3.48607896748384e-05
CD8B	0.583541388487685	8.00291824078818	3.77761928064254	1.24931709122307e-54	1.430201121354e-52
SMARCA5	13.2578307817734	12.7190921817734	-0.0598490413189703	0.327331318337957	0.399514823930982
NBEAL2	4.07580743399015	5.93569394581281	0.542330814738214	1.46185951291518e-11	1.49466765770885e-10
FAM78B	4.67432548507389	4.10651505270936	-0.18684360973125	0.182508189974617	0.248476793710106
ROPN1	3.10826322647783	3.31485380617734	0.0928365600357148	0.733511408865625	0.77098421175125
QDPR	42.0118280778325	38.5683184576355	-0.123379316576136	0.427536274221724	0.495622369476006
UAP1	15.8166420837438	15.6177423748768	-0.0182574246757916	0.331947336100253	0.404080943354248
RRH	0.136731875073892	0.115300068192118	-0.245956238442837	0.180018555643302	0.24564242635205
TC2N	1.14790972466502	1.86942676842365	0.703586768938993	6.42905600675675e-11	6.23088105314761e-10
SV2B	0.465409240807882	0.81533895591133	0.808900090821177	4.3346696079132e-05	0.00020713009178876
ZNF566	1.36603466019704	1.0968801970936	-0.316588128360606	4.398325442555e-05	0.000210021999920077
UBE3B	4.87718269950739	4.67245612315271	-0.0618669004537473	0.292298364148892	0.364461393540333
SPN	0.650295517438424	4.48203951083744	2.78498798253248	1.49315483756135e-55	2.0407465198262e-53
DDX19A	7.06529306896552	6.41467415763547	-0.139373421455541	0.00173995326268057	0.00518463492777387
TMX3	7.02352303251232	6.86253743694581	-0.0334527603516417	0.59001696501233	0.644013302043448
BTF3L4	7.45999967980296	7.09848658128079	-0.0716640980834753	0.121438051229358	0.178094958739299
MT1G	9.15406542935961	10.5972103625123	0.211200027077566	0.114286385329108	0.169687600609475
SKP2	5.98906083497537	4.81458854926108	-0.314917275011569	0.00269003002943122	0.00754086693474294
INPP1	6.69721862068966	6.84901303300493	0.0323340421530136	0.856356918066714	0.878392139729328
GNAO1	2.47045441142365	2.06935105103448	-0.255598024077184	0.58129143709612	0.635732629090016
ACTG2	3.09127236403941	3.93844793546798	0.349426432122714	0.0964905883162687	0.148108519356876
HECA	4.02418294433498	6.15540184482759	0.613157150314134	1.72228405191426e-12	1.84398661801276e-11
ITGB6	0.261074955916256	0.142392228413793	-0.874593663179055	0.352508662422251	0.424680598337992
EEF2K	6.90925819359606	5.97832456650246	-0.208789601405895	0.000108171497978009	0.000469338854524604
WDSUB1	4.90423860591133	4.35041523793103	-0.172876062452207	0.00735071020778683	0.0174690228039561
TMEM258	24.0699976699507	23.7670534187192	-0.018272949598634	0.259519095748714	0.331268347322813
GJA5	1.61944137591133	2.39422920955665	0.564065030870675	6.86777932104367e-09	5.69932070793426e-08
NFYC	10.4155579458128	10.5887027241379	0.0237857237871979	0.544196010550819	0.603241029985738
TMX4	31.7894846487685	28.3041218098522	-0.167537466647633	0.314547885692109	0.386838158200359
SIDT1	0.252440079310345	0.827205510147783	1.71230481394436	6.78570183971463e-35	1.88173272134861e-33
INTS4	6.05467977339901	5.93771447783251	-0.0281429378261273	0.0469312548146786	0.0817315338691724
RNASE3	0.0747302493103448	0.167636555665025	1.16557254418514	2.38219471818016e-15	2.88491103574187e-14
LYSMD1	6.22680666995074	4.66324575320197	-0.417158025322242	1.44395247432901e-08	1.16157954601578e-07
SIX1	0.946959841724138	0.997216157192118	0.07460301220738	0.114286385329108	0.169687600609475
EXOSC2	6.60162281773399	5.54703045320197	-0.25110506696961	1.67309960391737e-05	8.67912319708337e-05
PHF21A	3.58042276059113	3.79712124137931	0.0847761200383481	0.082168909312158	0.12949410181516
PASK	1.43094192463054	1.77717971773399	0.312624460754786	0.00447011379630096	0.011476462370645
CDC42	52.0148165517241	57.160927044335	0.136106677346274	0.000834355968734124	0.00275866794500737
ZNF688	4.17880824581281	4.86073397044335	0.218082618303708	0.000283887136886454	0.00108732751256996
TAGAP	0.609155921428571	4.52758953399015	2.89385971385549	2.5150790369841e-54	2.80724738511375e-52
MMP16	4.73086689475862	3.21934032967488	-0.555339472404266	0.0549525196279419	0.0933461062646359
XXYLT1	4.84697532167488	4.71651916256158	-0.0393622078754388	0.290750596477453	0.362869315059542
ANGPTL2	14.3920273763547	16.1890640044335	0.169749740441919	0.0168302945701427	0.0351567319826094
SARDH	1.33272424221675	1.87317361182266	0.491106320296452	9.75605849655531e-09	7.98732564198422e-08
FGL2	6.44327291285714	17.3618237599015	1.43005289425995	4.57349699027633e-34	1.21301819183685e-32
CATSPER2	0.233312952635468	0.254090609901478	0.123076658147954	0.355654633163647	0.427807647651
DSG2	7.03450651182759	4.9631173479803	-0.50320265222752	0.103108231527799	0.156137010733201
PARP3	10.4102612955665	10.5935514975369	0.0251800547539012	0.085499902218563	0.133767747963489
ERG28	19.3875504039409	18.2386825714286	-0.0881290084341151	0.104185377856691	0.157465465020596
ATR	2.52977705320197	2.42495797438424	-0.0610505022466463	0.391525580582673	0.462401342590982
RIC3	0.158542436162562	0.21963499135468	0.470238866842725	4.30471497672817e-10	3.94373135419269e-09
UNC93B1	8.13643523596059	13.4508203940887	0.725225409169855	4.97337310185143e-21	7.70096639609226e-20
RAD23A	58.4752084729064	55.1304349261084	-0.0849761170612728	0.203312654702621	0.271016092464859
CDCA5	9.02118885221675	7.91011207684729	-0.189619434641142	0.0284071248961257	0.054231047727866
MANEAL	7.63610274083744	5.93459102610837	-0.363687901763648	0.0142677709176574	0.0306155917448099
FARSA	49.6424550738916	42.7502577093596	-0.215641348943112	0.00103409465639887	0.00331355593966662
FAM102A	22.8686637832512	22.9859617783251	0.00738096115019093	0.676672617217003	0.721834424578253
ARSA	21.9114867635468	24.9455918423645	0.187097519104143	0.000321372740484371	0.00120911979945159
PPP4R1	8.04074043349754	7.0870709408867	-0.182138868092552	0.0032354892396878	0.00876362848865084
MIA2	0.25494623955665	0.264331316995074	0.0521543018197557	0.451053803926283	0.517465922894101
IL4R	4.80628428768473	8.75495484236453	0.865177752133153	1.24830047497969e-16	1.60766697710365e-15
MSMB	0.771119795270936	0.55471769635468	-0.475201253207397	0.0601360687256513	0.10036915944067
SLC26A4	1.41276322433498	1.83340748482759	0.376007774601563	0.432975438898822	0.500887288703647
IGFBP2	32.9566767123153	29.7445177448276	-0.147946983563041	0.984478350118539	0.987797065060133
ORC5	7.74514308374384	6.50369660591133	-0.252031933599821	0.000101255859549845	0.000444225674029028
ZSCAN32	0.525339147980296	0.440490883399015	-0.254136936550729	9.54239347687273e-05	0.000420292069152362
MAP3K11	24.9938797684729	23.9107537487685	-0.0639152570916561	0.471112031501654	0.536251767649626
KNOP1	4.25628981280788	3.39334981083744	-0.326886226910843	5.33346351834687e-09	4.470363602299e-08
ERCC6	0.537125231674877	0.555083877881773	0.0474472971240734	0.295020252353431	0.367274027327991
CCDC200	0.215201157241379	0.318342967339901	0.564896057348848	3.36859068537621e-09	2.87198622787581e-08
SRPK1	9.48257759359606	7.99427692364532	-0.24631172286413	0.00118974517251353	0.00374423093060297
ZNF77	1.96254059655172	1.61611168571429	-0.280195594659817	1.50295682739826e-05	7.89125979857793e-05
EIF5A2	2.54124828669951	2.12050553793103	-0.261129086716099	0.0116854934894986	0.0259260393901514
KCNJ2	0.593501707586207	0.808757117339902	0.446454322666362	8.74014918116098e-09	7.18634488228792e-08
SP100	4.59550142167488	6.52045260591133	0.504749825502851	1.05964118012207e-11	1.09428172448381e-10
GTDC1	1.69189548275862	1.71155220689655	0.0166648506714357	0.48316813147729	0.54746247804812
PPP1R18	32.4054313891626	44.4438110738916	0.45574689398661	1.33313591243805e-12	1.43421866756588e-11
FOXM1	16.4702282068966	13.4501718935961	-0.292235934198414	0.0029880849014205	0.00821984168610108
KPRP	4.31479035646305	2.65707771743842	-0.699450038466121	0.000114792659207893	0.000493273300426859
DDX10	3.29241084433498	2.98123863152709	-0.143232514421312	0.0509097289262334	0.0876233499406284
FAAP20	5.85604905812808	5.68314277044335	-0.0432386807666036	0.401893049775665	0.47202345744434
TMEM218	2.67340515763547	2.49710835566502	-0.0984200715422132	0.158027491214335	0.221126224125032
ISG20	4.27494924876847	6.40724814975369	0.583797573744376	4.99931721416321e-13	5.47065806915866e-12
TMEM50B	8.2194391773399	8.54441997044335	0.0559425989195623	0.360521237018182	0.432380144038461
DIAPH3	2.40846367640394	1.88134060935961	-0.356352099070383	0.000775374621821394	0.00258922156187378
MICAL3	3.93845095615764	3.22561189901478	-0.288055444627494	0.000842014423146297	0.00277987211822073
NDUFAF8	18.7270247980296	17.1654802118227	-0.125611495893803	0.0241297506381781	0.0472643872547174
PSMD6	8.50404392610838	7.97376176847291	-0.0928885461903532	0.29658321720372	0.368774193392743
ATXN3	0.671645289704433	0.628889589655172	-0.0948927618189446	0.285376886240115	0.357528576774867
BCKDK	20.9592110492611	20.8230603940887	-0.00940229257433334	0.765254561071767	0.798770229971575
TRAK2	17.1323574689655	15.2730470246305	-0.165735771285354	0.175397082996137	0.240802432313475
SUMO3	40.1299427586207	41.7611877339901	0.0574836460627388	0.2420728511424	0.312513134284463
CR2	0.163879625197044	7.68111822014286	5.55060795082103	7.79830957034691e-24	1.34601235032508e-22
CPNE5	4.6714418870936	6.43616838128079	0.462334149074344	0.000186856189747021	0.00075248099984113
MOB3C	2.38500902561576	3.45473983891626	0.534582345912719	2.24520564959681e-16	2.8477542112405e-15
CCDC3	2.48529524778325	3.24907812118227	0.386613181330997	0.000178854967292801	0.000725241320115338
ENDOU	0.470130487236453	0.21186446929064	-1.1499195791419	0.631972921575703	0.68208261978928
MVD	7.18532140394089	7.22024034482759	0.00699417105659661	0.421648271815133	0.490069155908703
NTN1	0.970170027192118	0.832231794019704	-0.221252203863325	0.726199752930618	0.764859596662161
HNRNPU	56.6421230049261	52.719939408867	-0.1035266278711	0.0118267171607179	0.0261959731520846
MRPS34	69.2987278817734	66.6143188669951	-0.0569965485116395	0.399522456848711	0.469692248488689
METTL1	10.7732454630542	9.69954498522167	-0.151463954483297	0.0579054167017133	0.0973252793704038
DUSP10	11.1050905384236	12.0323322216749	0.11569515151889	0.0122888575718644	0.0270407357183427
SPDEF	0.0978532405123153	0.241970341251232	1.30613869144805	0.969289076029587	0.975113255546064
CEND1	0.862285761512315	1.06875444192118	0.30969245326941	5.74688611218555e-06	3.25890244413255e-05
ZXDC	4.0534321773399	3.76969339901478	-0.104696814519798	0.0323531227948446	0.0603534438320541
TBC1D25	5.80377972413793	5.89976136945813	0.0236638376672134	0.329424317800145	0.401630194121167
NUDC	54.2370369950739	53.5388789655172	-0.0186914341127089	0.813437063596471	0.840223338460024
ZNF484	0.995776266699507	0.937532582660099	-0.0869528004088954	0.574931330117885	0.630011473091627
LAMP3	0.955510837389163	2.9820889546798	1.64197915192316	7.80864782537482e-30	1.68964505610776e-28
CEBPA	1.92383515655172	5.20138143349754	1.43490965177898	1.13512972116661e-33	2.95221892918555e-32
RAB1A	55.1834342364532	52.7958068472906	-0.0638118905818708	0.356095331735689	0.428222380433455
PEX5L	0.39352043853202	0.275885503689655	-0.512368915127436	0.0660531684736874	0.108437672332275
NSMF	18.1934183054187	13.2640715517241	-0.455892937548808	2.56398494334862e-07	1.78771547793917e-06
NLRP6	0.109802879418719	0.318869623221675	1.53805077992395	2.19342316539941e-25	4.00254902961304e-24
AKNA	2.22288297684729	7.93190887192118	1.83523610281157	6.86505145522182e-45	3.12756799970208e-43
RIT1	9.65984373399015	8.89247660591133	-0.119414577074897	0.11235981028978	0.167383750308232
ZNF154	0.326565087586207	0.519405931182266	0.669491924952541	8.54968157843685e-08	6.31978118441408e-07
MSRB3	5.53298077635468	4.85803369802956	-0.187684413981668	0.176477439204743	0.241888950133885
PSEN2	23.5870095665025	20.5277406206897	-0.200417674455313	0.139032006511959	0.199058759510548
CSNK2B	27.0051008275862	26.0420924827586	-0.0523865610756307	0.5458818716096	0.604609425976927
MEGF8	11.4370039975369	9.41633872413793	-0.280471054655421	2.40931463811783e-06	1.45296534277128e-05
AMN1	1.82097812866995	1.62991480246305	-0.159917039471573	0.0805433135397974	0.127351805164921
ABCC11	1.15347906970443	1.11296016261084	-0.0515898723771938	0.384088555092698	0.455263903266513
RGS18	0.166854659950739	0.851977336206897	2.35222307428609	2.09005870255701e-33	5.32210004981912e-32
DPY19L3	4.41391263497537	3.25827492216749	-0.437949735784411	1.63516293348731e-05	8.51530806031455e-05
PSMB7	94.2720015763547	85.8122727586207	-0.135645364778083	0.0299711662140728	0.0567076988658414
ARMC10	8.50505084236453	7.52197693103448	-0.177207978385534	0.00382812610880363	0.0101095899856239
ANAPC1	1.95805247192118	1.63747392512315	-0.257947493239796	0.000101963672882516	0.000446745644288001
BAK1	17.1030619802956	17.6198701625616	0.042948657815125	0.195901567197124	0.263232904397901
ZNF345	0.89466782182266	0.896335743497537	0.0026871002059124	0.917137196950892	0.930263961829629
NT5E	8.64640439359606	12.1586823665025	0.491814674754023	0.0237082873346991	0.0465750660840363
MYLK3	0.26679540191133	0.144182337935961	-0.88783935460619	0.123176513123956	0.180053063056015
CFH	4.50548200886699	9.07855008719212	1.0107804488701	6.44722348841664e-19	9.19639099082561e-18
BORCS8	2.70139528719212	2.76561486206897	0.0338955009997737	0.789245055399105	0.819341828554923
MOB3A	12.4109781576355	19.5018237980296	0.651992225820174	5.05973347361679e-23	8.42911320219195e-22
IRS1	3.13974248403941	2.72943682610837	-0.202042931024098	0.0142008653875479	0.0304884786458893
CRYAB	79.9080074448276	90.1647934197044	0.174224134964936	0.189259999335328	0.255926141453547
TLX1	0.551414016113301	0.304666089679803	-0.855907006607453	0.120619195680895	0.177215301338979
ZNF720	1.13451031773399	1.0429955679803	-0.12133670216994	0.0730732737795894	0.117595029316811
PEF1	33.4985100492611	35.3361820197044	0.0770492403210135	0.0611057801478258	0.101746745313274
UQCRQ	62.5387591625616	57.4616257635468	-0.122151783235006	0.143607472740462	0.204473104059291
ABCF2	27.8180539408867	25.095449044335	-0.148595736103489	0.000792164831956979	0.00263477918034065
CREBZF	7.68924544187192	6.99917700788177	-0.135656737135231	0.145002393251009	0.206152431292221
TSPAN9	13.6844007931034	11.8299072118227	-0.210093506043703	0.00165185750701054	0.00495853416604643
MSTO1	4.68345404433498	4.05361187192118	-0.208364949769245	0.004071952467486	0.0106377474838127
TMEM121B	0.24394406773399	0.333331892364532	0.450408957486668	3.21377877858705e-08	2.49393701972161e-07
ATXN1L	6.32579412807882	6.01116119704434	-0.0736028960409323	0.0427822563122994	0.0758170866693488
BRD8	8.17710124137931	7.15167172512315	-0.193308986910686	0.00468833139880851	0.0119451228372915
DNAJB1	54.1126990640394	49.7282015763547	-0.121902945756301	0.00455385843376628	0.0116579472213046
KIN	2.54176693300493	2.31266806748768	-0.136273534902119	0.178653018213609	0.244196196137675
WDR91	13.8710221428571	12.4294570295566	-0.158310827608959	0.203613287453038	0.271308831291881
TP73	0.481163535472906	0.502460335714286	0.0624824008815266	2.01589002182247e-05	0.000103017287112896
METTL18	5.10554688768473	4.64209670935961	-0.137288926811159	0.0867379063560442	0.135309517555655
NSUN5	13.2722642758621	12.3881977881773	-0.0994481963070895	0.122253807386173	0.178938664674436
CAPN2	30.8477597783251	28.6379321231527	-0.107238399190922	0.051110816020131	0.0879129664535295
CCNY	12.1947352561576	12.3986815665025	0.0239282794781484	0.553783298810387	0.611288404834871
SPEF1	0.301690000694581	0.288178416837438	-0.0661045914392768	0.322343402739858	0.39490238972242
FANCA	1.92692346995074	1.76124377684729	-0.129704665481512	0.136118693313545	0.19559851713782
ZNF547	0.702045802561576	0.593932390591133	-0.241266443939893	0.0172615021510422	0.0359118607969958
CSGALNACT2	5.86891630640394	6.31041156600985	0.104639966337926	0.0331125538631691	0.0615472587348441
AC120114.4	0.10930266862069	0.121976713990148	0.158277131055127	0.079424088469563	0.125924034204703
LGI2	0.573239706758621	0.887776814433498	0.631058486471081	2.62332375927544e-13	2.9086753668655e-12
NBPF1	1.32884802463054	1.13328336428571	-0.229667483091986	0.00616474276930293	0.0150566310452304
RPRD1A	7.34422691871921	5.73034868522168	-0.35798770719137	9.73439509760591e-06	5.30657256562204e-05
FAM241A	0.606850151970443	0.87975088729064	0.535754744750091	6.3449384118879e-07	4.21757345353978e-06
SH3BGRL	45.5666060886699	54.3234406108374	0.253597937378361	4.90479961279929e-05	0.00023205540803191
TLE6	0.643782952610837	0.647004340049261	0.00720101500448322	0.694080270412783	0.736649060373123
ARHGEF17	6.61218976108374	5.30445591970443	-0.31792334777439	0.00607024084779308	0.0148773661327247
FMNL2	14.6980053211823	14.4095402049261	-0.028596077787955	0.958175563781263	0.965165338142907
CPSF2	5.22973554630542	4.81011724285714	-0.120665936108811	0.115650390521443	0.171332964345118
RPS12	1084.5622364532	984.120096059113	-0.140206553719898	0.111406173209436	0.166258973143976
TCF21	0.158168377901478	0.311591943689655	0.978196737306699	0.0234101201944453	0.0460974933673038
SNX21	5.62673159113301	5.0822334729064	-0.146834492019711	0.0165226562839341	0.0346437786892632
LILRA4	0.126221625413793	1.33825274438424	3.40631959924046	2.31384355862544e-42	9.08845179596163e-41
CHDH	0.365603190073892	0.370881517674877	0.020679716385652	0.247390596221682	0.318212776893615
COBL	1.21725842546798	0.933116151625616	-0.383506906595101	0.0034168368375348	0.0091842489668756
THEM6	16.7131868078818	14.0132503349754	-0.254195223577172	0.00593093350978233	0.0146081139076912
H1-0	116.524389541872	99.1086216945813	-0.233549483325614	0.0970003660695111	0.148720570413809
SLC16A1	22.14433891133	15.5358764187192	-0.51133429830645	5.99259031551823e-09	4.9946953756099e-08
ZG16B	0.258122703945813	5.76380994118227	4.48089381549797	5.92245794943515e-12	6.2167242770168e-11
PLIN1	0.37116430779803	0.753191113123153	1.02095799421213	0.0552155880359163	0.0936623082767304
UBE2S	16.8023090788177	15.7027292512315	-0.0976441787922036	0.314547885692109	0.386838158200359
SNURF	0.324973493152709	0.286748808817734	-0.180534554653897	0.14888673383295	0.210490702233326
EP300	13.8951885763547	12.88980308867	-0.108355189470189	0.0452690836632751	0.0793527164750565
EFNA1	11.8538083581281	9.69996881773399	-0.289298623970017	0.0179880320811022	0.0371750812674407
IMPA2	6.9673555453202	5.26707650788177	-0.40360877036553	0.00427251309010409	0.011058172044223
UBE3C	14.128782679803	12.9743849064039	-0.122971025548744	0.0586921522494643	0.0983760089136935
CDC42EP2	2.78343891428571	3.66327186945813	0.396264352551171	0.0117136179505497	0.0259798309040673
UBXN4	19.3236500591133	19.9147613054187	0.0434705562448183	0.276695249659855	0.348510078422428
YBX1	323.386893793103	301.614333990148	-0.100556217315832	0.0218897936626504	0.0436427353851652
RFC4	8.02709043349754	7.24378966108374	-0.148132495989759	0.114674802610219	0.170169987387688
TBC1D2B	5.59913241871921	7.40370949753695	0.403044988691384	1.64218356613539e-07	1.16996844068178e-06
ARHGAP28	0.861285671763547	0.716794693004926	-0.264931874950175	0.880988022960478	0.899592405239967
DDOST	127.618431428571	123.098772512315	-0.052020330962872	0.242754459527449	0.313272302814399
AGPAT4	0.765167483152709	0.781632480788177	0.030714854165896	0.479481247274272	0.544067420026398
RASA1	8.40092361280788	7.76956789901478	-0.112713583090094	0.0649413251792092	0.106989435356744
UBE2D3	21.7407800985222	21.6270033251232	-0.00756993096689484	0.933263211897625	0.944403706569718
ATP6V0E2	28.6308817842365	26.7045505970443	-0.100486497916659	0.519771404844681	0.581411240729051
FBLN7	1.29383518605911	1.7631127370936	0.4464708738022	4.77588436913549e-06	2.75013737060192e-05
KLK6	10.4176396324039	4.81406963955665	-1.11369952040336	0.00475540376940428	0.0120884186918582
MCM5	16.2039266748768	17.3217569162562	0.0962418058361321	0.0328346500999172	0.0611240171561211
RBM48	3.45235151280788	3.10906634482759	-0.151097961964008	0.0442779518044394	0.0779827595619541
VDR	3.18809345724138	4.6642501955665	0.548951256604323	3.85533794577134e-11	3.79973483779701e-10
UQCRHL	1.20269729359606	0.970957220197044	-0.308793938996385	0.000193238640932062	0.000775385966639916
CLDN7	0.887961408768473	0.8931102408867	0.00834128740138571	0.210925812705043	0.279384922406185
NEK3	2.67365267142857	2.09891115763547	-0.349170958372905	0.00197942502184052	0.00579000190926664
CEACAM4	0.110658343980296	0.423315983349754	1.9356227233365	2.55616087591638e-38	8.07481574811887e-37
AICDA	0.0185794486157635	0.301645883901478	4.02107630379609	1.20226771141596e-16	1.55286149727149e-15
USB1	7.77334386699507	8.12804998522168	0.0643739366035194	0.104005237877803	0.157228685794051
PROSER3	2.14681501773399	1.90897876108374	-0.169396833729048	0.00557342372706004	0.013842098535183
NELFB	30.8939996600985	30.7788088029557	-0.00538926232639003	0.952111107777797	0.96028435072107
SPRY1	14.8865005344828	14.7439040463054	-0.013886063148457	0.623711120382744	0.674415657254095
MPHOSPH9	1.8341041691133	1.72895915418719	-0.0851717936233716	0.13434945020775	0.193617014857177
SHISA5	42.7836627339901	53.7388642364532	0.328905832767979	3.68162884727261e-10	3.38679510854185e-09
ADGRE5	23.5679864935961	29.0582287438424	0.302118256884416	3.02470145150673e-06	1.80057116628805e-05
CLEC4C	0.0256598548472906	0.201327493596059	2.97195928787085	1.07264123476718e-28	2.2343634056721e-27
SMCHD1	4.98980456059113	5.35580704827586	0.102120676592853	0.521968229198933	0.583138081732464
MPP4	0.216869567133005	0.199268858699507	-0.122111350167843	0.0456319683697739	0.0799297978873519
CHD1	5.40084913743842	4.90530685172414	-0.138842862750138	0.117819646432118	0.173969390840237
CDK5RAP2	7.79239368472906	6.94270809359606	-0.166568052071436	0.0245576946249325	0.0479483617793507
WDR46	40.8288317389163	34.623374729064	-0.237841936837537	0.00013581681264521	0.00057223352896192
HNRNPA1L2	1.58270267586207	1.44170536995074	-0.134613896013739	0.0402469610027684	0.0722998652992328
CD164	28.1360514679803	31.866501679803	0.179620768905135	0.00487749722279682	0.0123285898852879
SPNS3	0.0690393211625616	0.487372047487685	2.81953332553943	1.97958906850929e-49	1.36673278266049e-47
KIFC2	4.63791703793103	3.71331059113301	-0.320771022520177	0.00176517984347398	0.00524812848468157
CYRIA	0.892596806108374	2.26532418226601	1.34363697440381	2.4582753945315e-30	5.39772797284507e-29
SMARCA4	22.9267432807882	19.2552604039409	-0.251778802234696	2.89066110483311e-06	1.72461090593028e-05
MEOX1	1.07897824285714	2.09445725325123	0.956910666093207	1.02509230622893e-13	1.1557311742113e-12
ATAT1	5.1755528773399	4.0706641044335	-0.346448805700545	0.00135083425935752	0.00417275693492496
FHDC1	7.10643674591133	5.07685138497537	-0.485192327672434	0.00204239177703405	0.00594303616371802
PTEN	5.9930722817734	6.75847292413793	0.17340153242185	0.00825120231430705	0.0192839999647232
SETD2	7.03224459950739	7.05908421625616	0.00549578103161563	0.89033934442136	0.907411747008043
RAB3B	0.709658245128079	0.531143499310345	-0.418022736199518	0.120930342428053	0.177596346718238
NSUN2	17.4675944876847	15.1179064630542	-0.208422576181905	0.000242382402525587	0.00094676870791126
HSPB7	0.826723084428571	1.03006333447783	0.317256969126116	0.618633923944368	0.670007502006215
ATOX1	18.830733729064	19.7867865566502	0.0714481178307098	0.0240767149417317	0.0471881065158845
BRD3	4.93280198522167	4.21332549507389	-0.22744800140878	0.00278107991261844	0.00773941083515715
FYCO1	10.8469611182266	9.94845010837438	-0.124747226674519	0.681008806806193	0.725362382374724
PHF8	5.18808479310345	4.99000975862069	-0.0561594219793657	0.316178664425575	0.388593965068467
KIF2A	6.26717138374384	6.12564696157635	-0.0329522232677446	0.574354774248962	0.629431177081541
ZNF549	1.41504083295566	1.12413379064039	-0.332029934102387	0.00015888471080871	0.000655002098052281
CLEC2B	4.78957667901478	7.67408874729064	0.680097298412009	7.61425912594527e-11	7.34765034098782e-10
TNPO3	22.7544893596059	21.3109318669951	-0.0945575312241296	0.164093208414766	0.2280888785292
KLK14	0.959818818078818	0.639538969014778	-0.585729829124205	0.893682085662785	0.910403741190011
ERBB2	7.41965600197044	6.6697546729064	-0.153718603487191	0.0224321168266092	0.0445119663371265
SPTBN5	0.271667444719212	0.308500626054187	0.183431726612504	0.549825590720148	0.607871561048755
LSM14B	19.5664111280788	16.7515549507389	-0.224084142157403	0.000787333515546977	0.00262522905333239
EIF2S1	14.3468179014778	13.1523441527094	-0.12541083009121	0.0193021912991395	0.0393027592369526
CSF3R	0.554995478275862	1.91610942857143	1.78763203288153	3.03404486306141e-46	1.55701137531971e-44
CDK2	93.1498999655172	77.6434179507389	-0.262690591334399	0.0139688709068722	0.0300802342325798
FRY	0.782196323004926	0.787587733842365	0.00990988821411709	0.398576579823414	0.46882714588169
CLUAP1	2.30954284778325	2.15944177783251	-0.0969488924340487	0.0928174045481755	0.143225382087357
AKT3	15.7062869482759	13.4176041133005	-0.227215077297599	0.00163758031262379	0.00492561210583495
PEX11A	2.75255480817734	2.2207778408867	-0.309706212890775	3.37750743332894e-05	0.000165586876142049
MYC	69.3561044630542	43.1606798275862	-0.684305279701556	5.83972774782735e-08	4.38929929598202e-07
RPRD2	9.2650084729064	8.20013136995074	-0.176145273039405	0.0174606883145614	0.0362755482061789
CCDC134	4.47335442512315	4.68021662463054	0.0652182387390576	0.272237904095488	0.344093091200808
ANKRD55	0.0905558002364532	0.281390327241379	1.63569378090372	1.73025951921789e-11	1.75303298036342e-10
KDM2B	3.07548924729064	3.21782789655172	0.0652712345979074	0.11623886791381	0.172014517383446
SYNE4	0.172242029724138	0.179326708950739	0.0581531538182505	0.994938306873689	0.995904916094925
METTL6	2.43683133596059	2.23163375665025	-0.126906119626361	0.0362293457312289	0.0663008411974423
PRADC1	13.7490720394089	13.1355678128079	-0.0658556853110053	0.905734801916114	0.920999995206835
C19orf53	81.4672540394089	78.8075372906404	-0.0478866629261514	0.637538749562127	0.687037896181119
LRRC58	9.93449109458128	8.48786288768473	-0.227044714449647	0.00154077653983945	0.00467750702053708
LEPROTL1	11.3836696157635	13.4065804926108	0.235975610924507	3.77199640204528e-05	0.000182918609011566
RAPGEF1	18.3421113546798	22.0568044827586	0.266064076494002	3.81376622404693e-05	0.000184676734652511
GRIP2	0.151912926073892	0.187935196147783	0.306990645144152	2.81305054651444e-09	2.41062053870854e-08
PRDM10	1.51973312512315	1.36515351182266	-0.154754807762862	0.00635773093592225	0.0154575146407229
FAM131A	3.7341267364532	3.11191805665025	-0.262966821910373	1.14679635044253e-05	6.15885738485455e-05
TSN	33.3725367536946	28.972089679803	-0.20399760845274	0.00144081925050826	0.00440500640066369
HAT1	7.02644400738916	6.83393241330049	-0.0400787648808421	0.206637427129148	0.274628070943422
IL12RB2	4.6895865717734	6.90931049108374	0.559081003127289	0.00845956153978632	0.0196919303552134
SRCAP	11.4751531527094	11.0484439802956	-0.0546702082563377	0.333636267267794	0.405768107126563
ADIPOR1	61.1885898029557	58.3240815270936	-0.0691709669583185	0.22001287988885	0.289361008761907
ANKRD36	0.291881020891626	0.232667151975369	-0.327112859932014	0.0284071248961257	0.054231047727866
ADAT3	1.46203657241379	1.40232082369458	-0.0601629526936124	0.767191710295852	0.800480312199318
VPS13C	3.3215171679803	3.7661030635468	0.181230110109304	0.0357055342011242	0.0655392524448208
GTF3C4	5.37624613448276	4.32073834679803	-0.315321321335523	5.29171192021776e-05	0.000248953949629072
OR2L13	0.159163025216749	0.189976326724138	0.255314427297304	0.0825505407029248	0.130034334020343
AVEN	6.91325500492611	7.29435649753695	0.0774155679023116	0.330684270003261	0.40290958904973
HMGXB4	5.7151603679803	5.02451226896552	-0.185810420964175	0.00317411915129946	0.00863231510913806
PRRC1	8.65878881280788	7.77210184876847	-0.155860428873182	0.00981146563129014	0.0223266684786782
NAPRT	18.0186144334975	17.4450746502463	-0.0466683063012923	0.269660604025161	0.341770829893358
ATP6V0B	45.0171571428571	47.7335086206897	0.0845274319355971	0.0782255356237242	0.124332837800423
COX6B1	189.31583862069	188.222341625616	-0.00835723212149286	0.378110083792781	0.449250994617272
FZD10	0.216395905418719	0.231836435172414	0.0994341154500322	0.00255849037577714	0.00721914387002011
MS4A4A	2.33397833394089	7.90631084482759	1.76021350859629	6.36599245346634e-40	2.22047143025334e-38
NPY1R	0.309226054655172	0.957973884394089	1.63132444431433	1.05516902481293e-07	7.69348607422122e-07
TNC	66.5242765083744	84.1746772487685	0.339505369179159	0.00128488304322217	0.00399761288755348
MAD2L2	17.0767572463054	18.4018084926108	0.107813514879902	0.230362179105442	0.299938857484037
FAM155B	0.795915391812808	0.46586375564532	-0.772706983461257	0.174178804397158	0.239448928060714
RNF26	16.8780496305419	16.1319505763547	-0.0652273099302985	0.461279150175669	0.527209910184565
C12orf45	6.87234237438424	6.38059043349754	-0.107111980923928	0.244121721868043	0.314672922981481
PIK3C2B	2.44831325714286	3.20927831182266	0.390460747004034	0.000283887136886454	0.00108732751256996
TRAF3	4.77387508128079	5.07116394679803	0.0871561006785848	0.244807377234508	0.315374628323459
HBA2	4.31618732753695	4.51442944694581	0.0647861843857482	0.0339583665516126	0.0628316713410884
ANKRD42	1.64771342413793	1.52914846502463	-0.107736861203178	0.298544699308531	0.370731290797187
SMIM14	5.00504783448276	6.97546416305419	0.478905362983439	2.67245194110306e-06	1.60155799996127e-05
CD3D	1.89507713576355	24.121639364532	3.66999948253464	2.84702062164225e-60	1.43210523613274e-57
BLOC1S3	8.33210077832512	8.48693277339902	0.0265629604882802	0.339591095938787	0.411404046581414
ACADVL	44.9388112068966	44.2841965024631	-0.0211700178724854	0.795764480811773	0.824767426757942
PPP1R3E	1.89429579408867	1.72209916157635	-0.13749340696559	0.102751177516571	0.155666697393615
NUP205	14.6104464137931	12.9088698768473	-0.178637555900318	0.0106601934849926	0.0239729065711872
USP5	37.358378817734	34.0111759802956	-0.135422960108504	0.00548714001384548	0.013650585688233
MSL1	11.4592624236453	10.5826221280788	-0.114817049816963	0.0271187878892732	0.0521655960058775
ISG15	39.089016270936	94.3740343349754	1.27162669961633	5.89905983906096e-17	7.76912561301696e-16
UBL7	39.4116989162562	38.8251878325123	-0.0216310366815726	0.94941666295362	0.95792744132586
APOM	1.3903721729064	1.33236405812808	-0.0614827717757309	0.583031706558628	0.637375667453988
RUBCN	4.67541936945813	5.59404975862069	0.258797310809633	1.41872881844133e-05	7.4842275676263e-05
ZBTB24	3.42456282019704	3.69885671428571	0.11115958932539	0.199730243096163	0.267331555514141
WSB2	22.2861503546798	20.8245046157635	-0.0978652547266003	0.0669323395785071	0.109568779798891
AC008687.4	1.43348756935961	0.961836588522167	-0.575665681271748	0.00471189633632419	0.0119992616416061
MT-ND2	3856.94755497537	3790.06697832512	-0.0252361849588585	0.983128834558155	0.986886577986354
ADAT2	1.20445299985222	1.14210422931034	-0.0766837796815767	0.167451211580592	0.231866176771472
GPR19	2.79854577758621	2.08614390280788	-0.423838668193253	0.00583966946367105	0.0144098254967594
RBM27	3.06513851674877	3.07372314384236	0.00403495230669781	0.774306959430529	0.806647539442522
TWF1	11.5792627192118	10.9703929985222	-0.0779281870908077	0.391993278618533	0.462749689213523
STAM2	4.06298455517241	4.09932181477833	0.0128453719294823	0.649666414825884	0.697973206078278
H2BC15	0.631657788078818	0.404384604236453	-0.643415092286406	5.25365267395863e-05	0.000247685406247807
FUCA1	17.4770995812808	35.4221333399015	1.01918532102467	3.50006221693565e-19	5.05170617819355e-18
CYP2R1	2.14540453054187	1.92098922068966	-0.159400279703294	0.0645735041179028	0.1064489248191
CASC3	17.748962364532	16.4220103596059	-0.112103933958489	0.00626056746117389	0.0152489617339449
KLK13	3.80388326026108	1.98955934424138	-0.935024038974185	0.112578268813061	0.167690539644366
RELT	1.95825993152709	2.57714422118227	0.396200999843212	1.41779499150666e-07	1.01822767379304e-06
RUBCNL	2.89989526413793	2.94237343103448	0.0209795625191034	0.0958142212080424	0.147171522805105
TMEM25	1.0585876862069	1.09230803970443	0.0452389879659222	0.00596163929150866	0.0146621734613417
DNAJC25	4.9069509364532	4.50324893004926	-0.123860617275046	0.00812840231976972	0.0190501873440062
SNTA1	17.4800154876847	14.8991367197044	-0.230477722095095	0.270763104149197	0.342876147960135
CIDEC	0.286100552669951	0.53761089208867	0.910040083095406	0.0196743725821725	0.0399573231790172
DCLRE1C	1.70011929640394	1.84127341280788	0.115067887036372	0.0557057631075268	0.0943742715737685
TMEM106B	4.91703044433498	3.89795561724138	-0.335069623863049	0.0022679182304108	0.00651017933521694
USP46	2.74645723793103	2.38396462315271	-0.204209002328157	0.000206622956745669	0.000823908271107916
PPP1R16A	4.48230888270936	3.93702515738916	-0.187136139305464	0.00771138235675638	0.0181970146734311
DMWD	7.28899404926108	6.77258380295566	-0.106013382372723	0.110837064105722	0.165594159133524
EIF5B	22.1050830837438	20.7236949704434	-0.0930969027849375	0.228069208183643	0.297676766167581
BTBD10	8.74531796551724	7.36049352216749	-0.248708336703446	0.178379984768701	0.243922564164572
ESR1	0.143761706724138	0.239408528423645	0.735795104574678	4.12872739079189e-11	4.0512948477851e-10
CA14	25.6440516950739	16.6975821487685	-0.618985010110604	0.00144503786075866	0.00441689573414
AUNIP	1.88906695517241	1.63507948669951	-0.208313065141101	0.0265081539156932	0.0511378674271633
PCGF5	4.33551120295567	5.11022552413793	0.237184848900217	0.000454757217421641	0.00163429518919921
PODXL	5.55662607635468	8.07945730788177	0.540049231443334	0.0237082873346991	0.0465750660840363
ZDHHC6	7.31946359162562	7.6654780591133	0.066637844477782	0.265281426442907	0.33724178300838
IP6K1	18.8215210541872	17.3955733891626	-0.113662990091827	0.0376064529504918	0.068474827463144
BTN3A2	10.429779037931	20.0251232729064	0.941102530074684	2.29373883238585e-19	3.32853065232677e-18
TGFB1I1	8.45598979310345	8.0818710955665	-0.0652842943297873	0.277817315079647	0.349693179041142
GMEB2	5.62736504926108	5.46322581280788	-0.0427064990698423	0.573202484321054	0.628631300662916
EXOSC1	6.27308557142857	6.51889253694581	0.0554516501578033	0.0059924882499342	0.0147191248156279
CPSF1	22.2715335270936	19.9329117192118	-0.160048431017159	0.0528470545719093	0.0903079164246177
PSMD14	8.93470148768473	8.5653263	-0.0609113215149435	0.672347120901101	0.71807809084996
CXCR4	10.8649468236453	42.5759164778325	1.97035647175896	1.63407799352892e-36	4.84222138170937e-35
SLC46A2	0.125116337128079	0.133659986428571	0.0952974503850945	7.06683043539872e-07	4.67422848650521e-06
CACNG4	0.682510238906404	0.388258807541872	-0.813832037153562	0.112958760502222	0.168107737574085
MCTP2	0.608452619285714	0.659182786157635	0.115533645155663	5.87252917266727e-09	4.90378152984448e-08
HIVEP2	3.00778669655172	4.07056836847291	0.436527991372639	9.62234306723593e-07	6.21715692438775e-06
COL6A2	108.299248635468	149.110776054187	0.461361289431244	0.000248879379878418	0.000969037911073119
PDCD11	12.7313839162562	10.7338560492611	-0.246220804888937	0.000128561304570021	0.000546130705173124
NCR3LG1	0.881085999970443	0.379049617270936	-1.21689613453573	1.76827173951938e-05	9.13743506138988e-05
SGSM3	19.2218846847291	17.0840330344828	-0.170101204956858	0.0704059732375105	0.114180603649742
L3HYPDH	2.74433179162562	2.65153862807882	-0.0496251488254666	0.669264096804796	0.71535578266726
SLC38A3	0.324901337921182	0.164198442034483	-0.984561246153124	0.00746144178558987	0.0176917837415101
MYNN	2.44829667093596	2.25714185763547	-0.117281293983839	0.0983703067741291	0.150356258008979
ARSG	2.87994711581281	2.47693898029557	-0.217483991795289	0.177019473715479	0.242458209525015
BTBD7	2.85883972216749	2.53609109211823	-0.172823173478416	0.00618062126169497	0.0150844098358496
CTSZ	240.353216970443	333.471668472906	0.472408083089193	1.39991821267855e-12	1.50485590213616e-11
ZNF366	0.243180177684729	0.486771399699507	1.0012187695011	3.24702315503541e-11	3.21914345955176e-10
FILIP1L	1.37478479921182	3.04181504433498	1.14572662830828	1.51650175660691e-15	1.8499111591979e-14
WWC3	10.5989191187192	11.7347474137931	0.146869642932665	0.0122302282717111	0.0269427101104109
ANKDD1B	0.102659658349754	0.110555564211823	0.106902272778527	0.817376254315642	0.843901761373908
GPAM	2.17531118078818	1.97245908226601	-0.141226422403052	0.0299711662140728	0.0567076988658414
FAM110A	2.84094984827586	4.32877190640394	0.607584419782056	3.01260658651023e-13	3.33478120824116e-12
FBXO31	6.57537738423645	6.24115396551724	-0.0752608956173217	0.35874674836689	0.430637564763051
ZNF770	5.09880385369458	4.07914024679803	-0.321893729934315	0.00181664456692055	0.00538083532271867
PCGF6	2.52568541428571	2.39210818029557	-0.078392320816598	0.570901199584096	0.62662055783245
MYOF	7.313138808867	10.4759804438424	0.51852262080229	6.23991769377347e-09	5.18792412106778e-08
SBNO2	17.2331543152709	18.1201750049261	0.0724100958459317	0.0575709376257051	0.0968846762858015
SSR4	41.1811789655172	54.0908603940887	0.393399712732948	2.64621900219235e-07	1.84313350573918e-06
DENND2A	1.83123173950739	2.32633376408867	0.345243724723848	0.252438860812855	0.323618501313876
MAP1LC3C	0.466917960147783	1.0605414020197	1.18355995423562	7.26894837753084e-06	4.04627028673124e-05
ARHGAP21	6.89021782413793	6.31676006502463	-0.125364818217545	0.222889304522032	0.292340319699187
TNIP1	16.9591589507389	23.8422941724138	0.491458438005706	8.10149190009322e-18	1.10275795233586e-16
DDX50	13.1208767881773	12.3000007684729	-0.0932057239880431	0.419209041548111	0.487784371687551
BPHL	4.30507980788177	3.37185094630542	-0.352499219738	3.65683322078293e-09	3.10981740693121e-08
CYP27A1	71.5228236600985	81.5244261773399	0.188828687354875	0.0488380363513918	0.0846012233433189
NDUFS1	9.90699872906404	8.52859692610837	-0.216139649566884	4.69590973329191e-05	0.000222959996340701
STUB1	26.0327816059113	23.439984226601	-0.151357873188481	0.0021071915140385	0.00610374635359682
HDGFL3	2.69310626024631	2.35245150763547	-0.195106170296858	0.136563802337676	0.196132915345361
TEAD4	11.4206306403941	10.1923928866995	-0.164149522238141	0.0148825434241326	0.0317516385190876
SNRPD1	11.4499659458128	9.79824772906404	-0.224747634654669	0.000792164831956979	0.00263477918034065
FLOT1	119.842148768473	113.43308	-0.079293968074813	0.933263211897625	0.944403706569718
SLC25A4	17.7392115320197	14.6364802123153	-0.277373231174766	4.89299705915093e-06	2.81153164351212e-05
RIOX1	11.4539447684729	10.0578237793103	-0.18752637019961	0.00112438440709791	0.00356956737346988
VPS37B	11.6883158325123	10.1932938078818	-0.197446755352505	0.00376673970956535	0.00997660899148078
MCM10	2.26399660788177	1.87320069655172	-0.273366316981767	0.00321784552301138	0.00872289474503429
CHST10	7.4475334679803	5.85069396551724	-0.348154945191116	7.50013801020336e-09	6.20487019818801e-08
RPE65	0.249144016743842	0.14567374808867	-0.774239015448505	0.0284143132422653	0.0542370402689043
CDCP1	3.78345697103448	7.3325415264532	0.954608298870533	3.12722659512941e-10	2.89869017405975e-09
SF3B1	31.4161075763547	30.6055755665025	-0.0377099436318051	0.538595235778271	0.59822079675049
SLC38A5	2.19595163738916	2.5504627	0.21591272031381	8.75544697817118e-21	1.33565440575882e-19
TMEM42	2.93571767586207	2.95109419458128	0.00753673745363304	0.69283136579481	0.735440110433958
PARD3	6.14477079261084	5.1803582729064	-0.246307319365883	0.003996292543893	0.0104809755889765
TCTN1	3.42509536502463	2.81783850788177	-0.281555225384394	2.12550794173808e-05	0.000108206208178031
OSBPL11	4.9024827729064	5.46584996600985	0.156933298509796	0.019128038544303	0.0390788511687606
UBE2R2	20.9300818078818	21.2797302561576	0.0239019126569673	0.206637427129148	0.274628070943422
CA3	0.130424584640394	0.225516543980296	0.790017435163795	0.0990336652052013	0.151145956216781
KMT5A	6.5525789408867	6.33079355172414	-0.049676479445993	0.106183316268226	0.159961684635769
TBC1D8B	0.938610588931034	0.84148294226601	-0.157592709292018	0.450038373321831	0.516743589564732
CNOT2	4.31951750295566	3.92625952610837	-0.137714631806647	0.139032006511959	0.199058759510548
SRSF4	28.8439209064039	31.0942216256158	0.108379211912064	0.00282765256754026	0.00784781982793913
BTBD11	0.406084453837438	0.490958416502463	0.273821037930202	1.31656117677573e-16	1.69395008662191e-15
CD99	106.271644729064	105.63199320197	-0.00870985413893965	0.740848124924247	0.777049317559543
RUVBL1	10.6080409753695	9.43559931527094	-0.168972192590383	0.00483912064956485	0.0122523973497678
RTN4RL2	2.31895538418719	1.73538733472906	-0.418217358169645	0.1352318362763	0.194574628325788
FKBP1A	132.242577881773	135.979599753695	0.0402034750606743	0.0449969376801112	0.0789790307020586
FARP1	4.55301468325123	3.10227142364532	-0.553497195948455	6.98727796133633e-08	5.20509460590316e-07
DDX20	4.17361000541872	3.55571555073892	-0.231155880643827	0.000193888032036356	0.000777758700537572
DCTN1	21.2105937832512	19.8077537438424	-0.0987197254407901	0.0111354453581182	0.0248870607586576
ATP6V0C	53.2483377980296	53.9169535899507	0.0180024929962332	0.726199752930618	0.764859596662161
DSTN	61.8090414285714	55.4169716256158	-0.157490017107622	0.0383115476510872	0.0694847487120734
PCDHB4	0.67068785402463	0.498821440591133	-0.427117998337093	0.885327720613817	0.903266262180185
JADE3	3.36878346896552	2.73376671970443	-0.301337562338698	0.00102175824126056	0.00328266487969392
MRPS28	7.61165679802956	7.07174320689655	-0.106144625676596	0.149488153812937	0.211207208034861
NUCKS1	60.4655547192118	52.4492949211823	-0.205190140748694	0.0212636055108109	0.0426482078783769
CLCN6	5.09082993103448	4.77651209162562	-0.0919433536413048	0.15678545086817	0.219686612504265
SMC6	4.60951284778325	4.26303386256158	-0.112733773675429	0.341734236959746	0.413588901223352
KLRG1	0.536698860147783	1.04207236916256	0.957270743239199	6.42921629219507e-17	8.42592201738364e-16
P2RY14	0.212704496985222	0.801593855763547	1.91402091529315	3.84103707234628e-28	7.78318465158942e-27
BICDL2	0.418955154448276	0.266434407660099	-0.653015418258879	0.00382826940473975	0.0101095899856239
CTNNAL1	12.2758866827586	10.8508945655172	-0.178013247918712	0.0599463709209926	0.100089964113161
SCARA3	2.1221887255665	3.21954591955665	0.601304266544064	1.14234613695966e-05	6.13741843499306e-05
C2orf74	1.73072492541872	1.61513654453202	-0.0997203103673838	0.396688876042573	0.46705791189471
PSME3IP1	14.2385406502463	14.4521379605911	0.0214816441245103	0.766545831567064	0.799993366682971
GLT8D2	1.28293981586207	2.38655394586207	0.895475453975057	2.04783098695103e-06	1.24959673071627e-05
ZNRF2	2.60735573300493	3.31090638871921	0.344638791583711	1.14730001907981e-06	7.30367702260217e-06
TRO	5.45705748945813	3.84833577206897	-0.503888560881668	0.000594343142268361	0.00205967193985574
RNF145	28.0463678078818	26.6485523497537	-0.0737567818224534	0.605873068501478	0.658743719417875
GLIS3	0.287603142384236	0.377915960970443	0.393986012014199	0.000151500270286799	0.000628428188362151
PRMT1	32.5760890788177	28.1822169753695	-0.209028304753186	0.000146674627412222	0.00061163136972581
PHETA2	13.0417463689655	12.521091308867	-0.0587767584667214	0.0143013278464801	0.030672855912851
RAP2A	10.1228514325123	9.25918532758621	-0.128658561375666	0.3001201076886	0.372376908048273
EED	2.99414957241379	3.05839831280788	0.0306300165409261	0.374914780458629	0.446087640531481
MAEA	8.40175956157636	7.65290132019704	-0.134684702855446	0.0786559343480621	0.124957607004856
DEAF1	12.2062659064039	10.0207191674877	-0.284635872478229	0.000243185734042016	0.000949352877224938
SESN1	4.33815593300493	4.37875028226601	0.0134372650803716	0.508859262813586	0.57149597233986
BSG	357.252293842365	301.809440837438	-0.24330533938476	4.81462037843585e-06	2.77006122632173e-05
RPLP1	590.503296551724	543.759760098522	-0.118975722229273	0.0417523809049361	0.074405453677583
FAM71E1	0.687402803743842	0.472254272660099	-0.541591886842433	0.0376842389929767	0.0685791864046462
SLCO2B1	1.99301811231527	7.00288608669951	1.81299479861359	7.03869973699437e-38	2.19247312272797e-36
RHOB	63.1664131527094	64.5318506403941	0.0308537471748407	0.787942923242924	0.818116861543855
KLF17	0.15026325029064	0.109056984285714	-0.462410047351285	0.110615518832272	0.165429238414409
MRPL48	5.21639081280788	4.8069476364532	-0.117930872709839	0.044906529479358	0.0788616829482786
WDR86	0.333661146817734	0.490636547837438	0.556271003562658	3.60101883326747e-09	3.06429772889355e-08
PHF20	7.04399735024631	6.64688621674877	-0.0837157088168361	0.230033612116775	0.299627560117873
SEPTIN11	15.7285892206897	14.6352630064039	-0.103940601436905	0.29658321720372	0.368774193392743
MED14	6.88204439408867	6.51267501477833	-0.0795869611344235	0.543073543045855	0.602245987378389
CCL11	0.341381479605911	0.508849244926108	0.575853504755177	3.82194512382824e-05	0.00018500590165723
NRN1	16.5211744561576	12.7057492463054	-0.378834796317883	0.447505472711911	0.514408539435576
SCAND1	26.2086915975369	28.7087874699507	0.131447066309815	0.129789778372778	0.188037240835586
RHOF	0.158879831330049	0.445438595517241	1.4872905710545	4.41103452082639e-31	1.00307973466806e-29
ZNF511	3.32553492610837	3.66380131576355	0.139754846893657	0.00535997389993566	0.0133739736243924
LANCL1	14.2843092906404	12.8621974581281	-0.151294134539614	0.0289618843002119	0.0551329559859349
KIFBP	8.84778584236453	8.23189130541872	-0.104092533162667	0.1352318362763	0.194574628325788
LSM1	12.7458327832512	12.6949366995074	-0.00577243747499567	0.85171192357694	0.874431205303506
UQCR10	66.9683995073892	67.8855606403941	0.019624254548126	0.690959574134367	0.733918519901325
ZGRF1	0.766805616157635	0.667214917093596	-0.200709359638053	0.0558140682312674	0.0945099405675848
COL3A1	139.640585714286	209.656924660099	0.586312167752034	0.00361716832647677	0.00964146319698107
ACACA	5.87677601970443	4.78955535960591	-0.295133185275173	1.07933878421814e-07	7.85261470712535e-07
MIER1	3.62298626995074	4.05896956551724	0.163934184218903	0.0421789167536716	0.0750158559286519
TENT5C	1.82845455714286	6.26097302857143	1.77576211468917	1.90337315864274e-22	3.11659903262358e-21
ECD	9.10410694581281	8.54338325123153	-0.0917100027584876	0.184179159643659	0.250319194750601
URM1	25.8581098817734	22.3437141674877	-0.21074780097305	0.00117919691946868	0.00371539956230616
SLC25A13	28.6501867536946	21.6600651182266	-0.403506962860537	2.31170646043964e-08	1.82242473991339e-07
HMGN2	67.8432015270936	73.5012169950739	0.115563885120965	0.0231392117743223	0.0456378445744769
DDR2	10.7327133584236	10.4262825802956	-0.0417899862922426	0.649057786813275	0.697431207106057
LHFPL6	17.350119364532	18.0447109162562	0.0566304426251891	0.183342264375464	0.249460208151662
BNIP3L	24.1638003349754	23.8050017980296	-0.0215826329112545	0.941336920970701	0.951423688460728
P2RX7	18.8099351070936	15.293335853202	-0.298591743332744	0.165378693519234	0.229589782441607
TNN	0.427375738389163	0.156925820384236	-1.44542225911571	0.39715851790375	0.467569762573862
UBE2T	20.9023946256158	17.2703550098522	-0.275370490934692	0.0222335717762744	0.0442228185879744
MAPK4	3.85692280048768	2.1145342950936	-0.867110310256354	0.27518641298324	0.34712138816403
ZNF420	1.89767957768473	1.62633768571429	-0.222609571067722	0.0705374145053792	0.114310723519062
PSG4	0.581155291236453	0.766359620280788	0.399097827539157	0.106970558379437	0.161057065977313
ZRANB2	16.2679946123153	13.937925846798	-0.22302053360895	0.013837810234379	0.0298411898694691
SFMBT2	1.186692971133	2.05069437586207	0.789165776672754	2.2478007828822e-13	2.49643811657746e-12
DYM	6.32620500492611	5.60205087192118	-0.175385223607917	0.004071952467486	0.0106377474838127
PPT1	69.7700716650246	71.4882207389163	0.035097230124304	0.676054031557094	0.721346905016786
TP53INP1	5.97321417438424	7.75773146896552	0.377127386678375	2.74364413979245e-05	0.000136560273535415
CWH43	0.69240169146798	0.403757439128079	-0.778120407727866	0.0127555895157751	0.0279072796429748
ZNF326	3.26066500541872	2.64453061527094	-0.302154551623073	1.19738462941974e-06	7.60444273420958e-06
NME2	36.8258843270936	30.7542673950739	-0.2599335606167	6.72865341216116e-05	0.000307694038246796
ERAL1	25.7463308029557	24.2577043349754	-0.0859238183126809	0.0298433748909984	0.0565377883012776
NPEPPS	8.78079772413793	7.72337554679803	-0.185120489003223	0.000475415655839291	0.00169760525041628
HK3	0.910364827536946	4.32932401724138	2.24962505494069	8.87462223627597e-47	4.81241660861054e-45
SGTB	3.64130341817734	3.93170555517241	0.110700321554419	0.304082837388751	0.376421952309143
TATDN1	3.57209372512315	2.83787727586207	-0.331957733269778	0.00090293150511109	0.00295404606239813
STK39	6.5824447773399	6.02293664187192	-0.128156430391596	0.178926362439731	0.244445093688062
REX1BD	8.02157831527094	9.2467295955665	0.205057072764378	0.00707673885190013	0.0169230209216837
GDI2	54.3725967586207	56.9906029211823	0.0678443246124107	0.0437450965422131	0.0772270756671151
MRPS27	12.2604190049261	10.3432965221675	-0.245312222884797	1.7716454102755e-05	9.14076218229201e-05
RPL7	262.28095182266	192.831758522167	-0.443770359040332	0.000282032429121953	0.00108208030812359
CYP26B1	1.93938755403941	2.01485201477833	0.0550727501107755	0.0426956207371435	0.0757136428112406
SMPD4	11.1274236403941	10.1725690246305	-0.129435530970187	0.0032443441131464	0.00877873637403695
CRMP1	4.13027263694581	3.32138072167488	-0.314453911375012	0.288055290633327	0.360176676880394
IQSEC2	2.31072513251232	2.62552312660099	0.184259246293137	0.00164708576549036	0.00494642752084706
ROGDI	4.28891547931034	5.0003692453202	0.221421747244072	0.000146925053096417	0.000612103938156581
CPSF4	10.2514526551724	8.99559385714286	-0.188537926194239	0.00274280572010385	0.00765835726809901
LAX1	0.205851897886699	2.08944522965517	3.34344128697999	6.88177924434086e-44	2.9169161771741e-42
LRRC71	0.158524309522167	0.130078752724138	-0.285318763833652	0.78794088184194	0.818116861543855
CAV2	8.32707298423645	7.9925130679803	-0.0591602709410779	0.957501609338927	0.964631557388912
ADA	4.96133700098522	6.77753446502463	0.450031588204094	8.78400816087009e-09	7.2135502947084e-08
NFKBIE	19.4390864137931	23.9669573103448	0.302086347750534	8.00712502557519e-08	5.93839604609934e-07
ZC3H12C	2.57279591502463	2.11848111724138	-0.28030675146508	0.00364664325187689	0.00970843564214651
ME3	1.3044086408867	1.44191469536946	0.14458991312926	1.50949578757879e-08	1.21066985501978e-07
C6orf52	1.8529241137931	1.27747494679803	-0.536508799209166	0.000453314142442488	0.00162998379164421
ZDHHC17	3.12323990935961	2.96089923103448	-0.0770080013872954	0.278567077654868	0.350406408537688
PPIP5K2	3.05786503793103	2.54476697142857	-0.264991180901135	0.000322419101168704	0.00121101554712665
RFLNB	18.8082700152709	15.9188811004926	-0.240628219956629	0.532467953482128	0.592840878548597
DIAPH1	20.0041649310345	22.2526070344828	0.153673961893666	0.000307053475879378	0.00116374483755755
ZDHHC11	0.219763354615764	0.166812813359606	-0.39772072747521	0.0622837012667066	0.103463710128521
LRRC69	0.24961830037931	0.250832957384236	0.00700321180639629	0.943692837809214	0.953301294940539
RABGGTB	10.5818652364532	8.62460554187192	-0.295063570008118	0.00858682386842077	0.01992928762669
RPL23	123.273066206897	102.660535418719	-0.263975931405702	0.000486070072907671	0.0017323734813489
NPL	6.67351109852217	10.2488622068966	0.618945851971645	2.75879925708919e-13	3.05635709259327e-12
PHEX	0.306845426236453	0.533586545640394	0.798210210320532	6.33865849187886e-06	3.56273570458353e-05
MYO9B	25.5256820985222	27.0678343694581	0.0846299523194434	0.0921617714136176	0.142377712377623
CEP70	2.76555615261084	2.16801020719212	-0.351198086177975	0.0128278268112763	0.028010419352826
RASL10A	0.101822636310345	0.143118139512315	0.491148213768742	0.00480099856584538	0.0121766385405428
KCTD5	13.6289518029557	14.4047589704433	0.0798709112809184	0.174053566684549	0.239325914248126
ZFP36	26.0725027536946	48.8600957536946	0.90612761411881	3.91423977617424e-17	5.20628873506234e-16
INPPL1	27.461102729064	24.7786007487685	-0.148294838986619	0.0457257433142747	0.0800798386442724
SAP130	10.6759055812808	9.98462374876847	-0.0965784826831331	0.0227328240719254	0.0450019872331317
NAP1L1	28.2495555960591	24.524830044335	-0.203985033465369	0.044906529479358	0.0788616829482786
ZRSR2	5.99270698522167	7.74299447783251	0.36968377851974	3.67727832504781e-08	2.8388164775614e-07
SELENON	77.165829408867	72.541422955665	-0.0891570891797651	0.288055290633327	0.360176676880394
UBXN6	26.6549886206897	26.3670413497537	-0.0156698709597451	0.843099256623314	0.866984371839744
SCARB2	68.4775411970443	62.6414715763547	-0.128512795356194	0.267100093872282	0.339199645143201
EDNRB	134.497026990148	104.210012830542	-0.368080379844734	0.00574967334595667	0.0142191884777961
SFSWAP	5.60504765024631	4.96208837931034	-0.175779206709326	0.000289520060420969	0.00110668712593563
GAMT	16.5490544546798	14.469411844335	-0.193742509597153	0.0136755120433452	0.0295530507112884
CUZD1	0.207768490162562	0.221313986842365	0.0911177570270389	0.296190138939964	0.368390294451247
NAAA	2.36356731034483	4.41941820098522	0.902890506229286	7.80849889074839e-20	1.14930806750202e-18
LRP12	4.31163117339901	3.58625243103448	-0.265756731036364	0.00318282085614328	0.00865071074415241
AZI2	3.71697546157635	3.23016848472906	-0.202519746493927	0.00955006718878	0.0217985003283094
ZNF577	1.20978578891626	0.878751540394089	-0.46122440063238	0.000161055972071863	0.000662932910242942
GZMK	0.731632484926108	10.9930836679803	3.90933318992265	8.74099324387794e-55	1.04532913846876e-52
COA4	22.5670801034483	20.1518981133005	-0.16330403096778	0.0129812057247154	0.028289988525356
NKD1	1.19266806603941	0.672909480453202	-0.825708227231853	0.0212160899409539	0.0425720312612939
QPRT	28.9387372931034	26.5101081049261	-0.126459419636771	0.204215523472942	0.272003055031482
RAB11A	25.2166824236453	25.9959056305419	0.0439059326738933	0.418235677956054	0.486863260085467
SIL1	16.8656238965517	17.0727213399015	0.0176073500923293	0.402843644999037	0.472849687241881
TMEM250	16.1367484926108	15.1398323103448	-0.0920006830504101	0.235998928572927	0.306147181530827
DHRS3	7.69677291133005	16.4425563990148	1.09510903162397	6.6161697043937e-17	8.66246109683766e-16
RPL7A	481.713353694581	408.084712315271	-0.239306252471124	0.0120269727232077	0.0265429679773676
ABCC1	8.51058049802956	7.63871813694581	-0.155926981953577	0.0612227357654866	0.101890820432769
ZNF189	5.41677444679803	4.80727737980296	-0.172213969229896	0.0980263813855284	0.149916116953387
PITPNC1	3.10098015763547	3.34005339310345	0.107146870828748	0.00194028828834367	0.00568794513768333
MRPL10	22.3166427241379	19.7845937536946	-0.173742564942666	0.00137888732920599	0.00424083051375087
DUSP14	15.0791023546798	13.3105012610837	-0.179985646007475	0.0233447609032343	0.0459958410617711
LIX1L	21.4561746256158	20.0897533546798	-0.0949330321141248	0.0694915005177776	0.112998562332781
LAMA2	1.02809661143842	1.75948687704434	0.775178911293237	0.0160332721460183	0.0338241687074766
RNF38	5.82043127438424	6.43559625960591	0.144947764750316	0.00387997426875407	0.0102199361564783
INVS	2.29940774384236	2.01422199211823	-0.191039620591972	0.00661504542070898	0.0159815870066696
GLRA2	0.551532049876847	0.197112224965517	-1.48442746859474	0.138348007025768	0.198302115820464
LMBR1L	5.39424499507389	5.66956207881773	0.0718162574497949	0.397632052630376	0.468044969938594
TIMM10	36.9671037438424	34.8103051724138	-0.0867275555103308	0.107655352616303	0.161815261243717
BTBD9	4.39363134482759	3.80492904581281	-0.207544272386319	0.000679273419426201	0.00231211897834677
DLL3	15.822050200936	13.5701548996059	-0.221499365673398	0.0370273291597667	0.0675581047222334
IL18	1.20580867763547	5.20265860394089	2.10924802451665	2.26002621934101e-44	9.92484956782082e-43
ADRB2	0.581336266403941	0.869052955862069	0.580071177275525	7.98843449473492e-10	7.14266299215484e-09
NPHP1	0.47446336408867	0.40948382955665	-0.212490211950878	0.0230880707207676	0.0455638160061826
UQCC3	8.59025585221675	8.18984075566502	-0.068865701050961	0.13021878818189	0.188516045061418
KMT2B	7.81021972216749	7.11412356650246	-0.134677102721693	0.011108556823608	0.024847697076721
STARD8	2.73775182561576	3.43228306600985	0.326176865465715	4.86938349991703e-05	0.000230461210593246
THNSL2	6.77697313591133	4.86545046012808	-0.478067671728823	0.000297193607004158	0.00113117680369812
ENTPD1	2.70417037980296	4.16447133300493	0.62294730808054	1.04759963583011e-18	1.47700521287458e-17
GNB1L	1.25120876300493	1.25759371852217	0.00734339480055213	0.354774268614467	0.42682534391648
HMGCS1	11.2499010985222	7.88818271182266	-0.512147444337789	0.000530954090841678	0.00186558213345578
STAMBP	6.44687654334975	5.88667193596059	-0.131148127830782	0.0048646745479344	0.0123101173049373
ALPK2	0.0835275597142857	0.299616512192118	1.84279293953082	2.60130063766701e-20	3.89759676169546e-19
SEMA6B	6.48785006847291	8.75775790049261	0.432821088616438	0.000107050700488467	0.000465380422701242
MAP2K6	0.905759599458128	0.861277729655172	-0.0726496632858524	0.984478350118539	0.987797065060133
RNF6	9.85359334581281	8.9367069182266	-0.14090662188109	0.0643292465513431	0.106137709818759
HEATR6	5.24753150246305	4.66464529064039	-0.169871542755613	0.000594343142268361	0.00205967193985574
CYB561D2	11.0544941280788	12.1693231034483	0.138615916430037	0.00422718537557809	0.0109599150059026
STON1	2.24925019059113	1.58842266512315	-0.50184929331027	0.0025020291509847	0.00708502715608648
CDK4	49.2328838078818	39.6965263251232	-0.310609478907779	3.58958429469293e-07	2.44800875983285e-06
GPR12	0.240816035108374	0.0852457811921182	-1.49823111724076	0.11450750041681	0.169959381713514
EPN2	3.45462568522168	3.18342659458128	-0.117948902481608	0.0233963951770985	0.0460772411413112
TSPOAP1	0.589370035157635	0.851376133990148	0.530622936060068	1.04093767204997e-08	8.50141413380323e-08
FARS2	8.08216524630542	7.51765875862069	-0.104458418782278	0.185861429291838	0.252093973056697
CBX5	10.714393044335	9.43250310394089	-0.18383755074086	0.00931784007371146	0.0213375192250455
CAPN15	6.88731471428571	7.09180793940887	0.0422118634889643	0.236333514278802	0.30643282577447
CRIPT	7.54892333497537	6.412154608867	-0.235461682812844	0.0003040638126237	0.00115371974682205
MAP1S	12.0137212325123	13.4273296423645	0.160489324651588	0.00596163929150866	0.0146621734613417
CCDC6	5.75757933448276	5.78095170935961	0.00584463573700811	0.587101755920123	0.641249361395591
USP9X	11.5551681477833	11.8152453842365	0.0321113384719163	0.491120165215584	0.555204548691554
PHKA1	2.30874970323645	1.91525674157635	-0.269573976319505	0.819349578909301	0.845808729087567
KCNJ15	0.188896894305419	0.237618705689655	0.331049429397361	3.73062364686194e-08	2.87337395779579e-07
FAM217B	5.27057863891626	4.60114441871921	-0.195968619306911	0.0341726931530208	0.0631845737288184
KBTBD6	4.36396402758621	3.3191109862069	-0.394842337659364	1.51901472889494e-07	1.08800445341277e-06
MPP6	1.47703635350739	0.993994614285714	-0.571395394788009	4.85365720062737e-06	2.79132179240889e-05
CDC25A	3.62637707438424	3.218452891133	-0.172161593674531	0.140620477375875	0.200989293989165
YIF1A	30.4126433596059	28.8805176108374	-0.0745746166320451	0.225468634787189	0.295001161897002
DLX2	1.69266186823645	1.02469102227094	-0.724104848712493	0.00109621288634647	0.00348591533706662
IKBIP	6.77974249261084	6.39221095763547	-0.0849154568275887	0.492185722823302	0.55612751573269
LCMT1	14.0917097339901	13.4198742364532	-0.0704755116386435	0.0864270565574046	0.134950337553028
GPX7	10.0421272980296	9.14422730886699	-0.135131746528041	0.872319457773615	0.892373544445108
AMH	0.72707258629064	0.578454493901478	-0.329895931544275	0.108582220352588	0.163009199848916
REEP2	3.39750232256158	2.52034914975369	-0.430850929805633	0.970985830070511	0.976380195793125
IDH3A	4.72996073891626	4.41365963300493	-0.0998528305263262	0.00422718537557809	0.0109599150059026
TCHP	3.21437528571429	2.92742897241379	-0.13490420946537	0.00131941879366989	0.00409080910241077
SEPTIN5	5.73782395270936	3.76755885073892	-0.606873656714826	3.66272302029597e-05	0.000178244778107012
PLA2G4D	0.713790148413793	0.309510451995074	-1.20551186047349	0.121560857291947	0.178224770107305
CALCR	0.104779014975369	0.172090455251232	0.715817278151397	0.00467508852677966	0.0119159154572192
BIVM	3.77665768522167	2.88261929162562	-0.389729712131518	6.49292907854476e-05	0.000297829767390509
SPATA33	1.23889526699507	1.1095936364532	-0.159022812015803	0.00922636901173005	0.021164238147476
EZR	54.3890494482759	72.223637502463	0.40915487043898	2.23866899051205e-07	1.57317588976487e-06
NCLN	35.409144408867	31.8730713399015	-0.151783938105202	0.00136279190505529	0.00420194170725381
RAB40B	2.30974008472906	2.00832772610837	-0.201735801523993	0.00291488965446843	0.00805156362795425
ELN	2.71194828399015	4.02762241729064	0.570598772501672	0.000673000113143601	0.00229484814547999
NKX2-5	1.46767070448768	1.08164813787192	-0.440297048535059	0.0353555713032279	0.0650127020916302
APBA2	4.24851704492611	2.9065605153202	-0.547646406793926	0.0187412091210463	0.0384468915557197
ERV3-1	1.78531475280788	1.50828490147783	-0.243269478792604	0.0238130499348355	0.0467397407425537
CPNE9	0.0866879384630542	0.140232443714286	0.693916985474158	5.11950906776894e-10	4.65201522752355e-09
SPIRE2	1.76102293940887	1.32734063665025	-0.407875043721569	0.000122513914725122	0.000523262555429937
GALNT2	26.4850555615764	22.4682962906404	-0.237287802138691	0.0637219379668321	0.105447447137108
TMEM108	0.80366750955665	0.704328212413793	-0.190350886056821	0.170332700547283	0.235078432883082
ZCCHC4	2.15751868571429	2.08562114039409	-0.0488959426794804	0.504528263895725	0.56767906305606
RPS27	666.515365024631	583.23628817734	-0.192557648810574	0.0723988174109723	0.116677867934372
TRIT1	7.52417458029557	6.59746811330049	-0.189620850728053	0.000970832979858301	0.00314698376868879
TGFB1	16.2221964236453	30.5252276453202	0.912032886116337	3.00346015592233e-21	4.67771457307252e-20
PLA2G6	3.28167998128079	3.02049292857143	-0.119650549787733	0.0102279953142958	0.0231486598918009
GFRA3	5.52307440291133	4.9686304850936	-0.152623309226999	0.516143025936209	0.5781734289027
FAM193A	7.17728078817734	6.86359557142857	-0.0644728162616861	0.234331026314422	0.30430771441297
CHCHD5	5.23310842118227	5.03926541182266	-0.0544547062140364	0.267829956102958	0.33996535557648
MRPS35	24.5971881527094	20.8949567783251	-0.235338627732621	0.000870656727319572	0.00286173649220082
MAX	16.8195643497537	20.260061773399	0.268498234699274	4.28518574891214e-09	3.61890150825531e-08
ZNF853	5.85098743280788	3.19351148211823	-0.873536481769385	0.000598063452280312	0.00207042178336586
ASAP1	17.3492696206897	14.2414346403941	-0.284780442198776	0.00158619664829901	0.00479258242890073
FBXO21	5.84744799507389	5.23662960098522	-0.159168562652857	0.000836901578122047	0.00276571915553089
DCAF11	11.5342288866995	12.2050329261084	0.0815546303376675	0.0441887640446592	0.077856393792971
AP000781.2	0.394056505029557	0.294798819512315	-0.418671769857245	0.00304614329123288	0.00833511652022212
IRX3	6.01844001773399	4.11827455	-0.547349575986871	2.49546815425581e-07	1.7435733154983e-06
ATF2	7.92113143891626	7.48911186945813	-0.0809118765144725	0.328586079813064	0.400827135975973
ZNF135	0.585555323901478	0.461737821428571	-0.342731574667593	0.734467359111211	0.771504651237986
SFRP4	3.64111682908374	10.7308480480296	1.55931115829099	8.60986954056764e-08	6.35725427929234e-07
NKX6-1	0.520887075349754	0.366979888403941	-0.505269639045699	0.0670989432654944	0.10978783851674
SIM2	0.582915143842365	0.494718362044335	-0.236678434837345	0.0512116087051124	0.0880411098698852
CCDC142	1.46308711773399	1.36417477339901	-0.100987186196805	0.0923253299228291	0.142597494117432
POLR3GL	16.2698557487685	17.6686518325123	0.118990502533324	0.0029880849014205	0.00821984168610108
LIN37	1.68236113349754	1.60704295369458	-0.0660789354503775	0.371283508476107	0.44271087977646
RSU1	18.2486436847291	21.0422829064039	0.205501992235946	2.5746936943146e-06	1.54712639486989e-05
SLC5A5	0.0474929928719212	0.204397928305419	2.10559399510834	1.37820987422074e-13	1.54345677720005e-12
KIDINS220	9.00889093694581	7.83706291428571	-0.201036431513154	0.0027887930432076	0.00775765192538372
USP1	11.575840144335	11.1536114896552	-0.0536059803244098	0.240036108530201	0.310542223283446
EIF4A2	52.2059661625616	44.4837441724138	-0.230936465170889	0.10914350203403	0.163556507747124
TYW1B	1.57603653970443	1.26280571123153	-0.319668292836514	0.223210560984507	0.292675697878266
SALL2	2.59048186655172	1.94975573497537	-0.409927089978755	0.0114350568924701	0.0254462787867992
MEIS3	3.216419591133	2.71284118374384	-0.245651031237432	0.394102089491896	0.464665791078737
SLC25A21	0.250410184280788	0.104691827852217	-1.25814440722311	0.000212842394133941	0.000846189084900566
RNF169	2.14295373004926	1.84961886896552	-0.21237267941377	0.0175409253190824	0.0364252951509751
PSMB5	75.4916054679803	66.4429256157635	-0.18420062877288	0.000770638453643164	0.00257533219762888
SMIM10L2A	0.76781380020197	0.693949028433498	-0.145926791866664	0.983803586545076	0.987489900943102
MARCKSL1	242.97322591133	259.623772157635	0.0956251412644411	0.362747079363713	0.434621556579083
G3BP1	14.2538558029557	13.213162364532	-0.109376440250719	0.139484438825691	0.199578525118182
IPO9	13.6990309950739	11.7785964729064	-0.217906208192937	0.000162702707969737	0.000668478549247441
H3-3B	81.5388563546798	83.7899634482759	0.0392897229335949	0.175666708347953	0.241024369146946
LDLR	6.97848257832512	7.35027503251232	0.0748848670020745	0.307077567140069	0.379462767254736
CALCRL	1.36813149758621	1.93063858778325	0.496871218409198	0.000275629980240537	0.00106024926919637
AAR2	25.2405622068966	22.4475072413793	-0.169188800229788	0.000391369579017657	0.00143185035273491
WIPI1	30.8456620073892	26.3861853448276	-0.225284814539378	0.669880257891492	0.715843000973244
IFRD2	16.5429868029557	13.8235257438424	-0.259094106086866	6.45681353603311e-07	4.28343538888695e-06
SMIM24	0.210977075182266	0.254252974078818	0.26917840597705	3.45891999585546e-07	2.36733645500705e-06
SPATC1L	6.94255560384236	6.72854911497537	-0.0451713784963599	0.158276791129845	0.221382554343478
MITD1	3.08550569852217	3.60480037142857	0.224412408283289	0.00786793144025465	0.018504490555008
MKRN2OS	0.153827519871921	0.1211902481133	-0.344040012444408	0.000740467949959356	0.00248703247547659
SYT17	0.45826841255665	0.536379260197044	0.227060607324425	5.30083296149447e-07	3.55530078549108e-06
ZNF214	0.464112427320197	0.365103088152709	-0.346170456815083	0.221283430253121	0.29063848594549
ZNF512B	11.0554329073892	8.36812732019705	-0.401778811827949	4.15588733536922e-09	3.51635849462636e-08
TMEM242	3.66567362561576	3.88879860049261	0.0852461792427883	0.0167143459179945	0.034952685281127
REM1	1.52229621058621	2.28515850684729	0.586045131459987	1.64479313804354e-10	1.5569158509509e-09
MRPL23	10.3199272315271	10.7565724975369	0.0597856490076443	0.456661794876069	0.522690828966849
RNF181	42.3177331527094	50.715969408867	0.261177745343049	1.76689247854211e-07	1.25547787042934e-06
RAB14	25.7108677438424	23.5351685369458	-0.127560117764583	0.0692320213857941	0.112617645669338
RMI2	5.45642125221675	5.98137275073892	0.132521598052533	0.00320028952386419	0.00868761205566213
CIAO1	30.7448751724138	26.898586817734	-0.192815570026958	7.86541062813698e-05	0.000352929011568733
FXYD7	0.944402012197044	1.29680324364532	0.457486583960414	0.000238402337654363	0.000933402265321418
RPS6KA4	17.9402383497537	18.7294916995074	0.0621126890597647	0.0732087800492059	0.117798942813439
STOML2	52.9952336945813	49.2292679802956	-0.106346324428104	0.0584664701267311	0.0981205238538324
C11orf58	13.468913364532	12.4303242167488	-0.115769536463229	0.125977912214717	0.183427346038039
RCAN1	21.8107947241379	25.5955352758621	0.230849838830991	0.187555031712794	0.253953911722722
DOC2A	0.115346251	0.0938232604581281	-0.297953572101323	0.992576240734615	0.993986255914519
SLC36A4	1.33431219300493	1.0985005408867	-0.28056067755612	0.00660660327445647	0.0159640707663846
CCNT1	6.24382618669951	5.32645527783251	-0.229254628744257	0.000313115558358018	0.00118303802218541
CPT2	8.05462424137931	7.53247798029557	-0.0966927365220065	0.255961970309257	0.327414251773679
UBP1	8.37603750738916	8.06597332512315	-0.0544192679508608	0.424095805917103	0.492486494230421
TTC38	9.0078286502463	9.21478759605911	0.0327715273555786	0.419209041548111	0.487784371687551
ZNF700	3.07913160344828	3.03770406216749	-0.0195422030239474	0.942010013794509	0.951816696195206
ICMT	29.090324679803	28.9703386945813	-0.00596284720905427	0.685977384229689	0.729668129318016
SNAI3	0.418789109261084	1.32797632167488	1.66493359296721	5.49777190274402e-44	2.35262481997934e-42
IL20RA	0.170196896167488	0.135695722044335	-0.326829488304868	0.117208421779037	0.173276997936912
CCSER2	4.94620490049261	5.26658595270936	0.0905460367088602	0.065558200282192	0.107780352839043
BHLHB9	0.975182076699507	0.918652352167488	-0.086152608056835	0.906405016719518	0.921541581443846
CD1E	0.163105179729064	0.767437049162562	2.23424581644138	3.98361392181137e-23	6.66956560859269e-22
CISD2	13.3305958719212	13.0399899211823	-0.0317985152308773	0.812124601142931	0.839061779366586
ATP10D	3.0162217270936	3.37657753990148	0.162819200783205	0.0574598021847518	0.096721954312249
SH2B1	8.91813566995074	8.51816125123153	-0.0662001064949771	0.193572350612219	0.260704682161897
ARG1	1.43522788128571	0.643777857024631	-1.15664496123081	0.620089286293008	0.670971725676566
AGRP	0.0873167166995074	0.221479870886699	1.34284579799534	1.454800482875e-05	7.66244501283042e-05
RBM45	2.35663825320197	2.2351576955665	-0.0763536996791607	0.134129550816707	0.193362523263263
ACTC1	0.148814669206897	0.153282312536946	0.0426744867887114	0.0568661833386001	0.0959881108553509
SPEN	7.34638307881773	7.32465569458128	-0.00427318240928942	0.924524460416073	0.936976439377488
CXCR1	0.129811268674877	0.154631148399015	0.252415333917915	0.00150524398759747	0.0045865825672157
FAM104A	5.8667608817734	5.94265533497537	0.0185435175941491	0.360521237018182	0.432380144038461
PMP2	4.78058419386699	3.75344463695567	-0.348971724764534	0.528431252817029	0.589130031649017
BIN3	8.47197933990148	8.08863307389163	-0.0668031538985154	0.778196052559644	0.810006055951498
TESK2	4.46451431871921	4.1041353773399	-0.121424917483576	0.72049458652619	0.759806668130997
SLC11A2	8.55717397044335	7.2034038817734	-0.248455625545992	0.00597704583749573	0.0146892755866822
FCRL3	0.108934399689655	1.97620196857143	4.18119888797117	1.3263487197325e-50	9.92464511290341e-49
TRIP11	3.70537663990148	3.26701419064039	-0.181647474109488	0.0414137773089539	0.0740879197799863
ARHGAP12	6.56805649408867	6.08553877044335	-0.110081541699541	0.509402004327114	0.572009594731503
AL391650.1	0.144247717142857	0.132745331330049	-0.119887364875855	0.257024338653706	0.328555066626932
CSF3	0.173133031408867	0.530870103901478	1.61647790057409	0.241898550293201	0.312348325713596
EPM2AIP1	4.40159923743842	4.05611692561576	-0.117928553338078	0.0908616670032509	0.140921858249368
KIAA0100	24.1422033152709	22.0222599359606	-0.13259482166774	0.00566092982715335	0.014036004091983
AC068580.4	0.929388423891626	1.01191543128079	0.122735144431546	0.0464644689959216	0.0810239679379474
SLC6A12	0.545540709669951	0.812482110837438	0.574649190009561	2.33249149827443e-12	2.4873719050866e-11
CD300E	0.32096381126601	0.941821130492611	1.55304244862816	2.13102705495308e-23	3.61303498405589e-22
PMM1	9.49936714285714	9.48371532512315	-0.00237904512934595	0.922509079464791	0.935216970205223
ALDH1B1	16.1303481945813	14.6409819142857	-0.139765268413467	0.48740049246086	0.551744607506825
SYN1	0.386792784172414	0.535158733793103	0.46840599292518	1.05763699430751e-06	6.79749995285738e-06
ICAM1	38.5320564433498	65.1015851921182	0.756633488526822	8.18986551875701e-14	9.24136973531857e-13
XPO1	16.4460867083744	14.7649295615764	-0.155569866425572	0.00422718537557809	0.0109599150059026
CDC6	6.87010371625616	5.68809687684729	-0.272385842784306	0.00158159978467263	0.00478300914786751
STK32A	12.3924972470443	9.47792903721182	-0.386823173885552	0.0668064458137535	0.109416181857351
CFAP45	0.319046962285714	0.356274788078818	0.159221596341424	0.143375989959217	0.204165214704843
C3orf38	5.62445457635468	6.0973461364532	0.116468248005842	0.0158484680944554	0.0334817636683179
NKG7	4.32816865862069	55.4988199014778	3.68062847123148	2.00184446365958e-55	2.62869654375063e-53
RFESD	0.266888266783251	0.24103812364532	-0.146974534160718	0.177562747537753	0.243078029489029
GUF1	9.35061373793103	7.64066286699507	-0.291363256059394	8.99102135069433e-05	0.00039915724219821
ZNF134	4.3492585320197	3.72346243743842	-0.224124665544925	0.00190730935649035	0.00560353180978981
ANGEL2	4.48164685418719	3.93144952413793	-0.188967639768501	0.0131986610195394	0.0286705912578188
MLNR	0.140278950295567	0.0788285621576355	-0.831508175127222	3.86878479876358e-05	0.000187137968922497
CRLF3	3.27047577832512	4.57767855073892	0.485115629294092	2.14873095055023e-08	1.69794114169143e-07
HSP90AA1	286.418652261084	254.132429310345	-0.172544960930073	0.0256564324887413	0.0497671624553513
NARF	10.3332497536946	9.6801796453202	-0.094188319228711	0.0426956207371435	0.0757136428112406
KLHL22	7.78001475862069	6.87759550147783	-0.177868624220765	0.0201031364387117	0.0406555049766125
CSK	27.859168320197	34.6570493300493	0.314996640166497	8.83414315286048e-08	6.51208108912566e-07
CDC42BPA	6.5094758773399	5.667595508867	-0.199804588671849	0.00111770098621143	0.00354919085095208
AFG3L2	17.080588546798	13.5774167635468	-0.331148668002173	1.68593050293266e-05	8.74229700204415e-05
ABCA2	8.50429515665025	7.0871435729064	-0.262987393263886	0.214340141581108	0.283095538540318
ZEB1	2.74428169403941	2.92246972039409	0.0907594987688782	0.00269003002943122	0.00754086693474294
HIC1	0.747668186502463	1.37343667339901	0.877320339602265	9.97298138317118e-16	1.22548727198344e-14
SHC4	9.53175051009852	7.57869177581281	-0.330792356339757	0.0537860205254183	0.0916902073205362
DNAJC2	6.10865314581281	4.927089691133	-0.310118591132245	0.00101564124424701	0.0032685004385979
BORA	1.79375826847291	1.67523737536946	-0.0986199470463264	0.414839401374999	0.484003392161737
CLASP2	5.14982172512315	4.46525280049261	-0.205780634501289	0.00911315760600996	0.0209655845027306
SLC25A46	5.817780008867	5.21834929852217	-0.156875227516541	0.0260509110497963	0.0504009681642311
ZNF282	15.1137283448276	13.4115921133005	-0.172379084808254	0.00653939484912035	0.0158359527407554
MTHFS	3.63877250295567	3.38455290640394	-0.104486587451274	0.09480679250938	0.145858279217854
SDC2	22.2558461384236	17.3093333369458	-0.362634190359974	0.298544699308531	0.370731290797187
TMEM156	0.100636439448276	1.36619501433498	3.76293874218049	4.60914195088141e-53	4.44135592015148e-51
AFTPH	4.49158409211823	4.91309820935961	0.129408733355678	0.0420078620419546	0.0747910812428473
ZNF737	0.509870506990148	0.611594939211823	0.262445579866387	0.0157750538733286	0.0333477466236525
TRIM3	2.78344912758621	2.53104262167488	-0.137141913642552	0.0134511198428496	0.0291480827010399
DOCK11	1.89290404448276	3.61892142807882	0.934958505619314	1.06931498427215e-12	1.15410192581315e-11
RLF	4.48250159950739	3.93531273349754	-0.187825808760755	0.0233447609032343	0.0459958410617711
CD1A	0.465754940226601	0.525690673763547	0.174643068596088	7.97940772093633e-08	5.92111839413968e-07
ITPKC	10.1105703251232	9.83982396059113	-0.0391599698632308	0.171654685164634	0.236561668185524
NRG2	1.56199792517241	1.49426052123153	-0.0639608361722469	0.841114340841987	0.865208930284738
PEX26	3.87112353694581	3.3488943546798	-0.20906748323317	0.000111987978785051	0.000483548351981616
GCNT2	5.89545330103448	4.92202563054187	-0.260350575816774	0.118616336112363	0.174914368148078
SERTAD2	11.56118791133	11.0831115862069	-0.0609266670495856	0.75237827400699	0.787477893416396
C7orf57	0.213152634418719	0.191700608492611	-0.153031969732207	0.0061315368796027	0.0150067020512967
STK16	7.14812434975369	6.70347261576355	-0.0926560799806033	0.0200127329221841	0.0405277509464369
SELENOP	3.02146519339901	6.92781227305419	1.19715151444013	3.26653711458663e-10	3.02363497669477e-09
WSB1	9.82929407142857	9.59073411724138	-0.0354465578569458	0.516485134023942	0.578459895067872
ZNF333	1.36419552463054	1.13057316847291	-0.270996071332797	0.000371745770658889	0.00137091488221508
STX1B	0.286138808246305	0.349346446600985	0.287943286056072	0.000131238225747039	0.00055573973937902
SKA3	4.39437950788177	3.80648709655172	-0.207199281647854	0.00716702659585772	0.0171022900810473
HNRNPA0	20.163629226601	18.7153850738916	-0.107530598732263	0.0988880009923423	0.150940841628653
FAM110D	0.688898150738916	1.13245541674877	0.717091644005395	5.27959509983404e-09	4.42798351704303e-08
TOX4	10.8831044433498	10.5278121970443	-0.0478844905207914	0.388726511380281	0.459784783948029
SLC31A1	16.6966209162562	14.3228967980296	-0.221232851357145	0.172717790362142	0.237806546475178
RFXAP	1.77128075763547	1.58127202463054	-0.163707330808632	0.197661911756089	0.265172640831436
NIF3L1	12.811195679803	11.9936439064039	-0.0951350852613881	0.0514136933618229	0.0883205090276075
WDFY3	2.75957951773399	2.45794928768473	-0.166993307232548	0.00943331623488466	0.0215614057423285
OFD1	4.38185919458128	4.63567170295566	0.0812352727604271	0.302493594662861	0.374835711621275
ASPHD2	1.78441251034483	2.70211907980296	0.598642086398868	1.50318047668472e-13	1.68200495444571e-12
SELP	0.592758259935961	1.96246265935961	1.72714943692282	5.62294582023964e-20	8.3225919740463e-19
BPI	0.126448780566502	0.21975939637931	0.797371728674775	0.00161147673039098	0.00486347889293754
LPCAT1	17.0119928768473	17.3734747586207	0.0303341712019538	0.504528263895725	0.56767906305606
VCPKMT	2.77185729162562	2.66491289064039	-0.0567646069459071	0.350393109352359	0.42246514597763
TRAF6	2.88939313054187	2.6833357453202	-0.106738930890228	0.140620477375875	0.200989293989165
MRPL33	16.3232962857143	15.1002591083744	-0.112359115708795	0.00657292181181431	0.01590276639224
MTO1	1.36379221724138	1.61046453251232	0.239853031414737	0.00167107195035272	0.00500835482278459
FCAR	0.054707220408867	0.151652421167488	1.47096536957826	4.28449858663876e-19	6.15075820679952e-18
HOXC9	5.6023799655665	4.8325187155665	-0.213264513666181	0.00371626928271402	0.00986438976866262
PPP2CB	17.2232087389163	16.4170930837438	-0.0691552496272427	0.451053803926283	0.517465922894101
CD5	0.590171604403941	6.55317616108374	3.47298790094079	3.55597002197581e-60	1.6423676715291e-57
ABR	24.058540817734	20.6118689211823	-0.223073820829332	0.00500741577654722	0.0126165024287196
MAF1	58.2456874876847	58.8871860591133	0.0158024990403494	0.1291483220488	0.187229421530645
INSYN1	0.555091968719212	0.380376992581281	-0.545296833564224	0.28767162693523	0.359831319683458
ZNF142	4.49870226600985	4.25665916256158	-0.0797873134837914	0.0738893981669437	0.118666019070509
CDK5RAP1	6.98423826108374	6.32735677339902	-0.142499830332023	0.0192585237039007	0.0392735484911763
ZNF75D	1.46415451300493	1.67520392995074	0.194268921849635	0.0113800555860694	0.0253365133842775
DHFR	4.79787508472906	4.1215492773399	-0.219208852912185	0.0638430193477896	0.105556524027193
ZNF829	0.649099797438424	0.518327429408867	-0.324576564128793	0.0184031233953715	0.0378693247438325
SH3PXD2B	13.9993677083744	11.0821226438424	-0.337127429983792	0.0210269513548951	0.042262152828251
VPS72	13.758972546798	12.0251487241379	-0.194318003598257	0.00856549534135921	0.0198866778648232
NAT8L	14.2498398536946	11.1981159916749	-0.34768967681195	0.00137081782914129	0.00421988830234853
MTF1	2.32851998965517	2.51634602807882	0.111917056591998	0.0314748977928839	0.059019288959525
CXXC5	25.2966915093596	21.8276230098522	-0.212793678898654	0.219060016247472	0.288447685570059
CCPG1	2.10538513655172	2.30733519901478	0.132143438753292	0.0935594470086143	0.144254084636052
TTPA	0.560539905492611	0.24998332091133	-1.16498524351464	4.25275586765891e-08	3.26426430323343e-07
MEF2D	21.2247021083744	18.8025208423645	-0.174818209392532	0.281202082016879	0.353322766091377
BST1	3.20280960605911	3.93305443990148	0.296312117338419	3.25495707754452e-05	0.000159988605859197
MROH8	0.500576753793103	0.458582022512315	-0.126411496480777	0.913781674786141	0.927352004249551
SYNPO	7.05826545024631	8.43304243349754	0.256739525204121	5.79004043286937e-05	0.000269183622207054
PBX1	0.712800981330049	0.716418502610837	0.00730327457190444	0.286905334184538	0.359107564346108
ARHGEF3	2.84244065665025	4.66213922019704	0.713861857265817	1.20474199623042e-16	1.55455821748654e-15
PLAC8	0.186964465714286	1.79923150807882	3.26654482682085	2.59359592296062e-41	9.64961772003737e-40
CDC37	75.122802955665	67.7913224137931	-0.148150279431616	0.00186413808777374	0.00549840685920314
ACAP2	5.10170798275862	5.26555272216749	0.0456046553844569	0.508859262813586	0.57149597233986
FLYWCH2	17.827712270936	17.2075108325123	-0.0510831638178937	0.674817516394185	0.720371866946977
C19orf54	7.36870523152709	6.67824426600985	-0.141942280113787	0.0109484334656184	0.0245551436434181
KDM4B	3.54762555665025	3.25391300246305	-0.124678065456769	0.0201031364387117	0.0406555049766125
ASPN	2.41711657743842	3.97028657162562	0.715956087617778	0.379484618976499	0.450644293516378
AARD	1.21655883526108	1.36299821987685	0.163977584302633	0.288383097972499	0.360552899677369
DCUN1D3	1.99361410197044	1.94374381527094	-0.0365480937254309	0.478955805540643	0.543655428763676
ID2	10.2547413064039	14.8771141428571	0.536803602332964	5.89596750390302e-14	6.71518611796574e-13
ATE1	5.29222205221675	4.87217800197044	-0.119306753635924	0.207856169322598	0.275973982147787
CD6	0.517350253004926	4.59981288669951	3.15236193558381	2.57709720182051e-57	4.86163942551886e-55
C19orf38	0.851049289261084	2.84153613990148	1.73935646994967	4.88439487667214e-44	2.10358794141951e-42
AFF2	0.248862436669951	0.203858729719212	-0.28777874835861	0.653933282314151	0.701319814257062
STK4	7.19903054236453	8.92815049852217	0.310558707277465	4.44043755128719e-06	2.56579898886715e-05
PRKCSH	108.13732	98.3363008866995	-0.137068515745456	0.00657292181181431	0.01590276639224
DISP2	0.434323648768473	0.39741016226601	-0.128141744619661	0.377195432891155	0.448363119288616
ITSN1	1.8014638226601	1.61121572512315	-0.161020010655656	0.0395928086482765	0.0713736310948877
TMIGD2	0.0792930910246305	0.651907006995074	3.03939911063459	6.81185681884805e-38	2.12676014525993e-36
POMT1	5.64448769950739	5.20173289605911	-0.117850326011705	0.0224321168266092	0.0445119663371265
STMN3	33.1811108817734	31.0867608906404	-0.0940618858116089	0.443469737219012	0.510821608213919
NR2F1	3.29030758305419	3.33162585591133	0.0180039384283577	0.0275623657556301	0.0528821554119624
GPR35	0.166572472906404	0.326838279704434	0.972426957160986	1.50595627041699e-21	2.37303273952531e-20
RNF34	6.30857355172414	6.66643856650246	0.0796024009899106	0.0337452061341339	0.062506332590318
UBE2A	11.7345231630542	12.8120292857143	0.126739782364829	0.00459018204393577	0.0117307571639908
PHGDH	36.1937154068966	27.3380542344828	-0.404828648961732	0.0999299126274803	0.152184337661452
HSD3B7	6.88566703940887	8.94448901477833	0.377402645426891	3.44041394453385e-05	0.000168178483113454
BEX2	5.57075647453202	4.74985049640394	-0.229991145289784	0.904729601476625	0.920327203021031
OR51E1	0.193126557881773	0.216579875320197	0.165352622672073	0.373096408687382	0.444476856529289
H4C4	0.275422470591133	0.255255376009852	-0.109704921398137	0.505496441492732	0.568672882357942
SP3	7.05634993103448	6.81397304975369	-0.050425865895857	0.360521237018182	0.432380144038461
NINJ2	1.51764012305419	2.28703103103448	0.591646214707678	2.87805153047725e-15	3.47284884677588e-14
ZNF684	1.12093514334975	0.972784230591133	-0.204511059926711	0.0210269513548951	0.042262152828251
PROM2	1.51285625807389	0.980990010280788	-0.624964568180102	0.0030798213667048	0.00841344633604815
ZNF646	4.22635541428571	4.06875267980296	-0.0548275069667397	0.284614730444087	0.356740567056719
PDZD11	30.6956480344828	32.1749377339901	0.0679032287235906	0.118018424150654	0.174166898752078
PACSIN2	55.3058614285714	53.693509817734	-0.0426846747976093	0.225468634787189	0.295001161897002
CWF19L1	5.26930510837438	5.61683114285714	0.0921437138053234	0.0808369178998792	0.127695445023114
PPT2-EGFL8	0.410779530197044	0.319008509408867	-0.364769383892681	1.9335602656812e-05	9.91504831490582e-05
SMIM5	0.196468261512315	0.211459259566502	0.106083464794018	0.172717790362142	0.237806546475178
RPL12	278.245224630542	236.779209014778	-0.232814520484784	0.03022816048855	0.0570488913038803
GAB2	18.2831167487685	14.8192315024631	-0.303041395498975	8.80370936902065e-05	0.000391360382637446
SMPD1	26.1944456206897	27.5299130344828	0.0717391234157514	0.133034226839716	0.191928095033515
SELENOF	66.478686226601	63.0747516650246	-0.0758292502807665	0.416292947820353	0.485149894988759
EXD2	5.07000770935961	4.26273118226601	-0.250209862496937	1.89720555926393e-05	9.74728471836635e-05
SNRNP48	3.3033304182266	2.48363952216749	-0.41146548894386	4.47914255938927e-05	0.000213500481994519
KLHL6	0.791208722758621	2.04309224236453	1.36862410449644	1.03332456315121e-29	2.23231438691086e-28
ARL6IP5	64.0279189605911	69.7283990049261	0.123045236923464	0.00437611611928879	0.0112696980007218
APOBEC3G	2.49979770078818	7.2245256182266	1.53109151175277	2.0603722322817e-33	5.25650012936783e-32
ZNF510	1.77304795995074	1.57165994901478	-0.173942457086881	0.0642074040761623	0.105975843523859
PPAN	4.36068310147783	3.95941964482759	-0.139265169443328	0.0470250838726579	0.0818523682118752
COQ8B	7.5649211773399	7.19892422167488	-0.0715437182575056	0.0459094908027397	0.0803281149329713
DPYSL5	0.287277742541872	0.103780558758621	-1.46891001277613	0.203354631418876	0.271045072467352
CGNL1	0.859132485812808	1.13134101714286	0.397081332705654	9.66384958056358e-07	6.24096438197052e-06
PRDM4	8.58554278325123	7.95422839901478	-0.11018735665188	0.07106519389204	0.114915756005069
RINL	2.93781257793103	3.35763720935961	0.192703996401291	0.0103787213809648	0.0234501677086104
ASXL1	13.2949350147783	11.4330582463054	-0.217665361478149	0.000517750998872919	0.00182734041604845
YTHDC1	9.72365738226601	9.30322073891626	-0.0637688020903284	0.108769948195687	0.163215851011991
KDSR	9.39736001970443	8.5715303546798	-0.132702715431453	0.0121718469445424	0.0268317508188283
BAZ1A	5.03469674679803	5.67223955812808	0.172013580340998	0.021841062010908	0.0435585444571325
ZDHHC9	10.7377412837438	8.87872125615764	-0.274266735216651	1.41357233912769e-06	8.87641252239863e-06
CCNJ	2.18540492955665	1.83898339261084	-0.248992167538134	0.00852298032370408	0.0198016996453933
HPGD	13.2453809776355	10.1888941384236	-0.378491864937303	0.495389822121953	0.55922893194281
CERS1	4.46102837487685	3.56555429849261	-0.323249950134188	0.000145926160333795	0.000608699779355606
SPDYE5	0.115172290783251	0.102470834906404	-0.168580311108242	0.0664298851829907	0.108932729518019
CHCHD1	13.0195244926108	13.5040564975369	0.0527160866033989	0.0561400365025697	0.09498984953454
C3orf70	3.32166615995074	2.38538034842365	-0.477687762251211	0.00487749722279682	0.0123285898852879
PLEKHO1	6.8011576270936	14.5723617684729	1.0993824825568	1.24109491007312e-29	2.6597160360831e-28
OTUD3	2.43219670295567	1.85119905369458	-0.393799878822218	1.14730001907981e-06	7.30367702260217e-06
CD46	14.8713301635468	15.1629146369458	0.0280134022820051	0.506691330859993	0.56958654515642
NOX5	0.6737573941133	0.438047999394089	-0.621140237994597	0.622813682130969	0.673717358873148
MED28	5.08547580985222	4.83625441625616	-0.0724926214835899	0.0460938598634154	0.0805244761980678
PFDN5	62.2262662561576	64.2919193103448	0.0471137370082051	0.169543180177634	0.23420599786502
PEX5	9.98306828571429	8.39400435960591	-0.250124082027801	3.3518703254434e-06	1.98211704807898e-05
FAF1	8.36411335960591	8.22069702955665	-0.0249518904212085	0.452579378457516	0.518993852316778
TRAF3IP1	4.22231068374384	3.73081743054187	-0.178540975321575	0.000985561529626588	0.00318855341251655
ELP3	8.7667692955665	8.30656990640394	-0.0777924256224907	0.121641594235651	0.178237338714835
ARL10	2.1316244708867	1.51759417162562	-0.490167257183868	0.00114465699707591	0.00362361990518429
MBOAT4	0.0956503835123153	0.130763249384236	0.451114474511583	2.07185287084241e-07	1.45977892435893e-06
METTL5	7.72965704433498	7.33292119704434	-0.0760163693167253	0.265644475813749	0.337671264026702
CASZ1	0.420598834926108	0.437517811576355	0.0568968972435651	0.0015318375070302	0.00465670258038187
PRKDC	23.3126088325123	19.0957607044335	-0.287858067720512	3.97070971162046e-05	0.00019158388284382
APOC4-APOC2	0.27946702055665	0.389524168876847	0.479034803180632	8.16009170128766e-07	5.33152528034375e-06
CCDC146	0.916125753793103	0.94761131408867	0.0487497775940999	0.111026511531766	0.165803221703253
TCEAL9	53.454843408867	47.5987106009852	-0.167398179864924	0.056686839000147	0.0957215735713526
ABCC9	0.455397022187192	0.681874030226601	0.582380381798879	0.00320028952386419	0.00868761205566213
OGFRL1	2.5987893635468	3.38733727586207	0.38231193699546	2.45986782359006e-06	1.48278441175361e-05
GBP3	2.71393349522167	7.19344686960591	1.40629786161491	6.3973796905646e-18	8.73460790779024e-17
CYP27C1	0.903275039842365	0.622684301182266	-0.536664436270071	0.379713792970211	0.450796538117622
SMIM10L1	6.85154679802956	6.43612984729064	-0.090236293802942	0.146407669640174	0.207621421615722
MYO9A	1.91904756699507	1.74965943497537	-0.133316337836356	0.0482592898625536	0.0837828811949505
ABCA1	3.60121951527094	4.6410813591133	0.365975445610641	0.000105940867161465	0.000461454300735175
CATSPER3	0.111867798916256	0.120717347339901	0.109838192234199	0.00884643359057915	0.0204293011210779
FYTTD1	8.21625590197044	8.08210799064039	-0.0237494877685025	0.796417216431755	0.825252374817185
PTTG1IP	189.962059901478	170.91142270936	-0.152462484174918	0.0333924683080745	0.0619557723394306
SHKBP1	19.5927002660099	24.5900722660099	0.327759731230619	3.12210275135624e-08	2.42701359556967e-07
FST	5.96427180212808	6.0620538579803	0.0234606645082409	0.0313416178459579	0.0588023013627623
DDHD1	0.886784403251232	1.07509328078818	0.277806539664173	0.000630572588043178	0.00217006404014654
BBS12	2.6790150562069	2.58159752561576	-0.0534385890678415	0.574354774248962	0.629431177081541
CNGA1	0.100747879605911	0.121030134433498	0.26461682327962	0.159984790184198	0.223328429361871
ZNF785	2.48546177832512	2.07242216108374	-0.262196001555251	0.000135352270106341	0.000570455728698657
NPPA	0.221049271674877	0.16064564	-0.460486154927202	0.0305123174573216	0.0574798846727659
GABRR2	0.089698880182266	0.123890114995074	0.465899202122206	0.0536531137645093	0.0915335378629267
VMA21	12.7469645172414	11.4346831330049	-0.156737345850485	0.0371425493195601	0.0677406461854831
HHAT	3.08488030970443	2.39917486945813	-0.362676199666341	0.00010339333331049	0.000452122202533693
ZNF34	3.12302994187192	2.8557067773399	-0.129098549473791	0.20938691697717	0.277703571243907
FBXO41	2.62137992842365	2.37570657192118	-0.141969808015426	0.199730243096163	0.267331555514141
FBXL8	1.83156880985222	1.58819290689655	-0.205693745000934	0.0206994925939558	0.0416978498726792
UTP15	3.76945285418719	3.13560080738916	-0.26561322580832	9.77259233220479e-06	5.323062289449e-05
DERA	19.2451003399015	16.6092489605911	-0.212504354293303	0.0108165675872583	0.0242960097708767
LRWD1	7.68129045714286	6.52161197487685	-0.236120098468154	0.00614890102018687	0.0150289015080991
CGREF1	4.63125124615764	3.11904007832512	-0.570299934770158	2.21689752981218e-06	1.344188570136e-05
PHLDA1	55.6090357684729	44.7631308029557	-0.313008377606711	0.00082676217112896	0.00273761496170613
ENTR1	15.5821499211823	12.6155870098522	-0.304686963348479	5.34767225530679e-07	3.58492103040937e-06
CHSY3	2.91255035950739	2.52086803147783	-0.208362400459223	0.105271428085054	0.15878440402829
CIAO2B	55.2621439408867	57.7249985714286	0.0629046985042683	0.200621493732887	0.268229615398112
ABCB5	7.5199644430197	6.47420972959113	-0.216021738492537	0.122252886316721	0.178938664674436
JTB	83.9072795566503	81.9839152216749	-0.0334550912846838	0.867658043469612	0.88841922133109
CDKL5	0.821258678078818	0.643560837339901	-0.351760173896531	0.00480101748040963	0.0121766385405428
OAZ3	0.515709228423645	0.511359526108374	-0.0122198858639376	0.290750596477453	0.362869315059542
PTMS	202.382278719212	197.644776108374	-0.0341731440690101	0.560030601830437	0.617319552375679
ARL11	0.195926097832512	0.973820681773399	2.31334655965664	3.50017936754072e-55	4.50782715854235e-53
UNC13A	0.289056951896552	0.316773857665025	0.132099509343719	0.00038389988464981	0.00140875480958892
AHNAK	31.8325573399015	36.8439410689655	0.210924326010786	0.00557342372706004	0.013842098535183
KIFAP3	12.187609729064	11.1832837635468	-0.12407133699126	0.153590795941898	0.216046536530748
YIPF4	4.62835954334975	4.11845941625616	-0.168396168891247	0.00452978754978238	0.0116007599315077
SPPL3	11.9687936600985	11.4302341083744	-0.0664227973324754	0.0541020878369315	0.0921820842752653
PCDHGA4	0.367528039802956	0.403617366162562	0.135133927985235	0.528587229341415	0.589205838032533
PIK3R5	0.648572749753695	2.45372369162562	1.91963248514393	8.95255034834161e-53	8.3271152337283e-51
ACBD3	21.9361867093596	19.3351930985222	-0.182083583213433	0.00259447303009094	0.00730817492429822
MRPL13	7.26183642660099	6.43568347487685	-0.174241061710356	0.0460015975382675	0.0804262364479252
MAGEA4	15.4562229391478	10.4304304028867	-0.567389118061532	0.732177284991361	0.76988401281004
ARHGEF7	6.42126963054187	5.46488913300493	-0.232666351028206	0.00090020016946436	0.00294726987773298
GAD1	0.324314311699507	0.250159338950739	-0.374545377995368	0.640854197608999	0.689889175596764
THOC2	6.33106305615764	5.88061077339901	-0.106481760215011	0.0867379063560442	0.135309517555655
CDHR2	0.21891989435468	0.165399306689655	-0.404449878325199	0.1440712980954	0.204980982227511
TRIM51GP	0.226499433600985	0.11562739170936	-0.970024235035223	0.019918595812741	0.0403798505094374
ILF3	35.0502612807882	29.643136955665	-0.241727071290144	1.97719324493937e-09	1.71964456641025e-08
THOP1	7.65788768571429	7.17910267093596	-0.0931429708326896	0.106549820644826	0.160477712551085
FRS2	4.18760249408867	3.52064749310345	-0.25028371797393	0.00290685868234463	0.00803103654936551
ARHGEF2	22.4384313133005	20.3110787438424	-0.143704954838082	0.570326566518283	0.626092454056707
MARCHF7	9.4918073546798	9.12740433990148	-0.0564781764308337	0.47685718615631	0.541732413178763
HSPA12B	1.81107056305419	2.20402106403941	0.283295254183751	1.55575999874674e-05	8.13660656900189e-05
BBS9	3.82902977536946	3.44320674679803	-0.153226069041041	0.135896559219368	0.195363154897952
SUV39H2	3.23062531231527	2.86081754334975	-0.175385947962723	0.02599423790222	0.0502985874692769
ZZEF1	4.30398657142857	4.42952580788177	0.0414786861874381	0.450545926611069	0.517104725023878
FIGNL1	3.99443154039409	3.25712503054187	-0.294391102262765	0.000350770109233125	0.00130433504804788
DNAJC7	7.59169261576355	7.50647307389163	-0.0162863646663762	0.970985830070511	0.976380195793125
PRB2	0.170356437492611	8.50601710234483	5.64185538499877	0.850220386180957	0.873404364940134
GZMM	2.99787129625616	6.972521391133	1.21774200808351	4.94680347355973e-28	9.97853700675588e-27
UBE2F	5.89407361280788	7.01913588669951	0.252028355033535	3.04204463412127e-07	2.10134841822694e-06
CD300A	1.63651361428571	6.03154814137931	1.88190274758773	1.9666557839422e-47	1.12091010936689e-45
PFDN1	26.325194137931	26.7916446748768	0.025338976893253	0.760096033578197	0.794252322807487
GRIN2D	2.23104459926108	1.97413646009852	-0.176497635770942	0.548697382497667	0.607075230561189
ETFA	16.7995812364532	14.0482674581281	-0.258033054343642	0.084580804274715	0.132593081982155
TAF8	3.81792603448276	3.72057338423645	-0.03726417857822	0.8351656993511	0.85994844534968
BCLAF1	10.2542365566502	9.86065709852217	-0.0564643911736225	0.278192024439302	0.350000373411611
C8orf82	8.91951757142857	7.84857235960591	-0.184535427048729	0.0360790210895691	0.0660979904901776
EIF5A	187.186991871921	177.048688275862	-0.080334026559755	0.185018879912261	0.251231029759208
DDAH2	20.0586389655172	21.7808805960591	0.118838564669942	0.0059924882499342	0.0147191248156279
COL6A6	0.132552191004926	0.130915057916256	-0.0179294709089044	0.431487659921008	0.499597658798581
MGRN1	14.5120587241379	13.6080828078818	-0.0927883737389634	0.0701436935005342	0.113879349181352
CCDC39	0.34108246429064	0.303484517724138	-0.168497665906756	0.188975027623088	0.255644054695555
XPC	11.4083003251232	10.7781871625616	-0.0819693221767417	0.409535459773132	0.47915076416853
IL23A	0.748330600738916	1.03123667438424	0.462627800879729	2.75555735382748e-09	2.37045184310631e-08
TGFB2	1.48570486871921	1.23867230339901	-0.262352990666088	0.0037062492711352	0.00984364519880723
LPXN	11.7168433571429	21.3733571724138	0.867229589261994	3.36348255768617e-21	5.22627440575969e-20
ABHD16A	1.93501415418719	1.97380590295566	0.0286360078825789	0.769130315347863	0.802128119891714
CPLANE2	2.58668313517241	2.52219429162562	-0.0364239221051443	0.634521771464954	0.684337274096271
CAMK2D	7.35338770541872	6.81224988916256	-0.110277695249993	0.74340545910915	0.779365428875075
SEMA4F	4.02579923694581	3.5658924729064	-0.175012028006593	0.100454141550648	0.152808946272502
CYP11A1	0.362557810280788	1.93131637379803	2.41330155710578	0.0988872597181979	0.150940841628653
CCBE1	0.121618908157635	0.437013490246305	1.84531027242046	0.000911161968572261	0.00297806330089235
UPF3A	5.28702873103448	4.32501457536946	-0.289752172041996	0.000300119984152874	0.0011394010962992
ZDHHC5	24.9060986699507	23.0053293103448	-0.11453094519813	0.00964439383802047	0.0219875763517355
STXBP4	0.583322948674877	0.494519266206897	-0.238268104037442	0.00569037276254213	0.0140959594565358
GOLPH3L	8.93595970689655	8.15513901625616	-0.131913210593941	0.212783265125265	0.281344427748055
AC136428.1	0.0932406	1.05189775334975	3.49589238007148	9.12201210698164e-27	1.7554630770246e-25
PRB3	0.468229459591133	26.5412296204384	5.82487569286063	0.424911356950012	0.493305253964502
B3GNT7	5.6501923979803	6.04894664137931	0.0983839401144002	0.0252671314735293	0.0491329789425743
EVC	6.74960347783251	6.25411818916256	-0.109996266657645	0.0987151951504544	0.150745789972088
USP40	4.58246332413793	4.12613474384236	-0.151332399247003	0.011108556823608	0.024847697076721
HSF4	6.00507617192118	4.15057230492611	-0.53287226872452	1.66671910569013e-05	8.6527270161293e-05
ZNF275	3.33254294280788	3.30316542118227	-0.0127742448408106	0.435460963544069	0.50315425687623
ETHE1	20.5709399802956	22.2353146059113	0.11224509872376	0.0292114221452118	0.0555527173382034
EHD2	20.7195452118227	23.362838364532	0.173223222085119	0.0256005023401145	0.0496946562816657
CACYBP	18.7054649605911	16.6477683448276	-0.168131032220108	0.0234481285533335	0.0461452003883851
PRMT3	4.17512704039409	3.09826743546798	-0.430358416761434	2.36865124311408e-08	1.86183772008627e-07
OSBPL9	14.6437958719212	12.3644993793103	-0.244085740084852	0.00300457655215689	0.00824995865920242
THAP10	1.35057216256158	1.15867955142857	-0.221089102100345	0.0213112137426193	0.0427245018513161
WBP2NL	0.209147466497537	0.176738509197044	-0.242904101987313	0.0243964511257709	0.0476961124476099
LY75	0.182409227428571	0.99833119408867	2.45233979363064	8.0238351602547e-44	3.37959899800162e-42
ZNF217	8.0540857270936	9.1026143497537	0.176560131043753	0.00658974319224148	0.015931953125791
ZNF689	8.69467215270936	6.7532620453202	-0.364547090132476	0.1918388305488	0.258838450324431
CNNM4	4.35419734679803	4.07439133990148	-0.0958222408659593	0.13270696610898	0.191497210090894
LRIG3	2.72910154172414	1.98086888596059	-0.462292682823791	0.00330694905372713	0.00893009589226233
PLPBP	13.0092270689655	13.9010219458128	0.0956556996098543	0.0173409361930607	0.0360547189335385
NFASC	0.653190000349754	0.688375967827586	0.0756940268173545	0.00554452740661377	0.0137779963050436
PKN3	5.28954758768473	4.83584572512315	-0.129376114693773	0.0751275427840215	0.12016459374841
PRELID3B	25.8426741428571	21.7741108571429	-0.247141556882476	0.0546323106024987	0.0928846367364645
TMEM120B	2.35039640394089	2.02692143251232	-0.213613925541666	5.03310544130311e-06	2.88832109172296e-05
C16orf71	0.169668175635468	0.157025761576355	-0.111714720017851	0.939654370555003	0.95000986105176
HIKESHI	6.99133996551724	6.66992667980296	-0.0678980876776385	0.68411256225584	0.728089285566525
NIBAN2	82.571863137931	70.6298111871921	-0.225373018530219	0.00450583198357565	0.0115504523613421
BARX1	0.328303345270936	0.231232239315271	-0.505686892309595	0.0383306478967965	0.0695099780570935
MYO19	3.4308718817734	2.65533938719212	-0.369678984527994	8.4305030548144e-08	6.23857226056266e-07
RARRES1	2.82463738935961	8.24061484334975	1.54468630828605	9.3525469415228e-23	1.55034670463807e-21
HMCES	21.185894	23.5804743743842	0.154488733000411	0.0762422891191071	0.121642551573713
GPBP1	12.7459086137931	12.6675484876847	-0.0088968709106525	0.999325103166991	0.999548983034775
CPOX	11.3637210768473	10.3867502896552	-0.129690978285879	0.0304870460178481	0.0574403565006411
CAMK1D	0.614986703103448	1.7860073773399	1.53811091695319	5.44205744429205e-33	1.34983180386755e-31
JMJD4	5.01991692118227	4.7992031182266	-0.0648686140073695	0.374459674793408	0.445625311788797
RPL37	89.4354266502463	79.7908278325123	-0.164623502386037	0.00580953063692664	0.0143513193196229
PCF11	4.39888907438424	4.13609695960591	-0.0888692155173079	0.110081825612427	0.164723044604273
DENND4A	2.20460314778325	2.54179980147783	0.205331425970305	0.00947986297337597	0.021660403388843
GOLPH3	30.175327591133	31.87368	0.0789961628523379	0.18698923636616	0.253367104895129
HNRNPK	113.153734236453	106.055747241379	-0.0934613926825278	0.0211923610665812	0.0425435377886374
SSH3	7.85582996305419	7.17673023251232	-0.130437011325654	0.221927520955845	0.291307057593354
COL9A3	22.0876243928818	11.8096566564039	-0.903271238061606	0.00275805727961971	0.00768812054177449
AP2B1	38.8264921330049	37.6600979162562	-0.0440046186328393	0.234663936921702	0.304680958814393
VOPP1	3.44381181330049	7.23671558128079	1.07132876267316	9.43133860340321e-23	1.56147526889966e-21
OTOGL	0.19061563135468	0.127876142369458	-0.575919303490797	0.994600631357759	0.995641554396354
CHST13	0.212663339581281	0.384240236945813	0.853437250638891	2.78411641943814e-09	2.38892131892142e-08
WDR97	0.149742575517241	0.10137381535468	-0.562799418262296	0.0167529173022219	0.0350224089817325
KLHL13	0.970454264596059	0.954651805517241	-0.0236855950725216	0.211852985823683	0.280335900961451
MFN1	7.97164886009852	6.84823133596059	-0.219146725521748	0.00492909424413249	0.01244726400941
ARAP2	0.982423179502463	1.61464866029557	0.716803770158711	5.5262164485746e-09	4.62035849639252e-08
FDCSP	51.0036431566995	120.317197978818	1.238170667511	4.01072461317384e-19	5.76391045803116e-18
MOSPD2	5.40706645665025	5.29239297241379	-0.0309258992297181	0.917137196950892	0.930263961829629
OR7A5	1.48619305723645	1.6320309910936	0.135046918438113	0.93391964349079	0.944870134333935
EBF1	0.839714479408867	1.23309603625616	0.554314394694162	0.000113549848425521	0.000488873889364008
BAG5	9.2845054137931	8.84806175369458	-0.0694636050717063	0.117819646432118	0.173969390840237
ATRNL1	0.643007477497537	0.473964148128079	-0.440057580596834	0.021938412165204	0.0437266506757057
LYRM9	1.42377813152709	1.29890252118227	-0.132431182684859	0.569178128082855	0.625087885170692
PHOSPHO1	0.107830233389163	0.246471234482759	1.19265754336008	3.15947978620052e-22	5.1108782918321e-21
CISH	1.41052008275862	2.32424172857143	0.720532914512535	1.7107929666422e-19	2.48798707874111e-18
RFX3	0.862219088029557	0.881995757093596	0.0327172139808038	0.337030729657135	0.408931025729474
BEST1	6.37658991921182	5.02528854852217	-0.343578666743432	0.0107120933664721	0.0240815338285544
ZNF155	0.721747931576355	0.612782435862069	-0.236120121921385	0.0326619684796281	0.0608533044674
BANK1	0.0895564854581281	2.02967488746798	4.50230693297797	8.77177063508416e-33	2.16769549605751e-31
HOXC11	1.26022120866502	0.878401208359606	-0.52072505046595	0.00031508974110897	0.00118875437886309
TNRC6A	4.53102809261084	4.10132072660099	-0.143749867666865	0.0109484334656184	0.0245551436434181
NKPD1	0.265472670049261	0.171019536704433	-0.634402202502744	0.0926449546603167	0.143021348532125
BMERB1	4.54032923399015	4.67082738571429	0.0408812143326367	0.0684583551583053	0.111630290843723
FABP6	0.675887050541872	0.273747481133005	-1.30393648374591	0.841240701682312	0.865272458787658
ZNF81	0.769880974334975	0.693284613497537	-0.151187676280324	0.178926362439731	0.244445093688062
BMP2	1.41724014230049	1.95084417147783	0.461014309260924	0.0459555149918892	0.0803981410398856
CCDC80	5.88050549507389	9.65827461280788	0.715825307973789	1.43711021875489e-09	1.25890479202112e-08
WIF1	0.733530538522167	0.171636009753695	-2.09550476340609	0.0146983847656838	0.0314087692328604
ALX4	0.164409618438424	0.134707284236453	-0.287466837321203	0.00366690569486012	0.0097546246031691
LRRC37A2	0.41719841182266	0.419375725172414	0.00750969011806046	0.97300927321298	0.977974351299314
VPS13B	2.56264921674877	2.34917525123153	-0.125481667532339	0.171654685164634	0.236561668185524
GTPBP2	19.642457182266	17.3169418423645	-0.181791241739754	0.010480300384657	0.0236398018444082
NEURL2	0.79608550817734	0.683419935960591	-0.22015106704889	0.0728028768791635	0.117244406988038
CDH11	1.75026587310345	2.93879795586207	0.747652085799278	8.02632020027442e-09	6.61566355461388e-08
PYURF	3.36523986453202	2.89713156009852	-0.216084140064393	0.0173409361930607	0.0360547189335385
PAIP1	14.7074198078818	13.6070085216749	-0.112194242404041	0.0865823688084096	0.135161334244736
AACS	1.98015008817734	1.70517061773399	-0.215693684336276	0.00442288865330016	0.0113704742077356
FAM120AOS	8.56014613300493	8.15587154679803	-0.0697963721467043	0.560030601830437	0.617319552375679
THUMPD3	7.99366231034483	7.18667418226601	-0.153532346881725	0.00723999981619111	0.0172549034765238
ZSCAN9	4.25245852512315	3.58368927586207	-0.246851611332433	0.000262366328007248	0.00101564583737835
OTUD5	22.0513826600985	23.9981765517241	0.122055671901268	8.74209564240884e-05	0.000388879538473677
DPEP1	0.252908261093596	0.526570185926108	1.05801167668581	3.72761383544331e-13	4.10589306841511e-12
TMEM268	11.2851193793103	11.5121001182266	0.0287293639314479	0.473718720148546	0.538806771201565
ZNF582	0.645533282044335	0.560844292019704	-0.202891190119671	0.274089122907727	0.345975846972585
TMEM255A	6.51901802763547	6.58715216285714	0.0150002118239292	0.0113252892591192	0.0252313580067602
PRSS8	1.71401904558128	1.33463698432512	-0.360935752007536	0.417695221297284	0.486466418381503
EDN3	33.7259329430345	20.3661210370148	-0.727687123718285	0.519832649651997	0.581431190767336
SPAAR	0.227807254581281	0.363807200049261	0.675360404638953	4.56255726280144e-07	3.08329424712222e-06
GUCY1A1	0.752846606699507	1.44494289802956	0.940584631417824	1.19846535322035e-11	1.23478807238718e-10
PTPN14	5.81028485123153	4.76041047832512	-0.287522915095944	0.000460572494405014	0.0016520910525069
TMEM186	6.14782778325123	5.13706589655172	-0.25913217172041	8.2373056339429e-07	5.37672863845181e-06
IL17D	3.39623998433498	2.1923624673399	-0.631452064424026	0.00418229426906581	0.0108708809314705
FRAS1	0.895689751034483	0.585028869615764	-0.61449127857394	0.0210740977396369	0.0423251559641171
FBXW5	40.3658967142857	43.0256292019704	0.0920593492085215	0.0606398067652563	0.101121709638178
GPBAR1	0.151451831674877	0.571336432561576	1.91548150322277	1.57005743206128e-45	7.48375417972555e-44
PPP1R14C	3.73226479845813	2.56124032170443	-0.543208719161344	0.246522765750866	0.317254835916185
KLF11	4.68973620689655	4.15990074384236	-0.172957669076805	0.0711976433863117	0.115102140677883
YIPF2	18.4559521674877	17.0889995123153	-0.111018234213733	0.215905215608014	0.284797563310394
SYNGR3	0.633378124039409	0.926957416650246	0.549436024999389	3.44018896985032e-14	3.97565928060183e-13
NUDT14	11.9814439359606	11.3333312192118	-0.0802298075419361	0.11159638787853	0.166487193054693
B3GNT4	0.224813711477833	0.122464162334975	-0.876370405159524	0.00966810489705866	0.0220378824014982
RELN	1.34147350749261	1.9094623592069	0.509347917357216	0.00634955889443043	0.0154460573614241
PIGC	7.65669243842365	6.71567981773399	-0.189187858074485	0.00773079712736424	0.0182331918865851
FAM171A2	1.75635466605911	1.23659933098522	-0.50620607190893	0.000186228960746025	0.00075040634784364
NLRC5	2.28682017339901	7.45927877832512	1.70569322382249	1.04738982234017e-41	3.98543729557507e-40
KLRB1	0.398948601773399	2.27116285320197	2.50915636280349	3.7556394245617e-49	2.4779819927379e-47
TMEM140	19.5047697684729	27.5307680246305	0.497217888199281	4.19855912071795e-09	3.55022101407173e-08
CHCHD4	8.66144313793103	7.56192560591133	-0.195853765356063	0.000397697841366647	0.00145262200361736
S100B	438.386201647783	465.130690675862	0.0854337465138197	0.235998928572927	0.306147181530827
SLC25A42	2.58740932216749	2.98879983349754	0.208057976694968	0.00118974517251353	0.00374423093060297
TRIM35	7.12244400492611	7.01833271428571	-0.0212440320243044	0.352579382822045	0.424680598337992
GP1BA	0.421280377389163	3.09055510364532	2.87501336408411	3.03122623105973e-22	4.90934028280702e-21
PLCXD2	0.0707919941231527	0.12957860008867	0.872169356692161	1.66749977116393e-10	1.57729462817582e-09
FAM178B	9.67300368236453	5.92309347716256	-0.707613093448771	0.00439943898919181	0.011316723713672
UACA	6.41383245862069	5.61591765862069	-0.191664885562368	0.0498155581715923	0.0860386313540048
RAD54B	0.735647459802956	0.589505713497537	-0.31950876136309	0.000141509760366016	0.000593048100858078
PLCB1	0.894056782660098	0.760401514433498	-0.233605056383162	0.331525968107107	0.403714775600199
SNRPB	167.202452068966	159.812275714286	-0.0652177743415585	0.308883783767405	0.381307778781624
RAB40A	0.241796522743842	0.183195743408867	-0.400407514950512	0.00191276895036731	0.00561711014386868
PLAAT3	8.81700889945813	11.1300686935961	0.336101275857481	0.000862756887436367	0.0028399522610771
TRIM11	4.61603488669951	4.41939860098522	-0.0628040688452298	0.243779400365384	0.314322418992487
SRGAP2B	0.665347938275862	0.567087636600985	-0.230537279916395	0.0188693850017188	0.0386388232247396
GRIK2	1.06785493008374	0.706168765325123	-0.596630752228429	0.00347006180061392	0.00931236380633597
MLPH	36.106900509803	32.0420519740887	-0.172308040764245	0.137233570873166	0.19688372410831
FUS	39.2024110344828	36.1061651231527	-0.11869718784369	0.00686420133958364	0.0164735912457236
WEE1	3.93104437192118	3.3966846408867	-0.210785368376164	0.0387081008969164	0.0700711316952694
CYBB	3.8883737591133	22.5781423990148	2.53768798849093	1.14783137818833e-45	5.57030923168641e-44
RNF40	16.3125596748768	14.7406267980296	-0.146185307651463	0.00424979442479277	0.0110100089991633
PREX1	14.3241381541872	18.9364516502463	0.402717682663866	2.6874176233894e-08	2.09884965875671e-07
SHC2	5.63214948029557	4.02153194192118	-0.485940445373862	0.000953427855536346	0.0030995661886053
ABCD4	3.94328567487685	3.77011324187192	-0.0647903735859057	0.445485000471605	0.512569890586434
AIFM1	20.4324499852217	18.7418668472906	-0.124597538379869	0.0555976331236284	0.094214916252262
C12orf10	20.3874511477833	18.9757912807882	-0.103521373428955	0.104727285197674	0.158195247314497
MARCHF2	14.4457684384236	17.8485529261084	0.305160162611941	2.98792882989583e-07	2.06609802517423e-06
DOK2	2.00296059852217	10.2031574295567	2.34880972571063	2.16293430116062e-58	5.57121962110487e-56
GBF1	16.2777889950739	16.6132463793103	0.0294292642912168	0.334482808104553	0.406613063328407
AARS1	56.1518404433498	50.5945518719212	-0.150351268608687	0.00249504441597874	0.00706973236886381
POP7	35.5027020197044	32.7508346896552	-0.116397152892307	0.0246116472617369	0.0480187040675461
CCDC151	0.26728262920197	0.295976199901478	0.147115090893164	0.107285837134581	0.161350382054859
KCNG1	1.12719344073892	1.01620542117241	-0.149543055941102	0.456150161827557	0.522328628878408
IGSF8	103.356867940887	90.0165729507389	-0.199371711732373	0.0460938598634154	0.0805244761980678
KCNK7	0.642228092118227	0.701721679605911	0.127813162678303	0.700337202204007	0.741761544070889
CPPED1	7.96351560246305	8.30916344236453	0.0612977665464935	0.0759623455022425	0.121311512538099
POT1	5.04541750689655	4.5678347955665	-0.143463183050948	0.0943062705186528	0.14522168168853
EIF3D	79.1160091625616	69.5126074876847	-0.186694991396474	0.00188561024083019	0.00555318020353552
SNX12	34.1545457142857	32.6075621674877	-0.0668710179978627	0.0521262534254235	0.0892355621651486
PSMA7	118.976892167488	109.75892862069	-0.116343094554298	0.232010018825967	0.301703125451942
PARD3B	1.29684379965517	1.09373307049261	-0.245744036280384	0.0401646939313969	0.0722004979891464
PPM1A	4.49984373300493	4.07977602068966	-0.141384950993884	0.0643292465513431	0.106137709818759
TAF1	4.36730961330049	3.99975478472906	-0.126833257683329	0.114286385329108	0.169687600609475
AADAT	2.28368130655172	1.64017506901478	-0.477511519587078	0.000113549848425521	0.000488873889364008
IL10	0.394553516605911	0.824008433940887	1.06243810549188	1.01580504914703e-28	2.11926679568151e-27
SOCS2	2.58705276206897	2.00324443349754	-0.36897100978144	0.00504699700632839	0.0127066687787147
GPATCH2	1.92115182857143	1.63510318965517	-0.232589854080657	0.00574967334595667	0.0142191884777961
ITPRID2	18.7693419438424	15.1709130975369	-0.307070149699282	0.00753860610294447	0.0178364405834372
GXYLT2	3.78494961044335	3.04950357581281	-0.311699685948224	0.16849475917317	0.23304613841031
ATF3	3.28733559162562	4.76222077241379	0.534715761043491	7.59498906426346e-09	6.27171908302989e-08
C12orf60	0.705905571871921	0.526012745073892	-0.424377452993275	0.00397491109903177	0.0104330705977722
SOGA1	8.28690980788177	6.66336386699507	-0.314583543267938	2.10862502556978e-06	1.28260325124803e-05
MUC15	2.02713118485714	1.38670320702463	-0.547780411250007	0.207247944088217	0.275302882387938
SPAG4	2.24337339448276	3.08849358226601	0.461233565505579	8.29281088597525e-05	0.000370864470807187
SPINT2	2.56211379832512	4.25127913596059	0.730562432864026	5.21713511283551e-31	1.18037681927903e-29
LARP7	9.71869035221675	9.33225368965517	-0.0585363893822448	0.457685623299681	0.52372842703767
ANKRD17	11.1556277142857	9.51070897536946	-0.230146898805969	8.4104380148367e-05	0.000375873896465541
ZDHHC18	7.2047760591133	9.07636275862069	0.333160682090588	4.67200920850777e-10	4.26273101762623e-09
TFPT	29.7990098719212	28.0313379162562	-0.0882237903867384	0.354774268614467	0.42682534391648
NRAP	0.121413908832512	0.107621734802956	-0.173964234566209	0.503691672061349	0.567101058895323
LGALS3BP	378.707582945813	493.056821970443	0.380669609598252	0.000376563598607941	0.00138601067319449
KIF5C	1.24888129773892	0.656246205172414	-0.928327279576537	0.332369050031113	0.404484013821255
CCL14	0.0917840803103448	0.335630458655172	1.87055779804749	7.62667774616958e-09	6.29400626815745e-08
DDX3X	29.0248231921182	29.0010462413793	-0.00118233095594444	0.971660291010826	0.976911720297178
UBXN2B	6.43140510837438	5.61519657142857	-0.195797438393488	0.0173807732929566	0.036126331080984
PRDX5	206.398237241379	203.261325418719	-0.0220949100139585	0.297759069488878	0.369892874859398
SUB1	10.1398921034483	12.059582226601	0.250137628626585	0.00026497021699461	0.00102424562378811
CNP	49.8100674285714	47.5065709852217	-0.0683102869402292	0.148060301349322	0.209499226312362
MICAL1	18.587445729064	19.2937147487685	0.0538024119619607	0.0375287950244488	0.0683799048506961
AIG1	2.85900153004926	3.13944501280788	0.134998151763471	0.11623886791381	0.172014517383446
FANCI	8.73033606256158	7.33253855073892	-0.251724438576504	0.00902348310325352	0.0207878453190536
COL25A1	1.05959998453695	0.485929552704433	-1.12470064736346	2.4067732252008e-05	0.000121280771048189
LMLN	1.76588518472906	1.67741469113301	-0.0741521474713336	0.15728137586991	0.220266284860056
CCDC110	0.409806129418719	0.316084225073892	-0.374632526766322	0.06360104633166	0.105273407633002
FSCN1	75.269644364532	58.157200635468	-0.372110327406241	0.433968662247722	0.501906248350401
MFAP4	5.92161201024631	13.3616711309852	1.17403858358898	2.00085189576844e-11	2.01347936077554e-10
CAPZA1	34.5644849704434	40.7809384926108	0.238604547641072	1.41872881844133e-05	7.4842275676263e-05
UBE2I	14.8381002167488	14.292368862069	-0.0540613365226443	0.12493468849591	0.182165819476836
RNF227	2.44133629359606	2.03665180344828	-0.261471689005466	5.5432287506849e-06	3.15269664062308e-05
PPP1R2	8.04182531970443	8.96314224334975	0.156481593107549	0.00378710171791038	0.0100186530534647
INTS11	12.3415106157635	11.7458756699507	-0.0713647207987931	0.0586921522494643	0.0983760089136935
NRL	0.520408080295567	0.558810440394089	0.102715612496726	0.0461862779748873	0.0806161322787297
TYROBP	25.2175597339901	113.119170541872	2.16534286652187	2.04775455904438e-58	5.37796560075302e-56
FAM171A1	2.93152170049261	3.15040434778325	0.103887271099459	0.000108171497978009	0.000469338854524604
SUSD5	5.56330092477832	3.51969879586207	-0.660489171496149	0.140620477375875	0.200989293989165
UHRF1BP1	4.69937254187192	4.13439135517241	-0.184793183113074	0.0842762205600447	0.132208444387589
CD63	799.234055172414	788.503797044335	-0.0195003549931929	0.676054031557094	0.721346905016786
ALKBH7	29.5079574729064	28.4334125812808	-0.0535167997227814	0.453598045386201	0.520028436181013
LIG1	11.712117364532	11.0251056108374	-0.0872094401327055	0.133252735891033	0.192201932427794
GSG1L	0.599663040650246	0.264185061167488	-1.18260316812236	0.0106432630476707	0.0239428729023348
BCL10	5.9939423453202	6.00668395073892	0.00306354975223977	0.00993237672627409	0.0225558246645838
SPATA6	3.37580354039409	2.93917415073892	-0.199820103337998	0.0165990992002555	0.0347659632037877
EIF3C	1.63388382561576	1.40105696896552	-0.221789787892286	0.000770638453643164	0.00257533219762888
CHPF	76.8346258374384	68.9933143940887	-0.155300045591809	0.121031764435126	0.177596346718238
STAT5B	11.4238987881773	13.5292434729064	0.244026066317133	2.6828777151605e-05	0.000133734514763155
LUM	27.487443726601	52.8128443312315	0.942116096911926	3.91391683551659e-08	3.00935718110845e-07
TTC17	6.25282127586207	5.79053123399015	-0.110811571560491	0.0336744047547488	0.0624010759940655
FAM166B	0.131591966472906	0.95793549364532	2.86385709267626	3.19732588507903e-08	2.4826077046231e-07
ARSL	4.13913008852217	3.58632411054187	-0.206821715419664	0.115259375229208	0.170867080444938
BTF3	174.637297093596	143.175172610837	-0.286580363885992	1.69238106457653e-05	8.77234983705033e-05
ZNF552	1.4545865862069	1.40752658423645	-0.0474470063081627	0.533023517665908	0.593262173476581
MSH5-SAPCD1	0.168370463241379	0.147624950330049	-0.189702498439379	0.286331498192254	0.358556851793853
ANKRD13B	4.44911726699507	3.0625329270936	-0.538793769188599	6.08419972242729e-09	5.06789621157905e-08
THEGL	0.213492296389163	0.15261999379803	-0.484240039807102	0.0146317665510715	0.0312863794995293
ATP6V0A1	14.9261421674877	14.2381532758621	-0.0680792953053282	0.47790586596495	0.542693613288219
NUF2	5.01454073546798	4.03155062118227	-0.3147827383418	0.0248829535175001	0.0484703722241705
STXBP1	44.6694194482759	37.7978782610837	-0.240982251845653	0.0017002794168873	0.00507884534116603
SPTY2D1	4.51258796403941	4.22617740394089	-0.094601725648896	0.130864365252376	0.18922566211706
SPHK1	7.57510122807882	8.95338639753695	0.241168281575389	0.00168561749040792	0.00504404840628322
NMNAT1	3.23626479605911	3.09764802807882	-0.0631564296372893	0.388726511380281	0.459784783948029
SLC35B3	13.9344618719212	11.3275031280788	-0.298827399542374	0.000251357586794821	0.000977834306572708
TRIM69	3.99846262167488	8.13307311182266	1.02435518159115	1.91963244708826e-25	3.52213109538358e-24
PIGG	4.78237571428571	4.02002177980296	-0.250524158192504	0.000147930381497772	0.00061610060005633
DIO2	1.29410738614778	1.16027646916256	-0.157488728571076	0.597627540993929	0.651099990570415
Z82206.1	0.19848337526601	0.279108842167488	0.491809655714238	6.26501654920682e-05	0.000289158808749471
AJUBA	2.18792870059113	1.77697281034483	-0.300144118184691	0.0105058329299162	0.0236814416464654
LRRC37A3	0.449382073172414	0.364835294187192	-0.30069727077044	0.12723872334955	0.184941449869113
PPP1R26	7.59027006305419	6.03904535123153	-0.329830710696929	1.83643105754476e-06	1.13090379700021e-05
COA7	9.11416849753695	7.24629852216749	-0.330866801521103	1.61853998147903e-06	1.0036446533301e-05
GRK5	2.58318351182266	3.23755581231527	0.325754926144222	1.08436189876566e-07	7.88487691208863e-07
FAM83A	1.04078987544828	0.587518765236453	-0.824971996120289	0.043437027462332	0.0767540297929386
DTNA	0.912476667093596	0.737911999753695	-0.306338891381369	0.931918238325096	0.943185196019823
ZNF624	0.99575971364532	0.920818838965517	-0.112880298396945	0.138130533050149	0.198022087089125
PPP1R15B	13.7768165024631	13.1418340640394	-0.0680759226400607	0.47790586596495	0.542693613288219
TIRAP	2.55651718965517	2.26612457487685	-0.173952554421817	0.0272659622565219	0.0523734832158116
FGFR1OP	0.613039382315271	0.526818272216749	-0.218674372149496	0.684733956263434	0.728519073015524
TRIM67	0.204241572926108	0.212425597152709	0.0566810669434243	0.119108878522451	0.175524735276676
MYH3	0.285122039049261	0.309168433054187	0.116813464219909	0.228395776266384	0.298044916924391
GRN	191.508140837438	234.145684630542	0.290000727903089	4.17933160292703e-05	0.000200565988855624
KRT10	175.524518433498	145.539594674877	-0.270260871910859	0.00897894200692707	0.0206959127931133
RRAGD	12.6447849852217	12.4053639980296	-0.0275784379069899	0.947396207152178	0.95624904284825
THOC5	7.11831833004926	5.72828542364532	-0.313433071728702	0.000816736825725125	0.00270776560489166
COX7C	100.476876945813	91.4328548275862	-0.136078956465718	0.0683301043443201	0.111475446722025
RLN2	0.117883333591133	0.170362839901478	0.531250920792081	5.27617466933572e-09	4.42798351704303e-08
RHCG	7.75404144781281	3.65865276678325	-1.08363594703198	0.0122885301418691	0.0270407357183427
FOXL2NB	0.20464028920197	0.084447603453202	-1.2769618218441	9.05636524193211e-05	0.000401791838524143
STX3	20.2634533152709	15.9794902118227	-0.342658677233973	0.00180106218316114	0.00534413533036338
ATP8B3	0.683549506059113	0.617717982216749	-0.146097499576753	0.614169131148183	0.66604343999045
TRNT1	3.03232599704433	2.7773147729064	-0.126734164680844	0.0294628078829698	0.0559672172435821
KDM7A	2.39474135517241	2.70937276256158	0.178089051313804	0.0383905808345777	0.069590396494564
SYCE2	0.736194154876847	0.621615918275862	-0.244062846671866	0.0254889583966067	0.0494996532933377
LAMTOR3	8.92782642857143	8.37776412807882	-0.0917437127168412	0.091185302169276	0.141292912685711
NYAP1	0.618766280960591	0.415140317192118	-0.575795531735137	0.118217464866646	0.174402987600381
MSR1	1.69232834009852	5.24802921182266	1.63276624771028	3.5408066640029e-25	6.40021112788864e-24
KCTD3	18.2981734285714	14.0234963256158	-0.383853556474615	7.95670566133724e-07	5.21645206206319e-06
PSMB9	9.66357151625616	34.7014811231527	1.84436884905128	5.90197611413738e-44	2.50955771659543e-42
TMEM229A	0.272053465098522	0.208226156862069	-0.3857388960211	0.548764114515486	0.607098913836658
SPAST	4.1910200591133	3.8518279729064	-0.12175815433983	0.145469666060083	0.206685128589026
RSL24D1	28.3084635812808	22.8858472758621	-0.306777746142015	0.000865382752141613	0.00284719640928145
EXOC6B	4.23921082610837	3.63017632068966	-0.223756094033735	0.000319289547648824	0.0012026333524208
TRAF1	9.69672550837438	11.9303915561576	0.299071842835545	8.13082955779287e-12	8.44219620907579e-11
TIGD4	0.485589412945813	0.409997716551724	-0.24412109282183	0.016145042561567	0.0340064003883674
PLCB2	2.68734336256158	5.48669260049261	1.02975608244642	6.26191157600683e-24	1.08221991805207e-22
PTK6	2.20226753274384	1.68694241596059	-0.38457901113477	0.24071367636814	0.311208395875952
BCL6B	1.47201623990148	2.17599369704433	0.563880789801781	1.16929677981277e-05	6.26713128003691e-05
ZNF263	5.079692508867	4.62224439408867	-0.136147626271871	0.00184818163479926	0.00546216787654486
NKAIN4	6.36241487323153	5.0049444220197	-0.346220400011588	0.16875640712285	0.233311655347177
BABAM2	12.2472906009852	12.1463978325123	-0.0119340973910904	0.756877347506895	0.791568298001667
IL17RD	3.26748726640394	2.17043818448276	-0.590195279496122	0.0148477867940706	0.0316976819126206
PKP4	7.41624937438424	6.58421153448276	-0.171679069244511	0.00311381182715543	0.00848553318675887
ADAMTS4	5.429078691133	6.17766030098522	0.186353146814512	0.0140348112185658	0.030202805504735
PSMA4	13.9243526502463	15.4762696157635	0.15244751009699	0.000430798408870346	0.00155696543130313
GATAD2B	9.5718030591133	8.34470058128079	-0.197930428834218	0.00418229426906581	0.0108708809314705
MDP1	1.90029867758621	1.69431586896552	-0.165523331173706	0.00742535848085494	0.01761517029624
APC2	0.800400054827586	0.541288105320197	-0.564324580554581	0.000156741018230505	0.000647360221455253
BICDL1	1.58785380635468	2.98763704876847	0.911926804148651	9.24444442833863e-16	1.13805228559897e-14
H2BC21	13.3275674492611	10.6542290729064	-0.322987278183303	0.0147439456822583	0.0314960779056089
N4BP2L1	1.5517656162069	2.31870919438424	0.579411228238797	4.11363776178075e-09	3.48501354720376e-08
SLC7A4	5.35436858146798	4.76983754580788	-0.166776323116661	0.905064417048726	0.920528208590139
ST6GAL1	14.4259162906404	16.8370846743842	0.222979401304698	0.00101564124424701	0.0032685004385979
S100A13	50.3272150246305	49.7537062216749	-0.0165347671169584	0.823955331578428	0.84990817952726
IBSP	0.456337583817734	0.314565932147783	-0.536739044898178	0.98071346330777	0.984609559069356
SDSL	7.71729996403941	8.33345091527094	0.110817862088579	0.0103031130377538	0.0232911216924345
AARSD1	1.54523046502463	1.26516219408867	-0.288499675830893	4.66145921484958e-06	2.68655700188018e-05
SCN5A	0.10294363337931	0.330326512034483	1.68203815684966	0.255583837617649	0.327055339254394
S100PBP	2.64465858472906	2.7785460182266	0.0712486464056765	0.0968302013981867	0.148493670429049
PHC3	1.77758998275862	1.81611187684729	0.0309304869884809	0.533579374878937	0.593831503708225
CCM2L	0.519718659605911	0.875509125123153	0.752391358015863	2.35257863138363e-11	2.35504022337461e-10
PGP	8.83522162068965	8.97514296059113	0.0226685956258774	0.350393109352359	0.42246514597763
C20orf144	0.220245575812808	0.167138227044335	-0.398071301923901	0.000136750407456242	0.000575442964960385
WNK4	6.30688698985222	4.36129600995074	-0.532171170102432	0.261669728574183	0.33344157021431
RIC8A	18.0935938128079	18.1425523891626	0.00389844647944493	0.992576241067395	0.993986255914519
CEACAM19	0.553951629802956	0.463786278640394	-0.256299870152941	0.1352318362763	0.194574628325788
DCT	185.965787402424	123.0751802677	-0.595497376795467	0.00472562454623736	0.0120241290220941
FAM200A	4.34229554433498	3.52982916256158	-0.298859560359448	0.000172337462901641	0.000702889152894208
EVA1A	11.8594626981773	11.7199174689655	-0.017076238572947	0.919822680837699	0.93284659552814
EMC8	7.8512154137931	6.96707745812808	-0.172362405989528	0.000464979407012973	0.00166522304212079
MRPS22	5.45882757142857	5.23673034482759	-0.0599248092967746	0.416292947820353	0.485149894988759
ZNF726	0.286427977118227	0.263368682098522	-0.121088615141061	0.870321156095559	0.890533351011759
SMG5	35.41958608867	32.3706146305419	-0.129862594244242	0.0196102944271138	0.0398453100055768
GTF3C5	18.6534868472906	16.8466695763547	-0.146981922144714	0.0362293457312289	0.0663008411974423
FOXC1	3.32122571083744	2.565315791133	-0.372579338923481	0.0600614847784928	0.100257169382245
MYO5B	1.80915682880296	2.02310190589163	0.161251516850211	0.00640681739064642	0.0155655621086303
ETV4	33.656636291133	30.6707045935961	-0.134029688352356	0.0790882579832019	0.125525314305843
POLR2B	21.2802097438424	19.1373775024631	-0.153119227399512	0.00172001114359862	0.0051309196564276
YWHAH	54.8252671428571	64.6921926600985	0.238750675280518	5.19793385667269e-06	2.97526179813137e-05
EPOR	4.95526184975369	4.75043656157635	-0.0609011932917007	0.450545926611069	0.517104725023878
IRF1	3.77865186305419	18.3197989605911	2.27746016093228	6.27176383685397e-49	4.03865407840491e-47
MIA-RAB4B	0.570858622955665	0.44244631546798	-0.367631081118171	0.0436460656099093	0.0770915481514001
SCYL3	2.18078341034483	2.13340793448276	-0.0316866388991182	0.618932097181792	0.670059530363152
OLFM2	7.39743891576355	7.34823929118227	-0.00962727068888825	0.717331736794755	0.75694802510273
RASGEF1C	0.803213075517241	0.705492118162562	-0.187152790172212	0.0947985030800458	0.145858279217854
TMEM101	17.6682942807882	16.0738444187192	-0.136447744021542	0.00121110368379239	0.00380073166371023
XIAP	5.52042464581281	5.77059673300493	0.0639412673493576	0.0905389562632387	0.140470147131915
BMX	3.45186177975369	4.33031235359606	0.327096396073722	0.0030629533270599	0.00837248915564088
SGO2	2.20482744975369	2.03417269985222	-0.116223586388105	0.12723872334955	0.184941449869113
PRKACB	10.2931292561576	10.41302051133	0.0167069642786042	0.157033264964688	0.220010831687974
AP4S1	0.98449438817734	1.03943879655172	0.0783499254186634	0.220331161001544	0.289637409996534
ABCG1	1.85787935763547	4.32986293546798	1.22066453364917	4.13772886594636e-24	7.235083607113e-23
[truncated: 11,395 more rows]
