# Supplementary material for: HLA-DRB1: A new potential prognostic factor and therapeutic target of cutaneous melanoma and an indicator of tumor microenvironment remodeling
Source: PLoS One. 2022 Sep 21;17(9):e0274897. doi: 10.1371/journal.pone.0274897 (PMC9491554; doi:10.1371/journal.pone.0274897)
Supplement: S5 File — (ZIP) [file pone.0274897.s007.zip › Step 5.Differentiation analysis/output files/Immune.Diff.txt]

gene	conMean	treatMean	logFC	pValue	fdr
CD3G	0.270075943763547	3.26919431906404	3.59749808585363	1.41559383822464e-55	1.97504831970634e-53
STAP1	0.112939011128079	2.15782687093596	4.25596330798015	5.88410324596602e-43	2.38101748871507e-41
FCMR	8.88649171034483	19.3741561940887	1.12444760145744	3.35177418332131e-13	3.70104397455941e-12
FLT4	0.791569374876847	1.59013742453202	1.00636375103353	3.05572074648252e-07	2.10970740610242e-06
CD28	0.408375556128079	1.88262070990148	2.20477395115669	1.2101463590946e-38	3.94372270893262e-37
CCL20	1.59491890346305	3.45287266231527	1.11431406094299	0.0220849519825806	0.0439612767358983
DNASE1L3	0.215786616172414	1.86720117500985	3.11320008222236	1.56406787246487e-25	2.8815852935068e-24
PNOC	0.11704101708867	1.19750427430049	3.35494468863691	1.71429044254157e-36	5.05753440251141e-35
ADAP2	2.13315413399015	5.90072382463054	1.46790372317238	1.8618786724126e-38	6.00915733452876e-37
OTULINL	0.853174198906404	2.60010711423645	1.60765881538419	1.99792768372536e-33	5.10691667859112e-32
PLEKHS1	0.267023420600985	0.780773907586207	1.54793855465965	0.000156957856460706	0.00064805595851871
WNT10A	0.278593130793103	0.825889951773399	1.56778987197129	1.14536861113652e-27	2.2862991322746e-26
SCG5	0.413439708226601	0.940907547980296	1.18637601608524	0.000173505599569685	0.000707438051944098
TFEC	0.212463810305419	1.2183022173399	2.51958303077821	8.68123209201136e-39	2.85691456118919e-37
KCNJ4	0.196124665187192	0.0780155897192118	-1.32993663517977	0.0161314675572608	0.0339884971624903
SELE	0.459145157009852	1.09247962455665	1.25058413933112	2.03992424248223e-09	1.77305290745016e-08
FAM216B	0.0621872664778325	0.206285872054187	1.72995391029748	8.64568005462989e-05	0.000385186078698337
TNFRSF25	0.605524599605911	1.57046974591133	1.37493867455474	2.68501116545545e-20	4.01373209264624e-19
ZNF683	0.180544411339901	1.27033252118227	2.81478051688131	1.9032501653126e-41	7.12070746206619e-40
TOX2	1.23485342024631	3.67780279655172	1.57450432367556	6.40127093389557e-37	1.9223906477264e-35
SPTA1	0.115816525413793	0.446646877615764	1.94729355588375	3.16129933943487e-10	2.92824642824278e-09
GLRX	1.55832843019704	3.20282205763547	1.03934432211879	2.83750596257572e-25	5.16379821504609e-24
TESPA1	0.146039689896552	1.76644561901478	3.5964169202086	4.40091682619361e-58	1.07174327218249e-55
BTN3A3	4.89265060344828	10.9532272704433	1.16266784458979	8.54749975088918e-25	1.52240972956662e-23
PTGER2	0.217627107955665	0.987199287044335	2.18148308055538	6.68326897425004e-42	2.56491990375659e-40
SFTPC	3.00908628376355	0.636091339399015	-2.24201962670708	0.0131913826370176	0.0286705912578188
TNFSF18	0.0924234249162562	0.24057662417734	1.38016601142363	2.01056282234185e-11	2.0217326157993e-10
CYP21A2	0.0318741102955665	2.07989818747291	6.02798402642076	0.000167470886343854	0.000685126772049352
SLAMF8	2.58050985221675	15.1842334384236	2.55684603339763	5.05342749273526e-59	1.61156209137372e-56
MTTP	0.118863282339901	0.24557578437931	1.04686518134243	0.000105387395818169	0.000459641413086472
IFI44L	2.34034002719212	5.22347980482759	1.15829307542707	1.59104763959199e-17	2.14391268457697e-16
STAB2	0.0638476572807882	0.19352166470936	1.59978949464349	0.00897892969872935	0.0206959127931133
LCP2	3.9483304	9.72892197536946	1.3010372334201	1.82674335008023e-28	3.77001547472644e-27
PSTPIP2	0.926872311773399	2.51401363349754	1.43954996510753	1.30048712512711e-26	2.48838922199322e-25
TLR2	2.54306432945813	5.27912154876847	1.05372992666129	3.77872569941773e-19	5.4421776363442e-18
PDPN	1.61524566231527	8.1061738837931	2.32726752191749	5.94137262182419e-18	8.12028009150135e-17
ZC3H12D	0.092466666591133	0.727115829261084	2.97517991743372	1.49101632278647e-56	2.49633407842525e-54
FLT3LG	0.380384335812808	1.05272987241379	1.46860554977271	1.06457288761583e-32	2.61630995536265e-31
SOWAHD	0.395643578916256	1.510755391133	1.93299684194873	1.85454865431594e-48	1.14999188314387e-46
MAP4K1	1.87730148078818	7.90573101477833	2.0742385146517	1.49056456904168e-44	6.56730981504745e-43
HLA-E	232.069119113301	544.394893103448	1.23009897372353	7.22265170742166e-36	2.07596989204304e-34
KLK1	0.456241354231527	2.18510793239901	2.2598354175453	3.32819877578988e-12	3.53512247445913e-11
APOBR	1.16383734778325	4.22953810837438	1.86161067242892	9.55176252160304e-50	6.7691167838281e-48
ETV7	1.06859485827586	6.02930054679803	2.49627566568581	8.29425495507404e-37	2.4797600640237e-35
CD40	4.3360321137931	11.3749071428571	1.39140742133837	2.61825371756675e-32	6.29603057326554e-31
HS3ST3B1	0.49482248270936	1.07027609103448	1.11300004869595	3.76578155969658e-31	8.60731710078089e-30
CHIT1	0.838691350325123	5.90592053746798	2.81595006323059	5.45501669626124e-24	9.46431264633718e-23
JSRP1	0.313944235945813	1.82561429275862	2.53980176204721	2.17170600983517e-27	4.27762210231357e-26
CXCR6	0.418003203990148	3.64633898078818	3.12486278161144	2.59836631497674e-53	2.59720286737302e-51
HCK	2.70152257931034	11.3719629359606	2.07363665687052	9.97798754218499e-55	1.15211349258643e-52
SLC40A1	4.87275667931034	13.724464155665	1.49393973459152	3.90254996014534e-15	4.6921682375392e-14
IKZF1	0.441945616305419	4.29871425665025	3.28196446038416	1.67774212237222e-60	9.77029477697979e-58
H1-3	0.1213312708867	0.2674388008867	1.14025736518681	2.26016143017911e-06	1.36918146521117e-05
LVRN	0.0431788695960591	0.531752864694581	3.62235852054846	0.025620320983661	0.0497259207730989
APCDD1L	1.15363800694089	2.90448852615271	1.33209353018562	3.52375757575841e-05	0.00017193883049074
AC119396.1	0.0991828075320197	0.859331207497537	3.11505232000276	6.94011070204099e-22	1.11058354531824e-20
CECR2	0.461371891965517	0.215897164630542	-1.09558581715558	6.1762471179925e-06	3.48607896748384e-05
CD8B	0.583541388487685	8.00291824078818	3.77761928064254	1.24931709122307e-54	1.430201121354e-52
SPN	0.650295517438424	4.48203951083744	2.78498798253248	1.49315483756135e-55	2.0407465198262e-53
SIDT1	0.252440079310345	0.827205510147783	1.71230481394436	6.78570183971463e-35	1.88173272134861e-33
RNASE3	0.0747302493103448	0.167636555665025	1.16557254418514	2.38219471818016e-15	2.88491103574187e-14
TAGAP	0.609155921428571	4.52758953399015	2.89385971385549	2.5150790369841e-54	2.80724738511375e-52
FGL2	6.44327291285714	17.3618237599015	1.43005289425995	4.57349699027633e-34	1.21301819183685e-32
CR2	0.163879625197044	7.68111822014286	5.55060795082103	7.79830957034691e-24	1.34601235032508e-22
LAMP3	0.955510837389163	2.9820889546798	1.64197915192316	7.80864782537482e-30	1.68964505610776e-28
CEBPA	1.92383515655172	5.20138143349754	1.43490965177898	1.13512972116661e-33	2.95221892918555e-32
NLRP6	0.109802879418719	0.318869623221675	1.53805077992395	2.19342316539941e-25	4.00254902961304e-24
AKNA	2.22288297684729	7.93190887192118	1.83523610281157	6.86505145522182e-45	3.12756799970208e-43
RGS18	0.166854659950739	0.851977336206897	2.35222307428609	2.09005870255701e-33	5.32210004981912e-32
CFH	4.50548200886699	9.07855008719212	1.0107804488701	6.44722348841664e-19	9.19639099082561e-18
LILRA4	0.126221625413793	1.33825274438424	3.40631959924046	2.31384355862544e-42	9.08845179596163e-41
ZG16B	0.258122703945813	5.76380994118227	4.48089381549797	5.92245794943515e-12	6.2167242770168e-11
KLK6	10.4176396324039	4.81406963955665	-1.11369952040336	0.00475540376940428	0.0120884186918582
CEACAM4	0.110658343980296	0.423315983349754	1.9356227233365	2.55616087591638e-38	8.07481574811887e-37
AICDA	0.0185794486157635	0.301645883901478	4.02107630379609	1.20226771141596e-16	1.55286149727149e-15
CLEC4C	0.0256598548472906	0.201327493596059	2.97195928787085	1.07264123476718e-28	2.2343634056721e-27
SPNS3	0.0690393211625616	0.487372047487685	2.81953332553943	1.97958906850929e-49	1.36673278266049e-47
CYRIA	0.892596806108374	2.26532418226601	1.34363697440381	2.4582753945315e-30	5.39772797284507e-29
CSF3R	0.554995478275862	1.91610942857143	1.78763203288153	3.03404486306141e-46	1.55701137531971e-44
ANKRD55	0.0905558002364532	0.281390327241379	1.63569378090372	1.73025951921789e-11	1.75303298036342e-10
MS4A4A	2.33397833394089	7.90631084482759	1.76021350859629	6.36599245346634e-40	2.22047143025334e-38
NPY1R	0.309226054655172	0.957973884394089	1.63132444431433	1.05516902481293e-07	7.69348607422122e-07
CD3D	1.89507713576355	24.121639364532	3.66999948253464	2.84702062164225e-60	1.43210523613274e-57
ISG15	39.089016270936	94.3740343349754	1.27162669961633	5.89905983906096e-17	7.76912561301696e-16
FUCA1	17.4770995812808	35.4221333399015	1.01918532102467	3.50006221693565e-19	5.05170617819355e-18
CXCR4	10.8649468236453	42.5759164778325	1.97035647175896	1.63407799352892e-36	4.84222138170937e-35
NCR3LG1	0.881085999970443	0.379049617270936	-1.21689613453573	1.76827173951938e-05	9.13743506138988e-05
ZNF366	0.243180177684729	0.486771399699507	1.0012187695011	3.24702315503541e-11	3.21914345955176e-10
FILIP1L	1.37478479921182	3.04181504433498	1.14572662830828	1.51650175660691e-15	1.8499111591979e-14
MAP1LC3C	0.466917960147783	1.0605414020197	1.18355995423562	7.26894837753084e-06	4.04627028673124e-05
P2RY14	0.212704496985222	0.801593855763547	1.91402091529315	3.84103707234628e-28	7.78318465158942e-27
SLCO2B1	1.99301811231527	7.00288608669951	1.81299479861359	7.03869973699437e-38	2.19247312272797e-36
RHOF	0.158879831330049	0.445438595517241	1.4872905710545	4.41103452082639e-31	1.00307973466806e-29
TENT5C	1.82845455714286	6.26097302857143	1.77576211468917	1.90337315864274e-22	3.11659903262358e-21
HK3	0.910364827536946	4.32932401724138	2.24962505494069	8.87462223627597e-47	4.81241660861054e-45
LAX1	0.205851897886699	2.08944522965517	3.34344128697999	6.88177924434086e-44	2.9169161771741e-42
GZMK	0.731632484926108	10.9930836679803	3.90933318992265	8.74099324387794e-55	1.04532913846876e-52
DHRS3	7.69677291133005	16.4425563990148	1.09510903162397	6.6161697043937e-17	8.66246109683766e-16
IL18	1.20580867763547	5.20265860394089	2.10924802451665	2.26002621934101e-44	9.92484956782082e-43
ALPK2	0.0835275597142857	0.299616512192118	1.84279293953082	2.60130063766701e-20	3.89759676169546e-19
SFRP4	3.64111682908374	10.7308480480296	1.55931115829099	8.60986954056764e-08	6.35725427929234e-07
SLC5A5	0.0474929928719212	0.204397928305419	2.10559399510834	1.37820987422074e-13	1.54345677720005e-12
SLC25A21	0.250410184280788	0.104691827852217	-1.25814440722311	0.000212842394133941	0.000846189084900566
SNAI3	0.418789109261084	1.32797632167488	1.66493359296721	5.49777190274402e-44	2.35262481997934e-42
CD1E	0.163105179729064	0.767437049162562	2.23424581644138	3.98361392181137e-23	6.66956560859269e-22
AGRP	0.0873167166995074	0.221479870886699	1.34284579799534	1.454800482875e-05	7.66244501283042e-05
FCRL3	0.108934399689655	1.97620196857143	4.18119888797117	1.3263487197325e-50	9.92464511290341e-49
CD300E	0.32096381126601	0.941821130492611	1.55304244862816	2.13102705495308e-23	3.61303498405589e-22
NKG7	4.32816865862069	55.4988199014778	3.68062847123148	2.00184446365958e-55	2.62869654375063e-53
TMEM156	0.100636439448276	1.36619501433498	3.76293874218049	4.60914195088141e-53	4.44135592015148e-51
SELENOP	3.02146519339901	6.92781227305419	1.19715151444013	3.26653711458663e-10	3.02363497669477e-09
SELP	0.592758259935961	1.96246265935961	1.72714943692282	5.62294582023964e-20	8.3225919740463e-19
FCAR	0.054707220408867	0.151652421167488	1.47096536957826	4.28449858663876e-19	6.15075820679952e-18
CD5	0.590171604403941	6.55317616108374	3.47298790094079	3.55597002197581e-60	1.6423676715291e-57
TTPA	0.560539905492611	0.24998332091133	-1.16498524351464	4.25275586765891e-08	3.26426430323343e-07
PLAC8	0.186964465714286	1.79923150807882	3.26654482682085	2.59359592296062e-41	9.64961772003737e-40
CD6	0.517350253004926	4.59981288669951	3.15236193558381	2.57709720182051e-57	4.86163942551886e-55
C19orf38	0.851049289261084	2.84153613990148	1.73935646994967	4.88439487667214e-44	2.10358794141951e-42
TMIGD2	0.0792930910246305	0.651907006995074	3.03939911063459	6.81185681884805e-38	2.12676014525993e-36
KLHL6	0.791208722758621	2.04309224236453	1.36862410449644	1.03332456315121e-29	2.23231438691086e-28
APOBEC3G	2.49979770078818	7.2245256182266	1.53109151175277	2.0603722322817e-33	5.25650012936783e-32
PLEKHO1	6.8011576270936	14.5723617684729	1.0993824825568	1.24109491007312e-29	2.6597160360831e-28
GBP3	2.71393349522167	7.19344686960591	1.40629786161491	6.3973796905646e-18	8.73460790779024e-17
ARL11	0.195926097832512	0.973820681773399	2.31334655965664	3.50017936754072e-55	4.50782715854235e-53
PIK3R5	0.648572749753695	2.45372369162562	1.91963248514393	8.95255034834161e-53	8.3271152337283e-51
GZMM	2.99787129625616	6.972521391133	1.21774200808351	4.94680347355973e-28	9.97853700675588e-27
CD300A	1.63651361428571	6.03154814137931	1.88190274758773	1.9666557839422e-47	1.12091010936689e-45
CCBE1	0.121618908157635	0.437013490246305	1.84531027242046	0.000911161968572261	0.00297806330089235
AC136428.1	0.0932406	1.05189775334975	3.49589238007148	9.12201210698164e-27	1.7554630770246e-25
LY75	0.182409227428571	0.99833119408867	2.45233979363064	8.0238351602547e-44	3.37959899800162e-42
RARRES1	2.82463738935961	8.24061484334975	1.54468630828605	9.3525469415228e-23	1.55034670463807e-21
CAMK1D	0.614986703103448	1.7860073773399	1.53811091695319	5.44205744429205e-33	1.34983180386755e-31
VOPP1	3.44381181330049	7.23671558128079	1.07132876267316	9.43133860340321e-23	1.56147526889966e-21
FDCSP	51.0036431566995	120.317197978818	1.238170667511	4.01072461317384e-19	5.76391045803116e-18
PHOSPHO1	0.107830233389163	0.246471234482759	1.19265754336008	3.15947978620052e-22	5.1108782918321e-21
BANK1	0.0895564854581281	2.02967488746798	4.50230693297797	8.77177063508416e-33	2.16769549605751e-31
WIF1	0.733530538522167	0.171636009753695	-2.09550476340609	0.0146983847656838	0.0314087692328604
DPEP1	0.252908261093596	0.526570185926108	1.05801167668581	3.72761383544331e-13	4.10589306841511e-12
GPBAR1	0.151451831674877	0.571336432561576	1.91548150322277	1.57005743206128e-45	7.48375417972555e-44
NLRC5	2.28682017339901	7.45927877832512	1.70569322382249	1.04738982234017e-41	3.98543729557507e-40
KLRB1	0.398948601773399	2.27116285320197	2.50915636280349	3.7556394245617e-49	2.4779819927379e-47
GP1BA	0.421280377389163	3.09055510364532	2.87501336408411	3.03122623105973e-22	4.90934028280702e-21
CYBB	3.8883737591133	22.5781423990148	2.53768798849093	1.14783137818833e-45	5.57030923168641e-44
DOK2	2.00296059852217	10.2031574295567	2.34880972571063	2.16293430116062e-58	5.57121962110487e-56
IL10	0.394553516605911	0.824008433940887	1.06243810549188	1.01580504914703e-28	2.11926679568151e-27
CCL14	0.0917840803103448	0.335630458655172	1.87055779804749	7.62667774616958e-09	6.29400626815745e-08
COL25A1	1.05959998453695	0.485929552704433	-1.12470064736346	2.4067732252008e-05	0.000121280771048189
MFAP4	5.92161201024631	13.3616711309852	1.17403858358898	2.00085189576844e-11	2.01347936077554e-10
TYROBP	25.2175597339901	113.119170541872	2.16534286652187	2.04775455904438e-58	5.37796560075302e-56
GSG1L	0.599663040650246	0.264185061167488	-1.18260316812236	0.0106432630476707	0.0239428729023348
FAM166B	0.131591966472906	0.95793549364532	2.86385709267626	3.19732588507903e-08	2.4826077046231e-07
TRIM69	3.99846262167488	8.13307311182266	1.02435518159115	1.91963244708826e-25	3.52213109538358e-24
RHCG	7.75404144781281	3.65865276678325	-1.08363594703198	0.0122885301418691	0.0270407357183427
FOXL2NB	0.20464028920197	0.084447603453202	-1.2769618218441	9.05636524193211e-05	0.000401791838524143
MSR1	1.69232834009852	5.24802921182266	1.63276624771028	3.5408066640029e-25	6.40021112788864e-24
PSMB9	9.66357151625616	34.7014811231527	1.84436884905128	5.90197611413738e-44	2.50955771659543e-42
PLCB2	2.68734336256158	5.48669260049261	1.02975608244642	6.26191157600683e-24	1.08221991805207e-22
IRF1	3.77865186305419	18.3197989605911	2.27746016093228	6.27176383685397e-49	4.03865407840491e-47
ABCG1	1.85787935763547	4.32986293546798	1.22066453364917	4.13772886594636e-24	7.235083607113e-23
PTGER4	0.874044374630542	3.17199956206897	1.85961414053042	7.79386431223642e-40	2.69744234103604e-38
VMO1	1.65097940221675	4.63465978891626	1.48914131934307	1.95764063128918e-18	2.72280774823336e-17
CD1B	0.068638429635468	0.414948014788177	2.59584215391785	7.59802655705494e-25	1.35690623606925e-23
HLA-DMB	3.74301564334975	19.9502256502463	2.41413208149306	1.68349042160917e-55	2.25486707070332e-53
MMP25	0.462047879162562	1.18456000285714	1.35823701683222	8.01663301318188e-29	1.68035653487571e-27
SCEL	1.02452012140887	0.481497060669951	-1.08934942274104	0.011134598846169	0.0248870607586576
TNFRSF13C	0.672673104827586	3.58476862428571	2.41390252262149	2.2274398506228e-10	2.08777672213029e-09
CX3CR1	0.343715284679803	1.14264204215764	1.73308760478733	2.19068738119448e-18	3.03748103351127e-17
SLC43A2	1.42171527586207	3.06576126600985	1.10861278905028	1.21390847226306e-31	2.82766783956373e-30
IGLL5	7.36948137272414	65.3387640418227	3.14830416645417	1.25176053155759e-32	3.04837828357861e-31
FLT3	0.0556363462463054	0.440749286655172	2.9858586512287	1.2484940338717e-45	6.03694190963088e-44
TNFRSF18	0.830341924876847	3.14439413251232	1.9210046143274	2.82415336584291e-39	9.50419853821607e-38
HAMP	0.349590894275862	1.4350797370936	2.03739138649825	2.00738966047288e-28	4.13010401111732e-27
ALOX5	1.32851983285714	5.80789671625616	2.12819603232469	5.39835365733152e-49	3.50997810127662e-47
LYL1	1.33600642413793	3.36478405615764	1.33258697409333	1.61260228411495e-32	3.90582187946395e-31
CHRNA1	1.65713650966502	5.67936248074877	1.77703654144392	1.00508642303777e-11	1.04034988795733e-10
PRF1	1.79850510625616	20.548392682266	3.51415538849368	4.73146311079438e-54	5.11074329886935e-52
HCLS1	3.55035105714286	19.0604906502463	2.42455166737945	6.19483930152907e-60	2.4404022824906e-57
SLC8A1	0.15849970682266	0.564309946157636	1.83200760599436	9.62442324355041e-36	2.73693258862238e-34
OPCML	0.0783486859950739	0.179296057768473	1.19436278340112	0.0228800997383172	0.0452553989271922
RARRES2	8.28131732512315	20.969312679803	1.34034739099703	4.81668305827529e-22	7.75416500992058e-21
GPR34	1.22414041403941	3.28234259448276	1.4229567773005	1.04500186763282e-16	1.35365135542302e-15
CXCL13	2.48699983783251	36.9972912238424	3.89494132833615	1.2168914379522e-47	6.9952978197132e-46
SIGLEC14	0.536965313679803	3.21980042119704	2.58407046325758	3.70593666434529e-45	1.72952319450316e-43
HTRA4	0.157484015261084	0.75774826364532	2.26651323964941	1.02094142111684e-34	2.80790336641457e-33
FCGR3A	9.42237513743842	44.706034679803	2.24630691094021	7.51603186836691e-39	2.4856723665409e-37
LBP	0.297338491226601	0.741643232004926	1.31861910837152	3.74045766449122e-09	3.17891433744895e-08
TACR1	0.0702050918817734	0.204662921157635	1.54360217635858	4.97929290835845e-14	5.68564784437793e-13
CA6	0.854059319871921	12.200096454532	3.83641246591598	0.0202606363175702	0.0409245909874129
PLA2G2D	0.482078774960591	13.5832219396897	4.81641300522395	1.32437421221516e-48	8.25054334809761e-47
GIMAP6	1.71878337093596	7.8229854817734	2.18633156319945	2.85081374687691e-49	1.92847471341764e-47
GIPC2	0.0888906398916256	0.222674632665025	1.32483379649619	5.26031710625403e-10	4.77672456414688e-09
APOL3	1.70817163004926	10.8342890403941	2.66507964167464	4.10164594851195e-53	4.01003254265468e-51
APOBEC3D	1.62299954812808	4.2204868729064	1.37874683877801	1.08598998849085e-28	2.25865681767802e-27
PRAM1	0.259305304182266	1.11053421428571	2.09853021890341	3.21411755031288e-47	1.79374543620378e-45
GAPT	0.173294784778325	1.26980443861576	2.87330618293897	2.05336878337311e-42	8.11292669159275e-41
SEPTIN6	5.39378054384236	11.9180918423645	1.14378454109719	1.20273283833292e-23	2.06002604048991e-22
TMIGD3	0.933497788128079	2.2912189	1.29539678920739	8.66331389925908e-28	1.73707225099815e-26
TAP1	30.7773698669951	94.631183729064	1.62044572296389	1.73048851962654e-33	4.44026115553216e-32
TLR8	0.215303346192118	1.77669311147783	3.04475185910431	4.67041380914209e-47	2.59566483649997e-45
IL12RB1	0.627154121921182	4.09606177586207	2.70734554265015	1.36006848467006e-55	1.91755339828114e-53
WDFY4	0.30919469137931	2.3522141320197	2.9274319461047	4.73086585610089e-56	7.20059287234265e-54
PIM2	6.76254801428571	26.7153997192118	1.98203276584425	1.51196585286101e-37	4.64478684248174e-36
ALDH2	2.35403229837438	4.83186525566502	1.03744610841969	3.05225885671222e-26	5.75802184884556e-25
PLCL2	0.91061628320197	2.05779931517241	1.17618712941737	8.01778434079115e-21	1.2287208633931e-19
TREM1	1.08225783010345	2.25372052182266	1.05826438319764	0.00303780395483341	0.00831563793984683
DOCK2	0.798856947684729	4.23657627389163	2.40688975690866	5.91787623253079e-52	4.98515938732814e-50
ZNF831	0.100229126866995	0.724063824187192	2.85281505170778	5.9089469023371e-48	3.51753043599569e-46
SEMA4A	1.48544099014778	4.38862555221675	1.56287788677512	1.42827654475411e-39	4.88018776541749e-38
SKAP1	1.95196905433498	4.62151357438424	1.2434352393869	9.2327889909308e-26	1.71042843353426e-24
FBP1	2.63123869852217	10.8090128581281	2.03842073703191	8.13019234842817e-42	3.11130846613848e-40
ASGR2	0.157683214374384	0.406457408226601	1.36607509224496	1.76139388033245e-36	5.18507904025777e-35
CCL4L2	1.02184520591133	6.62402542093596	2.69653154310411	2.42548679175439e-38	7.73499287827579e-37
FATE1	0.168278797389163	0.337171269852217	1.00262819741635	8.03275845844143e-14	9.07173413089077e-13
IL21R	0.254146465689655	2.47465933463054	3.28349786219441	1.09393046459672e-56	1.87847495420621e-54
VSIG4	5.58455638719212	21.5635774729064	1.94908195712953	4.67030841040449e-33	1.16488102139586e-31
IDO1	1.62028506251232	14.999019673399	3.21054865113046	7.30067234661544e-44	3.08470679528603e-42
P2RY8	0.677702833103448	4.64638269014778	2.77738327607923	9.9325574708885e-53	9.17494308724694e-51
CASS4	0.187291991596059	0.690750210541872	1.88287488396091	3.64946395626359e-35	1.01835250479572e-33
CARD17	0.138212478374384	0.371557065960591	1.42669593165549	1.57465403703987e-27	3.12921604927478e-26
TRAF3IP3	0.282061477389163	2.5763957335468	3.19127265987742	6.27653500433871e-55	7.71265227964337e-53
GRAP	0.2059687071133	0.635557194655172	1.62559679618609	3.80519711003408e-28	7.72224395330249e-27
ZAP70	0.779989824876847	4.60892952955665	2.56290450009879	9.205617468663e-47	4.97177582158356e-45
CD3E	1.84170676226601	24.113157408867	3.71070529371921	1.35133191957171e-61	1.29283855219596e-58
FMNL1	2.026541191133	8.69353799507389	2.10092392814976	6.46899624134726e-53	6.14508763522023e-51
TBX21	0.196692510073892	1.82717805453202	3.21560330145107	8.97552156989624e-55	1.06387730891319e-52
TLDC2	0.206875969684729	0.478826743344828	1.21073765742939	1.90334040127201e-22	3.11659903262358e-21
UBA7	7.03971040295566	17.3163098423645	1.29854353403982	1.7549330617179e-29	3.74889528367616e-28
ECEL1	0.181895413408867	0.638127099064039	1.81073463650607	9.69036565386015e-29	2.0248480119782e-27
PLEK	2.87194742807882	18.9662513743842	2.72333331683636	1.47337658715544e-55	2.03447484622268e-53
C1R	18.3857413857143	45.8304582660098	1.31771935864383	1.00888746544959e-30	2.25593300705039e-29
GNGT2	0.30276561226601	1.70897890492611	2.49686132870128	3.98941598778352e-63	8.90570629006208e-60
SELPLG	3.97206443497537	20.6280193300493	2.37664437094644	6.49921108219064e-62	7.25420276957179e-59
FASLG	0.228655255980296	2.37292215788177	3.37541878754132	2.53270197423702e-50	1.87419946093539e-48
FAM3D	0.16849012379803	0.625274269763547	1.89182512210507	2.82599351518429e-07	1.96324466506112e-06
C2	5.83194403990148	18.5094986738916	1.66621703908506	1.11994657915232e-32	2.7423335431748e-31
XAF1	0.997418449950739	2.39060270788177	1.26110359486864	9.0549438501517e-20	1.32693564473667e-18
KIF21B	0.789574604482759	1.7838256591133	1.17582712794277	3.57734361739921e-23	6.00437849767481e-22
ECSCR	1.15732505502463	2.47912427881773	1.09903646817755	7.94109945288635e-12	8.25800357701551e-11
NEXN	0.537064981921182	1.26563424906404	1.23669198383829	5.24880082842091e-15	6.27700341927408e-14
SPATC1	0.0496307756551724	0.183570203187192	1.88702499477349	2.31001667783606e-37	7.03190076884913e-36
TREML2	0.0427480583448276	0.55227587117734	3.69145829963138	1.59240634280944e-33	4.1135903764801e-32
CDX1	0.0975588229211823	0.246685196261084	1.33832688440039	4.04952579815856e-12	4.28092727233905e-11
TOX	0.718525427152709	2.87980939226601	2.00286220953393	1.85177230087357e-34	5.02077696313777e-33
KCNK13	0.278935419576355	0.642405936699507	1.20355408410981	1.49633354201932e-31	3.46745527020878e-30
SERPINA1	5.34211853113301	19.0345975965517	1.83314017872143	4.96950408495293e-40	1.74702198724041e-38
GZMH	1.11923318950739	12.6857959285714	3.50263148466036	2.96007312082857e-49	1.99232258192854e-47
ACSM5	0.235383494881773	0.50736104037931	1.10799957892683	2.48049198244301e-20	3.72463112251588e-19
VNN2	0.289411809310345	1.99600829438424	2.78592201912255	7.15892532054019e-48	4.22408131027821e-46
GHRL	0.11568678664532	0.420948828669951	1.86342077314006	4.36756513771989e-31	9.94883800248643e-30
CLEC2D	1.36166788118227	3.37308961330049	1.30869578269099	7.30834395234857e-16	9.03859269600709e-15
PDCD1	0.583714852206897	7.31253898783251	3.64703672939271	5.25613819751221e-54	5.58735833472052e-52
ARHGAP30	2.15975254433498	12.9234673694581	2.58105526856147	6.7151896894153e-58	1.55074570172463e-55
CLEC4M	0.0122992039507389	0.223801826344828	4.18558496231688	7.25273958066556e-07	4.78537901199185e-06
HLA-DQB2	3.71060395764532	20.6597152423645	2.47709443754748	3.95566363637033e-34	1.05542148895506e-32
GPR160	0.510703375320197	1.04890140931034	1.038321580069	1.97002993955826e-21	3.0933858159957e-20
CETP	1.9166075879803	5.36887990147783	1.48606614755827	5.62337295543669e-20	8.3225919740463e-19
RCSD1	1.2989931817734	5.92240367832512	2.18878897142802	2.73431511119123e-50	2.00127959558991e-48
CCL21	11.9102430848768	236.268104208571	4.31015011744968	1.76625187155168e-16	2.25952030253708e-15
TMEM119	3.80808305009852	9.45908487684729	1.31263567359674	3.12378910522247e-16	3.93603304565849e-15
GBP5	0.964456692167488	9.61035129940887	3.31680080637288	2.19056289103032e-49	1.50463586474154e-47
SYNDIG1	0.23698108962069	0.60481076064532	1.35171186688051	2.22088082624623e-11	2.22820058327655e-10
CST2	7.85103023891626	34.1359223727094	2.12033684797964	0.00863348182052734	0.0200098382945394
DAPP1	0.289392921477833	1.8094416935468	2.64444308061234	9.82221312833847e-45	4.3707216824241e-43
FCHO1	0.735571515960591	1.89015740837438	1.36156886461284	5.13129291058838e-25	9.23770661887376e-24
CD72	0.783346103497537	5.26678493596059	2.7492007744675	1.30434338793074e-52	1.16469168919629e-50
C10orf55	0.0701631600837438	0.172671283793103	1.29924254249849	1.93640566071347e-13	2.15775519297805e-12
BASP1	5.46862185418719	14.6978770640394	1.42635857895646	8.02523650721847e-35	2.216289026344e-33
GAL3ST1	2.75305232403448	0.992084118546798	-1.47249767316818	0.0144691912438112	0.0309902956194039
CD4	6.10641206650246	29.3909792906404	2.26697657718696	2.95894594147366e-56	4.7181097547736e-54
CCND2	2.18014227241379	7.38933412758621	1.7610220792448	7.28565146093821e-40	2.53464975760536e-38
OR2I1P	2.14416143935961	20.9698159339901	3.28982875882597	4.95619554457705e-43	2.0300698203078e-41
CBFA2T3	0.492596964334975	1.32809119325123	1.43087457033661	3.44496581721625e-31	7.92815672779973e-30
SPIB	0.175201633605911	2.44384650586207	3.8020655425899	3.34115304599326e-42	1.29714214197199e-40
GCH1	1.54342727487685	6.0944109137931	1.98134927071814	7.2700257529989e-39	2.41026546870464e-37
AQP9	0.497009277068966	1.32577350487685	1.41548964031629	6.29099398737041e-13	6.85610850014966e-12
GPR18	0.241009270541872	1.68823684103448	2.80835676584764	2.72902209861008e-45	1.28706063340787e-43
LONRF2	1.1630757659803	0.49549171544335	-1.2310122399738	0.00300869940396089	0.00825958594315478
FAM107B	2.90558606157635	6.08311347142857	1.06598072880236	6.49264282983205e-18	8.85564746056726e-17
MPO	0.0650127300049261	0.1991983538867	1.61541158349793	2.96692536741199e-22	4.81684828740802e-21
F13A1	3.93866182497537	8.66422136650246	1.13736455163419	6.715526118773e-07	4.45065595422294e-06
ASCL2	0.24541730482266	1.35500680940887	2.46499121690798	2.60888853583618e-47	1.46821231298276e-45
DPT	4.28926596330049	10.765230810197	1.32757657106465	4.79289831845342e-14	5.48215884520624e-13
MMP9	32.703805064532	78.3940020344828	1.26128477518724	9.52568616911274e-17	1.2351117187715e-15
CARD9	0.407306527093596	0.90854949453202	1.15745017573652	1.59396252455814e-33	4.1135903764801e-32
LYZ	26.4361158270936	141.366763433498	2.41886084273392	4.4098581403598e-43	1.81182944576623e-41
TDO2	0.668287418078818	1.98676981758621	1.57188411728582	3.98974198008466e-11	3.92353921301424e-10
BIN2	0.734614331625616	5.22776985714286	2.8311366834997	1.9471471714298e-61	1.63000557588317e-58
ADA2	4.79805220049261	25.0517442315271	2.38439029612534	3.30495210448899e-51	2.60391344044268e-49
HLA-DRA	203.534655546798	1168.49683901478	2.52130746530281	9.21631622126935e-55	1.08283631112001e-52
ARMC4	0.0749822328275862	0.205193482527094	1.45236421588726	0.000178900800482386	0.000725241320115338
SOCS1	1.31305772862069	6.29233459852217	2.26066504318045	1.0822788764673e-50	8.23638822238808e-49
MYBPC2	0.104626996152709	0.235808394743842	1.17235993109935	2.22595950746024e-13	2.47423250148734e-12
FCRL6	0.164103921502463	1.15671004458128	2.81734564608967	2.10419967142921e-47	1.1942224745391e-45
P2RY13	0.364217311847291	2.39967690492611	2.71996877017772	7.02742188413998e-48	4.16483578390137e-46
FAM177B	0.0516089353793103	0.258624588571429	2.32516666975428	5.50981310723779e-30	1.19608487452744e-28
TIGIT	0.369214889724138	4.26491195197044	3.52998331739946	5.70631725627665e-56	8.58768689107522e-54
DTHD1	0.0345214439211823	0.31298616929064	3.18053419236761	1.97547498835699e-40	7.09370294746743e-39
ANXA2R	0.545034058571429	1.59255140689655	1.54692165260289	4.04849103525052e-33	1.01166956951764e-31
MYO7A	0.979811841182266	2.04908991527094	1.06440666000701	1.21455254679361e-32	2.96315424622106e-31
POU2F2	0.499038842413793	2.75695807881773	2.46585331406098	1.12048233902878e-45	5.45736016325508e-44
IGSF6	1.46878294980296	6.80241326305419	2.21142543931748	8.09992862316012e-48	4.73757397286492e-46
KLRK1	0.102305634881773	0.42109177820197	2.04124909789951	1.01555245085985e-23	1.74388583677139e-22
ZMYND15	0.544581240034483	1.34094641970443	1.30003240274154	4.58880337491686e-31	1.04173614243452e-29
BCL11B	0.327080533763547	1.73503091330049	2.40724356281871	1.18867701844427e-44	5.27190065729886e-43
C5AR2	0.107824614921182	0.248220232216749	1.20293414936677	2.04878580506111e-24	3.60597070604317e-23
CD79A	2.33023619837438	38.7804701163054	4.05678219016234	1.6154295584639e-39	5.47773759647227e-38
CCL2	7.67518969359606	24.1353822610837	1.65287536417524	2.98742112257684e-30	6.53815662022781e-29
PRAP1	0.166063446261084	0.080307322270936	-1.04813110241091	0.00666334797584665	0.0160750869575811
CEACAM21	0.450708275034483	1.93759450034483	2.10400083182699	3.00460187250414e-45	1.4071201916196e-43
GBP4	3.98539613866995	28.1511105586207	2.82039680078049	3.78292182686682e-41	1.39199052057841e-39
TNFSF13B	2.84564004133005	11.0585893610837	1.95834228134727	2.5307650115427e-34	6.80663987241023e-33
C1QB	47.2977681034483	287.884517487685	2.60564619033153	4.75055312145228e-55	6.05989604845065e-53
CD14	25.1761748325123	84.3061636945813	1.74357900928922	2.06248117579687e-41	7.69495065978364e-40
PNMA5	1.18105018275369	2.85432616145813	1.27307993372053	1.08775959598749e-09	9.629512246303e-09
CMKLR1	1.602762971133	6.08904465073892	1.92565480773844	4.30519218041591e-45	1.98157196097906e-43
DUSP2	4.24973604778325	10.172162008867	1.25918120170025	6.6255015979542e-26	1.23081786966711e-24
CCRL2	0.320458986502463	1.48073497438424	2.20810181414442	1.29945070653207e-53	1.34921261730934e-51
ABCB1	0.431986453615764	1.154812898867	1.4186011495205	2.22946069441454e-22	3.63719811705096e-21
SLA	0.905433387832512	5.48883210049261	2.59981879694122	9.18380045611222e-58	2.0165216935929e-55
OLFM3	0.995014792364532	0.352576297975369	-1.49678248120423	0.0152920726118914	0.0325320871289189
DOCK8	0.997844444137931	4.21431983251232	2.07841297336134	6.45600947957335e-42	2.48482157958062e-40
SYNPR	1.33947251612808	0.410134196192118	-1.70749703674681	2.34257563425232e-05	0.000118223278241053
ANK1	0.134225199339901	0.286390545487685	1.09332831872587	3.30447010108298e-19	4.77970545722521e-18
ELMO1	1.56375174630542	3.32174912364532	1.08693162181948	4.64556505789094e-32	1.10519890560198e-30
CTSS	10.8595023600985	47.3875525172414	2.12555015753229	2.42190866870422e-49	1.65505330146042e-47
CSF2	0.115774102068966	0.25521724453202	1.14041324478655	1.5775267815583e-13	1.76225135214278e-12
ABI3	2.04480973103448	9.49408925615764	2.21506300589734	7.52121848128032e-60	2.79831112050746e-57
RHEX	0.0473413537389163	0.304056963418719	2.68316876402779	5.36948770564242e-33	1.33430275193645e-31
ADGRE1	0.14523070479803	0.730378030295566	2.33029686845654	3.71955287434017e-44	1.61752244152312e-42
PDCD1LG2	0.561562470147783	3.41068729463054	2.60254406195546	3.95885375517886e-45	1.84114191655783e-43
CASP10	0.814752154482759	1.88989840344828	1.2138755135344	7.24907186112428e-27	1.40309347554767e-25
DMRT3	0.158859974586207	0.336212945714286	1.08161959829358	2.68528417617424e-11	2.6760934714046e-10
SHISA8	0.0467031779359606	0.189971932773399	2.02419365752833	7.89286934567621e-11	7.6110217434116e-10
VAMP5	35.1069510344828	92.7853259605911	1.40213995394648	2.27425909154762e-29	4.83514702733156e-28
IL10RA	1.64923126059113	10.1916270300493	2.627518769725	7.09113882214854e-58	1.58297855639763e-55
LMO2	1.58174302512315	4.43132654334975	1.48622340844155	5.02579849961879e-40	1.76218704460456e-38
CLEC4E	0.235646065364532	1.69536184980296	2.84689973039009	3.49239051073182e-48	2.13379879137732e-46
TMEM37	1.17222164004926	3.4196364955665	1.54459760013642	2.19933396210955e-35	6.2016587554727e-34
CCDC69	1.28203429162562	7.01300487931034	2.45159788034531	6.6705443912461e-51	5.13478572277875e-49
SHISAL2A	0.0869554441477833	0.589945087536946	2.76223241334498	1.40867247046963e-45	6.76263765930832e-44
BATF	4.72796661773399	13.9959195615764	1.56571452377046	4.07691082957315e-32	9.73371544586502e-31
RASGEF1A	0.41621552344335	0.842334346748769	1.01706222039745	9.68703913181361e-22	1.53730097312217e-20
TNFRSF1B	6.05919690394089	27.0844222807882	2.16026482372401	1.609069077578e-60	9.77029477697979e-58
SCT	0.211409935073892	0.740931625369458	1.80929723709318	2.03426934902936e-17	2.73289906327976e-16
NCR1	0.12619551346798	0.368175050226601	1.54473124403308	8.27894086415421e-36	2.3694045712496e-34
PRKCQ	0.318203215315271	1.70952471576355	2.42557496223992	7.69010852554312e-45	3.47977410780826e-43
VPREB3	0.56953369729064	7.508968308867	3.72076159423121	8.90711293129194e-24	1.5354166100608e-22
CLEC12A	0.284857588216749	1.01401114891626	1.83176077140966	2.30622626419743e-33	5.82822539295479e-32
CCL22	0.41595791346798	1.77145315896552	2.09042384870842	6.77586103186744e-34	1.79005685721563e-32
GNLY	0.907614595763547	5.20127965270936	2.51871489321204	3.15058054114326e-41	1.16571480022301e-39
SIT1	0.667012644778325	8.46074957783251	3.66499946775978	1.41938805130215e-60	9.05299217101952e-58
HLA-DOA	3.53117447152709	22.0647201596059	2.64352144017138	1.09613525628162e-50	8.29470939131978e-49
CCDC88B	0.917747819211823	4.09233227536946	2.15675360266329	6.56022583186201e-52	5.49172904949749e-50
EVI2A	3.08933584487685	7.27134952167488	1.23492642874751	1.91405844702272e-18	2.66495829931625e-17
PCED1B	0.965070588128079	6.12593961034483	2.66622477053442	1.01399971461542e-55	1.47625132364771e-53
RAC2	7.69890784827586	47.466423320197	2.62418163662231	3.98783634090637e-54	4.37812130738524e-52
SYTL3	0.93777597635468	2.86891337684729	1.61318918229719	4.33914236725308e-44	1.88085672708698e-42
PIK3IP1	3.63171246502463	9.41879509852217	1.37489253045682	1.11294015931045e-30	2.48445341563403e-29
BLK	0.10509462520197	1.7218890346601	4.03423137943477	3.82713102031293e-34	1.02316552666809e-32
PARP14	6.6348597729064	14.662517635468	1.14399496365276	4.43406548378933e-24	7.7230004018042e-23
ANO9	0.480231945876847	1.4624504864532	1.60658449833332	1.2686487819931e-27	2.52861336101422e-26
ARHGAP25	1.32111282758621	5.78204146403941	2.12982527170032	2.082072257365e-46	1.08090216337778e-44
CXCR5	0.0102299334876847	0.264747882280788	4.6937504739355	6.69190396745097e-36	1.93171038232841e-34
INPP5D	1.06578178916256	6.58710897931034	2.62773333141633	1.00433047054884e-58	3.12837263314678e-56
HS3ST2	1.29266949807882	2.99205669873399	1.2107840514494	0.000620844355240829	0.00214043482473505
FCRL1	0.0580659167536946	1.42971576005911	4.62189295892675	3.74075916070947e-28	7.602993656835e-27
MS4A7	2.60191554679803	6.61918670591133	1.34707982946095	2.40414629257018e-27	4.72256344130823e-26
TVP23A	0.152894824729064	0.397922406453202	1.379947563092	5.19742486425035e-26	9.70910859578371e-25
SYTL5	4.24054506178818	1.29763776019704	-1.70836200812287	0.00743897960123787	0.017644358558346
SERPINE1	19.4796093630542	51.8346395083744	1.41195178285155	5.37124130328897e-07	3.59712030081262e-06
MYL4	0.121766157541872	0.250997506660099	1.04355981207254	5.52618182330243e-09	4.62035849639252e-08
CD200R1	0.211728681256158	0.744593116157635	1.8142355649967	7.49659035849928e-35	2.07457295995329e-33
CD96	0.425967147049261	3.24072072118227	2.92750062623997	4.37800165069244e-51	3.4291786028874e-49
TNFSF8	0.253926414729064	1.42624660571429	2.48974106863917	3.85087703645519e-49	2.52836505030788e-47
C3AR1	3.52968336502463	11.2290044039409	1.66961934436517	9.69839767900799e-39	3.18383182629002e-37
CXCL12	5.31774438965517	18.1262009788177	1.76919024891143	3.55951050360852e-30	7.77750141685685e-29
LRRC25	1.67942532758621	6.82159955320197	2.02214241689897	1.22906515401083e-50	9.24837004091071e-49
ERMN	0.0664669704384236	0.217911592660099	1.71303344577435	4.78547631346033e-22	7.713197321599e-21
GLIPR2	4.66714854778325	10.1238863842365	1.11714993014983	1.21455254679361e-32	2.96315424622106e-31
PTK2B	2.09392362364532	6.34909526600985	1.60034220464483	5.07432537679642e-43	2.06582109716752e-41
C3	8.48379349576355	39.86827751133	2.23245986604433	5.17168007103456e-33	1.28753685634641e-31
RUFY4	0.0482712802463054	0.299844202827586	2.63497608465825	1.11017220306003e-31	2.59958854681574e-30
CBLN2	0.341976419743842	0.0965264305123153	-1.82490091553632	0.0254851237735392	0.0494996532933377
AOAH	0.829184087881773	5.92180134433498	2.83627175759244	6.2667274199802e-56	9.32628300702387e-54
IL17B	0.536092242610837	1.09744838305419	1.0335999220128	0.0245569239356566	0.0479483617793507
NR0B1	1.08528142904926	0.510370124187192	-1.08845341784745	0.000877087922194028	0.00287934206614383
GATA3	0.784666989285714	2.2998539535468	1.55138983652538	1.65858898715018e-41	6.2402081162611e-40
CLEC5A	0.387922409591133	0.913202725009852	1.23516704437526	1.23404836754056e-11	1.26949645428865e-10
CD209	1.01866755738916	3.49501051083744	1.77861349019969	1.2568045324414e-24	2.22962117980399e-23
NKAIN3	0.237049434571429	0.101570590921182	-1.22270521187659	0.00427684084297407	0.0110650968226376
REC8	1.04169769802956	2.22168331674877	1.09271652024647	2.50456343241769e-22	4.07607808187151e-21
TCP11	0.0683537946206896	0.166826558369458	1.28725564496298	2.75549373436674e-05	0.000137099119903819
GSTM5	0.0903274200788177	0.198276104635468	1.13427491238015	1.728718420245e-10	1.63289524123847e-09
DYSF	2.27419868374384	5.11302353152709	1.16881836595761	8.35830087140894e-22	1.33116625293283e-20
STAT1	44.703096635468	116.938499812808	1.38730331127589	4.06337300562307e-28	8.22127160684523e-27
ADAMTS14	0.811753618571429	1.79994985743842	1.1488429010994	1.07753940868161e-05	5.821929342429e-05
C11orf21	0.140585729995074	0.790593911625616	2.49148668236926	1.10373548797602e-39	3.80036841284083e-38
PTPN7	0.907681138128079	5.84455916551724	2.68683672825295	2.44623079206179e-58	6.18204060922181e-56
ALDOB	0.387494687009852	0.100275037738916	-1.95021402042614	0.0038235073634847	0.010106978019837
CD2	2.25776171394089	25.1255151428571	3.47618803983377	7.21502753408197e-60	2.76108796547125e-57
IL7R	0.690435196600985	5.73483739832512	3.05417466526132	1.27510404465796e-42	5.09813241019365e-41
ANKRD2	0.0784649386699507	0.193029977487685	1.29870486671995	7.0960096006185e-08	5.28021958837134e-07
AOX1	0.488990703926108	1.6602983622266	1.76356357905896	2.0924384947693e-16	2.66154997140931e-15
FYB1	3.05845211591133	10.5271980665025	1.78324790368479	4.45118714404498e-30	9.70996752562516e-29
ATP12A	0.768732440325123	0.139884962748768	-2.45824066607083	0.000368107606215008	0.00135862035757614
ADH1B	0.343061987812808	0.863110313261084	1.3310756803147	2.49993747628489e-08	1.96157952884357e-07
NMI	3.12300763546798	6.33111802758621	1.01952419456998	3.23025156890191e-21	5.02508589011291e-20
SEMA4D	1.23528513635468	3.66788309064039	1.57010356322252	1.27181435677131e-34	3.47646561114182e-33
PLAU	7.48836014975369	27.7941818817734	1.89206118960884	1.03187280838892e-18	1.45636505748801e-17
PPEF1	0.815538539655172	0.340559848192118	-1.25984470340915	0.00100049674146724	0.00322829519518483
IFITM1	87.1635896502463	183.419215438424	1.07334726988529	1.86103546804803e-21	2.92567007735156e-20
GREM1	0.294333092931034	0.626576759068965	1.09004149957779	5.93412621520413e-06	3.35790817602214e-05
CD300LB	0.176188294384236	0.515026454482759	1.54752846112421	1.16643055838916e-31	2.72180677684049e-30
WARS1	95.4573909113301	252.130808719212	1.40124360718478	2.32894121506899e-20	3.50492568928473e-19
AIM2	3.87317899009852	9.4129847226601	1.2811340796789	2.18357443983185e-22	3.56668244476924e-21
PRDM1	1.02237089901478	3.99960315024631	1.96793818280637	1.79980932050335e-37	5.51639497455878e-36
SNX20	0.402893775418719	3.4432031635468	3.0952798869377	2.75460108560394e-63	7.37902538811584e-60
PTCRA	0.676052142463054	1.77912070615764	1.3959579670503	1.65728408577484e-16	2.12417828180557e-15
SQOR	4.24464548472906	9.95554678325123	1.2298564904243	9.96209106006293e-28	1.99152608445497e-26
CRHBP	0.128064277679803	0.280856882034483	1.13296704907909	8.05667995395532e-07	5.27167422097106e-06
TTC24	0.0686574784581281	0.5406501778867	2.97720663660802	4.5293660302391e-39	1.50911265196573e-37
CD79B	3.06489003251232	14.1856132394089	2.2105213027738	2.98093396288997e-28	6.08637644801041e-27
C1S	17.1492852980296	49.4443885418719	1.52765834552029	6.07127650391679e-30	1.31583620539582e-28
TMC8	1.93381919655172	8.63730709655172	2.15912866948755	2.57046332338076e-45	1.21656486760996e-43
IL32	2.98698085320197	21.4323058029557	2.84302717627682	6.10955083989525e-60	2.4404022824906e-57
SUSD3	1.06329183832512	5.09400484876847	2.26026270971978	1.2171114718464e-42	4.88083564488344e-41
GIMAP8	1.23952554630542	4.88112739753695	1.9774264012887	5.73794873055728e-45	2.62300632413257e-43
WAS	2.40196278226601	14.9459128522167	2.63746531308164	1.28286966961432e-64	8.5913781774071e-61
RFTN1	4.07221957684729	10.4356250246305	1.357629751216	4.68033666985354e-31	1.06071792480572e-29
NLRP3	0.471012933891626	1.19818028916256	1.34700642402625	8.04782926232302e-31	1.80255225985877e-29
PTPN22	0.304454117054187	2.19026528103448	2.84680888968759	2.04578918216224e-45	9.71677315811385e-44
CES1	0.708989108103448	1.46172865783744	1.04384015797046	7.79794956513828e-10	6.98633688799078e-09
CCDC88C	0.68629913408867	2.01997487192118	1.55742790672347	3.47718522812656e-27	6.79903926212075e-26
IKZF2	0.258990894812808	0.579596633448276	1.16214783627183	1.23946632418624e-16	1.59782598134269e-15
NR1H3	4.06340869605911	9.26224992610837	1.18867220867575	7.66155927090778e-31	1.72468781301746e-29
PATL2	0.236511760862069	0.794363954876847	1.74788823522515	5.70377809853507e-25	1.02408048058685e-23
NCF1	0.386840750344828	3.3534809453202	3.11584772115344	2.18581696617734e-60	1.17107329779917e-57
KCNN3	0.217597696748768	0.439999392118227	1.01583824471672	2.4786626088761e-15	2.99902502107376e-14
ITM2A	4.78876836743842	15.9452989916256	1.73540459067374	1.01794087884925e-36	3.02984447362375e-35
ARHGDIB	31.024263	101.351382364532	1.70789692253861	2.82960366530273e-45	1.32981443835315e-43
TXK	0.2931238228867	0.671068956206897	1.19495079515081	2.09027298461555e-13	2.3253418900283e-12
SIGLEC10	0.63341962137931	4.71155176305419	2.89496883044398	7.35847286625862e-55	8.8792239252854e-53
RIPK3	0.722159607684729	1.6526282182266	1.19437257288519	8.04782926232302e-31	1.80255225985877e-29
CCDC170	0.110772060197044	0.317449780009852	1.51893433880289	4.13098528636497e-23	6.90766753128245e-22
CCL26	0.20085527635468	0.419654460049261	1.06304555305715	1.64761804598611e-09	1.43766749888847e-08
GPR171	0.215375017389163	2.48728801118227	3.52965075354184	5.76672939764119e-52	4.88858060455735e-50
GIMAP2	2.22646944541379	7.42487115960591	1.73760817837403	1.56440207560605e-32	3.79594228272961e-31
LAIR2	0.217063935812808	0.567420488374384	1.38629819563813	3.28636780813814e-34	8.82116441326698e-33
GMFG	5.83295493546798	21.8212573004926	1.90343539621413	3.89939354282674e-49	2.54773059085958e-47
CD180	0.405891346453202	2.55414381330049	2.65367427211386	9.58689934494049e-49	6.02849435803441e-47
AMPD1	0.031777203591133	0.251823780960591	2.98635045274986	3.63005511532096e-26	6.82878626609676e-25
CASP5	0.0703438138669951	0.385272540788177	2.45338390410786	4.82879910896368e-38	1.51823791702957e-36
GBP2	8.2167834270936	29.0549344482759	1.82213755304499	1.68758554025607e-36	4.98973967465559e-35
KCNMB1	0.21484106817734	0.44414203044335	1.04775130454461	2.13581748585132e-25	3.90807915375582e-24
KMO	0.462373920600985	1.07173479847291	1.21281602152422	3.57158879630443e-24	6.26150004420177e-23
CD53	6.50663678226601	43.8247044482759	2.75176043552523	2.75708478593355e-59	9.46881887763948e-57
C1QA	54.093106408867	316.558229901478	2.5489542485895	3.16428100756537e-56	4.98616233121536e-54
VSIR	3.44247860394089	11.3161315960591	1.71686126643339	8.28680625831704e-46	4.11086974162587e-44
CCL13	2.17589244137931	4.54982848635468	1.06420491834213	7.18185194724059e-12	7.48007192700937e-11
ACE	0.918340948768473	2.08029126551724	1.17968375515229	3.60401950524778e-25	6.50569235219525e-24
SIRPB2	0.218697363596059	0.99588408955665	2.18704200876684	6.12598720518437e-46	3.05024061807582e-44
LGALS2	0.748795824039409	5.30145267049261	2.82374343771897	2.12611689767325e-42	8.37564991983397e-41
ITK	0.282338885197044	2.04658159492611	2.85771644343296	4.99618749042503e-47	2.76524525813028e-45
IGSF9	0.542753068960591	0.18045416182266	-1.58866356192407	0.000336220943220959	0.00125651320131181
EPHB2	0.444681137438424	0.999741060098522	1.16878326570204	2.51668283367322e-28	5.16209033295852e-27
SLAMF7	5.32493255551724	14.3358318576355	1.42879046380665	9.156049845534e-29	1.91618955673566e-27
HLA-DMA	16.1617622241379	66.4874729408867	2.04049803142003	1.04619060952618e-52	9.53243334965555e-51
CCR7	0.628695673103448	8.27535272561576	3.71838706699026	4.31145177434057e-48	2.58960256630862e-46
EXOC3L4	0.0615160313546798	0.606429964615764	3.30130670361502	2.19052883623754e-36	6.42011886927037e-35
MARCHF1	0.473505828123153	1.52599177758621	1.68829310034621	1.86906600232913e-25	3.43405624625465e-24
IL2RB	1.63209771625616	12.0317143891626	2.8820428841717	1.51319750804202e-55	2.04724923461766e-53
SH2D2A	1.97492805275862	5.71205607536946	1.53221004598343	4.37393586899882e-32	1.04242877276459e-30
SPIC	0.0165676817241379	0.20037010226601	3.59622360743857	1.31888571259457e-25	2.43657313579195e-24
OASL	1.87863769280788	5.11102069950739	1.44392457353241	6.24970138959896e-28	1.25500000618124e-26
UTS2	0.243010023694581	0.719008650428571	1.56499330445915	1.93063170341834e-27	3.81962792253844e-26
BTK	1.1897108182266	4.14006373694581	1.79904203665772	1.15776443086797e-38	3.79146620710161e-37
TNFSF10	3.10866619684729	10.7107397162562	1.78469050440398	2.6620753973214e-33	6.70222516385768e-32
EGFL6	0.437851316916256	1.08964954009852	1.31535124515671	2.07711172966368e-07	1.46271474800817e-06
GPRC5D	0.41455792879803	0.950095061576355	1.19649815653812	1.28419963334004e-05	6.84191324143059e-05
MAFB	8.32422063251231	18.641871364532	1.16315958306568	3.35137729146744e-27	6.5626238950168e-26
SIGLEC9	0.651326539014778	2.35274467931034	1.8528918501	1.11630579122956e-47	6.44474127919342e-46
AKAP5	0.166813494251232	0.840470370600985	2.33296096129424	8.90887550981998e-28	1.78363944063571e-26
FGD2	0.337916270541872	1.92715318029557	2.51173352668698	1.84807696795388e-55	2.45080622859151e-53
GIMAP1	0.543806635714286	2.89125103546798	2.41052821670573	1.71398122080026e-58	4.88448180242525e-56
POU2AF1	0.345583257876847	4.5220900244335	3.70988448160534	2.79516081177589e-40	9.93060581244729e-39
ACOD1	0.0158352136847291	0.269169957527094	4.0873091567875	2.40465004253562e-27	4.72256344130823e-26
GPR15	0.0768649287635468	0.352783318389163	2.19838495009935	8.01757694173763e-17	1.04657291732099e-15
LILRB3	0.309805141527094	1.0908020182266	1.81595628226513	3.12396732219495e-48	1.91937698685684e-46
SLC13A5	0.0773396776600985	0.19940045620197	1.36638805382157	0.0200177290526282	0.0405317404279519
IL18RAP	0.0837079038719212	0.486079638226601	2.53775694465788	1.01849936067426e-40	3.70700555349756e-39
SYTL1	0.785671677783251	2.43802628226601	1.6337152189036	1.41553763063093e-28	2.93040355868171e-27
CFP	0.322075083448276	1.56658008014778	2.28214955943514	3.54876926197571e-31	8.13907799570251e-30
CLEC10A	0.739334532019704	4.64141340344828	2.65026499799853	1.6970995470027e-41	6.36721325841853e-40
SAMSN1	0.779766722906404	4.72316254960591	2.59863869415763	2.13200413060627e-43	8.86834264762124e-42
GABRB3	0.933437460197044	0.408545051773399	-1.19205818744536	0.000335222547582728	0.0012531471226354
SCGB3A1	0.662331502167488	1.34512974852217	1.02211995575489	8.62507879902998e-05	0.000384440284306847
FMO3	0.401566706793103	0.952604009064039	1.24623695746687	4.35858016038546e-12	4.60038003689542e-11
SLC27A2	0.12744963226601	0.515726107216749	2.0166778691393	4.13202665560204e-34	1.10028558698079e-32
STAC3	0.896168373399015	2.80298097931034	1.64512023597486	7.80716541859395e-50	5.59193441800253e-48
LSP1	5.04996313448276	25.0241605714286	2.30897691394824	3.68550219593957e-58	9.14141044674344e-56
PPP1R16B	1.40602325541872	5.11388163596059	1.86279831230024	5.73498832156378e-32	1.3595474969739e-30
GIMAP5	0.104619903039409	0.623213027980296	2.57456805453277	7.82918962795988e-45	3.51893174083539e-43
SUCNR1	0.244357920990148	0.885141246600985	1.85691182087253	2.25159678436213e-30	4.95203404429333e-29
SERPINB9	5.4087586817734	12.0817199300493	1.15945641205288	1.80145414917363e-21	2.83533218261241e-20
ILDR1	0.0794413076896552	0.180201039384236	1.18164605602581	5.62393055788647e-25	1.01109967640713e-23
HLA-DQB1	10.01714738867	60.1471042118227	2.58602355369835	1.35607968300047e-52	1.20286962080187e-50
SSTR3	0.0180061350197044	0.215230179261084	3.57931993663984	1.63905244836799e-43	6.86045890420027e-42
ERFL	0.0958350349753695	0.523962685123153	2.45083899950314	7.62366493051092e-32	1.79773535350816e-30
ZCCHC12	0.200294203871921	0.495691101773399	1.30732068806007	0.000309113835208668	0.00116956799683189
SLC7A7	1.72243501724138	6.38031563054187	1.88917824002753	2.02621681691438e-52	1.77380052586609e-50
THBS1	10.8777587374384	21.9886300802956	1.01537639214383	1.20077109084569e-07	8.68888600258626e-07
PYY	0.0671536939113301	0.139325042906404	1.05291593268876	0.00999670031141647	0.02269035823947
SIRPB1	0.216501680197044	0.968836304679803	2.16187470610901	2.22940901102296e-40	7.96285447830441e-39
STX11	1.76245990305419	4.85340526699507	1.46140689667554	7.36676007734616e-32	1.74021842109302e-30
NTNG2	0.168559961650246	0.352971213990148	1.06628864054392	2.32894121506899e-20	3.50492568928473e-19
NLRP1	1.10583001940887	2.33119485172414	1.0759399549831	3.41230275196448e-17	4.5567680019753e-16
TBX4	0.157910909300493	0.063417613546798	-1.31615534959908	0.00198720635649289	0.00580768970954959
IFNG	0.149614463990148	2.08633462546798	3.80164900933106	1.16256135614152e-41	4.39868553789817e-40
IL1B	1.36041747448276	4.62956038605911	1.76682576189771	1.84585010611668e-14	2.1554765755298e-13
FITM1	0.12762181137931	0.261852362758621	1.03687870670626	1.32590346771165e-06	8.37300850850063e-06
SLC22A3	0.272900670684729	1.36580748708867	2.3233063022961	3.52591215657572e-19	5.0835379359715e-18
RPH3A	0.302136809428571	0.660268278403941	1.12785037670998	2.44151569662203e-05	0.000122846210520494
DIO3	0.0689774061083744	0.184676232364532	1.42080242248138	4.24871293635533e-10	3.89508973781953e-09
MRC1	1.7504248846798	5.35263079605911	1.61254299124584	6.85163674732653e-19	9.75247849029666e-18
TMPRSS3	0.0594481754630542	0.440125380881773	2.88821013289406	1.0484950133375e-29	2.26143996918558e-28
C7	1.75293516214778	11.3872410056749	2.69957370181802	1.78156691724783e-11	1.80105927850119e-10
PRKCB	0.915733535221675	3.22837501674877	1.81780841389986	5.56222272921243e-37	1.67416654460834e-35
CLEC9A	0.0601164731871921	0.365352449384236	2.60345660021823	1.82552256441168e-38	5.90605053809904e-37
IL7	0.349414853522168	0.736563530640394	1.07586902896475	4.33914582567545e-16	5.42150365569934e-15
EAF2	0.724864020492611	2.34162698970443	1.69172899357722	2.93992456754038e-25	5.34292396982847e-24
TNFSF15	0.223026587965517	0.530699784931035	1.25068025376705	1.77888760524053e-16	2.27351341456027e-15
CD274	0.729545216551724	3.49097011970443	2.25855870551058	2.65981397127362e-35	7.45304358394119e-34
PKD2L1	0.0824207987980296	0.226333286054187	1.45736842140898	1.22888595074344e-25	2.27343900887536e-24
ERVMER34-1	0.552634535517241	0.222086785044335	-1.31520217265736	0.0133873756807354	0.0290198455108442
GZMA	2.11199300463054	23.453721591133	3.47313990365657	1.28939484430726e-55	1.83725048347356e-53
IFI30	0.251082835714286	0.8552301308867	1.76814927416918	5.57172119002e-43	2.26144344300388e-41
ANKRD29	0.294672622832512	0.706635601477833	1.2618534063061	1.21720983926652e-14	1.43768153325712e-13
TSPAN32	0.308636192566502	0.913743646600985	1.56588221875317	1.61576639954052e-28	3.3397492523836e-27
CD8A	1.48824474985222	18.5159096256158	3.63708171607549	5.53981174721345e-54	5.79689363610757e-52
GCNT1	0.85370667635468	1.84132776157635	1.10893408643892	1.00111540156913e-18	1.41593872107887e-17
CCL4	1.44040452586207	11.4324018152709	2.98858258610176	7.65616049340918e-52	6.36935488501382e-50
NPPC	1.00263201374384	2.37223863236946	1.24245693848714	3.92064854415872e-05	0.000189441437952604
TNNI2	0.422596625763547	1.99592927399015	2.2397074463109	1.67793699663357e-33	4.31379624276055e-32
RBP5	1.21569136980296	5.65832551995074	2.21859816131545	3.56330108203236e-28	7.26436144486171e-27
KCNK3	0.136605213773399	0.646739349975369	2.24317184425088	0.00302093575075546	0.00828527827827839
GRIN3A	0.0784705542610837	0.266984296847291	1.76653159421486	2.52918648405478e-33	6.3796466605329e-32
PLA2G7	2.06191809960591	7.68454781527094	1.89797334007595	3.69292443938493e-33	9.24542615721902e-32
ACSL5	1.81563724137931	6.4005025773399	1.81770920672104	8.30481418356155e-39	2.73977047228136e-37
TTYH1	4.2638602891133	1.74638622033498	-1.28778751504361	0.0110015785476191	0.0246578217983284
LILRA1	0.116929063660099	0.627035602758621	2.42291379292515	1.27600184608271e-49	8.94804645362922e-48
SP140	0.253931002413793	2.51263920886699	3.30669507941831	1.2218576535985e-57	2.51777867881512e-55
FCER2	0.117133978926108	4.54467744859113	5.27794635773519	1.1539529434388e-30	2.57172141837259e-29
MCUB	2.13208254039409	4.47785679655172	1.07054510006527	8.18258542759333e-20	1.20304664343782e-18
ARHGAP45	5.39784422955665	14.632346044335	1.43870584992008	2.9155585241926e-36	8.48934584196428e-35
JAML	0.476216869507389	2.64982396847291	2.47620588994344	1.06963342229347e-55	1.54050215679556e-53
CRIP3	0.071668719408867	0.19530452220197	1.44630987317433	7.67869029369738e-08	5.70429161363187e-07
ADAM8	1.97702491674877	5.87486175763547	1.57122385008736	1.23258705488858e-33	3.19947112658481e-32
FAM92B	0.0630473604926108	0.206327832812808	1.71043057041211	9.90289593889647e-23	1.63550417022909e-21
TMEM155	0.0384435050295567	0.401333935049261	3.38399136648191	7.96577884298311e-34	2.09203219260619e-32
LAPTM5	22.4865995862069	117.680201625616	2.38773420452105	3.76386514073868e-61	2.96548292323846e-58
TGM2	7.98958589261084	18.719015	1.22831188785878	1.40806013907131e-24	2.49135502017452e-23
TIFAB	0.0506171647142857	0.481351449014778	3.24939203004715	2.06595248576483e-53	2.11231813697207e-51
RGS13	0.100778384344828	0.234478226068966	1.21826772589736	2.50736642991119e-19	3.63459588335828e-18
C15orf48	2.06268981615764	4.76619524679803	1.2083111651536	4.28335952705666e-24	7.47996316889138e-23
SPI1	5.99979563054187	28.0098315270936	2.22294804141916	8.40249921854422e-60	3.04170471711301e-57
TTC16	0.0775647011527094	0.189466412408867	1.28846996567217	2.44157332410086e-23	4.1290950887635e-22
LY86	1.88781718522167	9.48054404926108	2.32825078983299	5.64481922599237e-55	7.06604754326559e-53
PWWP3B	0.711903206103448	0.0853476412167488	-3.06025791190237	0.00971378553730243	0.022134474904156
CD300C	0.602211549137931	2.28126566108374	1.9214921818728	8.80250363123324e-46	4.33458579546831e-44
INSL3	0.0838448886206897	0.489689692758621	2.54607308823678	3.26710807784104e-46	1.67021548071003e-44
PARP15	0.167530234472906	1.57754627078818	3.23518893144968	2.20432426963578e-40	7.89430996457263e-39
SLC15A3	4.30229192019704	13.147012862069	1.61155771814429	1.36728563487707e-42	5.43425038384079e-41
ANKRD22	0.99514582264532	5.33759544876847	2.42321011368833	2.46833598699659e-40	8.79279048133839e-39
VNN1	0.25103063191133	0.791566659014778	1.65684742779332	2.48391440868321e-25	4.52646933195958e-24
AL159163.1	0.156404922512315	0.330230319901478	1.0781866674061	5.49902947324797e-21	8.50508091970939e-20
SIRPG	0.440485003147783	5.91381568866995	3.74692447402361	1.32122317832443e-58	3.93254738899498e-56
IPCEF1	0.103100603704433	0.701155402857143	2.76568145566634	4.58175221820229e-46	2.30706726355645e-44
GIMAP4	4.115505508867	24.0161233990148	2.54486174156799	2.57709720182051e-57	4.86163942551886e-55
SYK	4.10062312068966	8.5453730591133	1.05930032115107	5.27410756484705e-35	1.46863610651895e-33
STYK1	0.0675687688571429	0.147206236793103	1.12341032267749	4.33912470663156e-14	4.9801402159917e-13
ITGAL	1.15463182596059	12.1991258916256	3.40127297536612	3.85613100155186e-62	5.73877984830951e-59
RASAL3	0.787025939211823	6.29023192610837	2.99863012073176	1.84080060528541e-61	1.63000557588317e-58
SH2D3C	1.78653865665025	4.88163118029557	1.45019616902707	1.07591513291462e-34	2.95303428079066e-33
HLA-C	332.437509753695	835.753689901478	1.32999464526612	4.90496690167689e-30	1.06824596229366e-28
DUSP26	0.0790534670541872	0.177653748433498	1.16816748788871	8.56887507834344e-17	1.11428653203235e-15
NCF4	2.62157018472906	11.0758708275862	2.0789170581313	6.27305639802282e-58	1.47405819991434e-55
TREML1	0.121536031428571	0.458199241251232	1.91459098084744	1.78005572475232e-29	3.79650738492557e-28
HVCN1	1.21249314137931	4.35735179704433	1.8454750094718	3.49038903402361e-39	1.16875676804281e-37
CARD11	0.537450306502463	4.63862581773399	3.10949420141175	2.04775455904438e-58	5.37796560075302e-56
P2RX1	0.142232521497537	0.829520491871921	2.54402624569574	1.01042400916309e-34	2.78469530426552e-33
BTN3A1	7.45038066502463	15.2301910640394	1.0315479959544	1.58623049632524e-18	2.21542974637959e-17
CP	0.213329378438424	0.987352327985222	2.21048233093937	4.28760480690843e-18	5.89611691824759e-17
KLF2	5.5344055408867	11.6018248029557	1.06785147040439	2.13864148858273e-22	3.49755361392883e-21
MILR1	1.86971227561576	3.92973349802956	1.07161520162905	5.7899386931748e-26	1.07708942856088e-24
GCSAM	0.200120494295566	0.912844059655172	2.18949950604811	2.09714252330038e-32	5.07023952293958e-31
TNFAIP8L2	1.56265197339901	7.93106056650246	2.34351729680974	7.06395970478695e-61	4.97971980452192e-58
CXCL11	1.27802446523645	8.78388010665025	2.78094290870009	2.56331946553676e-35	7.21283632802508e-34
XCL1	0.230110815384236	1.19450612068966	2.37601354819322	3.18253821272654e-41	1.17429522923579e-39
HSD11B1	0.793052452660098	3.00014579802956	1.91954441869042	2.53504892851423e-38	8.0270556379479e-37
DEF6	3.75165701970443	11.9440674236453	1.67069436819891	2.9575540495845e-38	9.32081857414936e-37
LINGO3	0.0547056088325123	0.251338345438424	2.19987013108688	5.98166824389884e-25	1.07110246602648e-23
ITGAM	1.41628363812808	4.4084102408867	1.63814826359082	1.39664306423593e-39	4.784306189866e-38
CYTIP	0.728373654384236	6.43947367980296	3.14419213134429	4.31036973414314e-57	7.90864276974154e-55
KIAA1324	0.130138744344828	0.641032231625616	2.30034635961542	9.85566635789703e-37	2.94001771041588e-35
KLRD1	0.0603229874285714	0.510571158719212	3.08133226135277	9.90491313784799e-47	5.32796813527454e-45
TMEM176A	3.74101292610837	13.824188182266	1.88569390561477	5.17146331430967e-46	2.58457386686059e-44
CRIP1	0.29442105546798	1.12855294778325	1.93852135208721	1.09761610229404e-40	3.98413823147056e-39
PSD4	0.766877016945813	3.11424360788177	2.02181466358634	4.11473678891796e-42	1.58826468446015e-40
CD69	0.349878738221675	3.17248822896552	3.18068790994565	1.99405451418347e-42	7.90188348016964e-41
FLI1	0.950997113300493	3.21970450147783	1.7594154195504	5.17903439357315e-38	1.62454301329084e-36
CD37	2.07325302315271	16.4251837980296	2.98594141327377	5.19346727635273e-61	3.86451670552603e-58
ARHGAP9	0.793539918226601	5.90164600197044	2.89474268296701	8.12309951034326e-61	5.44003974207688e-58
PRR5L	0.696117087044335	1.48105751773399	1.08922577640536	1.05345890930034e-29	2.2684933490625e-28
IL27	0.0717282765369458	0.396198728669951	2.46561037918187	2.49379441651065e-42	9.76663228501276e-41
RXFP1	0.0734754469655172	0.16662851417734	1.18130116670536	1.4523096144411e-06	9.09833254248087e-06
PLA2G2A	3.75611821710837	7.91574941881281	1.07548347315888	2.01746080974557e-06	1.23500320318703e-05
TLR4	1.80083829827586	3.92075231724138	1.12246186253204	4.6453655740972e-19	6.6616730727471e-18
MMP19	0.924888643103448	2.04653049310345	1.14582858271505	4.68705055106201e-17	6.21567872088362e-16
IL15RA	0.813515076403941	3.45025001083744	2.08445991786353	5.13568396538651e-52	4.38135993836859e-50
MZB1	2.01434119931527	22.6729012694089	3.49258903286012	1.61541695707881e-39	5.47773759647227e-38
FAM151A	0.176167918280788	0.507559771778325	1.52662650765772	3.52885993515048e-06	2.08034991071327e-05
HLA-DRB5	46.4880053399015	236.751106551724	2.34844073812167	4.10375294235823e-45	1.90192619065558e-43
CLECL1	0.0989746427142857	0.81716368270936	3.04549422821587	3.50482106990452e-48	2.13379879137732e-46
FCER1A	0.556391472906404	1.14419923660099	1.04016607209378	0.0021456909803868	0.00620051456122995
RNASE2	0.538082308078818	1.96720844502463	1.87025105592642	6.67519086660116e-31	1.50771511749167e-29
KCNQ1	0.913469902955665	2.07206531576355	1.18164037968605	1.47727631702311e-26	2.81860954276461e-25
RASGRP1	0.603517267487685	2.1425446453202	1.8278583125988	1.28931075193588e-30	2.86385210803137e-29
CSF1	6.68632067980296	17.2836538325123	1.37012378694456	2.23367235407726e-34	6.04400151727491e-33
FCRL2	0.0459903301576355	0.805565273064039	4.13059903210486	3.9509111219585e-31	9.01507726874142e-30
PVALB	0.408626207684729	1.00537879400985	1.29888552340598	1.68975373948885e-12	1.81060492693709e-11
ABCA12	0.521532286970443	0.254651129507389	-1.03423445339847	3.71201060495795e-06	2.17587177430227e-05
GPR68	1.35359420581281	2.99897509640394	1.14767424407334	9.91807798321127e-23	1.63599429195975e-21
PTPN6	2.24551940738916	15.450087044335	2.78249387007128	1.55663754893288e-63	6.73970925178517e-60
HLA-F	14.8840692576355	43.1309683448276	1.53495509811386	2.36711542095063e-32	5.70236401946272e-31
PNLIPRP3	1.54906785821182	0.603049274802956	-1.36105255015254	0.00224673044103509	0.00645904862142606
CD52	5.6465565270936	52.4813934827586	3.21636279324984	7.49950370140462e-57	1.35741016995424e-54
FAM107A	0.429032538374384	2.10815995665025	2.29682536280667	3.2019589828267e-14	3.70354392193271e-13
UPK3A	0.0449134999507389	0.179160637881773	1.99603265212258	7.30396775617445e-31	1.64695865532324e-29
DLX3	0.767799001487685	0.36895641079803	-1.05727830032384	0.000728031404870032	0.00245314531744131
IL4I1	2.20045278522168	13.8894939522167	2.65812171584682	4.71163420859768e-50	3.41122316702472e-48
HAVCR2	1.60494192315271	8.71160718719212	2.44041781078268	1.12617658403119e-57	2.35687643226777e-55
SERPINA9	0.0767580596551724	0.321829161236453	2.06790490827399	1.27487405342594e-08	1.0311390743712e-07
ATP2A3	3.13260986206897	11.1386373990148	1.83013574557592	1.03461378325504e-33	2.70656582283555e-32
CST7	6.13780262019704	32.8343599802956	2.41941217656481	2.59917754961245e-50	1.91282330217083e-48
PLPPR5	0.417347375004926	0.152980845364532	-1.44789767150741	0.000367186941969297	0.0013555958932571
CFD	4.26282940640394	10.9335686975369	1.35888114444133	3.00620076868507e-22	4.8747037646208e-21
TYMP	18.5398406073892	47.1691348571429	1.34721429948809	7.01947668475129e-33	1.7378719171083e-31
PLXDC2	1.32851874955665	2.8619316137931	1.10717061018802	4.68201160868566e-21	7.25820179244627e-20
UCP2	10.3879317684729	43.167292817734	2.05503017579808	4.37773801076054e-53	4.2489436895744e-51
PTAFR	1.34362286600985	5.87649929852217	2.12882872718654	1.94904301324259e-52	1.717465928906e-50
PTPRC	1.34691464699507	13.7185555133005	3.34839824556774	3.26477861189231e-50	2.37654590911335e-48
COL4A4	0.19935504882266	0.575750100147783	1.53010261378593	9.45586222358876e-18	1.28319978341183e-16
ACKR1	2.59226613624631	8.70463998212808	1.74757078943948	7.84541981933663e-15	9.31574051952082e-14
FFAR4	0.050732214591133	0.190210124630542	1.90661999667913	7.37171151272976e-34	1.94363590554139e-32
AL157935.3	0.194888994729064	0.478649003300493	1.29631548046575	7.92971701403909e-14	8.97049237213172e-13
MANSC4	0.103975701133005	0.209895428325123	1.01342433057188	0.00150534694381665	0.0045865825672157
CD244	0.36834583635468	1.28821588812808	1.80624155038961	3.02691135164428e-41	1.12305957462392e-39
P2RX5	0.271045236098522	1.24029481689655	2.19407753321665	2.01204011753531e-26	3.82802064407215e-25
CLIC2	1.93138134576355	5.90248445763547	1.6116892891141	1.01666558672794e-26	1.95089095539169e-25
CHST15	1.55624960935961	3.75146625073892	1.26938110435792	6.08478000666964e-29	1.285481757245e-27
OSM	0.649435813596059	1.57072045408867	1.27416759227361	8.46760443473296e-18	1.15142227206917e-16
TNFSF14	0.0967839554433498	0.544020255866995	2.49082056256112	7.42918353568295e-48	4.36431948583059e-46
CD22	3.87954184891626	7.8025447055665	1.00805842958409	3.28447932584205e-11	3.25386953330831e-10
CD163L1	0.523355577729064	1.20305032522167	1.20083361450533	1.94370802576529e-11	1.96187078350417e-10
CD84	0.602527344384236	3.39627341921182	2.49485398717727	1.18539679838638e-51	9.564581155173e-50
LILRA6	0.296067531330049	1.05014547950739	1.82659101311674	3.45171771270466e-39	1.15870443719214e-37
CD38	0.510044970349754	4.14910614802956	3.02410420731736	9.50951395517596e-48	5.51387142491891e-46
NCKAP1L	1.06868127926108	6.84962344384236	2.68019302692052	3.00981576495999e-60	1.43976686985265e-57
RNASET2	2.78689813891626	6.37945037438424	1.19477186010888	1.08169526849251e-35	3.06953949707387e-34
PEAK3	0.178787986502463	0.49561239955665	1.47096248303685	5.55862298502558e-35	1.54465137471852e-33
CD160	0.102253718226601	0.230599420561576	1.17323558338108	3.40912659620039e-11	3.37485895266135e-10
EVL	3.62858325812808	8.48235261576355	1.22505808458637	1.13152591340134e-24	2.01003422866015e-23
KLRC4-KLRK1	0.102609294019704	0.217244878068966	1.0821607518231	7.67873764020457e-20	1.13145227670957e-18
XIRP1	0.146660490147783	1.03000368455665	2.81209732708347	1.82939303754008e-24	3.22831229839418e-23
FPR1	1.09718260044335	3.89400742640394	1.82745198682696	1.15486099543592e-31	2.69951277013416e-30
RSPO3	0.186888715527094	0.732614597842364	1.970874987244	1.36766349724284e-31	3.17478074212662e-30
CCR1	3.11953411773399	8.66251390492611	1.47345517505127	2.16878276973664e-33	5.50164326095692e-32
STAR	0.0640452057142857	4.16357185364039	6.02258733396161	1.18251702706901e-09	1.04270132064268e-08
CIITA	0.999927158768473	5.20956780492611	2.38126878041531	8.70737388667825e-52	7.15500403915144e-50
TTC9	0.340120023600985	1.12970206078818	1.73182648892026	1.35578858645139e-23	2.3162541233329e-22
ST8SIA4	0.78792248729064	2.39728409753695	1.60527527501671	6.33947474310793e-32	1.50019301606339e-30
CCR4	0.140031058847291	1.06575696768473	2.92805973024889	2.77551410139396e-42	1.08382611877757e-40
SHD	0.112567619566502	0.522775316246305	2.21539913208325	3.47606497582248e-23	5.84170819148887e-22
SERPING1	41.8418673891626	120.994846605911	1.53192645660814	5.96283662793174e-36	1.72497265214941e-34
CD300LF	0.471135651034483	2.64361065270936	2.48829530378231	8.87203687179889e-56	1.30584683363598e-53
DSE	0.643390345369458	1.45162738123153	1.17390498255786	5.32940279195425e-19	7.63444074817489e-18
CCL5	9.56250321527094	101.588741866995	3.40920839252337	2.40826863304823e-57	4.67483334363014e-55
FAM163B	0.0349395370738916	0.281048890832512	3.00788872256247	1.710549788596e-18	2.38657331963071e-17
CCR5	0.859952245812808	6.95149415320197	3.01499465128816	9.68981877869198e-57	1.70770306212895e-54
LAG3	1.16348001310345	15.2312082073892	3.71051205470804	5.03819697143385e-51	3.92334943228982e-49
IL2RG	3.03793542512315	30.0785543300493	3.30757211911422	4.90193950629078e-62	6.13960455466773e-59
JAKMIP1	0.104429498714286	1.07221293024631	3.35999023860173	4.01026770649916e-52	3.46538875231289e-50
ABCC3	0.336536401527094	1.13712087935961	1.7565511574059	1.16012111763043e-29	2.49017023229839e-28
CCL3	2.4882308226601	9.11552120640394	1.87320482450286	1.16741678104919e-39	4.00932829881355e-38
TLL1	0.0787940952364532	0.225276093576355	1.51553479761436	8.55771770583376e-10	7.6312963350158e-09
LCK	0.854916962068966	10.3533746704433	3.5981729808329	2.06745473629116e-60	1.15381203074516e-57
C16orf54	0.462849683950739	4.18067110738916	3.17511890935028	6.99523044767414e-58	1.58297855639763e-55
LILRB1	0.482700848768473	3.38936453300493	2.81181354123938	3.94438680901303e-53	3.88464094999416e-51
MIXL1	0.205740283029557	0.534566933157635	1.3775463044152	8.92985369767617e-13	9.66907521638437e-12
TCL1A	0.212448006975369	5.68217771756158	4.74126223984648	7.46238620817653e-34	1.96367781674492e-32
CCDC194	0.102083218374384	0.208474696945813	1.03012657234191	2.85201722956603e-06	1.70307261581843e-05
SECTM1	2.44966897487685	11.0661284517241	2.17549185995416	6.06588741131972e-50	4.36809118210841e-48
PIK3R6	0.375473021182266	1.50867048423645	2.00649657972916	1.42587064276765e-45	6.82075406758211e-44
CLEC17A	0.0670416864729064	1.02349401168966	3.93230040983504	1.89425878137771e-30	4.17985207871055e-29
CLEC7A	0.673475355369458	2.71659700029557	2.0121035026738	7.08415189628189e-41	2.58542589914985e-39
CRACR2B	0.564190179014778	1.15705757635468	1.03620719825736	9.37037605457106e-10	8.31721781808647e-09
NFKBIA	16.990754862069	36.0431256256158	1.08497417598935	3.71696426123295e-34	9.95700386299083e-33
CCR2	0.347963543802956	2.58623045334975	2.8938427685715	6.84479856667276e-49	4.38656612449832e-47
RSAD2	1.40385987418719	3.55847305428571	1.34185937083799	1.22771478428073e-18	1.7236909665258e-17
DGKA	1.51895764827586	3.50412304827586	1.20597179143658	1.39938672861476e-21	2.21030493432383e-20
ARMH1	0.287739495364532	0.995301284876847	1.79037004576053	5.92566016637817e-27	1.15026510534013e-25
PLCH2	0.204936977704434	0.424766336896552	1.05148911601106	1.21804179701485e-21	1.92842220203509e-20
LILRA2	0.143757290985222	0.600452679064039	2.06241542584631	4.49603005884747e-44	1.94257505187752e-42
HLA-DQA2	6.86047416650246	45.496093710936	2.72936248316798	3.21433259129157e-31	7.42289150478608e-30
CARMIL2	0.273391701428571	1.77089776187192	2.69543956734112	6.78332260122199e-47	3.72359930003145e-45
PLCG2	0.920909035960591	2.68961127783251	1.5462671147697	2.05446203086049e-27	4.05264572037488e-26
RGS9	0.22076147191133	0.510330458226601	1.20894333941135	1.97218285533034e-20	2.97470914012326e-19
LILRA5	0.675545307743842	2.48760989014778	1.88063582094779	1.47205447256091e-34	4.01562069358062e-33
DOK3	1.79897127241379	5.02915289310345	1.48314326545384	1.43319153422468e-40	5.18815335389334e-39
PRND	0.253298646891626	0.646240682857143	1.3512322053255	2.47513108425148e-05	0.000124397394906058
ALOX5AP	2.88837660783251	9.85389042610838	1.77043456546771	1.15113595648366e-37	3.56081177855477e-36
GGT5	2.03564303561576	5.07350887142857	1.31749927278197	1.16576299026102e-26	2.23379534929272e-25
APOL1	12.7253985522167	53.4864428029557	2.07146241685805	1.27894852848486e-38	4.15782441517627e-37
HID1	0.603084601871921	1.23074884950739	1.02910408547595	2.53053070925412e-16	3.19754040752356e-15
ART4	0.0364198697832512	0.263071700399015	2.85265839160147	1.62443824535828e-13	1.8131438215274e-12
TBC1D10C	0.584943763497537	5.41000684876847	3.20926058467304	4.73086585610089e-56	7.20059287234265e-54
PRKCH	1.96052753004926	4.22006067684729	1.10602184187224	7.95679505340373e-22	1.26872991601535e-20
LYN	2.62527207931034	7.88620760492611	1.58686474068136	1.89910830713861e-36	5.57821418109968e-35
IL3RA	2.79447896551724	6.45032251231527	1.20679198059003	1.35016349702063e-28	2.80373486497586e-27
GNA15	2.56320878916256	5.14409583399015	1.00496652035654	1.11198615831838e-33	2.8976542032133e-32
SPINK2	0.0945263885221675	0.337527422906404	1.83621567918705	6.47645431214936e-11	6.27227975827393e-10
CD40LG	0.131779041891626	1.4635522826601	3.47328143642527	7.4559618820658e-45	3.38525943892845e-43
SMTNL1	0.10972253482266	0.31963386846798	1.54256042762645	1.20325861546688e-17	1.62628111963304e-16
XCR1	0.0926703304334975	0.747075579014778	3.0110747817834	4.62362782741996e-45	2.12085175070079e-43
CRTAM	0.175498345990148	1.79839713699507	3.3571823051216	7.96436575916187e-53	7.51230387170522e-51
FOXP3	0.857418010098522	3.68418291083744	2.10327406310183	6.93080786705856e-49	4.42053526530392e-47
ROBO2	0.817880809438424	0.292770411832512	-1.48212085480424	0.000442448129582374	0.00159476594392527
EVI2B	2.8583251270936	15.9207812704433	2.47766920036987	1.01938108524204e-52	9.35177414776156e-51
SPOCK2	1.57848602758621	12.1510225073892	2.94446432619149	5.17292274903774e-60	2.16519147814411e-57
S1PR4	0.566989428423645	5.00990867980296	3.14339056500231	6.27305639802282e-58	1.47405819991434e-55
PIK3AP1	1.74265138142857	7.74175792955665	2.15137721170855	1.34885815635793e-41	5.08918482993186e-40
ZBTB32	0.151158748487685	0.737388080197044	2.28635961657351	1.43176301987202e-37	4.40851353750939e-36
KCNJ5	0.409333121083744	1.27519708689655	1.63937292679012	2.76692490566871e-22	4.49759613914159e-21
PSMB10	10.504184353202	28.2294704039409	1.42623792199216	1.1483492662627e-41	4.35722098366079e-40
B2M	450.188920689655	1111.16170157635	1.30346632280098	3.24631676974586e-31	7.48384970980655e-30
CRYBB1	0.345356036206897	0.795661378325123	1.20407013218134	1.26329672911086e-31	2.93760353988036e-30
CD226	0.0969212942906404	0.412417947389163	2.08922154068773	2.88795775025534e-37	8.77127122605896e-36
COL4A3	0.0640415697192118	0.226494659147783	1.82239645601973	1.27067626395614e-11	1.30317288510173e-10
CLEC4D	0.0395242803054187	0.188038778285714	2.25021911427057	2.01955137845256e-27	3.98965651371587e-26
ISM1	3.76693326512315	1.5092064673399	-1.31960028717444	0.0170643117864312	0.0355513131229522
ADAMTSL1	0.360997252211823	0.731057544482759	1.01799711513191	4.57890521658375e-09	3.85722367741652e-08
ABCD2	0.0598455725960591	0.39280952053202	2.7145134717407	1.23916855361057e-37	3.82429115370046e-36
BLNK	0.562354792807882	2.74258429261084	2.2859834349269	4.20327198657978e-45	1.94133189614654e-43
TRIM55	0.0432099982561576	0.221540589674877	2.35813396930613	0.000486187241779193	0.0017323734813489
ARRDC5	0.037045323862069	0.331671498275862	3.16239169010667	9.10524650340037e-50	6.48700381205024e-48
FGD3	0.831657991034483	3.83144893103448	2.20382781119147	6.84280889559788e-51	5.23729041986503e-49
FCRL5	0.0892916037684729	1.17366164087192	3.71634821561702	1.63176894980992e-34	4.43324813666411e-33
CASKIN1	0.725993161157635	0.341852731640394	-1.08658100461972	8.6526064725165e-09	7.12311070023884e-08
MT1H	0.370076653004926	1.22985202241379	1.73258871039933	1.33482383459865e-05	7.0778426130698e-05
GIMAP7	2.67928256009852	17.0885661950739	2.67311271118282	6.07652642961023e-47	3.34934135795059e-45
TMPRSS9	1.66329056568473	0.807280443315271	-1.04289837238718	0.000350203355309349	0.00130295103917039
CD27	1.43140420581281	17.6274467364532	3.62232049244189	1.08117315536737e-57	2.29860845126834e-55
DERL3	1.65495969970443	6.58497321625616	1.99238148640163	2.32032088161097e-23	3.92899846881129e-22
RASGRP2	0.338142213251232	2.84328827980296	3.07185834384234	3.12949420791444e-40	1.1089006725081e-38
ANPEP	4.58729344197044	14.3340734428571	1.64373354909509	1.43711021875489e-09	1.25890479202112e-08
CLCA2	4.52643198648276	2.13313375842857	-1.08539984393685	0.014969004749466	0.031910687508252
VEGFC	1.42547456551724	3.62851986502463	1.34793887060905	3.00310412391568e-24	5.27176626942682e-23
DENND3	0.69364513546798	1.7000853364532	1.29333748197701	1.11994657915232e-32	2.7423335431748e-31
SH2D1A	0.309318269044335	3.9645239008867	3.67998367336385	4.45603077322904e-52	3.82590231901473e-50
CXCL10	10.5803470694089	73.9384425970443	2.80493770236206	3.34356621008145e-37	1.00864247337457e-35
KLRC1	0.0529356553152709	0.324161011684729	2.61439888595335	2.1710927051022e-30	4.78283152831231e-29
RASGRP4	0.314285125428571	0.721499456157635	1.19892431376993	2.19113532977663e-33	5.54783867807716e-32
HLA-DPA1	23.3848941724138	125.348852689655	2.42229998631897	2.87113517767123e-51	2.27550204554606e-49
RAB37	0.260751940935961	1.64395538472906	2.6564212495222	2.082072257365e-46	1.08090216337778e-44
BIRC3	1.82058269895567	7.45136278226601	2.03310402880121	1.37594574627216e-28	2.8528509791903e-27
THEMIS	0.0838244409950739	1.03401370837438	3.62474054493007	1.5295964622183e-46	8.16231673902467e-45
GALNT16	0.229001159394089	0.477999869024631	1.06165532043598	1.42433490510107e-07	1.02237629790588e-06
BCL2L14	0.0338826382463054	0.167597931566502	2.30638622539535	8.10746140326637e-38	2.51952060406844e-36
PSTPIP1	0.552625861773399	3.48593078374384	2.65716893969989	1.01011386271043e-57	2.18217178663605e-55
GTSF1L	0.0274065671921182	0.282677126699507	3.36656160985468	9.52045279373794e-40	3.28651919379706e-38
VCAM1	2.09600415221675	7.7478716679803	1.88615848315287	4.16616698812325e-34	1.10717540950244e-32
ITGAD	0.108573607275862	0.612712000197044	2.49653566053134	2.61916613991838e-36	7.6596312834207e-35
CYP2S1	0.601825796600985	1.2368127320197	1.03920922322312	4.50893850719139e-22	7.2762316102797e-21
OLFML1	1.18373972960591	2.50268363399015	1.08012402185183	6.08123020732341e-20	8.98037457518079e-19
P2RY6	0.498915515763547	1.9777303	1.98697825993444	6.88675899180113e-55	8.38556817601676e-53
RGL4	0.148895257945813	0.412910632561576	1.47153176145209	2.25460723873911e-24	3.96301960048184e-23
RHOH	0.179972389837438	2.23686093275862	3.63562806580282	2.88057812818876e-56	4.64848957216389e-54
TMEM150B	0.430548408571429	2.10103477931034	2.2868526829391	2.56151674702364e-48	1.58105784837026e-46
TNFAIP2	5.2985837320197	15.081981444335	1.50914728404631	7.2086827568052e-37	2.16002453791161e-35
CCR8	0.0793002580935961	0.465198083793103	2.5524476876899	2.19585729782457e-38	7.05307257723316e-37
GRAP2	0.884462129458128	1.82619718896552	1.04597027631829	1.56253910420473e-18	2.18461886865534e-17
RASGEF1B	0.421137772906404	0.98120856502463	1.22026754705811	2.54047992025633e-28	5.20293395289194e-27
CSF1R	5.33197559753695	21.059944817734	1.98175957327296	8.11476012985641e-45	3.63508686218384e-43
GPR84	0.561324213448276	1.74740356236453	1.63830663847501	9.23576804687526e-33	2.27815611822923e-31
STAT4	0.288540578423645	1.5241538964532	2.40116245233241	1.59317928949487e-46	8.46787436646599e-45
CNR2	0.0228961866502463	0.615594824842364	4.74880186010554	3.3420342824502e-37	1.00864247337457e-35
NUGGC	0.0588841137389163	0.728359852965517	3.62870103444886	5.81042232746111e-40	2.03197902490898e-38
HLA-DPB1	36.5409507142857	201.73836320197	2.46489938218501	1.25166194505837e-56	2.12212153064706e-54
SIGLEC7	0.533328366748768	2.00573765714286	1.91103694981177	6.7166412405692e-43	2.70158236565117e-41
LST1	1.96633922364532	8.72742924137931	2.15004452486243	3.52273335764542e-56	5.48645239445381e-54
TNFRSF17	0.284320248078818	3.51597521571429	3.62833615049589	1.60254564008699e-34	4.36270250067584e-33
MMRN1	0.307538971527094	1.16568388212808	1.92233545563714	1.0160474680779e-07	7.42849958720793e-07
MYMX	0.0552767839408867	0.215043801182266	1.95988495916264	6.11726546420394e-19	8.73503770016499e-18
C1orf162	2.03025337536946	8.91035084236453	2.13382245173711	2.88687780913723e-60	1.43210523613274e-57
PIK3CG	0.418734414995074	1.64565196054187	1.9745518515257	2.07329899490747e-37	6.32568718400698e-36
IKZF3	0.467595599901478	5.62921503896552	3.58960050175335	3.88426057553733e-54	4.29965174783033e-52
UNC5A	0.0723703595172414	0.184930053325123	1.35350885516111	4.00970660120721e-09	3.39911457066895e-08
AMPD3	0.748918123300493	2.0198460453202	1.43136542609158	4.9836973880009e-32	1.18353976622135e-30
KIR2DL4	0.158861251241379	1.2279663354335	2.95043183322963	1.32695402063737e-38	4.30344362043994e-37
CYSLTR1	0.126080355389163	0.601545815320197	2.25433111454457	1.2101463590946e-38	3.94372270893262e-37
AGAP2	0.679380868226601	1.91190140492611	1.49271562997984	3.50354054234121e-40	1.2381641695018e-38
P2RY10	0.193286382374384	2.64273893991133	3.77322201306111	9.26463013409868e-52	7.56649122049498e-50
MS4A1	0.260803441133005	9.09855717490148	5.12460297445377	1.76218285252291e-33	4.51294017718774e-32
TMEM132D	0.583295055083744	0.099046722044335	-2.5580447087151	0.0223593875195013	0.0444202961192822
PARVG	0.622709819162562	3.40587303152709	2.45139271983793	5.04223160380357e-62	6.13960455466773e-59
NMU	1.52520142349754	0.642730068719212	-1.24671491027501	0.0234277590088284	0.0461254452688884
RGS16	5.48242359507389	11.1527346300493	1.02451179343495	4.30679809489109e-12	4.54931022736366e-11
FOLR2	7.94304389113301	19.6595989359606	1.3074700100178	5.54133547590974e-22	8.91004170040037e-21
CORO1A	4.0222373955665	35.4972861871921	3.14163859470959	2.0127547414619e-63	6.73970925178517e-60
CD48	1.65187928945813	12.3367737714286	2.90078498883544	1.22244774893702e-52	1.09889027847399e-50
PAX5	0.0827501589458128	2.09105288364532	4.6593236555154	1.81555732627477e-30	4.01280112675318e-29
CFHR1	0.0472761328423645	0.163640807300493	1.79134862578666	5.91659975621276e-09	4.93750387132173e-08
SLC29A4	1.59621721548276	0.783524057684729	-1.02660751122313	0.000351905760670732	0.00130746900372366
MNDA	1.34705549955665	5.9910845817734	2.15300790953676	2.79852804148285e-44	1.22495047671965e-42
IL15	0.255694604768473	0.642431720541872	1.32912140913963	6.4729888260509e-29	1.3631951625177e-27
TIMD4	0.090305758862069	1.70805751866995	4.24139475584342	2.0971213221644e-46	1.0845113123193e-44
RTP5	0.0222625278719212	0.282021653881773	3.66311661568262	3.93284733815515e-46	1.99532413815341e-44
APOBEC3H	0.51196123862069	1.77427680738916	1.79312461326148	8.29417773051441e-38	2.57157908616921e-36
SLFN12L	0.097864045679803	0.610003319507389	2.63996626369742	3.74845267992735e-42	1.45106286690598e-40
A2ML1	2.29611851854187	1.10993011789655	-1.04872826521405	0.000563525951556487	0.00196526413708262
ADRA2A	1.03509760470443	2.8325263953202	1.45232258676478	5.73304583112186e-16	7.12984362693094e-15
TMEM52B	0.0575034934581281	0.226486912384236	1.97770617551515	1.8458230293013e-28	3.80353133145563e-27
GPR82	0.0789958685123153	0.295857068039409	1.90505125419661	3.26617697232508e-25	5.91811512048775e-24
FOXE1	0.232681204660099	0.0939771315221675	-1.3079730406306	0.000433999273518489	0.00156726510366855
NCR3	0.152753398128079	1.69657703719212	3.47335056112033	5.94232127242325e-53	5.68510365163122e-51
JAK3	1.96433602906404	7.60933417241379	1.95372847604576	5.76405930928756e-44	2.45872007606999e-42
TREM2	5.52213169507389	18.0013150059113	1.70480510037026	8.47400898060984e-32	1.99124344361909e-30
FP565260.3	0.13561673373399	0.325692124990148	1.26397363334782	1.57523161038152e-22	2.59197201344596e-21
NTRK1	0.199829137413793	0.590729760517241	1.56373133547825	2.28337990899104e-05	0.00011554057612779
UBASH3A	0.189477553832512	2.16636111083744	3.51517488891864	2.46912363438281e-59	8.70301104182194e-57
DTX1	1.09944227807882	2.58192253866995	1.23167385528673	1.64127350227478e-08	1.31008446301957e-07
S1PR1	2.51490479014778	5.88565816157635	1.22669996995196	7.25791368061682e-16	8.98451902386152e-15
NIBAN3	0.0585662558374384	1.21653006417734	4.37655849853312	5.66540738916687e-29	1.19877514329386e-27
FMO2	0.349661844679803	0.849729570477832	1.28104339452496	4.40011120298028e-16	5.49255260509952e-15
LILRB5	0.592461852610837	1.59239780438424	1.42640661736505	7.63683118434355e-22	1.21916229896421e-20
MFNG	1.53030528768473	6.60589392118227	2.10993431117148	2.14371405260264e-56	3.50157390494631e-54
ITGAX	2.7289388044335	6.69498244137931	1.29474022885802	1.83749390012806e-35	5.19227706715511e-34
TCF7	1.91816444660099	4.23055287980296	1.14111980799664	1.51276897219379e-13	1.69132116974655e-12
STK17B	2.84255559399015	7.65761504187192	1.42970657061961	8.21263976353912e-21	1.25570886978131e-19
NCF2	2.10943907536946	8.61019526108374	2.0291865349064	5.57974946683998e-51	4.31995169704362e-49
PYHIN1	0.653824922394089	3.32573290098522	2.34669603067356	1.74702275997753e-39	5.90899566846945e-38
GBP1	6.29064409408867	36.8544490990148	2.55055914696263	2.47989126770631e-38	7.87101034115126e-37
STAB1	3.87265735369458	8.80249449753695	1.18458856050977	5.58534896646929e-26	1.04192429048593e-24
NOD2	0.527222909310345	1.40503809812808	1.4141242842304	8.11930031186781e-36	2.32869182820466e-34
FLVCR2	0.751450645615764	1.60913017413793	1.09853078291053	2.10546676773503e-26	4.00008821092808e-25
FPR3	2.85122585995074	10.95389301133	1.94178946243187	3.04555283758031e-42	1.18581786937647e-40
HCST	3.32861542019704	20.3945017783251	2.61518616376832	2.9947983385175e-59	1.00280822365259e-56
NFAM1	0.743247350837438	3.77168576059113	2.34329516129829	3.15763538340603e-57	5.87407893407505e-55
HLA-B	414.508665418719	1283.13626300493	1.63020021886668	4.37650573117216e-36	1.2688077437948e-34
SMOC2	1.87728578689655	5.68590201773399	1.59874094374067	1.53163634723502e-11	1.56124332076605e-10
MEF2B	0.15222531335468	0.42443352729064	1.47933034088507	1.4345294135352e-12	1.54082493704013e-11
ADAMDEC1	0.649334838103448	7.45176331162562	3.52054733106082	3.38828008808009e-43	1.40503478327383e-41
MYO1G	0.553003088078818	3.3449263044335	2.59661498380489	1.62263030512278e-58	4.72467615365533e-56
CD19	0.235013116921182	4.85484596152709	4.36861233526587	1.00010056890623e-33	2.62139863403719e-32
MPEG1	3.60891276305419	18.0933316108374	2.3258219076675	1.66168250031414e-49	1.15319043571024e-47
CD86	1.23907264876847	6.08466257438424	2.29591648292267	5.07645235473716e-55	6.41452856974995e-53
LEP	0.0744313491280788	0.187830026039409	1.33544541574829	0.023278858842384	0.0458862450823975
RSPO4	2.36405504606897	1.08160197067488	-1.12809394315885	0.000908936227185978	0.00297151374833512
KIF19	0.0586831360640394	0.17458687364532	1.57292721695995	6.82062894435308e-29	1.431904452675e-27
SMPDL3B	0.606276487768473	1.25119249256158	1.04525598233762	1.31751519760718e-10	1.25510658298368e-09
RASSF5	1.47335263990148	6.46248810246305	2.13298694555146	1.69680461629304e-47	9.7123936028329e-46
VAMP8	33.8553221625616	70.3783271428571	1.05574857456306	9.14183448403561e-24	1.57385258456521e-22
CD74	267.076974876847	1587.45220640394	2.57138564770841	9.68981877869198e-57	1.70770306212895e-54
C4B	0.404144555758621	1.07592893952217	1.41263947891695	9.33370773685661e-21	1.41902022051598e-19
GAB3	0.390838092807882	1.36279214581281	1.80192254717235	5.07432537679642e-43	2.06582109716752e-41
BCAS1	0.0841374539507389	0.205011730837438	1.2848863964965	0.000875951110893736	0.00287634587148625
ICOS	0.262104090635468	1.97931472320197	2.91678925303146	4.47460633895086e-48	2.67557487963874e-46
ITGB2	5.70988689014778	34.4524166157635	2.59307111031577	3.73330091418604e-59	1.21960566938068e-56
RAPSN	0.0672496334187192	0.197557834261084	1.55467674969286	0.00395363623626596	0.0103894455068759
LY9	0.0828488419162562	0.993582811428571	3.58408677943222	1.54352814915798e-54	1.75203525676457e-52
TNIP3	0.0579702711182266	0.421363418133005	2.86167992989874	1.32371560969173e-42	5.27674014172947e-41
HLA-DQA1	7.31919733546798	46.8095596502463	2.67704584509716	5.873927451467e-55	7.28475780416194e-53
LTB	1.69818563837438	23.0935833004926	3.76542596343566	2.43414750089715e-53	2.46992209295579e-51
SDS	1.44223363019704	3.52913600837438	1.29101014235335	6.25363030442602e-21	9.6277154364922e-20
NOG	0.247318883807882	0.957375488576355	1.95271247000471	0.00730416764630722	0.0173923593697136
KLHDC7B	0.474757178029557	2.95974026699507	2.64020885892652	1.86622835559368e-46	9.80245591953794e-45
TM6SF1	0.372953902216749	0.940963795270936	1.33514189281252	4.59002182719911e-24	7.98425355240323e-23
CYTH4	1.36070912512315	6.1754744137931	2.18219127299311	2.0199274493979e-58	5.37796560075302e-56
TRIM22	3.62397991231527	12.2133487187192	1.75281195643038	2.57690374586279e-35	7.23585928135979e-34
GPR183	1.52303232187192	7.63635621231527	2.32593784245725	1.9458794604607e-38	6.26517055130063e-37
TNFRSF9	0.238608588980296	2.27921026586207	3.25581614439128	5.53981174721345e-54	5.79689363610757e-52
FGR	1.10021033054187	5.19981680738916	2.24068144265449	9.97798754218499e-55	1.15211349258643e-52
CPN2	0.254209291261084	0.683136779206897	1.42615770582699	0.00155256031906573	0.00470794496571573
CLU	8.15171084842365	32.8344132743842	2.01003389233221	3.3861718719927e-15	4.08230297510983e-14
CXCL9	8.90495875881773	91.4923032605911	3.36096954762024	1.26403189575154e-45	6.09008748622163e-44
ZBP1	0.157722619945813	1.40657977428571	3.15672989192098	2.23238143161703e-50	1.66113982750436e-48
SELL	1.90230684285714	20.020726608867	3.39567245724272	4.31149299900569e-48	2.58960256630862e-46
CRISPLD2	2.31809164482759	4.80743043891626	1.05232837880535	1.20916434067659e-14	1.42943929205845e-13
CXorf21	0.351444512857143	1.79551146737438	2.35302603182725	8.90933203756314e-46	4.37112063410699e-44
COL8A1	2.3045586240197	5.5631029682266	1.27139934104727	0.000603684576962388	0.00208880165947668
KCNA3	0.176278837571429	1.00636256862069	2.51321897431689	7.53051971631692e-40	2.6130513233251e-38
PLAAT4	8.38336517881773	50.3814321724138	2.58729075394226	7.82918962795988e-45	3.51893174083539e-43
CCL25	0.0426765034482759	0.25958868635468	2.60471362388792	2.47403275863113e-22	4.03128890135102e-21
PPY	0.315175463990148	0.910984003842365	1.53127049447952	0.000429105201673412	0.00155284494187339
BTG2	9.65713610344828	24.5227474876847	1.34445330972282	5.05894376365316e-26	9.47685213571614e-25
CD5L	0.421738369172414	1.84361638324631	2.12811830621762	5.86010691541158e-18	8.01739244382254e-17
TNFRSF8	0.332898097438424	1.06504723990148	1.67776489184457	4.39016084885997e-40	1.54741616867449e-38
CD163	4.51998599408867	17.117735162069	1.9211016248597	7.89105452444073e-31	1.77336886409999e-29
CR1	0.0902214664137931	0.671634454039409	2.89613360050174	7.90114956288237e-32	1.8598945034314e-30
SSTR2	0.142131463960591	0.347008765270936	1.28774614246251	6.14278843638818e-23	1.02206842629793e-21
LTA	0.169323791330049	1.642429808867	3.27797511399102	1.76134633882793e-54	1.98247671111439e-52
C4A	0.458289146394089	0.968096287256158	1.07889242673393	3.69454225691729e-17	4.92391413283397e-16
SLA2	0.33734808679803	3.52604456453202	3.38574082351003	4.08575685471583e-60	1.82415424373546e-57
TRANK1	1.23234730655172	3.23663307980296	1.39308492282559	5.02344504839759e-27	9.76546051933778e-26
IL2RA	0.642426553300493	3.11124097192118	2.27588670900232	5.75823580558415e-39	1.91379182084353e-37
DRAM1	5.24561415320197	10.7018257931034	1.02867335207505	1.22350202253348e-23	2.09292287226225e-22
ATP8B4	0.118037628581281	0.346833136945813	1.55499490043397	6.3208741366677e-29	1.33325650687444e-27
CCL7	0.261006775418719	0.972340436502463	1.89737426176643	4.95605073677723e-16	6.16926984836377e-15
DOC2B	0.389822364251232	0.873280282906404	1.16362790618696	2.46290880755287e-17	3.30212217901533e-16
ITGB7	0.490048938571429	2.41313173305419	2.299908938754	5.30612135725113e-44	2.27789068778916e-42
TMEM130	0.0632942221871921	0.178294560901478	1.49411697805195	6.40946861770446e-17	8.40826862541954e-16
TMSB4X	147.729807487685	545.994526009852	1.88592553867018	9.12043873776715e-49	5.76222436102138e-47
P2RY12	0.362399060551724	1.0719354562069	1.56456691969941	1.97072168399748e-16	2.50911085888424e-15
ARHGAP27	0.889260370591133	2.1762912729064	1.29119385927697	1.67798106799929e-33	4.31379624276055e-32
MYOD1	0.0702470724039409	0.174804608093596	1.31523321042552	0.00010398682281199	0.000454420719329133
GADD45G	1.42496496413793	3.04090425615764	1.09357394545045	3.63845820392554e-23	6.09931278890847e-22
ICAM3	0.19100640553202	1.96409035098522	3.36216837126732	2.38011372333914e-55	3.09507215634995e-53
DENND1C	1.16793825182266	5.48563764137931	2.23169532500906	1.6726640420292e-46	8.82033944052721e-45
ERAP2	4.31915939714286	10.2650214664039	1.24891417961909	6.99715771697074e-11	6.76189974466855e-10
OTOF	0.0570890596945813	0.149341947487685	1.38733324445652	7.04343446853907e-25	1.25954287412032e-23
LRMP	0.279718588955665	2.50724030399015	3.16405223875491	9.50951395517596e-48	5.51387142491891e-46
FCGR1B	0.106572847857143	0.594062676650246	2.47877522909389	5.17146331430967e-46	2.58457386686059e-44
CD177	0.340772996635468	1.58895443657143	2.22119483197207	3.86206031748103e-08	2.97119103344865e-07
DES	1.86543818492611	19.0660129013301	3.3534167183055	0.000582400048789214	0.00202404417578691
C2CD4B	0.129327187157635	0.350241969655172	1.43732638259444	1.4717421748957e-08	1.18322417110162e-07
GAS2	1.32796706006404	0.60727603029064	-1.12879503038469	0.00180106132737709	0.00534413533036338
MLKL	1.13578396453202	2.60401745665025	1.19705067153159	4.02899315158453e-27	7.84365323725628e-26
CCL19	5.66514132753695	80.4002702459606	3.82701649834983	3.23298395194764e-33	8.10909869894882e-32
LMO1	0.511694104502463	0.165429606901478	-1.62906415495284	2.00768966188257e-06	1.22958369141542e-05
ICAM2	0.868130955172414	2.60144799507389	1.58333027624421	2.88451953844454e-36	8.4172668187203e-35
SHISA3	0.41471087437931	0.980258485768473	1.24105634822185	3.8725271912511e-10	3.55508082245492e-09
FGF7	0.421280103009852	1.07339220029557	1.34932562568083	1.25590961444779e-11	1.2890155843612e-10
APOL6	4.35721387783251	13.3681940729064	1.61732674689433	9.94293828296376e-32	2.33232426203181e-30
TNFRSF4	2.05071568866995	4.69359956763547	1.19456727385806	8.784305276255e-27	1.69534560331642e-25
TLR7	0.30188089546798	1.65354116399015	2.4535075971694	1.02356127524296e-41	3.90586316826331e-40
DNAH5	0.349335697438424	0.0551102213793103	-2.6642222467719	0.0142017036189117	0.0304884786458893
VAV1	0.844562062463054	5.97368717586207	2.82234634182851	1.00489359008841e-62	1.92279210652059e-59
FPR2	0.103633962689655	0.353615141497537	1.770683173724	1.38209894968533e-26	2.64077508303642e-25
SAMD9L	3.31398354763547	8.27056763940887	1.31941990997277	1.37673743473701e-21	2.1770981346951e-20
SEPTIN1	1.38678743891626	7.32197752955665	2.40048667192184	3.66274673747106e-49	2.42865494067759e-47
GZMB	1.64961595128079	17.8926070847291	3.43916152058903	2.22386334404536e-47	1.25681120802293e-45
HLA-DRB1	137.429412768473	712.508725960591	2.37421687857555	2.05395830260188e-53	2.11231813697207e-51
LILRB2	0.959632824384236	5.14946966009852	2.42386944671141	8.28129089299827e-53	7.75661609935796e-51
NLRC3	0.424798126995074	2.03994796251232	2.26368304044788	3.5719931151632e-43	1.4721007933691e-41
RASSF4	2.17060298866995	6.62751114679803	1.61037131574769	5.59219634902724e-38	1.75004387614184e-36
TMEM273	0.568909884975369	2.09982069211823	1.88399408493005	7.036649705652e-47	3.83125553485784e-45
MEFV	0.0979765101428571	0.26577599364532	1.43970298849478	1.09490286971607e-29	2.35395329646501e-28
ASIC4	0.285054769960591	0.110887642610837	-1.36214054338543	0.00818934903065876	0.0191634264909016
CCN1	19.5226415064039	39.8506472955665	1.02945488853584	4.27244663959874e-11	4.18312502125625e-10
CLEC4G	0.144397709068966	0.622149837527094	2.10721422502894	1.89975264137393e-06	1.16667982020002e-05
ANTXR2	2.06249518788177	4.48648191576355	1.12119384260158	7.0765201986997e-11	6.83366341322161e-10
CD7	1.02310912689655	11.9393896896552	3.54469715250882	2.34386403064377e-57	4.61672276859451e-55
JCHAIN	10.5902907111823	122.183686261576	3.52823757404322	7.07053549476652e-36	2.0366183315463e-34
GAL	4.04678901039409	1.69211191348276	-1.25795264332735	0.0127869012146382	0.0279529725872176
RIMS4	0.802764736123153	0.280481590049261	-1.51707116346827	0.00279489466430359	0.00777301061745895
DDN	0.587817595221675	0.242695696009852	-1.27622002020131	5.51566845095503e-05	0.000257769934515323
EFEMP1	3.25307333359606	8.28587099492611	1.34885001353747	1.3777457475187e-15	1.68371592538919e-14
SIGLEC12	0.240404078187192	0.790885322300493	1.71800715033828	2.97801583973933e-08	2.3190432649691e-07
IRF8	1.04919690280788	8.29636425369458	2.98319378344718	4.14837932011633e-54	4.51734899297871e-52
PILRA	1.71027664729064	6.75620031527094	1.98198239500379	1.34782875268422e-51	1.08100708463787e-49
MAN1A1	2.51461554113301	6.45719112019704	1.36056888501249	3.26967686214793e-25	5.91811512048775e-24
RGN	0.071017667502463	0.337167453270936	2.24721539733167	0.000258393271860649	0.00100258385958909
DNAJC5B	0.100818293246305	0.667208639704433	2.72638053413361	3.52677582715249e-43	1.45795171076792e-41
CXCR3	0.824541736536946	9.06489428669951	3.45862576883908	1.86070055501943e-58	5.19212984040213e-56
LGALS9	4.46288211280788	15.0498357093596	1.75370013461182	2.082072257365e-46	1.08090216337778e-44
LPAR5	0.802135032315271	2.46676729802956	1.62070459857974	2.37298650941179e-38	7.58562799691205e-37
TMEM176B	12.8043258275862	49.4081037931035	1.94811639417232	6.95117818119742e-47	3.80016655342687e-45
NPY5R	0.0742106080492611	0.150195882906404	1.01714793395485	4.28529066210863e-07	2.90913244441374e-06
C1QC	55.2942833300493	292.702350394089	2.40423209218889	2.53139496163359e-53	2.54928602376844e-51
OSCAR	1.10080278497537	3.8787803044335	1.8170470382942	3.5476541049447e-44	1.54779410689346e-42
SMCO4	3.9085419591133	9.60075787684729	1.29651777010279	3.51382765083012e-31	8.07276287396546e-30
CD247	0.400982616896552	4.39241967684729	3.45340430375336	4.25952144473912e-60	1.84038807196244e-57
JAK2	2.02561495517241	4.1319407364532	1.02845960070693	3.6640638192264e-12	3.88570631787161e-11
CD80	0.101102758502463	0.525961238817734	2.37913412225761	2.54349636575348e-46	1.31029193549623e-44
APOBEC3A	0.159848502369458	0.817621778472906	2.35472839745806	1.66265369608942e-23	2.83328035692388e-22
SOD2	8.46255721674877	17.5904048719212	1.05562310104361	2.13581748585132e-25	3.90807915375582e-24
LAT2	1.20113490197044	4.25959568029557	1.82631830447743	1.19976969788923e-48	7.5092127726768e-47
APOL4	0.803351345748768	3.49601203625616	2.12160715821916	3.09906674487898e-37	9.39115384183463e-36
CD1C	0.424416069655172	2.63154431955665	2.63235850527856	5.24952159092429e-30	1.14143006800065e-28
IRF5	1.77930689211823	4.21720234581281	1.24497087941598	2.30451105862811e-34	6.22310909662599e-33
C5AR1	2.02320497684729	5.14626224679803	1.34688248581968	1.86906600232913e-25	3.43405624625465e-24
CXCL16	8.83782538226601	20.0131613990148	1.17918575028377	5.28170047309791e-28	1.06380595694246e-26
ADGRG5	0.200821381458128	1.41896636477833	2.82085560575628	1.61269089206757e-46	8.53770031950713e-45
NETO1	0.0752517250295567	0.265494135270936	1.81888343352632	6.63943156119965e-08	4.96253048720469e-07
MEI1	0.29138468773399	1.22994111428571	2.07759227463514	1.57967573727119e-39	5.38376000636395e-38
BATF2	4.1804016979803	10.0927241300493	1.27160214149103	3.61713660437866e-21	5.61389660243891e-20
GFI1	0.501962741477832	1.82198202857143	1.85985654069029	3.13570280790719e-33	7.87985054579904e-32
SLC2A5	0.759063661866995	2.67299583103448	1.81616479433276	2.29654906694719e-32	5.54233841489922e-31
TNFRSF13B	0.0351004291330049	0.780193340753695	4.47427111052438	6.44329741904235e-43	2.59944354309196e-41
LAIR1	1.29121863399015	6.30542796551724	2.28786098940435	1.8612985891145e-57	3.77730807615146e-55
FCN1	0.549532411502463	2.65399764438424	2.27189061104971	1.85955290750535e-37	5.68649580893303e-36
IGLL1	0.0247435018719212	0.370424335862069	3.90405728273521	2.44238268996026e-26	4.62051889114798e-25
CCL24	0.36716757226601	1.4362505579803	1.96779690070263	1.10083212635029e-06	7.03796921257078e-06
PLA2G5	0.857063924394089	2.2765977537931	1.40940469056522	2.37442019133718e-07	1.66159791237044e-06
CFB	0.339795987192118	0.860076013596059	1.33979535579794	7.92812833368717e-26	1.47076663298346e-24
TSPAN8	0.324313821108374	2.66942556003448	3.04106690559437	0.000576343938695349	0.0020066417246908
PIGR	0.339574808206897	2.62836100825616	2.95236210522044	1.49046526504451e-07	1.06869870235579e-06
EBI3	0.968070874778325	5.36637726206897	2.47076390154517	3.07350023185796e-49	2.05832310527528e-47
UBD	2.65499079497537	21.0996177364532	2.99043809750817	6.10804446670926e-41	2.23527725647825e-39
DHRS9	0.212320371408867	0.758705119458128	1.8372964730133	8.86491134713615e-27	1.70844061271283e-25
PACSIN1	0.114814709773399	0.434120320704434	1.91878746683717	1.47176453677116e-27	2.92909572147294e-26
SCIMP	0.3891409938867	2.86438504285714	2.87986056535694	5.05291918741227e-54	5.414303967696e-52
NLRC4	0.394485538817734	0.963564538669951	1.28840888573646	1.42354517274936e-33	3.6880007821673e-32
SAMHD1	10.758220555665	28.2216192364532	1.39136129479387	3.76578155969658e-31	8.60731710078089e-30
CAPN6	0.240375341990148	0.617977277334975	1.36226488190963	0.000238392839891323	0.000933402265321418
CALHM6	2.10703186773399	17.9643771497537	3.09185487651265	9.90221648401859e-52	8.03819924769364e-50
SLAMF6	0.514424766950739	6.5946755773399	3.68026968044595	1.06097818410904e-58	3.22971404499011e-56
IL34	1.20763960975369	5.33936163990148	2.14447728522963	5.05973347361679e-23	8.42911320219195e-22
HRNR	0.565000531044335	0.268198876197044	-1.07494903142271	0.000166889013435709	0.000683163644852655
BHLHA15	0.310478662807882	1.37234611261084	2.14407835250888	1.74299933588341e-16	2.23190565055663e-15
CHST8	0.0980413795566503	0.275944524019704	1.49291556639273	0.000201242459475305	0.00080388950259834
ACY3	0.337338594571429	1.32001737285714	1.96828762692765	2.94965082817885e-25	5.35333647596579e-24
UBE2L6	29.4899969753695	69.7357061280788	1.24167186062738	5.8031628120753e-34	1.53611784001851e-32
CCN5	4.86545206706404	9.91768198271921	1.02742910774448	0.0124068636324699	0.0272556226821883
CLEC4A	0.831778050935961	2.86106316206897	1.78228082699232	1.12956315113915e-43	4.74274885465761e-42
CYP1B1	1.43986074064039	4.10038096384236	1.50982867092639	8.55900490911337e-17	1.11408466231938e-15
NUAK2	1.04562224848768	3.19570631773399	1.61177308822752	1.19451290293574e-34	3.2718416813745e-33
LCP1	11.2982426049261	55.5852011477833	2.2986024500576	3.50773496936759e-53	3.48019275405256e-51
BCAN	79.3193834724138	37.4990591346798	-1.08081906563335	0.000821735314080447	0.00272231580430213
MARCO	2.1816309226601	13.2510613253695	2.60262895543029	3.22239550283038e-26	6.07043113430522e-25
G0S2	4.72425148364532	18.798889182266	1.99248974609991	1.9396733399866e-15	2.35967163631067e-14
ZBED2	0.310671545743842	2.05315263793596	2.72437886911438	1.67144606545004e-43	6.97425190051023e-42
RERGL	0.0815980305418719	0.224482354719212	1.45999581067413	0.019505360657013	0.0396742294062312
LTF	1.00839950593596	4.87547706297044	2.27347607628834	1.57689228577616e-11	1.60371262533682e-10
PHACTR3	0.357716299926108	0.143505347891626	-1.31771135699074	0.000291891458889463	0.00111479731975063
RNASE6	5.62811006945813	20.5571929753695	1.86892083330753	1.5217117216876e-49	1.06155243751478e-47
LIFR	1.56144335042857	3.14640053809852	1.01082210916758	0.000561816545228268	0.00196013826694124
ARHGDIG	0.298823602660098	0.0793951607980296	-1.91217112258943	2.06618661307377e-06	1.25964968117934e-05
SIGLEC1	1.33162238226601	5.50887740738916	2.04857333303503	8.82203762428119e-45	3.93874573132074e-43
PTGDR	0.0556784403743842	0.224374184581281	2.01071599081681	1.27698327007619e-32	3.10415860606179e-31
IL18R1	0.227507675014778	0.590122684926108	1.37509970236801	7.72864900502416e-27	1.493759376238e-25
KBTBD8	0.305364038546798	0.861134344778325	1.49570815676761	5.59979885456403e-18	7.67694021064797e-17
SRGN	30.3267741133005	103.92526335468	1.77688245342305	1.23561609115745e-36	3.6695880099696e-35
XCL2	0.293309642955665	3.0975322262069	3.40062288444191	7.45139846749605e-49	4.73004886604939e-47
CLDN6	0.254403796039409	0.0394903142610837	-2.68754944387127	0.0155250660585727	0.0329335975274822
YBX2	0.437552248039409	0.217955479394089	-1.00542182574332	0.00135079650108328	0.00417275693492496
GPR174	0.204007950541872	1.98477977261084	3.28228165483009	5.10801550524145e-41	1.87443177197819e-39
PECAM1	7.73298209359606	18.5134624778325	1.25947796281304	1.47598769027756e-29	3.15804778331911e-28
RRAD	0.454002331118227	2.6507524105665	2.54563031349364	7.9063779347923e-09	6.52081441247587e-08
CCNI2	0.0564096466108374	0.161484471054187	1.51738163264109	1.62201842773308e-27	3.21856515867509e-26
FCGR1A	0.688632345073892	3.94266192906404	2.51736415813465	2.57868907458652e-49	1.7532467748737e-47
SLC9A9	0.913022210344828	2.57101570788177	1.49361656347875	2.40248348377968e-34	6.47462047922435e-33
DUOX2	0.144692669990148	0.0584310801970443	-1.30818397270196	0.0165772499763108	0.0347364965867814
TCEAL7	0.37825751591133	0.756689528325123	1.00033273127309	2.11823898127809e-07	1.49089295403251e-06
IGFLR1	0.802564961576355	1.92601936256158	1.26293212953512	3.0148735124323e-32	7.22383109579933e-31
PTGIR	0.371221837339901	0.877699099507389	1.24144484683826	2.78693499626756e-27	5.46533050366145e-26
SYCP2L	0.272332853778325	0.1147958651133	-1.24630035935602	0.0158330697270283	0.033454509532074
FCER1G	33.7822037487685	119.870950980296	1.82714673537706	4.15425931234009e-48	2.51774430902639e-46
AIF1	7.26771515665025	33.5201972561576	2.2054568565957	1.06484534462906e-56	1.85227773324177e-54
FGG	0.22299578708867	0.0818031721625616	-1.44678776034589	0.0222929825732725	0.0443212421829318
CMPK2	1.4337931073399	3.06411247684729	1.09563239453314	1.34012810989825e-16	1.72261764913408e-15
RAI2	0.669145528325123	1.38064589261084	1.04495143238375	2.47871611063167e-13	2.7506150443911e-12
AHSG	0.370509841576355	0.13816174744335	-1.4231536292458	0.0102337542605727	0.0231577808018433
DPEP2	0.289891633891626	1.41586375566502	2.28809684211968	2.0059868895248e-51	1.59929692846995e-49
MMP12	1.11301002297537	4.45424580299015	2.00071458934776	2.96493763381709e-14	3.43532652831714e-13
EMB	2.18414616512315	5.09783081477832	1.22281408843842	3.07110503225497e-23	5.17413594994001e-22
SH2D1B	0.170831072029557	0.751372118773399	2.13695717580983	2.24142780272276e-21	3.50720607355942e-20
OLR1	0.72692366108867	2.72733676152709	1.9076170793752	6.50964423256976e-21	1.00103530253777e-19
LILRB4	1.18013236330049	8.22969340295566	2.80189000316069	2.1150999514925e-56	3.49748750003587e-54
DENND2D	2.60542655807882	7.52123749901478	1.52945046519824	1.05382887556011e-32	2.59466616898017e-31
APBB1IP	1.13255258694581	7.66618233546798	2.75893027278823	1.20755973055533e-61	1.24415807931216e-58
TNFSF11	0.395018572270936	0.860003884128079	1.12242269070998	2.60384644205741e-14	3.02479785298499e-13
GABRA5	0.67457958835468	0.186314677748768	-1.85624733215692	2.31555514330223e-05	0.000117080202300453
BTLA	0.205457708901478	1.09559024167488	2.41479495380421	3.21242925030254e-47	1.79374543620378e-45
HLA-DOB	0.506714618669951	4.80542963477833	3.24542006632711	3.42538183203827e-46	1.74447012389052e-44
TNF	0.253150450571429	1.26018333428571	2.3155666783379	9.42208511298007e-36	2.6850937873033e-34
GPR65	0.337472716384236	1.93908007738916	2.52252960845646	1.49908965841689e-46	8.03152275393433e-45
TNFAIP8	0.682790849753695	2.62724147635468	1.94403317858551	2.47989126770631e-38	7.87101034115126e-37
TRAT1	0.0982157274827586	1.56087436857143	3.99025654762641	1.08881433310522e-52	9.85376971460224e-51
PTPRN2	0.433640294433498	1.12128967871921	1.37058831305864	1.11198615831838e-33	2.8976542032133e-32
PLD4	0.256831610591133	1.30738732034483	2.3477919263837	2.25912817506509e-39	7.62185460373345e-38
HAS1	0.213543418945813	0.648740916950739	1.60311299718158	5.79993191872069e-05	0.000269549924078227
SASH3	2.17813375270936	18.3624821182266	3.07559663236016	3.20698951133019e-65	4.29544175147566e-61
INMT	0.444762645083744	1.51604130847291	1.76920153543757	8.82574514894493e-21	1.34484676365152e-19
HMCN2	0.0444936425123153	0.209837598665025	2.23760208693129	1.35464874246929e-10	1.28864810061319e-09
SIGLEC5	0.0553663783842365	0.233628665665025	2.07713523947219	8.82232184055098e-36	2.51953472776844e-34
PARP12	3.99210368226601	8.84130504630542	1.14711014789116	7.11754264360675e-27	1.37962903282878e-25
SLAMF1	0.840287301167488	4.31621401477832	2.36081181436607	1.45549278729879e-44	6.43395062477888e-43
CR1L	0.0339322844876847	0.215294142837438	2.66557860321644	1.45630672658084e-35	4.12384192300714e-34
KLRF1	0.237867092157635	0.535961577931034	1.17197388512111	8.82703519469024e-16	1.0886676740118e-14
DBH	0.081543650408867	0.30824335679803	1.91842535474748	8.7087564850487e-25	1.54907150545475e-23
ACAP1	0.570274309802956	4.65763572364532	3.02986986241265	1.96508295279859e-57	3.92840612981855e-55
NEURL3	0.218000839980296	0.542514110738916	1.31532696853242	2.88824365397595e-17	3.86464890123415e-16
CCL8	1.15674865576355	6.00750802669951	2.37669124858295	1.51547654682204e-30	3.35508973027015e-29
HAPLN3	5.81125588916256	12.3311329704433	1.08538347111297	5.99785225790447e-24	1.03926562926743e-22
TLR10	0.0846704093004926	1.45285333075862	4.10088739322912	4.31235351293859e-39	1.4403905973142e-37
EPSTI1	1.50815408128079	6.31909074862069	2.06693315477435	1.7182381597868e-40	6.20325658010361e-39
FCAMR	0.0237180070788177	0.790687296339901	5.05905254893838	1.79781721792412e-16	2.29551609312447e-15
PLPPR3	0.217327284054187	0.0901677005566502	-1.26918667124773	1.61683947588096e-05	8.43300153424828e-05
HSH2D	0.316726880536946	3.15372758669951	3.31574682924624	3.31349652890685e-49	2.20800858249644e-47
SIGLEC8	0.212101559945813	1.5573718744335	2.87628634044472	2.32028210985442e-38	7.43489439698328e-37
CTSW	1.49627203320197	12.5658707950739	3.07006625448187	2.36655191060346e-52	2.05828547341706e-50
SAMD3	0.0429331962019704	0.338591588226601	2.97938064751948	1.24282672413031e-49	8.7612742857902e-48
FUT7	0.100705240640394	0.674926281527094	2.74459117086732	1.10584816567753e-45	5.40574099674629e-44
MYO1F	1.16227856995074	5.74362798522167	2.30500641967456	1.74670104132027e-62	2.92441421843046e-59
CSF2RB	0.92134048817734	5.63311186847291	2.61212580390191	5.8187685464775e-49	3.7650524594937e-47
GPR132	0.535880518423645	2.10147950591133	1.97142211317442	8.59249977775115e-46	4.24678752853133e-44
ODF3B	3.38472281970443	7.54821316453202	1.15709747173064	4.79262704497779e-24	8.32586856555545e-23
ADAM28	0.185475401403941	1.23278329827586	2.73261945366272	1.81838404637915e-40	6.54716019279633e-39
SIGLEC11	0.12966318853202	0.600807254334975	2.21213327689988	3.78896902794166e-26	7.11773508558914e-25
PRDM8	0.256136748389163	1.01055735128079	1.9801650411664	1.42203266186322e-30	3.15342805844304e-29
IL18BP	2.40377407684729	12.0272036699507	2.32292804110965	8.1649396400703e-52	6.75069145303096e-50
CD1D	0.56182323817734	1.89124992640394	1.75115182262322	2.89583066820499e-32	6.95103153583112e-31
TSHR	0.060770457546798	0.147853513980296	1.2827264726397	2.74485969772044e-30	6.01712778907816e-29
CCL3L1	0.540928505812808	2.10203389246305	1.9582760993501	3.68633286630854e-29	7.82484031875382e-28
MS4A6A	2.48480245812808	10.4881911985222	2.07756282391821	4.47210012191257e-46	2.26035128426026e-44
ABI3BP	0.839380268251232	2.57459864610837	1.6169510937053	5.68332981009441e-18	7.78348869901887e-17
CLDN5	1.16133203719212	3.03034087881773	1.38369957652776	9.04104241506062e-12	9.36548508177277e-11
GPR141	0.109514369955665	0.418538440098522	1.9342399454001	3.4255370423984e-35	9.5786311369278e-34
FERMT3	12.863250926601	27.5809659901478	1.1004176856439	5.63581447052898e-26	1.04987620331384e-24
MAL2	2.28554155014778	1.10663373496552	-1.0463582376203	0.023740059766532	0.0466306438646326
