# Supplementary material for: HLA-DRB1: A new potential prognostic factor and therapeutic target of cutaneous melanoma and an indicator of tumor microenvironment remodeling
Source: PLoS One. 2022 Sep 21;17(9):e0274897. doi: 10.1371/journal.pone.0274897 (PMC9491554; doi:10.1371/journal.pone.0274897)
Supplement: S5 File — (ZIP) [file pone.0274897.s007.zip › Step 5.Differentiation analysis/output files/Immune.diffExp.txt]

ID	TCGA-FS-A1ZS-06A-12R-A18T-07	TCGA-DA-A1I7-06A-22R-A18S-07	TCGA-BF-A3DM-01A-11R-A20F-07	TCGA-EB-A3Y7-01A-11R-A239-07	TCGA-WE-A8K6-06A-11R-A37K-07	TCGA-EE-A29L-06A-12R-A18S-07	TCGA-FR-A7U8-06A-21R-A352-07	TCGA-FS-A1ZR-06A-21R-A18U-07	TCGA-FS-A1ZU-06A-12R-A18T-07	TCGA-YD-A89C-06A-11R-A37K-07	TCGA-DA-A1HY-06A-11R-A18T-07	TCGA-FS-A1ZY-06A-11R-A18S-07	TCGA-EB-A4P0-01A-41R-A266-07	TCGA-WE-A8JZ-06A-11R-A37K-07	TCGA-DA-A1I2-06A-21R-A18U-07	TCGA-EE-A17X-06A-11R-A18S-07	TCGA-FS-A1YX-06A-11R-A18T-07	TCGA-EE-A3J4-06A-11R-A20F-07	TCGA-DA-A1I8-06A-11R-A18T-07	TCGA-EE-A180-06A-11R-A21D-07	TCGA-EB-A5SH-06A-11R-A311-07	TCGA-BF-AAP8-01A-11R-A40A-07	TCGA-BF-A1Q0-01A-21R-A18S-07	TCGA-EE-A2MS-06A-11R-A18S-07	TCGA-XV-A9W2-01A-11R-A39D-07	TCGA-D3-A2JE-06A-11R-A37K-07	TCGA-FS-A1ZD-06A-11R-A18T-07	TCGA-D3-A1QA-06A-11R-A18T-07	TCGA-D3-A8GV-06A-11R-A37K-07	TCGA-D3-A3CC-06A-11R-A18S-07	TCGA-FS-A4FB-06A-11R-A266-07	TCGA-DA-A1IC-06A-11R-A18S-07	TCGA-FS-A4FD-06A-11R-A266-07	TCGA-D3-A8GL-06A-11R-A37K-07	TCGA-BF-AAOX-01A-11R-A39D-07	TCGA-YG-AA3P-06A-11R-A38C-07	TCGA-D3-A8GR-06A-11R-A37K-07	TCGA-GN-A4U7-06A-21R-A32P-07	TCGA-D3-A8GI-06A-11R-A37K-07	TCGA-Z2-AA3S-06A-11R-A39D-07	TCGA-D3-A1Q1-06A-21R-A18T-07	TCGA-FR-A8YD-06A-11R-A37K-07	TCGA-EB-A6QZ-01A-12R-A32P-07	TCGA-EE-A2GB-06A-11R-A18T-07	TCGA-D3-A8GP-06A-11R-A37K-07	TCGA-EE-A3JI-06A-11R-A21D-07	TCGA-EB-A57M-01A-51R-A311-07	TCGA-EB-A3XC-01A-11R-A239-07	TCGA-EE-A3AH-06A-11R-A18S-07
CD3G	0.2625726	0.5059041	0.03737553	0.02074226	0.0893619	0.05894243	0.03108944	0.6445505	0.07641278	0.113706	0.1208228	0.01587557	0.239603	0.3465509	1.078561	0.1588995	0.1968772	0.3559882	0.0619773	0.1935183	0.3487294	0.2286828	0.7290148	1.329299	0.08265726	0.1376422	0.05612744	0.6174847	0.07138018	0.1401177	0.05541667	0.599164	0.5109404	0.005466816	0.11022	0.1715153	0.04230587	0.01472698	0.1032526	0.8035816	0.05669023	0.1517439	0.1055479	0.3854433	0.1015165	0.3495453	0.6740917	0.1704685	0.09059621
STAP1	0.1521493	0.01763304	0.07700439	0.07211538	0.06540797	0.04553941	0.2762295	0.07190158	0.01041832	0.03437615	0.07001151	0	0.0258306	0.1181242	0.4870895	0	0.240172	0.1925276	0.04788417	0.06770437	0.4946275	0.09353763	0.2592197	0.2321363	0.1231618	0.1382465	0.08005758	0.2908364	0.0661787	0.06661915	0.1284461	0.06774426	0.02299554	0.02534224	0.04033746	0.05483344	0.05883455	0.03413456	0	0.1281579	0.008759867	0.06064065	0.01223208	0.1135665	0.06274598	0.4362533	0.2091437	0.09118065	0.1259917
FCMR	0.7641081	0.7830106	1.207662	13.24145	0.2766189	3.331844	0.14391	0.8784568	1.270409	0.4926809	0.5248831	9.233364	1.192547	12.86374	1.827715	21.91395	0.5642883	0.4264985	0.5962749	6.991241	19.13272	1.373552	1.312822	5.399542	1.466145	6.004036	0.451432	30.3774	11.73157	1.085877	0.213994	41.74136	0.7374879	61.98327	11.99833	0.4541332	2.930535	49.788	23.52534	2.547384	0.8088514	1.111315	3.543578	16.65531	15.51256	1.477076	9.477984	27.94637	0.7814918
FLT4	0.4071384	1.142318	0.3239325	0.5213402	0.8560227	0.234992	0.536657	0.8065778	1.312847	0.392052	1.487453	1.152342	0.5408902	0.5653733	1.110225	0.4551401	0.7004926	0.311962	1.113105	0.7341779	1.179649	0.9122966	0.6767094	0.6431238	0.1944481	0.7933052	0.8475538	0.7197634	0.472236	0.5822873	0.7007934	0.6755038	2.629037	1.040007	0.1935685	0.3818813	0.9863251	0.3233503	2.068565	0.6725008	0.682952	0.970497	0.8964849	0.3991763	0.5103073	0.3626659	1.106363	0.5171058	0.5998885
CD28	0.8988509	0.2509053	0.7206945	0.008144044	0.336089	0.06479927	0.362131	0.4926072	2.410748	0.5124404	0.07115807	0.2181632	0.231907	0.2881407	0.4610913	0.2404251	0.5587297	0.2081047	1.078815	0.3297297	0.5354256	0.464784	0.2537069	0.9544762	0.1576326	0.2053615	1.1256	0.7986368	0.2765236	1.272387	0.1819783	0.4743254	0.4051169	0.352016	0.1002175	0.2972343	0.259125	0.1079356	0.06236941	0.5789186	0.949688	0.07806941	0.3646837	0.4642705	0.06908801	1.018759	0.7252347	0.3706955	0.486609
CCL20	0.164059	1.053879	0.6523943	2.384649	1.598631	0.3030422	0.2368014	0.0196901	0.1283866	0.7060379	3.176536	0.2040537	0.1114101	0.2183494	0.02648153	1.184473	4.409919	0.1242763	1.917774	0.01042915	0.02973352	0.2497471	0.177467	0.1690385	0.6239607	0.4455657	0.01233203	0.1320429	0.4485418	0.1744536	0.1007276	0.5008939	0.04250665	0.06245929	0.7787662	0.1013582	0.1208379	1.780733	2.359356	0	0.1835137	0.1494569	0.4522135	0.8396989	0.05799214	0.009600033	0.2728917	0.7116345	0.1863138
DNASE1L3	0.1499804	0.01390534	0.1973574	0.4296837	0	0.004788292	0.006314014	0.352808	0.08763567	0.05421779	0.006692218	0.02901781	0.3191285	0.03105074	0.06778532	0.07083922	0.2020252	0.05783866	0.004195696	0.1245799	1.465108	6.523962	0.3028439	0.06102059	0.5683606	0.09504363	0.00526109	0.04023727	0.04059086	0.1444729	0.1227783	0.7954068	0.1088051	0.04663118	0.1343087	0.03603452	0	0.05383675	0.05807012	0.1706872	0.05065864	0.1912839	0.1543387	0.1353322	0.008246871	0.2621163	2.283147	0.623174	0.2737824
PNOC	0.02961043	0.08922269	0.02247923	0.03742583	0.0509173	0.02836038	0.03739702	0.03731487	0	0.6957694	0.04954633	0.007161184	0	0.05517276	0.1170992	0.02797139	0.04362484	0.09991633	0.03106315	0.00658812	0.3380895	0.02427168	0.1420014	0.6571207	0.02130582	0.1241758	0.01558035	0.1072439	0.02575864	0.1426154	0.02726995	0.03515733	0.1074063	0.02959178	0.1046699	0.01067137	0.03053345	0.008857432	0.05732353	0.05985926	0.006819182	0.07552984	0.00952215	0.1709196	0.0366338	0.02425747	0.5554675	0.0591502	0.03923165
ADAP2	2.845421	2.953287	1.988099	0.5569711	3.13685	0.2130394	1.240295	1.554896	2.933493	0.8748807	2.193787	0.657706	1.561787	0.8497537	2.924209	1.21313	3.773454	2.771603	5.043714	1.318464	1.107451	1.29348	2.546511	5.006055	8.135194	0.8494858	4.394427	2.026671	1.007637	5.325302	0.6493303	1.49489	2.303754	0.6654704	0.7002224	1.42779	1.782975	0.376618	1.161826	1.91174	1.654657	1.022337	1.074286	1.490255	0.6438365	3.424339	5.565273	3.427197	1.130621
OTULINL	0.9116728	1.24997	0.3362799	0.004882628	0.5889901	0.02219962	0.7854981	0.947667	0.5713581	0.2141267	1.039393	0.05979254	0.6400903	0.5614377	1.457856	0.1021773	0.8293126	0.6927294	17.40973	0.2578487	0.2107365	1.842914	1.392353	2.78619	0.3502282	0.1339213	1.313082	0.3513344	0.1164977	0.8930793	0.3035885	0.6696549	0.3876758	0.1183913	0.07647021	0.6849637	0.262907	0.08319985	0.1570487	0.5032677	0.3060363	0.1724403	0.1788874	0.7381545	0.1210756	0.5791336	0.649705	0.7099475	0.3343903
PLEKHS1	0.01748013	0.05132089	0.4187523	0	0.01669909	0.030694	0.007358947	0.1395128	0.006383679	0	0.2339922	0.005636681	0.01978417	0.01085684	0.0790034	0.005504181	0.0147162	0.05617552	0.2982936	0.002592807	0.00369605	0.02865694	12.73019	0.03555957	1.186488	0	0.2299414	0.1195856	0.05406677	0.01785873	0.003577435	0.1798738	0.003522549	0.01552811	0.004119369	0.02099901	0.09012513	0.006971825	0.04512026	0	0	0.8620357	0.303549	0	0.009611681	0.01909344	1.2325	0.2188229	0.02830654
WNT10A	0.01383758	0.08125307	0.1587426	0.1165992	0.02115088	0.03092462	0.005825474	0.2402573	0.01010687	0.03890658	1.500383	0.03569678	0.7079	0.08021503	0.1355044	0.008714415	0.04659844	0.03112868	0.3174268	0.03284019	0.3159928	0.2192916	0.5821076	0.3531494	0.7434308	0.05158219	0.009708038	0.05568592	0.01070005	0.1009806	0.02831962	0.1697743	0.06134727	0.006146163	0.09130705	0.01994783	0.0475631	0.03311413	0.0089295	0.05801912	0.01699599	0.3588498	0.3559922	0.09548198	0	0.03022941	1.587327	0.2211371	0.01222252
SCG5	3.038656	0.5980058	0.2756606	0.217397	0.1643142	0.1784664	0.5973816	0.3612541	0.4632499	0.3281597	0.9641365	0.08319495	0.05840115	0.2047539	0.3131075	0.1827884	0.4042421	0.3178317	0.2285546	0.1275623	0.06364409	0.1997329	0.470309	0.2942306	0.4331602	0.3125655	0.5731809	0.3230122	0.3740633	0.1506212	0.5456143	0.0936008	0.5199128	0.152792	0.1520002	0.1549681	0.2217012	0.282978	0.2913554	0.32839	1.841906	0.2467876	0.4424938	0.2111186	0.1655082	0.1409054	0.4265003	0.3664942	0.4431128
TFEC	0.4806591	0.3308541	0.07187425	0.02531352	0.2462888	0.01569434	0.0988767	0.4313485	0.1635666	0.05704172	0.2035057	0.0088065	0.1360036	0.2419946	0.632243	0.04987702	0.4276501	0.4195221	0.3651925	0.1150452	0.02540799	0.1910286	0.4485154	0.7293078	0.08384299	0.0692266	0.4770842	0.4103047	0.0337886	0.3730854	0.08719192	0.1772631	0.4292709	0.1237281	0.01029747	0.1889736	0.1614592	0.01089247	0.04934572	0.3975059	0.1056626	0.04179743	0.05620757	0.2957144	0.07208093	0.6160047	0.06359792	0.2938705	0.07236797
KCNJ4	0.03048512	0.275575	0.05400096	0.01926569	0.0174738	0.007299537	0.03850173	0.03201429	0.0918477	0.05510172	0	0.0294909	0	0	0.005740871	0.01439883	0	0	0.006396151	0	0.3384078	0.2748753	0.1231125	2.663845	0.03290279	0.008522927	0.1924871	0.006133991	0	0.08676217	0.009358502	0	0.05528952	0.1726402	0	0	0.03143541	0.1367862	0.01475421	0	0.2667836	0.1069214	0.1862653	0.02427152	0.01257199	0.7180034	0.05915958	0	0.03365879
SELE	0.3947358	0.6937649	0.1111819	0.6854762	0.02754458	0.08547703	0.01300535	1.603354	0.08649363	0.02481681	0.1585202	0.01992324	0.5547663	0.09806753	0.1809908	0.009727454	4.054315	0.1720821	0.09794411	0.1832891	0.1393487	0.1913254	0.4609084	0.04570464	1.50164	0.1497042	0.01444878	3.409094	0.01592523	0.7875336	0.1854555	0.7335883	2.274327	0.2607045	0.4076855	0.02474082	0.01415793	0.06982013	0.4385719	0.02158792	0.03161959	0.0131333	0.1192128	0.4645866	0.03963534	0.01687177	5.537593	2.259994	0.1000514
FAM216B	0.06184803	0.004410925	0.01444705	0.03006624	0.01090792	0.02734017	0.01802586	0.007993894	0	0	0.006368531	0.004602381	0	0.02363911	0.1003438	0	0.03204229	0	0.00399276	0	0.01810707	0	0	0.02111606	0.08215752	0	0	0.05360752	0.09380984	0.004166214	0	0.1073266	0	0.01267878	0	0	0.009811687	0	0.03684094	0	0.004382582	0.7341955	0.06119738	0.03030272	0	0	0.006155005	0	0.008404524
TNFRSF25	2.486419	0.6070415	0.5529654	0.2284666	0.5756029	0.07309784	0.4768741	0.5061984	0.09681751	0.2226524	1.890017	0.08937406	0.4146213	0.6237094	0.3388843	0.0493283	0.3753684	0.1587783	0.4921836	0.08937176	0.4127746	1.145824	0.3528232	0.3699407	2.034744	0.2515547	2.997038	0.1131532	0.08386351	0.4080381	0.3206087	0.20508	0.8645043	0.1498672	0.3123802	0.2489932	0.8449771	0.1538001	0.1944069	0.2851115	0.1554105	0.1536911	0.3048498	0.2494522	0.1192702	0.6186459	0.4729017	0.5648949	0.2731964
ZNF683	0.03969217	0.2330689	0.00669621	0.02508427	0.1592584	0.02534434	0.05848492	0.1889637	0.01449543	0.007971491	0.004427722	0.02559845	0.06289354	0.1725685	0.8670671	0.02499671	0.05012417	0.2933831	0.04441547	0.1236373	0.2182083	0.1301427	0.6278208	0.1174475	0.2094401	0.06658201	0.07657883	0.1916776	0.06138475	0.08689683	0.04061645	0.6912059	0.3119477	0.008814925	0.02806158	0.1430475	0.2046473	0.02374641	0.0384205	0.06538082	0.01218796	0.371236	0.03403799	0.2528156	0.1964274	0.03793607	0.3337829	0.2431548	0.04674597
TOX2	5.190641	6.813518	0.3361028	0.6542146	21.28842	0.06079928	0.3145214	0.5538184	0.2995873	0.1294483	0.3660433	0.1511603	0.5703489	0.3760695	0.4413863	0.2306359	0.2754315	0.2448019	0.3401391	0.1086437	0.5265638	0.6724378	3.357292	1.267868	0.1264864	0.2075067	1.911583	0.5384228	0.2605329	0.2822219	0.101933	0.6899313	0.6789677	0.2277303	0.179514	0.2182151	0.7250724	0.5024689	0.7373445	0.9213213	0.247399	0.6601421	0.1633095	0.2760293	0.1933191	0.1920126	1.598285	0.3589608	0.2846638
SPTA1	0.007849349	0.008732972	0.2796738	0	0.005399012	0.07668337	0.05948085	0.1411215	0.0481581	0.516431	0.01576092	0.1473111	0.07462531	0.1872076	1.099756	0.01779566	0.03171947	0.07567585	0.005270045	0.09919704	0.03983254	0.002573645	0.07449305	0.2543237	0.07229315	0.001755595	0.006608244	0.01010808	0.02731315	0.09073329	0.001927711	0.00745581	0.02277763	0.01464289	0.006659201	0.5340859	0.02913851	0.07325737	0.03646977	0.4485335	0.07664556	0.0180198	0.5613823	0.07874323	0.3884461	0.04115422	0.01015499	0.01003518	0.3633001
GLRX	2.524649	1.45734	1.018285	1.04533	0.770681	1.341054	0.4672875	1.048325	0.5457771	0.5973657	2.282161	0.1169689	1.665187	0.9672641	2.504685	0.7104444	0.8672837	0.9792046	3.612528	0.7424997	0.2607737	0.8206461	1.860414	1.467771	2.72139	0.5516854	0.8067189	2.929221	3.065756	1.340489	0.4127562	1.995522	0.8216188	0.5574573	0.9574052	0.4741053	3.027264	2.309013	0.5945554	0.732208	0.4321651	0.3886108	1.300251	2.250733	0.7938336	2.767563	1.476687	3.049151	0.8608076
TESPA1	0.1158814	0.2148775	0.05072329	0.01187572	0.03949427	0.04499566	0.04746631	0.2657536	0.01715654	0.04906155	0.06079064	0.01211914	0.153133	0.1828515	0.320849	0.05029561	0.147656	0.1932483	0.04468395	0.06410863	0.6794421	0.1694381	0.4047401	0.5456096	0.06309915	0.0805565	0.1087648	0.17141	0.05812312	0.1261621	0.04230415	0.2528669	0.1931282	0.00834655	0.1107106	0.0632085	0.02583647	0.02248466	0.0242527	0.4502317	0.02308072	0.08787765	0.04028675	0.1446269	0.05683038	0.2155222	0.3322551	0.1301328	0.08299154
BTN3A3	2.389342	4.984988	3.508153	1.61019	1.782487	1.790283	2.817421	13.8178	0.9447011	0.6703491	8.675565	3.086374	9.708959	2.916193	21.79684	0.9590631	9.275578	2.550288	6.358913	5.56491	1.559738	10.10052	4.922903	7.777786	2.633871	0.5319147	1.021581	10.25335	2.648776	3.977685	4.822788	4.488237	5.576134	4.822002	3.409898	2.522152	2.902664	1.254728	1.179281	6.825129	1.053112	1.954702	9.452968	9.19278	6.731178	5.78788	5.599388	3.689475	5.641019
PTGER2	0.8082164	0.45432	0.07085852	0.04826161	0.1094321	0.02438099	0.1285986	0.5667293	0	0.1226958	0.1277827	0.05540723	0.09507603	0.1897247	0.2013368	0.1202328	0.4500433	0.1043029	0.1281817	0.1472563	0.3067975	0.1982269	1.31714	0.1977208	0.1556884	0.06405119	0.3348547	0.1997578	0.2066802	0.1671877	0.03125808	0.3475785	0.2154495	0.04239933	0.04499157	0.07339211	0.1049966	0.01522919	0.4312013	0.3373494	0.08793518	0.2353779	0.1309767	0.435744	0.1364719	0.4796367	0.1564312	0.1118711	0.1124228
SFTPC	0.01480986	0.01373087	0.3397927	0.3556569	0.03961477	0.576842	0.4114963	1.741907	0.1243956	0	0	0.5205426	0.8246872	0.1042479	0.5763831	0.2238413	0.0415605	0.4569036	0.008286105	0.202099	1.484303	13.53975	0.009968136	0.1698094	0.3623126	0	0.005195079	0.04767889	0.1431485	1.188835	1.321492	2.889667	0.316351	2.216791	2.26856	3.337629	17.82695	2.971124	0.09556918	0.1374977	0.0773083	38.63934	1.485921	0.9433004	0.1872981	0.0202209	0.223534	0.4023475	0.9985407
TNFSF18	0.07837622	0.007266604	0.1031343	0.01981258	0	0.02252024	0.009898664	0.4016613	0.07728131	0.009444311	0.02098317	0.00758201	0.04257932	0	0.2774802	0.01480756	0.2771307	0.07556279	0.03288857	0.01395054	0	0.167037	0.03956476	0.1217539	0.01127893	0.03505945	0.02474389	0.2081677	0.01818157	0.398081	0.1443623	0.06514087	0.03790599	0.02088716	0	0.04519389	0.04849163	0.009377938	0	0.1408375	0.1082987	0.02998813	0.2217978	0.02496051	0.02585772	0.17336	0.02027964	0.01252523	0.02076855
CYP21A2	0.005410088	0.01504779	0.02738103	0.006838029	0	0	0.03416383	0.04999688	0.01185446	0	0.003621021	0	0.007347824	0.03360184	0.008150498	0	0	0.005215885	0	0.009629661	0.006863548	0.1153009	0.01092417	0.01200618	0.007785524	0.04840109	0.01708001	0.01306293	0	0.03316358	0.006643282	0	0.1439099	0	0.0152993	0	0.1227321	0	0.01047351	0.004860807	0.004983699	0.02759994	0.006959124	0.008614763	0.07139539	0.02216027	0.006999228	0.008645811	0.004778646
SLAMF8	2.279796	2.644559	1.281441	3.279894	2.667714	1.172275	1.559073	4.302855	0.76543	0.7659097	2.345086	0.5132484	3.160563	2.636187	2.564077	18.82168	3.316794	3.150071	3.584161	1.453929	2.172542	2.213219	5.515613	4.208369	1.269986	0.6344403	1.713683	6.494005	1.846145	1.343223	0.4966784	3.723503	3.143945	0.7909512	0.6610487	0.8481247	1.029179	0.9113753	3.27454	1.873703	0.904889	2.854037	1.608176	3.412758	0.7018869	2.121553	4.070792	3.769242	1.002214
MTTP	0.05831028	0.01081241	0.02065802	0.02948029	0.03008064	0.2569037	0.018411	0.1910538	0.03194205	0.003513186	0.0390276	0.019743	0.0356379	0.2172977	1.721793	0.03855782	0.03681777	0.6830384	0.07340525	0.02594728	0.05178304	0.7647513	0.02943536	0.0194105	0.1636301	0.1630219	0.006136314	0.08212935	0.07439689	0.05106275	0.08950216	0.02423173	0.01057548	0.02719432	0.004122421	0.04623206	0.04208956	0.03837345	0.0959516	0.03929258	0.01074293	0.02231055	0.07875619	0.09749301	0.09137863	0.07643035	0.003771907	0.009318512	4.550428
IFI44L	3.613272	5.181066	7.115734	0.03302354	2.403211	0.7051004	2.133232	2.209245	0.5623959	0.05185517	2.903927	0.1561124	0.8119927	0.7846547	31.85657	0.2061606	2.719768	3.879193	0.4475775	15.27293	0.09554072	1.03304	1.460131	2.737118	1.322613	0.1048428	0.5725505	3.14317	0.5205325	0.6285272	0.4000942	0.5109487	1.183726	0.774114	0.119522	0.9837087	0.8209355	0.2022851	0.08628478	1.517574	0.1812198	0.1372113	0.3439914	1.204071	0.4614189	10.81287	0.7217729	1.024202	0.1696909
STAB2	0.003388877	0.006283954	0.03258779	0.02998337	0.01748227	0.02109777	0.1712017	0.1750962	0.05754865	0.0306269	0.01701155	0.004917531	0.1564909	0.1789095	0.03573829	0.05762322	0.07703191	0.09965046	0.02417494	0.0361921	0.05589121	0.3138986	0.1608081	0.06768598	0.0390148	0.009474507	0.01248206	0.07227979	0.1454369	0.04303115	0.06033956	0.1649722	0.1044864	0.06096136	0.03354217	0.0146559	0.1397806	0.03041166	0.04264394	0.02588087	0.04058324	0.04538255	0.113339	0.2172005	0.03913179	0.0374792	0.1205686	0.07040453	0.118237
LCP2	2.272486	10.99588	5.691272	0.7194448	2.630043	0.2392956	0.6996841	5.161725	1.209152	1.039312	21.32157	0.4035254	7.353127	0.9850338	3.371217	0.9071124	2.010103	1.642137	9.721884	9.452928	1.510409	1.727414	2.362324	3.628077	0.7941213	0.6001051	5.5214	1.968898	0.682898	6.626469	0.698955	7.803082	2.020038	0.4921342	2.393009	0.8957175	7.016532	5.570765	0.9210895	8.641382	0.6984616	0.7952347	5.108531	15.65061	9.013293	2.473917	2.425639	8.030575	2.515781
PSTPIP2	1.237644	0.386033	0.8893119	0.5310924	0.6918904	0.03292765	1.254343	0.8408102	2.326876	0.3682364	0.3502661	0.09238275	0.7730214	0.5361891	1.378276	0.8660267	0.4277141	0.4014218	0.4231706	0.363757	0.1889991	3.663463	0.8793057	0.7883774	2.721069	1.691636	0.3979683	0.3689328	0.2126714	0.4616246	0.586326	0.3174827	4.045931	0.1170695	0.189041	1.547364	0.2836054	0.9506862	0.05176509	0.5045128	0.165385	0.1753869	0.3685211	2.436085	0.2457487	0.4036837	0.8302444	1.208697	0.2125651
TLR2	1.956002	2.15396	3.686723	0.2131267	2.555907	0.1256129	0.7288056	4.7347	0.8539053	0.5282878	14.10242	2.417824	2.671853	11.11531	2.907273	0.3752095	4.211444	1.257192	21.15804	0.4168554	0.16163	0.8108822	1.116028	4.049749	1.747138	0.1801889	3.363646	0.5247629	1.799352	2.365882	3.400334	0.6762597	1.214219	0.1547838	0.5086361	0.6590131	1.437384	0.5380257	0.5295534	0.9090057	0.4107648	0.7742078	6.931191	3.242928	3.554205	1.829556	2.205749	2.221642	4.302716
PDPN	2.054806	1.692548	0.391059	1.180524	0.3114833	0.06912605	0.8686257	2.104376	0.3628003	0.0818524	2.179453	0.3121326	1.960464	1.492453	1.474267	0.5534441	1.937206	1.203362	0.7411046	0.6536545	0.4147253	1.489444	3.201845	0.075373	4.288902	0.1804138	0.772919	0.5911351	0.4185635	1.141361	0.3909895	1.461822	1.24737	0.2885099	1.080526	0.04896107	0.4027583	0.4368647	1.832814	0.07247415	0.0234652	0.5414636	2.490236	1.46022	0.2311082	0.04521364	7.695014	3.40589	0.5437434
ZC3H12D	0.09115994	0.062847	0.04495401	0.04136129	0.09110615	0.02462632	0.04132946	0.1570997	0.06146081	0.09013124	0.03285379	0.01582842	0.06031807	0.1916338	0.1989609	0.06403341	0.1790737	0.08563409	0.08435262	0.07904961	0.1334432	0.1034638	0.1486737	0.2412086	0.05718365	0.03136761	0.06887473	0.08465782	0.06235686	0.135096	0.05740474	0.07770852	0.1667458	0.02491692	0.09915119	0.07076103	0.09641189	0.03356168	0.0724015	0.1680094	0.01937891	0.05067948	0.03908706	0.07444036	0.04241388	0.1685089	0.1572493	0.08965037	0.03509853
FLT3LG	0.4921564	0.281983	0.5149635	0.2586077	0.4881275	0.1324099	0.1676164	0.4320579	0.1817532	0.0266538	0.4293366	0.160485	0.3529925	0.3022418	0.7039628	0.522375	0.5307244	0.2559046	0.5197828	0.142721	0.4770528	0.3988879	2.222033	0.6074614	0.3183147	0.07420876	0.2735102	0.2492392	1.334115	0.2421264	0.1697585	0.446471	0.1604678	0.1989491	0.1094658	0.04782994	0.1938756	0.3639141	1.049125	0.09439974	0.1324445	0.2186345	0.2916401	0.2201366	0.2280495	0.5164386	0.4936374	0.3711623	0.4640207
SOWAHD	0.1926681	0.3384589	0.1129079	1.294507	0.2906201	0.3205071	0.2689477	0.4600404	0.2221948	0.09775349	0.1221675	0.961352	0.3718558	0.2645235	0.5499696	0.6130636	0.2219631	0.4301626	0.1191448	0.2526917	1.556632	0.3491087	0.3685641	0.5850999	0.05837136	0.04536042	0.4375248	0.2856535	0.2469975	0.4617626	0.2863931	0.7224017	0.3433032	0.08107232	0.172058	0.2923626	1.673044	0.9949316	0.09815546	0.3006591	0.168142	0.6337182	0.1304387	0.2745012	0.184003	0.1495304	0.6428331	0.3727225	0.08956883
MAP4K1	0.6688527	0.64227	8.410448	0.6944275	0.6663516	0.6711216	0.2463823	3.127366	0.5234197	0.5037285	0.3011109	3.631892	3.125385	1.849616	1.769388	3.09145	1.052451	1.00181	2.058224	0.5314828	1.995091	1.886271	1.893199	3.282316	1.735991	0.5253685	8.0191	0.7209728	1.006687	0.7565542	10.39841	1.120317	1.453757	3.193616	0.4897537	0.5968841	1.280876	1.757805	0.4316159	2.203464	2.094136	0.6854863	1.121542	1.141124	0.5516662	1.092614	1.504007	1.107062	4.543435
HLA-E	97.41127	165.738	202.087	324.3404	252.9537	124.9914	155.0569	341.4495	81.99809	34.37138	178.5499	72.03959	832.9857	202.2376	816.5296	91.58443	272.699	190.1497	148.8714	338.5863	169.9363	361.6101	505.8163	203.7798	217.6196	62.88025	66.24765	453.4165	127.7678	176.4214	59.00877	326.5455	185.7723	206.7747	196.4458	158.7122	298.8995	61.58179	155.7373	179.7478	83.25266	262.5425	321.4285	266.1493	457.562	222.0386	407.4478	270.824	111.0404
KLK1	0.01323629	0.03681583	0.1473786	0.03345976	0.2731292	0.01901625	0.217321	0.5115286	0.01450153	0	0.2391975	0.05121842	0.08089713	0.07398904	0.0249262	0.9377707	0.2284395	0.03828345	3.143716	0.05300971	0.04198078	0.07594852	0.08686279	0.06609203	0.4000083	0.09621446	0.05571711	0.03195969	0.2686712	0.1332978	0.1137739	0.1728741	0.04801213	0.2292844	0.1216513	0.009540511	0.04094667	2.431071	0.2306199	0.00594621	0	0.00844073	0.1447223	0.1211918	0.07642054	0.02710859	0.4195446	1.14225	0.01169141
APOBR	1.481658	1.308295	0.7309782	1.117342	0.7993157	0.2941567	1.231799	1.419123	0.9548752	0.5101124	1.0778	0.4014946	0.811702	1.288868	1.985195	1.458451	1.729561	2.844939	2.636734	0.9271076	2.064002	1.095445	2.40517	0.594073	1.266191	0.3713047	1.926109	0.5377999	0.4236228	1.650041	0.3210692	1.049616	0.8831936	0.2709822	0.7863606	0.5863288	0.92441	0.6008805	3.004965	0.5891703	0.4893698	2.244344	0.870197	0.6972222	0.4381629	0.5202018	2.974646	1.936707	0.7625066
ETV7	0.2651718	0.5531679	2.965958	0.3351614	0.7523707	0.03174715	1.674517	3.135607	0.1016817	0.1278125	1.073765	0.1282618	3.034252	0.9305387	10.01225	0.5322988	2.098487	0.4090449	0.6064354	2.454355	0.193437	0.945522	3.005162	1.596237	3.062357	0.1705124	0.3139368	0.3894981	1.814664	0.3309034	0.5942491	0.9524098	2.30045	0.08833491	0.3749424	0.09556586	0.1914064	0.1189821	0.3465128	1.113815	0.06106816	0.4650223	2.728774	2.844888	2.241801	0.5267927	1.423709	1.070016	0.3571887
CD40	1.488472	2.373186	14.87121	20.99387	6.861129	0.2684248	1.219177	2.260333	1.890036	0.5853604	1.771571	2.211103	4.93135	1.663298	2.331573	1.182519	3.413303	1.621176	28.30819	1.236017	2.504646	1.96033	11.39345	3.786986	1.998624	1.497415	1.278026	2.135343	2.16711	1.554343	3.257847	1.848647	2.808764	0.7883725	0.8717967	0.969621	0.8091788	1.222108	2.580149	3.726671	4.715873	2.478228	1.43399	15.09373	0.5034018	0.9438766	4.39122	3.304321	1.545787
HS3ST3B1	8.583001	3.596859	0.5906701	0.07783275	1.089158	0.04212841	0.05184856	0.22172	0.1188682	0.1095378	0.2551447	0.05389768	0.1154965	0.1347742	0.2959859	0.06371087	0.2073704	0.1441817	0.1747292	0.1122178	0.1339255	0.3028601	0.2605274	0.1626885	0.2363132	0.1738013	8.455308	0.1180053	0.09863508	0.3389608	0.05401148	0.2437169	0.2056402	0.03516608	0.08292465	0.08877101	0.07257029	0.04210374	0.1873348	0.1001161	0.1269585	0.03739902	0.04903544	0.1354109	0.06288335	0.07446957	0.3186703	0.2999147	0.1476359
CHIT1	0.05700679	0.03208962	0.01442587	0.6973719	0.02333984	0.04875015	0.2494207	0.09065469	0.04907257	0	0.006813422	0.003939114	0.02212142	0.06828432	0.02607158	3.390706	0.1045561	0.2905052	0.03588216	0.04529865	6.865432	0.2102782	0.07810995	0.08132825	0.07910717	0.03415235	0.08570201	0.1835277	0.009445946	0.04100676	0.03500055	0.8388208	0.09108226	0.2170319	0.002878762	0.002934972	0.05038612	0.01948864	1.269149	0.01097549	0.03000793	3.030283	0.5552067	0.3160911	0.01007548	0.01667897	0.02370592	0.0227755	0.1438663
JSRP1	0.08877815	0.5462399	0.13071	0.32643	0.05551292	0.2241707	0.09173777	0.1288288	0.1061066	0.3598331	0.3133056	0.04684516	0.05480723	0.2706861	0.1215887	0.07623996	0.09512453	0.1478396	0.2099741	0.1005584	0.1740631	0.2513924	0.3422291	0.9492698	0.1393729	0.144409	0.118906	0.09743609	0.2059459	0.2827044	0.2279395	0.06707839	0.322026	0.1613131	0.3309395	0.197787	0.5159841	0.1351962	0.09374602	0.2247911	0.03717328	0.1852805	0.0726711	0.08353449	0.06656705	0.1256226	1.482681	0.11608	0.02138628
CXCR6	0.2672403	0.5807114	0.07607989	0.1002772	0.1483928	0.05199153	0.1318421	0.5507664	0.1097945	0.1207589	0.2655047	0.04847337	0.5444369	0.3993938	1.050554	0.1853911	0.3199001	0.5837321	0.1506888	0.3902006	0.1589233	0.232748	0.5944225	1.853328	0.1622442	0.1260801	0.04394246	0.5746894	0.4068348	0.1206688	0.06665667	0.3123443	0.8179005	0.2336879	0.1239877	0.1805837	0.09472743	0.05995511	0.1697576	0.8628868	0.1269356	0.1384647	0.128909	0.3823216	0.4270606	0.6396821	0.7671073	0.5405157	0.09589497
HCK	4.494374	2.737056	1.91658	8.923015	2.666577	0.2047506	1.671376	2.963382	2.866284	1.312527	1.311584	0.4973132	2.357314	1.460526	2.967559	2.245405	5.000696	3.341791	5.040589	1.512975	2.505444	4.514305	4.758541	5.342814	1.655391	0.7684279	3.154905	2.535796	1.847863	3.441002	0.7937626	2.441525	3.224805	0.6239667	1.043551	1.306063	1.01822	0.6090201	2.148094	3.141734	1.350357	2.012399	1.479678	3.185225	0.6381136	3.494244	5.491873	4.327346	1.66795
SLC40A1	8.417802	6.092643	4.731257	0.2113219	1.608336	0.2889386	1.055796	9.462973	11.19755	2.64097	7.298072	1.838916	2.320131	4.424609	12.00001	0.961363	5.159039	1.310555	3.193725	2.503674	3.81799	13.20429	4.601632	7.872458	1.24486	1.032416	10.80923	19.64946	0.5564819	15.75204	11.02837	7.552129	9.742926	4.460513	0.4059985	6.261285	5.104679	2.113584	0.3025636	8.859598	10.58022	1.16353	1.888825	8.423865	0.4136996	4.287689	1.659895	3.386336	16.0328
IKZF1	0.6771949	0.4831965	0.1221148	0.07725771	0.228656	0.07857224	0.1625226	0.6905551	0.296066	0.1686308	0.303604	0.1135938	0.318962	0.5195097	1.065051	0.2978221	0.6879334	0.5831001	0.4900371	0.3650467	1.157068	0.5274079	0.9679036	1.50106	0.2476845	0.1744874	0.7075715	0.6123615	0.1436611	0.6521863	0.1145613	0.7983238	0.5795774	0.0985949	0.1910505	0.2411573	0.1592333	0.08083583	0.1463584	0.9422871	0.1896658	0.3672218	0.1448371	0.5839901	0.1459386	0.7273968	1.111268	0.4241475	0.2983675
H1-3	0.1890444	0.02190892	0.02391934	0	0.3792549	0	0.05968924	0	0	0.08542422	0.07908071	0.02285987	0.03209432	0.4109515	0.0356003	0.2455476	0.09947063	0	0.07932763	0.02103054	0.05995814	0.07747987	0.04771534	0.02622069	0	0.4228191	0.2984128	0.01901906	0.2192708	0.1241607	0.4932886	0.02805724	0	0.0629751	0	0.06813013	0	0.1979224	0.04574693	0.02123136	0.1741451	0	0.2735688	0.09407037	0.3508264	0.05807587	0	0.944094	0.1043625
LVRN	0.1588973	0.03078342	0.2856696	0.002997563	0.01903133	0.02725777	0.002995256	0.08567537	0.0129915	0.04000881	0.009524006	0.00458851	0.0644208	0.05891967	0.0375155	0.002240324	0.02395929	0.02743763	0.05573017	0.01899594	0.003008749	0	0.1101422	0.05263105	0.01365165	0.00795653	0.03244498	0.01908784	0.01650478	0.06022804	0.01164877	0.03660633	0.002867512	0.006320285	0	0.01709413	0.004891058	0	0.01377371	0.0149157	0.04369373	0	0.01525323	0.04342887	0.02347301	0.08937173	0.04295518	0.01895017	0.01256879
APCDD1L	0.5549402	0.788421	0.2869229	0.1665221	26.59571	0.07647664	0.1008448	0.1475808	0.008748005	0.0192432	146.0374	0.007724341	0.39583	0.08430805	0.07518328	0.1697122	0.4571107	0.09237753	1.159306	0.02131863	0.005064957	0.02618041	0.03224598	0.008859961	0.06319862	0.08482929	0.03361119	0.07711837	0.07872221	0.09439615	0.274535	0.04740265	0.2992862	0.0372387	0.03951543	0.005755285	0	0.1146478	0.4946517	0.02510924	0.007355444	0.03564292	0.4827358	0.06357267	0.03292891	0.04905953	0.2117684	0.03190089	1.107291
AC119396.1	0.09091239	0.01873086	0.03067449	0	0.06948022	0.06772453	0.06378856	0.1527562	0.04426783	0.04868852	0.03380472	0.06840355	0.08231638	0.1254785	0.15979	0.03816891	0.1870916	0.1752979	0.0254327	0.0359598	0.2819341	0.06624081	0.1019847	0.1457117	0.02907329	0.04518574	0.1700838	0.08943107	0.01171649	0.08845852	0.1240392	0.1319303	0.07328168	0.2019003	0.04284884	0.0436855	0.1249951	0.03625976	0	0.1724401	0.037221	0.07729931	0.02598728	0.09650968	0.1499681	0.1572298	0.09147965	0.01614292	0.09814628
CECR2	0.007313851	0.02712397	0.4841716	0.1885832	0.01006136	0.8770368	0.4692476	0.2162891	4.439188	5.293189	0.01272759	2.057503	0.009933461	0.02725562	0.06721339	0.04559942	0.1243794	0.05641048	0.02332494	1.230225	1.519863	0.2206221	0.03839757	2.168468	0.1641929	2.82507	2.031948	0.07181598	0.04071968	0.8710521	0.9394121	0.06599802	1.957886	0.7660087	0.03102449	0.2193032	0.02111715	0.1732744	0.1274315	0.2641656	0.5026115	0.1063395	0.3857272	0.08734669	0.1303004	0.04313992	0.07380514	0.1776606	0.08527479
CD8B	0.1519759	0.9315287	0.3503978	0.1600737	0.1742224	0.03234666	0.05331684	0.8724752	0.03700068	0.1627826	0.09041674	0.06534196	1.135251	0.7865966	1.100267	0.3589086	0.44781	0.7163223	0.04960105	0.4057631	0.974738	1.259588	1.457647	1.817499	0.230855	0.1321877	0.04442573	1.039702	0.3623438	0.1922359	0.06220592	0.8821775	1.459828	0.02250076	0.167135	0.1582271	0.1915385	0.05051207	0.09807121	1.881299	0.1244428	0.3015116	0.1086056	0.6386086	0.6545998	0.5671745	0.3823103	0.5532066	0.1044073
SPN	0.4711577	0.5376381	0.09710955	0.1805408	0.1295326	0.1041386	0.166939	0.9224166	0.1308006	0.1233108	0.262554	0.06599697	0.2982398	0.5746752	0.9507045	0.4350077	0.5384512	1.109919	0.2773297	0.4041386	1.179247	0.436887	1.429211	0.8705469	0.3405497	0.1788117	0.4240316	0.6091405	0.1755696	0.3397852	0.1439843	0.9163339	0.5258571	0.08238289	0.2471867	0.1382999	0.1406971	0.07652763	0.2393812	1.201007	0.1237263	0.6716063	0.1727686	0.6246415	8.025379	0.3108814	1.108781	0.4088431	0.2466868
SIDT1	0.1073929	0.08327564	0.1383523	0.01480781	0.06715272	0.08415751	0.01726248	1.199158	0.0705951	0.04235176	0.06795839	0.08689021	0.09812262	0.06306306	1.20314	0.05164642	0.092056	0.07153527	0.155678	0.8932084	0.3889171	0.09603274	0.1577093	0.2729945	0.09834778	0.03275405	0.08630277	0.2215885	0.022648	0.2188679	1.66399	0.5540923	0.1062402	0.1222858	0.08558781	0.05911092	0.08859248	0.2079343	0.07560163	0.1666636	0.1007276	0.1568908	0.0477218	0.1539066	0.06764071	5.936147	0.2526148	0.1372989	2.18692
RNASE3	0.1092913	0.02026575	0.04425079	0.05525507	0	0.02093548	0	0.05509125	0.09579066	0.02633913	0.6729768	0.08458154	0.0593745	0.02715215	0.1481862	0.02064832	0.07360827	0.06322087	0.1651006	0.03890651	0	0	0.1103417	0.04850828	0.1572784	0.02444423	0.02300266	0	0.02535318	0.01914144	0.05368141	0	0.0264289	0.02912598	0.03090671	0	0.2704755	0.02615403	0.04231591	0.07855604	0	0.08363356	0.02811679	0.01740302	0.03605715	0.1790673	0.02827883	0.1047944	0.4440623
TAGAP	0.8082584	0.6708662	0.4090682	0.4232303	0.2382616	0.1732591	0.2236047	0.9377235	0.3626411	0.2318926	0.6285611	0.1749963	0.3240985	0.8844868	1.307547	0.6435368	0.6739774	0.6790561	0.4845213	0.3870669	1.059583	0.3091805	1.045292	1.691206	0.2658616	0.2066013	0.769568	0.6412338	0.1562485	2.335733	0.1134281	1.096764	0.5724	0.09231419	0.1469373	0.3273545	0.1349401	0.3914469	0.2682388	0.999385	0.4219154	0.3877947	0.1188208	1.265581	0.1650746	0.8670903	1.175138	0.6950416	0.3263644
FGL2	4.9899	7.11589	0.5159303	0.05135182	1.536995	0.1521151	0.6717246	9.551047	2.051597	0.494021	9.092326	0.125056	2.051702	2.821632	3.11605	0.2302765	4.630014	2.966232	1.314296	1.46276	0.5435492	5.619136	6.156556	6.647491	0.7016071	5.943717	7.101294	2.393027	0.4798124	4.253254	0.9932509	3.403058	4.760551	0.4183314	0.23501	2.092495	0.4951206	0.1458389	0.2288098	6.74981	1.354151	0.4946176	3.12617	3.422934	73.60026	6.054584	1.768007	1.522852	5.624376
CR2	0.01288675	0.002986968	0.0163053	0	0.08863884	0.08022767	0	0.01894643	0	0.003882124	0	0.01558309	0.004375603	0.06002932	1.208545	0.0273902	0.01627368	0.006212081	0.01081519	0.01433607	2.198923	0.01056327	0.1951592	0.09652007	0.02318126	0.5043968	0.01356144	0.2955994	0.02242083	0	0.00395605	0.007650409	0.003895355	0.004292878	0.01366602	0.02786571	0	0.1002259	0.01871082	0.05499727	0	0.1314853	0.01657653	0.03078037	0	0.02639272	0.02917611	0.0102971	0.700034
LAMP3	1.105285	0.3823727	0.9810316	0.344041	0.2931303	0.09480217	0.2656453	1.503749	0.1445897	0.1490894	1.071021	0.1077218	0.4145012	0.435459	1.202266	0.2727137	0.670113	0.409544	1.194124	0.3009749	0.5022908	0.06761215	1.240824	0.8420306	2.718245	0.1706484	0.1519043	0.3850462	0.7366774	0.6500867	0.2886642	1.728564	0.2194097	0.02198187	0.6472915	0.148633	0.09356071	0.2960833	0.1277461	0.1889792	0.3305266	5.002234	0.3129983	1.172241	0.06803236	0.3412414	3.553528	2.708837	0.6010688
CEBPA	0.9510959	1.070364	0.5449356	0.8316613	0.7268795	0.06302128	1.465619	2.040324	1.094438	0.0792877	0.260236	0.596025	1.129266	0.9733907	1.761789	0.525508	1.324445	1.309112	0.8986093	0.6281826	3.39977	2.020131	2.856555	3.551006	6.869318	1.230852	2.16545	0.9532516	0.2289592	3.556772	0.4260235	1.356537	1.092113	1.139799	0.9557468	0.4397773	0.8512114	0.4795402	0.9264144	0.7739159	0.4573543	2.799865	0.4693613	1.204916	0.3749615	0.8477621	5.602884	3.795064	0.4015516
NLRP6	0.03925898	0.04094857	0.07451021	0.01860788	0.02812862	0.02820121	0.1983313	0.02473695	0.005376463	0.02956685	0.04598369	0.3418075	0.05332041	0.603494	0.08502111	0.01854293	0.1239428	0.0898931	0.03294805	0.07861371	0.06225775	0.3057157	0.03468178	0.1034601	0.02118624	0.0823192	0.0258215	0.05529582	0.01707604	0.01289227	0.04218183	0.02330667	0.05340171	0.156937	0.01387766	0.01414863	0.08096554	0.01761543	0.1140036	0.1190466	0.01356181	0.05007061	0.08837458	0.08986404	0.05666606	0.4743859	0.05713963	0.09410912	0.04768067
AKNA	1.215864	1.123152	0.4042304	1.39042	3.097433	1.140363	1.346226	2.934736	2.755258	4.189614	0.8336618	4.416176	1.963878	1.224498	4.327748	1.13594	3.712006	4.059113	0.6229625	3.207943	2.43902	2.02006	2.17182	3.083738	1.089569	1.394573	6.402294	1.636956	1.019389	2.353092	1.8412	2.407815	2.915082	1.974226	1.460991	0.6805558	0.7041906	0.3748061	2.227363	2.564983	2.735135	3.14117	1.027386	1.293086	1.716703	4.589906	3.240128	1.660736	2.041693
RGS18	0.8973882	0.3276032	0.0794811	0	0.102875	0.005371898	0.04250146	0.3392648	0.1659097	0.04730907	0.240252	0.01085152	0.1218807	0.1532751	0.2872891	0.005298215	0.3352508	0.1622203	0.3059598	0.04991569	0.04980842	0.4597433	0.4303563	0.4294176	0.09685569	0.08781106	0.4249671	0.1489668	0.0650545	0.2161086	0.08953278	0.2663738	0.359418	0	0.007930446	0.1940471	0.2082064	0.01342188	0.04343187	0.6299041	0.0723329	0.02861305	0.02885829	0.2679296	0.06476409	0.6984007	0.1160984	0.2330425	0.0792649
CFH	3.711798	6.902448	0.3774763	0.3248144	0.7198959	0.4756171	0.541754	20.96836	1.257451	1.371381	2.32139	0.6224453	2.15454	2.236977	5.308142	0.7775633	3.147668	1.849822	1.225941	12.65988	1.414416	2.397938	2.26292	0.5745954	0.8731123	1.503928	3.48522	2.502235	2.120142	3.87482	2.363168	4.485129	2.896958	1.251291	0.8769992	7.868842	0.553902	0.5225026	1.649619	7.987544	0.2135923	0.9586285	0.9345339	1.926062	0.6151629	0.8167842	3.692184	2.433238	66.95389
LILRA4	0.5654352	0.006721023	0.02201329	0	0	0.006943134	0.07324373	0.3471434	0.02382633	0.07861704	0.03881548	0	0.1279929	0.01800972	0.2129623	0.2670681	0.4943383	0.1258011	0.07909013	0.1419344	0.7081468	0.1069586	0.6586959	0.1206563	0.0730247	0.05674754	0.0152574	0.1400279	0.05885769	0.08887412	0.07121255	0.4131432	0.3505999	0.03863788	0.07175026	0.08360142	0	0.05204302	0.02806767	0.1693424	0.05342268	0.1756652	0.09324778	0.2828091	0.02391631	0.05938666	0.2157058	0.2085269	0.07043386
ZG16B	0.01771626	0.2409077	0.1673726	0.0821051	0.1895563	1.148191	0.1939172	0.8186168	0.01293983	0.0498121	0.03162041	0.6741133	0.07218513	0.007335665	0.0133451	0.02789267	0.02485833	0.005693437	0.1486835	0.01576699	0.02996782	0.0774508	0.05365962	0.05897442	0.8413361	0.006604069	0.006214601	0.03802384	0.0342482	1.184255	0.1450304	0.1332219	0.2641898	0.007868933	0.1336005	0	0	0.03533002	0.02286488	0.2705983	0.6473591	0.2410153	0.09115539	0.07992981	0.01948304	0.0483784	0.9091669	0.5096194	0.04694549
KLK6	0.007964547	0.1181485	0.5078987	0.6845365	8.281286	0	0.29171	0.5486821	0.03490348	0.009597256	59.53908	0.007704796	0	0.009893496	0.01799833	0.0376184	0.07375727	0.0153573	124.8549	0	0	0	1.077507	1.670295	26.13241	0.01781361	0.3101168	0.07692323	0.3140921	0.07672075	0.1858202	0.595762	0.01925993	0.1273525	27.83856	0	20.97554	1.820193	0.9251251	0.007155915	0.01467367	0	0.5839642	0.9067889	0.1182441	0	3.163336	27.77265	0.01406992
CEACAM4	0.1499951	0.05348732	0.04671637	0.2479187	0.1719517	0	0.04371668	0.1938695	0.12641	0.09732349	0.1158382	0	0.3604259	0.04299754	0.1390604	0.05449704	0.2234151	0.122363	0.1161999	0.08214864	0.08782725	0.1134932	0.2329796	0.2688582	0.2158542	0.02580622	0.04856866	0.01857286	0.04014873	0.1717678	0.04250434	0.1232955	0.02790148	0	0.1142007	0.04989883	0	0.02761129	0.1340211	0.1243996	0	0.01471558	0.04452513	0.1561679	0.0380662	0.1134268	0.2985448	0.3134613	0.06114846
AICDA	0.03031386	0	0	0.05108655	0.005791877	0.009678038	0.06380904	0.008489182	0.08856407	0.006088018	0.003381557	0	0	0.006275938	0.03805746	0.01431794	0.02552068	0.009741899	0.004240145	0	0.01922895	0.00828276	0	0.02242438	0.01454131	0.03955021	0.01063365	0.02439812	0.005860126	0.008848692	0.0124079	0.01199751	0.0183263	0.006732169	0	0.03641627	0	0.0181357	0.04890442	0.004539354	0.01396236	0.006443677	0	0.008045055	0	0.3890617	0	0	0.01785051
CLEC4C	0.1623515	0	0.0821678	0	0	0	0	0.05967331	0.06670142	0.01222706	0.006791458	0.009816039	0	0.01260448	0.06114713	0	0.1281382	0.009782726	0	0.07224419	0.02574605	0.01663494	0.06146696	0.02251835	0.0292045	0	0.03203465	0.01633358	0.02353874	0.008885775	0.0249198	0.04819116	0.01226873	0	0	0.04388266	0	0.01214114	0.01964375	0.04558378	0.08412523	0	0.01305228	0.04847262	0	0.0166252	0.05251001	0.03243154	0.05377595
SPNS3	0.08209062	0.05980058	0.02374111	0.03705631	0.0604975	0.01684822	0.03702779	0.1477858	0.01927234	0.0706564	0.06671772	0.01134477	0.07167414	0.0801211	0.1236726	0.0387733	0.177713	0.1469815	0.004921032	0.03652921	0.3421903	0.1441922	0.2545589	0.0715696	0.06750548	0.02622928	0.1357534	0.01887733	0.04760806	0.082157	0.01440038	0.2088613	0.08507664	0.02343969	0.08290921	0.01690561	0.1088352	0	0.06810906	0.0474146	0	0.07478411	0.05279756	0.06535858	0.01934512	0.02401797	0.4324005	0.0937059	0.04143393
CYRIA	5.39042	1.111492	1.391853	0.1241414	0.3709013	0.09683812	0.3611922	1.572649	1.338748	1.510729	0.6999165	0.477867	0.2275587	0.4521371	1.286022	0.2565122	0.8876768	0.3174969	0.7442863	0.4036336	0.395803	0.5682995	0.5745547	2.698941	0.4073995	0.2422886	14.24239	0.558004	0.345116	0.713377	0.2695894	0.4973363	3.143526	0.2809952	0.1674681	0.2123814	0.2680925	0.1486286	0.4865398	0.6073386	1.849453	0.346324	1.096183	0.7106872	0.1238968	11.40903	0.773619	0.5539794	0.3240524
CSF3R	0.7729872	0.5764523	0.1341856	0.5097443	0.4751758	0.05007228	0.2027975	0.475292	0.3416143	0.3959776	0.4686299	0.09753619	0.5629624	0.3200662	0.66806	0.7107981	1.191495	0.5220278	1.051442	0.2625462	0.2345047	0.5601549	0.7634511	1.011026	0.4567772	0.07308038	0.6425134	0.3291026	0.09962005	0.8714817	0.1971736	0.3214483	0.6005058	0.06468601	0.3326441	0.2099433	0.623804	0.3418113	0.6614716	0.4697146	0.1358772	0.9715741	0.2041461	0.2631203	0.1755588	1.050823	1.004873	0.3699943	0.2787143
ANKRD55	0	0.1077575	0.03743269	0.06009615	0.02422517	0.2175772	0.04003327	0.09320575	0.02315182	0.05729359	0.1202218	0	0.05740133	0.03281227	0.09550775	0.01996212	0.04002866	0.1069598	0.07537324	0.02821016	0.06032043	0.03464357	0.2880219	0.6389611	0.03041032	0.02363188	0.07783376	0.1233078	0.01225531	0.01387899	0.03892307	0.02509046	0.0766518	0.03519756	0.0298796	0.03046302	0.03268586	0.03160608	0.04090964	0.09967836	0.05353252	0.0673785	0.1291164	0.008412335	0.07843248	0.1731164	0.1298605	0.04221326	0.116659
MS4A4A	5.961343	2.449344	1.524429	0.2696659	3.337858	0.08414259	1.814881	0.8962214	4.984322	1.519856	1.327194	0.4917061	3.732923	0.9197953	2.032539	2.596354	4.384799	1.881501	6.40917	1.91554	1.305596	5.153987	2.065344	6.928097	0.614063	0.4350839	3.374457	5.116172	1.746822	5.072024	1.078765	2.555558	3.452196	1.112083	0.3460368	1.917749	2.031802	0.4505	1.688587	3.56885	2.156139	1.112446	1.033191	2.732857	0.5072154	9.088735	2.094527	2.567213	2.20045
NPY1R	1.174698	0.03839827	0	0	0.05179435	0.01442444	0	0.895167	0.1113738	0.03175819	0.1562393	0.04734947	0.005113593	0.04209233	0.05104981	0.03200984	0.006339468	0.003629906	0.03475803	0	0.6209541	0.3703464	0.05321745	0.4010637	0.03792742	0.08842027	0.0594327	0.01515155	0.004367055	0.1483691	0.004623279	0.01788146	0.05007581	0.02508458	0.01064729	0.005427592	0.04658908	0.031535	0.007288865	0.06765592	0.1352645	0.009603854	0	0.03597179	0.1055836	0.2529218	0.847553	0.03610143	0.2494213
CD3D	1.287496	2.026139	0.4629899	0.7065988	0.6214578	0.4380901	0.2995385	2.234487	0.222721	0.6736468	0.6236225	0.1147177	3.359229	1.893928	4.402519	0.8321563	1.711452	2.253902	0.3696548	1.160913	7.264294	3.360491	5.627072	6.654355	1.46274	1.326145	0.3030705	2.304274	0.9628205	0.8604376	0.1248136	3.117706	2.826669	0.1128671	1.724654	0.903586	0.7686279	0.3040511	0.3607557	4.383579	0.405745	1.922942	0.479408	1.780391	1.369318	1.679262	3.9012	3.357031	0.8379554
ISG15	85.6064	61.64919	261.8857	118.4641	69.50459	8.560877	58.61673	23.07517	11.01898	5.596647	68.96009	16.00046	8.350248	10.33511	325.6574	23.27868	30.56384	18.76492	29.22036	179.2277	7.630342	107.4485	69.51107	12.62451	41.23299	5.231376	15.55976	73.06879	16.62652	11.23615	31.4703	25.31156	18.13999	30.14261	56.97859	4.913181	104.3656	17.97132	60.51445	6.544669	6.587011	9.822948	17.88013	28.6784	10.63801	46.93159	46.77354	37.29881	4.648451
FUCA1	12.678	3.785052	24.85653	14.48887	8.928305	11.48741	4.748225	23.57594	5.331894	7.578259	21.67431	11.29021	12.70794	20.99165	16.99762	34.03311	30.38903	8.783593	30.23592	13.32211	9.851354	18.12484	13.2423	17.34355	5.775429	8.099196	13.22849	18.65042	15.53443	25.20723	16.8707	48.88334	9.714267	14.38343	6.283408	4.654949	21.65918	19.73243	7.382441	30.19361	7.528543	13.10028	19.7595	53.9281	9.90506	22.74356	16.90927	18.8845	25.40496
CXCR4	29.98277	9.808478	48.09885	0.9301933	10.4405	1.375868	13.90641	4.072393	13.78455	23.42383	19.86408	8.036767	3.738671	13.24693	81.8649	4.980108	8.489443	4.680164	11.46796	5.258676	8.824927	10.38296	6.580019	44.81956	1.608992	6.734473	12.16824	3.833041	37.79722	4.083737	7.24699	3.360814	8.633124	1.904714	1.420819	4.253875	3.414997	21.43031	10.61703	5.251669	13.12865	6.886231	4.787946	5.053762	5.252931	6.040622	8.248669	4.172929	11.27588
NCR3LG1	0.2860111	1.486785	1.999327	0.006179505	0.2129806	0.9435599	1.929609	0.8625658	3.63701	0.01472831	0.6119211	0.1324296	0.02988092	1.211598	1.132458	0.4272067	2.757738	0.004713578	1.294545	1.995001	0.2139885	0.7013264	0.7330064	0.0379748	0.05628602	3.03719	0.259825	2.410174	0.6861663	2.397586	1.569918	0.04063463	0.06502544	2.270361	0.4147778	0.04933561	0.03024889	0.2193721	0.08991638	0.09444296	0.2094245	0.07482593	0.6194604	2.641107	0.6734253	1.319724	0.2909583	0.08594511	1.343037
ZNF366	0.3484124	0.1615142	0.05610666	0.1451228	0.0544655	0.1933964	0.07500572	0.515571	0.3470152	0.04293776	0.1616469	0.5515354	0.01075463	0.1770525	0.384725	0.1757835	0.4866479	0.1603186	0.1927212	0.278365	0.3465807	0.04543536	0.2398371	0.1493689	0.06837159	0.1018356	0.2874898	0.2485539	0.05051502	0.2843046	0.1215428	0.3478675	0.6031773	0.300712	0.1007675	0.06849007	0.04899179	0.06632267	0.2069487	0.2241071	0.2480089	0.1312889	0.1069499	0.9645869	0.0914355	0.2075829	0.7683304	0.2277796	0.1748564
FILIP1L	2.690088	1.300194	1.128046	0.5796026	0.3973269	0.4187805	0.5050783	3.108927	0.6718166	0.07067794	1.823698	0.5725696	0.8255902	0.9571099	1.686958	0.3122958	1.813584	1.156675	1.456622	0.5623417	0.5107361	1.140777	0.9286426	0.6981643	1.603744	1.374475	0.9791813	0.5986798	0.4762258	2.572859	0.7889884	1.123763	1.740735	0.7460357	0.4523699	0.388179	0.7477826	0.1595028	1.60518	0.3976376	0.1375342	0.3638336	0.9088064	0.8299674	0.3122551	0.6508669	2.683494	1.776694	0.8242214
MAP1LC3C	0.01331467	0.01234462	0.4717089	0.03365791	1.053196	0	0.8408002	1.331139	1.735902	0.3048387	0.0534698	0.2576087	0.1085016	0.3969451	0.3309744	0.06288829	0.6837722	0.1668774	0.2905324	0.09479758	0.3885105	0.1964528	0.01344265	2.925271	0.1532866	0.2233483	0.6865767	0.09644689	0.3860891	0.3497928	2.730394	6.9243	0.1448894	0	1.901469	0.03838805	0.6041078	0.4460789	0.1804333	0.0717771	1.66808	3.769878	0.1027619	0.1166091	0.0439275	0.08726121	0.1894825	0.1489464	0.8467664
P2RY14	0.262765	0.1244022	0.1527949	0.007066368	0.09613694	0.02677361	0.06354836	0.5636334	0.4961378	0.6938935	0.4153549	0.08653457	0.205016	0.2152881	0.3242726	0.05281276	0.3718329	0.2263824	0.2299092	0.09453659	0.08511287	0.1833094	0.4967142	0.1116638	0.177001	0.3688777	0.5236271	0.1934877	0.05187721	0.3525017	0.233414	0.23897	0.2839112	0.1862407	0.09486109	0.06447555	0.1383605	0.04682639	0.05411626	0.2662255	0.1648038	0.05704314	0.08629808	0.2848778	0.09222433	0.1007611	0.2025226	0.27697	0.0839497
SLCO2B1	4.150767	2.496499	0.7464194	0.1748774	2.729524	0.1325179	1.106064	1.764027	2.205471	0.960026	1.090906	0.4897901	1.31334	1.403276	1.997386	2.282227	3.145009	1.849902	4.626837	1.415383	2.031133	1.739828	2.333262	4.72889	1.037117	0.2788498	4.400083	2.897761	0.5837282	4.345852	0.8905585	6.858138	2.831066	0.6847743	0.2235817	0.8131583	8.039794	0.3984124	2.972865	2.027233	1.198911	1.991498	0.9192081	2.82174	0.2056627	2.168529	4.325505	4.10147	1.316111
RHOF	0.05856216	0.2785598	0.2551526	0.05470976	0.1313503	0.03901905	0.1961604	0.1219298	0.3068524	0.05829467	0.2062061	0.09113623	0.06224669	0.1929336	0.09206199	0.1154515	0.07502541	0.09328172	0.2265092	0.0997054	0.222886	0.1878395	0.1516686	0.1384381	0.1538941	0.06264303	0.1018205	0.1127112	0.1801507	0.05797246	0.1594549	0.1027873	0.2986239	0.044106	0.1404078	0.1358083	0.09977094	0.1553755	0.1478763	0.2402053	0.2814609	0.2370587	0.09170597	0.1500134	0.1050038	0.1731283	0.187763	0.06917348	0.07871507
TENT5C	0.3229139	1.129047	1.285281	0.1245185	5.825671	0.7391305	0.6704998	5.664887	0.8124966	0.5276071	2.381084	0.5321092	0.1784023	1.386927	3.434231	0.1137435	0.4584678	0.1424696	8.699721	4.417928	0.7811448	0.3813368	1.467079	6.29469	0.6655411	0.3213326	3.804258	0.8920205	1.326777	0.9609662	1.323973	2.137971	1.942255	0.1349185	0.150906	0.3116501	0.6208097	0.2062853	0.158933	0.3270095	0.7512222	0.7643506	4.199479	2.174424	0.3385648	10.77206	2.648208	0.3542347	1.20858
HK3	1.55466	0.9313622	0.6439902	0.368815	1.113211	0.1191222	1.462042	0.6711421	1.315447	0.9856761	0.3361771	0.3007915	0.6431937	0.2971056	0.9116382	1.427935	1.71156	1.199083	2.452924	0.6002718	0.273092	1.293961	1.004546	2.234625	0.3579637	0.5349497	0.8356467	0.6083092	1.054199	0.8126676	0.3994288	0.2896633	1.278227	0.2230926	0.1285118	0.5723553	1.045729	0.2289471	2.065119	1.010006	0.590479	1.51303	0.2768949	0.7731384	0.544474	1.210908	0.8478491	1.207843	0.8154738
LAX1	0.1279508	0.1779432	0.02988796	0.01244017	0.04513245	0.02828057	0.006215296	0.2397968	0.02156638	0.01779003	0.07575724	0.009521374	0.05347047	0.2322961	0.5671669	0.041839	0.1201486	0.07591249	0.06195146	0.07883495	0.1748123	0.06454233	0.288172	1.725548	0.1133113	0.07154408	0.08286135	0.3525127	0.02854017	0.2542615	0.06647229	0.2746241	0.2320586	0.006557444	0.03479179	0.06384803	0.02029835	0.01766501	0.01905407	0.3669879	0.01813331	0.06904084	0.03798141	0.4545029	0.04058966	0.1169145	0.5029705	0.08650947	0.09997651
GZMK	0.832006	0.8829155	0.04058671	0.06334977	0.2413221	0.04800492	0.05064081	0.9179537	0.04392947	0.1449491	0.1610224	0.04848623	1.238923	1.058415	0.8230472	0.1136315	0.5401065	0.9084476	0.05047663	0.3657707	1.386179	1.594062	2.590852	5.550336	0.2452341	0.3026725	0.4536065	0.8067956	0.2441657	0.3511296	0.06154556	2.070946	1.272627	0.06678569	0.5527773	0.3179117	0.1653863	0.02398841	0.2134662	3.314365	0.05540477	0.2940492	0.1676262	0.6464612	0.3968583	0.8294123	0.6614003	1.345641	0.1770838
DHRS3	14.89299	7.372568	15.45804	0.5831267	24.95887	0.3922299	2.46165	2.464953	3.708575	13.82336	28.17621	2.251607	1.816437	2.768875	12.33909	2.41414	15.45774	3.778259	49.46058	1.494748	4.037932	4.070679	5.767427	9.415976	4.930957	0.921731	14.55441	1.46443	1.250623	8.992694	3.787404	14.30387	4.161768	0.9048625	1.539227	1.554337	5.377438	1.829748	3.994087	7.717433	2.712327	13.2822	4.187513	3.541136	10.99672	4.662827	7.853243	22.45003	36.01186
IL18	0.5868792	1.066034	0.3091493	0.05298432	1.517205	0.04588598	0.2874078	1.20748	0.4789533	0.1515402	0.4729676	0.09848535	0.7401479	0.6099935	1.321722	0.2885108	0.700791	0.8313977	1.211241	0.2878016	0.4026641	1.286113	1.686868	2.25929	6.911631	0.3750347	0.9894293	0.5928474	0.2014362	1.845969	0.4632779	1.450521	1.245417	0.1755539	0.601199	0.5093428	1.568511	0.1361443	0.3593954	1.296713	0.2978955	0.527006	0.2696131	0.4863309	0.2667241	1.304983	1.464301	3.607991	0.1904258
ALPK2	0.06341236	0.1578111	0.08445702	0.01687357	0.005739062	0.01278638	0.03372116	0.05888239	0.01279782	0.2815168	0.00781835	0.004842968	0.05212818	0.01865613	0.2287766	0.02206925	0.0969372	0.0547007	0.06722367	0.0267325	0.01693654	0.03009318	0.05222834	0.07591796	0.05763484	0.02799254	0.007024457	0.05238055	0.01354894	0.1081387	0.02868776	0.02972027	0.0161415	0.008894373	0.04955036	0.03848981	0.01376612	0.009983512	0.1066086	0.01949116	0	0.01276984	0.1030343	0.0425157	0.01101098	0.002734141	0.2050972	0.1653421	0.01768773
SFRP4	23.62438	27.56412	0.388759	0.01654894	0.3001946	0.05434167	0.2590672	2.350316	0.2008257	0.01051812	4.545259	0.3715395	0.6046122	4.803355	3.422338	0.0618419	7.473505	5.51631	1.432154	3.437497	0.2104022	1.502542	0.1277834	0.009685514	0.169578	0.4343833	1.432977	2.118141	0.9516935	8.836275	4.415988	0.1969142	14.73334	3.692845	0.2838686	0.1069564	1.035098	0.104442	19.03582	0.6195601	0.05226527	0.1669888	0.1459641	2.957065	0.5615557	0.3396617	2.360176	0.8160365	0.2351542
SLC5A5	0.02585643	0.003995438	0.01744828	0.005446831	0.004940224	0.01238243	0.005442639	0.01086136	0.03777069	0.00519282	0.002884324	0.03335088	0.04097036	0.03747175	0.01947683	0.04477949	0.01814004	0.01246414	0.01084999	0.01917626	0.07107305	0	0.07831483	0.02390879	0.06201558	0.004819235	0.0181401	0	0.004998437	0.04905911	0.005291705	0.06140019	0	0.005742253	0.01827998	0.006212304	0	0.03093795	0.05005606	0.0154875	0.01587906	0.005496182	0	0.01372418	0	0.01412141	0.01115047	0.04132091	0.03425787
SLC25A21	0.07521121	0.002905484	2.217297	0.07129687	0.2730325	0.009004507	1.290272	0.2027253	1.359609	0	0.004194962	0.5335609	0.1659932	0.1284618	0.04013009	0	0.002638289	0.006042616	0.06312091	0.4406615	0.07156294	0.02568777	0.05378665	1.651716	0.004509775	2.004602	0.257234	0.3152801	0.05088811	0.0384201	0.2539765	0.2306929	0.00378909	0.2756007	0.00443107	0.1129397	0.4847231	0	0.006066797	1.326161	0.4445694	0.003996825	0.004031082	0.6237641	0.2326268	1.039745	0.004054312	0.06510526	0.008304111
SNAI3	0.3271166	0.8087579	0.08277861	0.4249409	0.2916672	0.2523861	0.2754252	0.3282574	0.1194618	0.1642394	0.4135574	0.4834626	0.5800327	0.2821817	0.4175224	0.9270286	0.4054405	0.4555407	0.3202876	0.1940833	1.072081	0.3128272	0.6421736	0.7763566	0.1176864	0.07113101	0.5259268	0.1170133	0.09485486	0.5808742	0.2901027	0.2589301	0.1098661	0.423773	0.4496819	0.1833849	0.5434497	0.5110002	0.4749545	0.1469524	0.2176311	0.7764594	0.1870124	0.3906636	0.254815	0.3647514	0.5290035	0.6244102	0.2568329
CD1E	0.04286322	0.04636377	0.02169353	0.06320598	0.06551683	0.006842281	0.01804495	0.5461612	0	0.01721668	0.04303312	0.006910884	0.07762077	0.6389321	0.02690626	0.02699372	0.2646289	0.3650338	0.005995484	0	0.217515	0.04684666	1.615607	0.02378073	0.2570142	0.04793421	0.04510734	0.03449848	0.008286106	0.2940292	0.1228117	0.4749991	0.07773912	0.03807664	0.0404046	0.03089514	0	0.04273922	0.04148995	0.1861382	0	0.1184461	0.03675732	0.1592578	0.01178445	0.02926201	0.9611977	0.3653297	0.1009611
AGRP	0.3501899	0	0.06255347	0.2603642	0.1889183	0.01972977	0.07804915	0.1384492	0.04513696	0.04964444	0.1516611	0	0.02797751	0.07676524	0	0.01945915	0.1040536	0.1588797	0.1555922	0.05499873	0.02613359	0.101312	0.04159479	0.02285731	0.05928819	0	0.06503369	0.03315888	0.0477861	0.01803905	0.5564879	0	0.02490682	0.05489714	0.1456337	0.05939093	0.08496613	0.04929555	0	0	0	0.1576339	0.07949251	0.1476068	0	0.1350036	0	0.03291972	0.1091708
FCRL3	0.06499304	0.1807737	0.004873136	0.02129746	0.02483562	0.02997187	0.01520076	0.1779638	0	0.01160243	0.01127789	0.002328644	0.1798127	0.1973494	0.3100624	0.07503887	0.04458378	0.0951504	0.006060592	0.04713055	0.2656848	0.1065496	0.1992834	0.6170005	0.05542512	0.0699902	0.01519906	0.3448564	0.08655293	0.03794327	0.01773506	0.2686595	0.224108	0	0.06807229	0.04164087	0.009928743	0.04032313	0.01864023	0.5320376	0.03769637	0.03991079	0.01548187	0.0517459	0.103241	0.134095	0.06851279	0.02308106	0.06803834
CD300E	0.9311897	0.3227829	0.4967599	0.4241328	0.1634909	0.02410482	0.2913668	0.4087795	0.1332695	0.4296255	0.2105587	0.00405775	0.2335735	0.11984	0.4455066	0.6696396	0.6250425	0.09301151	0.3062634	0.220249	0.07982167	0.08939508	0.2244478	0.23737	0.4285752	0.1313421	0.1059397	0.09790353	0.3356999	0.1395815	0.05150668	0.07968496	0.1470777	0.02235683	0.474474	0.1269814	0.07785543	0.1204535	0.6658666	0.0565302	0.100463	0.1444418	0.5017859	0.1569611	0.02767713	0.1133965	1.351234	1.689224	0.1148544
NKG7	2.070339	6.335919	0.7155849	1.404129	1.833114	0.515886	1.232982	7.904859	0.5901114	0.8721493	1.29557	0.84672	10.53882	3.387194	6.45363	4.293084	3.245062	4.446422	0.9747118	2.756328	5.915079	3.752843	12.03161	18.90111	1.598689	1.242342	14.45403	4.931204	4.627024	1.090755	0.6200633	5.895622	8.283128	0.4261427	2.379982	2.183808	1.527391	0.46322	3.258551	10.01148	1.752114	3.842672	1.234132	4.194593	4.775741	2.316575	4.42057	6.805474	0.3865542
TMEM156	0.07371403	0.0797341	0.01243582	0.02329254	0.02816815	0.07648559	0.06206562	0.03612541	0.04711016	0.08142309	0.05344893	0.01188499	0.05005813	0.1144587	0.3239044	0.06383088	0.1034308	0.1066019	0.1288842	0.05466957	0.09351785	0.2517642	0.3162957	0.490763	0.03536001	0.04808701	0.187469	0.04944064	0.03562508	0.06993126	0.04525833	0.05834855	0.1114099	0.008185288	0.04342863	0.01771064	0.1013491	0.02205023	0.08324441	0.1821323	0	0.0313381	0.0316067	0.1565049	0.03039947	0.2868431	0.1192082	0.07853447	0.09223981
SELENOP	6.084343	1.310861	0.5069236	0.03497157	2.550198	0.08480194	0.345952	5.692763	5.204828	1.436983	0.8240911	0.4603805	0.811702	2.388702	10.58771	0.5201286	4.307015	0.6188709	6.346273	1.361728	1.02147	4.368173	0.6424961	16.00773	2.970372	0.4796019	4.751941	6.411288	1.065476	6.525051	1.022665	8.193248	4.633421	1.375189	0.340365	4.878096	1.107009	0.1721531	0.6856249	19.84037	2.847011	0.4763937	0.444886	4.449886	0.2145172	21.35661	3.039079	2.657445	6.256465
SELP	1.375379	0.6187732	0.009129102	0.5471677	0.04652587	0.2073152	0.005695277	2.072315	0.06916689	0.01086772	0.05734598	0.004362371	0.508341	0.3080874	0.8356176	0.3535655	2.429706	0.1869454	0.003784542	0.24481	1.710559	0.2365689	1.065351	0.03502604	0.7981991	0.2118033	0.01898214	0.02540597	0.07845684	1.480856	0.1550454	2.47899	0.6052143	0.3184663	0.5547267	0.01950201	0.009300018	0.07553943	0.995212	0.1580124	0	0.7361671	0.1102114	0.7288324	0.1115809	0.2327362	11.76723	1.441299	0.2987339
FCAR	0.01995513	0.06167093	0.08752903	0.08407365	0.05337781	0.006370898	0.1260134	0.06147122	0.1676134	0.1522905	0.07568485	0.01286955	0.02710248	0.0413135	0.105221	0.04398459	0.1063991	0.01282587	0.4856722	0.02367936	0	0	0.03357821	0.08118884	0.03828925	0.02231595	0.01399993	0	0.007715254	0.02329981	0	0.00789777	0.04021304	0	0.009405254	0.0287667	0.02743623	0	0.0901404	0.02988184	0.1225493	0.1018025	0.03422501	0.02647966	0	0.04904294	0.1032667	0.06378021	0.04700281
CD5	0.5228066	0.6976301	0.1335354	0.2593781	0.3136713	0.1403932	0.141931	1.280731	0.01605928	0.264945	0.202757	0.03781354	0.4910701	0.7586754	1.306579	0.5169453	0.411347	0.8055214	0.2009297	0.6392215	3.551864	0.3364276	1.5095	1.246969	0.3093809	0.2568124	0.08741152	0.7157212	0.2096892	0.436432	0.1319953	1.409726	0.5612346	0.04557434	0.3799769	0.3028735	0.06046022	0.07015548	0.4161962	1.005303	0.1125239	0.7727212	0.1068456	0.6807763	0.2014991	0.7765327	2.800315	0.8433007	0.2373671
TTPA	0.01976301	0.0305386	0.1533681	0.1165699	0.3700474	0.504765	0.3660807	1.643744	0.08660855	0.3334012	0.1543216	0.3696238	0.6889331	0.2945934	1.414251	0.02489207	1.264497	1.994276	0.005528694	0.3576337	0.2340099	0.766788	0.01995296	0.6505674	0.3318054	0.1326066	1.629154	0.03711463	0.0305639	1.759506	1.998054	0	4.086136	0.316009	0.02794412	3.086389	0.3668232	0.007882336	0.02550645	2.065672	0.333766	0.2100466	0.9236526	0.2097978	0.5324807	1.24665	0.05965897	0.0105277	1.163757
PLAC8	0.3676136	0.07952716	0.08682479	0	0.02341253	0.1682228	0.04642841	0.2230531	0.04922541	0.07382888	0.1257574	0.03951382	0.105404	0.1420678	0.424598	0.07716995	0.3266809	0.3977352	0.1645436	0.1163257	0.4974674	0.1205332	0.7464176	0.1450339	0.08229256	0.159874	0.08167048	0.2301242	0.0284261	0.1466533	0.08025043	0.4801262	0.148161	0.04354157	0.1039582	0.09421162	0.09266226	0.05864801	0.05535224	0.2862515	0.04891475	0.5157367	0.03677878	0.1886193	0.06064115	0.4350038	0.2219444	0.2806848	2.604874
CD6	0.3249022	0.4677654	0.735285	0.1802885	0.2543643	0.08854885	0.1534609	0.7589611	0.05787955	0.2546382	0.07425464	0.1175453	0.7031663	0.6004645	0.9690057	0.2545171	0.335796	0.5806388	0.09310811	0.3267676	1.812964	0.5369753	1.149421	1.494817	0.2280774	0.2156409	0.2084833	0.4570894	0.1225531	0.2706403	0.08433333	0.7903496	0.6132144	0.02815805	0.2689164	0.1942018	0.08171466	0.2528486	0.2147756	0.9255848	0.09246527	0.5693483	0.2072658	0.7150485	0.3180873	0.3094456	1.343031	0.5487724	0.1376576
C19orf38	0.6335403	0.466177	0.6107457	0.7626259	0.3919602	2.37902	0.469924	0.456219	0.3856109	0.3635306	0.6865317	0.1167387	0.6555855	0.3372766	0.7120515	2.52688	0.804282	0.8240931	0.9452407	0.3579896	1.696796	0.6759314	1.177731	0.9484687	0.2749608	0.7647217	0.7937019	2.994681	0.3265943	1.488262	0.4074985	0.3701405	0.4863593	0.2411966	0.2843812	0.5653713	1.659147	0.505366	1.245953	0.7408864	0.2964362	1.83406	0.2069684	0.432351	0.696721	1.408739	0.7285638	0.7553234	0.4707715
TMIGD2	0.07482383	0	0.01262304	0	0.02859223	0.07166503	0.03150003	0.0733386	0	0.03005416	0.03338685	0.1809589	0.05081178	0.03098185	0.0469687	0.07068205	0.05249401	0.01202299	0.06279581	0.01109853	0.2847774	0.04088874	0.25181	0.06918773	0.01794619	0.111568	0.892401	0.03011099	0.01446457	0	0.03062648	0.07403377	0.03015659	0	0.03526598	0	0.02571875	0.1044503	0.09656879	0	0.03446335	0.03180991	0	0.02978647	0	0.0408648	0.112936	0.09964605	0.01101512
KLHL6	0.3268168	0.276718	0.4848872	0.06790307	0.1471255	0.7946985	0.1488948	0.2607771	1.146109	0.084517	0.1298465	0.394115	0.1053945	0.2817686	0.3608404	0.1748039	0.3253952	0.2014243	0.2003877	0.4475761	0.2593733	0.171255	0.3902243	2.694128	0.1975748	0.3704879	0.1994465	0.3543215	0.09173881	3.595091	0.0971213	7.900761	0.4745474	0.1034019	0.1287145	0.1355303	0.1846599	0.9481517	0.4015718	3.362729	2.958353	0.4244328	0.3915982	0.3433738	1.299781	0.2408392	0.3803403	16.98731	0.2333104
APOBEC3G	3.151052	7.41071	4.317007	0.09117999	4.039038	0.08844031	2.758805	3.047292	0.3287864	0.1912412	4.764626	1.200332	3.268537	1.663181	5.649227	0.6514784	3.539513	1.738748	10.0913	0.5341619	0.5198351	4.073063	1.520749	2.987342	0.8471232	0.6163495	2.957701	0.8662772	5.037167	3.899042	2.997655	1.182016	1.17927	2.060928	0.1958445	0.4825322	0.8569521	3.231706	0.2066916	6.434855	2.416263	0.3717047	3.782312	2.655827	1.385166	1.928962	1.123687	4.339343	1.789248
PLEKHO1	8.956125	10.04613	3.901888	9.850469	7.027056	2.674894	3.300138	6.408544	9.205533	51.3896	3.473745	2.789838	10.12252	4.791352	12.18716	2.968829	9.929548	5.084633	4.530774	3.490385	10.94864	8.359222	5.382727	11.12683	4.546867	18.42287	9.306458	4.038292	8.455644	4.649927	6.761649	2.157514	8.197025	1.341614	2.091393	1.565478	7.035247	9.112836	6.808188	2.560939	7.6231	2.210525	9.528445	2.70835	7.865457	4.93522	5.85236	7.489649	6.451881
GBP3	4.409701	1.144352	3.084476	0.09721395	1.100052	3.904318	0.2775404	5.446303	0.4775043	0.2074276	13.50216	0.2657321	1.392821	2.088258	6.378526	0.1383923	1.267289	2.556495	0.7961101	2.431634	0.0789907	0.6304593	7.465747	1.55651	2.26639	0.4915014	2.829054	6.97744	2.226029	1.590829	1.596575	3.831155	0.3764135	0.980943	0.2485771	0.3431875	1.110353	0.07888206	0.2056216	2.14882	0.3070235	0.3503384	0.4098757	6.356942	4.368143	11.1616	0.6349409	3.447461	0.3267418
ARL11	0.2385784	0.3165398	0.120747	0.02599559	0.3159419	0.01575906	0.1039023	0.1693343	0.1937845	0.05452325	0.2037331	0.07162681	0.1452549	0.1737283	0.2788659	0.1632005	0.2839671	0.2458773	0.6559147	0.1061641	0.1252445	0.236024	0.2616362	0.4746864	0.2900565	0.1150016	0.4675082	0.1092527	0.06679563	0.399839	0.04545942	0.1416355	0.1840214	0.06577326	0.1163243	0.1126658	0.1696658	0.04429642	0.1114857	0.1367442	0.1515691	0.06820092	0.08995022	0.1637503	0.09499637	0.2527348	0.2501191	0.3746962	0.1489661
PIK3R5	0.9246515	0.4490541	2.835446	0.3498163	0.9013638	0.06024598	0.378676	0.8261486	0.415782	0.3335027	0.5136264	0.1460401	0.4072208	0.4453734	0.6917727	12.99507	1.043225	0.5680276	1.722713	0.4441126	0.5054026	1.209949	0.7387868	1.156289	0.2474212	0.121928	0.8781829	0.9467112	0.2042846	1.114518	0.1930986	0.7368895	0.7301221	0.2095394	0.1215516	0.2206469	0.436739	1.573005	0.66163	0.4841464	1.243864	0.3824013	0.6365049	0.555895	0.1037616	0.6441269	1.212531	0.6198871	0.4370711
GZMM	0.2498087	0.3088114	8.546723	0.6735857	0.4200184	0.1116559	0.7992673	1.035366	8.447824	0.5619015	0.1114661	21.33066	1.470226	0.9929929	1.003589	0.3933014	1.247835	0.690412	14.52187	0.533575	2.366348	0.7917705	2.169003	1.97729	0.3594935	3.594466	0.4030942	0.5629641	0.4056509	0.320847	0.1227004	1.660989	2.295539	0.0887649	0.6122472	0.5521785	0.6182298	4.08501	0.419129	0.8678572	5.476864	1.720462	0.8568928	1.763506	3.901041	0.4775127	1.228109	2.847747	2.662535
CD300A	6.667826	1.885032	2.437582	0.2443895	1.450859	0.4265039	2.893417	1.270011	4.223919	1.567404	1.933373	0.4421164	0.8196599	1.106304	2.670221	2.446434	4.326062	4.61517	4.784599	1.324501	1.271108	2.487865	2.56144	4.043922	0.6239607	0.7600826	4.174391	1.730706	1.087374	2.031872	0.5683914	1.161795	1.431057	0.3747557	0.3645289	1.098047	1.039206	0.6379791	2.302641	1.742505	2.202164	1.599188	0.7235416	1.460143	0.3576182	2.184007	1.917822	2.237903	1.221391
CCBE1	0.08614353	0.09096016	0.07508572	0.02722007	0.00822945	0.004583714	0.05137613	0.09046458	0.03408091	0.01730045	0.04484407	0.02083352	0.1754965	0.04458617	0.01982726	0.03842716	0.07050815	0.0115349	0.03413971	0.02342554	0.02428592	0.08630341	0.08213975	0.02389643	0.0241047	0.005351937	0.05036312	0.91288	0.6411345	0.0984866	0.02056821	0.1164864	0.06365118	0.03188491	0.02368402	0.02069698	0.0148048	0.01431572	0.06485394	0.01289958	0.006612854	0.02441485	0.04924821	0.06477511	0.007894526	0.01568234	0.1826493	0.08412872	0.02747667
AC136428.1	0	0.125427	0	0.05699664	0	0	0	0	0	0	0	0	0.1224918	0.0560159	0.1019046	0	0	0	0	0	0.2288374	0	0.8650286	0.1501116	0	0.05042935	0	0	0	0.1184685	0	0	0	0	0.1275234	0	0	0	0.0872993	0.04051601	0	0.1150261	0	0.1436123	0	0	2.975354	0	0.07966236
LY75	0.09301809	0.1675069	0.148475	0.02713138	0.1066343	0.04283231	0.04066575	0.2705095	0.09015079	0.0431102	0.1113458	0.03114846	0.09718036	0.1377668	0.2950924	0.07942023	0.09638182	0.1793581	0.2777324	0.05253572	0.1111999	0.1583591	0.3648125	0.2798682	0.2702943	0.05201136	0.08471085	0.1151779	0.02904752	0.1127861	0.01976901	0.1380539	0.1600514	0.05482226	0.07587917	0.05415254	0.07747196	0.01284217	0.01038899	0.191256	0.04119567	0.07985019	0.1242533	0.5625618	0.04131122	0.1465429	0.2476246	0.2115423	0.05372094
RARRES1	9.523005	2.740771	0.09261792	0.4892891	3.864925	0.08089559	1.297841	3.701659	1.094995	0.228995	2.562724	0.5106667	2.686192	2.552982	2.385825	1.489339	5.558148	1.553944	3.313827	0.7830022	0.3393159	0.819256	4.12153	0.398306	0.5773439	0.6926594	3.19239	2.82678	0.8735283	2.268209	1.20135	0.8106234	2.519019	0.6471283	0.5971243	0.04058557	0.4209547	0.8337474	0.872056	1.397567	0.5122133	0.6822344	1.765473	3.894665	0.8011267	1.320421	0.5827765	1.585977	5.470909
CAMK1D	1.912909	0.704421	0.2763528	0.4222643	0.5188893	0.0928979	0.1066191	0.929547	0.2577886	0.07791718	0.4195628	0.1598574	0.3830001	0.3882243	0.5790798	0.1611898	0.5852034	0.3965555	0.5532247	0.29413	0.432955	0.6507619	1.83337	0.6696601	2.171239	0.1385973	4.827565	0.2732258	0.09791734	1.071152	0.1367461	0.5694128	0.6124314	0.1723226	0.2869858	0.1087501	0.1852149	0.04943058	0.3477226	0.2565937	0.1373316	0.4077637	0.1594205	0.48765	0.1066653	0.1927599	1.422139	0.9099247	0.1380272
VOPP1	9.118854	6.83051	8.149272	4.290612	5.139395	0.148937	1.971347	4.104114	1.14113	0.5868854	2.260275	1.243178	1.279142	5.783955	2.06864	2.197868	3.408705	1.091868	1.534045	0.7676854	1.034781	6.512729	13.75643	10.26162	1.047115	5.433509	12.53259	1.036666	0.6363819	3.499415	3.325365	1.121725	4.554994	2.850046	0.481232	0.6640402	0.6232434	1.660517	3.743112	1.067624	8.970446	1.268536	8.20482	2.994721	0.4065504	0.8292377	3.662962	1.50979	0.8733529
FDCSP	0.1390278	0.9538509	0.1125815	5.377119	1.115653	1.171795	0.2107051	5.185975	0.03046346	0.1005168	0.3163787	0.1075949	61.89634	2.17601	10.01174	0.02626642	67.55834	3.619004	0.7000734	0.8166242	10.68855	0.4558445	4.547795	0.09255998	14.20507	10.38577	0	7.094242	0.8707878	0.8522338	0	0.1650718	0	0.1111522	5.032442	1.32276	88.36808	2.229099	0.8074414	0.5995797	0.0512282	0.8156489	26.68214	0.3984861	0.04586776	12.32337	55.68631	0.8442802	4.175237
PHOSPHO1	0.04638552	0.1413056	0.1140273	0.5779099	0.05317553	0.02538702	0.00836906	0.1614464	0.03629962	0.03193967	0.05765733	0.1025662	0.07199939	0.08231389	0.08984766	0.02503881	0.05578732	0.1022182	0.2224514	0.02948704	0.05884734	0.08690795	0.2809881	0.176468	0.05721622	0.0370523	0.1324953	0.02666672	0.007686017	0.1566777	0.04882183	0.07081057	0.1442183	0.02648931	0.04684807	0.01910512	0.1503274	0.0158576	0.192426	0.06549093	0.06714669	0.07606252	0.08523828	0.02110345	0.06558606	0.09771419	0.2486155	0.08471802	0.07023705
BANK1	0.07428392	0.04274807	0.002592819	0	0.008809423	0.1030418	0	0.08177608	0	0.01543309	0.02057334	0.002477975	0.02087385	0.2322782	0.2006689	0.01451835	0.03881686	0.03457391	0.01719798	0.03191549	0.1787326	0.004199348	0.1370651	0.150641	0.09215531	0.1546861	0.02426061	0.04123272	0.01782646	0.02916079	0.01572697	0.06995131	0.03097137	0.0136528	0.0181094	0.036926	0.005282725	0.04290895	0	0.1864172	0.009438529	0.04247017	0.01647468	0.1855869	0.02112724	0.03567356	0.04308103	0.122806	0.08145165
WIF1	0	0.8749875	0.5180033	0	0.0380948	0	0.008393799	0.2065922	0.01456277	0.2963153	0.2935871	0.0321467	0	0.1898816	0.005006292	0	0.005595223	0	0.80877	0	0.01686323	0.05447803	0.00670997	2.131251	0	0	6.693307	0.01069822	0.007708738	0.04656026	0	0.0631288	0	0	0	0.0862272	0.01370653	0.007952238	0.01286632	0	0.006122289	0.08476375	0.1025883	0.05820604	0	0	0.04299146	0	0.02935195
DPEP1	0.03450043	0.1599343	0.01164069	0.3779229	0.02636711	0.01652197	0.09440801	0.2463708	0.05669743	0.04157291	0.2347631	0.08900067	0.02342874	0.07142692	0.07363292	1.184129	0.2275214	0.02771832	0.03378018	0.02046963	0.02917948	0.9520937	0.06966405	1.256926	0.04137393	0.08359444	0.02420448	0.0786751	0.006669452	0.2064506	0.120033	0.0477906	0.9941979	0.007661932	0.1544771	0.01657825	0.2727484	0.1788832	0.111317	0.056829	0.4396416	0.02933439	0.007396453	0.03662455	0.09485258	0	0.8852502	0.03675654	0.06094738
GPBAR1	0.3916948	0.1355065	0.1716115	0.08128161	0.1139335	0.02239754	0.0886026	0.2210199	0.1473155	0.09158035	0.1173873	0.05655526	0.2937847	0.1234555	0.1541313	0.06627099	0.2854645	0.135272	0.1030346	0.2029151	0.1260858	0.4504597	0.171169	0.09730488	0.1682622	0.08499182	0.13535	0.1035168	0.06102846	0.1535866	0.09332429	0.2082406	0.2756774	0.01558002	0.04133141	0.1095599	0.2411372	0.01399027	0.2716266	0.2206106	0.07539604	0.119299	0.1278416	0.1210195	0.08679434	0.4023027	0.4764961	0.3737097	0.06713004
NLRC5	5.161274	2.369061	1.548527	2.821729	1.487209	1.240105	1.060744	3.355113	0.3619411	0.4486116	2.378681	0.4166935	4.305682	1.876668	5.910222	2.390978	3.785721	2.318949	1.032246	5.412107	1.068747	3.149589	3.237879	2.178291	3.291342	0.4035488	0.3035325	3.724535	2.36395	0.9179732	1.009484	2.941865	3.576543	3.298154	1.401357	0.8462416	2.015136	0.6567858	3.47328	1.881387	0.2305848	0.6692846	2.196678	3.960571	4.334544	2.500292	3.067429	3.181906	0.8843899
KLRB1	0.2391124	0.1713072	0.04400631	0.06868724	0.1245974	0.1249189	0.2470838	0.4839508	0.03572304	0.2488393	0.05819641	0.04205712	0.2804707	0.4185331	0.4339155	0.1745411	0.5673123	0.2619649	0.2097964	0.1450933	0.9652101	0.7483656	0.7352051	0.675364	0.3753827	0.1823188	0.8921472	0.1574589	0.06303277	0.3616781	0.2535779	0.3355243	0.446809	0.3041332	0.2612556	0.1253444	0.2017359	0.1690619	0.06312318	0.4394364	0.09010927	0.2356526	0.2376724	0.3547908	0.03585794	1.00614	1.110842	0.642662	0.1632033
GP1BA	0.1699018	0.08167884	1.305761	0.2226994	0.1659173	0.1024591	0.3178971	0.417645	0.08273003	0.06824374	0.2821863	0.07304923	0.2307558	0.101617	0.8484714	0.5825452	0.2595861	0.8857494	0.3168665	0.302416	3.121443	0.2785372	0.2858914	0.2164544	0.163001	0.4222274	0.2979952	0.4051721	0.1532747	0.2975687	0.3631705	0.2092009	0.4412918	0.3940917	0.09787331	0.20864	0.2984856	0.2334098	0.06091055	0.2091896	0.1159343	0.2086659	0.8580063	0.7164393	0.3010289	0.4278713	0.2198082	0.08044994	1.711929
CYBB	7.685725	5.95134	2.409532	0.2428575	4.466575	0.1908475	1.379627	6.654296	6.989708	1.2477	4.291535	0.6987586	2.353502	2.510546	8.735048	1.78146	8.986766	5.718608	11.69105	2.94187	1.376814	2.146664	7.752411	13.06861	1.315975	0.990812	11.84759	4.275689	1.031782	9.541032	1.319521	3.388259	5.967207	0.7870534	0.4729293	6.114244	1.805209	0.2937672	0.6199573	6.54095	3.402326	2.123835	1.57449	6.728275	0.7043495	7.756694	5.003875	4.242006	2.6369
DOK2	2.669258	1.85444	1.361747	2.600062	1.011837	0.1908907	1.402414	3.623913	3.127169	1.166498	0.6574536	0.5852996	2.687562	1.936387	1.731856	1.707899	4.362563	2.13424	5.041879	1.463349	3.774678	1.692047	2.939252	3.25407	0.8092261	1.026857	2.913878	2.526464	1.758555	2.985753	0.8740527	2.222728	3.56306	0.8251703	1.24801	1.333946	0.8220694	0.2725413	1.460674	2.647669	1.822853	2.342194	1.107886	2.816597	0.6810252	3.749479	3.103381	3.162318	1.370618
IL10	0.660389	1.460609	0.1771821	0.1407915	0.3374837	0.04572359	0.08039036	0.153743	0.2963796	0.1629884	0.2343156	0.007697005	0.2161256	0.1087184	0.2756953	1.007154	0.4956836	0.1227341	0.4941334	0.1699455	0.09084659	0.1956582	0.1044286	0.5208877	0.1030499	0.0177956	0.142342	0.2945742	4.152897	0.2996052	0.07816099	0.2172805	0.2501259	0.1590296	0.05625084	0.1261682	0.06563612	0.1713631	2.156443	0.1501223	0.06596473	0.09132886	0.2149272	0.1773735	0.0524998	1.101563	0.1338169	0.4704624	0.07730632
CCL14	0.08665739	0.04463549	0	0.006084988	0.005519027	0.009222114	0.006080305	0.1779638	0.01582348	0.02900608	0.003222255	0.009314577	0.3661639	0.08970426	0.05077045	0.009095621	0.2512904	0.01856593	0.01616158	0.0985457	0.3786772	0.1657439	0.08262972	0.005341995	0.06235326	0.04307089	0.01519906	0.007749582	0.05025654	0.1222616	0.1359688	0.4287119	0.1804506	0.09622533	0.07487952	0.03470073	0.1092162	0.05760447	0.2236828	0.1427418	0.0266092	0.03684072	0.01857824	0.1609872	0.01588324	0.03549575	1.177174	0.3231349	0.03827156
COL25A1	0.08752502	0.06579591	5.9119	0.06876778	0.01084726	0.4848547	0.08365286	1.013553	6.279594	2.092245	0.01108295	0.9817205	0.1060227	0.2997225	2.717379	0.09608779	1.232742	0.513141	0.0178675	1.496845	0.02100743	0.06592718	0.01910622	0.3044801	0.07148803	0.06084419	0.1742573	0.09519534	0.02195015	0.5344527	7.107925	0.3061457	0.7179063	0.06619342	0.5385098	0.2284761	0.3268635	1.007636	0.02747704	0.4271994	0.2876418	0.1629176	0.2951566	1.114965	0.1912064	0.2964986	0.05814735	0.1852371	2.453009
MFAP4	2.925269	2.779949	0.229479	3.604931	1.777342	0.9385943	0.6373047	19.95573	0.1762691	0.6344892	1.39501	0.3466585	10.90593	6.876862	4.230745	1.865257	4.808481	1.374878	0.1779895	4.731697	9.05524	3.380959	2.207655	1.704101	5.304199	1.766527	0.5618121	2.348518	1.560776	12.29606	2.667108	16.05513	1.582787	3.040363	1.220183	0.2424762	0.5278797	3.237655	7.475286	0.2562562	1.461884	1.604272	1.872014	6.468877	0.989226	0.6590208	60.62812	8.964014	5.277502
TYROBP	27.69323	33.1402	23.81639	15.43974	36.48123	2.592583	32.6308	24.05307	34.54167	12.16885	20.46319	10.81002	43.85727	12.69535	25.5658	29.20907	47.87053	36.73641	64.96264	15.56603	27.49461	69.55121	36.43832	57.31786	14.78244	7.897615	36.92193	20.68288	22.8229	40.72252	10.52558	21.46741	28.00822	5.780239	6.42805	19.56063	29.20062	9.093643	49.44663	29.19998	20.4117	40.29902	15.95868	18.0009	10.73366	51.71352	40.45213	38.18353	13.7938
GSG1L	0	0	0.7761926	1.442377	0.03806996	0.008674589	0.6138728	10.34316	0.01323025	0	0.002020631	0.5928658	0.02870204	0.02250092	0.004548206	0.008555606	0.3888685	0.00291061	0	0.4889995	0.517057	5.241328	0.009143991	0.02344924	0.00434454	0	1.648884	0	0.003501686	0.3833429	0.5931419	0.1613036	2.252211	0.04827326	0	0.01740828	5.777892	0.06863363	1.355927	0.005424933	0.4282807	0.2117712	1.592188	0	0.2788844	0.03215173	0.08592684	0.1399135	0.01066647
FAM166B	0.02294161	0.0850807	0.01161099	0.1594826	0.07889955	0.08789239	0.05794903	0.009636954	0.1633747	0.2764457	0.2610355	0.0110967	0.1402138	0.2707299	0.07776538	0.02167171	0.04828531	0.02211809	0.2214178	0.02041741	0	0.8274308	0.1389727	0.1909218	0.1320588	0.08979513	0.04828546	0.07385826	0.02660975	0.0703155	0.1831115	0.08171774	0.1941715	0.2292716	0.1297541	0.1322877	0.1182838	0.01372515	0.0888264	0.04122475	0.084534	1.199642	0.01475517	0.06392946	0.09461061	0.01879423	0.0593608	0.1466511	0.01013198
TRIM69	2.347527	6.189311	8.597023	2.505533	4.139951	1.781493	3.31025	5.36725	1.660027	1.111446	7.412709	2.182231	4.34879	2.981491	16.44587	3.84948	3.888328	4.493765	4.523383	6.810423	1.122754	6.761396	4.342307	3.324846	3.534715	1.027687	3.828993	5.230735	3.790745	4.084719	4.807861	2.349631	1.486979	6.387408	2.041544	1.775318	4.718798	6.560836	0.670843	5.84223	0.6603323	1.100551	2.104162	6.543009	6.789408	9.875932	3.663398	2.806885	2.360108
RHCG	0.03018402	0.7052202	1.90039	35.53365	0.07612531	1.902262	2.127176	0.4716674	0.1719602	0.02909732	0.008080975	0.1401581	0.04919406	0.05999094	2.38735	0.0912423	0.07115184	0.02910052	1.798565	0.209531	0.04595181	0.7719456	0.2011292	2.18371	43.828	0.03375498	0.03176431	0.02429362	0.9592781	3.74811	0.5337254	2.264985	0.2043754	0.410244	14.82669	0.06091728	4.755887	9.224035	0.1402414	0.01084779	2.774949	1.52446	0.2640196	2.504112	0.6174113	0	42.83803	2.932797	0.1226409
FOXL2NB	0	0.009584853	0.01395251	0	0.09086031	0	0.1001007	0.07816758	0.007550829	0.1785548	0.004612897	0.01333451	0.01404083	0.008561221	0	0.009765793	0.01450568	0	0	0.01533429	0.01311543	0.09039035	0.03827048	0.04588478	0.004959074	0.6011771	0.02538502	0.6157227	0	0.1327788	0.1015562	0.05319019	0.070832	0.00459179	0.02923516	0.119224	0	0	0.02668487	0	0.1111047	0.0219751	0.01329807	0.005487267	0.01136902	0	0.03120764	0.04405634	0
MSR1	6.732746	3.638496	1.765953	0.06620424	1.457285	0.1061245	1.834481	1.48941	4.242158	0.5753341	2.410905	0.2650481	1.411854	1.088589	3.004698	0.5899521	4.289293	2.557969	4.066227	1.441513	0.3041425	1.215398	1.216301	3.400051	0.6349119	0.416791	2.79424	2.76942	0.7243766	4.036462	0.6258708	0.8539358	2.233668	0.7757981	0.06551653	1.097774	0.8060253	0.3712185	0.8151175	1.317714	1.839107	0.6115142	0.9095848	2.450858	0.3821726	2.678582	1.238013	2.359887	1.320354
PSMB9	4.503143	7.30517	11.68324	4.798126	5.455969	1.501466	5.29911	11.07851	1.717497	1.426017	11.24676	1.144824	17.72885	9.405675	34.26421	8.44968	11.80895	5.576278	4.60476	15.93495	4.166095	9.6669	44.68323	14.6946	15.401	1.546861	0.8679909	15.46639	20.441	5.213052	1.170087	12.40875	8.91356	8.696836	8.20718	2.710368	7.17394	2.623576	15.75937	6.862914	1.075992	4.815464	9.436699	11.47376	19.30184	5.539894	9.457942	22.93197	5.090728
PLCB2	1.040631	0.7464414	1.664552	2.917468	1.740349	0.4368252	4.867718	2.201851	2.193411	5.939529	0.6305799	13.3045	10.33262	0.9069926	1.49033	0.7564871	1.517833	2.049904	3.65872	0.9566237	1.233278	2.092146	1.562979	8.964331	0.422148	2.830342	10.25261	1.144311	0.6357957	1.41381	4.935184	0.716937	3.852363	12.55389	1.359391	0.5309145	1.028911	0.466289	0.7171251	11.63335	4.144138	2.471457	1.231171	0.818297	6.205951	16.50986	1.382315	1.10526	0.4293259
IRF1	1.22691	2.821354	2.996503	2.777561	1.552248	1.051418	2.021038	5.794648	0.9396057	1.276599	3.344156	1.161518	5.725349	4.000651	11.80626	1.448745	3.820759	6.748963	2.215173	4.398196	2.063424	2.894691	20.50989	6.943545	6.118672	1.13511	2.125718	2.408604	2.888293	2.01276	0.8276256	4.185749	5.643497	0.9518695	2.376793	3.560623	1.677163	0.4780764	1.09775	4.757481	1.254759	3.02921	4.140188	4.445569	7.356602	1.661406	4.644414	3.450597	1.263735
ABCG1	1.175011	2.41719	5.88179	0.3477251	1.509124	0.1108168	0.6721841	1.019562	1.270427	0.3934734	0.5902643	2.624087	1.658722	0.5716989	2.24664	0.4809059	1.09745	0.6568938	2.095249	0.796309	0.779593	6.12458	0.8021182	11.30629	1.639128	0.2760309	1.301467	0.5856353	0.3310286	1.258626	1.351288	0.7662501	1.448689	0.387141	5.286002	2.272069	0.3393648	0.4399312	0.9855507	2.788284	2.055857	1.062465	1.03519	3.510741	0.496235	0.5307951	11.20989	1.397031	4.221877
PTGER4	2.713713	0.8362117	0.4021783	0.06528496	0.2915094	0.2511623	0.2408666	2.894064	0.5658928	0.2920512	0.5797309	0.0691856	0.4964614	0.6662936	1.155262	0.1688982	1.970197	1.536071	0.546862	0.4066472	0.312521	0.7230216	1.480212	1.595961	0.4802927	0.2088343	0.664818	0.8058587	0.2258168	3.597682	0.282976	1.877576	1.013653	0.232949	0.1853934	0.4123929	0.2458248	0.123606	0.3999767	0.8567587	0.2086246	0.2381688	0.4446443	0.9711596	0.2359509	0.3971035	0.9766583	0.5587625	0.4141196
VMO1	1.019145	1.344657	1.051438	0.668841	1.730026	0.09385769	2.475282	0.9220753	4.509199	1.511466	1.57413	2.711244	1.943165	0.8034061	1.505853	1.388555	1.616999	1.851749	3.750231	1.081436	0.9199804	3.984183	1.207026	3.022857	0.902539	0.7013637	2.062505	0.1104195	1.568551	2.351322	2.238174	0.6050302	1.564012	0.2089236	0.8867878	3.24912	4.405753	0.2110562	3.035363	0.8980629	2.022079	1.22482	2.142899	0.2652714	0.7112644	4.656195	2.484874	0.8143428	0.6059002
CD1B	0.03384504	0	0	0.22815	0	0.01080541	0	0.2748639	0	0	0	0	0.04596736	0.1681682	0.01699627	0.0213144	0.07598273	0.2066575	0.01893627	0.01004039	0.07156294	0.03699039	0.4214342	0	0.1623519	0.08831463	0	0.009080066	0	0.03951781	0.01385327	0.1071606	0.02728145	0.01503277	0.0319037	0.01626332	0	0.02699771	0	0.1317714	0	0.1151086	0	0.1077864	0	0.009242182	0.2189329	0.1081749	0.0597896
HLA-DMB	3.282824	5.181415	1.187499	0.4572342	3.375794	0.3076234	1.16569	4.658199	2.411332	1.197737	2.050139	0.7228042	4.949958	4.103095	6.565399	2.427231	4.636609	3.275805	3.461616	1.681965	3.289789	2.53851	17.22383	8.080615	2.452124	0.4915102	4.699954	4.000008	1.176431	5.684453	1.046182	3.881736	3.703566	1.162286	2.337623	1.135585	1.345696	1.116504	2.618041	3.70285	1.149217	2.802757	1.709115	4.236841	1.388684	6.170839	7.391982	4.387183	1.717105
MMP25	1.23203	0.7426519	0.06177521	0.260339	0.1617893	0.02922646	0.0529912	0.44543	0.04178943	0.1286953	0.07914204	0.06272891	0.2124013	0.2179542	0.1264216	0.1549375	0.2376302	0.1323869	0.07362704	0.2206525	0.5081038	0.4439788	0.4274605	0.1481348	0.6147809	0.07678071	1.376814	0.3469065	0.06193894	0.1002073	0.1967191	0.2762612	0.2398202	0.1728076	0.1887661	0.04398902	0.2202612	0.05476752	0.598125	0.1747805	0.03513713	0.1313489	0.09322292	0.4403478	0.3523569	0.09686819	0.4984092	0.5303218	0.1718263
SCEL	0	0.02428999	0.0795567	0	0.004290535	0.3046971	2.76995	0.5596905	0.01640173	0.004509911	0.03757509	0.003620613	0.01016638	8.149907	0	0.007071007	0.1102811	0.01082498	0.06910276	0.1299042	0.004748172	0	0.05290105	7.836539	6.323153	0.02092728	0	0.0421721	0.004341092	0.6882725	0.004595792	0.688787	16.70281	0.06981924	1.005479	1.273296	0.02315605	0	0.02898212	0.03698953	0.003447701	0.138428	0.1299858	0.008939482	0.09878202	0.009198224	0.3776787	3.343453	0.02975261
TNFRSF13C	0.1835562	0.240476	0.4927724	0.3631368	0.05031914	1.708386	0.6904368	0.7308252	0.6513959	0.6731706	0.1522344	0.6639565	0.7262236	0.4659375	0.4178071	0.1884735	0.1679702	0.827129	0.5525681	0.1491548	2.298324	0.2224207	0.354526	1.075939	1.820346	0.6515155	1.117005	0.4110894	0.2221618	0.1956853	0.5487917	0.2463688	1.172414	0.8932756	0.4288071	0.6442651	0.4114739	0.2626013	0.5021259	0.6309978	0.669006	0.7837466	1.190829	0.2287456	0.3159572	0.7126369	0.3665349	0.337978	0.4793477
CX3CR1	0.4607278	0.5189807	0.06101887	0.00544236	0.3405957	0.0371168	0.1087634	0.4485679	0.08963175	0.01556567	0.4438213	0.09163964	0.2280761	0.5402201	1.699581	0.06101282	0.6235053	0.6725109	0.1879121	0.1264595	0.1584174	0.03529521	1.265051	0.5398952	0.1920905	0.04333751	6.452576	0.1455543	0.03496034	2.202077	0.2220692	0.4243361	0.1822184	0.0286877	0.08523656	0.1489729	0.195364	0.03606465	0.02500749	0.5300115	0.1150287	0.1537668	0.1218523	0.1576985	0.03551457	0.155208	1.219974	0.7225225	0.07986942
SLC43A2	1.044646	7.008136	0.9417582	0.913381	2.623072	0.193287	0.3785646	1.149405	0.4291884	1.482303	1.020978	0.228241	1.064106	0.5456031	3.555576	0.6560116	1.340439	1.087261	3.848093	0.7950045	0.8019557	0.6689816	4.464439	1.886911	2.848628	0.4513632	1.118077	0.6258105	0.5438767	1.949157	1.071401	1.034203	1.119553	0.2016794	0.5539079	0.5326368	0.5630869	0.2485693	1.628799	1.074572	2.008009	1.739225	1.234955	0.8671646	0.3647192	2.372886	3.436333	1.640982	0.7418454
IGLL5	1.241464	1.091989	0.2771044	11.04833	1.393999	2.640309	0.04824397	0.2888279	0.04185029	0.3452217	1.704458	0.0739062	0.5360999	1.202076	3.237078	1.274984	0.3001502	0.7672435	0.01602919	0.03399598	13.58532	0.2087443	9.178718	29.38048	1.694942	7.632295	1.36676	6.876497	0.5464472	10.56496	0.01563536	0.3477191	38.38092	0.1187661	4.383952	0.2753317	1.1423	0.4418253	2.292454	2.436763	0.0351883	8.615069	0.02456807	27.09802	0.2625521	0.7406084	22.30458	10.21491	1.113436
FLT3	0.1664991	0.007016754	0	0.0621769	0.004337989	0.0181216	0.009558315	0.2352538	0	0.06839689	0.01266356	0.003660658	0.04625472	0.07050811	0.1026151	0.01072382	0.07008626	0.09120587	0	0.02357403	0.0816117	0.03722163	0.252149	0.03359073	0.05990117	0.01269525	0.0278753	0.03350171	0.01316732	0.06296103	0.02787974	0.1572528	0.03202733	0.0100845	0.01605157	0.03818498	0.03902027	0.004527747	0.007325668	0.1189957	0.003485833	0.01447852	0.009735077	0.0813452	0.01248432	0.08679962	0.2007192	0.1088512	0.04345133
TNFRSF18	0.2642137	0.6709887	0.3488383	1.306762	10.0217	0.0880207	0.2321345	1.090566	0.05034254	0.415274	1.007223	0.06667742	0.9361235	0.4566318	0.6836037	0.2495885	0.5222426	0.6645113	0.3085092	0.1840249	0.874426	1.581947	1.704901	0.4843747	3.07485	0.256932	0.991297	0.3143558	0.532972	0.4627478	0.2115909	0.7501728	0.6389235	0.04592126	0.9908195	0.1159207	0.3079867	0.08247109	0.2668682	0.309637	0.05291088	0.4395341	0.3398643	0.3658445	0.1705477	0.3764334	1.426739	1.670591	0.1116145
HAMP	0.3712273	0.0678667	0.04233962	0.1321716	0.449544	0.02503911	0.2641398	0.02196329	0.4124408	0.03150195	0.4024446	0.05058032	0.007101269	0.0779384	0.4765591	0.3259828	0.448986	0.4688006	0.6318802	0.09771867	0.006633243	10.08031	2.201263	2.610745	0.03009713	0.07016549	1.41409	0.05049844	0.06064549	0.06868025	0.0385222	0.05587213	0.03793118	0.03483506	0.007392967	0	0.56072	0.02502445	0.7490338	0.5825153	0.1059624	0.466792	0.1345122	0.05827988	0.3536236	0.4711671	0.1082299	0.1587583	0.0369464
ALOX5	2.535792	1.80338	0.4996898	0.2559806	1.189881	0.1616466	0.8845849	1.215848	0.5870709	0.5490968	0.9488668	0.2163292	1.105989	1.666691	2.021372	1.044263	1.85777	2.668497	3.339194	0.803581	0.8029247	0.9822287	3.058566	2.621788	1.117225	0.2972628	1.238813	0.618053	0.3964069	2.239087	0.4973805	1.087102	1.061124	0.2642422	0.2326704	0.3041198	0.3828715	0.2877644	1.42127	0.4586999	0.2254316	1.759668	0.4179075	1.222784	0.3410446	0.7189575	3.542662	2.21164	0.9428884
LYL1	1.760995	1.108736	1.389239	3.750046	1.00071	1.227535	0.7392356	0.9792431	0.6246816	0.6080211	0.7159707	2.123352	2.158727	1.12822	1.163065	2.650188	1.856373	1.118882	1.634597	1.122663	1.715583	1.373175	0.9424507	1.455715	0.8205303	1.0947	2.277993	0.2761574	0.7140184	2.054682	1.387903	0.7548739	1.024957	0.3429003	2.425766	0.2909565	1.30078	1.400695	1.006139	2.466242	0.2417038	0.746508	0.8307931	0.8235606	0.8323549	0.9879416	2.767862	1.822395	1.083028
CHRNA1	0.09531353	2.578306	0.9818094	0.2834603	0.006427395	0.5047785	0.1487021	0.2637786	0.01842784	0.88504	0.7280046	0.05966207	0.02284448	0.1253623	0.2322834	0.5667071	0.03776128	0.04864876	0.2870293	0.1347243	0.06401658	0.9835002	0.2434043	0.1119821	0.1775055	0.006269984	0.2832105	0.3880782	0.02601253	2.415627	0.1583477	78.99164	0.02711622	0.7172027	2.655753	0	0.1734435	2.576083	0.2822066	0.02014975	0.005164795	0.2717271	0.5048402	3.334535	0.06474102	0.05511725	0.4859888	0.5196788	0.3318035
PRF1	0.6583355	2.775464	0.326904	0.3689486	0.6336666	0.1844041	1.004023	3.188075	0.2721755	0.6436145	0.5362384	0.414563	1.973839	1.226669	2.189461	3.0156	1.197369	1.658612	0.6671786	1.53108	2.072247	1.04873	2.77779	5.285757	0.536261	0.4653471	4.130674	2.764278	2.917517	0.4459789	0.3050561	1.688683	3.026286	0.2151691	0.5532472	0.6983473	0.5635796	0.1932137	2.921701	3.83914	0.9096746	0.8871627	0.5112951	1.676294	1.874858	1.760428	2.643524	1.865953	0.3291495
HCLS1	3.890452	14.41085	1.951796	1.409965	4.034851	0.4942631	7.407349	3.891543	2.60683	1.761252	2.558414	0.9027788	4.448716	3.327991	5.072026	1.917825	4.703529	3.390317	7.279599	1.952583	5.617782	3.054758	6.729437	7.618839	1.800997	1.6691	4.474611	2.59651	2.021484	4.513667	22.36089	2.843461	3.852091	0.8935094	1.354482	2.245124	2.555524	0.6840205	3.044951	4.292279	1.707942	2.581425	1.89602	2.903123	1.335524	5.123722	7.811686	5.180256	9.978864
SLC8A1	0.3812083	0.2176521	0.1031886	0.005444346	0.08641448	0.1602106	0.05530825	0.2141125	0.08415875	0.3166175	0.161929	0.05347596	0.04387679	0.3228235	0.2844484	0.07459844	0.249614	0.1868768	0.2548584	0.08369815	0.05191431	0.1141628	0.3276126	1.098506	0.04958983	0.03693061	0.4480072	0.09822724	0.06661542	0.1823161	0.02820955	0.0886487	0.2170058	0.04687367	0.01421128	0.05381541	0.02813084	0.07816859	0.05420266	0.462478	0.4186191	0.06775532	0.0369384	0.1514687	0.04381729	0.161734	0.1718246	0.08260413	0.07545976
OPCML	3.818781	0.2867084	0.1638615	0	0.01189615	0.01192685	0.002621194	0.02615436	0.03183337	0.2876013	0.06528773	0.002007738	0.002818782	0.0103123	0.01563352	0.02352651	0.0139781	0.02601201	0.1358602	0.001847071	0.005266006	0.02041471	0.8486258	0.02533203	0.01792016	0.01392576	1.526675	0.003340813	0.00962906	0.02726198	0.01019402	0.007392638	0.005018807	0.00276549	0	0.008975604	0.0214012	0.007449914	0.06428581	0.003729418	0.005735559	0.005293962	0.0667417	0.001652403	0	0.00170023	0.02416547	0	0.1008255
RARRES2	5.513606	10.09469	2.794641	4.742559	6.517927	0.4315695	8.743184	3.503356	28.56965	1.362341	11.45476	2.417244	23.03273	6.960901	5.64666	3.838589	11.89074	4.478447	1.299491	2.493581	3.42988	82.55986	6.44336	12.6268	3.383655	6.01015	15.38939	2.294643	2.613186	6.162727	9.577143	6.021192	8.400015	1.615651	4.15865	0.2480135	8.126937	4.901327	36.8274	2.281847	1.328253	5.840853	3.287952	5.687825	2.810994	0.9530369	19.80961	11.23335	2.91626
GPR34	3.069226	1.173059	0.7023206	0	1.712464	0.03909114	0.4226853	1.344135	3.5057	0.4426286	1.201961	0.2526917	2.305997	0.8821632	2.3181	0.2081968	2.769473	1.267041	4.021331	0.3341762	0.2174727	1.913648	1.384537	3.550565	0.352408	0.2829851	6.064684	1.070887	0.2651038	6.290465	0.8119034	1.3278	1.746939	0.6526154	0.0461677	1.141427	1.885472	0.01953413	0.3792629	1.745509	1.549015	0.1561623	0.6090028	1.858729	0.2289106	3.584318	0.6864363	0.9914162	1.110356
CXCL13	0.7148612	5.281841	0.3117036	0.6672311	0.3656249	0.3370744	0.1666794	1.570736	0.1807371	0.8083961	1.163034	0.1063919	4.675275	2.868906	8.889104	0.332451	0.4814629	3.721681	0.05537967	1.15496	1.43711	0.8293757	9.304792	3.233886	0.9021251	1.771054	0.05786832	3.94783	0.6633285	0.2118801	0.5131807	0.8748919	4.747229	0.1612004	2.145975	0.3012295	0.04536277	0.2631852	0.1490372	3.75488	0.1013108	0.7434094	0.3112299	2.784483	1.179228	0.9099771	3.68514	12.60169	0.8645677
SIGLEC14	1.685668	1.520807	0.9640805	0.1910838	0.3639536	0.05791948	0.6778255	0.3873852	0.364391	0.2277159	0.2883825	0.2193757	0.1745302	0.1784061	1.890407	0	1.578229	1.319075	0	1.042739	1.169961	0.3469848	0.7173802	1.43428	0.2175609	0.15216	0.8591194	1.022096	0.3945452	1.131938	0.1485134	0	0.8134313	0.2316649	0.0320646	0.3487006	0	0.09044621	0.5268148	1.365109	0.236752	0.5977269	0.2625315	0.5657235	0.037408	1.69056	0.7334566	0.4348818	0.4740523
HTRA4	0.1126822	0.09054293	0.01520791	0.6551485	0	0.3741405	0.1992395	0.2082686	0.01646045	0.01810423	0.005027948	0.05087004	0.1326361	0.09331527	0.09619728	0.4470682	0.1517841	0.1810622	0.03782735	0.06685605	0.1524854	0.6034554	0.1289339	0.2584021	0.02162109	0.05040528	0.02371634	0.06046153	0.03485306	0.1052551	0.03689796	0.04459695	0.0999126	0.03002965	0.1062188	0.1407806	0.06197052	0.3056089	0.2617729	0.5669534	0.04152052	0.1149712	0.2222502	0.09569584	0.04956783	0.06769512	0.1166249	0.03601527	0.02654145
FCGR3A	31.3285	21.12531	7.730304	0.2897873	13.68616	0.5332992	12.66499	6.062904	15.09525	5.308391	25.01307	2.962554	8.622586	7.967645	19.82807	9.952448	17.14207	26.69355	22.69146	7.428268	1.662107	7.776931	15.60262	39.70512	3.841455	1.8192	14.72936	12.43823	8.060254	20.11106	2.145022	4.148151	14.59997	2.771363	0.5866164	6.279741	2.420488	1.306341	3.27607	9.510104	7.04513	3.655161	4.227174	12.69533	3.403855	14.15395	7.323657	18.59038	3.220924
LBP	2.849042	0.1934599	0.02437065	0.02028743	0	0.03843331	0	0.04045457	0	0.1257187	0	0.09316477	0.06539976	0.1694759	0.06045334	0.06823107	0.2635033	0.01547477	0.06735365	0.04285469	0.01018157	2.815589	0.02430782	0.01781028	0.1270418	1.687287	0.03378259	0.06459302	0.07446932	0	0.009854822	0.06670212	0.009703625	0.03208165	0.3971693	0	0.01655128	0.1824514	4.925132	0.07931717	0.007392953	0.02047124	0.03097005	0.223639	0.01323873	0	2.107717	0.3847628	0.01417754
TACR1	0.1097031	0.002748934	0.06002367	0.03372766	0	0.01135911	0.003744634	0.3063854	0.006496729	0.007145508	0.01587574	0	0.1006727	0.02946428	0.02010062	0.01960579	0.1522643	0.01429259	0.01492997	0.02902595	0.07146857	0.01458221	0.08082303	0.01644968	0.09386925	0.006631441	0.02184126	0.02624974	0.02063409	0.1298214	0.04733025	0.7005536	0.01075479	0.05136006	0.1090003	0.008548355	0.01222949	0.01064293	0	0.03463096	0.01365635	0.01134442	0.03051107	0.1156704	0.01956379	0.01457367	1.572703	0.2842954	0.04452118
CA6	0	0.02192538	0.1256709	0	0.02710999	0.01132498	0.02240028	1.658946	0.03886323	0.02849613	0.02374204	0	0	0.1175029	0.008906762	0	0	0	45.345	0	0.0150008	0.00969226	0.03581339	0.02624039	2.339679	0	0.006221605	1.023042	0	0.01553175	0.007259694	0.02807832	0.1072247	0	0.2173455	0	0	0.1061095	0.01144532	0	0.01633837	0.007540216	0.5247342	0.9037541	0.019505	0.02905975	7.648668	2.097463	0.2611022
PLA2G2D	0.08805266	0.5007099	0.005941918	0.05935644	0.3230144	0.02248944	0.1631046	0.7101655	0	0.07780901	0.03928963	0.00567873	0.1036452	0.3718862	0.7163349	0.3493502	0.0988399	0.6508377	0.08375116	0.3395794	1.362846	0.13473	2.412125	3.211209	0.1774002	0.210069	0.01853254	1.880397	0.09532267	0.1644979	0.02162474	0.250914	1.760218	0.1095076	0.166004	0.1523208	0.04842531	0.06321451	0.0909137	2.826963	0.01081506	1.242805	0	0.976802	0.09683383	0.4183802	0.2885896	0.0375243	0.3111022
GIMAP6	2.517749	2.580426	0.9933527	0.4727677	1.028188	0.2735041	0.7213047	3.253946	2.476408	0.6300391	1.838593	1.050514	1.447566	1.463843	3.050826	0.6534854	2.800237	1.837978	2.335796	1.689495	1.790976	1.707745	2.582555	4.016531	0.6598217	0.8365886	2.61994	2.032886	0.8350417	2.944446	1.155666	2.89389	4.070307	1.441636	0.5516291	1.15379	1.094897	0.2021206	0.872056	3.212507	1.307857	1.031046	1.200263	2.430463	0.7032665	2.148258	5.718495	2.667397	1.264704
GIPC2	0.1624102	0.07712513	0.008019271	0.01502026	0.04541077	0.02655797	0.0100058	0.2129881	0.0824576	0.04295937	0.06097953	0.02299221	0.06456024	0.08365022	0.07758052	0.01122587	0.2234371	0.03055224	0.2559829	0.03172844	0.01005087	0.1233866	0.09598314	0.0615358	0.4902431	0.09302712	0.0500234	0.03825832	0.05513504	0.1630371	0.1070115	0.2586803	0.08621157	0.03694814	0.06721218	0.03426227	0.01633882	0.02843831	0.06901764	0.1210075	0.04378831	0.06062539	0.03566792	0.08199963	0.04574076	0.05516696	0.210116	0.2152335	0.1119644
APOL3	1.061465	2.054805	4.683789	0.3236088	1.177098	0.176254	0.6433511	3.914364	0.7567803	0.3631507	1.235251	0.5211633	2.709433	2.067263	9.805756	0.6273227	2.698845	2.303849	1.175094	1.587908	1.566563	1.263588	16.82086	5.164024	1.930518	0.5428185	0.4911599	1.590581	2.326254	1.013611	0.6877333	1.738465	3.12471	0.6147996	0.5882802	0.711262	0.5335257	0.1978505	0.5627779	2.324332	0.5061009	1.350382	1.303636	2.100041	2.402099	1.216966	3.226115	1.738938	0.930508
APOBEC3D	2.028309	3.159068	4.406648	3.689172	1.254766	0.09476492	0.9918733	1.865093	1.273696	0.3651256	2.458518	1.453672	1.965308	0.9294677	2.333715	1.577223	1.494147	1.38912	4.151843	1.183247	0.8080567	5.413605	2.921866	4.07584	0.6318327	0.7122923	2.082441	0.4130984	2.589312	2.328562	3.455015	1.02792	0.9271404	2.826307	0.1486437	0.4100658	0.5994035	1.220864	0.4190023	2.189075	1.589322	2.634211	2.219293	1.437647	0.7344608	1.296883	1.07204	0.7411787	1.256286
PRAM1	0.3011247	0.2326549	0.06350099	0.1374402	0.1294515	0.04806871	0.2482584	0.2670381	0.1191337	0.1360704	0.4702728	0.06473421	0.2101696	0.1922225	0.3276401	0.2291453	0.4718128	0.4636981	0.2281486	0.1488849	0.143259	0.246832	0.7516022	0.2784425	0.1263911	0.07951033	0.3080877	0.07405454	0.04850994	0.2929968	0.3903065	0.1787671	0.2073296	0.03343722	0.06504947	0.08440677	0.2760101	0.05004225	0.5910508	0.2254598	0.05008465	0.7094295	0.1452539	0.143183	0.1310821	0.3323428	0.3787544	0.1737755	0.1403777
GAPT	0.3990985	0.1827818	0.08274207	0.04254286	0.1708807	0.02302711	0.01821862	0.5049611	0.04741242	0.02317651	0.5342406	0.03256118	0.07836781	0.2568379	0.7461379	0.02271126	0.5019666	0.3105993	0.1573828	0.106984	0.3111119	0.07094628	0.6942123	0.1120448	0.09687542	0.08065923	0.7286634	0.08901128	0.03904065	0.3368613	0.1298982	0.1484385	0.05232486	0.01922155	0.0679891	0.06238497	0.1685824	0.05178066	0.009308724	0.1900898	0	0.06745879	0.241222	0.1952456	0.02379574	0.2402883	0.2612746	0.2766342	0.1444048
SEPTIN6	3.402118	6.189345	1.915715	24.81939	3.937684	2.611621	11.614	16.27067	3.180649	9.753873	1.214437	8.917833	1.639478	2.541911	10.34955	4.325534	3.891043	2.278988	2.438572	5.162946	5.882715	3.024209	2.350941	21.64906	1.900336	1.285113	31.29923	4.999743	6.959723	3.959106	4.935767	17.36957	6.484116	2.766992	0.4632295	2.492156	13.14394	2.020289	3.941986	0.9736169	7.317274	2.841264	4.227109	2.024491	0.4572821	7.915318	6.178324	3.080906	4.402937
TMIGD3	1.203325	1.297803	1.100844	0.2305785	1.918388	0.09408365	0.4430788	0.430316	0.7956219	0.3804672	0.9110606	0.4378028	0.705188	0.5360219	1.501022	0.6197258	1.083942	1.741886	2.967837	0.6057134	0.4895824	1.478111	1.126342	1.525967	0.1867988	0.1490847	2.912918	0.821669	0.3418102	2.024572	0.6763426	8.414171	0.3902475	0.2477591	0.05952608	0.2933271	2.64808	0.5331084	0.4142922	0.6966026	0.9727534	0.4877071	0.4918872	0.9915764	0.2893574	2.577994	1.012137	1.182967	0.9265322
TAP1	18.2578	30.9803	48.24322	42.98598	13.81305	8.24139	25.03451	49.7973	2.817225	3.616367	41.8834	8.413812	44.5052	32.90285	106.2849	19.42945	45.1895	20.22405	10.72108	76.0069	10.29268	31.61133	86.49519	29.42539	42.06074	3.271618	5.010539	64.70029	23.50569	15.89818	7.944567	32.11499	41.93986	22.11132	41.50168	15.94259	18.08606	6.585468	20.69098	26.43004	2.479599	13.75405	22.18537	40.61221	68.35075	29.10888	34.8152	33.92428	9.874688
TLR8	0.6652382	0.3553141	0.02927688	0	0.05388056	0.01038838	0.1004556	0.531549	0.05149325	0.1045578	0.1984266	0.02098508	0.2062353	0.2020973	0.1770201	0.1434425	0.5570081	0.2126243	0.339835	0.1640991	0.1009082	0.08890695	0.3540669	0.8103658	0.03121721	0.04851783	0.2320874	0.3404555	0.1006439	0.2532844	0.0355163	0.2833182	0.5245709	0.03372271	0.02556034	0.1459328	0.007456251	0.008651918	0.06299267	0.4905016	0.05328769	0.1337215	0.05580728	0.4749549	0.02981984	0.2191754	0.3741926	0.312	0.1596724
IL12RB1	0.2453333	0.7570658	4.992576	0.1434729	0.2140825	0.1052132	0.2034823	0.7690729	0.3610537	0.1544314	0.1642038	0.1239795	1.651103	0.3411392	2.51827	0.3839493	2.987146	1.037893	0.3626222	0.4562327	0.6224877	0.4922441	1.009249	1.076708	0.4637115	0.1924599	0.2581778	0.4391198	0.5563779	4.601428	0.3821896	0.2608579	0.9031822	0.06830849	0.1863895	0.3272719	0.1736883	0.2146845	0.4607689	0.8849892	0.23949	0.4763494	0.3202881	0.6967686	0.4167797	0.479957	1.293273	0.6144299	0.1520128
WDFY4	0.585229	0.3219305	0.4503959	0.05376955	0.1502596	0.05065627	0.1176211	0.5708755	0.1650163	0.1233059	0.1731479	0.04782737	0.2108124	0.3399176	0.553425	0.2541518	0.4220322	0.4422874	0.2943056	0.2322794	0.7774628	0.1583333	0.6465729	0.5383824	0.1158216	0.1272929	0.3726672	0.2803921	0.1053543	0.3846188	0.09459348	0.6074901	0.3072302	0.08273073	0.08778878	0.1027626	0.2110373	0.2380001	0.3383294	0.5857269	0.1027371	0.316742	0.1124014	0.3835581	0.03793271	0.3287261	0.8716688	0.4409818	0.2498295
PIM2	3.676557	7.76866	4.269616	7.197369	5.658859	6.032694	7.508586	3.682594	5.202047	2.67875	4.971103	3.352627	5.852722	5.367098	9.673701	6.079177	5.08193	5.055838	3.573493	4.2156	9.053788	3.709857	14.76701	20.91636	4.610006	5.067684	2.285436	7.707368	6.88916	5.076468	2.869748	2.098044	3.893979	4.936965	10.50179	5.316445	2.915375	5.074317	6.345087	4.260975	2.562412	6.201182	4.135338	6.875485	6.422117	7.373343	17.44786	5.848144	2.492226
ALDH2	1.230539	1.412598	0.1294745	26.50606	0.6756356	0.1240621	0.4335207	1.71123	0.7556818	0.1599859	0.4085544	0.7424379	0.9565892	0.8588125	1.966059	4.201551	0.7360827	0.7243082	0.6359432	0.4928158	0.8462981	4.24439	1.505552	4.25256	11.98578	0.3530833	0.6117003	0.3492462	0.1878014	1.365423	11.85564	1.105403	0.6930245	0.2006457	1.185902	0.2544156	0.5342726	8.351853	0.8212421	0.4655173	11.72783	1.852329	0.4727787	7.222897	0.2056593	0.5027148	2.725241	4.059814	0.6664511
PLCL2	1.945071	1.054796	0.8358291	0.05798239	0.3225488	1.669631	0.2047134	2.214784	0.455685	0.4274863	0.2947593	0.1715957	2.425747	0.6990122	3.577664	0.09533699	0.7775642	0.2476744	0.4132328	0.7838761	0.2793541	0.6267197	0.5557827	0.858557	0.7129791	0.4172524	2.046906	0.5316761	0.127702	1.363186	0.2478566	3.180926	0.8541886	0.8231797	0.08216164	0.2777501	1.330828	0.2598123	0.3078717	0.442393	0.5521815	0.1599212	0.3658571	1.65819	0.4439528	3.069128	1.752782	0.3518942	0.2215097
TREM1	0.7161874	0.9370277	0.5703843	0.3721963	36.94193	0.0452659	1.235108	0.08246508	0.2668596	0.8016735	3.394387	0.1899128	0.1283773	0.1174147	0.9091769	0.5941222	0.452974	0.7886179	7.444593	0.152067	0.00922433	0.08343986	0.1137827	0.3227162	0.4133054	0.09757364	0.5891741	0.02926009	0.4933592	0.178282	0.0624981	0.03021549	0.05714357	0.02906543	0.2313184	0.1834273	0.03748794	0.1609479	0.9853185	0.02613091	0.6731378	0.5842178	2.445752	0.06946735	0.1079466	0.059565	0.4562239	0.7494654	0.4431391
DOCK2	1.371118	0.9089873	2.86226	0.09876469	0.4842845	0.07951909	0.3824186	1.111912	0.5256967	0.2250985	0.4053251	0.2055154	0.3532069	0.7143396	1.090761	0.5005576	0.9682714	0.8322201	0.9211822	0.5280902	0.7806745	0.3182565	1.352247	1.761201	0.1757028	0.1870581	2.312757	1.869049	0.7052473	1.073465	0.6371804	1.158279	0.87689	0.2196311	0.1122137	0.4188973	0.2266203	0.2001422	0.3072746	0.9225612	0.347537	0.4733828	3.211728	0.8787647	0.227588	1.175259	1.461109	0.72974	0.3957872
ZNF831	0.05020612	0.09930304	0.02710384	0	0.03837026	0.02564618	0.008454494	0.1251328	0.005500527	0.03226572	0.0246425	0.00647583	0.0500049	0.1164159	0.1348867	0.01264721	0.04085869	0.03872312	0.3848369	0.06702312	0.116773	0.05761556	0.1182736	0.2395496	0.01685842	0.02245833	0.001761156	0.06600041	0.1222906	0.03370717	0.004110018	0.1271706	0.08498617	0.002229977	0.02129684	0.0361878	0.01035423	0	0.01295936	0.1819386	0.01233312	0.04909159	0.008610843	0.07461609	0.0276065	0.06992078	0.1039256	0.04011697	0.03843345
SEMA4A	0.8133001	0.8764421	0.5870056	1.319964	0.7756093	0.1241829	0.8008962	1.608176	0.462309	0.4573446	0.4907032	1.500575	3.006434	5.475982	0.9819891	1.117904	1.599624	0.7522867	0.9496502	0.6210122	1.109558	0.3439591	1.044842	2.045544	4.237187	0.3769889	0.786418	0.671661	0.5359259	1.178764	0.7728965	1.077615	1.852715	0.1256483	0.9199792	1.440897	0.3208757	1.382136	0.9812017	0.9065245	1.035852	4.585064	0.8187395	1.278168	1.042179	0.7531769	3.211485	3.059068	1.420093
SKAP1	0.1783	0.3251092	6.749916	0.08263221	7.664996	0.08538639	0.1125936	4.613685	0.1041832	0.1718808	0.09944817	0.080493	13.9566	3.122907	0.6357235	3.61564	0.2651899	0.3208793	9.038138	0.1533927	0.8294059	0.4482011	0.8040612	1.140897	0.1282936	0.1794546	0.2626889	0.406597	10.81608	0.2394126	6.728826	0.6844992	0.474283	0.02375835	0.2353018	0.09424497	0.1593436	1.955626	0.04602335	0.6621491	0.1861472	0.2425626	16.14635	11.60745	0.2254934	0.4041186	4.12905	4.99594	0.120742
FBP1	1.169967	1.224693	1.871904	1.228332	0.4326546	0.1807379	2.919512	2.592063	0.8993295	0.886814	1.326166	0.6115428	0.9098395	1.394722	4.363854	4.96451	2.422718	5.366951	5.083674	0.6549729	1.017455	5.877879	2.200484	1.455249	1.099817	1.445551	3.415646	0.4328546	3.359753	7.485818	2.826963	0.6721627	0.9240608	0.1760131	0.2668205	0.6528729	0.6226774	1.230556	2.484157	0.7120908	1.85131	12.83986	1.274358	1.449834	0.8871616	0.8888951	1.330529	2.925197	3.8503
ASGR2	0.0632046	0.1230595	0.09596556	0.07189817	0.0941936	0.006053632	0.02394761	0.14868	0	0.114242	0.08883717	0	0.163101	0.1020659	0.09045907	0.08358839	0.2128432	0.1096844	0.2280908	0.05625037	0.008018499	5.025456	0.427541	0.03506623	0.2364861	2.063918	0.07316508	0.01526107	0.05131728	0.1660462	0.03104467	0.09755808	0.06877883	0.01684394	0.2055482	0.01822276	0.1042797	0.00756261	1.211357	0.06246625	0.02911161	0.0483664	0.08943173	0.06038638	0.02085233	0.1605133	0.3107264	0.1717114	0.09490699
CCL4L2	0.4055591	1.984506	1.083305	0.6265142	0.4390964	0.1078994	0.682944	1.183062	3.381815	0.2986485	0.9425153	0.07628685	0.9945335	0.01399395	2.791884	0.3831099	1.536447	1.042669	1.23855	0.671743	0.4859313	2.400933	1.000895	3.437595	0.891657	0.3905477	0.4742137	2.402773	0.3528031	0.9766656	0.1245009	0.3611491	1.634543	0.1351012	0.2548642	0.812002	1.23137	0.229152	0.4579932	0.8907142	0.5915262	0.02873594	0.5216802	0.5650687	0.6875895	0.2676396	0.6850075	1.56629	0.5273854
FATE1	0.01468092	0.1225019	0.8321789	0.01855581	0.2356192	0	0.4449966	0.3083466	1.061561	0.1238332	0.2063475	0.1988297	0.05981759	0.05470956	0.1437628	0.1248145	0.09887678	0.02830785	0.07392566	0.07839371	0.03725011	0.264747	0.08893214	0.09774057	0.02112695	0.06567106	0.06179818	0.07089566	0.5789607	0.01285619	0.1261914	0.03486217	0.3905166	0.09781113	0.02075824	0.02116356	0.2422169	0.08783069	0.02842113	0.1846653	0.4733352	0.9923684	0.05665324	0.2454605	0.04843498	0.2886458	0.1139595	0.1173072	0.1426417
IL21R	0.3627183	1.267768	0.2272841	0.03638527	0.4059135	0.04962938	0.04726444	0.5175575	0.03784668	0.1005965	1.161831	0.008354496	0.2306776	0.307529	0.5572909	0.1468459	0.3320249	0.3052919	0.23918	0.1152891	0.6172058	0.05663244	0.8399454	0.8496714	0.1325661	0.08048219	0.433209	0.3081525	0.0868139	0.1638594	0.06009332	0.3007827	0.4838128	0.04219458	0.1424637	0.09544699	0.01781072	0.01722233	0.1337514	0.3052004	0.03447385	0.2239611	0.05184147	0.3071233	0.04748701	0.1344233	0.5102293	0.4324424	0.07373905
VSIG4	11.32242	12.48119	6.722405	0.5172601	7.580476	0.1237791	3.101172	4.620427	13.23065	4.022966	3.632922	2.611532	7.95705	0.9186147	4.629468	6.178671	12.89286	5.876772	37.1838	4.415321	1.484703	6.155938	4.334739	16.45918	1.405173	1.324806	9.837413	1.086377	4.746782	14.19051	1.754442	2.429537	5.547175	1.205433	0.2131886	5.206081	4.8271	0.5326258	5.351264	6.934578	4.781821	5.576588	2.650572	6.065016	0.9948616	9.181446	7.012943	6.09261	8.358406
IDO1	0.3716105	2.58626	0.6350619	0.01219983	1.106513	0.05084606	0.68876	1.832659	1.073349	0.3431115	0.2261112	0.3034664	0.6423589	0.7373795	52.37459	0.2598611	0.2031507	23.82735	0.02835215	0.7301681	0.4530784	0.4588918	48.8419	3.143444	0.8334163	0.2698535	0.02539392	1.320661	0.3582566	0.2408969	0.07704047	1.157497	1.038678	0.05787684	0.2661332	3.4925	0.07962481	0.07506952	0.2989753	2.53663	1.613806	1.206416	0.1241588	0.8491777	1.608142	1.328426	0.5681781	1.187734	0.2813467
P2RY8	0.5717755	0.9980621	0.2322199	0.2855073	0.4814896	0.1757848	0.2317961	0.8569476	1.055652	0.1913855	0.7842877	0.8706644	0.3739036	0.771635	1.031554	0.396759	0.6745086	0.4559729	0.5183694	0.6879096	1.853768	0.4860433	0.9621185	1.668363	0.1472964	0.2526105	0.6314252	0.8692549	0.3152232	0.6583385	0.294712	0.7626989	1.382672	0.5925789	0.3393569	0.2543994	0.320276	0.2196023	0.5671224	1.075015	0.3934082	0.4861588	0.1634419	0.98072	0.2387098	0.7980321	1.360732	0.4399533	0.4894528
CASS4	0.6240535	0.9067414	0.05971106	0.06671159	0.2313495	0.02973672	0.03136953	0.1878037	0.15647	0.07856534	0.8208231	0.01201395	0.07590191	0.1581242	0.1964513	0.04399327	0.3659358	0.1556513	0.2605652	0.06078902	0.1063491	0.1577875	0.3134585	0.2480439	0.06255144	0.07985725	0.3463331	0.119945	0.06482092	0.3289805	0.09912368	0.1216497	0.1313885	0.0496446	0.06145978	0.06713553	0.1664793	0.01114474	0.09015818	0.1617923	0.0543409	0.1702699	0.0758804	0.1408996	0.05121553	0.2212818	0.3695383	0.1190799	0.07678641
CARD17	0.03377242	0.1565594	0	0.04268632	0	0	0	0	0	0	0.04520837	0	0	0.04195182	0.0254397	0	0.02843238	0	0	0.03005653	0	0.110733	0.06819403	0.1124226	1.263627	0	0.03554058	0.02718174	0	0.05914952	0	0	0	0	0.2865171	0	0.06965035	0	0	0.09103061	0	0.08614616	0.04344226	0.02688878	0.05571062	0.1383352	0.1310778	1.511199	0
TRAF3IP3	0.3066361	0.2202822	0.06166561	0.03850031	0.09777436	0.08557884	0.1051532	0.3514467	0.04672112	0.08319768	0.1631001	0.03536054	0.2096111	0.3682883	0.6195141	0.07673183	0.2786667	0.2466838	0.1056644	0.200607	0.638914	0.2297103	0.520756	0.7007726	0.3389907	0.09765075	0.3291012	0.2647747	0.08243873	0.241849	0.114705	0.6919894	0.2970949	0.08658873	0.08326866	0.1346603	0.03769207	0.1044811	0.03145028	0.5692526	0.03741311	0.1994256	0.1567285	0.3071913	0.1105443	0.3942715	0.3362809	0.2531293	0.1417014
GRAP	0.1013064	0.1925475	0.1640711	0.3009063	0.04645432	0.05336627	0.006397334	0.1744763	0.1331882	0.09155541	0.1593424	0.4753118	0.1169527	0.1006736	0.1984084	0.435429	0.2004268	0.2490581	0.1615404	0.04507996	0.3405862	0.04152043	0.1176221	0.1348927	0.05102563	0.2322477	0.165246	0.1059974	0.09400343	0.6076961	0.497594	0.09622722	0.2572288	0.04724652	0.0358108	0.04381204	0.1044643	0.03030399	0.2353456	1.406272	0.09798815	0.1615067	0.5082199	0.09678924	0.04177848	0.2448271	0.2948935	0.1699916	0.4608341
ZAP70	0.2586553	0.1941325	0.08103842	0.3814124	0.1517889	0.1386141	0.1361139	0.8355848	0.03710927	0.304258	0.06388966	0.1906436	0.5353115	0.6272991	0.6749708	14.33739	0.2359036	0.3829619	0.03359512	0.2301962	1.3243	0.716829	0.892233	1.134359	0.3279121	0.2341595	0.320804	0.4460975	0.4000158	0.1671833	0.2419917	0.7531484	0.6329285	0.04923664	0.6356708	0.2840911	0.2984703	0.02947509	0.1609511	2.951961	0.07658671	0.3102509	0.245575	0.3652897	0.3454037	0.4288365	0.5856058	0.4231964	0.1686298
CD3E	1.234023	2.529371	0.2856696	0.7483915	0.6660965	0.4134095	0.3354686	3.417053	0.1091286	0.540119	0.5444557	0.2623098	2.705673	2.103432	4.1934	1.505498	1.4908	2.134038	0.385467	1.295242	9.259928	2.313363	5.670727	6.213973	1.051177	0.8725661	0.9084593	2.405068	0.9050123	0.7801954	0.2174437	3.613702	2.25482	0.088484	1.604019	0.7737945	0.5706235	0.291336	0.6534862	3.873111	0.397613	2.117305	0.4484451	1.656591	1.113664	2.148807	4.553249	2.219696	0.7625066
FMNL1	3.512786	1.752656	0.973564	10.14809	1.259775	0.1571819	1.29869	2.249608	0.8102251	0.6708553	1.0845	0.5265134	2.384071	2.14436	2.295557	2.878773	2.339997	1.642274	2.838267	1.175823	2.619623	3.279589	2.443364	2.081451	1.36618	0.5041138	2.343502	8.677419	0.7204373	3.269002	0.9948349	1.425631	1.255861	0.5702172	0.5698323	0.4851304	0.8439864	0.9917541	7.130253	1.556604	0.4669231	1.828104	1.565871	1.338029	0.5105876	1.170839	4.283929	1.952031	0.7082653
TBX21	0.1083715	0.1116399	0.09141325	0.05326809	0.0690195	0.05766467	0.09124644	0.3490096	0.05276915	0.0870582	0.04029667	0.01747285	0.2534887	0.1645333	0.4081641	0.07393584	0.1064419	0.2670078	0.1313731	0.1982535	0.3513538	0.1875345	0.4923588	0.4876808	0.0519849	0.4241738	0.2217548	0.2568227	0.06983279	0.06854012	0.04435801	0.2859392	0.3275809	0.02406738	0.04256471	0.10415	0.1614161	0.02881546	0.1165549	0.2866965	0.07209967	0.09982277	0.08518937	0.2971962	0.1291105	0.1775602	0.5452383	0.2597811	0.03190761
TLDC2	0.1356188	0.1485996	0.1435161	0	0.3957443	0.03542549	0.1012122	0.160548	0.08779872	0.03714097	0.1444083	0.1550496	0.2260557	0.4288189	0.3761249	0.02911632	0.2231602	0.1129209	0.1810739	0.1152108	0.03910314	1.637183	0.3609769	0.2941278	0.04435583	0.07583168	0.1881298	0.0694609	0.07150134	0.2051351	0.4163305	0.1537049	0.1937912	0.1560687	0.1481779	0.5243058	0.07627982	0.1327678	0.04773593	0.2104674	0.1022156	0.02358643	0.1665201	0.1914128	0.06101328	0.131302	0.6778943	0.09851415	0.3212549
UBA7	1.973736	4.481741	13.80625	0.6302361	7.236527	3.024658	1.119557	17.21611	1.210187	1.076514	5.49506	4.54228	11.69619	6.903636	13.9807	3.392049	6.588304	12.87619	10.47054	18.07111	2.148164	4.058871	9.463606	9.674761	4.718975	0.8867688	1.934956	9.595472	14.60343	2.504686	12.39456	1.599318	4.551004	12.28713	1.948653	1.203003	1.778176	1.669715	8.607307	9.115612	1.483251	2.671858	8.413881	6.412582	5.483543	17.49399	4.202066	3.17081	10.7049
ECEL1	0.03706784	0.2258417	0.09112207	0.1070892	0.06070558	0	0.1136947	0.4715752	0.02900794	0.8103804	0.09923937	0.02561352	0.1798017	0.1381361	0.1874765	0.01500686	0.1159107	0.127633	0.2710939	0.1555213	0.05374445	0.04340645	0.4330504	0.105765	0.02286146	0.02368754	0.03900854	0.1917904	0.0614209	0.0881073	0.1170442	0.1886217	0.1408593	0.03528046	0.04492496	0.08397062	0.1419723	0.03168052	0.1947785	0.123702	0.1317075	0.04052232	0.006811606	0.09696971	0.1048229	0.004338104	3.10344	0.4146644	0.0280641
PLEK	4.188554	3.421084	2.456359	3.68545	2.498835	0.1455502	2.519052	4.26899	3.517142	1.505003	1.567001	0.6018203	1.960756	2.023384	5.190543	2.391068	6.532789	3.443	7.09026	2.451321	2.361707	1.798426	5.92609	8.515443	1.387315	1.603848	3.048511	4.399325	1.773652	3.730328	0.7405896	3.287269	4.444266	0.7466939	1.16166	2.841051	0.7541321	0.2557002	0.9653237	4.164371	3.005383	1.895761	1.069015	4.109927	0.9635551	5.333763	3.747755	3.741484	1.69464
C1R	15.42718	19.95505	17.28683	11.91335	12.72652	0.8450965	9.076195	25.70485	3.018622	3.791498	11.69982	4.058482	38.38197	13.57646	50.39168	5.420403	37.35178	12.87512	17.6837	11.28755	6.934616	10.83069	23.75818	2.145927	25.96624	2.770921	15.0961	14.37062	21.61421	16.6976	7.22314	26.23042	8.887044	8.625645	6.026155	0.5879828	3.799628	3.466054	25.84792	2.024286	3.632063	8.914229	13.60195	14.54932	3.419072	5.864516	85.06862	18.91177	76.19862
GNGT2	0.3633984	0.4492301	0.1226132	0.1884365	0.3738659	0.05354723	0.1882915	0.3679274	0.1327117	0.0449122	0.2744087	0.2163364	0.3037275	0.2083433	0.3649821	0.2024489	0.3451613	0.3144199	0.2658814	0.2736586	0.4846705	0.5957555	0.545633	0.7444255	0.1340917	0.2188258	0.5197048	0.4799694	0.172924	0.3671893	0.1029768	0.2765856	0.4957179	0.06208025	0.07905091	0.02686481	0.5957187	0.1114914	0.1984263	0.2846436	0.1974212	0.3089837	0.1318443	0.3115851	0.1383365	0.5725064	0.6389106	0.431835	0.1728376
SELPLG	4.133262	4.943738	4.739483	1.611126	6.221275	0.9912034	1.880857	4.437342	3.311576	2.950321	2.141343	0.8729466	4.499511	3.362773	5.936957	3.898509	4.489101	4.568937	10.56009	2.768696	7.877548	3.620801	6.823313	7.940265	2.479121	1.347863	6.288745	4.438929	3.864581	6.509625	1.952677	6.196241	3.906476	1.126734	2.462623	1.173483	7.821449	3.29201	3.725972	2.85183	1.005646	2.8088	1.802	4.170026	1.290771	4.306231	8.988449	7.230564	2.168212
FASLG	0.06668621	0.4096086	0.0337506	0.9693051	0.08600386	0.03991935	0.0631669	0.4061813	0.02739775	0.05022293	0.09484659	0.02419175	0.305678	0.3002844	0.7472103	0.04724616	0.2807095	0.3375351	0.03497895	0.1632095	0.1692039	0.2869792	0.4123788	1.100686	0.1199581	0.02796586	0.43861	0.4562156	0.06768011	0.05839762	0.04094345	0.316714	0.8466207	0.01110737	0.07071874	0.1922655	0.06876496	0	0.03227485	0.7714137	0.03071521	0.06378831	0.01072251	0.3716577	0.1925085	0.08194604	0.3127447	0.4129611	0.01472572
FAM3D	0.02878892	0.008897159	0.01942717	0	0.02200207	0.4411769	0.01211983	0.2015534	0	0.01156352	0.03853738	0.009283339	0.01303343	0.01192046	0.0144572	0	0	0	0.00805369	0	0.02434885	0.01573219	0.03875417	0.07453712	0.6904905	0.02146322	0.02019745	0.03861796	0.02226133	0.49581	0.01178372	0.03418193	0.1160293	0	0.2849448	0.01383374	0	0.03444677	0.07431087	0	0	1.358535	0.03703187	0	0.09497982	0.00786149	0.658	0.2760439	0.05085762
C2	2.606881	3.558221	6.252981	2.910473	4.178009	0.3076789	16.83903	2.31431	1.737936	0.9591708	1.434664	0.5885261	91.26384	1.359569	53.28066	2.580742	3.144839	1.299134	7.315008	10.54524	1.428208	38.75712	1.842643	13.28019	2.822829	1.376577	0.8017689	6.914513	7.580675	2.586584	2.286502	1.346778	3.880694	0.6970033	11.70927	0.8524143	1.166719	1.316394	3.114989	2.337099	3.603445	3.774388	2.731636	2.79077	0.8534916	2.622352	14.96162	2.080745	7.814337
XAF1	0.9445146	2.166092	4.428691	0.1353185	0.6273002	0.1754593	0.6219862	1.497083	0.1824584	0.04013582	2.2341	0.04372923	0.778735	0.396015	14.3567	0.0494436	0.8372315	1.110164	1.591356	4.202961	0.04225621	0.854176	1.068889	0.6362175	0.7840381	0.06385431	0.1902805	1.731019	0.1628123	0.2250096	0.555073	0.209036	0.8198353	0.6308648	0.09419188	0.2092105	0.3336478	0.07116742	0.1335686	0.9426725	0.04821569	0.05461784	0.5141357	0.8107202	0.447403	1.664473	0.2924069	0.4904664	0.6535505
KIF21B	0.3471415	0.3170464	0.2963164	1.255723	0.4751723	0.06079043	0.9848282	0.332996	2.320263	3.566514	1.607342	1.121489	0.2920346	0.2703147	0.4771231	0.1615158	0.4013014	0.2435174	0.1250145	0.1671539	1.475681	0.573351	0.3648633	0.9342336	0.2423252	4.493392	0.5738737	0.2032926	0.1968158	0.4435143	0.1129298	1.587167	2.142503	0.2416378	0.08791242	0.4686849	0.1389109	0.4107151	0.2156544	1.965647	2.677578	1.787487	0.4382054	0.3320754	0.946567	0.1135419	0.4826253	0.314642	0.09038564
ECSCR	0.9123447	0.9586581	0.4925305	1.249245	0.8367164	0.1602019	0.4801091	1.520199	1.382717	0.2198745	1.485892	0.3383261	1.197816	0.5666536	1.076677	0.4021934	1.523371	0.3664978	1.020912	0.4871771	1.041708	1.91948	1.074632	0.4724285	1.816224	0.8162247	0.4480517	0.4283422	0.8994868	1.238368	0.8962461	1.62488	2.132697	0.8307237	0.6235093	0.3507221	1.505255	0.5640173	1.442421	1.461826	0.9805127	0.9502712	5.730936	0.8595578	0.5518312	0.2615939	4.839368	2.478616	0.4969469
NEXN	0.7592246	0.9308723	0.5027591	0.5470701	0.2318252	0.1563082	0.3853427	0.9806144	0.1204941	0.3804806	0.5342761	0.1921961	0.491486	0.2820494	3.642522	0.1038933	0.6451509	0.3352017	0.431733	0.2178624	0.1350275	2.053129	0.4548985	0.2165158	0.1735877	0.3689778	0.4218882	0.2655551	1.135749	0.8512677	0.5750542	0.1516457	0.5962589	0.2647339	0.3210508	0.1483167	0.3146199	0.1528207	0.4876441	0.1370658	0.3300847	0.095021	0.2829427	0.4830162	0.1872761	0.4475875	0.4130902	0.2324565	1.529244
SPATC1	0.07841527	0.02181067	0.03174944	0.05946734	0.1078726	0.007510486	0.06932517	0.03293947	0.03436436	0	0.03673884	0.01517158	0.0319504	0.03896273	0.05906776	0.02962988	0.03960983	0.03024018	0.1908488	0.01395749	0.139275	0.07713243	0.03958448	0.0696083	0	0.02630769	0.0330083	0.03786754	0	0.04120131	0.3273844	0.02793143	0.06636854	0.9090441	0	0.02260821	0.09703157	0.009382611	0.01518059	0.0493177	0.02167052	0.0400041	0	0.03121618	0	0.0835112	0.01014487	0.01253147	0.0415578
TREML2	0.05719423	0.01767576	0.02412217	0.01204835	0.04371096	0.009129948	0.02407815	0.05205473	0.04177424	0.03445944	0.03509057	0	0.01294659	0.04144362	0.1077065	0.00450236	0.04413821	0.04135587	0.03600014	0.008483551	0.3083795	0	0.08661592	0.02644304	0.0480123	0.03198033	0.02006289	0.0230164	0.005528253	0.00834757	0	0.04527226	0.01152563	0.05080729	0.02021759	0	0.1081247	0	0.03690788	0.0428228	0.004390545	0.01215751	0.006130858	0.05312611	0.031449	0.01561822	0.1048252	0.08378476	0.07156826
CDX1	0.04476094	0.0497998	0.02718478	0.04526013	0.03078788	0.07716832	0.03391897	0.09025189	0.01961583	0.1618104	0.08987671	0.02598068	0.1337446	0.06672201	0.134868	0.04228325	0.165807	0.05178501	0.02253934	0.06373762	0.1249298	0.04402866	0.2530705	0	0.0901801	0.07007902	0.4145189	0.03602586	0.1038356	0.06271598	0.1868772	0.07440436	0.1623618	0.05964365	0.2911349	0	0.03692499	0.07498083	0.01733075	0.02412984	0	0.03425265	0.1036387	0.07127516	0.2215115	0.007333813	0.09265418	0.1144513	0.1027953
TOX	0.8000408	0.5368879	0.05013161	0.2552086	0.05240871	0.04378662	0.1154772	0.4640948	0.08765158	1.24867	0.2932361	0.07739487	0.2431897	0.2413524	0.5165534	0.08637206	0.1828179	0.2056859	0.01598651	0.1593556	0.6089866	0.2748088	1.596229	2.282743	0.2247813	0.1320734	2.513754	0.4016792	0.06186398	0.437042	0.01403435	2.343116	0.6541009	0.5736359	0.09157544	0.1647591	0.3064211	0.1094025	0.0663779	1.013185	0.1789825	2.288535	0.1715186	0.63394	0.7729899	0.1872599	0.2710824	0.1278538	0.06730129
KCNK13	0.3681756	0.1735687	0.2147619	0.007887322	0.1216133	0.04781457	0.2049125	0.1153378	0.3076544	0.015039	0.2923666	0.01811024	0.08475345	0.06976445	0.498263	0.2063195	0.2679318	0.3730081	0.3875479	0.08330497	0.08708433	0.06138175	0.5418208	0.3531372	0.02694063	0.05582821	0.7355013	0.07533718	0.04342813	0.4098485	0.09195229	0.05186474	0.09808664	0.07483599	0.03529394	0.1259408	0.1673044	0.05973323	0.09664538	0.1121339	0.1092205	0.183052	0.136459	0.213639	0.01029387	0.1278038	0.2744908	0.2393402	0.0385835
SERPINA1	4.828615	122.5202	4.172681	2.288656	1.921209	0.1844987	3.815545	3.652071	0.5627848	2.065865	3.872187	0.6056328	1.678765	1.822551	3.465539	3.390672	3.678611	3.327414	8.587119	0.9200413	1.356324	69.04424	4.106819	4.296278	3.603735	25.84685	1.408878	0.664084	2.107697	2.530325	24.84457	1.086403	1.917632	0.7358143	2.505827	0.6016633	0.9997993	0.8412826	22.44349	3.643193	0.514602	33.88746	2.973428	2.170159	0.4130905	1.386073	3.572062	4.119947	1.179692
GZMH	0.3475256	1.12005	0.4187771	0.6902526	0.7588517	0.1268016	0.1881058	2.196699	0.07252289	0.199413	0.4098227	0.2881642	5.236943	1.192296	2.056844	1.375686	0.849862	2.600631	0.3472148	1.207697	0.5248702	1.139467	2.255566	1.432295	0.5953756	0.4811735	0.5747036	1.278657	1.209275	0.3912824	0.06096311	2.239977	1.64076	0.198461	0.4913874	0.5248384	0.8191057	0.03960231	0.5125965	0.3568476	0.1981793	0.9075693	0.255446	1.409809	0.7370673	0.2982572	2.033935	2.22151	0.1023213
ACSM5	0.09530928	0.02945514	0.4421729	0.1706591	0.1547862	0	0.07523284	0.1334535	0.07831484	0.009570617	0.03986961	0.01920852	0.1510207	0.1035934	0.09572465	0.02250839	0.1103288	0.2144054	0.05999115	0.04947989	0.07053365	0.944011	0.1403286	0.3613335	0.05143396	0.04885145	0.05432876	0.08949467	0.1381854	0.2121353	4.778905	0.08487263	0.100834	0.06879112	3.734073	0.04007352	0.6306318	0.2565906	0.01537596	0.1034728	0.09877231	0.02025945	5.665076	0.1897074	0.05240707	0.3253304	0.1130297	0.05077096	0.6664662
VNN2	0.2211561	0.1330012	0.4840192	0.04532889	0.1507472	0.04579884	0.037745	0.1757564	0.2815874	0.129645	0.1440212	0.1676854	0.2760136	0.2078949	0.4637503	0.1580973	0.1408985	0.1325405	0.1504905	0.1276689	0.1971582	0.09799011	0.2715588	1.750941	0.1376261	0.1737926	0.1258026	0.264591	0.04853021	0.423976	0.1247741	0.1490348	0.2674007	0.0238937	0.01690302	0.1809472	0.1849054	0.02145564	0.1157138	0.789439	0.1927138	0.2973073	0.1307063	0.1332491	0.226778	0.807945	0.8196886	0.1432814	0.2375802
GHRL	0.06862476	0.02827779	0.01543632	0.06746259	0.3671276	0.05842459	0.08667086	0.166555	0.05012302	0.04594035	0.06634504	0.01475259	0.2071204	0.2936221	0.149335	0.02160871	0.1283865	0.110269	0.1471827	0.07464621	0.09673479	0.1500046	0.5465765	0.07614673	0.0987562	0.04263528	0.1604836	0.07364356	0.03537653	0.1402222	0.1217195	0.04526677	0.1014132	0.07112158	0.04312564	0.08793541	0.2044292	0.1003585	0.02952273	0.075359	0.0983363	0.116698	0.1275064	0.1456997	0.03773423	0.1561633	0.08878236	0.1096686	0.1212304
CLEC2D	0.3800453	0.5264376	0.2541701	0.2315995	1.43151	1.23067	0.3885592	1.640147	1.206987	0.9458918	0.9296536	0.2144629	3.97571	1.742234	1.008783	0.1709564	1.315998	0.874569	0.4955155	1.35896	0.3874397	1.071788	0.8724562	1.222434	2.431813	0.295987	1.09032	1.680517	1.178119	1.636308	1.061128	2.672516	1.865409	3.059547	0.7004988	1.258777	4.963966	0.931124	0.3591104	2.223553	1.0732	0.3115972	1.161045	2.553944	1.212789	3.580419	0.2809591	0.8134108	0.4036249
PDCD1	0.2754513	0.8765848	0.09042734	0.08468611	0.08534389	0.09269446	0.2068512	0.8318415	0.06525002	0.2063274	0.2341896	0.05041284	1.364996	0.730565	1.289795	0.168781	0.2757699	0.5454819	0.1124621	0.4372841	0.8594662	0.988583	0.8042315	2.800355	0.1285606	0.1748329	0.02350319	0.8268701	0.6303516	0.1760216	0.04570791	0.5126751	1.566231	0.009919918	0.2842131	0.2361028	0.1074737	0.04453855	0.2450079	1.672196	0.1302999	0.3513084	0.1053382	0.6105051	0.7859572	0.3903226	0.6838286	0.6543455	0.0789087
ARHGAP30	2.915125	2.400195	7.531022	1.048799	1.485661	0.2917076	1.157893	3.326363	1.372167	0.8875415	1.408218	0.7095228	1.131211	2.57109	4.056979	1.614679	3.19725	2.597748	2.999459	1.631861	3.0162	0.9935141	3.529889	5.648571	1.596637	0.7611307	2.943468	2.178651	1.247232	3.350206	0.8090373	4.018402	2.352297	0.6294525	0.7206683	1.061789	1.435699	6.050133	1.215329	2.356681	1.0564	2.116603	1.702998	5.186265	1.604629	2.482331	4.788637	2.94517	1.625087
CLEC4M	0.03870621	0	0.0156717	0	0.05324653	0.003707217	0	0	0	0.01399226	0.007771926	0	0.02102786	0.004808054	0.02915617	0.003656368	0.00651721	0	0.07471352	0	0.01964197	0.012691	0.01172347	0.00429488	0.01114023	0.01298562	0.004073269	0	0.008978992	0	0.02376452	0	0	0	0	0	0	0.004631308	0	0	0	0	0.009957743	0.02157187	0	0.006341783	0.005007564	0.01237121	0.04102631
HLA-DQB2	3.678396	2.122508	3.46413	0.9318163	0.1067556	0.2155487	0.09801044	2.686106	0.6971746	0.2618328	0.7479444	0.08257961	12.6689	5.109103	3.934096	0.6670996	1.907717	6.105116	0.02605138	0.877123	4.056222	2.798903	24.14721	11.23727	11.04485	0.3297801	1.28216	0.131164	3.411428	1.977571	1.486562	6.108925	1.623266	0.8169062	2.216505	0.1454316	0.6721877	0.9285454	3.530499	0.6554084	0.3288406	8.917614	0.1796813	3.787474	1.881799	0.8900385	11.64619	9.276477	0.486675
GPR160	0.52248	0.1571073	0.4180895	0.1874062	0.1375993	0.3043111	0.5216582	0.2995541	0.351963	0.1020952	0.3993203	0.2356444	0.2109673	0.1534846	0.3696346	0.2601188	0.1991287	0.2450553	0.2933147	0.364454	0.3717324	0.7928912	0.9480775	0.8539547	0.4826309	0.1065939	0.5646951	2.363994	0.1392207	2.79161	0.1950737	0.1634721	0.2134232	0.6632727	0.09484159	0.1323173	0.1528933	0.181635	0.1503553	0.3869652	0.2991874	0.2746513	0.1407732	0.4103646	0.1747049	0.5466011	0.3836482	0.1748925	0.2369857
CETP	0.2113489	0.4268929	0.2903361	1.163934	0.3634299	0.03614759	0.8198467	0.5263395	1.108139	1.72815	0.3688006	2.234413	0.5535925	0.1593968	0.5344655	0.2139107	2.02714	0.13099	0.5764665	0.5777196	1.359799	1.484938	0.7011066	8.241523	0.2824222	0.5064703	0.1270938	0.2490812	0.6040989	0.2776197	2.205958	0.2957516	1.533257	0.372142	0.8004616	1.022834	0.5604097	0.1806321	1.037501	6.60549	8.302212	0.6064938	0.6311108	0.3665902	0.5976668	4.167759	0.8007587	0.3860054	50.62394
RCSD1	1.169749	1.138114	0.6296334	0.2783047	0.7130857	0.1528971	0.3580415	1.12148	1.034298	0.7760786	1.125568	0.4100385	0.7476327	0.9162782	1.49482	0.2989998	1.313826	0.9022076	2.961301	0.6662688	1.155783	0.8889047	1.647832	2.305798	0.2297288	0.4524619	13.97828	1.136414	0.3511668	1.713691	0.3143151	0.9999919	1.753792	0.4327638	0.3307958	0.6030911	0.363283	0.1416105	0.3942972	1.476326	0.8037309	0.5862248	0.6266534	1.047468	0.254254	1.697851	1.912159	0.7169566	0.7609372
CCL21	0.4428426	0.1105405	1.241321	11.02231	2.479757	15.90553	2.430786	34.12796	0.1119631	0.164192	0	0.2306769	19.08466	4.972017	9.840593	7.755188	0.6452673	0.4762091	0.02858885	0.3031676	475.0151	6.143047	32.44907	0.3590873	6.078708	24.81883	0.0358483	8.225124	2.17313	5.891586	2.698014	14.47972	52.61754	1.407125	1.854403	0.2209805	0.2107601	12.3909	8.144439	1.22425	0.721741	10.81806	66.45057	1.505248	0.4214472	0.613945	76.63929	40.42071	35.58015
TMEM119	2.625458	5.582137	0.8542108	6.144073	2.432716	0.4537662	0.3303403	11.21519	1.25438	1.427219	1.568967	0.778182	6.82332	2.911896	4.267615	2.172444	3.996867	1.64624	0.8242089	4.41404	9.247373	33.55964	3.702001	9.643246	1.39198	1.009963	2.601919	0.9016428	1.207794	7.839527	4.163213	10.93393	5.453851	1.052152	2.854001	0.4055121	0.9668927	0.6082103	15.87862	0.2837772	1.295645	0.9818879	1.072829	2.373228	0.1383943	0.5134497	34.13252	6.19894	2.702625
GBP5	0.7092995	1.729172	0.154549	0.09038408	0.3412037	0.0407243	0.2831482	1.740621	0.1482208	0.2724805	0.5769328	0.06730791	0.923976	1.003526	21.96862	0.4363457	0.6443322	2.042198	1.333295	0.7292999	0.1912505	0.6463665	2.601046	3.244688	0.639698	0.3069112	0.1444057	1.15576	0.2174464	0.3469577	0.068824	0.906425	1.808707	0.07468384	0.1776291	0.8274762	0.1873366	0.01618768	0.08231414	1.993469	0.3186868	0.3155131	0.1243036	1.271021	0.8767428	1.508889	0.6426027	0.9883596	0.1194984
SYNDIG1	0.3648417	1.383794	0.01119093	0.06288249	0.04435964	0.02117814	0.06283409	0.1904102	0.006056311	0	0.5660812	0.01069524	0.8483859	0.6317381	0.1915439	0.02088766	0.2280383	0.5009704	0.02783572	0.04919685	0.4628592	0.00906245	0.1172018	0	0.1909217	0.04945513	2.204765	0.06228791	0	0.2904497	0.04751568	0.1312689	0.2606686	0.05156127	0.07816239	0.01593771	0	0.1455145	0.856128	0	0	0.01410049	0.007110675	0.0572154	0.05471264	0	0.4863124	0.7420638	0.0781234
CST2	0.0631201	0.4096499	0.7028066	0.4254936	32.94781	0.201518	0.7706136	0.159087	4.956014	0.07605953	2.126425	1.384061	0.05715193	0.02613576	0.03169759	3.199938	0.1948454	0.2434172	0.4414456	0.07490023	0.08007779	1.103777	0.08496903	0.04669247	2.119474	0.117646	0.5092567	0.5926928	0.2684455	0.9580956	0.1033439	4.771457	8.038908	0.02803571	0.02974977	0.09099198	3.427952	37.38488	0.9775654	0.2268463	4.632248	0.2146744	6.11653	0	0	0.03447285	21.42235	51.57903	0.09292167
DAPP1	0.3598827	0.1957062	0.08056212	0.03936377	0.1269425	0.07954377	0.0961485	0.61051	0.1251092	0.07922589	0.1482294	0.04686576	0.1785935	0.2192232	0.5812759	0.07518386	0.3903763	0.2435421	0.2439482	0.08623078	0.175603	0.107787	0.5345314	0.4876427	1.20013	0.1702711	0.1784375	0.3815604	0.04013696	0.2818186	0.07223619	0.4396252	0.3556396	0.01844389	0.1614651	0.1346873	0.04281934	0.03726431	0.02679635	0.4290528	0.04781524	0.1147479	0.106829	0.2562239	0.07991559	0.3628593	0.3626256	0.6470157	0.09780885
FCHO1	0.2183522	0.1537549	2.028355	0.310919	2.382746	0.1323634	0.5375805	0.2275635	0.1211262	0.1565361	0.2663912	1.705891	0.2515126	0.3433359	0.2998078	0.7937311	0.4607304	0.2664736	2.055204	0.1106929	1.535851	0.1268743	0.7701829	0.7176568	0.8949456	0.173093	0.770795	0.3470326	3.366176	0.3049722	2.284147	0.4331873	1.256556	0.04051243	0.3165577	0.08367299	0.1083042	1.299709	0.2621892	0.3004831	0.4506624	0.5675449	0.09599411	0.8978417	0.1550192	1.150257	0.5792839	4.103436	0.1391573
CD72	1.180578	1.159206	0.432837	0.581598	0.6926819	0.1691656	0.4989675	1.105079	0.3819179	0.4424601	0.6315153	0.1483799	0.8080263	0.9872926	1.162382	0.3424719	0.9547771	0.6004676	0.9127832	0.3971084	1.332643	0.7772242	1.201311	2.253787	0.1805961	0.3222653	0.4940204	0.4863172	0.4043331	1.322828	0.702012	0.386305	1.49488	0.2229609	0.1314402	2.753838	0.5847256	0.2447016	0.3869169	1.695474	0.3810646	0.7765621	0.5859188	0.6179973	0.5443714	1.519269	0.4930839	0.7576396	0.4557059
C10orf55	0.363087	0.1509049	0.03801977	0.05538695	0.007176491	0.005995841	0.03953165	0.05259308	0.0342926	0.03771714	0.07122926	0.02422383	0.1020278	0.07776272	0.06601774	0.0236544	0.07378394	0.06035405	0.08931459	0.01671401	0	0.04105139	0.03160145	0.04167776	0.2252197	0.007000734	0.1449332	0.03526923	0	0.08223053	0.08455782	0.0297313	0.06812223	0.05004942	0.04425782	0.06317078	0	0.01498083	0.04847646	0.1181153	0.02883369	0.007984111	0.02415763	0.02492079	0.01032663	0	0.2753642	0.1700721	0.02211787
BASP1	15.84443	4.969085	1.372433	1.41764	0.8056509	0.5235286	1.43448	4.443084	3.313138	2.164157	3.283123	3.028454	4.704967	2.998126	4.422193	2.440917	7.655658	3.716258	2.549863	23.88723	3.341186	5.48136	6.342783	3.938426	4.729844	0.7779814	3.757619	1.171255	2.280757	5.445597	1.717224	3.944567	3.192926	1.201299	1.866949	5.781842	1.127286	0.7389663	5.400861	4.98124	1.36017	1.937492	3.72557	4.001517	1.557435	8.08347	10.01048	5.399962	1.172532
GAL3ST1	0.02608211	106.8694	0.8553881	0.03955948	1.483043	0.004996203	3.030559	0.3067727	0.04000538	1.904589	47.70298	0.4844445	0.2196286	0.1295959	0.01964683	0.009855348	0.0834406	0.6739089	10.03847	0.02321237	0.09926779	0.1368289	0.06319871	1.041875	0.01501365	0.2800108	11.54997	0.1679376	5.348622	0.1781543	0.7558456	0.01238722	2.529185	0.02780339	0.03687907	0.09023799	0.1613709	0.2496639	0.1009859	0.1077965	3.925928	0.1862836	0.1677502	1.490995	0.1204694	0.06837438	0.04724073	0.03334526	0.04607584
CD4	9.443454	8.437062	17.19553	1.666695	5.956162	0.4999299	3.391542	7.552899	6.245308	2.565523	3.684329	3.428293	5.41483	3.868959	8.593056	5.410824	11.67678	7.025338	15.63467	4.654519	8.747949	6.952647	10.29002	14.18986	1.798801	1.651306	8.084006	5.685225	2.640758	9.782308	3.419774	5.797876	8.100634	1.500849	1.228446	3.386022	3.045284	1.335379	6.495026	7.488107	3.966827	7.629396	2.310203	6.042261	1.427495	22.6518	14.45645	6.173794	3.573091
CCND2	0.9147667	2.265052	0.4340373	0.5808847	1.255382	0.3748905	0.5609971	2.246449	0.498695	0.2252278	1.847088	0.5552104	0.8183178	0.7402442	2.887116	0.5525453	1.20147	1.011251	19.2815	0.5499207	1.869116	1.34105	1.929261	1.932469	8.426975	1.005776	1.862839	1.132693	0.3366727	0.9685992	0.440132	1.339385	1.449029	0.421934	0.8084024	0.3899039	0.5487361	0.54201	0.9322862	0.699398	0.2471294	0.9395191	0.6760288	1.024193	0.6202818	0.8772971	4.571711	1.426739	0.9536721
OR2I1P	0.06640483	1.35447	1.260307	1.384874	0.114188	0.2862065	0.1467675	4.532825	0.0181881	0.3400749	0.3000062	0.04817936	6.245596	0.8661192	8.866164	0.1568227	6.792459	2.688888	0.2089882	0.7239565	2.485227	0.5171046	6.201485	1.197356	4.634735	0.7426095	0.03494074	0.5478211	0.07702233	1.715461	0.04077069	0.6307552	9.293606	0.176968	2.535133	4.762426	2.944417	0.1390467	0.3213867	10.76914	0.2599777	1.587979	6.619903	3.040021	2.492051	0.4896017	4.209608	0.5040745	0.6451979
CBFA2T3	0.1581173	0.1392677	0.1120348	1.528859	0.06344201	0.04543265	0.1797274	0.5047879	0.1010518	0.07621237	0.169327	0.1937501	0.2040129	0.2193268	0.1905677	4.627824	0.250702	0.1371973	0.03317494	0.1266481	0.7221482	0.3110612	0.3325772	0.3655179	0.1592799	0.08546475	0.1941282	0.1060507	0.1314358	0.1892349	0.1003156	0.4067642	0.1401989	0.05267257	0.1937621	0.09117482	0.1684811	1.387407	0.2958996	0.1823153	0.1286624	0.2789653	0.07118653	0.2769563	0.03477716	0.1705517	0.8523424	0.2568973	0.2304433
SPIB	0.2058689	0.05453433	0.09675014	0.1998011	0.02107183	0.09858894	0.05571553	0.5034267	0.01208291	0.03543878	0.02460535	0.03200703	0.07988721	0.4566585	0.2658422	0.05903655	1.055379	0.08860668	0.006170545	0.07852189	1.62303	0.06629497	0.7089089	0.1917216	0.1904534	0.2507803	0.02708091	0.1272291	0.03837623	0.08692119	0.01805682	0.2138799	0.06667417	0.01469566	1.855702	0.1006913	0.007581654	0.1011705	0.09963662	0.09578663	0.02709195	0.3657137	0.03310176	0.278058	0.01212854	0.06023286	0.2758523	0.1468738	0.1493693
GCH1	0.7306332	1.354804	0.7233676	0.2089619	1.045453	3.207789	0.9092951	1.402391	0.3797867	0.6747674	0.6996191	0.5107567	0.9054058	0.7817169	4.443077	1.4761	0.8844965	2.262326	0.8503998	1.029948	0.4465469	1.42512	1.410699	2.858225	2.417536	1.34787	0.3591875	3.343732	1.311389	1.891442	0.8120427	1.728672	1.321893	1.627344	0.3393349	0.4305289	0.5169373	1.28262	0.733036	1.748943	0.7369153	0.7345923	0.7203083	2.004148	0.71259	1.009233	1.262629	2.2841	0.3674295
AQP9	1.488659	0.5502762	0.3447047	0.4734685	0.06134735	0.08853087	1.056804	0.05313283	0.2505066	0.6507028	0.2865386	0.0376499	0.06607363	0.01208627	0.2162099	1.121328	1.019822	0.2345133	2.151667	0.2944146	0	2.576092	0.05402822	0.1133609	0.9171251	0.4787593	0.005119602	0.1487896	0.3103512	0.1320671	0.04779056	0.2021683	0.1470542	0.04537711	0.2407571	0.05610469	0.0100331	0.1571667	1.02657	0.03496776	0.1702962	0.7941957	0.3128917	0.1549326	0.04815051	0.06775219	0.610508	0.9484949	0.1418039
GPR18	0.0329936	0.1529491	0.04174602	0.04170194	0.03782327	0.1817042	0.01041746	0.1940321	0.02711056	0.02981789	0.07176947	0.2633199	0.1456356	0.2663985	0.4411414	0.1090855	0.1041626	0.1988078	0.04845721	1.079105	0.4290401	0.1487467	0.749491	0.5308454	0.2255313	0.1291393	0.02604074	0.1659682	0.05740343	0.1083478	0.2025713	0.225252	0.2194097	0.09891843	0.1982695	0.1426876	0.03402208	0.1184333	0.1437144	0.3705474	0	0.04207978	0.06366067	0.183881	0.02721294	0.1351451	0.1173838	0.1845437	0.06557114
LONRF2	0.7522767	1.768806	0.0605975	0.01284909	7.883288	0.004327437	1.07992	0.152783	0.0371255	0.02449976	19.30105	0.001092706	0.02301172	3.396932	0.1701701	1.302832	1.721207	0.003266994	1.762274	0.1528001	0.0286601	0.2777664	0.05131805	0.6128901	0.2194425	0.02652672	0.02615101	0.08272942	1.576108	0.2700382	2.000078	0.01877598	0.03004621	3.848568	0.03673402	0.02442475	0.3377789	0.4351934	0.1486964	0.01522295	0.2018611	0.0576245	0.1961496	1.991086	0.3447077	0.001850692	0.02776533	0.4205917	0.01297022
FAM107B	3.935047	2.596465	0.7466965	1.051413	1.567949	0.2190485	1.642453	1.527705	1.643412	2.256032	2.653272	0.2841477	0.6821427	1.108523	2.080814	1.90627	1.138259	0.7933458	2.339024	0.6784665	0.7111434	2.937005	4.337331	7.329526	1.251953	0.9528339	7.225043	2.564378	3.88284	2.259994	0.396473	6.937746	1.895019	3.976636	0.3170371	2.601981	0.6705049	2.492364	7.704763	0.8622251	1.631727	0.6891815	0.7268145	1.903001	0.329184	0.6539183	1.760789	3.586809	0.4258061
MPO	0.0178536	0.02069107	0.02710768	0.05641471	0.0255838	0.00427497	0.0394599	0.05624745	0.0195602	0.01075676	0.02688655	0.02158916	0.01212412	0.005544398	0.02017283	0.02951433	0.08266839	0.004303179	0.02622131	0.02780613	0.01698757	0.05122109	0.03154409	0.1287684	0.006423168	0.04492303	0.009394165	0.02873895	0.005177054	0.1133503	0.1425008	0.04769572	0.05396712	0.00594745	0.00631107	0	0	0.01602175	0.06912639	0.03208188	0.0740092	0.02846293	0.05167238	0.03909016	0	0.04387808	0.05197016	0.0427975	0.02759716
F13A1	11.32528	3.773837	4.486973	0.3435475	1.927269	0.02892578	0.334807	5.378974	2.819799	5.381944	1.084799	0.9673675	5.596648	1.258841	2.4367	0.8970793	11.47253	1.06761	17.06063	1.654481	0.5747161	4.279961	1.040083	17.73107	0.8450779	0.8293317	8.697653	2.498228	3.160444	6.594124	1.759468	7.960528	1.192851	0.9613437	0.7449242	4.880921	1.224925	0.1204535	0.928965	1.266277	4.132892	0.3466602	2.240231	8.653568	0.260165	3.040402	10.63187	4.20429	13.49798
ASCL2	0.1189693	0.1496952	0.2666516	0.118148	0.22406	0.04883438	0.09659214	0.2998487	0.08379096	0.06143902	0.1137532	0.03288267	0.3231614	0.2005623	0.3008533	0.08830168	0.2217787	0.3932529	0.1782944	0.2344474	0.1509313	0.2507637	0.3431795	0.3771702	1.626456	0.06652209	0.2593388	0.1436288	0.1182783	0.2381311	0.03130449	0.1614352	0.5240115	0.02264655	0.3844982	0.1102516	0.2103049	0.03050362	0.1316089	0.1068905	0.0234842	0.1517326	0.07651655	0.1556123	0.1682148	0.1392316	0.5277086	0.6382728	0.1050838
DPT	1.542072	5.343078	0.2497469	0.868736	0.07071214	0.818664	1.023874	14.13248	0.2027372	0.6795674	0.7490263	0.6904808	9.358964	5.462052	4.274667	0.6659257	8.45712	6.048814	0.05176728	4.54069	7.288842	2.643643	1.512411	0.1075548	3.816951	1.074123	6.324314	1.326244	1.809076	10.00842	1.22271	6.015969	6.786871	1.726032	1.8191	0.1270287	0.1635574	1.86622	3.838285	0.3087701	0.05682143	0.8204143	0.7140973	3.528935	0.8285473	1.465424	19.87055	9.77299	5.798604
MMP9	204.7415	188.257	5.169159	15.57455	52.10931	2.568181	100.9227	12.74646	13.13841	4.367606	134.2712	0.7169154	2.589501	41.81896	13.57021	23.03207	17.33891	6.956461	188.9724	2.890007	10.99159	2.440914	12.12777	1.225997	2.084477	23.90595	458.799	3.676377	24.00564	1.185852	9.720563	10.03899	41.42187	7.522882	12.00281	3.777985	4.237759	10.0281	81.50305	2.699691	3.16514	47.02669	4.220408	15.08877	3.434073	2.180083	3.913519	8.570175	6.403067
CARD9	0.307758	0.4051335	0.1902407	0.581997	0.5898092	0.1642587	0.2759391	0.2072398	0.3500456	0.2944133	0.6997209	0.2636308	0.3382193	0.2801547	0.2707568	0.2285833	0.3520539	0.3488048	0.3963007	0.1317211	0.1609445	0.3889954	0.5692507	0.3962343	0.3887939	0.3888307	0.5142376	0.1304675	0.2098194	0.442319	0.2048211	0.164574	0.7158172	0.2097384	0.7474081	0.2878674	0.2713234	0.1827151	0.4047774	0.2047453	0.2380555	0.4104899	0.214559	0.226325	0.1123859	0.2540462	0.6048351	0.8147028	0.1535573
LYZ	27.45219	16.19606	3.756801	0.8908471	5.594563	19.07265	8.417096	98.06993	2.580483	10.11638	13.26845	1.700261	10.67529	10.56163	9.193596	7.89693	29.70619	35.21445	59.78815	7.987744	13.08433	5.250842	42.37122	42.58829	8.6792	2.045333	8.271567	19.32317	4.366956	35.00149	7.394888	18.45308	11.22959	2.817493	4.390014	6.533541	0.4599924	1.665318	4.887919	12.45674	2.555979	26.45551	7.230033	36.12014	2.958158	12.29352	37.7782	18.73468	18.46385
TDO2	0.3109321	0.1275079	0.07565674	0.1133653	0.0925391	0.1030866	0.2152282	0.125588	0.1834289	0.2954146	0.222117	0.02892226	0.09339302	0.1931186	1.108019	0.07060596	1.165371	0.09223713	0.3462597	0.1676291	0.04551534	0.6959941	0.5976564	0.02985692	0.2710543	1.039808	0.5222792	0.7507614	0.3433083	0.2906125	0.315725	6.123397	0.06868301	0.274882	0.1352756	0.08188818	0.2219708	0.2146379	0.1389094	0.128937	0.027541	0.04575696	0.4345711	0.3594332	0.9765022	0.02694173	0.1392453	1.304356	0.7684679
BIN2	0.9301479	0.8732972	0.4369903	0.2381066	0.7198683	0.1165286	0.4857603	1.10787	0.4987803	0.3405039	0.5752737	0.2012239	0.858191	0.7361551	1.413128	0.6525076	1.285299	0.9459482	1.156116	0.5169423	1.0705	1.222482	1.783078	2.355978	0.4348885	0.2194494	1.338169	0.8686634	0.2822359	1.116982	0.2361446	1.020514	0.9538131	0.1045921	0.2219734	0.5544536	0.6232403	0.1784474	0.2963169	1.100176	0.5495342	0.540594	0.2726137	0.721813	0.3042828	1.388955	1.091661	1.00979	0.4298589
ADA2	4.851629	5.486847	3.908412	1.231235	9.916713	0.3482509	2.049337	6.444537	2.390142	0.8305002	1.807049	0.9239804	4.326558	3.131298	5.532968	4.162702	7.451695	3.406079	6.79076	3.448458	5.573285	10.22245	6.689905	17.83934	1.151929	0.825372	1.84751	4.446446	1.145614	4.590778	24.59645	4.346135	7.700106	0.9256036	0.8517463	1.654611	0.7610621	1.431798	3.151806	6.221639	0.7148807	6.405754	3.382159	5.560805	0.743026	6.859882	10.23655	3.369322	18.44769
HLA-DRA	178.6749	211.734	38.66827	27.81748	137.0323	12.20015	69.58334	325.0625	50.11049	36.2838	102.8502	15.97402	475.4228	196.4577	442.1878	77.12148	218.4716	210.9878	119.2852	81.83862	173.8919	136.583	1459.076	462.7827	106.5345	34.4022	186.6838	122.0851	64.67438	212.8863	49.91364	204.8758	175.9719	32.9961	96.2435	66.92764	28.78029	22.18515	97.06741	180.3303	22.26738	154.6332	78.24025	226.0522	139.2775	146.3539	455.2856	332.2442	53.37798
ARMC4	0	0.003057059	0	0	0	0	0	0.00554029	0	0	0	0.0063795	0.004478278	0	0.002483742	0	0.005551849	0.00635785	0	0	0	0.01081114	0.09321137	0.08415014	0.02372521	0	0	0.002653822	0	0.002887458	0	0.01174489	0.003986761	0	0	0	0	0.003945296	0	0	0.3158911	0.2186773	0	0.005250439	0	0	0.008531639	0	0
SOCS1	0.4625029	0.9052587	0.8452803	4.238177	0.8394913	0.3445382	0.6814806	1.111719	0.1689043	1.671944	0.705103	0.6089871	1.587844	0.9575289	2.041946	0.7524417	0.9409841	2.898354	0.528322	0.6745912	1.923261	1.958754	2.581186	1.083418	1.479059	0.2873444	0.7841559	1.044356	1.22192	0.3937668	0.394394	1.098286	1.227164	0.3766168	1.126266	0.7408109	2.649556	0.5072814	1.268441	0.6579469	0.2366952	1.310828	0.31399	0.5114357	0.5086266	0.6525358	3.606762	1.78621	0.4539129
MYBPC2	0.01697729	3.639965	0.06444289	0.1287497	0.01459684	0.02845599	0.1715341	0.02496044	0.02790019	0.01534319	0.002840763	0.0246354	0.02305806	0.3321525	0.08312497	0.02806568	0.4144932	0.008183931	0.003562042	0.02266399	0.03230754	0.8280191	0.07284697	0.0894813	0.0244316	0.01423936	0.02679921	0.01366418	0.004922948	0.09291961	0.06254144	0.02519704	0.01539548	0.7748077	0.06001303	0.06730331	0.105039	0.07617678	0.04930009	0.0038134	0.02345887	0.0433054	0.01637871	0.04055072	0	0.01390814	0.03294621	0.02713124	0.1199662
FCRL6	0.1001666	0.2895324	0.07156997	0.03723667	0.1013199	0.05079068	0.09674081	0.2128573	0.0322769	0.01420006	0.1853526	0.04559993	0.1040332	0.117107	0.0887675	0.2226401	0.09920995	0.1420162	0.1829644	0.07865786	0.08970151	0.03863841	0.2617466	0.9741611	0.01695851	0.03294617	0.8308859	0.2323729	0.06150828	0.08255687	0.04341139	0.2658453	0.2350995	0.01570251	0.01666255	0.05945764	0.2308814	0.7755144	0.07984732	0.4605719	0.2171109	0.2179295	0.4320154	0.1876477	0.1652338	0.07240459	0.1372121	0.1600754	0.04684004
P2RY13	0.3814914	0.3906509	0.01729047	0	0.2806776	0.0218141	0.1078682	0.5501153	0.2058598	0.102917	0.2743906	0.03304923	0.4794641	0.4031564	0.5961762	0.1344681	0.4122489	0.8563637	0.2962732	0.1114832	0.3684042	1.2415	1.55213	0.7644793	0.4015037	0.05730774	1.348202	0.3024608	0.05283442	0.9772938	0.07690968	0.5814062	0.5163389	0.08345795	0.1127133	0.2052038	0.493197	0.02043875	0.05511479	0.6957496	0.06818689	0.181549	0.1245114	0.6301353	0.04696301	0.8536145	0.6629768	0.3821736	0.3218774
FAM177B	0.04232256	0.0392391	0.02447988	0.06113508	0.05544894	0.04053585	0.007636003	0.0355564	0.01324804	0.007285508	0.01618679	0.005848896	0.2135019	0.03755196	0.06831483	0.02855703	0.09162151	0.02914523	0.08118664	0.03766592	0.06136323	0.05947168	0.08545867	0.1006319	0.06090535	0.01352274	0.08271412	0.03892952	0.02805116	0.03706218	0.01484849	0.1005016	0.01462067	0.008056361	0.09403809	0.02614752	0.1496292	0.05787445	0	0.04889005	0.02227826	0.02313337	0.01555443	0.02888246	0.00997355	0.069343	0.07039831	0.106284	0.02670204
TIGIT	0.2428775	0.5390004	0.2876919	0.0489866	0.07405064	0.03217141	0.2447445	0.8140228	0.01698472	0.183695	0.138349	0.01499722	0.4632205	0.5199519	1.080195	0.1391245	0.2806081	0.463336	0.09758041	0.2529466	0.4556366	0.5591373	0.7617221	1.315959	0.1859144	0.1386952	0.02175263	0.7902385	0.2667266	0.1878004	1.22786	0.5184625	0.7122916	0.006885801	0.2338173	0.1899613	0.07993038	0.02473275	0.05502249	1.332525	0.1094876	0.181245	0.08309018	0.3620605	0.3409772	0.6646451	0.391103	0.4170443	0.107265
DTHD1	0.01400671	0.07272295	0.03119137	0.01062219	0.003211409	0.00536616	0.003538006	0.06589769	0	0.01012683	0.02249957	0.002709982	0.01521881	0.03827786	0.06541508	0.01058511	0.03537599	0.04861412	0.03526535	0.01994495	0	0.05051776	0.03676748	0.2082627	0.004031344	0.03759312	0.1061283	0.04960257	0.006498502	0.004906314	0	0.04656563	0.05758094	0.007465542	0.007921976	0.06057494	0.005777334	0	0.01626956	0.1560494	0.007741677	0.2786793	0.003603434	0.05575905	0.07855813	0.02983392	0.0108726	0.0179072	0.004948765
ANXA2R	0.3429896	0.1651158	0.3405048	0.4501922	0.6880949	0.3664148	0.3248886	0.4654819	0.3107375	0.1033254	0.5474268	0.1212359	0.5554228	1.253596	0.700562	0.2866188	0.4664531	0.2034938	0.5591002	0.3522131	0.3849283	0.6271778	1.22532	0.3586279	0.4840958	0.3614385	0.3470644	0.4512443	1.109335	1.218763	0.3239783	0.9006304	0.3349581	0.7646486	0.4943001	0.3327983	0.8161876	0.544565	0.3958471	0.9482037	0.04253272	0.353322	0.5514945	0.3413501	0.5331502	1.059094	0.7936087	0.4743419	0.8739155
MYO7A	0.8578693	1.520261	0.8793453	0.06862631	11.08644	0.02377296	1.342081	0.2906342	0.9619667	0.2168403	8.346891	0.2115997	0.4361348	0.3796216	0.5924528	0.316533	0.8449895	0.2527588	2.394244	8.583286	0.2046792	0.488295	0.4588998	0.939851	0.7456345	0.2185885	2.166354	0.585577	0.8474885	0.5039982	0.7238656	0.598619	0.5101859	0.0930194	0.04825651	0.4338436	0.3679214	1.217651	0.3003199	0.415352	1.426179	0.3462405	0.4210452	0.4125262	0.263578	0.6633873	0.7425805	0.5925095	0.4206636
POU2F2	9.890352	0.4556209	0.6853081	0.149697	0.5248568	0.1066644	0.1428841	0.3475149	0.2149722	0.1704071	0.8707956	0.2718998	0.3649301	0.2613048	0.6404815	0.2037233	0.6295107	0.3101749	0.6364432	0.1195644	0.533744	0.1362055	0.7120964	2.07916	0.119562	0.1937307	1.586803	0.2532485	0.1804311	1.266263	0.1237271	0.455452	0.4467057	0.06830849	0.1349717	0.1197691	0.346335	0.2982317	0.1334641	0.4145303	0.5911066	0.1961439	0.2637667	0.329334	0.07290001	0.5807066	0.4047909	0.3079212	0.2732438
IGSF6	1.541713	1.321979	0.8208696	0.3041219	0.893912	0.2475271	0.5683828	2.968564	1.87459	0.4510167	0.5427821	0.3922553	1.367698	1.046111	1.715134	0.6482123	1.980671	2.031946	1.521992	0.9081122	1.057093	2.637058	3.958806	3.456009	0.6540501	0.4434842	1.688077	3.406953	0.7493976	3.808345	0.8754386	2.179695	3.351053	1.145908	0.3150174	0.5973732	1.258952	0.4531785	0.3364187	2.189872	0.7634626	0.5682915	0.790964	2.579116	0.3307621	1.814197	0.4265843	1.374314	0.9800027
KLRK1	0.02077616	0.04334062	0.005257519	0	0.03572613	0.004974767	0.01967972	0.08290961	0.02845267	0.07510565	0.05214629	0.02009858	0.07054396	0.1225879	0.1056377	0.0147196	0.03935492	0.03004556	0.05230911	0.07396089	0	0.1277267	0.06292756	0.2593512	0.02989847	0.02904265	0.07652369	0.03762384	0.03012259	0.02729077	0.06377989	0.02466815	0.1004822	0.02076308	0	0.02995028	0.0214238	0.006214819	0.01005527	0.2053346	0.05741616	0.01324888	0.02004366	0.02481223	0.3684256	0.06808102	0.01343944	0.008300549	0.02293908
ZMYND15	0.2811198	0.3843314	0.07234461	0.3011176	0.4479017	0.0593267	0.4633641	0.8766565	0.3706341	0.1550205	0.5517119	0.1014057	0.5824202	0.4616605	1.037259	0.2790618	0.7260543	0.6936495	0.5638314	0.3562013	0.3082861	0.679585	0.8322232	0.6873108	0.4319799	0.09591196	0.5164629	0.1687358	0.6466098	0.4589773	0.2281825	0.1923488	0.4090358	0.1841207	0.08758305	0.08929317	0.8942151	0.1026207	0.7287099	0.2953879	0.2150716	0.4861533	0.9499952	0.2693437	0.3301145	0.4762116	0.6287608	0.3350376	0.1388846
BCL11B	4.43788	0.1486069	0.07098153	0.03798566	0.03674948	0.03646052	0.053139	0.5234897	0.006585227	0.03621422	0.06570897	0.03294965	0.1224528	0.1791938	0.3863596	0.07759879	0.1028923	0.154531	0.01177038	0.09807114	0.5134493	0.1412392	0.3560154	0.4424104	2.087488	0.06049596	0.06747055	0.1806072	0.03718252	0.1386079	0.01722179	0.3734846	0.1768432	0.005339454	0.2946269	0.07509493	0.04132026	0.04075434	0.04266607	0.3078237	0.0258391	0.09199159	0.1700968	0.1722799	0.06610096	0.1362325	0.5884012	0.6083547	0.04601249
C5AR2	0.2128625	0.1823381	0.007025999	0.03216849	0.1591446	0.008864184	0.05844315	0.1205172	0.1115351	0.07806483	0.09136717	0.02014438	0.1256973	0.03448906	0.05925707	0.08524035	0.148039	0.08476541	0.3805907	0.04324216	0.03815919	0.2996564	0.03503942	0.1745785	0.1797996	0.04657413	0.1339173	0.08566125	0.06709163	0.1418301	0.03125233	0.04944872	0.2349926	0.04316229	0.02944362	0.06670783	0.09543388	0.01661061	0.2015636	0.0935466	0.03836466	0.06491991	0.06547633	0.03684262	0.03435024	0.1611132	0.3382484	0.08504341	0.1369263
CD79A	0.3350727	1.126145	0.03179697	2.157264	0.4441403	1.644751	0.1719193	0.4750384	0.05735967	0.3659089	0.6517766	0.1114248	0.4835289	2.536369	3.494159	1.6123	0.3702452	0.5653283	0.05272675	0.3261623	25.5454	0.2059944	3.541507	9.655182	1.552065	3.606621	0.5179041	1.053451	1.068781	2.65917	0.06428911	0.9573064	1.721835	0.1255731	2.19123	0.8302085	1.705993	0.8394347	0.5675906	2.455464	0.1543322	5.154899	0.1750986	2.81783	0.3454578	0.6948239	12.32754	1.10442	1.960765
CCL2	13.34476	9.536536	16.49177	5.448718	1.707875	0.614782	8.336928	8.301969	6.172854	8.317119	12.58616	0.935252	4.143659	1.7128	8.148005	6.213211	15.82467	6.853066	21.14884	4.287944	4.775367	7.703863	13.65704	7.25426	12.94339	8.888542	2.068154	10.8681	5.046126	4.351063	4.252346	2.88854	3.842171	2.587021	1.983258	3.861188	0.8171466	3.64102	3.390386	2.306842	2.722859	6.094385	23.58753	4.485878	0.7843248	2.700616	10.71349	16.83043	8.280453
PRAP1	0.06388882	0	0.07544789	0.2018792	0.0366205	0.06119166	0.1210343	0.03578322	0.08166186	0.2694504	0.07126895	0.01030086	0.2747778	0	0.008020906	0.02011745	0.02689341	0.07186134	0.05361861	0.0379062	0.02701767	5.42899	0.06450288	0.09452223	0.1992051	1.464669	0.1232619	0.04285078	0.02470134	0.01864931	0.02615062	0.03792853	0.1802458	0.4256571	0.1656165	0.1228002	0.1317607	0.0127408	0.783331	0.02870113	0.06866242	0.0271611	0.04109085	0.04238895	0.1405204	0.157017	0.09643118	0.01701669	0
CEACAM21	0.1637663	0.5010554	0.3978426	0.09314591	0.4224123	0.03137054	0.1137574	0.4609091	0.2511888	0.7794849	0.2301816	0.5703313	0.3781186	0.1627434	0.5242802	0.1624363	0.3653605	0.3631417	6.542177	0.1165981	0.2700924	0.201359	0.3389477	0.8631547	0.08248524	0.1373557	0.5084042	0.1581689	0.0189951	0.2151171	0.1307123	0.2527779	0.396021	0.1091088	0.03473387	0.05902012	0.03377426	0.07838044	0.1426676	1.324254	0.09051559	0.2401963	0.06319696	0.1955802	0.05402945	0.5500589	0.3283993	0.2355421	0.1735827
GBP4	1.065978	4.570064	1.94741	0.1460963	1.254409	1.124304	0.6845022	5.684101	1.587183	0.4364206	3.240696	0.9094551	9.129738	5.701819	29.31509	0.7133731	1.907304	16.46075	3.22279	5.831595	1.248082	1.680189	6.055378	5.691787	1.508148	0.720999	13.26413	3.016273	2.478794	1.142676	0.646595	1.713988	9.537697	0.7016476	0.4467273	1.384864	0.9482314	0.2335806	0.3928397	4.114865	1.062415	1.26126	1.351368	5.509432	25.09677	21.24258	1.960641	1.276621	0.9755942
TNFSF13B	2.279147	2.857213	2.135147	0.06502722	1.344723	0.6701543	0.4808311	2.476675	0.4847464	0.4835586	1.942113	0.06967815	2.473582	1.744697	29.75545	1.365665	1.65023	1.760843	4.032795	4.162068	0.2806606	1.644706	1.511527	6.336682	0.8514319	0.4257563	1.174873	3.850939	7.751659	1.369624	1.787859	1.075109	1.648458	0.1782407	0.4000999	0.7713249	0.4456347	0.4924721	3.854497	1.174103	0.5971544	0.2690272	1.303722	1.925198	0.5855898	2.478258	0.5191693	0.9619574	0.9633964
C1QB	86.61276	104.7277	31.10435	5.056823	74.71359	2.8716	33.74414	42.15978	56.96104	22.57697	25.37658	19.8653	68.43681	17.21728	60.90353	50.95196	66.3302	57.3371	99.6255	45.36095	60.89586	95.8062	65.4028	228.0441	10.43991	9.069252	58.61324	64.18001	29.24563	58.57066	12.58982	38.98292	78.46858	9.011772	4.37829	28.10055	49.79047	6.316173	61.60097	100.6145	30.07275	33.75014	15.93226	52.98518	21.97212	153.8202	55.63917	59.63268	23.51289
CD14	38.15158	38.5363	33.21202	14.61828	143.5587	1.302751	16.77806	19.09674	55.27415	20.5529	19.44183	12.48811	34.37425	8.01262	57.24421	20.49505	57.48002	19.30013	152.789	15.18715	21.69165	31.69695	17.56575	71.79638	17.94074	6.6536	56.86901	11.95478	20.74175	48.54334	11.04596	16.78382	23.01416	4.658922	5.698896	19.1868	27.44911	5.401653	34.79687	26.96813	25.71284	22.41344	17.94704	20.76182	8.617009	71.7925	46.85349	30.91158	29.88069
PNMA5	0	0.004242902	0.02316121	0	0.01049241	0	0.005779737	0.01153408	0	0.01102889	0.003062969	0.004427065	0	0.02273864	0.01723597	0.008645997	0.003852715	0.004412041	39.2977	0.00814559	0.01161155	0.03751206	0.004620299	0.0203117	0.02634265	0.01535317	0.004815909	0.07734822	0.005308023	0	0.04495564	0.005433592	0.04426591	0.006097908	0.01294145	0.01319415	0.01887587	0.01095138	0.02657818	0.02055843	0.004215638	0.03501958	0.1177324	149.79	0.00754904	0.01499604	0	0.007313365	0.004042187
CMKLR1	2.671855	1.818148	0.6299321	0.5418687	1.636119	0.2278251	0.8698159	3.550627	1.272719	0.5899226	0.7682642	0.5966789	1.50638	1.034168	1.710522	2.14249	4.286873	0.9199803	1.873268	1.89541	1.410607	1.568906	1.538656	3.038375	0.3343479	0.6804861	5.122841	2.66468	1.591235	2.18717	1.042683	3.770065	3.130222	0.7444785	0.4497497	0.522327	0.6274652	0.3905178	0.8727935	1.309636	0.6242368	0.9348145	0.850323	2.358491	0.2874433	2.653343	3.796619	1.379087	1.180004
DUSP2	0.6924044	4.048115	1.253314	4.458158	0.6443464	5.188358	11.91356	4.277271	87.14867	1.099373	0.8668916	5.224617	5.244133	2.509466	1.509475	2.208473	1.769342	5.984385	1.688607	2.392388	9.373301	7.344947	1.579052	4.022271	2.883763	9.510475	0.2914622	3.350248	4.412399	2.247039	1.160319	4.023513	9.406062	4.960462	1.647078	3.135361	0.419993	0.5848106	2.807043	4.501115	10.68559	8.010121	2.441446	2.886091	1.94843	1.007671	2.149893	4.126687	0.4317106
CCRL2	0.5141439	0.3670478	0.208171	0.2664374	0.1827157	0.07386579	0.3506475	0.2807656	0.5182271	0.2540122	0.4301515	0.144239	0.2444034	0.2746261	0.4570004	0.4225452	0.4977756	0.2924559	0.5264235	0.2608172	0.2282954	0.3961573	0.4619861	0.5533843	0.1997708	0.1724911	0.200193	1.022108	0.1848687	0.3331774	0.2525359	0.2502878	0.5532715	0.1644224	0.07269791	0.1259996	0.127241	0.8981743	0.5573922	0.2910244	0.3504806	0.3868838	0.1454982	0.3151987	0.161144	0.3201098	0.6319085	0.2629275	0.1680301
ABCB1	0.4608079	0.7112211	0.403333	0.1301911	0.6649885	0.04932782	0.04792822	0.6877393	0.09503172	0.006532614	2.737707	0.04457794	0.09571914	0.5454748	0.2164346	1.802656	0.4427146	0.08101331	1.139723	0.2195276	0.1891377	0.2444099	0.4323967	0.6286192	0.1443299	0.3182886	0.1740056	0.5388689	1.641188	0.3228264	0.06989863	0.1834497	0.26875	0.2022666	0.08815279	0.07424378	0.1173955	0.03567687	0.5614912	0.416458	0.6716929	0.06568533	0.1150629	3.506981	0.1833288	0.113251	0.4909586	0.1776054	0.2920999
SLA	1.930922	1.295395	0.5277415	0.1198146	0.9945731	0.1026351	0.4919028	0.9643314	0.69764	0.7871735	0.9020482	0.1973606	0.9096264	0.8703478	1.243391	0.6326709	1.214435	1.070872	2.549256	0.6143937	0.8732047	0.8986528	1.481356	1.888755	0.341041	0.2995914	1.845514	0.7894913	0.5354146	0.8752378	0.2049692	0.8783971	1.024072	0.1400427	0.256416	0.4277827	0.7012459	0.09369834	1.208804	1.525656	0.5581103	0.5677051	0.5169043	0.6037847	0.3807318	1.537957	1.615637	1.067018	0.5715516
OLFM3	0	0.02278371	0.03553487	0	0	0.02353665	0.03547003	10.7533	0.01153847	0.04230242	1.731704	0.006792182	0	0	0.007933236	0	5.059809	0.003384566	0.04419379	0	0	0	0.003544325	0.1012798	0	0.01177772	0	0.002825494	0.01221568	0	44.40984	0	0.03395728	0	0	0.0101215	0.01448006	0	0	10.41818	0.05821023	0	1.445039	0.002795042	0	0.002875941	0	0	6.834259
DOCK8	0.8585995	0.6923053	1.524379	0.4473641	0.2905729	0.08529719	0.3100298	0.9793646	0.3502502	0.6287456	0.450106	0.1314376	0.2868791	0.6907015	3.496095	0.3063094	1.51008	1.799758	0.7301607	2.689697	1.661424	1.516152	0.9164191	1.510148	0.4485583	1.022742	1.271221	2.200865	0.1562686	2.013684	0.143005	0.5083645	0.6529764	0.1825656	0.1533676	0.3555183	0.4591648	0.08606694	0.2121935	1.227923	0.44595	0.5679122	1.611127	1.289015	0.1770421	3.443018	1.298397	0.4488583	0.4124741
SYNPR	0.2011953	0.003454389	0.02639962	0.004709239	1.892157	0.01784274	0.009411229	0.003130185	0.004081988	3.187634	0	0.5478577	0.02024131	0.5877823	3.640105	0	0.003136716	0.003592095	0.1250762	0.02984306	0.06617539	0	0	0.3844833	0.1769382	0	0.003920907	0.002998743	0.03889409	29.07433	0	0.03096659	0	0.01985862	0.02107276	0.01074211	0.01536793	0.4458073	0	52.13488	0	0.01425572	0.7380659	0.01483212	0.2827209	0	0.9303091	0.03572537	0.06252854
ANK1	1.142564	0.08647521	0.07375814	0.08289028	0.2823453	0.009770795	0.02576824	0.1040709	0.03991647	0.02985378	0.03121341	0.0126884	0.047504	0.03620622	0.05269332	0.05506729	0.06257282	0.02669573	0.0513694	0.01945505	0.03697761	2.945864	0.3266418	0.1536238	0.01468068	0.008148831	0.2591873	0.01994016	0.01690369	0.03701021	0.02863273	0.06575356	0.06872151	0.03883824	0.0164851	0.006302621	0.02404449	0.01569387	0.04796247	0.04713799	0.1651266	0.07434783	0.03374328	0.0394505	0.0144242	0.0787969	0.3356065	0.03726369	0.02831964
ELMO1	0.8041646	12.07102	1.599687	0.5986255	10.36691	0.1559332	0.2928515	1.034818	0.672036	0.1644751	5.896367	0.4581721	0.6834582	0.578111	0.8535032	0.4427414	1.003749	0.4597881	1.404994	0.463951	1.038986	0.8815946	1.510886	1.675132	0.5230123	0.3512613	2.08019	0.5704644	2.815395	0.9216694	0.4422405	2.239601	1.026005	0.5631632	0.2836829	0.3176701	0.5155145	0.1987378	0.8086451	0.6796698	0.5968701	0.3754334	0.3955742	2.001947	0.2034573	0.5577469	3.267933	0.7279764	0.3965512
CTSS	12.85315	20.87238	7.015654	1.83957	3.895949	10.40317	4.263955	13.0499	5.012017	1.995993	4.698741	1.663624	22.87126	10.98159	20.67598	10.53475	33.64079	7.898721	11.03066	10.14698	3.933711	6.511223	9.338856	19.4538	7.901119	2.110483	6.157835	17.84062	8.341365	27.74948	7.994314	7.584056	10.92311	4.091966	7.179012	4.067408	1.750286	1.376241	3.242752	11.80236	2.345399	5.582956	14.57977	15.7457	4.21838	18.08292	8.547857	6.495867	11.3234
CSF2	0	0.01854046	0	0.6571633	0	0	0	0.03360077	0.02190892	0.02409679	0	0	0	0.0248406	0.07531702	0.03778092	0.03367087	0	0.01678278	0	0	0	0.1413271	0	0.08633325	0.02236321	0	0.1126643	0.02319478	0.01751186	0	0.07123046	0	0	0.1413776	0	0	0.02392745	0	0	0	0	0	0.06368576	0	0.03276453	0.1293568	0.09587292	0.01766338
ABI3	2.262009	2.994314	0.76538	2.13011	2.725354	0.4480329	1.027817	2.309526	2.393986	0.6408903	2.140164	1.45056	1.592668	1.321346	3.118186	0.8837751	2.816056	2.644156	2.909428	1.585408	4.487486	3.078027	5.14976	4.472401	1.14347	1.168068	5.266634	1.407983	1.114879	2.805749	1.180291	1.491238	3.540784	1.041705	0.7792115	0.6558635	2.101251	0.7207266	4.106159	2.061137	1.227808	2.468144	1.269377	1.403012	1.035909	3.107721	6.167916	3.051668	1.10937
RHEX	0.053094	0.02871504	0.008957145	0.02796152	0	0.01695085	0.005588	0.1449688	0.0145423	0.01066302	0.008884074	0.02140101	0.01802768	0.01648823	0.03999404	0.01253876	0.08194792	0.02132838	0.01485302	0.01968842	0.02806587	0.007253527	0.0536043	0.1178273	0.07640626	0.01979178	0.02328073	0.04273272	0.01026387	0.06199308	0	0.2048802	0.01604904	0.01179123	0.02502427	0.03189111	0.009124842	0	0.02569648	0.01192585	0.008151578	0.03950081	0.07967874	0.07749896	0	0.00724928	0.2862069	0.07777827	0.02344855
ADGRE1	0.4712468	0.2086164	1.504073	0.02683009	0.3114833	0.01219871	0.0428951	0.06063456	0.08372315	0.07162085	0.1363934	0.01232102	0.0576607	0.04218948	0.07675144	0.1323453	0.750578	0.1350713	0.08194906	0.0302268	0.1454232	0.1322404	0.3986233	0.7254651	0.03054773	0.04272959	0.1340322	0.09567504	0.4481091	0.06692017	0.02606596	0.09073381	0.1796623	0.005657056	0.02401169	0.2142047	0.05253368	0.02539911	0.1725969	0.1945359	0.01955433	0.02707318	0.02730522	0.09126374	0.007003278	0.08694931	0.2801183	0.1967546	0.03374959
PDCD1LG2	1.244396	0.7588731	0.444566	0.03364368	0.3738026	0.03186796	0.243729	0.8497797	0.269753	0.1443362	0.5656494	0.03862497	0.9580258	0.4050435	1.924855	0.2200159	0.5602321	0.69289	0.4300296	0.4382534	0.2363847	0.458196	3.23159	1.299571	0.6607688	0.1637195	0.5252192	5.334471	0.2083999	0.4603658	0.1470848	0.4582643	0.8689688	0.09753817	0.1599569	0.2494168	0.1784109	0.0318493	0.1545917	0.6756152	0.09808088	0.3904078	0.1369579	0.7523402	0.2085674	0.703246	0.9728395	0.5848991	0.4584712
CASP10	0.3935522	0.4820251	1.484422	0.6388004	0.6007567	0.101178	0.2145136	0.9292571	0.3880543	0.1247972	0.5046344	0.230434	1.012758	0.6381005	2.093877	0.1995805	0.7062441	0.2855673	2.099938	0.4221443	0.2548971	1.229256	0.5771811	0.8526937	0.6200056	0.2686999	0.47955	1.146971	1.583256	0.928705	2.022061	1.170649	0.7137682	0.3505238	0.3573105	0.1224244	2.674141	0.7757399	0.1523774	0.3461511	0.2556825	0.3856962	2.115532	2.37971	0.7072859	1.53058	1.452426	0.97981	1.11055
DMRT3	0.1186774	0.1039182	0.02669507	0.041667	0.03023326	0.08209304	0.06661589	0.1107826	0.4261821	0.5005208	0.2471214	0.1403196	0.1611842	0.05733005	0.302953	0.1183364	0.3108384	0.05720866	0.1715331	0.09388416	0.1421965	0.06485328	0.07987872	0.08047457	0.02846429	0.3023015	0.1803979	0.2175678	0.07647378	0.1789849	0.1943055	0.1174243	0.1434933	0.1932784	0.03729004	0.1045499	0.06798714	0.03155576	0.2425143	0.09478065	0.09717691	0.1513603	0.1102527	0.1942256	0.05438029	0.09182168	0.1961866	0.1791208	0.08153127
SHISA8	0	0.02077059	0.3288101	0	0.01284107	0.09655651	0.1273229	0.03764242	0.08590479	0.01349763	0.01499438	0.09752462	0	0.01391427	0.008437651	0.01058135	0.08487217	0	1.052884	0.01993785	0.1136858	0.05509067	0.01130905	0	0.04835891	0.02505316	0.02357568	0.01803088	0	0	0.01375467	0	0	0	0.07919157	0.01614757	0.02310111	0.02680555	0	0	0.02063713	0.0714308	0.2737635	0.008918273	0.01847769	0.009176401	0	0.05370248	0.01978802
VAMP5	38.00935	71.12165	29.66261	86.56223	72.49723	44.63168	6.601236	51.64452	13.22122	4.445814	77.32321	21.50788	63.57639	24.56225	49.51845	66.45583	26.82253	7.447557	15.51422	21.56532	7.41109	57.87065	11.40764	16.97257	8.296003	55.78656	41.79911	4.624348	63.70057	41.29503	63.30866	10.17584	25.78996	10.93345	4.945074	5.318643	93.80448	37.06399	28.60741	10.4281	17.43604	10.07279	64.09393	30.56812	84.34996	41.4649	56.48307	116.1107	62.86888
IL10RA	2.634207	2.569306	0.6957943	0.7807268	2.405376	0.1381204	0.6526345	2.782495	1.682627	0.9499466	1.087459	0.4952437	1.867196	1.588326	2.809836	1.196518	3.59363	1.68692	2.959104	1.409618	2.204561	2.584808	2.703204	4.80312	0.8404834	0.3816704	2.918822	1.874469	0.5324633	2.028969	0.4220401	2.054675	3.083318	0.3907187	0.4825751	1.049826	0.6493395	0.2530726	0.9631587	3.036189	0.9586824	1.272129	0.7481781	2.263774	0.5669585	4.077746	3.112571	1.578638	0.7218033
LMO2	1.518618	2.069727	0.9274304	0.8765456	1.566825	0.7127086	0.7480066	1.866972	1.430852	0.6221763	2.737571	0.636606	1.980041	0.8300226	1.98662	0.6503325	2.096735	1.083438	1.865016	1.17583	1.33578	2.846469	1.993178	2.269233	2.870166	1.143509	1.800555	1.230409	0.810258	1.923872	0.9572522	1.490562	2.258485	1.780723	0.4580834	0.9559475	1.294524	0.5269502	0.6467842	1.328049	0.8813261	0.5939624	1.230664	0.8141187	0.9519367	2.633308	4.263381	1.933422	0.9479027
CLEC4E	0.298904	0.265078	0.08550523	0.1396206	0.6778673	0.006223594	0.04923992	0.7096809	0.03559521	0.09395959	0.3827219	0.01257199	0.3883122	0.234078	0.2838911	0.05524407	0.1203504	0.2693804	0.2563082	0.09252745	0.131898	0.3089278	0.1508884	0.4470293	0.08415888	0.02906663	0.04102869	0.1412059	0.03768433	0.09673461	0.02393721	0.2160246	0.2121296	0.008658426	0.1561925	0.03746876	0.3082215	0.04664963	0.03773838	0.06422005	0.02394316	0.1077361	0.09194261	0.2172862	0.09647	0.3460094	0.3951096	0.4361387	0.1664457
TMEM37	3.021246	0.87217	1.695894	0.3645099	1.046922	0.1052254	1.092688	1.136437	1.715204	0.5047185	0.6020485	0.2524161	0.9978646	0.6055925	0.7034321	1.511327	2.294959	0.483259	2.080326	1.087753	1.716106	2.634113	0.8110984	2.29335	1.106713	0.5298382	1.661972	1.790579	1.266332	1.906127	0.8347318	1.051706	1.336666	0.6862142	0.1844694	0.6236048	0.5097968	0.2793415	2.538955	1.153663	0.9045175	1.567582	0.7772601	1.689277	0.2491908	1.501915	3.286858	1.635013	0.5883093
CCDC69	7.158196	0.8445619	0.5647226	1.880421	0.4047006	0.1901929	0.3144892	2.587182	0.3867694	0.273467	0.5021	0.2713792	1.237197	0.9945094	2.474025	0.774157	1.523174	0.6715872	0.4153142	0.7574029	1.91543	1.038646	1.521138	3.154739	2.472103	0.3595402	0.7297458	1.10101	0.8810904	1.653379	0.4296233	1.942339	1.131896	0.2856015	0.7532002	0.5725224	0.1950154	0.3922318	0.9275091	0.9288902	0.3222975	1.945699	0.5797927	3.174578	0.4159607	0.6610391	7.703078	2.387626	0.5039247
SHISAL2A	0.05647588	0.06399711	0.09527681	0.00793135	0.0719366	0.01202037	0.04755148	0.02635945	0.08937406	0.01512295	0.1217994	0.03035223	0.04261328	0.04676925	0.113444	0.1363382	0.02113156	0.272243	0.03159821	0.02233866	0.2229066	0.08229919	0.1520498	0.1392582	0.009030338	0.02105245	0.0594327	0.04040412	0.007278426	0.02747575	0.01541093	0.04470365	0.0682852	0	0.0443637	0.02713796	0.05176565	0.01501667	0.1457773	0.07329392	0.1502939	0.03201285	0.02421542	0.03996865	0.01035134	0.03084412	0.03247329	0.05014088	0.01108539
BATF	0.6584242	1.429356	19.18136	11.16378	1.380742	0.2307175	0.4867718	2.199153	0.4750435	0.7933992	1.031858	1.491397	16.53277	1.276705	16.69363	6.447333	1.717026	1.765023	13.51804	4.001812	2.546691	1.921896	2.513089	2.387796	4.460287	1.167337	0.5069973	1.835378	1.397012	5.189284	2.977675	4.118574	1.805795	0.1711894	1.089935	0.6945102	21.16333	12.20165	19.24424	1.428437	0.42901	0.9626394	8.283552	11.72466	2.119278	1.434	8.061197	25.50996	2.113532
RASGEF1A	0.1632621	0.1081196	0.9259657	0.1768745	0.2762849	0.009928236	0.2291052	0.1240982	0.9568024	0.04059514	0.1266177	0.007520835	0.1161484	0.1223255	0.09760332	0.07099242	0.03708897	0.0674578	0.05219714	0.04151394	3.593431	0.565043	1.316034	0.1725307	1.696835	0.008694143	0.01908997	0.05005773	0.05109879	0.09758258	0.05727902	0.04923069	2.271676	0.01381242	0.03664224	3.063332	0.0374114	0.3999977	0.02508435	0.07217894	0.9978575	0.1553411	0.09667029	0.1010997	0.02992393	0.03184467	2.484327	0.8365608	0.04349095
TNFRSF1B	23.33111	7.996954	4.056596	3.317065	3.866078	0.7164537	3.282845	8.187327	6.002305	3.711258	6.922607	2.550922	5.545194	4.230717	8.162442	8.921654	10.52289	6.389907	9.490437	3.975778	8.201672	7.125021	12.31561	10.49356	3.734589	10.46364	6.306368	5.146054	6.296422	6.294413	2.16037	6.936591	9.751885	1.776329	2.84217	2.548259	3.137114	1.925092	12.66915	6.604465	3.472336	5.447063	3.68221	5.276913	2.081855	8.579253	17.052	6.771846	4.569713
SCT	0.2579991	0.6777399	0.1305761	0.2717463	0.3943541	0.04118455	0.1629223	0.03612541	0	0.1554441	0.08634058	0.1247924	1.168023	0.05341407	0.1943426	0	0.2172047	1.11932	0	0.1148061	0.3273125	0.7754338	0.607784	0.09542613	0	0.09617401	0.04525113	0	0	0.1129659	0.3168083	0.2552749	0	0.114594	0.2432003	0.247949	2.394373	0.05145055	0.3329776	0.1159024	0.07922175	0.05484168	0.2212469	0.2054127	0.0709321	0.1409054	0.1668914	0.06871766	0.1519244
NCR1	0.02494128	0.1079127	0.05049218	0.09457287	0	0.007962781	0.01050001	0.07683091	0.09108462	0	0	0.01608524	0.05645753	0.02065457	0.1690873	0.04712137	0.1469832	0.04809194	0.07675043	0	0.337514	0.08177748	0.1342986	0.1568255	0.01196413	0.01859466	0.3237141	0.02676533	0.0192861	0.1019259	0.0408353	0.01974234	0.06031318	0	0.02351065	0.02396971	0	0	0.1126636	0.1419238	0.007658521	0.02120661	0.01069419	0.07281136	0.08228574	0	0.02151163	0.03985842	2.019439
PRKCQ	0.2197103	0.3188396	0.1015284	0.02414789	0.05475477	0.01829869	0.03619396	0.3611445	0.1203561	0.06906529	0.07672389	0.03696431	0.1816373	0.1423943	0.3921651	0.04963117	0.1407381	0.2210332	0.03206811	0.1445268	0.3150941	0.4150052	0.3134442	0.7578775	0.6873472	0.07477931	0.1005275	0.1537686	0.07755996	0.09201834	0.02346016	0.2551974	0.4793296	0.05727963	0.1620844	0.7642774	0.07880318	0.01142999	0.01849314	0.2145689	1.073569	0.1888418	0.06143882	0.1825336	0.07091058	0.5751891	0.4881638	0.5648404	0.04640726
VPREB3	0.05159982	0.1674416	0.2611522	0.5217528	0.08872966	0.2471073	2.150574	0.3034535	0.05653219	0	0.7597971	0	0.03504069	0.288436	0.6413306	0.6336665	0.1086024	0.5969708	1.255847	0.09184487	7.528187	0.3806675	0.5209577	0.3721619	0.2598961	0.9232705	0.02715068	0.04153014	0.3291757	0.6326089	1.077148	0.5513938	0.0935843	0.1031346	0.2188803	0.1487694	0.5852913	1.234813	0.3496265	0.6954142	0.07129958	1.743965	0.09956111	0.2259539	0.170237	0.105679	0.467296	0.0412306	0.4785618
CLEC12A	0.1162187	0.08530322	0.02940975	0.01224112	0.571783	0.01391404	0.0122317	0.3539401	0.02652664	0.02334053	0.0453753	0.01405355	0.04603807	0.1684269	0.1969737	0.06404156	0.2038383	0.1820761	0.9631717	0.02585786	1.326975	0.1428967	0.2737833	0.5856816	0.04181186	0.03790736	0.04586376	0.07015398	0.02246682	0.03816509	0.03567749	0.2127343	0.7318772	0.01290505	0.0273881	0.08376862	0.05992073	0.01158825	0.07499681	0.3132573	0.03568635	0.06793619	0.386195	0.185061	0.07189242	0.2419888	0.6014254	0.1779893	0.4448346
CCL22	0.3707471	0.1893038	0.02719406	6.478936	0.006159678	0.1235115	0.01357222	0.4062721	0.01177352	0.06474625	0.0899074	0.005197909	0.1240601	0.2469557	0.3116515	0.3146948	0.4794967	0.2745543	0.04509406	0.07651126	0.6748515	0.07046991	1.133781	0.1013557	0.7345744	0.06609706	0.03958122	0.1383865	0.01246452	0.3481925	0.04618544	0.2807065	0.07796029	0.02863873	1.656237	0.03872881	0.07756894	0.0578621	0.228844	0.07724186	0.01484901	0.370055	0.3663151	0.564692	0.01772697	0.06602686	4.108299	0.53238	0.1233964
GNLY	0.09284924	0.5069427	0.109648	0.6193784	0.3429756	0.03458368	0.2866492	1.456099	0.1017246	0.3107863	0.1104797	0.0898211	0.6235198	0.5254221	1.593087	1.188954	0.2692456	0.5619633	0.1385309	0.1101777	2.552201	0.4312817	2.85912	0.240395	0.9798583	0.3576501	51.34139	2.748394	0.6162543	0.08582593	0.2280272	1.420905	0.4178729	0.1099742	0.554315	0.1189765	0.4787177	0.3826666	0.9686474	1.649909	0.1425524	0.4473614	0.345032	0.6242499	0.4594894	0.3465137	1.408102	1.648683	0.2186994
SIT1	0.3083546	0.8686631	0.09603788	0.1349107	0.2311295	0.2726187	0.1647639	1.165759	0.05197383	0.2143652	0.1746331	0.05736502	1.272502	0.7218748	1.545514	0.3024894	0.5092117	0.8575551	0.1293931	0.4433055	4.273068	0.777718	1.831989	2.210837	0.3413427	0.4376751	0.1622493	0.8209009	0.3576576	0.394657	0.4660209	1.436311	0.975101	0.1896371	0.6875404	0.4616112	0.04891795	0.0709529	0.1377579	1.971301	0.1529511	0.8016721	0.2440885	0.5948764	0.5282223	0.6606732	1.519001	0.8339331	0.3352183
HLA-DOA	2.000586	3.356881	0.1548557	0.1933652	2.590234	0.1803415	0.6787345	3.681172	0.7520951	0.5672236	1.354764	0.193534	7.911667	3.030862	5.977682	1.293248	3.669038	2.295617	1.606563	1.235854	2.697309	0.8102942	17.72684	7.216756	0.8919237	0.5264161	3.901049	2.674149	0.4003932	4.036306	0.9730089	2.59426	2.694009	0.5174726	0.9096372	0.9330534	0.5177597	0.1642775	1.047983	3.309457	1.496012	1.971184	0.5550474	3.407383	1.831258	1.9892	7.110025	2.068724	0.5994235
CCDC88B	0.7480766	0.718095	1.185545	1.267862	0.9073907	0.1085599	0.8517484	1.031597	0.2835431	0.3551088	0.8446059	0.4093539	1.767765	0.844777	1.037357	0.7709103	1.027388	1.231179	1.791513	0.3513775	0.7764979	1.889147	1.058518	1.892819	0.9786715	0.4077266	1.017849	0.4926189	0.9860078	0.9776817	1.723527	0.7177481	0.993582	0.9061883	0.8200239	0.2968335	1.024632	1.383329	0.3766832	1.120209	0.4872551	0.5734185	0.422815	1.765745	0.5110585	0.5880783	0.8700551	0.5675579	0.4939047
EVI2A	4.719104	7.327375	0.8153597	0.1152593	1.690048	2.751231	0.5662552	1.819528	1.17391	0.5677349	10.39114	0.08086501	2.384154	1.519786	2.495768	0.5168561	4.011313	4.066161	16.82416	1.454063	0.221738	2.441794	2.270983	2.445323	1.880962	4.164135	3.446733	0.9663628	0.5729256	3.40054	1.138429	5.945995	1.424174	0.2835248	0.3223491	0.7996984	15.49978	0.6819495	0.50019	2.929067	0.8610345	0.251991	6.353771	1.016451	9.063212	2.770312	0.3342664	2.39241	3.752151
PCED1B	0.5530523	1.209443	0.389434	0.2431392	0.4686155	0.1266684	0.2125831	0.7777589	0.3095451	1.34734	0.3741865	0.1802769	0.9225954	0.642193	1.399222	0.4031865	0.7085288	1.083786	0.7517187	0.5136016	1.830349	1.044646	1.298812	4.035563	1.003506	0.3697446	0.632617	1.867587	0.3137674	0.9896812	0.2214512	0.7779937	0.995778	0.2242856	0.3314975	0.3379702	0.3347367	0.1150857	0.5236957	1.037012	0.2879581	0.7896951	0.1469205	0.7562137	0.3371578	0.704231	1.407676	2.392099	0.2601807
RAC2	16.19169	14.07269	8.090973	13.04124	11.17274	1.196597	4.804276	4.746725	2.969056	2.142083	7.775358	1.166504	3.342981	3.845053	6.269238	5.008441	6.179955	8.065904	14.22526	2.168439	19.74527	8.080581	8.346227	10.86264	3.264831	3.74657	5.311324	3.872046	5.356611	3.772043	1.442529	5.785909	4.343859	0.4389603	2.460819	2.732874	1.525431	8.047012	3.381262	6.740555	2.439166	5.945514	2.118754	3.864955	2.019884	4.297615	9.303868	9.297402	3.250174
SYTL3	0.8477622	0.5995751	1.017646	4.437196	0.6042972	1.119065	0.2333569	0.7578852	0.2441074	0.8185505	0.9820645	0.1471999	0.4945141	0.6953051	1.30584	5.302968	0.4437847	0.6287158	1.742222	0.6239013	0.5308656	0.4009102	0.9052899	1.085406	0.5083307	0.2613237	0.7034238	1.014735	0.8824588	1.579962	0.1668276	0.7162154	0.7359208	0.2679269	0.5071433	1.081095	2.039774	0.5527025	1.599121	0.5468542	0.2002428	1.212918	0.2236916	0.9432244	0.2330766	0.6588884	1.160057	0.8337236	0.2208045
PIK3IP1	3.151725	1.357512	3.604724	1.777456	4.950206	1.148838	0.940282	4.013481	5.977035	4.186573	1.085191	3.12496	3.005395	2.645997	18.74975	2.023915	1.936062	1.965911	2.384739	3.65895	4.486461	5.478855	2.543109	5.351337	2.321355	2.372857	8.905565	3.212446	0.7196173	3.966127	3.20988	2.92692	5.44609	4.210676	6.16997	6.272556	33.02858	1.113522	2.145934	6.748594	5.444689	2.321079	6.762218	10.55762	0.3957284	3.056333	11.97566	2.392783	0.8402757
BLK	0.02621353	0.02430371	0.003316736	0.09111392	0.007512679	0.1004275	0.1572575	0.04955116	0.09333755	0.01184521	0.002193119	0	0.01780123	0.2035139	0.1061338	0.03095314	0.008275758	0.0410679	0.02199967	0.01166466	0.8397136	0.03223085	0.1951829	0.1163472	0.03772324	0.1612311	0.02758595	1.416201	0.02280361	0.02295538	0.01207077	0.06613869	0.02377115	0.08732337	0.1019284	0.04251218	0.02703066	0.1725088	0.05074737	0.1295365	0.01509221	0.2214905	0.01264465	0.1017441	0	0.03221198	0.05934844	0.1937486	0.08393325
PARP14	7.344874	5.654405	8.861457	1.146694	5.691859	2.510582	5.437397	10.8572	1.851557	0.6378613	8.578395	2.432757	6.904301	10.18737	28.81435	2.939361	8.217334	7.305308	4.801212	13.0975	0.8009254	4.398059	16.68556	6.469374	6.871035	2.325963	2.689042	10.20215	5.70501	4.652601	4.695525	8.40742	4.819302	8.672022	1.197985	1.915291	2.563783	2.147745	1.175733	5.85948	1.248767	1.268011	2.845168	9.232571	4.004869	29.56325	3.478498	5.509421	2.834523
ANO9	0.0481748	0.04936655	0.1000936	0.1217802	0.2732269	0.04371255	0.1184841	0.3578668	0.01111153	0.07638222	0.01866748	0.02943388	0.3650283	0.2645661	0.3304169	0.01916132	0.194249	0.2273385	0.08511713	0.08349197	0.3313202	15.6376	0.2355095	0.233515	2.320635	0.07655805	0.0880527	0.08570985	0.03823196	0.1643074	0.1556735	0.2378289	0.3433586	0.03040702	3.918535	0.05482681	0.03660374	0.00910145	0.03435995	0.3052637	0.04437797	0.3330791	0.1532902	0.918516	0.09619888	0.1661717	0.7183834	0.4254583	0.2149998
ARHGAP25	1.131562	1.102647	0.3886147	0.2955315	1.029158	0.1492978	1.345274	1.018562	2.32765	0.3234902	2.857506	0.9522404	0.5684793	1.527533	1.380752	0.6926202	1.166499	0.7041033	4.820987	0.5703243	1.127943	2.83468	1.465934	2.322205	1.557783	0.5455564	0.7138755	1.212768	13.93514	0.9656386	4.671818	1.388092	1.193663	0.307714	0.3795879	0.4244512	0.6727161	0.2245063	0.3129452	1.579478	1.80555	0.5375128	0.4047333	1.133048	0.5142708	1.541844	1.187586	1.347027	1.912291
CXCR5	0.007103564	0	0.003595189	0.004489241	0	0.01360735	0	0.005967908	0	0.01711955	0	0	0	0.01764798	0.04013169	0.003355178	0	0.006848571	0	0.006321978	0.1847458	0.01164559	0.01434368	0.03152874	0	0.0198599	0	0.01143461	0	0	0	0.004217135	0	0	0.005022079	0.01536042	0.01464999	0.004249808	0.006875977	0.02872056	0	0.04529915	0	0.01696706	0	0	0.00919014	0.01702821	0.01254894
INPP5D	1.330682	1.774963	0.7083388	0.2039365	1.136829	0.1892658	0.5197522	1.361638	0.8064026	0.4216203	0.9136924	0.4840468	0.7460627	1.16428	1.767105	0.5582968	1.402636	1.064435	1.812094	0.7228247	2.373572	1.099677	1.982262	2.66139	0.5009138	0.4399454	1.961254	1.017012	0.4268657	1.687604	0.5698973	1.162367	1.32178	0.2681429	0.3537485	0.5749584	0.893588	0.1757059	0.8072244	1.467598	0.5093609	0.8670684	0.545688	0.9194471	0.3678403	1.505972	2.826254	1.118322	0.6805621
HS3ST2	1.165997	0.3024693	0.8133311	1.351575	0.06233216	0.1446597	0.816425	0.1979479	1.85992	0.4950342	0.01213077	0.1285769	0.08205305	0.1125694	0.1410756	7.60746	0.5645655	0.1922109	0.2788648	1.177501	2.069419	0.8913903	0.4330648	1.354135	0.04347042	0.02702471	0.05086192	3.948312	0.7217628	1.121593	0.05192981	2.854924	0.4601977	1.304128	0.1025082	0.1828921	0.2990286	0.5132414	7.111022	0.07056474	0.4953108	2.134341	0.8315232	0.4329043	0.03986357	0.3365502	2.180672	0.2992977	0.05869939
FCRL1	0.01999739	0.007416183	0.004048356	0.0101102	0.009169859	0.05362888	0.005051211	0.003360077	0	0.009638718	0	0	0	0.1540117	0.1355706	0.01511237	0.01010126	0.01927955	0.003356557	0.003559426	0.152219	0.1835889	0.08075837	0.1331358	0.0345333	0.03130849	0	0.170606	0.630898	0.01751186	0.009822265	0.01424609	0.009671567	0.02664639	0.005655103	0	0.0082483	0.01914196	0	0.104209	0.003684264	0	0.005144623	0.07323863	0.01319499	0.02293517	0	0.006391528	0.08831691
MS4A7	4.803186	3.023643	1.48751	0.1143734	3.240701	0.2149401	0.626284	5.288152	2.609348	0.5888141	1.269453	0.6092672	2.30561	1.204986	2.453866	0.3829532	4.644025	3.604811	2.597259	1.45282	1.001058	5.299014	1.370389	5.996374	0.7448658	0.4978797	4.09096	3.463822	0.9908033	7.131816	3.013468	1.72765	5.562469	1.09966	0.1791281	1.659285	1.507895	0.2208776	1.051085	4.965942	1.066979	0.452406	23.2984	2.544651	0.5433451	16.718	1.788824	1.931997	1.496253
TVP23A	0.07748278	0.08565264	0.06636361	0.04143346	0.2493929	0.04566876	0.05645668	0.1927829	0.01305989	0.06822938	0.09773603	0.04612665	0.3723695	0.1887951	0.08979284	0.08163927	0.09533811	0.09194021	0.07002943	0.06630535	0.03780735	0.16611	0.180525	0.3240622	0.1329466	0.0366594	0.0689949	0.04077519	0.03456597	0.02609702	0.1097821	0.07784411	0.1657499	0.08339043	0.2149014	0.09880869	0.1782342	0.59192	0.1211544	0.1044241	0.02196187	0.04560967	0.1073347	0.1779517	0.1179829	0.0341791	0.1310861	5.467328	0.08686531
SYTL5	44.81258	98.54256	2.749811	0.004151915	28.02093	0.03775465	0.1742462	0.03587659	0.003598898	0.7877001	72.5586	0.006355532	0.04461453	0.8405775	0.1360926	0.06826746	5.492274	0.0506717	27.49679	0	0	0.04308211	0.04643058	0.07289911	2.510151	1.131445	0.1002495	0.1612749	0.08763279	0.01150644	1.31901	0.03120204	0.003971782	0.004377104	0.01393415	0.04261866	0	3.561009	0	0.02361108	0.003026003	0.05865347	3.697262	0.02615357	1.809857	0.002691055	0.09774523	0.4777104	1.27666
SERPINE1	761.1689	13.36091	22.18254	3.479511	13.55672	6.138099	8.841623	9.441847	5.313228	12.26429	43.60362	1.722918	4.362071	13.10249	4.240263	9.050567	22.34553	6.307025	185.9354	1.918737	0.9701378	13.19965	10.21093	10.34641	6.411042	10.3006	18.92419	6.658947	8.120012	3.037189	3.846887	5.863577	5.022651	3.411849	4.115727	3.363984	1.668639	6.080197	53.638	1.484931	4.11295	5.253971	9.798394	4.544643	9.708982	15.14	7.391146	8.2942	11.04243
MYL4	0.009619771	0.205135	0.1557974	0.1823823	0.1323352	0	0.08504622	0.1778006	0.1475504	0.1738769	0.3476844	0.09306037	0.1045223	0.07169761	0.1956493	0.0454364	0.0890858	0.06492119	0.2099079	0.08561334	0.02440839	0.2207892	0.08741007	0.1494387	0.09690503	0.07530496	0.1113576	0.09290972	0.1004209	0.08424106	0.0708752	0.5368263	0.06978781	0.05127312	0.09521383	0.02773513	0.2975892	0.103593	0.3724628	0.0605016	0.2038168	0.08588288	0.173238	0.04595418	0.09521204	0.02364213	0.1742363	0.07686633	0.09346694
CD200R1	0.237782	0.09341447	0.1142248	0.005093938	0.1247441	0.01158019	0.06617022	0.216697	0.1545406	0.06313298	0.1078981	0.05068394	0.1258952	0.1301634	0.2489377	0.05329964	0.2917941	0.1282226	0.3179403	0.1219502	0.1073719	0.1585708	0.402825	0.5053309	0.1043958	0.06309803	0.1866131	0.2238161	0.04207135	0.1905811	0.07423293	0.4785179	0.2485196	0.04296176	0.03988984	0.1568651	0.024935	0.02893352	0.007802165	0.7386883	0.1485027	0.056541	0.02073659	0.2406563	0.01994455	2.614887	0.09906642	0.1867783	0.1922301
CD96	0.278596	0.3317365	0.08847085	0.04487916	0.05636074	0.06278464	0.04139504	0.5599	0.03590903	0.07898998	0.05301509	0.02113804	0.2077386	0.3596411	0.6995255	0.08772491	0.3817104	0.373927	0.3255021	0.2066191	0.4677921	0.2641873	0.7142147	0.9334604	0.1886686	0.1221787	0.4972598	0.439663	0.09504143	0.1339436	0.09055593	0.5480658	0.4161107	0.0218369	0.1390319	0.1299344	0.07886131	0.05882614	0.06345183	0.6233222	0.02264461	0.2159784	0.05972745	0.3522888	0.1757176	0.3759108	0.4417033	0.2837197	0.1013269
TNFSF8	0.7690255	0.3213509	0.2192744	0.06160579	0.2172951	0.04668338	0.1436362	0.4185874	0.1424004	0.1044139	0.6560814	0.06286859	0.2133069	0.1749099	0.5384882	0.1534769	0.4559356	0.2349571	0.563592	0.4000435	0.1580246	0.1154199	0.4210148	0.5288171	0.1402841	0.08478934	0.3704488	0.3617809	0.07537904	0.5501353	0.1197025	0.2957886	0.2488282	0.1226779	0.06126037	0.1014919	0.1005208	0.06480007	0.1362963	0.3260103	0.1396876	0.07597819	0.1114609	0.2414624	0.04466819	0.6654944	0.6445938	0.3981179	0.1435074
C3AR1	12.0254	36.69943	3.037522	1.975272	4.617665	0.2459553	2.86333	3.482692	4.662259	1.025569	7.734425	1.050467	3.11903	2.123564	4.559577	2.654537	6.41164	3.515611	9.470388	2.879626	0.9866678	2.165102	3.97045	6.333893	0.749657	0.582559	5.66734	4.399387	2.399865	6.84273	1.162221	2.839942	3.184775	0.9385491	0.2074856	1.766333	2.103278	0.5091805	1.789697	3.566335	1.926252	1.83409	1.37792	4.883555	0.7382891	8.096345	4.442347	4.783902	2.702448
CXCL12	6.6738	6.768634	0.7339936	6.523681	1.828811	0.6077042	1.847989	10.74592	1.271114	0.4774591	6.389118	1.515703	9.419412	6.932578	3.825483	1.392003	11.10847	2.289559	0.9085018	3.086143	6.732016	2.921005	4.172976	4.235714	2.217478	1.621839	7.511047	5.210915	1.267617	8.670062	3.844709	8.268387	11.75171	4.196212	3.171129	1.10506	1.2124	0.9079239	6.647992	4.681563	0.4341879	0.3831427	4.593813	6.824893	1.273066	4.272863	31.59485	9.353381	3.442674
LRRC25	3.20624	2.229484	1.820604	0.5353908	2.009614	0.0936245	1.637858	1.598673	3.455603	1.09152	1.251813	1.12215	1.247971	0.8742655	2.071539	2.837926	3.54417	2.261815	6.519253	1.420933	1.810587	1.335445	2.631753	3.854149	0.5251731	0.4737018	2.35913	1.353212	1.798974	2.705007	0.5841604	1.005878	2.608089	0.3733915	8.237694	0.9582228	1.397737	0.8577222	4.011864	2.16639	1.488778	2.086164	0.972387	1.426831	0.3869985	2.284943	3.79393	2.916019	1.433279
ERMN	0.07523261	0.1826824	0.01450515	0	0.03696228	0.02401885	0.03167212	0.06320508	0	0.008633816	0.2709518	0.003465667	0.03405958	0.05785207	0.0242873	0.0033842	0.02412836	0.1243406	0.411906	0.006376664	0.009089944	0.01761948	0.8138111	0.05962776	0.06186594	0.01602535	0.01508028	0.02595043	0.004155313	0.01568613	0.03079379	0.008507227	0.01299486	0.004773664	0.02026208	0.01032886	0	0	0.0624191	0.02575022	0	0	0.004608261	0.05134148	0.01181933	0.07924125	0.02780891	0.0171755	0.0221506
GLIPR2	10.64308	4.575615	1.480917	10.67192	1.263805	1.213778	2.374772	6.903088	1.315044	5.475091	1.954999	0.9319196	5.891194	4.191474	29.80993	3.396733	4.683943	1.718449	1.915275	5.396224	5.587883	12.29655	3.162239	2.006385	2.36489	5.985675	10.4088	3.453798	6.495062	4.024026	3.41593	3.070519	3.787075	2.134825	1.005202	2.977945	1.551139	2.632011	4.358192	0.8886733	1.138926	5.308746	8.336192	3.014624	3.951533	1.510847	6.631408	3.778774	1.50614
PTK2B	1.14667	4.440123	0.9418004	1.79034	1.353184	1.25597	1.02978	3.683399	0.3694938	0.7554116	3.237211	0.9211956	2.198645	3.775357	2.573319	1.399911	2.374987	2.664314	4.077463	1.961559	3.130944	1.1123	2.764037	3.607945	2.009864	0.3594069	2.071022	2.50364	0.8790041	3.316466	1.834357	2.084611	0.9810642	1.549078	1.436209	0.672069	1.264242	1.258084	2.308199	2.05337	1.743438	2.773096	3.809962	2.792556	1.263205	1.927507	2.974677	1.445696	2.023919
C3	21.0444	18.54929	0.8416576	2.340777	6.938948	0.8325925	0.7374932	28.85226	0.3064197	0.7674025	5.049224	0.9817064	7.212205	18.53076	16.47842	1.287099	14.8309	11.19028	1.072123	10.5838	13.55045	20.55885	12.66291	14.001	1.150353	6.175162	13.90103	4.584223	1.33707	18.49659	3.759245	15.62562	5.317007	2.377083	1.520396	0.2588012	3.951905	0.9542075	29.64797	1.263236	0.1166352	26.08066	0.5347863	24.01617	0.9601386	0.2384123	17.64941	3.448854	1.423826
RUFY4	0.03612106	0.1440045	0.07678126	0	0.07453536	0.01037885	0.01368592	0.06676195	0.01187215	0.01741031	0.1789035	0	0.06377615	0.062817	0.1632532	0.01023649	0.1672531	0.07661377	0.2091704	0.02893208	0	0.2013374	0.1604602	0.05611241	0.07277329	0.004039441	0.3231036	0.04360807	0.008379294	0.009489445	0.008870923	0.02573256	0.05240893	0.01443932	0.01021475	0.0208284	0.06704465	0	0	0.06490745	0.003327423	0.01842741	0.009292675	0.02300697	0.005958492	0.1420373	0.04205802	0.02886236	0.02871465
CBLN2	0.002813865	0.002608858	0.1481092	0.1387057	0.0354834	0.002695073	0.01421528	0.7730309	0.03391123	0	0.01130007	0.01633257	0.03057368	0.01398144	0.07842505	0.007974321	17.64151	0.002712857	0	14.60486	0.00356983	0.03229136	0.1534091	0.0843019	0.02834554	0.01573381	0.008883558	0.00226474	0	0.004928245	0	0.1937771	0	0	0.01989347	0.008112761	0.01160632	0.003366869	0.005447426	0	0	0.003588782	0.70943	0.004480663	0.07426755	0	0.0509656	0.2563182	0
AOAH	2.820276	1.916413	0.3086209	0.0453375	1.120539	0.05582794	0.549294	1.393762	0.7024648	0.5240812	0.8252782	0.1214504	1.071786	0.6572213	1.168603	0.4701464	1.981761	2.680133	1.185338	0.8579384	1.496033	1.183455	1.321837	2.900547	0.2064783	0.125355	1.863805	1.064579	0.1716215	0.8363337	0.2422545	1.336244	1.52881	0.1732623	0.1458163	0.4718449	0.1849405	0.075109	0.4253291	1.14007	0.2065182	0.6461944	0.2364694	1.031687	0.3846096	2.045958	1.728634	1.282612	0.3643589
IL17B	0.0519833	1.120557	0.6708872	0.1149817	0.9981782	0.04978875	0.6565323	0.131018	0.05695233	0.9865757	0.3218343	0.1508638	0.6001188	0.09685986	0.09789347	0.02455292	0.05470474	0.01252932	1.308808	0.01156593	0.01648725	0	0.09184514	0.2018842	0.1870197	0.04359995	0.2188197	0.04183878	0.3316221	0.3300357	0.7340744	1.635614	0.1099931	0	0.2388826	0.03746876	0.9916691	1.508338	0.1509535	0.05838187	1.352788	0.4640938	0.3844873	0.1448575	0.1715022	0	0.4203294	3.676026	0.7576147
NR0B1	0.08572644	0.7285735	5.698167	0	0	0.01368456	2.138327	1.890558	2.222795	1.71306	0.009562915	0.0414653	1.581523	0.4880732	0.9201942	0	0.2706432	0	0.3117652	0	0	0.105405	0.007212532	2.885395	0	2.684316	0.6540565	0	0.008286106	0.3253089	0.3772075	0.008482126	5.847709	0.009519159	0	43.46947	1.458579	0.111122	0.1382998	0.7188787	1.770245	0.3553382	0.5237918	0	3.028604	0.005852403	1.635885	0.09133241	8.998159
GATA3	0.3144686	0.6145139	0.06366237	0.146758	0.0388232	0.04633736	0.2749595	1.589229	0.05300436	0.06412725	0.1683814	0.03276137	0.3482525	0.2764461	0.3206982	0.07769304	0.2321613	0.298516	0.07714509	0.1593098	0.5646719	0.2220788	0.6691736	0.5797732	3.23743	0.04869308	0.2138335	0.2998264	0.0448922	1.105767	0.05940764	0.8214312	0.2164359	0.006446575	0.5540976	0.1952799	0.1197309	0.02315512	0.1217574	0.3999041	0.0445668	0.172769	0.1618034	0.2734837	0.1117295	0.3765202	0.7510884	3.649282	0.07691961
CLEC5A	0.1905782	0.6290285	0.6057288	0.1734332	0.1441938	0.04015718	0.2358802	0.3170182	0.1628604	0.2112744	1.318926	0.01474902	0.1087118	0.3266938	0.8670815	0.1584255	0.6481949	0.8856127	1.791356	0.1662172	0.01934227	0.06248679	0.4733283	0.05075219	0.5978788	0.1704998	0.7179904	0.03067738	0.09726191	0.4305781	0.1778546	0.1357674	0.05991148	0.05586771	0.0431152	0.3901189	0.1179113	0.2143503	0.5017648	0.006849159	0.07373436	0.2576457	0.2647568	0.1001443	0.05030012	0.00624502	0.8876086	1.461894	0.5555046
CD209	3.181112	0.4099992	1.552237	0.4282174	0.6377759	0.02732571	0.4188797	0.8209384	2.914745	1.577125	0.3461058	0.1897478	2.082749	0.3012394	0.3062449	0.7782073	2.476961	0.2750602	3.786128	0.7776012	1.171813	4.098427	0.2412366	1.729282	0.2873993	0.1954209	0.7581025	1.199791	1.228535	1.511536	0.37223	1.401565	1.4747	0.2756177	0.2672558	2.226063	0.3309694	0.1024114	0.6696903	1.448294	2.575596	0.6458717	0.9404122	1.919419	0.0588288	2.433659	3.575705	1.185438	1.656916
NKAIN3	2.126022	0.1846373	0.9370755	0.02040885	0.04319148	0.005155111	0.06117943	0.9495894	0	0.3307705	0.2557736	0.2447195	0.00731013	0.6953328	0.2310976	0	0.1585951	0.3009694	0	0.1868151	0.006828338	0.1500046	0.05434066	0.2508363	0.01549117	0	1.767208	0.01299592	0	0.1602539	2.689945	0	0.1496794	0.007171924	0.03044163	0.03103603	0.02220045	0.04508081	0.01041979	0.0338511	1.93863	0.006864588	0.6231082	0.09427627	0.008878642	0	0	0.008601458	0.9460723
REC8	0.6182179	0.4289338	0.3895543	0.9366339	0.8776789	0.3372333	0.9927917	0.7807939	0.4844356	1.4307	0.5288697	0.2297168	2.685754	0.7425167	1.529664	0.2784623	0.9444224	1.464408	0.8968006	1.603223	0.5401848	2.792178	1.173917	1.967084	1.614354	0.384596	0.7884573	0.6524467	0.717065	0.5162811	0.8948763	0.3354169	2.26722	0.7419397	0.521008	0.3364147	2.5584	0.5143716	0.3091131	1.059403	0.1734882	1.446399	0.8689582	0.8475143	1.445288	2.233776	0.4396313	0.7785975	0.3073861
TCP11	0.02380209	0.01324078	0.02891158	0.006016886	0.01637178	0.0182378	0.006012255	0.01999683	0.01043092	0.0630992	0.1338201	0	0.02586185	0	0.0143435	1.483981	0.008015419	0	0.03995176	0.01694657	0	0.007804234	0.06248025	0.05282209	0.0205518	0.01064721	0.01001931	0.0766285	0.01656469	0.02084367	0.09937393	0.01130437	0	0	0.04038626	0	0.05890574	0.1651833	0.01843161	0.02138549	0.0131557	0.03035701	0.03674064	0.01895066	0.007852737	0.0116995	0.1046984	0.09129097	0.004204804
GSTM5	0.04711176	0.1310382	0.06358337	0.1984882	0.009001346	0.02005461	0.01652795	0.173712	0.02294005	0.006307726	0.01226257	0.1114062	0.05687629	0.0942852	0.0394309	0.03214174	0.1630571	0.03028041	0.0131795	0.0535749	0.2191518	0.05149003	0.04492209	0.002904205	0.06779737	0.07317414	0.2478916	0.03581137	0.06375189	0.1650245	0.06749234	0.2392868	0.06962145	0.02441293	0.05921259	0.003773048	0.05937597	0.103346	0.1621418	0.08230552	0.004822079	0.08345275	0.04713409	0.04376079	0.02158752	0.03216243	0.2336425	0.1631259	0.03698941
DYSF	1.409396	3.281573	0.9479145	3.109729	1.419929	0.4457714	1.739728	2.120613	2.372721	0.6218875	1.777364	2.692368	0.9303374	0.9581284	2.114826	1.82245	3.065109	0.6947812	2.332593	2.386724	2.095175	5.304146	1.419153	1.828345	0.7642987	1.345278	1.674756	1.727963	1.90031	1.347616	1.454122	1.978688	4.624459	2.090569	1.478038	1.038867	1.633303	3.732048	8.537863	1.407939	1.504042	1.50313	4.791858	1.355219	0.8668164	0.930142	4.989429	4.477694	1.307889
STAT1	65.5102	64.54613	101.7927	18.34399	19.76152	43.90578	60.98902	64.94961	10.21208	13.0365	72.21564	17.16895	26.74589	66.4226	161.4738	26.65363	41.51054	46.38885	48.25205	118.2197	7.791151	12.51891	75.78153	34.38935	51.36136	10.14179	21.26809	172.9685	38.30898	32.72759	21.05255	49.65884	31.10376	41.51874	14.59503	14.67761	13.97375	9.168125	14.83357	51.63597	15.19216	10.79043	34.90291	91.6071	42.13058	123.0667	21.59861	67.48256	32.73288
ADAMTS14	3.733618	0.4126228	0.2751292	0.1434597	0.1198443	0.08582394	0.430048	0.3186907	0.2846995	0.453499	0.6777137	0.2456059	0.3772743	0.4489458	0.3464898	0.2257247	2.542272	0.239013	0.2632085	0.2020273	0.1023123	5.200312	0.8534155	0.4640003	0.4771186	0.3774497	1.021564	0.2644403	0.5335283	0.6486801	0.4217898	0.2517963	0.6392293	0.2149209	0.2280609	0.03875233	0.4743203	0.2108603	3.215013	0.03757093	0.08804756	0.4266597	0.1421582	0.1926256	0.1428873	0.03670386	1.433638	0.4964261	0.06068037
C11orf21	0.07121242	0.06254921	0.003793828	0.02368639	0.7819931	0.007179588	0.03786905	0.210971	0.02874404	0.04516356	0.3210989	0.01812893	0.2341609	0.1676075	0.2230381	0.02478389	0.1419926	0.06865615	0.6825785	0.04669893	0.1616685	0.04915608	0.166498	0.1455595	0.05393686	0.0335315	0.1025505	0.1025643	0.02608377	0.04923257	0.06903539	0.5918682	0.06797622	0.02996529	0.03709689	0.0324182	0.04637827	0.02242308	0.03627942	0.1953144	0.02071576	0.06692278	0.01446351	0.1253316	0.4142408	0.07369094	0.1551665	0.1557317	0.04303741
PTPN7	0.3544102	0.6794139	0.3749254	2.546262	0.1527404	0.1250599	0.3331824	0.9648898	0.7619785	0.3114672	0.4084292	0.1263138	0.7672641	0.6355424	1.039763	0.4531024	0.7717277	0.7655869	11.62022	0.2774707	1.771455	0.6771289	1.506596	1.72087	0.4601711	0.4201792	0.5608504	0.7892554	0.2781724	0.4737069	0.2944933	0.6865711	1.011691	0.07101492	1.032387	0.2765811	0.3242409	0.07652245	0.2527777	1.249767	1.163538	0.7035075	0.4764526	0.7022498	0.3340751	0.7203926	1.065268	0.9070591	0.3342285
ALDOB	0.01926309	0.5060236	0.03249752	0.0162316	0.03680477	0.05534961	0.2351771	0.2157797	0.03517405	0.239857	0.2277757	0.04969295	0.08720857	0.1435707	0	0.07278723	0.08108622	0.04333377	0.08083263	0.05143088	0.008146088	43.22239	0.1361377	0.4559898	1.155043	0.6390804	0.4121896	0.01550391	0.1266108	0.3373767	0.04730797	0	0.01552738	0.1368957	1.08949	0.1018199	0.1324238	0.06914651	0.02486124	0.01730733	0.1242143	0.049136	0.1238929	0.05623497	0.169473	0.1052048	0.008307122	0	0.1871627
CD2	1.340397	3.554412	0.4079822	0.4975918	0.9885862	0.4847954	0.5682387	4.535923	0.1951185	0.9826584	0.8908661	0.3355051	4.239318	2.724595	5.938041	1.053692	1.633499	3.714179	0.4877303	1.701783	4.102615	3.257754	7.107085	6.271696	1.659151	0.8805163	0.5523926	3.575945	1.021979	1.337963	0.4373804	3.650416	3.751361	0.09991999	1.219333	1.094505	0.831241	0.1906643	0.2903391	5.280426	0.4576366	1.326979	0.470232	2.671711	1.592614	2.74904	3.24996	3.445296	0.6043949
IL7R	1.654302	0.3611718	0.1629831	0.05251967	0.4108506	0.1218818	0.1279182	1.756375	0.04836954	0.2096699	0.2363965	0.01004929	0.1269791	1.045223	0.9742145	0.3336442	0.8177077	0.6259492	1.745817	0.4252751	0.8566297	0.5662551	1.609897	0.423607	0.6353424	0.2468625	0.6832472	0.5016512	0.1295272	0.2160519	0.1275598	1.150152	0.3579677	0.06574974	0.2790784	0.1010822	0.09640712	0.07457782	0.1960777	1.185341	0.06937786	0.2318554	0.1970959	0.8188034	0.06854429	1.276519	0.8634842	0.5768881	0.4014339
ANKRD2	0.6399302	0.04022423	0	0.02741809	0.03730193	0.01038838	0.05479398	0.04556134	0	0.02613946	0.09437365	0.01049254	0.1031177	0.01347316	0.008170158	0.01024589	0.05478768	0.0313708	0.01820545	0.009652889	0	0.07112556	0.07665366	0.02407027	0.1248689	0	0.03424241	0.05237777	0.07548294	0.03799266	0.07991167	0.0386343	0	0.02890518	0.03067241	0.01563565	0.02236875	1.842859	0.02099756	0	0.009991441	0.04149977	0.0697591	0.06908435	0.1073514	0.04442744	0.02806445	0.05199999	0.009580346
AOX1	1.387976	0.1654526	0.2752533	0.2720984	0.0422142	0.09495573	0.07154974	1.365978	0.04655053	0.02389295	0.1782134	0.2137374	0.5693797	0.8620661	0.3072544	0.09900491	0.3195521	0.1037751	0.8249089	0.1537773	0.06468486	3.403885	0.3975162	0.01885851	0.1752822	0.1393796	0.07750355	0.2781383	0.08213774	1.314682	0.06260898	0.4271306	0.1130221	0.1698491	0.1962543	0.01633357	0.2161467	0.349097	0.2687015	0.09416545	1.273366	0.01445072	0.1530331	0.9156318	0.0280358	0.04641053	2.103505	1.697534	0.5204149
FYB1	2.105273	2.841723	0.415232	0.4695775	3.04047	0.3830163	0.8700049	2.052646	0.7349185	0.3326503	1.220856	0.164726	1.538286	2.480549	5.480462	0.5020589	2.200284	2.161532	3.128792	1.357008	0.6775368	1.226595	3.177842	5.911649	1.719027	0.3433412	1.406405	2.840661	1.523186	1.674154	0.3231445	9.364505	2.38328	0.2234584	0.5107207	0.6880585	5.352755	1.114419	2.362476	4.40429	0.8009319	0.6877147	2.256718	8.144613	0.4894315	6.774027	0.6675658	1.241041	0.934335
ATP12A	0.003542986	0.02299401	0.25104	0.2328624	0	0.1696707	0.01342403	0.1339454	0	0	0.02134218	0.1747993	0.01443594	0	0.01601292	0.003346869	0.02087943	0.01366322	0.05946894	0.2333339	0.004494836	0	0.06796375	0.011794	1.035021	0	0.03728481	0	0.1520506	0.2916463	0.05655763	0.1009606	0	0.1510722	0.210405	0	0	0.01695714	0.08916635	0.03819925	0.003263751	0.3660145	0.1412802	0.2341298	0.005844473	0.1712467	0.252103	2.451652	0.1408259
ADH1B	4.245675	0.002236564	0	0	0.008296305	0.03003619	0	0.3891179	0.02378615	0.03197516	0	0.02100277	0	1.651104	0.02362258	0.009115139	0.02030884	0.02325722	0	0.2619212	0.1224161	9.301575	0.01704851	0	0.006943007	0.08362894	0.002538613	0.1941553	0.08114262	0.4795336	0.03554624	0.01145685	0.0145837	0.1832205	0.05798561	0	0.01492507	0.008659212	0.08873109	0.104035	0.01999973	0.1907522	0	1.219598	0.02387598	1.100753	0.8863358	0.003855099	0.159807
NMI	4.572144	3.215965	6.71086	0.2286417	2.509248	0.796992	2.598797	4.684656	1.862963	1.340571	2.409398	0.3937416	4.40395	1.904396	9.749633	0.5468245	5.467318	3.230804	2.41009	2.974335	0.2524445	1.875748	7.072524	2.7449	6.150128	0.6271209	2.493805	0.7097715	3.77675	4.463256	3.354162	3.03381	4.03542	2.585182	0.9335958	3.201	1.389685	1.01189	0.4289958	2.454199	4.145142	0.9978349	2.51306	3.204556	2.618495	1.456002	1.445146	9.655542	6.347362
SEMA4D	0.4945894	0.8233391	1.074394	0.3554119	0.8167181	0.2182258	1.43459	0.9281476	1.90323	0.5049078	3.145187	0.6107074	0.3834184	1.137629	0.8916291	0.3086749	0.66996	0.519697	1.805847	0.3204841	1.264799	2.155533	4.724122	1.751231	1.706604	1.021686	8.265751	0.375707	1.071279	1.470647	0.2470255	1.513629	0.8036178	0.7538199	0.2373007	0.5383435	0.2590147	0.1888409	0.1527676	0.8258371	0.5508262	1.183628	0.9521586	1.298147	0.7590336	0.8886593	1.005097	0.884536	0.2424836
PLAU	85.19297	15.23435	5.562099	3.843505	3.290316	0.362787	4.251553	3.321162	6.663133	2.539271	13.27584	2.296604	4.144541	6.196213	5.875208	3.527713	9.952836	7.365338	7.741261	3.826818	2.125201	3.183556	5.224587	2.515853	6.901909	2.493808	15.27064	4.710292	3.595167	6.437753	4.932866	2.94544	7.940496	3.006986	2.979616	1.48429	3.058665	2.866127	19.23064	1.006583	1.395699	2.258957	3.458652	4.434407	0.8712386	0.8172752	19.20123	15.58489	1.800072
PPEF1	0.2911945	0.2492116	0.367308	0.1585457	0.07189974	0.6221645	0.1810557	0.500573	2.09087	0.037788	0.8905393	0.2426934	0.1277743	0.03338949	1.555681	0.1015665	0.2300651	0.1900405	0.08271481	0.7894267	0.3012244	0.6169277	0.09950544	0.4722412	0.3287938	12.63501	0.6270237	0.02163397	0.1091204	0.6865419	1.848364	1.505315	0.6283353	0.05372512	1.304891	0.2195757	0.3326087	0.6271606	0.1214188	0.00805015	0.5034742	0.01714095	0.2189796	0.04280162	0.2660408	0.07340076	0.06954998	0.114549	0.0395704
IFITM1	79.7535	208.8723	313.7528	22.65458	362.588	11.89135	302.9512	44.89325	17.83303	31.20309	106.7107	24.38768	152.2758	126.8548	778.6583	20.68962	45.3795	122.8592	11.01894	700.2134	29.98607	21.38122	24.31932	15.50648	78.38755	10.46213	14.00095	253.6505	118.5684	13.59042	20.70313	26.35089	68.89133	16.64064	48.13205	37.93827	15.56737	10.61854	36.81484	33.4125	5.020458	20.77829	62.53175	14.89698	17.23532	267.0609	221.0085	52.6068	5.16142
GREM1	0.5581443	0.0549448	0.1428774	0.08579933	0.03088063	0.199178	0.4586051	2.618853	0.0259709	0.1921606	0.5949733	0.0198048	0.03951254	0.03747688	0.3887784	0.3287672	0.2403885	0.300219	0.01627721	0.02301467	0.1558353	0.0918555	0.2415038	0.01195603	0.3550878	0.3614921	0.0192765	0.5394141	0.008748462	0.6935267	0.03440079	0.3658929	0.0508095	0.05455887	0.08988888	0.03261906	0.1222195	0.3055541	0.1647904	0.006776709	0.009925771	0.04534971	0.8925918	0.02745211	0.293276	0.007944379	1.852625	0.6595032	0.236031
CD300LB	0.590173	0.3594191	0.07613738	0.05850537	0.07296275	0.02216698	0.8915202	0.3305475	0.2535635	0.111554	0.3020651	0.02798654	0.0785839	0.1149973	0.1263942	0.1585062	0.90116	0.267759	0.6264112	0.1235854	0.09542603	0.2371397	0.2862394	0.0449415	0.07493853	0.1423517	0.1704903	0.06519621	0.03355568	0.2229415	0.1207832	0.04121939	0.2098766	0.03854909	0.04908713	0.04170466	0.01193274	0.03461562	0.3136356	0.1091698	0.1545698	0.3468333	0.163739	0.1842673	0.02863362	0.1611606	0.261995	0.1294519	0.1533208
WARS1	15.3716	162.7997	47.84096	98.22332	61.28445	47.92572	241.9289	56.04231	62.39289	27.11895	26.3521	76.90162	104.9948	43.33001	279.7797	68.18896	63.40082	66.47916	29.78355	251.3145	27.57816	88.39552	138.9768	83.45042	86.21805	11.51547	40.65457	220.1331	103.6257	62.54284	27.75695	57.94521	68.9293	163.7417	64.06701	44.34343	41.96242	34.56083	86.90748	112.369	39.91965	207.3502	130.7715	80.46271	91.35401	45.85902	56.93198	84.23771	17.37963
AIM2	10.41885	76.09431	6.977924	0.6435882	3.448488	0.7127858	0.4847931	0.5725761	0.0686603	0.1793526	35.86336	0.04546942	1.266104	0.8660576	6.290355	0.1406018	0.8375734	1.034695	20.68319	1.206121	0.129198	0.3852782	4.49232	1.512473	23.71905	0.1489285	1.558089	0.5548377	2.144357	0.2058015	0.04809683	1.962555	0.5872504	0.1670141	9.370779	0.2936141	12.89235	1.687189	1.137411	0.5841848	0.432979	0.05994641	0.5743719	1.060293	9.136154	0.3722175	0.2533693	3.392648	2.138096
PRDM1	3.894332	1.697627	0.4577236	0.1686542	0.5240562	0.1514691	0.1966118	0.6705408	0.8690193	1.122546	3.415259	0.2844617	0.3691679	0.7397458	1.602617	0.2987831	0.9715043	0.5217285	1.184141	1.108368	0.3730509	0.4861196	0.6087246	1.84528	1.340608	0.4089774	2.142725	0.7239246	0.8712992	0.8092961	0.549204	0.7422813	1.395267	0.4510892	0.3633686	0.2992206	0.3974958	0.1448758	0.4688037	0.9013779	0.6441852	0.2804856	0.3019609	0.7771108	0.3546271	0.7287524	1.748678	1.180727	0.4125145
SNX20	0.4485615	0.5654969	0.2297903	0.1037113	0.3072795	0.08906857	0.2210805	0.8134434	0.1678084	0.1516079	0.2800892	0.05556451	0.3343298	0.407707	0.9848179	0.2764593	0.6539546	0.680333	0.6289548	0.2945373	0.7807375	0.2421347	1.480121	1.044016	0.3542454	0.1774055	0.4231146	0.5063154	0.16814	0.4095749	0.1276263	0.6267678	0.5092868	0.07653543	0.262981	0.2286871	0.1466603	0.07199857	0.1376701	0.5037744	0.133537	0.3802318	0.1372123	0.4442397	0.1669382	0.5624094	0.7749401	0.7867778	0.1546175
PTCRA	0.202114	0.0874481	0.01363894	3.457227	0.1699133	1.226016	0.1531581	0.07924085	0.1623848	0.08118227	0.1172399	0.8733333	0.0915018	0.03347525	0.1319467	0.3691241	0.3289685	0.1169153	0.05654132	0.5156445	0.1880365	0.1104486	0.1768491	1.076485	0.03878097	0.01506836	0.02835944	0.7482891	0.0625147	1.144553	0.08272819	0.3039695	0.1629179	0.03590874	0.6287187	0.03884818	2.500972	2.756921	0.6260436	0.07263744	0.0992985	0.6873991	0.08666135	0.3432924	0.08890805	0.2649215	0.1220251	1.981045	1.928061
SQOR	3.027312	2.542144	9.203246	5.043815	4.206614	0.1708465	1.679978	12.48973	1.038559	0.5035824	9.510213	0.6064233	3.772434	4.653147	4.288187	0.8906595	3.389604	1.601814	10.86841	1.528542	0.7758832	2.874182	2.058188	3.477893	14.80047	0.7181284	2.381311	1.082904	9.357689	3.597202	7.97294	14.15377	1.52822	0.3531337	1.282709	0.7493874	14.19996	4.000347	0.8485107	2.147572	2.610316	1.891505	13.13113	5.469778	0.8743392	1.002035	6.811095	5.880434	8.881747
CRHBP	0.06737615	0.02082246	0.8809111	0	0.1416045	0	0.02127348	0.2500038	0.2029955	0.03382836	0.02254774	0.03802095	0.06100555	0.02092353	0.08881659	0	0.3072482	0.03789192	0.1178028	0.09494132	0.03561552	0.4878495	0.1077042	0.09345157	0.04039973	0.01883679	0.1418073	0.1265313	0.02604965	0.1130868	0.04826156	0.08666415	0.149352	0.03740761	0.007938934	0.08093947	0.2200086	0.01343625	0.01086959	0.1160264	0.2017145	0	0.6066728	0.05364327	0.2685956	0.188586	0.1162226	0.07178213	0.004959359
TTC24	0.03337846	0.1392599	0.02815532	0.02109419	0.04464188	0.01598467	0.04918191	0.07010552	0.006094846	0.006703491	0.1452133	0.01614494	0.09822293	0.08292491	0.09219081	0.01051028	0.05151798	0.04290706	0.01867522	0.009901974	0.1129222	0.03648045	0.1067144	0.1975311	0.01601137	0.04354857	0.01170867	0.00895489	0	0	0.01366229	0.01321041	0.06053704	0.02965105	0.3225048	0.00801956	0.01147298	0.03993828	0	0.1499479	0.01537389	0.02838042	0.01431184	0.05315026	0.06423756	0.004557386	0.02159147	0.008890302	0.01474134
CD79B	0.3707497	0.5962808	23.68098	2.553422	2.177147	0.4710483	1.978096	0.6865218	0.8869846	0.5379262	0.2734672	0.2854627	2.599918	0.8834892	1.213987	0.4359973	2.210371	0.4012094	0.6223024	0.3636262	8.216802	24.69682	1.59656	1.679133	4.725611	12.22682	1.234181	0.596796	0.5616705	0.5168189	13.39764	0.6019088	34.27015	0.5041035	1.26242	0.3381285	0.5461525	1.421371	0.4833779	16.81175	5.938432	0.743052	0.6326279	0.7590394	7.36398	1.10333	2.525517	0.9673332	0.8420848
C1S	19.52509	16.68227	10.13947	7.055411	14.14969	0.8747415	11.89454	25.70721	2.174635	2.066045	11.13342	3.159438	41.18837	18.02177	33.70996	2.652648	47.4148	12.65122	61.0346	12.32437	6.785124	11.19552	11.31571	3.89958	25.06641	2.963267	4.669731	13.14302	5.516965	13.84369	8.980794	26.72214	11.89669	5.646709	4.552498	0.5933395	8.583893	3.141397	11.84845	3.522987	13.72806	4.721375	17.3306	15.83045	3.555496	5.682269	85.01608	17.58055	31.64422
TMC8	0.8187537	1.037084	1.383212	0.7105525	0.5221814	0.4528414	0.6881593	1.453222	1.680328	1.18461	0.4283657	8.277494	1.139416	1.206851	1.806792	0.9259405	3.130947	2.012321	0.8831175	0.8338636	2.904021	1.550222	1.827885	3.829124	0.9251738	0.5416329	1.234786	0.6705759	1.287397	1.300173	1.210708	7.982422	22.21131	2.616056	2.111553	0.5319617	0.7075271	0.5381243	0.5190462	2.851848	2.026315	1.518549	2.113781	0.81484	1.574124	4.076397	1.488174	1.184048	0.6238808
IL32	1.029906	3.319314	4.001187	3.489903	1.585466	0.4556353	1.25738	4.577604	1.037011	1.69017	2.199277	0.4696924	4.369549	2.534314	3.147515	2.038451	3.943054	3.489461	0.9302024	1.562565	5.605927	7.236122	5.605043	3.890942	2.964225	1.464368	1.037378	2.64465	1.63259	1.760846	1.282733	3.819912	3.326632	0.8495456	4.535167	1.003927	3.29729	1.085608	5.041514	2.727552	0.3478697	5.604413	0.7191731	3.256517	1.601841	2.089211	7.372763	4.843599	1.602805
SUSD3	0.5856559	0.450564	0.6180395	0.2204953	1.714176	0.083543	0.4249137	0.7328053	0.6825937	0.2252278	1.793122	0.4580663	0.5754108	0.5727104	1.323469	0.1412522	0.9546345	0.7448349	0.9411913	0.2107051	1.944438	9.233539	2.541267	1.299699	0.5558913	0.4737884	1.730936	0.2808134	0.3179687	0.3819195	4.024193	0.7397515	2.139423	0.06641554	0.3347615	2.155566	0.3083806	0.3578318	0.5065848	0.5038036	0.6887212	0.5562327	0.2564572	0.4662852	0.2261066	1.388303	1.321918	1.891776	1.078627
GIMAP8	1.707702	1.827405	0.6434555	0.2947642	1.457479	0.2341731	0.4893119	1.902386	1.71022	0.5348406	1.956159	0.9824719	1.37935	0.9438357	1.836036	0.6040522	2.131192	1.033534	3.191525	0.9607601	1.078473	1.812962	1.424105	2.245479	0.4438679	0.6267631	9.955356	1.441048	0.6413434	1.844605	0.7759683	2.215181	2.728797	0.9372663	0.4573957	0.6506884	1.117069	0.220534	0.5898336	1.591774	0.9632714	0.6620324	0.5370684	1.389579	0.4343405	2.791806	3.49403	1.5629	0.8671564
WAS	2.610873	3.315378	1.157471	1.837968	2.114084	0.531784	1.761422	2.443358	1.614883	1.17879	1.796145	0.6713948	3.09715	1.921291	3.34586	2.054252	3.494615	3.224503	4.737369	1.500049	4.913949	3.48923	5.005001	5.698756	1.208025	1.145727	3.144051	1.723649	1.387663	3.264576	0.8765783	2.448581	2.613364	0.4139535	1.26171	1.257761	2.617285	0.5852527	3.237407	6.318796	1.205595	2.562749	1.190329	1.699809	1.155767	4.06658	4.831511	3.126668	1.430393
RFTN1	12.24502	5.865866	1.774479	14.11087	3.709579	2.187179	1.59395	3.848083	2.624616	3.740422	4.183866	2.314304	2.067665	2.050738	4.20978	1.410104	2.746439	1.617056	2.065832	1.258107	3.386204	2.501208	3.493231	3.137194	7.781724	3.018064	5.08717	4.991355	1.119872	9.225405	1.55784	4.018143	5.370778	2.555476	1.528251	0.9785576	2.54845	1.951695	8.924617	3.274484	3.569756	2.374521	3.806364	2.17494	0.9729995	1.163487	8.654174	4.42875	1.507697
NLRP3	2.044576	0.4508991	0.5960879	0.5603331	0.5423508	0.02218096	0.2423456	0.4196988	0.2609727	0.1475036	0.2989341	0.07361101	0.2606137	0.283565	0.6280081	1.090711	0.7213827	0.4337879	1.210576	0.1472182	0.1343103	0.1898314	0.6012314	0.4221659	0.1523521	0.0850949	1.103663	0.3621337	0.5295548	0.4954161	0.1543749	0.4124539	0.2920124	0.07494262	0.1169478	0.3863095	0.1228142	0.1741769	0.5764286	0.3448077	0.2529534	0.2194128	0.2255491	0.587393	0.09823433	0.5393475	0.6719863	0.4282539	0.3272906
PTPN22	0.6290984	0.5184576	0.1167442	0.01766984	0.356587	0.150635	0.1191796	0.3817116	0.1761374	0.1052863	0.4093652	0.05071511	0.2136058	0.3212673	0.6792281	0.1386643	0.2883522	0.3740182	0.7479576	0.1493015	0.08867893	0.4641049	0.4798873	0.8880797	0.271596	0.1211626	0.415611	0.5288337	0.06486091	0.2693319	0.1029996	0.2572817	0.4014517	0.05588463	0.04941779	0.1158802	0.5477985	0.07945528	0.06766035	0.4396208	0.05473215	0.09360719	0.06743535	0.5092209	0.1671937	0.3120853	0.1808639	0.2234125	0.09261214
CES1	0.5947947	0.4918429	0	0.9685159	0.0430003	0.09751357	0.2639374	0.6392611	0.005870725	0.03228495	0.028692	0.0103675	0.2037777	0.06656298	0.1049463	0.4960659	0.05864602	0.05682775	0	0.09060964	0.299117	8.25766	0.04869012	0.01783757	0.1696486	0.6591702	0.02255623	0.4183415	0.03107642	0.2158544	0.02631979	0.2672173	0	0.05712144	0.03030689	0.01544933	0.02210219	0.06411611	2.313327	0.004814466	0.009872374	5.617715	0.1654267	0.1791853	0.04419671	0.0043898	4.374408	0.2911551	0.0851956
CCDC88C	1.562902	1.385625	0.06538262	0.07363786	0.05226953	0.1467809	0.7806004	0.4607342	2.189633	3.0676	0.1203737	0.9152449	0.1599757	0.2611641	1.141986	0.1339997	0.2718992	0.1880447	0.0956643	0.2074012	1.182603	1.725452	0.3989565	0.7898114	1.868203	1.096272	0.3358765	0.7074428	0.07492104	0.323861	0.107311	0.4210619	1.075022	0.8016325	0.2310168	0.5952093	0.1436615	1.457857	0.1740857	0.3777973	0.4095164	1.324568	0.1906131	0.3932696	0.1692301	0.229303	1.381307	1.052498	0.1085148
IKZF2	0.3985918	0.1990812	0.2655047	0.003250298	0.02358392	0.01970398	0.06657983	0.6610951	0.07325168	0.08056676	0.4956965	0.21021	0.03143356	0.7953983	0.1481862	0.09109554	0.2078351	0.06817937	0.5125673	0.08010163	0.1011353	0.1707406	0.3803544	1.207	0.2386931	0.01725475	0.5019991	0.4273974	0.3310827	0.0855735	0.03631389	0.1129717	0.07306814	0.1970287	0.03999692	0.08155578	0.03182065	0.02461556	0.004978342	0.5510475	0.2724219	0.08855318	0.01819322	1.115841	0.01060505	0.1453605	0.07651918	0.07808212	0.01930706
NR1H3	2.169913	4.351973	4.069549	3.163911	5.743254	0.6484318	5.638915	4.404384	1.464437	1.890979	3.092909	4.389731	3.810028	6.926224	6.731637	4.470205	6.038703	2.590759	8.58975	4.542097	1.101151	5.378723	2.309947	2.82767	1.249067	2.644053	4.720492	3.951181	5.887442	2.63293	3.917925	1.920965	4.118081	3.608461	2.017629	0.4454385	1.754242	3.909084	2.412931	5.374668	2.664126	2.674503	6.480074	4.082741	2.663123	6.251593	4.34794	5.526155	4.394496
PATL2	0.08906404	0.05505012	0.0734576	0.09589436	0.113446	0.08846348	0.05832556	0.1302514	0.01445594	0.03179908	0.2693551	0.006382174	0.5241782	0.2458547	1.277178	0.05608934	0.158294	0.4261545	0.3266716	0.202565	0.05021856	0.3082468	0.1565275	0.8821167	0.09968767	0.02582245	0.04512783	0.2044299	0.04973921	0.2022068	0.2632875	0.1096649	0.2552596	0.1274681	0.0326493	0.1331472	0.8435707	0.1144616	0.07663162	0.2756295	0.01823213	0.03786386	0.4709902	0.3886954	0.6692981	0.362113	0.1152254	0.1159746	0.1631651
NCF1	0.204566	0.3203183	0.3128998	0.1321525	0.5002897	0.06966398	0.1607575	0.5461386	0.2241203	0.2903239	0.3164325	0.1407249	0.3210545	0.3839888	0.6334941	0.3263652	0.3788848	0.7100021	0.8202574	0.5138086	1.193811	0.6260158	0.6930302	1.150075	0.1962573	0.2186	0.4305523	0.281726	0.1370917	0.4259551	0.06698546	0.2482847	0.5386549	0.09691835	0.1799767	0.3931947	0.3375084	0.07615038	0.2024123	0.8495489	0.1968187	0.6261646	0.1754254	0.4379408	0.2774589	0.4915816	0.6234085	0.3487094	0.4216099
KCNN3	0.0868029	1.489394	0.06443341	0.1638391	0.2759724	0.184013	0.1183996	0.2576705	0.1458205	0.0278926	0.4461925	0.3627589	0.04872918	0.1265157	0.2720053	0.02842599	0.2153359	0.06806542	0.225347	0.09888284	0.2099681	0.210611	0.06193029	0.2863837	0.06828737	0.4853612	1.121747	0.1853708	0.06175154	0.1479738	0.05400512	0.1580309	0.5107748	0.2544614	0.037639	0.07007413	0.05967249	0.08032006	0.1546003	0.1039865	0.04691084	0.1077556	0.04615141	0.1271631	0.07827674	0.03697756	0.2455629	0.1239222	0.09302827
ITM2A	1.434908	3.137387	0.2330124	0.2618622	1.046788	0.3968656	0.1550581	5.337754	1.689764	0.4438228	1.756448	0.8313816	1.521562	2.259017	3.161692	0.2174567	2.151185	0.732388	0.6826199	1.857496	2.063776	1.031529	4.99685	5.304455	1.678454	1.184192	3.181567	1.296931	1.352829	1.935236	3.344946	1.84948	6.874864	1.983577	0.6509848	0.9181125	0.6171748	1.781177	1.440928	4.053814	0.3746328	1.52669	1.490423	1.954976	0.5189698	1.357803	5.052962	2.599678	1.68765
ARHGDIB	18.18624	24.92051	43.46345	16.01188	42.76964	3.434932	10.95951	60.58675	53.13784	17.72817	18.35604	17.02817	36.90258	11.67207	77.72235	9.07426	64.00347	23.10599	29.28141	16.41181	29.12271	28.69756	32.89716	50.47815	23.32689	51.1417	68.832	11.74471	23.99458	259.0946	115.152	18.20608	26.91372	5.866211	9.019701	9.854204	18.59101	10.70548	16.75565	72.17365	55.79017	31.20622	48.50107	17.31691	9.608837	171.2197	36.68229	32.43742	91.38209
TXK	0.1223861	0.09665923	0.0596468	0.04010449	0.06755244	0.008682917	0.09732165	0.201832	0.3078985	0.5953615	0.1395574	0.1929394	0.07387611	0.1238739	0.2424245	0.0428191	0.8166447	1.280441	0.2054248	0.1573293	0.1207625	0.1188977	0.4667913	0.3470466	0.1500305	0.02027632	0.9206363	0.2298392	0.2050453	0.1071744	0.1335851	0.2421877	0.109613	0.0724794	0.006409226	0.05227496	0.243054	0.04338917	0.04387594	0.4602045	0.05428242	0.02890561	0.5714058	0.180446	0.0747729	4.894231	0.08209982	0.1448771	1.621526
SIGLEC10	2.557899	1.177812	0.2041787	0.08679281	1.180804	0.131539	0.3740059	0.4723395	0.3761618	0.2068631	0.514182	0.1370096	0.4546594	0.5704395	0.8664066	0.3567706	0.7876707	1.216489	0.6771512	0.5232803	0.8929463	0.8232051	1.529558	1.628672	0.2655762	0.1295871	1.260096	0.4283255	0.1194718	0.7779766	0.07905088	0.2293089	0.7524345	0.04003135	0.05461562	0.1979806	0.7611964	0.1181104	1.171506	0.4781486	0.06325642	0.6787387	0.1766597	0.9704307	0.08495604	0.2847888	1.310373	0.857331	0.3563408
RIPK3	0.454351	0.2957704	0.156563	7.025676	0.5153188	0.07870094	0.1037779	0.739062	0.3230287	0.1048388	0.2782203	0.1168971	0.4135791	0.3122164	0.546141	0.2556942	0.4394793	0.3867812	2.884191	1.828223	0.374057	1.259928	0.4050382	0.4719725	1.203354	0.07567501	0.3764071	0.3151112	0.1794034	2.32378	0.2017999	0.5394643	0.4500056	0.141694	0.1981978	0.09058211	0.259178	0.7113639	0.2807198	4.073527	0.3072276	0.5301587	0.920186	0.8158467	0.09567991	0.3840927	3.53937	1.150936	0.1579668
CCDC170	0.1597319	0.1669428	0.07055301	0.01468302	0.126515	0.00278161	0.02567551	0.1293155	0.0954548	0.04549443	0.07969654	0.008428498	0.1419992	0.04689871	0.2034519	0.07132987	0.1809305	0.05039936	0.2559227	0.03618542	0.02947564	0.07617877	0.1612671	0.2126881	0.03343508	0.04546924	0.3453582	0.07713615	0.03031715	0.3789433	0.0570594	0.1379304	0.09481045	0.04256833	0.02874512	0.08791918	0.1018214	0.02432484	0.03935637	0.1174209	0.107013	0.1629766	0.01867881	0.1433605	0.01916306	0.2284025	0.06011664	0.1299536	0.2436986
CCL26	2.073129	0.2273438	0.4061545	0.02817539	0.05110963	0.04270126	0.8164575	0.05618372	0.02442255	0.1074458	0.4625213	0.08625879	0.09082785	0.02769058	0.1511248	0.06317334	0.7506792	0.2793897	0.1496663	0.03967802	0.1979638	0.1827252	3.060811	0.0247351	0.2245561	0.09971583	1.243316	0.1076489	0.2068475	0.1952102	0.1642377	0.05293519	0.08085896	0.02970355	0.09455877	0	0.2758391	0.160036	0.3883953	0.06008536	0	0.1137227	0.1433718	0.141985	0.03677217	0	0.08651879	0.3918659	0.1772093
GPR171	0.4208476	0.3332841	0.01774962	0.07757258	0.0703576	0.02519255	0.02214654	0.6334727	0.03842299	0.116215	0.1056289	0.008481714	0.3096074	0.2178223	0.5349565	0.124235	0.2509652	0.2873996	0.04414947	0.1404536	0.1112315	0.5605744	0.362929	0.6226356	0.1135559	0.05882956	0.03690677	0.3528326	0.0915257	0.07677904	0.02153237	0.3331231	0.4558433	0.01168285	0.08677984	0.1643094	0.03616386	0.07343526	0.2715762	0.3781193	0.02422994	0.08945763	0.04511218	0.2443209	0.2458716	0.3447669	0.1361165	0.2381957	0.116165
GIMAP2	1.305867	1.412514	2.468928	0.009485849	1.90139	0.2012681	0.4928845	4.028991	0.8962388	0.3165218	1.426575	0.1306839	3.108879	1.929784	6.003769	0.3757463	5.364242	3.053414	3.054795	0.6278475	0.7426575	1.562566	2.454985	2.273435	0.4860105	0.4364291	1.492705	5.249096	4.787725	1.708764	1.833923	1.568316	2.041718	6.550221	0.2440702	0.8006022	0.4488578	0.6465545	0.3196395	8.772654	0.4632036	0.3541564	3.571919	5.873706	3.107415	3.154043	0.9418184	2.398728	1.551194
LAIR2	2.496464	0.1488912	0	0	0.03347254	0.01398288	0.03687665	0.03679564	0	0	0.07817106	0	0.3172515	0.07254007	0.01099712	2.110036	0.03687242	0.04222544	3.847243	0.02598579	0.1852139	0.2872074	0.1473953	0.04859828	0.08403743	0.08163193	0.06145422	0.09400142	0.01693348	0.08949245	0.035854	0.06933627	0	0.01945335	0.0412854	0.04209153	0.06021718	0.03493673	0	0.05246786	0.3093176	0.03723943	0.01877931	0.0929883	0.0481654	0.1435196	0.1888753	0.6066023	0.0257905
GMFG	2.851842	4.328438	3.560258	3.457707	7.240896	0.7081531	2.134391	3.718105	4.74453	2.265519	33.96186	1.358981	6.426792	3.240764	5.521678	3.123024	4.961889	3.340098	36.69888	1.880046	4.288013	6.839808	6.089086	6.481228	4.240817	5.315389	32.85706	2.856381	5.476287	3.940311	3.112801	4.063291	5.17226	1.40743	3.629153	2.45145	50.99462	2.199045	3.230777	3.682117	2.636808	2.761591	9.524234	3.187205	2.090831	4.42164	6.682154	19.41159	2.668261
CD180	1.216164	0.4762523	1.298481	0.04211396	0.197351	0.07446352	0.3752271	0.368571	0.5992831	0.1706374	0.2062851	0.1316177	0.1960993	0.3276653	0.941197	0.4275383	1.17581	0.4764989	0.8971594	0.3780823	0.6728154	0.2640166	0.8073557	1.401845	0.1078861	0.2080433	0.7042027	0.4089634	0.2351029	0.6856877	0.2488968	0.3626453	0.3726531	0.1775924	0.07066884	0.34023	0.1374329	0.1096365	0.2096385	0.6735751	0.3248399	0.3895424	0.1857256	0.4775084	0.07328483	0.7460926	0.5891256	0.2839877	1.010453
AMPD1	0.01261053	0.07015068	0.03191162	0	0.007228244	0.00603908	0	0.005297236	0.00690798	0	0.004220173	0.00609963	0	0	0.06649383	0.01191249	0.01592487	0.01215786	0	0.01122303	0.04799534	0	0.07639043	0.7276243	0.009073754	0.00705122	0	0.05074796	0	0.03865099	0	0.007486428	0.03049488	0.1008207	0.01783079	0.009089477	0.1170327	0.01508886	0	0.0113302	0	0.03216675	0	0.02008041	0	0.005165402	0.1305177	0.01007639	0.02227737
CASP5	0.1779416	0.07332332	0.01000646	0.02498973	0.03399817	0	0.0249705	0.1411886	0.04332241	0.01191217	0.03969931	0	0.0134264	0.01227987	0.1563774	0.01867687	0.1414832	0.2001465	0.07466863	0.04398977	0	0.1296522	0.0499033	0.1316305	0.01422619	0.02211036	0.02080642	0.119347	0.08026384	0.0519416	0.06069506	0.1173751	0.04781108	0	0.01397791	0.02850168	0	0	0.01913785	0.04440982	0	0	0.03814841	0.03148285	0.01630725	0.1295763	0.1023154	0.1579816	0
GBP2	2.961522	30.79387	2.913952	0.7068001	15.95178	1.606788	3.23991	4.76966	1.511038	1.72539	8.48592	0.4875972	15.05706	5.971396	23.22812	1.362079	4.978058	6.713742	12.09054	3.872053	1.103923	3.313487	19.62353	17.45185	14.71621	1.500305	7.196357	4.522953	6.989334	2.384811	0.9206926	3.251314	6.415704	0.7150624	2.262158	4.486135	3.661504	0.9121405	1.568035	3.120462	1.178102	1.730239	1.728941	3.841309	14.33737	31.4412	9.784582	5.045361	1.922584
KCNMB1	0.1009672	0.2232266	0.2882598	0.3239498	0.1276185	0.04215336	0.05558493	0.522003	0.113455	0.06239242	1.176556	0.02003576	0.2074543	0.1350684	0.2437675	0.1051607	0.1787232	0.172222	0.1412277	0.08755404	0.07882636	0.186747	0.2430822	0.264286	0.1937326	0.092646	0.2533736	0.110435	0.04504267	0.3287328	0.0699386	0.1383247	0.1752942	0.05864485	0.1464243	0.1007663	0.2082292	0.05575855	0.3408105	0.03489082	0.02146376	0.03962242	0.3030453	0.05977546	0.06405943	0.06150559	1.547404	0.4054557	0.03658781
KMO	0.1376342	0.3116549	0.63764	0.0501812	2.661044	0.1647798	0.24737	4.860928	1.580401	0.07335622	0.1364082	0.1024196	0.2049049	0.07233267	0.3708394	0.02750332	0.2406567	0.2909053	0.2465681	0.3556942	0.09402114	0.2473336	0.1656796	0.3906116	0.06475236	0.1361576	0.6462098	0.4303181	2.179709	0.0625815	9.477395	0.09113649	1.77615	0.04232231	0.3443089	0.2899828	0.5294879	0.02533589	0.0614883	0.1331727	0.3681693	0.1113989	0.2042794	0.4741488	0.2925323	0.3816247	0.0924555	0.1268954	0.8486534
CD53	10.44152	8.986302	3.645584	0.9945913	5.490574	0.9710841	4.539108	7.424606	6.747715	2.817274	6.461928	1.661539	4.922374	4.520833	10.26475	6.561401	10.86076	8.155492	16.31956	4.013356	8.639161	6.016051	17.77605	15.76706	2.406359	2.749976	10.65377	7.277258	2.808353	8.785921	1.951113	6.171811	8.096392	1.512311	1.283817	3.904839	2.949223	0.9868116	5.346452	8.885142	3.903195	5.384715	2.549977	6.813282	1.897161	12.10564	9.025296	7.932132	5.019093
C1QA	76.33893	101.6232	38.69856	6.724438	116.5477	2.938867	43.72209	47.66953	64.88913	31.41315	26.46637	21.87949	99.9172	21.42458	63.776	47.534	60.8414	56.6125	117.8445	44.80488	61.6562	120.708	66.49234	233.6498	11.43088	14.37597	57.17245	62.38744	33.19353	58.88702	17.54774	56.67537	87.37993	12.66156	7.907453	39.59582	58.53498	7.757383	60.07262	105.6949	38.48925	43.83661	24.20697	54.15951	26.87959	186.9665	57.49672	61.13667	35.68163
VSIR	3.056746	5.540043	2.746172	2.412776	8.30664	0.3057037	2.600847	4.272366	3.628015	1.275866	5.950799	1.211324	3.272082	6.286506	3.971669	1.623519	4.118503	2.334537	7.703838	1.455807	4.076534	2.455302	3.839066	5.887967	5.622273	0.8786194	3.807819	1.561106	3.232234	3.010074	1.59788	2.485167	7.733237	1.059168	1.514477	1.021992	1.993755	0.7197458	4.105501	2.001892	4.232231	4.591365	2.609467	2.289542	1.09859	3.140242	9.239368	3.756905	1.406915
CCL13	1.960308	0.2743378	1.272925	0.7246141	0.4876135	0	0.4437765	1.942112	0.1013062	0.5125453	0.3094463	0	3.692243	0.3905315	0.1810972	1.118067	0.8251738	1.105437	1.629666	1.069815	0.2580807	0.151591	1.717752	0.4719725	1.676651	0.1861323	0.03892341	12.44342	2.12359	1.651877	0.2952162	2.788646	0.1565237	0.5667759	0.9675144	0.3199154	0	0.4868153	0.4654253	0.6812498	0.5621859	0.1886915	0.3330403	7.700682	0.1220266	0.1363521	2.153311	6.531488	2.989304
ACE	1.00467	0.8739105	0.7655677	1.407766	3.103647	0.16398	0.4395882	1.188628	0.7564771	0.2561808	0.8084327	0.1947448	0.4982773	0.4487165	3.659217	0.8424219	1.374842	0.2793357	0.9489586	0.5508771	1.195816	0.2745094	0.3324102	0.5198186	0.2680407	0.4818128	0.6771278	1.45065	0.4342623	0.8089518	0.4620515	0.8220554	1.421758	0.6091909	0.2553822	0.1681548	0.8419824	0.2251154	2.090654	0.5003546	0.1594474	2.771455	0.7526494	0.7175078	0.5307061	0.5872294	2.382926	0.4720447	1.512252
SIRPB2	0.5752447	0.4115952	0.1803786	0.02766047	0.22579	0.01197739	0.1539897	0.2127481	0.1130307	0.1318526	0.2866699	0.03629243	0.2590115	0.2174761	0.1695576	0.203776	0.255304	0.3285375	0.7687642	0.2865819	0.09122356	0.1178821	0.258823	0.7423675	0.09897854	0.09439726	0.3520311	0.1736197	0.072524	0.4435156	0.1074908	0.215295	0.3099647	0.09164791	0.02652304	0.1352046	0.1289514	0.04114817	0.2420934	0.1404458	0.05183879	0.1395554	0.1005368	0.2762911	0.1083004	0.1792807	0.2467235	0.2598003	0.1960621
LGALS2	0.2280862	0.4758046	0.5002263	0.5765747	1.176632	0.05461429	0.1920436	0.9581088	0.2707127	0.4809755	0.1908252	0.09193645	1.34238	0.4958219	0.8876857	0.2334158	1.24814	1.411016	0.3509386	0.3721492	2.556042	0.2181227	4.432859	0.7381695	1.750577	0.5101404	2.260261	0.2906608	0.3527399	0.3661841	0.3500961	1.196092	1.976422	0.1013078	1.048141	0.4384026	0.1959968	0.2274263	0.5519466	1.092954	0.08754578	0.6545235	0.635684	0.9533828	0.2508324	1.806244	2.213126	2.855269	0.3861412
ITK	0.2140097	0.1712838	0.03147545	0.7120737	0.05032552	0.4344769	0.05544356	0.3411509	0.01202393	0.03967401	0.05998884	0.03362028	0.1167616	0.2317589	0.5153106	0.06565994	0.09085539	0.1710579	0.05065849	0.1986023	0.25062	0.158931	0.3896587	0.5581497	0.2526983	0.0777306	0.1212692	0.2046339	0.06364816	0.05285921	0.02246084	0.2866769	0.241067	0.1389273	0.03879503	0.09756292	0.04149555	0.09629935	0.09915025	0.4634478	0.03201465	0.07698487	0.04470453	0.3276719	0.1056067	0.2352599	0.3360329	0.3507763	0.05493222
IGSF9	0.1875826	0.0286191	0.338891	0.05702244	0.008166128	0.05912978	0.06897403	0.5645441	0.08584739	2.1545	0.01430325	0.1240393	0.006449855	0.03244494	0.02682913	0.004486057	0.009995088	0.002289229	0.0577902	0.004226416	0.003012381	0.05839046	0.050343	1.011736	1.168625	0.1593227	1.429302	0.001911088	0.03855765	0.09149077	0.01166283	0.05638541	0.1177099	0.003163957	0.1611551	0.02396067	0.009793923	0.3949148	0.03677424	0.06613499	0.7918111	0.1817024	0.1007929	0.03024785	0.01566756	0.001945209	1.001449	0.5995481	0.03355723
EPHB2	1.038634	5.340599	1.450985	0.06516178	0.3387503	0.02529118	0.3922579	0.5831327	0.1460279	0.3787987	0.2356499	0.04865668	0.1759034	0.17494	0.4698011	0.08195978	0.4541411	0.2363963	0.8220735	0.3144601	0.3015009	0.7008845	1.702415	0.673907	0.4686685	0.07171557	0.3480172	0.2803351	0.1502231	0.3589708	0.2485917	0.2388766	0.5321255	0.09382867	0.1226786	0.2700873	0.2437651	0.1609864	0.3651421	0.07343446	0.1193074	0.8932674	0.1277791	1.986247	0.06637558	0.2698886	0.5905205	0.739489	0.9796065
SLAMF7	0.7098846	0.9902669	0.3362071	0.2346025	0.4740939	53.84434	0.43183	1.852106	0.4994671	0.3256832	0.2724382	0.166958	0.5572579	0.9829382	1.869115	5.909188	0.6853656	1.017185	0.2377613	1.141837	0.5907608	0.6833234	1.9167	6.633982	5.974822	0.6700541	0.1507809	31.55272	2.043363	0.9438833	0.09596676	1.705065	2.326924	0.2386486	0.3775568	0.6149474	56.59335	11.51362	0.9834312	1.849066	0.1709833	0.9552188	0.3853624	20.41695	0.6553404	11.49232	2.616186	57.16013	0.2214739
HLA-DMA	10.19799	19.75071	10.68096	7.159173	15.34328	0.8327925	4.384756	15.96125	5.008029	2.537039	6.497214	2.475362	42.75808	17.00363	31.10625	8.870793	13.66778	10.3289	20.95358	4.985683	13.01655	18.6735	172.6305	24.56809	14.50586	2.632337	9.57506	22.23419	9.969984	13.5099	5.666418	31.61303	11.69964	7.903325	15.27138	3.751379	12.11696	4.815479	19.58622	10.51857	2.729024	14.40847	13.18183	13.5043	10.15292	17.3397	36.94505	14.33211	14.85562
CCR7	0.7969374	0.1629017	0.06351787	0.7852037	0.09351757	0.3846519	0.05547672	1.117641	0.02749971	0.3629508	0.1049995	0	0.3323836	1.145847	1.077718	0.5275696	0.2852761	0.6896822	0.06846278	0.25131	3.980475	0.09258659	2.128698	0.2994052	0.4334562	0.4561363	0.04622543	0.4595969	0.1382901	0.2802527	0.1309929	1.214449	0.3490132	0.1254229	1.055856	0.09045987	0.1811798	0.4129583	0.4251838	0.851337	0.04624428	0.5122056	0.1856516	0.5845416	0.07245935	0.4061143	1.867214	2.03572	0.5930685
EXOC3L4	0.004522398	0.01257874	0.013733	0.09145667	0.02073758	0.008662957	0.005711643	0.07978734	0.004954689	0.03269686	0.003026882	0.02624944	0.6510721	0.01685306	0.5246134	0.02990447	0.03045859	0.05668078	0.01138625	0	0.1663838	0.3188029	0.02282932	0.03512669	0.09762107	0.0960911	0.00475917	0.04003839	0.005245486	0.007920596	0.0111065	0.0214783	0.04374439	0.006026065	0.09591738	0.03911609	0.02798023	0.005411178	0.1663453	0.07313839	0.004165971	0.02883916	0.6864376	0.028805	0.1044414	0.01481936	0.08191108	0.0144544	0.07989128
MARCHF1	1.144743	0.4452592	0.2216573	0.009544106	0.3445253	0.0766623	0.2536778	0.8044032	0.4219164	0.3130063	0.491249	0.0452898	0.4799643	0.7053671	0.872537	0.1184093	0.8683812	0.7571216	0.9949448	0.2486492	0.0728059	0.7675124	0.6495349	1.049019	0.4629155	0.3208877	2.992619	0.6138259	0.1418863	0.530325	0.704694	0.3371069	0.7833566	0.6560263	0.07473842	0.4593636	0.3675207	0.1301051	0.1432593	0.4898351	0.2434581	0.07511853	0.1787215	0.7082115	0.3288429	0.9452195	0.1113677	0.267894	0.2521164
IL2RB	0.8471702	2.489842	1.393052	2.624028	0.3646726	0.3110923	0.6597312	2.301173	0.4622409	0.468052	0.9323313	0.2526648	1.346159	1.368468	4.356045	0.6547715	1.186816	1.598008	3.737597	1.069846	2.548859	0.7355972	3.387444	4.284004	0.7469051	5.894076	9.993529	2.247664	0.6602616	1.026307	0.4975238	1.900419	2.178191	0.3123297	0.7007275	0.7916432	0.6629528	0.5769467	0.8362344	2.488054	1.795232	1.221406	0.6331663	1.90352	1.066064	1.075318	2.811517	1.798005	0.3223868
SH2D2A	0.3383157	1.428929	0.8434425	11.1258	0.4740255	0.09000922	1.392622	1.184287	2.512217	0.8455366	1.815696	1.775808	2.433598	0.5992497	1.411073	2.787523	1.023249	1.71542	1.14624	0.9478815	1.740672	3.368894	1.593981	1.376461	1.74008	4.329898	0.6856843	1.396765	1.431567	0.8613648	0.8308651	0.4612021	1.121124	0.04174106	1.257923	0.6683371	0.3100993	2.556265	4.160166	1.255271	1.748713	4.202986	0.7656006	1.910452	1.364201	0.5389127	1.953401	6.447861	0.09960967
SPIC	0	0	0	0	0.03187579	0	0	0	0	0	0	0.02689872	0	0.01726992	0.1361428	0.01313321	0.0117045	0	0.01166789	0	0.07055145	0	0.09825483	0.1696933	0	0.0466427	0	0.08951726	0	0.01217477	0	0.01650718	0.1176693	0	0	0.02004182	0	0.01663507	0	0.07494746	0	0.0177315	0	0.01106906	0	0.1480627	0	0	0.03684032
OASL	1.597511	2.385562	4.923576	0.791827	3.031744	0.141435	1.531571	1.026323	0.3774974	0.08088219	1.853929	0.3592972	0.6320675	0.3835425	6.636991	0.1690849	1.861031	1.294257	1.351976	9.342872	0.4314531	0.623562	3.600711	1.365459	6.078987	0.1401182	0.08476384	6.788943	0.4930787	0.3448398	0.3022155	1.126374	0.476126	0.8407363	0.373306	0.4063981	1.430436	0.4551113	0.1819211	0.4221522	0.1854965	0.2111646	0.6043872	1.318216	0.4576603	7.236416	3.068297	1.666222	0.2529625
UTS2	0.06151067	0	0	1.155081	0	0	0	0.04429448	0.009627202	0.03176579	0.01176276	0.06800526	0	0	0.006619151	2.681169	0.03698908	0.008471808	0.02949872	0.007820403	0	0.01440581	0.07097357	0.1267553	0.0126455	0.009826825	0	0.007072413	0.01019223	0.2616318	0	0.05216673	0	0.01170894	0.6709396	0	0.01812231	0.02102836	0.03402284	0.2131672	0.01618937	0	0.02260647	0.01399238	0	0.01439737	0.5343135	0.1544709	0
BTK	0.8083972	0.5964111	1.765389	0.3260955	0.5757569	0.4447931	0.6994796	0.7976491	0.8705957	0.1865329	0.4858097	0.1830289	0.5793394	0.6196032	2.360615	0.3834495	1.019414	0.8755572	1.094175	0.4286094	0.8379199	1.336566	1.118322	4.90872	0.8415683	0.3462264	0.8543413	1.17115	1.145133	1.430901	0.6251684	2.801897	8.451702	0.4629599	0.1994243	0.3173747	2.993854	0.5803622	0.1664888	7.634102	0.8904525	1.11877	1.278807	0.5395506	0.7717413	1.099062	1.749022	1.093985	0.5712357
TNFSF10	3.588958	3.844249	1.784302	0.4238397	1.625987	0.4210002	0.6925017	6.746101	1.891541	0.5187437	4.094527	0.2279537	1.698661	1.795654	13.23393	0.3082088	4.070603	2.896546	1.753214	2.16568	0.5116555	1.43379	2.740465	5.983573	14.05968	1.114876	2.122099	6.513882	1.398112	2.595255	1.457884	6.257403	3.528521	1.443132	1.114884	0.8426911	0.934554	0.3036367	0.7281309	1.909502	0.8557455	1.092317	1.556341	4.026396	0.6877126	9.273344	2.614713	7.893528	0.904591
EGFL6	1.080588	0.2966402	0.378856	0.1602334	0.07612531	0.0578195	0.556573	0.2332978	0.3108512	0.05819464	1.248511	0.1868775	0.6969159	0.6449026	1.700703	0.1197555	0.7369297	0.1571428	0.3394474	0.7199271	0.007658635	0.06927717	0.3108361	0.1406684	0.1650609	0.1282689	0.1524687	0.6607864	0.3711076	0.1691672	0.09636708	0.3153776	0.4379473	0.506772	0.5377554	0.08702468	0.08714976	0.007223207	0.32723	0.0759345	0.03336612	0.7391321	0.4426211	0.7449854	0.119499	0.004945471	1.960318	0.9454411	0.09064764
GPRC5D	0.01400173	0.02596324	0.283457	0	0	0.1475169	0.01768373	4.023034	0.01534014	0	0.009371486	0.01354509	0.5514856	0.01739284	0.09492357	0.05290673	0.0117878	0.01349912	0.08225655	0.2741455	0.6750092	0.02295445	0.04240892	0.1087552	0.06044864	0.01565823	0.0147348	0.05634649	0	0.7479467	0.03438667	0.03324933	0	0.07462885	0.03959579	0.06055339	0.1443819	0.3853298	0.02710628	0.0251603	0.1418802	0	0.03602152	0.1560698	0.09238843	0.04588201	0.1449164	0.2237603	0.606008
MAFB	17.65823	7.39243	5.92984	1.958111	11.40035	1.039555	5.084826	11.00072	4.482088	2.828138	6.29902	1.696118	6.305981	18.04574	14.13643	4.469239	11.04319	6.922434	10.6077	8.247767	2.05957	3.406648	4.598645	30.82914	40.39677	1.613189	22.22899	4.1513	8.037699	8.830449	2.49469	4.857401	7.470195	3.356055	2.393835	2.447263	3.682867	1.343082	6.68973	6.772073	12.73719	2.543762	3.663387	4.848841	2.4867	9.419794	24.98738	9.154456	4.564045
SIGLEC9	0.9917571	0.9309954	1.041523	0.1331867	0.7247945	0.06530484	0.6575925	0.5311674	1.120513	0.3734576	0.568372	0.2938201	0.3199067	0.3079882	0.6256623	0.9017274	1.398528	1.057748	2.627044	0.3806371	0.4560975	0.3251774	0.9136765	1.299923	0.2943627	0.1940904	1.167618	0.7233833	0.7405246	1.335302	0.1902846	0.6623675	0.8768691	0.1486698	0.1665237	0.4020993	1.546792	0.3782497	0.839985	0.785251	0.6223853	0.6087232	0.3827162	0.779743	0.2862986	0.7616883	1.138727	1.357086	0.5475023
AKAP5	0.09846691	0.2797062	0.07846385	0.01324003	0.04803434	0.0882902	0.1455283	0.271056	0.04131546	0.1237014	0.08273156	0.02229386	0.1422712	0.2290149	0.3377195	0.02374887	0.134047	0.2969159	0.04747303	0.1025491	0.005315778	0.247292	0.2305543	0.5695462	0.06632827	0.06560112	0.2976382	0.1871676	0.08991065	0.1357636	0.1569281	0.05970008	0.3901007	0.1284149	0.05924609	0.09664466	0.0864139	0.02757453	0.02433503	0.4159957	0.1350946	0.02404799	0.08354191	0.2018305	0.158974	0.1733463	0.01897301	0.06026517	0.04811344
FGD2	0.5479721	0.2454135	0.1911571	0.01760858	0.3034455	0.05337343	0.1896353	0.5592031	0.320527	0.08207178	0.1471195	0.05840094	0.4372935	0.380723	0.4594109	0.1886315	0.5877367	0.4939772	0.3130855	0.2824137	0.5341565	0.5608317	0.5798069	0.9137707	0.7083793	0.1125199	0.5929513	0.4086431	0.149022	0.4391969	0.1444598	0.3528805	0.7374201	0.1299454	0.08098306	0.176286	0.3383937	0.05000829	0.1917888	0.6300246	0.1753912	0.2724445	0.1154871	0.4596985	0.06894374	0.5782568	0.49465	0.4922772	0.2297022
GIMAP1	0.5196185	0.6413445	0.2596971	0.258602	0.7110946	0.1306415	0.246098	0.8157962	0.4945692	0.1643614	0.5216781	0.3016032	0.8821634	0.5526802	0.7877172	0.2331565	0.9542038	0.5604557	0.8749039	0.4104211	0.8157821	0.782649	1.019716	1.329724	0.2336782	0.2179098	0.6117586	0.4940167	0.3427859	0.8816281	0.2592127	1.102813	0.9541891	0.3461941	0.353584	0.1966298	0.5960954	0.1204618	0.2766339	0.9103812	0.3141242	0.4349083	0.275714	0.5766052	0.2250038	1.005674	1.739445	0.7940676	0.2868568
POU2AF1	0.1697729	0.2518462	0.2942892	0.112656	0.06325299	0.1544754	0.02144177	0.1497626	0.004650032	0.08950191	0.1207324	0.00615885	0.1297016	0.1871653	0.7065622	0.1122627	0.05895808	0.07365538	0.05877369	0.03021865	0.9503802	0.01739536	0.407086	2.700922	0.2168304	0.4390468	0.05136516	0.4167574	0.02953769	0.4850404	0.390884	0.03779556	0.2899481	0.008483296	0.1740378	0.08259952	0.02188313	0.101569	0.04930009	0.2364308	0.02150396	0.4574133	0.1474084	0.6741558	0.1015201	0.1321273	1.608873	0.125482	0.1930706
ACOD1	0.01445838	0	0	0.009137265	0.008287413	0.020772	0.01826047	0.0121469	0.02376066	0	0	0.02797368	0	0	0.04356417	0.01365805	0.01825837	0.02787875	0.006067088	0.006433782	0	0	0.007298672	0.06417265	0.01040335	0	0	0.005818416	0	0.01899197	0	0.008583428	0.00874084	0.009632847	0.01022179	0	0.01490908	0	0.02799031	0.01948565	0	0	0.03719631	0.02302283	0.02385039	0	0	0.0693174	0.006385431
GPR15	0.01257024	0	0.01272387	0	0	0.01203957	0	0.2217731	0	0	0.1262007	0	0	0.01561465	0.07575016	0.0356233	0.08466127	0.01211902	0.01054956	0	0.01594733	0.2678996	0	0.01394807	0.09044764	0	0.01322837	0.1416403	0	0.01100786	0.01543555	0.1940252	0	0.01674977	0.01777383	0	0	0.09024393	0	0.022588	0	0.06412797	0.0161694	0.2201788	0	0.05148899	0.3740394	0	0.07772171
LILRB3	0.6866395	0.316354	0.2004077	0.1064873	0.1448744	0.0484161	0.1915296	0.4282254	0.3692145	0.2690314	0.2170994	0.09780306	0.4634262	0.1779134	0.2728912	0.7401561	0.5745228	0.4061298	0.5797967	0.1912001	0.1229174	0.4281717	0.455071	0.5562353	0.297044	0.08008495	0.1994877	0.5390803	0.2394166	0.3061811	0.1603545	0.1450475	0.392189	0.1291023	0.0953012	0.1275252	0.2866925	0.1764137	0.6034774	0.2384437	0.1358178	0.3653372	0.298026	0.3689291	0.1111827	0.4555287	0.2997435	0.4308465	0.2753426
SLC13A5	0.01051299	0.01137156	5.618697	0.03321948	0.00200865	0.006712779	0.006638783	0.001472044	0.00767861	0.008445414	0.03987316	0	0	0	0.007919105	0.001655176	0.001475116	0.006757073	0.667608	0.001559379	0.01556028	0.856005	0.008845028	0.03694018	0.1159889	0.01175674	0.0221268	0	0	0.003068768	0.002151559	0	0.04660808	0	0.05202733	0.0075776	0.003613567	0.004193031	0.03052851	0.01574269	0.008070352	0	0.006761554	0.005580126	0.008671059	0	0.03853628	0.03360142	0.02476256
IL18RAP	0.0583673	0	0.0161129	0.07377279	0.06082838	0.01524634	0.02010437	0.1649394	0.0232533	0.04475699	0.0106543	0	0.05765292	0.09886825	0.1878558	0.01002481	0.06700685	0.1176599	0.04453153	0.0566676	0.04712152	0.09568738	0.1714277	0.07065266	0.1527181	0.03560319	0.01675177	0.08114199	0.03077257	0.01393982	0.01954684	0.1386024	0.0962347	0.0212111	0.04501584	0.02294741	0.04377217	0	0.01027224	0.1287196	0.009775847	0.01353476	0.04095231	0.1309627	0.06127042	0.1782221	0.04118831	0.09327623	0.02812087
SYTL1	0.112736	0.3396981	0.1768763	0.3847273	0.08077408	0.5776752	0.0818696	1.093932	0.2840783	0.06452711	0.07734162	0.1963067	0.6086312	0.3746063	0.3099598	1.240674	0.1613476	0.1820544	0.03784542	0.2031722	1.962996	0.5405969	0.6658444	0.634847	6.489424	1.40887	0.1156724	0.3039643	0.1242233	0.3751503	0.1072859	0.5454581	0.8076339	0.0187775	0.8169467	0.1584538	0.1511253	0.3102512	0.1254927	0.3697086	0.1272173	1.125099	0.1885195	0.2356139	0.1208793	0.126989	1.567895	2.202485	0.09957795
CFP	0.2132327	0.08609401	0.08355043	0.5259858	0.2365607	0.08564514	0.1563712	1.037295	0.1243436	0.4144269	0.1427186	0.07652263	0.4063832	0.2136096	0.1269428	0.3086419	0.5095957	0.3216306	0.1905007	0.1897713	1.016629	1.41521	0.7708489	0.2938483	0.1979728	0.07307628	0.1230562	0.1134909	0.1874894	0.1355294	0.2322753	0.2531774	0.4698985	0.03666208	0.262599	0.1983159	0.09930045	0.1769512	0.1930848	0.7910539	0.0855408	0.3509101	0.3760375	0.3614473	0.08509992	0.8142552	0.8276006	0.2912992	0.4890897
CLEC10A	0.6756672	0.05318836	0.09032967	0.4753413	0.08768748	0.01831536	0.2656643	3.984242	0.1745881	0.7220059	0.2303814	0.06782966	0.9523006	0.7680462	0.09602997	0.3131119	3.246634	0.7435942	0.2674777	0.4084474	1.027011	1.504785	4.112274	0.4597383	0.486168	0.2494915	0.1676986	0.3232084	0.2218018	0.7647273	0.4070133	1.816391	0.5163751	0.05096162	0.252361	0.2021553	0.1183125	0.03813467	0.3455199	2.456905	0.1526679	0.8129629	0.4017661	1.375325	0.07360391	3.007808	2.53994	0.9269787	1.413192
SAMSN1	2.160305	1.155704	0.5730679	0.1004321	0.8767502	0.06659187	0.181893	0.8678307	0.739967	0.5206322	0.614928	0.04804253	0.7419471	0.6662516	1.758221	0.2439486	1.538596	1.005469	1.229528	0.3270651	0.1953133	1.384076	1.173264	3.295318	0.3573381	0.4109777	1.202032	0.9153274	0.2937737	1.265546	0.3232064	0.7016878	1.164907	0.2183759	0.2247051	0.5798909	0.5735549	0.0831911	0.4037971	1.463537	0.658773	0.1456792	0.2810792	1.158517	0.4669566	1.765697	0.3597988	0.9126937	0.3465401
GABRB3	0.01359917	0.02292434	2.218727	0.1218824	0.009920808	0.001184096	0.8853091	0.272124	0.3792497	0.123647	0.009102047	0.8634891	0.006716361	0.01689277	0.1387573	0.378385	0.1103257	0.003575729	0.3579558	1.938663	0.2274218	2.815185	6.504216	9.147146	0.1583409	0.04147646	0.8950979	0.003980107	0.2136598	0.2966397	0.007590458	0.01027517	0.02541161	2.059182	0.005244186	1.730511	0.0101986	0.01775105	1.223006	0.3021291	0.6468677	0.004730256	0.04293719	1.697922	0.006118103	6.007883	0.01119602	0.007902801	2.111916
SCGB3A1	0.01860277	0.03449489	0.05649036	0.07053839	0.06397765	1.407577	0.0939788	0.04688618	0.06114297	0.02241629	0.07470603	0.1259725	0.05053149	0	0.05605153	0.0878652	0.140952	0	0.2341853	0.01655596	0.04720109	0.3049739	0.05634471	0.02064182	0	0.0416072	0.6851855	0.07486224	0.08630871	1.775674	0.1370589	0.08835047	0.06747804	0.1239404	0	0	0	0.1112937	0.07202708	0.05014216	0.05140986	13.33392	0.02392919	0.01481108	0.03068694	0.03047954	0.07220126	0.02972892	0.04929462
FMO3	0.2226853	0.1643264	0.1058032	0.2699728	0.01562954	0.07399661	0.02869841	0.1832663	0.2389926	0.04928605	0.4075934	0.03077468	0.469098	0.1016147	0.1677419	0.03863734	0.1606926	0.2628878	0.04195454	0.03640112	0.2190905	4.671412	0.4312982	0.3429058	0.2289007	0.1067273	0.06217293	0.1426512	5.829987	0.4497105	0.2901865	0.5288017	0.1868263	0.1332242	0.2570353	0.01965406	0.06560769	0.02175097	0.1847579	0.03266552	0.06279634	0.2840112	0.3799786	0.2279529	0.07496722	0.6403607	2.481155	0.7553188	0.1284535
SLC27A2	0.01685005	0.06248968	0.2558397	0	0.1674105	0.01075913	0.7590247	0.09909348	0.01230715	0.1827383	0.05638946	0	0.05339891	0.07674698	0.1353879	0.02652889	0.02364291	0.07039583	0.01414138	0.03499086	0.01425129	0.6445595	0.102072	0.1433435	0.04041415	0.07537407	0.372377	0.1130147	0.03257368	0.03443	0	0.02667541	0.1629877	0.02993677	0.05559237	0.008096836	0.01158353	0	0.1087347	0.06560355	0.04139209	0.5802414	0.03612436	0.09390922	0.05559133	0.0322091	0.1235306	0.278255	0
STAC3	0.9986387	2.930799	0.5700244	0.7877011	1.403052	0.1725978	1.412978	0.7506709	0.5182567	0.7419191	0.6482958	0.1162189	1.580676	0.503662	1.719413	0.4965055	1.175766	1.672216	1.172089	0.7818426	0.4953412	1.981836	1.66018	2.182873	0.5294639	0.4450342	1.08253	0.6285	1.184439	1.380814	0.4794446	0.4457568	0.5447178	1.270649	0.2654202	0.5520296	1.95114	0.3773367	0.610512	0.5734291	0.4910917	0.660769	0.9465272	0.6097699	0.5821441	0.9718842	0.9714101	0.9959471	0.577001
LSP1	5.64339	4.586313	2.953549	4.808082	1.380111	0.9269155	6.891802	7.082374	3.9505	1.844081	3.572315	2.752229	6.639299	5.279356	6.510424	6.132311	10.91322	9.054905	6.637052	4.724125	9.22307	2.255598	8.272748	5.3369	3.141956	2.128672	15.7582	2.728535	3.739442	4.699456	2.995977	5.4892	5.759043	1.017656	2.765632	2.748197	1.959808	1.698583	17.01415	4.101385	3.681456	11.56959	2.444739	4.520981	2.870681	5.069737	10.34065	5.142866	3.357476
PPP1R16B	0.4893517	0.6702897	0.1294335	0.2641883	0.2227022	0.07772297	0.6521982	1.258147	1.171939	7.796055	0.7060771	4.836214	1.970491	0.7483811	1.574479	0.3739927	1.06824	0.5381676	0.3508389	0.5011644	0.8579167	0.560361	0.9111468	14.21869	0.2441747	0.2804975	0.4813306	0.5244802	0.2025085	0.527586	0.3653691	0.7824814	1.908827	0.4095841	0.2329593	0.2552325	0.3245706	2.636326	0.6759967	1.087019	1.42031	1.524222	1.230461	1.887357	0.2393294	0.2417408	3.909901	2.346085	0.3562152
GIMAP5	0.1043803	0.09193682	0.1426356	0.0362809	0.0957278	0.01749541	0.01977435	0.1644242	0.09148635	0.0440223	0.06636958	0.04039045	0.07797149	0.1166944	0.1277679	0.03451088	0.1120418	0.09811761	0.1554919	0.08825087	0.1191806	0.1069507	0.102749	0.2663894	0.03004223	0.02626407	0.1784985	0.1323166	0.0484279	0.1691023	0.0897212	0.1456223	0.1956203	0.1669033	0.02951793	0.04137965	0.03767193	0.01248941	0.04041446	0.5673854	0.05048072	0.02662518	0.05035009	0.1516668	0.02582771	0.2458427	0.202561	0.108426	0.05070864
SUCNR1	0.2672552	0.666574	0.06096257	0.004757672	0.1941824	0.01081575	0.1521283	0.9297391	0.6185955	0.06350119	0.1788764	0.007282792	0.05623607	0.09819194	0.2069858	0.1884573	0.2249973	0.192339	0.6981534	0.1373499	0.2005679	0.1234193	0.395235	0.1420094	0.09750433	0.122075	0.4357356	0.4907926	0.1091503	0.2307411	1.529939	0.1162017	0.9603154	0.1354243	0.01064474	0.1410836	0.03105196	0.04503923	0.08015834	0.6797794	0.1178947	0.04800778	0.06294504	0.218776	0.03104658	0.1819368	0.05356812	0.180464	0.2194383
SERPINB9	1.421689	3.943701	24.88188	1.458798	3.263979	0.1940014	9.947912	28.54685	17.65265	2.136809	2.465843	6.033675	1.437791	2.781942	13.74915	2.028931	4.729662	1.459085	4.939388	0.5986198	1.992727	1.791896	2.550453	1.857403	2.161413	1.000088	1.254812	1.058121	3.032039	1.097728	12.57224	1.034589	4.491501	0.1884206	0.6106289	0.5288937	0.4413782	6.091005	0.5031051	6.239082	5.925068	0.4922966	14.0401	9.928595	1.884989	0.8829	4.341123	4.617266	1.441419
ILDR1	0.005329477	0.01482358	0.02697305	0.03368071	0.06109617	0.01020897	0.006730957	0.07163915	0.005838916	0.03211002	0.02496947	0	0	0.02648093	0.03613075	0.005034471	0.008973578	0.005138167	0.2638927	0.004743089	0.01352256	0.03494859	0.06994911	0.1123592	0.207077	0.01787996	0.005608504	0.1973139	0.006181609	0.01400119	0.01308859	0.006327844	0.02577556	0	0.03767835	0	0	0.07014558	0.03095238	0.02873028	0.02454721	0.7205005	0.03427716	1.553012	0.0175829	0.06112422	0.1654785	0.04258494	0.004707444
HLA-DQB1	4.877993	17.10257	4.853149	3.922389	17.58551	1.306333	4.584082	8.730122	0.8438329	3.851615	3.625741	1.136263	15.05478	6.928449	5.857345	5.502289	9.204936	7.546282	12.11726	6.671863	14.4127	5.450576	63.69292	15.38338	5.195575	2.04207	9.175921	8.756135	5.26337	7.037056	2.557529	6.424308	10.51939	0.9707077	4.269966	5.371125	1.065576	1.067494	3.920262	17.12438	1.708728	12.56959	4.602806	14.53081	1.868737	7.800381	35.89289	16.32947	3.503617
SSTR3	0.0139243	0.02259221	0.01057086	0.004399873	0.01197193	0.006668235	0.008792973	0.01462276	0	0.02516812	0.004659832	0.003367546	0	0.008648329	0.06031026	0.02630709	0.002930654	0.02684894	0	0.009294189	0.09715845	0.005706878	0.01757267	0.02703846	0.005009531	0.01946455	0.003663329	0.03642269	0.004037667	0.01829043	0	0.008266367	0.008417964	0	0.02461052	0.01003642	0.07179178	0.02499124	0.02021729	0.006255292	0.00320672	0.02663843	0.004477791	0.01662929	0	0.03422122	0.07205753	0.005563075	0.01844868
ERFL	0.3116425	0.1031919	0.04506445	0.05627108	0.1020747	0.02132043	0.05622777	0.03740283	0	0	0.1936862	0.04306839	0	0.1382571	0.03353578	0.04205599	0.1311831	0.1502278	0.01868183	0.01981095	0.5365702	0.07298669	0.04494826	0.3458016	0.06406814	0.09957479	0.7730454	0.07166445	0.02581937	0.03898681	0.08200271	0	0.1345743	0.02966154	0.03147501	0	0	0.05326987	0	0.0800005	0.08202309	0	0.05726759	0.08861509	0.07344031	0.05470797	0.02879881	0	0.01966207
ZCCHC12	0.007054211	0.7717518	0.0642638	0.008916103	0.2183442	0.01351281	0.06236469	0.3733661	0.02318555	0.1445052	0.05193593	0.0136483	0	0.01752537	0.3188229	0.09995602	0.1187762	0.01360198	0.2190488	0.02511222	0.1252913	0.02312936	0.007122012	3.913712	0.04060617	0.01577754	1.150648	0	0.1963707	0.04941941	0.1559191	0.02512701	0.008529273	0.01879938	0	0.1220296	0.04364464	0.05064339	0.04096924	0.04436603	0.1819508	0.008996887	0.04537	0.01684918	0.01163655	0.01155791	0.04563146	0.03381981	0.7726285
SLC7A7	2.091849	2.57076	1.859723	0.5505046	1.357259	0.3202137	1.049802	1.479121	1.582758	0.66528	1.106526	1.326336	2.024588	1.261138	8.158186	2.396187	2.132933	1.990145	3.670762	1.51774	1.027293	1.076081	2.421626	4.02285	0.5164347	0.7031706	1.365365	1.170145	2.145262	3.123811	1.126148	1.631531	1.828338	0.6375814	1.010507	0.4819566	1.043737	0.5908741	1.704182	5.382107	1.113242	1.435674	1.195471	1.623965	0.6881147	4.907372	3.10312	2.436149	0.7748411
THBS1	21.23196	12.99009	12.21298	3.047416	4.375476	4.820967	4.557838	7.474316	2.60574	16.40884	70.43838	1.99826	2.798472	1.596753	11.3151	7.124956	15.65112	4.866033	32.86581	1.943881	1.085728	4.631634	28.91218	29.10815	3.313872	8.576993	10.33175	6.730304	3.627736	15.61631	7.181046	21.92426	4.143202	3.082176	1.321854	1.587965	1.446001	2.872545	12.14307	0.9943456	6.894187	1.545184	8.40888	2.83085	2.007042	2.542529	34.02945	5.369027	7.47574
PYY	0.09328164	0.02471014	0.04046643	0.1010592	0.01527663	0.03829012	0.05049073	0.1567372	0	0	0.08027261	0.01289134	0.03619783	0.09932031	0.01003802	0.07552985	0.08975098	0.03854278	0.05591893	0	0.1183424	0.08738627	0.09417821	0	0.03835409	0.08941496	0.0420709	0.0107254	0.09273984	0.04667854	0.09818106	0.01582229	0	0.05327021	0.05652709	0.1344719	0.2198616	0.07972439	0	0.09578383	0.06137841	0.05098744	0.05142445	0.0318294	0.02198235	0.07641821	0	0.02129607	0.04708241
SIRPB1	0.3720677	0.09342674	0.1412305	0.0979732	0.01481013	0.08909007	0.1011611	0.4037553	0.198155	0.04670213	0.06398643	0.1074801	0.06667568	0.05135327	0.3600651	0.4564259	0.5459894	0.1569364	0.4879021	0.1954587	0.08194903	0.2583892	0.1643441	0.7626257	0.01487315	0.02889484	0.103325	0.1996392	0.06892935	0.09955686	0.04124593	0.2208834	0.2218101	0.1687021	0.03653395	0.1042925	0.01598607	0.05564869	0.7302985	0.2669693	0.04998345	0.4679415	0.1196499	0.1008009	0.1406531	0.2772882	0.1637953	0.2147159	0.1278051
STX11	1.242039	1.022758	0.6368805	1.177398	1.077256	5.008862	0.4540845	1.125852	0.4118103	0.413549	1.58058	0.1264771	0.7546666	1.705257	2.135852	2.732526	0.8392718	0.8271889	1.248113	2.036228	0.1865987	0.8439513	4.958159	1.224041	3.563017	0.1736226	0.4557536	7.168585	2.957081	1.266555	0.2107121	1.455306	0.8694367	4.246405	3.893668	0.1295746	0.1685206	2.062991	1.012418	0.9911277	0.3989469	0.4689732	0.5675914	2.667379	0.4717758	0.8501512	1.776016	3.695554	0.6928888
NTNG2	0.14444	1.590261	0.06701075	0.02282045	0.06669334	0.001921421	0.06334135	0.1061797	0.03077023	0.009669434	0.08727607	0.01552548	0.05721749	0.02990371	0.128447	0.02084572	0.1165347	0.07156167	0.02357077	0.05356154	0.2061505	0.200618	0.4455865	0.3850983	0.03753029	0.01121724	1.612913	0.04520935	0.01628809	0.2529745	0.0295607	0.0309649	0.05093754	0.01069252	0.01985594	0.03759533	0.08274586	0.09841516	0.2602064	0.03604866	0.03696005	0.03837869	0.03354662	0.02874992	0.01323704	0.8250105	0.1635089	0.03526543	0.08859836
NLRP1	1.655138	2.510877	1.283577	0.3991411	4.308991	0.1035659	0.1660515	0.745332	0.3621318	0.6885027	1.154677	0.2341709	0.7059298	0.6013837	0.8126641	0.1300032	0.4593046	0.2582539	2.967893	0.219806	1.586934	0.7674971	1.399362	2.81142	1.732911	0.1923781	4.855558	1.483451	1.544945	0.6219474	0.4873574	0.5689872	0.9582746	1.118285	0.2606125	0.4818047	0.4333352	0.2749358	0.4852718	0.6513626	1.670708	0.5720097	2.838725	0.4735012	0.391201	0.3674179	1.535641	0.6892476	1.695307
TBX4	0.003938425	0.01460595	0.04385213	1.289285	0.004514939	0.003772158	0	0.05955811	0.01294468	0.00949158	0.03163228	0.2133588	0.02674527	0.004892279	0.1483346	0.7626858	0.03315688	0.007594098	0.072717	0.007010181	0.004996512	0.01291331	0.007952557	0.03059081	0.07934766	0.008808731	0.02901236	0.003169843	0.009136282	0.03793799	0.1354126	0.009352414	0.03809571	0.005247925	0	0.1760028	0.1299582	0.03298706	0.02287346	0.02123136	0.8852377	0.3064052	0.3596923	0.04076383	0.01299357	0.04839656	0.9884851	0.00629396	0.006957499
IFNG	0.03876341	0.1437571	0.0261581	0	0.04443768	0	0.01631898	0.2388192	0	0.01556993	0.05188941	0	0.2807858	0.1926064	0.3990566	0	0.07614648	0.1619451	0.01084405	0.02299892	0	0.08473168	0.2739519	0.8028957	0.09297245	0.01444979	0	0.374385	0.1348839	0.02263027	0	0.1534165	0.5155588	0	0.07307991	0	0.02664783	0.01546051	0.1000573	0.1393112	0.01190278	0.09887712	0.01662076	0.2469	0.149202	0.03175577	0	0.1858423	0
IL1B	0.2338325	0.4760095	0.8644339	4.722381	0.7692197	0.04868716	0.4365643	0.260509	0.3397227	1.408837	6.011881	0.01967013	0.2002163	0.1831192	0.788795	0.1200484	4.437894	0.4851834	6.463242	0.1221483	0.3740412	0.1166703	0.5286139	0.6994218	1.45574	0.2046494	0.2567738	0.08591748	0.1827788	0.2092204	0.04369417	0.126747	0.288874	0.02709394	1.193143	0.1758708	0.02096709	0.2615403	0.09840909	0.0776426	0.1264324	0.1426309	0.6800341	0.3804381	0.1173954	0.1207663	2.314918	1.925293	0.4130813
FITM1	0.04645888	0.3984351	0.03527	0.08808189	0.1065193	0.01112439	0.04400705	0.1073365	0.02544992	0.04198711	0.1787983	0.03370777	0.630991	0.1442771	0.1749801	0.08777442	0.0488911	0.1679669	0.1364669	0.05168392	0.0589404	0.209453	0.6684022	0.05155124	0.1504301	0.03896645	0.1466738	0.01869622	0.09430261	0.1525665	0.12836	0.08274298	0.140434	0.1238123	0.1478048	0.01674342	0.215582	0	0.1349112	0.05217745	0.05349661	0	0.104582	0.07397888	0.03831904	0.08563513	0.1652903	0.148491	0.0205182
SLC22A3	0.188028	0.1394632	0.1379863	0.02376562	0.03233279	0.03601803	0.035621	0.3751734	0	0.00566433	0.09753288	0.01818958	0.02553742	0.3620287	0.4107432	0.06216699	0.09102098	0.1404908	0.007890114	0.1464223	0.3458876	0.4007292	0.1661058	0.005215945	1.806165	0.1945025	0.05936169	0.07188385	0.01635689	0.1852397	0.1616214	0.1953448	0.06820361	0.0125273	0.2658642	0.088093	0.01938893	0.1012414	0.1001022	0.02111722	0.008660442	0.4076761	0.1693054	0.1235053	0.07754226	0.007701818	0.5047619	0.6084838	0.1121055
RPH3A	0.02732019	0.0351802	0.1858968	0.3855972	0.03653927	0.06250964	0.009584587	0.01147624	0.01330297	0	0.01828565	0.01615117	0.01030708	0.003770768	0.008003115	0.008602638	0.007666788	0.07023863	0.02802364	0.006753951	2.100779	0.007464788	0.07202168	0.05052459	2.249738	0	0	2.522588	0.02992795	0.01462052	0.001863758	0.0126148	0.007340653	0.002022443	0.004292185	0.002187996	0.2253745	0.09625207	0.04701314	0.01636426	0.001398166	0.001935775	0.07614231	0.003625279	0.03505218	0.01616424	0.01570894	0.0194045	0.004021916
DIO3	0.172204	0.07635811	0.007578631	0.009463286	0	0	0.009456002	0.1446735	0.008202815	0	0.02004482	0.02172884	0.06101281	0.1209059	0.01691946	0.007072689	0.0819426	0.007218367	0	0.02665336	0.142479	0.08592082	0.02267727	0	0.09697089	0.01674581	0.007879121	0.006026019	0.008684249	0.05900882	0.06435639	0.09778657	0.05431629	0	0	0	0.01544104	0.008958563	0.05797803	0.006726969	0.006897041	0	0	0.04768858	0	0	0.2518457	0	0.03306632
MRC1	2.158745	0.814061	0.7753677	0.1033242	0.871194	0.06089735	0.6347637	2.825997	3.161202	1.40097	0.4985097	0.2401738	2.43849	0.6995414	0.3398192	1.138319	2.859932	0.6246679	4.535662	0.6628627	0.5492779	2.188948	2.43015	1.605869	0.4444219	0.301344	2.093339	2.412471	0.47058	2.327906	0.8699734	3.228191	2.357551	0.5890195	0.1883656	1.728393	1.148923	0.09781345	0.4513263	2.467307	2.309349	0.9537895	0.7127104	3.931649	0.06492785	2.748225	2.279715	1.519297	3.826943
TMPRSS3	0	0.03609166	0.151985	0.04217348	0.006375158	0.00266317	0.04565278	0.07008075	0	0.01340225	0.003722103	0.01075949	0.04909411	0.04144781	0.05236263	0.02101313	0.0117045	0.02412669	0	0.009898475	0.08466174	0.09572733	0.03088009	0.05553599	0.04001429	0.006219026	0	0.01566552	0.00322514	0.02191458	0	0.009904306	0.2655964	0.003705072	0.01965798	0.004008363	0	0.3327014	0.01076588	0.2198459	0.01792987	0.7163525	0.01073008	0.1815325	0.0183471	0.04783564	0.2554088	0.05776654	0
C7	1.398125	0.7431163	0.1952016	0.01523402	1.063918	1.252521	0.1179728	0.1999866	0.6668482	0.5228492	4.886616	2.107494	0.02864709	0.9057995	3.840416	1.915633	1.364776	0.04067052	0.1264412	0.6248282	10.89093	3.848137	0.4319869	0.1103348	0.78052	1.789301	2.140397	5.238379	0.1607692	1.308786	1.265413	0.4686736	0.4590522	0.4697631	0.1065136	0.004343736	0.3231413	1.319569	0.3791661	1.386124	0.266469	1.268194	0.007751902	1.091562	0.1342047	5.289942	1.360502	0.1974301	8.051077
PRKCB	0.3418225	0.2456846	1.595092	2.520913	0.09526851	0.05406472	0.2158554	0.4320797	0.1116619	0.1171445	0.09550195	0.08342704	0.1490722	0.278528	0.4878025	0.201443	0.3722582	0.3749035	0.2960856	0.1590837	0.3918814	0.3804441	0.4954989	1.367531	0.1286182	0.1981451	0.3547685	12.16189	0.1291277	0.2485317	0.06546382	0.303461	0.4398409	0.1086457	0.07981488	0.2124748	0.5141649	0.1257019	1.171708	0.691719	1.038533	0.1419862	1.740625	0.423207	0.08276943	0.5356497	0.2596569	0.2154984	0.257607
CLEC9A	0.1047726	0.06646371	0	0	0	0.01584465	0	0.2084743	0.04833166	0.03322386	0.01476321	0.005334505	0.04493655	0.02054963	0.1412287	0.005209107	0.05570913	0.06911321	1.194	0.02453809	0.09794144	0.07232178	0.1503184	0.01835632	0.05554892	0.01233346	0.01160611	0.03106757	0.01918811	0.01448686	0.03385653	0.1636836	0.0400045	0.00734783	0.1637384	0.02384793	0.01137248	0.01319615	0	0.1040441	0	0	0.007093235	0.05268468	0.009096409	0.1987684	0.07134112	0.07931183	0.1266392
IL7	0.4222149	0.07312877	0.4461606	0	0.1382913	0.4888237	0.09375715	0.2377759	0.04574908	0.5534946	0.07452984	0.02244203	0.2898708	0.2996983	0.8877195	0.02191449	0.1210891	1.534299	0.06619601	0.1527814	0.05886221	0.1977655	0.8103871	0.252266	0.4740608	0.08301813	0.1611271	0.2539313	0.2421707	0.1056391	0.06267051	1.090758	0.2300062	0.1421952	0.03936232	0.06019635	0.2009429	0.09437656	0.3682682	0.1000478	0.03419241	0.02366988	0.03580912	0.3472395	0.04592185	2.341389	0.08403614	0.1927822	0.06147295
EAF2	0.6668621	0.296773	0.5670101	0.4045795	0.4790733	0.7749676	0.4042681	0.43326	0.506554	0.3107125	1.112867	0.07741361	0.4105898	1.115539	0.7903266	0.3611706	0.5015343	0.4629053	1.179024	0.2453088	0.1804842	0.4373016	2.414801	1.795629	0.8700961	0.2485854	0.72049	0.8730714	0.3609606	1.21467	0.8079506	0.7284421	0.2580177	0.3080443	0.2011555	0.2050833	0.513445	0.5957799	0.3614783	0.4234038	0.5078249	0.1360817	0.2516215	0.8495033	0.1320058	1.08533	0.2645748	1.875643	0.4555157
TNFSF15	0.04588322	0.07768238	0.5492505	0.06051513	0.0525997	0.03248197	0.1536909	0.1810071	0.07649653	1.072129	0.05207358	0.04824653	0.02438501	0.05947384	1.436593	0.03203644	0.309026	0.2442606	0.1255677	0.08522049	0.8149413	0.08176193	0.09063435	0.6131634	0.2354092	0.03792589	0.3107064	0.1493221	0.006941675	1.614199	0.0514427	0.02605493	0.5185947	0.02126577	0.01410371	0.03163401	0.04937061	0.009547928	0.05406824	0.1039581	0.2848428	0.06869635	0.1052108	0.05241421	0.04607125	0.2304336	0.1651779	0.05419715	0.07929379
CD274	0.5708262	0.3516414	0.5080007	0.5616971	0.2327678	0.1908044	0.2032166	1.293867	0.1175231	0.03693121	1.292334	0.0889465	0.738857	0.599621	1.229354	0.4632301	0.4063864	1.292734	0.318305	1.142192	0.2673158	1.036303	7.379896	0.7141629	0.9813437	0.05998	0.2096445	3.866609	0.5865546	0.2314866	0.07526896	1.460138	0.8245199	0.3113956	0.5579459	0.1932952	1.485377	0.3575487	0.1260825	0.3923978	0.2435085	0.3860011	0.2119026	0.728995	0.2907042	0.797172	0.2626874	0.2693839	0.392533
PKD2L1	0.2413323	0.03332443	0.02078993	0.03893995	0.07063634	0.009835918	0.03242499	0.01725534	0.1068855	0.055686	0.02062033	0	0	0.006378319	0.0889601	0.4316948	0.08645669	0.168314	0.02154658	0.09596515	0.05862791	2.668467	0.1399702	0.1595313	0.01477853	0.0229688	0.0270178	0.08265378	0.01786717	0.06744782	0.01891547	0.0426763	0.05587578	0.04105196	0.07260304	0.05181447	0.09530622	0.0983016	0.08946398	0.01845362	0.01419013	0.07203674	0.03302462	0.03270518	0.01694039	0.05047769	0.04650091	0.02461729	0.01360628
ERVMER34-1	0.1196655	0.1717891	2.297524	0.004879035	0.02212619	0.02957772	0.07800448	0.1005344	2.727813	0.02325751	0.423719	0.1941828	0.03145669	0.119877	0.6106276	0.01093951	0.1202431	0.02232967	0.06803264	0.01030636	0.02448622	1.588423	0.08574015	0.1113656	0.6499452	22.89232	0.1868648	0.9040979	0.1970049	0.4259287	0.00474008	0.05499963	0.08867975	0.0925859	0.07641394	0.03895299	0.0477661	0.009237626	0.07473008	0.02427781	0.1315699	0.05415565	0.2085484	0.153669	0.1591927	0.06324672	0.3995243	0.1912363	0.02727708
GZMA	1.302693	1.925926	0.3920204	0.2892547	1.574108	0.1517471	0.4224316	2.691707	0.2507272	0.6363818	1.248944	0.2213879	4.136291	1.640063	4.455533	0.5986628	1.422764	3.207717	0.7830276	1.269031	1.317671	4.300133	5.296403	9.903503	1.62134	0.6496587	10.00384	2.635352	1.735587	1.002035	0.2810168	3.887717	3.150183	0.1172858	0.9209785	1.218112	0.907636	0.04212729	0.8519982	3.115881	0.4216299	0.7858187	0.6793319	2.060331	1.742359	1.600789	3.552884	3.713521	0.404282
IFI30	0.1268678	0.0705748	0.1733646	0.1042296	0.2036145	0.09113389	0.1682414	0.2344876	0.2362913	0.0840814	0.1443534	0.1350032	0.2153851	0.133955	0.2723617	0.2936206	0.4539325	0.4097507	0.3034498	0.1580724	0.1931421	0.5511657	0.268983	0.337857	0.282987	0.1205955	0.1668875	0.2297465	0.1765832	0.1499837	0.09347186	0.1431021	0.5062077	0.05916765	0.1614474	0.1371665	0.1177402	0.2580615	0.4175306	0.1367844	0.05843442	0.2750705	0.1795123	0.1414127	0.08371189	0.155899	0.2626135	0.1115104	0.07844222
ANKRD29	1.615411	1.237444	0.1271232	0.03112475	1.733313	0.0448126	0.09952253	0.2503286	0.0890309	0.008901976	0.03955644	0.02143985	0.1505034	0.1345924	0.3283238	0.1046793	0.1803639	0.02136709	0.4753328	0.0241073	0.1749491	0.157445	0.2138119	0.2322568	1.332449	0.0798616	0.3057903	0.09315201	0.4227249	0.1617333	0.08466728	0.3917917	0.1310073	0.1115638	0.08704753	0.03194899	0.0964926	0.10018	0.1001121	0.1416	0.04990561	0.08479823	0.02850834	0.1097934	0.04874571	0.08674578	0.3026556	0.2833434	0.1892339
TSPAN32	0.06223812	0.06155061	0.06299874	0.03671046	2.216565	0.01589617	0.183411	0.4357336	0.05454991	0.0299987	0.541535	0.3010416	0.2592253	0.1597775	0.2969194	0.0352758	0.1781503	0.06000399	1.159578	0.1329365	0.1000145	0.1496487	0.2136435	0.3176762	0.03582614	0.04640085	0.8951205	0.06011085	0.07218939	0.2688784	0.1936097	2.241547	0.1204037	0	0.07040179	0.322994	0.3251696	0.04468181	0.04016274	0.3988899	0.05351071	0.1799235	0.06938392	0.1486575	2.162859	0.1495611	0.2469272	0.1657703	0.1099479
CD8A	0.5456745	2.477396	0.3594615	0.1040024	0.600728	0.0788105	0.3500542	2.597809	0.1375969	0.1983045	0.4782707	0.1843384	2.735083	1.909766	3.164351	0.7404759	1.013582	1.565734	0.3380156	1.33357	1.65926	2.442343	2.920746	6.573847	0.5359757	0.2712139	12.06823	2.659517	0.9644535	0.3375299	0.1116762	2.648144	3.37743	0.06347765	0.5878569	0.830329	0.2500819	0.08809172	0.276672	5.116735	0.4587842	1.0384	0.2841081	1.59989	1.621679	1.199169	1.019719	1.33574	0.2868963
GCNT1	0.3652625	1.198824	0.7591718	0.02462241	0.1367853	0.3101936	0.3813536	1.384996	0.2107602	1.338026	2.03239	0.1460514	0.5291616	1.355129	1.250973	0.0621079	0.8323213	0.2934591	0.8011072	0.1755398	0.08650003	0.4670731	3.001814	1.396931	0.1226494	0.5092327	2.062872	0.3351391	0.1270994	0.622667	0.1166156	0.6967903	2.51735	0.2336208	0.1101796	1.175964	0.3967365	0.1048913	0.1414241	0.6519799	0.4306878	0.1397559	0.2850398	0.3664247	0.18076	0.261328	0.5670642	0.6849012	2.056233
CCL4	0.9294062	2.419922	1.33275	0.41115	1.278546	0.07418083	0.7336313	1.945546	3.826912	0.4199744	0.6427954	0.3146833	1.209697	1.135259	2.199457	0.5633578	2.080013	1.933961	2.060508	0.8202533	1.031711	2.742604	2.142541	5.34546	0.6353056	1.022038	0.9943668	2.318902	1.113943	0.5900688	0.1236363	0.6713027	2.51907	0.2889664	0.6570718	0.7927169	0.447243	0.2038779	0.8996296	2.191992	0.8918295	0.8297503	0.3287672	1.584771	1.315944	1.065944	1.302607	3.515152	0.4446704
NPPC	0.02938925	0.1362403	2.201384	0.2043045	0.06738263	4.799327	0.1299119	0.2345622	0.04829781	0.01770698	1.976885	0.01421538	0	0.03650709	0.022138	0.1943371	0	0	64.17806	0	0.1118547	0.02409038	0.01483586	0.01630531	2.981681	0.03286619	0.03092794	0.07096186	6.698353	0.05147278	0	0.8549207	0.03553466	0	0	0	0.09091614	0.05274762	0.170686	0	0	0	0.1134123	0.04679803	0.0242401	0	0.05703293	0.1409001	0.05191814
TNNI2	0.2763595	10.19506	0.161953	0.588298	0.1500696	0.01393119	0.4041436	0.1832981	0.4143256	0.2278506	0.09735259	0.1547795	0.2568139	0.3432915	0.37252	0.1648812	0.3918518	0.4627627	0.5004899	0.1165038	0.3136997	1.78841	0.4405511	0.4680467	0.2511803	0.1463943	0.8571785	0.07024043	0.1012253	0.5986565	0.07144291	0.1554299	0.1055202	6.124532	0.4935933	0.2935515	0.3899647	0.1566341	0.4223769	0.248301	0.1607865	0.4452212	0.2245186	0.1042251	0.1919494	0.5123773	0.319901	0.2324461	0.2184089
RBP5	0.4138539	0.2131679	0.1629101	0.6683886	0.9884057	0.1651594	0.4065321	2.037853	0.4156293	1.080501	0.9310151	0.3558726	0.889967	0.4426852	2.762391	1.151118	0.735545	0.1551659	9.898802	0.7673307	5.45457	2.33696	1.346346	0.4719725	0.4301317	1.041335	0.2177607	1.813493	0.3466849	0.5738238	1.08696	1.228452	0.5003923	0.1378644	0.2925865	0.03314439	0.4504632	0.7702925	0.3560842	0.8469592	29.66233	1.75942	0.5767126	1.125794	0.4740897	1.374986	0.6841452	0.3490596	4.24445
KCNK3	0.1138048	0.2626113	0.01791933	0.07351953	1.19157	0.009688925	0.3034339	0.08498731	0.01108296	0.04875893	0.5094968	0.004893034	0.02747848	0.01884899	0.03238523	0.02866809	0.05748613	0.009752858	0.1273474	0.0180059	0.05775174	0.02073019	0.04085286	0.0505116	0.02547591	0	0.01330702	0.01221278	0.2405354	0.03543458	0.003105465	0.1231128	0.009173457	0.04717819	0.03218311	0.007291446	0.2034108	0.1028846	0.6413686	0	0.03494516	0.1354694	0.01951865	0.02818937	0.08760793	0.008287221	0.9913722	0.1252885	0.004467647
GRIN3A	0.07170348	0.0431218	0.04707878	0.07593235	0.07331314	0.05011522	0.05629355	0.08791807	0.07643436	0.02101682	0.171214	0.01124838	0.07632924	0.0722185	0.06860981	0.02562924	0.07831245	0.1158388	0.04391299	0.06898826	0.05163001	0.06671798	0.11935	0.2386887	0.06414309	0.04767844	0.1223636	0.08578599	0.1303717	0.1510385	0.03331539	0.02761156	0.05857902	0.1084558	0.04110238	0.04749227	0.03197346	0.0255067	0.02626181	0.08357643	0.05355589	0.02718786	0.1022051	0.1064625	0.02557434	0.0476278	0.05515782	0.0340669	0.07018155
PLA2G7	2.812012	3.291334	0.4796383	6.26406	0.3918237	0.2604018	1.373501	1.533636	1.940399	0.6177866	0.306752	0.4133056	0.5591636	0.202636	0.7431255	2.744413	2.772845	1.258176	1.955782	0.9747751	1.458528	2.126719	1.458733	0.9308994	0.7042594	0.4169756	0.5558786	6.914788	0.7658513	1.761844	0.4769325	1.918417	1.775146	0.952273	0.2526235	0.2015657	41.22015	2.19353	2.827187	1.291173	1.373907	1.902189	0.7893797	1.830667	0.2947218	2.392749	1.366763	2.259339	0.6998571
ACSL5	1.196322	1.04027	2.090944	0.3568883	0.3577674	0.7081292	0.3049985	1.582508	0.594282	0.3491987	0.6738886	1.290288	0.9032325	1.130699	2.311649	0.5966371	1.879826	4.226664	0.7296232	0.8464645	1.018099	1.285167	1.537907	2.077749	0.7485204	0.5235081	0.7467718	0.9987429	0.426623	6.318302	1.455329	1.15134	2.960336	0.4307015	0.5620994	1.114015	0.390772	0.5956895	0.9781808	18.14578	0.4791457	1.393103	2.652377	1.561835	0.5454538	0.7791709	2.412913	1.151848	3.816562
TTYH1	0.06234613	0.2250221	5.86229	0.0844305	0.7530137	0.05544881	5.354398	6.798018	13.17813	15.60493	0.1549928	10.59351	0.4052385	0.2765924	14.1863	0.04837807	1.602761	0.09016219	0.4802588	0.1823123	3.94632	0.3613864	0.1641076	11.56787	0.1794416	16.21536	8.344223	0.05734778	0.05681868	0.0974946	0.4948897	0.04494399	0.5196039	3.886761	0.1857551	2.718757	1.373042	0.2078113	0.04741681	0.8182366	2.970076	0.3436218	1.423502	0.5566602	5.994425	1.439227	0.9880785	0.01779192	3.351364
LILRA1	0.2754248	0.2034888	0.243942	0.05439384	0.1529376	0.004121833	0.07609276	0.2133148	0.1225869	0.03111432	0.1468994	0.0416316	0.08767359	0.1122616	0.2009854	0.1707425	0.2644825	0.1908555	0.3720069	0.09575022	0.1310324	0.09877253	0.2737271	0.4584212	0.08051002	0.0529391	0.2989024	0.0415642	0.09983206	0.3316384	0.02113788	0.05620655	0.2341527	0.04587521	0.06084996	0.04963048	0.08875325	0.005149275	0.04998762	0.1894625	0.09117975	0.07684134	0.04982139	0.0513953	0.06389126	0.356078	0.3396243	0.1513029	0.1330429
SP140	0.2932186	0.3920998	0.1027392	0.02494496	0.2068557	0.08911268	0.1388721	0.2652907	0.04015588	0.07474237	0.2490915	0.02454713	0.2029497	0.2066326	0.6965975	0.09854377	0.1993832	0.2555111	0.177464	0.1932082	0.3791477	0.2172407	0.4839064	0.716414	0.1095483	0.1324245	0.09494468	0.4493022	0.2910484	0.1728285	0.05193113	0.1640308	0.1977196	0.03005476	0.08770374	0.13006	0.1395502	0.3980735	0.06003977	0.4255705	0.07531885	0.1546217	0.08704017	0.2648801	0.1255735	0.3787937	0.2553301	0.2793517	0.1643625
FCER2	0.03852618	0.04167254	0	0.0892738	0.05888763	0.06149957	0.008109554	0.1132843	0.02110443	0.01547465	0.008595309	0.006211618	0.05232514	0.1674992	0.3482467	0.1819681	0.07027472	0.02476215	0.02694421	0.01142908	3.201413	0.3157992	0.304689	0.09974776	0.03696138	0.3087692	0.05405765	0.04134375	0.0893723	0.02811472	0.007884662	0.1905969	0.02329108	0.03422392	0.1271072	0.3424853	0.07945425	0.04609767	0	0.790368	0.2898333	0.08189333	0.01651905	0.05623497	0	0.110465	0.03322849	0.03078416	0.3743253
MCUB	15.33633	2.197294	3.095818	0.3346914	1.927618	0.5283772	1.098058	1.375582	0.8219838	0.3563096	1.494665	0.2732415	2.337684	3.985564	6.688743	2.405535	2.251596	1.246689	3.837224	0.2985087	0.3583365	1.215517	6.884136	0.7982238	5.436557	0.7008351	2.624083	0.3800718	6.925983	2.187471	4.069912	0.9484544	0.8377798	0.2587524	0.4992222	0.3181062	0.5097015	3.326828	0.9569139	0.5115175	0.2886507	0.2701791	2.520577	4.198978	0.1965651	0.6905589	1.004905	3.455924	5.227524
ARHGAP45	4.896979	3.281765	4.239222	5.293432	4.997764	3.784093	2.794438	6.778397	1.64739	1.7359	1.683544	7.802708	6.16779	4.08353	4.811896	5.181213	7.242827	10.99423	6.836934	7.084003	6.068556	4.917786	4.989894	7.071416	3.144156	11.13886	4.327656	2.1057	7.941992	5.737645	8.126046	14.41749	3.739872	1.916208	8.961063	1.069265	14.13167	3.462495	5.807279	3.264143	1.60826	5.048582	8.574045	6.897822	3.783053	9.984824	6.782567	3.749618	4.501473
JAML	0.4563583	0.3279526	0.1038891	0.1320408	0.1260629	0.02457548	0.1087919	1.350368	0.1686683	0.315812	0.2171234	0.1684342	0.6148341	0.5714378	0.6005452	0.2389213	1.291466	0.4028701	0.5952621	0.2397732	0.5719869	1.688605	1.485855	0.8846393	0.2953984	0.1414218	0.1407965	0.2699435	0.09991286	0.1749412	0.2430573	0.6658849	0.5429205	0.100128	0.2695114	0.1505972	0.4384557	0.08113932	0.1206351	0.9204972	0.1637668	0.4604862	0.7567664	0.5413642	0.166282	1.204153	1.057517	0.3924757	0.7317211
CRIP3	0	0.005948366	0.01298841	0.02432755	0.05148467	0.01843483	0	0.2479443	0.1124652	0.01546203	0.0171766	0	0.1132787	0.06375719	0.05316099	0	0.01080268	0	0.03769114	0.005709883	0.05697612	0.1051806	0.01295492	0.1281426	0.01846562	0.007174824	0.08777206	0.005163755	0.02976648	0.05056524	1.536255	0.04570597	0.5662874	0.04274502	0	0.1387322	0.2117053	0.01535336	0.01242049	0.04035084	0.02364057	0.008182656	0.1237918	0.03064861	0.05291714	0.04730355	0.0332014	0.02050604	1.405409
ADAM8	4.411893	1.468292	1.093124	0.690804	1.196489	0.3531877	2.781881	0.8685517	1.024439	1.182286	1.234056	0.3185079	0.5053043	1.472351	2.971165	2.338876	1.7435	2.967942	7.419167	1.128126	0.8855241	0.7934554	1.55568	1.428457	1.374047	0.4123813	2.917391	0.5882857	0.5117312	0.8073043	0.5377125	0.7583908	0.5414054	1.241571	3.370513	0.6644826	1.582112	3.057067	4.053829	0.5028902	0.636923	3.485315	0.4828089	0.5478674	0.4725147	0.6824037	3.237275	1.857361	0.4594918
FAM92B	0	0.09196223	0	0.03134216	0	0	0	0.01388855	0	0.009960177	0.02766164	0	0	0	0.01245263	0.01561638	0.02783506	0	0.006937002	0	0	0.02710168	0.1001421	0.09171735	0.04758002	0.009243616	0	0.0266107	0	0.00723836	0.02029969	0.009814141	0	0	0.03506223	0	0	0	0.03200363	0.007426517	0.007614276	2.7831	0	0.03948584	0.01363506	0.006771452	0.2245672	0.02641876	0.007300989
TMEM155	0.01040869	0.1254546	0.01580385	0.006577985	0.00596617	0.004984638	0	0.02186161	0.01140365	0	0.02438322	0	0.04241036	0.05171838	0.03136217	0	0.06572167	0.04515776	0.03494193	0.01852691	0	0.05119206	0.04728931	0.1212707	0.03744724	0.01164011	0.02190729	0.03350977	0	0.004557486	0.006390644	0.03089637	0.07551115	0.02080427	0	0.04501455	0	0.0124543	0	0.2525016	0.004794174	0	0	0.01243073	0	0.01705403	0.01346611	0.01663404	0
LAPTM5	36.21554	81.01893	15.93515	6.46454	32.99195	2.960382	23.95017	20.479	25.62649	9.128755	30.63223	5.910374	22.1452	14.43824	32.91056	19.82088	39.50565	37.15394	64.27327	14.96035	23.47262	30.2454	38.69901	46.19103	12.05039	9.57939	81.84843	16.63616	16.2694	40.02374	10.93763	16.18627	27.06113	5.450847	4.608253	14.91931	22.03789	6.832959	25.9448	22.12574	16.06955	22.60405	11.92757	18.15995	7.644028	23.83247	39.80111	34.2768	11.17097
TGM2	27.5512	28.85948	5.70921	1.60402	5.583587	0.7934432	4.687158	2.303467	6.074291	3.041914	7.742868	9.298496	1.024055	4.052955	6.042517	6.21978	5.50688	2.454568	7.287767	2.002649	2.690797	2.475412	6.643572	31.5794	1.341524	2.124421	15.20168	2.906593	1.696859	3.814187	1.830084	39.60454	5.988534	2.022436	1.187962	0.9006048	8.643369	11.29948	9.728657	2.540852	12.57624	19.23031	3.320273	2.248446	4.393624	1.549837	5.556388	8.165515	12.29751
TIFAB	0.01594254	0.01724454	0.00806869	0.02686723	0.01218416	0.007634752	0.03691401	0.2187652	0	0.009605357	0.001778415	0	0.0216527	0.07261355	0.09206912	0.03263014	0.1140847	0.08453643	0.0111498	0.04020054	0.1415794	0.04791639	0.1421793	0.1208817	0.02676627	0.02377153	0.01398102	0.04063264	0.0184916	0.02326834	0.009788269	0.1608969	0.1156571	0.00708111	0.03381318	0.04596455	0	0.01271714	0.01028785	0.112204	0	0.09488731	0.01025363	0.1565478	0.008766216	0.05006507	0.1959418	0.08917169	0.02581663
RGS13	0.01328545	0.002463505	0.005379126	0	0.003046041	0	0	0.2031391	0	0.009605357	0.001778415	0	0.01082635	0.006601232	0.06805109	0	0.002236956	0.00768513	0.00222996	0	0	0.00871207	0.02146103	0.02653501	0.02294252	0.02674297	0.01398102	0.01924704	0	0.1349564	0.01305103	1.391285	0	0	0	0.0919291	0	0.009537853	0.005143923	0.009549274	0	0.01355533	0.01025363	0.01480858	0	0.2742695	0.00687515	0.01273881	2.459621
C15orf48	0.7616942	0.3531001	2.381039	0.3539471	2.17014	0.3325835	1.78252	0.978703	0.6258777	0.8638486	2.601525	0.3034099	0.7910966	0.8487704	3.552251	0.7618569	1.16935	2.559433	5.621647	0.6280424	0.0710536	0.2754533	1.526721	0.7084626	4.4329	0.5010632	0.4597257	0.4237256	1.09136	0.3727472	0.2613387	0.6250874	0.2437854	0.1044804	2.34407	0.7427882	0.62373	2.479514	0.975826	0.2214106	0.2682826	1.60005	0.7924733	2.416852	0.5543306	0.2018808	2.217221	3.114744	0.3561843
SPI1	7.667399	8.17369	5.304961	5.278208	8.371208	0.5609777	5.206898	6.780298	5.475207	2.978906	4.403829	2.266409	8.33711	4.440932	8.010222	6.265753	9.765814	7.993513	16.28504	4.610111	10.48001	7.232703	10.93583	11.32688	3.875023	2.551935	7.628566	5.430331	5.425998	10.40465	2.307081	5.156973	5.361912	1.875099	1.860677	3.092232	7.357352	2.439189	14.387	4.961674	3.391411	7.809572	3.356077	4.911537	2.584822	9.141519	13.02931	10.5149	3.675153
TTC16	0.01235317	0.03206888	0.03501161	0.2217142	0.0339875	0.06389101	0.03744399	0.04358869	0.008120401	0.01488554	0.0711056	0.01434036	0.06039981	0.04296604	0.03908209	0.01867101	0.02911975	0.009527792	0.09123301	0.006596394	0.02820951	0.02835252	0.04739325	0.05208739	0.01066629	0.04973268	0.0181999	0.02982737	0.03438799	0.1146683	0.0576422	0.04400186	0.04779606	0.01646052	0.03144042	0.03205432	4.208718	0.03251804	0.01913184	0.1642648	0.01593141	0.1260412	0.006356073	0.03540708	0.1548703	0.03035992	0.02237446	0.2171564	0.03055183
LY86	3.677207	2.559884	1.257654	0.8407231	3.251534	0.3365704	1.220488	1.25471	2.447474	0.7410245	1.948791	0.6070445	1.772712	1.24718	3.053535	2.051001	3.888207	2.516735	3.033428	1.228627	2.26091	3.147944	3.889942	4.414486	1.137823	0.7157831	4.5433	1.515154	1.06265	4.242256	1.032532	2.399096	1.396053	0.334461	0.6920737	0.8684147	1.785915	0.6607333	2.551103	2.018402	0.7514695	2.945182	1.275346	1.628723	0.6003775	4.544368	3.05249	2.908171	0.9090022
PWWP3B	29.22917	6.971456	0.2530945	0	1.304419	0	0.009153358	0.0182665	0.5121481	0	0.3613859	0	0.004921672	0.1170362	0.008188971	0.01369265	0.01220308	0	0.03041227	0.01612519	0	0.07128933	0.003658579	2.364318	0.0104297	0	0	0	0	0.003173345	0	0	0.02190745	0.009657245	0.01024768	0.01567166	3.893652	0	0.0140306	0.01302334	1.60565	0.009243406	0	0	0.0358662	0	0.009376355	0.01737324	0
CD300C	1.089311	1.404308	0.4095458	0.1442387	0.6422226	0.01987283	0.9040736	0.7757081	0.9206511	0.3250287	0.7082546	0.1806488	0.4649763	0.3221745	0.8439876	0.9016116	0.9432727	0.6701329	2.255033	0.4431803	0.3948463	0.3741711	0.7646093	0.9094104	0.283661	0.2668401	1.321023	0.3590427	0.4813261	0.9811723	0.2165657	0.5543016	0.4892047	0.2350046	0.1026828	0.2243309	0.04279112	0.1861987	1.727226	0.3355591	0.4587237	0.6880335	0.4403791	0.5699288	0.1882483	0.6119214	0.6845079	1.641342	0.4856673
INSL3	0.1023052	0.04742581	0.01725924	0.1293076	0.9968869	0	0.1076734	0.04297476	0.01868074	0.06163871	0.03423689	0.01649477	0.04631597	0.08472177	0.06421939	0.03221407	0.2153221	0	0.2432685	0	0.1946853	0	0.2410064	0.2837971	0.0981499	0.09534044	0.01794357	0.01372339	0	0.07465784	0	0.02024499	0.06184878	0.02272016	0.09643697	0	0.0703295	0.02040184	0.1650458	0.09191823	0.04712106	0.08698615	0.04386586	0.02715097	0.02812692	0.02793682	0.1764746	0.05449764	0.01506076
PARP15	0.1200279	0.09273596	0.0173564	0.03250889	0.05569437	0.04653173	0.02887455	0.1824704	0.02191687	0.05165474	0.08224853	0.01382302	0.1203231	0.3514446	0.2432547	0.03509502	0.1154849	0.1294954	0.1007333	0.07375775	0.1776534	0.2014589	0.1211815	0.307592	0.0740268	0.0735058	0.1413492	0.1633076	0.03646218	1.148695	0.1017675	0.1764442	0.2280554	0.04569611	0.01616331	0.05355645	0.09430052	0.9095732	0.02212998	0.2002773	0.02632573	0.05467238	0.02573246	0.143345	0.07542735	0.1709057	0.118312	0.1050418	0.09087325
SLC15A3	2.425377	3.27405	12.76974	1.316586	3.151916	0.3498028	3.706342	2.238583	2.040111	6.54557	1.814408	2.465706	9.973053	1.840258	15.12715	2.917963	4.371746	9.184642	3.052163	11.87071	3.915554	1.926943	5.728321	4.409268	1.624859	0.3998004	4.406405	6.177056	2.94145	3.155475	0.7642955	1.884187	2.724177	2.189946	0.8618926	1.179044	1.097992	2.33886	5.01401	4.626321	1.338639	3.660796	10.66297	4.204028	3.050509	2.625345	6.458609	1.977034	1.04048
ANKRD22	0.1543826	1.010364	0.2481925	0.08034783	0.5621764	0.08697948	0.1720414	1.235977	0.06964583	0.07660083	0.3768495	0.008785157	0.18501	0.552757	0.9029699	0.1544156	0.4587243	1.068152	0.3048598	0.177807	0.08064768	0.1042156	1.907072	1.571971	7.54065	0.1624914	0.1146814	0.5043287	0.09480013	0.6759701	0.04460544	0.5822566	0.8564611	0.08470568	1.078614	0.3665582	0.3558478	0.02173214	0.08790379	0.5711519	0.06692478	0.3822146	0.05840765	1.07732	0.449414	0.4910143	0.9164102	4.963374	0.03208559
VNN1	0.0608034	0.1268404	0.1948972	0.02561729	0.1858771	0.03882433	0.02559757	0.1319636	0.4496548	0.0305283	0.6172267	0.02450849	0.6950602	0.1699413	0.2290064	0.08137008	0.3497933	0.1172415	0.2636507	0.04960392	0.06428223	1.387229	0.0920817	0.08995741	0.7656308	0.03966481	0.1493025	0.1427348	0.02938553	0.5368971	0.07466313	0.1624357	0.1102764	0.09452347	0.07880912	0.102261	0.3343934	0.0606275	0.01961845	0.07739263	0.1213577	0.07754818	0.2281208	0.1896066	0.03343355	0.1037737	0.1376613	0.08907189	0.7429426
AL159163.1	0.05245982	0.0243189	0.3717066	0.03315304	0.2104865	0	0.1987652	0.06610951	0.08621159	0.09482088	0	0.05074892	0.1424988	0.03258258	0.3161307	0.1486679	0.1987423	0.1517301	0.2201342	0	0.1331071	0.3440106	0	0.3201547	0	0.02933307	0.1932223	0.1055558	0.2738144	0.1837578	0.1288354	0.404866	0.1268587	0.03495118	0.2596164	0.07562445	0.4868559	0.06276967	0	0.1414009	0.1933011	0	0.06748031	0.04176725	0	0.2148807	0.2714767	0.2515066	0
SIRPG	0.09827441	0.5857362	0.05684311	0.05323415	0.11266	0.06723258	0.08865529	0.7489659	0.01538119	0.1353376	0.0845691	0.040744	0.734104	0.3836664	1.083967	0.2785037	0.2777547	0.4534307	0.01767357	0.2936209	1.407064	0.9091271	1.091409	1.90831	0.1616278	0.1570013	0.07387115	0.6271199	0.2279751	0.1106481	0.04309836	0.6084242	0.85723	0.02806071	0.2779123	0.2732195	0.1881988	0.04199576	0.1358941	1.507351	0.09052905	0.4118263	0.05417687	0.3353302	0.2894865	0.6383165	0.4631572	0.4038465	0.1364067
IPCEF1	0.1021462	0.0723196	0.09211516	0.01643177	0.02341972	0.0106728	0.039875	0.1700717	0.03459044	0.1409893	0.08328392	0.03413605	0.07819441	0.07382411	0.8715604	0.01929841	0.07035957	0.2739521	0.07325683	0.03305722	0.106027	0.09438573	0.241882	0.3297235	0.06681641	0.05192307	0.1876261	0.09417059	0.05169967	0.05692286	0.1163076	0.1190761	0.130242	0.01237356	0.02888614	0.07228676	0.03064155	0.01333318	0.01438162	0.1752076	0.01881914	0.04026728	0.08122482	0.07393305	0.04289074	0.1460601	0.08409564	0.07716748	0.04101098
GIMAP4	6.121508	7.318958	2.113868	1.324308	4.969077	0.6804747	1.722088	5.980906	4.772498	1.54792	5.773519	2.110489	4.561521	3.164656	7.303224	1.87106	6.47068	4.684052	5.848161	3.41696	4.606852	6.729619	6.665788	10.93328	1.631736	2.640378	5.920903	5.56803	2.347337	6.196485	2.405749	6.169062	7.488309	2.601018	1.359726	2.400119	2.826858	1.099113	1.305947	7.80832	3.417806	2.279043	1.837015	4.370991	2.237418	10.77637	8.365272	5.436121	2.79543
SYK	2.803227	1.736398	9.759974	0.3550748	1.43364	0.2748535	4.139351	3.918352	1.916181	1.987417	1.077617	0.4061862	1.156948	1.388356	2.227629	1.229863	2.476968	1.997828	3.627778	1.035018	1.575058	1.658976	2.363558	3.800964	4.773052	26.74433	9.269585	1.441717	0.7252665	25.15913	0.7455636	1.696456	1.285632	0.7647667	0.6406765	0.8186601	0.8721667	0.2963789	0.6725062	15.1687	1.071318	1.810723	14.67211	2.467554	0.4584311	1.898044	4.287092	2.915739	2.366653
STYK1	0.0735418	0.05113788	0.321025	0	0.005269188	0.01320696	0.01161012	0.108123	0.005035724	0	0.003076387	0.01333938	0.02497058	0.06280521	0.03116066	0.008683874	0.02321756	0.01329411	1.164962	0.01227191	0.005831209	0.0376764	0.07888918	0.04590153	0.3770272	0.02056057	0.2321763	0.01849692	0.01599383	0.0523259	0.005644073	0.06548875	0.02222992	0.01837387	0.0259963	0	0	0	0.008898205	0.02064849	0.01693643	0.04689732	0.03547446	0.07684978	0.04549267	0.03765433	0.08325075	0.1395627	0.008119791
ITGAL	1.152625	1.289593	0.3101384	0.3196462	0.5129284	0.1676909	0.5804483	2.096055	0.5807827	0.3750641	0.3906137	0.3505063	0.9511663	1.042119	2.612034	0.8751928	1.856812	1.394923	0.8571356	1.014984	3.49221	1.479001	2.288125	4.748895	0.4304257	0.4949276	1.056871	1.651837	0.3779473	0.7005909	0.6180992	1.899794	2.072823	0.1166479	0.4710504	0.8272885	0.4162448	0.1949429	0.4472201	2.936384	0.4883301	1.687144	0.2908993	1.368794	0.5415258	1.770973	2.217913	0.9792903	0.5283786
RASAL3	0.6219867	0.8634483	1.517818	0.3229606	0.674492	0.1610077	0.3227121	1.081818	0.4014981	0.3119508	0.4703081	0.1983989	0.8812947	1.023209	1.423297	0.3715904	0.8265009	0.8654547	0.6433317	0.442841	1.962057	0.8598428	1.816007	1.619084	0.4886684	0.3947839	1.029591	0.6792009	0.4094639	0.948035	0.3880749	0.9780176	1.05693	0.2777577	0.5562019	0.2908011	0.5131003	0.2252789	1.021874	1.126736	0.1734383	0.5745899	0.3589531	0.6638502	0.4048631	0.5949272	2.279222	1.122941	0.3029076
SH2D3C	0.8546255	1.756974	0.7488156	3.133849	1.235308	0.7344268	1.023903	2.054659	2.083586	1.583401	2.611344	1.96068	1.830554	1.418276	2.081414	1.400842	2.110135	0.9379323	1.423147	1.358847	3.659802	1.38446	1.981462	1.971567	0.7291722	1.718809	9.174994	1.438223	1.179339	1.579631	1.688216	1.85297	4.337539	1.480868	0.8549596	0.7206966	2.856277	0.8407013	2.726965	1.326297	1.347382	1.645745	1.368725	1.508785	0.908278	0.8052839	5.921619	2.25109	1.259124
HLA-C	226.5491	1389.162	578.6605	121.054	534.3951	73.40552	163.9569	707.0794	56.6274	26.29699	515.2976	42.96564	990.8317	247.8951	1571.926	66.12853	866.2794	237.8276	120.9394	462.6565	96.93698	396.8977	703.2062	305.1243	355.0505	26.15275	47.0707	907.4151	182.9656	283.3884	147.9708	439.5173	315.9183	226.6823	277.4655	123.642	634.4274	54.31889	262.886	157.4412	67.1416	143.0468	465.7633	264.4702	872.9505	315.7525	362.6929	858.9613	172.232
DUSP26	0.7516173	0.27021	0.05434307	0	0.0175845	0.01469156	0.05811847	0.01933026	0.04201345	0.009241802	0.01539993	0.01483887	0.0520829	0.07621656	0.7279324	0.0289801	0.01291373	0.007394254	0.006436672	0	0.0194601	0.7418358	0.04645967	0.1702045	0.01103708	0.01715384	0.008071107	0.0123457	0	0.02686518	0	0	0.1020063	0.06131786	0.03253338	0.4422482	0.01581728	0.02753056	0	0.006890881	0	0.03912681	0.009865542	0	0.0379549	0.02513225	0.06945677	0.02451332	0.006774407
NCF4	2.89886	2.471984	3.006739	1.402266	7.846446	0.2399427	1.412487	3.096886	2.891691	2.016089	1.616861	0.6318371	5.565473	1.63376	2.547557	1.977731	4.195546	2.449764	4.234986	1.743825	2.40637	10.19417	3.017053	6.492775	1.918457	1.230688	3.041215	2.491572	1.753823	4.058551	0.8020167	3.420655	2.412407	0.8703022	0.9235115	1.728313	4.982039	0.8457312	2.303679	2.307109	1.302227	1.928469	1.772365	2.642805	0.8265062	4.199886	5.394038	4.146499	2.837117
TREML1	0.07428565	0.01967814	0.03222579	0.02682647	0.2068165	0.02032845	0.02680582	0.1604816	0.1046398	0.06393856	0.09944013	0.0615968	0.1585455	0.06591217	0.1598773	0.1002481	0.1876192	0.1943946	0.3562522	0.0566676	0.1077063	0.08698852	0.3749982	0.2355089	0.1527181	0.03560319	0.5137208	0.1452015	0.01230903	0.4181947	0.1694059	0	0.07698776	0.07070367	0.0750264	0.1070879	0.2188608	0	0.1027224	0.01906957	0.06843093	0.1894867	0.1638092	0.06759365	0.07002333	0.09563134	0.219671	0.1187152	0.07498898
HVCN1	1.753876	0.5539012	4.030085	1.75294	0.6261761	0.1512259	1.088681	0.6381503	0.5002516	0.4422232	2.764771	0.5118926	1.646	2.194553	1.29221	0.6772291	0.6790003	0.5595253	3.699544	0.3418034	1.477965	1.483126	0.8918292	1.633603	1.430858	0.2767871	3.628532	0.422452	0.9354829	1.491039	2.405183	10.53374	1.186721	0.1876446	4.229727	0.3752515	0.475239	4.998767	0.6113318	1.027534	0.5149629	0.8000521	0.6477231	1.732752	0.1689446	0.3915397	1.601036	1.984502	2.819417
CARD11	0.7021391	0.5455866	0.09476268	0.09719822	0.6286039	0.1729279	0.1013462	0.6207861	0.1135568	0.09266541	0.2663039	0.07762741	0.6448321	0.7268262	1.171134	0.192665	0.4925984	0.7285107	0.4293248	0.3451744	1.556733	11.60954	1.259119	0.9757307	0.3319988	0.2916482	1.115387	0.5462797	0.1240997	0.9223027	0.18886	0.7066348	0.4446928	0.07128347	0.2316526	0.1638771	0.579221	0.07201109	0.2848031	0.6458719	0.05544008	0.6183233	0.1462288	0.535068	0.1820093	0.3889492	1.250108	0.7587411	0.2185426
P2RX1	0.1347834	0.1506914	0.008025331	0.05010536	0.1590578	0.01898431	0.9562757	0.2431231	0.04777468	0.07642993	0.08225191	0.007669862	0.0753772	0.04431888	0.06868078	0.1160883	0.2269434	0.04204108	0.0565584	0.02822437	0.09052622	0.08448623	0.05603247	0.6950003	0.1654394	0.06206494	0.125153	0.1244335	0.06897087	0.4617089	0.09735671	0.1788596	0.07669041	0.005282294	0.0952892	0.03428816	0.02452675	0.0142299	0.06139538	0.09260511	0.1825892	0.1971814	0.06629048	0.1451859	0.019618	0.06819892	0.6615963	0.05068144	0.0980429
BTN3A1	2.649944	5.124199	6.246325	1.495383	3.180959	4.326137	3.880704	21.95069	2.10439	1.84958	10.18034	4.55615	11.70663	10.2206	16.44982	1.557167	15.97009	2.439936	7.51004	7.272087	3.1819	14.4051	10.14881	11.33976	5.13226	1.069253	2.743897	15.98236	3.794339	6.293383	7.047971	10.53389	10.2125	8.320989	3.42197	7.255694	4.458677	1.968978	1.164431	7.60154	4.545032	2.153033	6.810073	11.58821	10.29647	8.202424	4.180801	3.872123	6.47815
CP	0.08412553	0.3939822	0.1157216	0.008179205	0.0123641	0.07024404	0.1035235	0.3171372	0.009453025	0.08317621	0.08951208	0.004173431	0.04980427	0.07502568	0.2469771	0.1242975	0.06537577	0.04575194	0.190083	0.01535783	0.413223	1.071497	0.06097832	0.124462	0.06829193	0.2967079	0.01588999	0.1145836	0.02001567	0.2361197	0.02119003	0.1690357	0.01825681	0.02586847	0.03965006	0.006219116	0.03114027	0.09291563	0.4175912	0.09690301	0.009935294	1.71944	0.166481	0.04121768	0.01423309	0.1254649	0.4213917	0.04826059	0.706867
KLF2	5.45135	3.051311	2.818192	4.347024	3.522512	2.666628	2.01917	3.341511	3.853462	1.832515	1.900006	1.75031	8.007614	7.566005	2.396828	1.49552	23.74797	2.481215	1.845724	4.143601	10.42826	12.58076	3.826638	8.220928	6.700153	2.738529	3.315665	6.634635	2.297616	4.63037	1.89614	4.083538	5.478562	5.227089	4.410868	2.091102	5.838411	2.818103	43.54219	2.410402	0.6106513	4.286945	4.373847	4.768669	1.299344	5.583918	19.18028	8.836383	4.849535
MILR1	1.178613	3.896916	0.7544077	0.1752584	1.71873	0.2158107	0.4268635	1.099398	1.205823	0.302842	4.048689	0.1844399	1.106406	0.6243798	1.560199	0.278343	1.889657	0.9107147	8.349583	0.5630303	0.4067975	0.9234866	2.948603	2.086711	0.3242568	0.3295125	4.842718	2.11344	2.985421	1.677195	0.3511757	7.717287	0.8697088	0.2309549	0.5514193	0.4247629	1.179607	0.7258607	0.7046438	0.9265807	0.4869782	0.3426397	4.570527	1.800867	0.8577472	1.419917	0.9530089	0.9002165	0.3903938
GCSAM	0.1996884	0.01157125	0.2695052	0.1787793	0.05246066	0.1593819	0.03677917	0.2132001	0.02278921	1.273302	0.03898221	0.01207349	0.06215253	0.1343612	0.1316166	0.03929895	0.08055465	0.06417344	0.08728556	0.1406928	0.2163914	0.1023029	0.1470056	0.4985467	0.215525	0.4419734	0.2977029	0.167416	0.1013323	0.2185858	0.08173537	0.2025194	0.1006017	0.01108681	0.04705859	0.04797745	0.06863772	0.03982215	0.01610756	0.1906277	0.03065838	0.05305857	0.06956733	0.1059914	0.01372516	0.09883491	0.1829938	0.1994501	0.1065639
TNFAIP8L2	1.763505	1.758888	1.217084	0.5741274	2.664903	0.2687134	0.8267821	1.919308	1.639338	0.6278463	1.403877	0.4264977	2.848766	1.062115	2.324687	0.997009	2.530675	2.228294	2.578822	0.7490659	2.610164	3.241526	3.533933	3.350284	1.076649	0.806784	2.516623	1.096776	0.9607522	2.105883	1.181173	2.347662	1.728423	0.4628509	0.4911491	0.8859231	2.314425	0.4316081	0.9828211	1.800521	0.7753375	1.175698	0.5499244	1.13814	0.6170732	2.747117	3.43955	3.330648	0.9676475
CXCL11	0.164968	1.858331	1.56965	0.02085097	1.352182	0.1106025	0.1875143	5.127991	0.126516	0.02981789	0.2925986	0.03989695	0.8626107	1.034856	18.66463	0.0779182	0.7569152	5.654093	0.3530454	1.578283	0.1360371	0.2163589	2.065264	1.354571	5.021039	0.7656117	0.104163	2.389942	0.2296137	0.2166956	0.1519285	0.9401823	1.097049	0.1868459	0.2099324	1.831158	0.1020662	0.02960833	0.09580961	0.1704518	0.09117975	0.07363962	0.2970831	1.595824	0.2449165	2.182594	0.4268502	1.529076	0.298713
XCL1	0.08058933	0.09606589	0.0932277	0.02910289	0.03959407	0.0330802	0.01454025	0.1354108	0.02522651	0.06936422	0.007705597	0.03341187	0.156363	0.2145159	0.130083	0.01087549	0.0581543	0.06659696	0.0676345	0.04098418	0.3067208	0.3586065	0.6044176	0.6770578	0.1159741	0.09012356	0.1938483	0.06486236	0.09347479	0	0.0706851	0.3007277	3.006747	0.01534068	0.1302287	0.03319288	0.1424597	0.0275507	0.06686347	1.19989	0	0.102783	0.05923655	0.1558251	0.05697399	0.1320408	0.2085227	0.294375	0.04067617
HSD11B1	1.643487	1.195853	0.04211575	0.1183255	0.131169	0.1095896	0.3678404	0.8738864	0.20513	0.1754782	1.92152	0.06037545	0.08476465	0.3230262	0.697347	0.7271266	0.6392681	0.4111655	0.1134862	0.2406906	0.03958902	6.22425	0.3360573	0.2308392	0.3891939	0.5350911	0.8647661	0.4688267	0.4584687	0.3916847	0.1532741	0.2346572	0.4024599	0.09702244	0.117662	0.1049645	0.2574255	0.4729506	0.1610969	0.205606	0.01916402	0.4112582	0.2408418	0.737069	0.1544285	0.1448634	0.7670608	1.595812	0.1837552
DEF6	2.083964	3.233602	1.001511	21.924	1.673022	0.4442106	1.702586	4.364007	8.793921	6.773453	1.320315	8.991233	9.196632	1.974159	2.855424	0.9989082	2.191762	1.919728	2.465157	0.8750524	3.781392	8.870608	3.702279	3.684724	5.775485	5.995703	2.446868	1.139753	1.463212	2.431452	5.778608	1.674042	2.482344	1.697432	1.547643	1.078651	13.2889	3.477612	1.316864	1.950165	1.99947	2.176773	2.092022	5.090845	0.8976743	2.066908	4.31216	5.010368	0.999567
LINGO3	0.0210682	0.1041774	0.0355428	0	0.06440588	0.01345252	0.02660846	0.0413	0.02308209	0.01692475	0.0235019	0.006793698	0.03815229	0.03489433	0.02116002	0.013268	0.04138617	0.07447706	0.05304438	0.01250008	0.1158228	0.04605229	0.06381208	0.07013246	0.03031873	0	0.2364932	0	0.0162912	0.09839777	0	0.07504467	0.02547364	0.009357745	0	0	0.05793318	0	0.09516831	0.03785833	0	0.0447837	0.009033508	0.02795666	0.01158463	0.0172595	0.07268454	0.03366889	0.01860921
ITGAM	1.908556	1.604661	1.04046	0.158011	1.328047	0.7609945	1.435039	1.563755	1.515741	0.6293496	0.9408608	0.701437	0.8527289	1.259591	1.960819	1.703186	2.373915	1.992713	4.656042	0.9988636	0.8035767	0.4873231	1.340696	2.897653	1.203367	0.3106769	2.204357	0.7087981	0.3963421	2.578773	0.6618022	1.919739	1.370477	0.3812856	0.08249064	0.8610374	3.993393	0.4454264	1.226228	0.6914041	1.530371	1.597969	2.222741	1.232005	2.424263	1.477044	1.768313	1.340777	14.79429
CYTIP	1.115613	0.617195	0.4042983	0.185688	0.4368322	0.1495042	0.3363005	0.9372585	0.2665819	0.4259748	0.7774178	0.08438415	0.3803571	0.8839498	1.023644	0.4597083	0.7807458	0.7790109	1.078837	0.3064398	0.8969584	0.9408108	1.186592	1.951086	0.4690824	0.4774754	0.5169558	0.6133812	0.383404	0.3819354	0.09019979	0.7522419	0.5162425	0.03058738	0.370015	0.4566587	0.1420233	0.2417035	0.5154937	0.8084764	0.4778957	0.4215834	0.2480315	0.6835305	0.2120514	0.8650391	1.443309	0.5869466	0.5028396
KIAA1324	0.1438414	0.1364996	0.04796214	0.0363614	0.02909951	0.08914462	0.03419616	0.6980595	0.01297809	0.09380131	0.1166619	0.04583773	0.1493939	0.09039039	0.09050515	0.02717586	0.05841172	0.1125739	0.07669191	0.02560299	0.1094913	0.0804541	0.2853224	0.1182976	0.09254058	0.01324719	0.04452127	0.03949829	0.02355392	0.1007704	0.08519759	0.04420373	0.06547547	0.009019659	0.03589166	0.02439498	0.1779903	0.02227311	0.01965642	0.1429213	0.01402992	1.251806	0.1175463	0.06871385	0.05303891	0.04990778	1.571938	0.1244011	0.07174752
KLRD1	0.05877766	0.1458799	0.008237908	0.009143565	0.01865954	0.005196579	0.01256273	0.1618171	0.01585136	0.0196136	0.1059165	0.01224692	0.09333983	0.1190676	0.1212464	0.01964699	0.04796126	0.05666775	0.05008799	0.04506752	0.02294422	0.03706159	0.1579426	0.216732	0.01951973	0.01618005	0.2379038	0.03493457	0.03461225	0.01821318	0.04219499	0.08911447	0.1180827	0.004819744	0.02557209	0.02998211	0.02424396	0.003245961	0.07002403	0.117807	0.01166204	0.01383961	0.01279505	0.09719452	0.0984507	0.02296473	0.0444558	0.04624346	0.007188562
TMEM176A	3.854191	2.466142	4.940723	2.990349	11.18077	0.3769469	1.839678	2.918776	1.610737	1.558998	1.892345	0.9102422	5.271514	1.92742	5.993897	3.102412	5.22515	1.866642	3.299165	1.256102	4.436265	4.642512	4.717894	16.97107	1.13273	3.166859	2.518325	2.887234	1.469158	4.139701	1.877538	26.81263	2.078456	0.8499194	1.292059	1.030353	0.9609305	1.293643	12.89109	1.085198	2.616982	3.265531	1.15215	2.75527	0.5522061	1.130301	12.23752	3.462825	11.55959
CRIP1	0.1899953	0.3405625	1.294936	0.1360809	0.5953397	0.06065813	0.1039818	0.3724479	0.04856991	0.06868314	0.7121274	0.08577282	0.7397322	0.2832128	0.171741	0.08973919	0.1812807	0.2198102	0.2179196	0.1014544	0.4660087	0.321861	0.3388845	0.1475745	0.227848	0.1133189	0.07997704	0.03568082	0.2497569	0.2218404	0.2799642	0.2707044	0.3062987	0.08438916	0.3134202	0.1186863	0.1175507	0.1136674	0.4291191	0.1991562	0.01750211	0.339246	0.1384908	0.1815236	0.08357714	0.05188267	1.958238	0.5262915	0.08950395
PSD4	3.714961	1.314545	1.136523	0.4365488	1.738134	0.08073912	0.520498	0.8016552	0.2373031	0.1622437	2.949582	0.1427101	0.3927675	0.6922768	0.7090715	0.2687569	0.4080708	0.4977903	2.043799	0.2334043	1.078363	0.4453046	0.7281471	0.918489	2.650308	0.3967232	1.473594	0.4344104	0.1561705	0.4593262	0.09919998	0.5935854	0.3623996	0.1700496	0.3459933	0.2447302	0.3597755	0.1372882	0.2969228	0.5564727	0.3559144	0.7301916	0.2500014	0.4996409	0.1950659	0.4383298	1.903993	0.8756517	0.223377
CD69	0.5890615	0.216397	0.1406275	0	0.2548262	0.05854837	0.05614835	0.4341938	0.06697228	0.1004459	0.4203006	0	0.2641662	0.6695996	1.059071	0.03674701	0.6175609	0.3428928	0.1399158	0.1236436	0.2890567	0.5010748	0.7181563	1.116102	0.231919	0.2050829	0.4736988	0.2236351	0.1031316	0.1265282	0.01364782	0.5212584	0.2418916	0.0666442	0.1650104	0.2162987	0.04584331	0.09973994	0	0.5192688	0.05119202	0.06378831	0.04289002	0.4468741	0.08250365	0.7284093	0.122222	0.3463545	0.2257944
FLI1	1.796807	1.228444	0.5984578	0.2604534	0.5431055	0.1733863	0.2870079	1.42218	0.9220378	0.2831167	0.9422449	0.3763319	0.6695979	0.5765346	1.217115	0.9751102	1.914788	0.5532986	0.9891492	0.6512984	0.7891627	1.225001	1.121889	1.277883	0.4157138	0.3855081	2.391466	0.7207552	0.8555303	1.416635	0.7118107	1.248486	1.562449	0.5081008	0.326767	0.4469727	0.4567501	0.2027801	0.9134271	1.00877	0.5730199	0.3070248	0.9512642	0.8939172	0.2700315	1.117001	2.511459	0.9479202	0.4831017
CD37	2.276915	1.809452	0.6852969	1.209477	1.920806	0.5035383	1.050909	2.100379	1.189268	1.681755	0.9670311	0.7903221	1.987997	2.950521	2.783522	2.704677	2.951761	2.556183	2.790165	1.120911	10.17737	1.48815	3.081613	4.885103	0.7511262	1.442333	1.910531	1.978695	0.7282414	2.520543	1.003188	2.636086	3.100585	1.305314	1.037503	0.8832848	1.747268	0.5611708	3.492664	2.181672	1.254297	3.053499	1.026557	1.728507	1.11681	2.444714	2.965301	1.867713	1.489998
ARHGAP9	0.7244305	0.720033	0.4784988	0.2638276	0.6158177	0.1528817	0.4031905	0.8020307	0.6221628	0.5215426	0.5095222	0.2672559	1.07562	0.8426858	1.156124	0.4175576	0.8476365	0.7635335	1.179888	0.3933905	1.460361	1.232923	1.366714	2.135613	0.3975674	0.4359626	1.405194	0.607764	0.4236904	1.06986	0.3693934	0.7034176	0.9909678	0.2004222	0.4774354	0.4115315	0.4368124	0.231392	0.4575764	1.944366	0.4665693	0.6772899	0.3790585	0.6085456	0.4253436	1.061202	1.254925	1.113556	0.3850114
PRR5L	1.213173	2.403954	0.548988	0.1383047	2.230669	0.1367008	0.2884138	0.3817085	0.6280832	5.374521	0.611379	0.2301191	0.3844625	0.3073085	0.7615375	1.844866	0.8330996	0.4930769	0.3773158	0.4996217	0.2474633	0.6473598	0.6124166	0.6651559	0.2259332	0.795398	1.013841	0.5054423	0.4359398	0.8436584	0.3154675	0.4067113	0.6672738	0.2947817	0.3800741	0.2503288	0.1275519	0.2333939	0.8427364	0.7886476	0.1533904	0.2093367	0.2784481	0.4545408	0.2393637	0.3079004	1.461814	0.4143625	0.3130685
IL27	0.0743525	0.1263817	0.07526118	0	0.07103031	0.02373787	0.1408572	0.07287662	0	0.02986485	0.04976481	0	0.03366113	0.04618004	0.1120148	0.07023681	0.1356247	0.2269978	0.1560006	0.08822893	0.01572131	0.2031559	0.08757832	0.1375038	0.07133256	0	0.02608175	0.06981641	0.04312037	0.08681472	0	0.04414045	0.05993325	0.01651237	0.03504383	0.01786404	0.102227	0	0	0.03340178	0.01141542	0.03160954	0.03188046	0.1183953	0.02044185	0.2131888	0.1122246	0.1386257	0.01094573
RXFP1	0.00553763	0.0256709	0.1121061	0	0.01269648	0.002651926	0.01748462	0.01395697	0.0364018	0.01334566	0.01482555	0	0.03384472	0.0068788	0.03128492	0.0104622	0.009324059	0.0106777	0.002323725	0	0.01756339	0.1316367	0.05311312	0.05222919	0.0119536	0.003096384	0.008741333	0.006685446	0.003211522	0.02424672	0	0.009862486	0	0.003689428	0	0.003991438	0.00571025	0	0	0.0024877	0.01020238	0.02471928	0.03917752	0.0242491	0.04110668	0.03402404	0.003582117	0.03539854	0.02690216
PLA2G2A	20.50136	4.598221	0.160721	0	1.102846	0.08945724	0.6841768	14.35184	0.1637253	0.06752823	0.1625355	0.03614167	3.678752	20.32689	0.1336754	0	38.71839	5.051666	0.7995378	2.252652	0.02369859	2.970537	1.801091	0.2383671	0.174733	0.1775652	0.009829028	0.04510395	3.672525	15.5976	0.4472919	1.796529	1.66008	1.978838	0.1188579	0	0.9245929	0.02235122	3.272765	0.03356697	0.04301953	0.09529759	0.09611438	19.09643	0.1232577	0.09181847	53.01047	0.2238931	0.0989988
TLR4	3.02123	11.37381	1.542716	0.06055351	1.290654	0.0659611	0.4424567	1.57727	1.696019	0.2706075	6.012301	0.8284356	0.4229417	0.7736503	1.229247	0.3111391	4.517329	3.674893	3.2995	0.7621412	0.3038974	1.133939	1.130625	5.900734	0.5903326	0.2511393	1.695264	1.294143	0.2257475	2.1816	0.6397647	1.095001	5.959174	0.5825196	0.1566504	0.6431531	0.4137411	0.06448938	0.3304119	1.622236	0.9047196	0.3246052	0.3273873	1.506672	0.2519061	2.374481	0.9180934	0.7369106	0.4787093
MMP19	1.829132	0.9400671	0.5353284	0.9920367	0.1544666	0.1548652	1.922985	1.542366	0.627396	0.5966896	0.7372584	0.3845274	2.200618	0.4770224	0.5201743	1.76925	1.936944	0.5910718	2.459547	0.5935907	0.4316293	0.7676179	0.6427784	0.2616457	0.6592766	0.459585	0.6097279	0.4473468	0.8087839	0.5929258	0.4053681	0.8639133	1.217811	0.2603384	0.3286484	0.3933378	0.3612515	0.3546916	3.658442	0.2784435	0.8378311	0.7346578	0.6889578	0.5551682	0.1722593	0.4856893	2.736848	1.044355	0.9491535
IL15RA	1.22453	1.416218	0.3705707	0.3882629	0.6994776	0.1491233	0.4836265	1.184315	0.7653008	0.2129667	0.8843676	0.4274308	0.8115573	0.5645324	2.006458	0.9023427	0.9033742	0.8276186	0.6674657	0.5130666	0.6566378	0.8761233	2.421617	1.260697	1.56841	0.3717614	0.5712531	0.7688072	2.640527	0.6448721	0.3513692	1.004254	0.9921438	0.2747499	0.2558481	0.2062485	0.6595553	0.23161	0.6598566	0.6654159	0.4380285	0.574254	0.2706429	0.9313872	0.4650794	0.7825336	2.025187	1.304607	0.3382349
MZB1	0.1730966	1.572758	0.007008483	0.8051245	0.3492454	0.5504198	0.04372309	0.2559453	0.03034284	0.3754457	0.7136678	0.03349027	0.1880758	0.5676508	2.821602	0.3335708	0.233163	0.2937142	0.01743254	0.04313436	2.71426	0.2497217	3.334427	12.2771	1.514522	2.895883	0.357032	1.89471	0.3132061	2.431376	0.09352326	0.2219645	2.193378	0.1199381	1.262919	0.4890802	0.47122	0.2402535	0.375314	1.306387	0.01275634	2.022218	0.03562533	2.436576	0.3997537	0.4934789	12.93486	1.40525	0.4709122
FAM151A	0.337522	0.05821981	0.3813734	0.1885011	0.2969457	0.02255393	0.1487021	0.2044284	0.06879728	0.009458442	0.3047112	0.1746472	0.07462531	0.4095167	0.04730135	0.05931887	0.502225	0.007567585	0.2239769	0	0.5476974	0.1029458	0.01584958	0.0522583	0.2485077	0.3423411	0.1404252	0.03790531	0.1365658	0.09623228	0.5686748	0.09319762	0.03796271	0	0	0.01131538	0.09712836	0.2066233	0.07597869	0	0.3687664	0	0.100968	1.04991	0.2848605	0.02572138	0.1827898	0.2257915	0.4783914
HLA-DRB5	26.60462	85.01193	12.44079	6.583247	61.95748	3.588939	31.21875	39.81261	7.170615	13.93717	13.23382	11.40642	116.6285	39.79729	64.89146	11.65745	80.19095	27.58838	46.2177	40.30714	75.39565	21.15256	247.0015	53.44227	14.12809	12.61322	76.75001	17.60268	8.330331	32.86859	5.93563	28.97832	60.09177	6.041561	14.0758	27.26081	1.597094	4.035193	17.31325	113.6818	17.22451	35.55621	7.760235	62.64092	15.55609	53.92483	285.8424	97.50872	23.08021
CLECL1	0.04572326	0.01695682	0.05553846	0	0.09434938	0.09634456	0.0461976	0.06914417	0.05009389	0.03305783	0.0244824	0.05307848	0.01242	0.1817506	0.2479816	0.008638461	0.06158972	0.2204098	0.1151196	0.06510793	0.08121001	0.2548597	0.3693018	0.2942629	0.0921189	0.1329448	0.07698739	0.08832092	0.04242717	0.1281286	0.01122911	0.06514628	0.0331705	0.01218519	0.02586035	0.1581918	0.0942971	0.05470918	0.03540669	0.2218375	0.04211964	0.08164113	0.09410386	0.05824601	0.01508492	0.3296253	0.09464616	0.05845593	0.07269596
FCER1A	0.5538676	0.03757427	0.1504147	0.05122359	0.1238915	0.05175466	0.2047366	1.861281	0.01480027	0.1302261	0.8589591	0	0.6238145	0.805475	0	0.03828358	0.6482582	0.299553	0.07936168	0.08415828	0.137106	0.1550262	1.418436	0.02997937	2.041244	0	0.9524877	0.02174539	0.03133784	1.123841	0.2985884	1.748315	0.03266748	0.05400182	0.4202251	0.07789643	0.05572028	0.08081931	0.05230464	0.0849619	0.01244427	0.06891693	0.4517995	0.2043548	0	0.1438686	3.617748	1.748673	0.3937646
RNASE2	1.521682	0.8890088	0.5063931	0.6059762	0.3106518	0.03992992	0.2895916	0.1400996	0.3882376	0.3265355	4.338986	0.0604954	0.2264882	0.1294672	0.7222853	0.2362934	0.6142147	1.326382	2.834045	0.2040659	0.02644511	0.2392127	1.325855	0.7632827	0.3299722	0.06993316	0.8335797	0.0671083	0.2417787	1.040483	0.05119286	0.0742495	0.05040744	0.02777577	0.08842185	0.1802967	0.6448423	0.2494159	0.7667307	0.2060145	0.07680837	0.4785391	0.6703342	0.1825588	0.2406994	0.4098387	0.8360045	3.164653	0.2761804
KCNQ1	0.8560555	1.028853	0.7020397	0.3606677	1.072234	0.1404485	0.8559265	0.795778	1.541431	0.4011561	1.090226	0.8166346	0.8989159	0.4578464	1.128469	4.848274	0.9742761	0.6075317	1.832696	0.4796934	2.785494	1.578845	0.564185	1.407241	0.3079821	0.5318513	4.141521	0.3604473	0.6159847	1.391719	0.6813253	0.639968	1.178818	0.4277581	0.2857956	0.582752	1.790002	0.4884368	1.841397	0.4486656	1.066052	2.016809	0.5301903	0.593219	0.562241	0.7435057	1.49719	0.7030279	0.7736437
RASGRP1	0.178107	0.29915	0.323988	0.110927	0.5859039	0.03955662	0.270584	0.6223857	0.07070001	0.1088644	0.7325284	0.02996492	0.1507491	0.5354723	1.267737	0.06583621	0.2412159	0.4180852	0.1689729	0.1998609	0.160462	0.2031226	0.6124265	1.076936	1.560144	0.09237248	0.2879388	0.2783888	0.4550848	0.1288445	0.2535713	0.4260081	0.3121012	0.147899	0.2080386	0.398154	0.01597034	0.05250538	0.03497986	0.5519667	0.09035724	0.1152242	0.2888693	0.4254135	0.1788369	0.3023908	0.2671577	0.7218904	0.5540369
CSF1	3.006418	9.293968	11.39347	2.140446	13.59954	0.3477654	5.469894	4.992988	7.281363	2.212137	9.289277	1.764691	7.724603	5.65775	10.38452	4.011674	11.33959	8.533067	27.49849	2.32405	4.282127	7.209746	10.98872	10.46554	2.311627	3.868847	14.24789	2.896647	3.689267	15.81172	3.056808	6.649473	7.565163	0.7354069	1.096623	5.209126	33.94872	1.772565	5.032922	4.160078	4.259902	3.171222	4.610781	2.490771	3.881235	15.94829	19.22584	14.58534	4.071801
FCRL2	0.01244598	0	0.01574761	0.007865491	0	0.0149007	0	0.007842172	0.01022676	0.003749343	0.00833021	0	0	0.06957135	0.08906409	0.02057484	0.005239023	0.01199922	0	0.01107659	0.07500102	0.1122217	0.06596943	0.3038241	0.03134374	0.04871448	0.0130976	0.0876501	0.4439063	0.07084377	0	0.4211582	0.01128636	0.008292095	0.0131986	0.01345631	0.0256679	0.01489197	0	0.07827649	0	0.07936756	0.004002391	0.05697786	0.01026538	0.04588201	0.05233093	0.004972452	0.05771505
PVALB	0	0	10.4533	3.239526	0.120278	0	0.1703701	0.02518457	0.01642125	0.01806112	0.02006391	0	0.02035697	0.03723724	0.03387114	0.1415885	0.07571136	0.02890097	0	0.02667875	0.1521224	0.1228609	0	0.2993654	0	0	0	0	0.03477008	0.07875336	0	0.05338892	0	0.0199721	0.04238634	0	1.978335	10.50944	0.05803325	0	0.02761444	0.03823249	0.05784026	0.09546799	0.0247249	0.0122789	0.0193912	0	0.0529565
ABCA12	0.02841388	0.001549633	0.04737127	0.006337668	0.003832136	0.05602953	0.02533116	0.2864558	0.03479227	0.01409826	0.01566161	0.07276024	0.02043048	0.02283826	0.02140328	0.006315545	0.2012189	0.1208555	0.007013621	0.03867512	0.01696352	0.005480203	0.04049926	0.005563822	4.098592	0.03364456	0.09498123	0.01345231	0.007754584	0.07025576	0.04310019	0.3274438	0.002020901	0.004454271	0.4750233	0.01927556	0.1654566	0.007999533	0.003235711	0.01952221	0.02155545	0.002131697	0.1203982	0.01729952	0.03308558	0.008215491	1.262817	2.350529	0.007381628
GPR68	2.899853	3.058039	0.2624269	1.243998	0.176124	0.04138557	0.5154069	1.617444	0.06838015	0.1851292	0.922248	0.111468	0.9846241	2.337835	0.5641746	0.1315244	1.39447	1.110898	0.4311353	0.3717364	0.5238198	0.2125142	0.8240285	0.5380602	8.422215	0.1664415	3.223459	0.2898114	0.2505928	0.7609861	0.2652955	4.54327	1.294516	0.2239093	1.540998	0.09689527	0.26734	2.481681	3.522625	0.2501907	0.0486496	0.232684	0.4014234	0.9556264	0.3167926	0.06686344	5.820021	3.728866	0.1187402
PTPN6	2.252766	2.10903	1.202165	1.556717	1.646048	0.5236168	1.361079	2.581557	1.827844	0.7950643	1.02833	0.8814446	2.291531	1.541639	2.761962	1.837202	2.52346	2.256716	3.530761	1.1884	6.37766	4.033145	3.530583	4.479923	2.238132	1.289507	2.727806	1.79291	1.523317	2.666121	0.5555688	2.096547	2.40092	0.5107659	0.8529734	1.091565	5.41059	0.8496274	2.499925	3.122168	1.154828	3.39009	1.337751	4.617828	1.368286	2.741242	5.16234	3.464555	1.767816
HLA-F	3.562966	9.009531	16.52464	9.405325	7.225821	9.428776	5.758788	28.53275	2.954464	1.760148	14.90029	1.697085	67.70334	11.62978	33.54702	5.519408	27.39611	7.845095	4.161357	22.83531	7.265402	21.55216	12.10903	8.767688	11.65787	1.617305	1.6478	48.01791	3.724851	18.37155	2.140827	6.369291	10.71521	25.047	11.68504	2.92605	33.38398	6.917385	9.255314	5.943266	2.537577	8.556742	22.84104	17.73905	28.47236	11.93672	18.61635	23.22758	3.278376
PNLIPRP3	0.1136555	0.01859559	0.2571583	3.667397	0.01532855	0.6211274	0.211093	0.7694989	0.02197407	0	0.02684847	0	0.01816043	0.02491446	0.03525246	0.006315545	0.1744835	0.01289126	0.2637121	0.2201507	0.02544528	0.01096041	0.161997	0.8234456	4.098592	0	0	7.883051	2.039456	0.02341858	0	0.2460789	0	0.02672562	0.5482856	0	0.1240924	0.9999416	0.5953708	0.02402734	0.0061587	0.01705357	0.7395887	0.8090851	0.07719968	0.005476994	1.115776	2.660372	0.3366022
CD52	5.318921	3.511285	1.090415	3.510322	1.543675	2.224758	8.992264	5.967532	8.409088	1.987689	1.194178	0.5536246	3.977774	5.059883	7.708855	4.277184	8.063058	9.136261	1.370247	2.187087	21.07647	4.387515	14.49572	6.406206	7.533215	6.964644	0.9742302	4.294483	3.045636	2.417349	1.446814	53.76008	3.78541	0.7849997	4.212568	3.008802	1.562105	2.55778	3.388893	6.775144	2.744462	8.672845	4.416893	4.744044	1.527126	3.488652	6.598191	8.392521	3.612795
FAM107A	0.4584442	0.1617908	0.502967	0.299069	0.2136115	0.09348374	0.2091872	0.9144258	0.3791301	0.06771647	1.512429	0.3633779	0.4217922	0.2424864	0.1760077	0.3017503	0.3685255	0.08839753	0.218438	0.1921562	0.5928656	0.7612714	0.2568074	0.2723976	0.2809197	0.08599811	0.1151646	0.08093733	0.2778796	0.3988729	0.2796558	0.6672361	0.4970878	0.3389364	0.2801992	0.0724835	0.250092	0.06724058	1.42002	0.4251859	0.209794	0.8336636	0.2206648	0.3131955	0.2195549	0.3997969	2.510178	0.4632146	0.4963739
UPK3A	0.05989703	0.04164988	0	0	0.03433244	0.0143421	0.018912	0.01258031	0.01640563	0	0	0	0.08135041	0.0372018	0.02255928	0.01414538	0.1008524	0.01443673	0.02513426	0.02665336	0.05699161	0.09819523	0.07559091	0.06646235	0	0.01674581	0.07879121	0	0.034737	0.02622614	0.01838754	0.03555875	0	0	0.105865	0	0	0.5016795	0.05797803	0.04036181	0	0.09549027	0.01926174	0.03576643	0	0.1104049	0.07749098	0.07179067	0.01322653
DLX3	0.06955998	1.746661	0.5456782	0.08059303	0.2591625	0.00555195	0.036605	1.290535	0.07620914	0.04889475	0.04655713	0.04486093	0.03149145	0.02160171	0.004366446	0	0.2098446	0.08382878	0.1362156	0.01547662	0.1103097	0.01900611	0.01755714	0.06432038	3.620357	0	0.3233081	0.009330896	0.006723496	0.2335044	0.007117976	0.3991879	0.2593245	0.01544804	0.2131026	0.03342517	0.05977359	0.02080762	0.0112219	0.1458278	0.07475732	0.1996116	0.1938661	0.02769099	0.05737271	0	2.024827	1.306167	0.005120104
IL4I1	1.903536	1.428961	11.61674	1.342679	4.132063	0.3117042	4.792699	2.888905	1.049474	1.058087	1.09733	0.9860696	1.209266	1.563659	4.472762	2.331818	4.275196	4.913616	6.395315	1.961872	1.908578	0.9261308	2.554176	5.587064	1.502214	0.6935561	1.169608	2.164655	2.343216	0.8496021	0.5353479	1.020701	1.42549	0.1963703	1.18948	0.9914091	1.101742	0.5363464	3.055067	1.081333	1.838359	3.868746	3.380597	3.295098	2.268942	1.976936	1.517325	1.442508	1.58916
HAVCR2	2.925007	3.252749	1.302397	0.3660431	1.593588	0.1822774	1.844482	1.803934	1.772278	0.5134885	1.711287	0.4802737	1.545235	1.027842	2.726876	1.805588	3.416863	2.835965	6.333198	1.465438	0.6928286	1.186945	3.412588	3.46597	0.7025432	0.5135601	3.300192	2.057838	3.704604	2.717239	0.431822	0.9038504	1.710792	0.4741012	0.2222943	0.8767188	0.9385586	0.2821665	1.513762	1.538905	1.333899	1.166121	0.7823032	1.386752	0.6619957	2.70465	2.205213	2.009937	0.7089406
SERPINA9	0	0	0	0.01553442	0.007044786	0.02354322	0.007761232	0.1187441	0	0	0.004113062	0	0	0	0	0	0	0	0.00515738	0.005469091	0.1481277	0	0.1551075	0.006818814	0.02653037	0.04123353	0	0	0	0	0.007546	0.03648208	0	0	0.07820206	0.0442939	0	0.03676474	0	0.005521315	0	0	0	0.009785376	0	0	0.01590063	0.2553367	0
ATP2A3	2.440717	1.699818	1.451359	2.617422	1.758889	0.4329845	5.579727	2.263433	0.5102906	0.4099322	1.758903	0.7465459	1.128744	1.715868	1.759403	6.783122	1.155222	0.8936953	4.44931	0.5689505	4.912584	1.856549	2.2498	4.324577	0.8214162	0.6510896	2.957742	1.09522	0.5349437	2.505243	19.73183	1.607554	1.286439	1.289943	1.288101	0.5496569	0.5509178	9.381301	1.962505	1.335441	5.304352	5.273537	3.259965	1.134314	0.3728643	0.7275956	11.38702	7.457994	19.86647
CST7	4.264476	4.016541	0.7365615	2.096128	3.763537	0.3403704	0.6625505	3.881268	0.3522624	0.8564467	0.9400911	0.474748	4.711654	2.018018	3.78592	2.429841	2.06578	1.941492	0.6106948	1.219907	3.64971	3.495592	5.672277	6.928861	1.241992	0.8516054	2.368532	2.601439	4.867811	0.8891508	0.4363779	9.664544	3.76484	0.1127457	2.512416	0.7806395	2.861805	3.118235	5.208952	5.868897	0.3429535	2.028788	0.9795528	3.826419	2.289048	1.52496	8.604061	111.5554	0.4932642
PLPPR5	0.02754399	0.02553724	0.1289478	0.07833141	0.007893983	1.708181	0.08696791	6.17562	0	0	0.01152215	0	0.01402854	0.08126043	0	0.01300966	0.06376914	0.1029016	0.1040232	0.140952	0	0	0.04518917	0.9283537	0.0148642	3.06101	0.1449303	0.04710868	0.03993501	0.05125601	7.643875	0.05723162	0.01665177	0	0.1752575	0.00496332	0	0.02883752	0.006665381	0.02474747	0.4376868	0.0175647	0.3144455	0.02467109	0.1533474	0.008461722	0	0.01100445	7.733636
CFD	5.190173	2.017951	1.31666	1.155744	2.126027	1.492552	5.969461	12.94058	2.469235	2.064023	0.7844133	3.102246	7.136601	4.559428	0.6208785	1.520744	1.951643	3.538713	4.215335	4.607651	2.67957	5.637326	2.795565	2.958132	2.576174	0.6193071	0.9893778	1.554831	3.017485	20.34569	1.945182	4.06752	1.26132	3.689609	3.605614	0.3527491	1.248349	2.665913	4.512774	2.591964	0.9253775	7.572191	1.341875	13.80165	0.9347714	2.120672	20.79396	5.310042	1.706352
TYMP	12.59412	13.79838	22.63727	33.46388	13.8774	13.42621	7.780864	13.79042	3.588503	4.258304	23.28138	4.991548	12.27345	12.47458	12.26198	19.14172	15.57576	11.72522	17.60942	37.22199	16.83016	9.976719	24.17304	12.38938	99.03213	8.503	5.469536	6.123432	6.895097	9.288028	4.512508	8.229929	9.789978	2.592378	28.85094	4.39656	30.56721	9.418261	152.6284	4.724622	3.614655	15.31925	7.005943	20.58555	4.860448	6.937266	44.49698	35.37915	1.925979
PLXDC2	5.283551	2.523035	0.2395817	0.1598691	0.7996519	0.1019536	0.3621964	1.977972	0.5117677	0.09657892	5.429804	0.2144321	0.8062119	1.088938	1.38293	0.1845484	3.264137	1.348631	2.492997	0.5416633	0.1604657	0.6980402	1.302291	2.893127	2.195064	0.1680577	5.009297	0.7509099	0.1888325	2.270104	0.4874769	1.240091	1.438479	0.4105032	0.2762347	0.1534514	0.4958825	0.3176694	0.9649118	0.3881858	0.1638145	0.3370099	0.4301084	0.9581839	0.262359	0.5375866	2.457807	1.438953	0.2986625
UCP2	8.343007	8.839549	7.155586	23.69567	5.400805	4.293422	4.494782	20.95816	8.016586	14.44136	2.899411	3.922576	5.777871	2.675456	7.416179	23.33126	11.65726	6.71231	8.11579	4.716377	35.28139	5.890265	15.19218	16.84258	5.66727	14.35934	7.106734	10.26405	9.682613	9.660485	25.09842	7.850827	6.760312	1.438213	43.55698	7.036788	4.592318	22.19335	13.676	12.77282	4.353305	17.85216	13.77124	6.894111	2.037112	8.368201	23.34222	14.0477	6.583367
PTAFR	1.785819	1.206127	0.3283547	0.5283634	1.30348	0.2242134	0.6039825	2.36567	0.8353694	0.5561106	0.7968432	0.2749888	0.8811549	0.997002	2.002687	1.690126	2.632442	1.621764	2.663502	1.065506	1.450997	0.5427707	3.224436	2.846177	2.747994	0.1757741	2.396656	2.007937	0.5042622	2.231568	0.3408416	1.635929	1.625495	0.3654054	0.8747926	0.5351241	0.448302	0.412151	1.683285	0.9254456	0.5113894	1.650634	0.7011872	1.451114	0.2316975	1.509553	2.980995	2.394283	0.6941679
PTPRC	3.079531	1.882529	0.3787034	0.0332679	0.5172629	0.246694	0.4511454	2.680393	1.283235	0.4984015	0.739903	0.08184332	0.7966723	1.917355	3.85486	0.4120291	2.033878	1.798068	1.349048	0.8867951	0.9206665	0.9986212	3.040797	5.06512	0.5519305	0.4814675	1.851864	1.944415	0.3249181	1.578877	0.3716849	2.23671	2.384568	0.2580316	0.3535571	1.032598	0.2365166	0.0787339	0.2766129	3.883414	0.6252093	0.4603792	0.1886321	2.721282	0.5737442	2.533596	0.9072467	1.282921	0.8701669
COL4A4	0.0906582	0.1799033	0.03541852	0.1226277	0.1203388	0.04570049	0.09441094	0.2765976	0.07318619	0.0325812	0.04258131	0.02615659	0.2484188	0.3595773	0.2384159	0.1141866	0.1499689	0.1211387	0.02135713	0.04954239	0.1150142	0.1720922	0.176636	0.1253029	0.0274661	0.05869579	0.07531946	0.1408121	0.03689599	0.3565589	0.05273201	0.3909073	0.03269224	0.05298309	0.01799117	0.01146404	0.1016846	0.0342553	0.04310706	0.03858336	0.05274511	0.1196818	0.1063863	0.2950511	0.01836564	0.08990462	0.3148252	0.1397965	0.4973202
ACKR1	6.172622	2.944596	1.762467	2.965828	0.40264	0.4294457	0.01887608	9.379639	0.139183	0.0270145	0.1000337	0.02891676	5.308182	1.643053	1.390389	0.8824069	7.455196	1.123927	0.03135815	1.157219	11.13018	0.6125545	4.768272	0.3565566	6.129825	0.8022721	6.967642	0.06616031	1.144144	5.287618	0.9359835	13.75285	1.680607	1.513555	3.360114	0.04309085	0.04623513	0.2950711	7.884503	0.7117043	0.01376788	1.134176	1.038159	4.117227	0.2958536	0.08570741	40.94387	10.27045	0.6996746
FFAR4	0.04263975	0.07906638	0.01569486	0.02449732	0.06221275	0	0	0.07815902	0.02548126	0	0.04151153	0	0.05791208	0.03370612	0.1138771	0.01098531	0.05874157	0.1270646	0.1106093	0.03449838	0	0.006354876	0.1213215	0.1247356	0.08925355	0.01733975	0.1754094	0.01559937	0.004496131	0.1459653	0.04759928	0.05983242	0.02812139	0.005165199	0.01096199	0	0.0319774	0.01391446	0	0.01044834	0	0.01977542	0.01495869	0.04629374	0.006394372	0.04445808	0.2005986	0.09911591	0.003423912
AL157935.3	0.1492391	0.4779922	0.04119901	0.2400738	0.5599148	0.1949165	0.2227541	0.1595747	0.1635047	0.3269686	0.2996614	0	0.2211188	0.3539142	0.1532961	0.0768972	0.2398614	0.1046414	0.1138625	0.01207443	0	0.333631	0.3013471	0.2107601	0.1952421	0.106206	0.3141052	0.04367825	0.1888375	0.225737	0.133278	0.04832618	0.344487	0.1084692	0.0767339	0.09779024	0.3917232	0.0487006	0.1313252	0.1462768	0.07498749	0.03460699	0.1221626	0.03240562	0.1342818	0.1556033	0.05265713	0.08672642	0.1078532
MANSC4	0	0.01426329	0	0.0583338	0.05290821	0.01473465	0.07771854	0.06462317	0.03370932	0	0.03089018	0	0.02089425	0.01911002	1.054541	0.2034556	0.05180641	0.01483187	0	0.05476576	0	0	0.03106395	0	0	0	0	0	0.07137553	0.08083189	0.831196	0.01826601	0.03720197	0.04099845	0.02175252	0.1552408	0	0	0.05956492	0.06911089	0.02834327	0.03924155	0.03957789	0.01224846	0.05075494	0.06301488	0	0.122926	0
CD244	0.1101711	0.05617947	0.1170934	0.08354985	0.00631491	0.3745963	0.09044267	0.2499064	0.07242136	0.07965353	0.05530391	0.1278937	0.3890412	1.929637	0.2738619	0.1092764	0.1437641	0.116838	0.1155762	0.07843944	0.1537464	0.2709219	0.3170056	0.4706509	0.174399	0.03696152	0.2086905	0.0975384	0.08306118	0.0916538	0.04058517	9.843408	0.2530958	0.3303052	0.01557776	0.08735061	0.2158503	0.7316171	0.01066414	0.3217031	0.08119051	0.3793808	0.3542893	0.1710454	0.1635634	0.1534325	0.6984088	1.08279	0.4622341
P2RX5	0.02629251	0.1009902	0.2015048	0.01898981	0.2884949	0.03597505	1.831106	0.02840027	1.534937	0.01810423	0.007541922	0.01090072	0.005101389	0.1026468	0.1414666	0.5499648	0.02845952	0.04345492	0.02521824	0.02674242	0.4526911	0.0800502	0.151687	0.4084421	0.01621582	2.217832	0.02371634	0.02720769	0.04356633	0.4933832	0.01844898	0.04013726	0.0999126	0.5405337	0.04248751	0.1840977	0.03098526	0.04494248	0.05090028	0.08436807	0.4428855	0.07664747	0.009663051	0.06579089	0.03097989	0.04307871	0.03887495	0.03001273	0.09289506
CLIC2	2.393941	0.8580119	5.177342	0.1961166	0.6479765	0.1804579	0.2379583	3.296164	0.9349708	0.08680785	4.550939	0.1983497	1.249373	2.28537	3.247575	0.2408001	3.279715	9.921224	15.31018	0.443863	0.6467879	3.216015	2.842154	1.432702	2.950631	8.99823	1.102184	12.35448	0.7263151	1.615969	0.626031	2.441039	1.902881	0.6350285	1.222339	1.22224	0.399999	0.1856568	0.4076631	3.554938	0.3369156	0.5230043	0.8197432	2.047183	0.3565087	1.647923	0.6739123	0.9298661	2.383742
CHST15	1.755331	1.456017	0.7656453	0.6070133	1.365377	0.2368897	0.934081	1.279018	2.094123	0.7523171	1.47219	0.917569	0.3587474	0.8859042	1.432573	0.9118783	1.809321	1.023264	5.096607	0.7949892	1.200279	0.873936	0.8606453	1.990364	1.074696	0.7545859	3.381117	0.8175176	0.5514723	1.190192	0.6870303	0.9579703	2.377875	0.8639138	0.5160864	0.4742394	0.5794135	0.4108665	1.780445	0.8543599	1.276336	1.099461	1.519697	1.043862	0.4238393	1.62095	3.336505	1.135886	1.38926
OSM	1.079471	0.427939	0.6706694	1.703132	0.2560317	0.01426069	0.2444605	0.1501067	0.9216566	2.117098	1.848603	0.086422	0.1718883	0.1109719	0.5383493	0.1125207	1.410187	0.401934	2.861536	0.19214	0.2361171	0.1830709	0.5561975	0.6443295	0.6535163	0.2081344	0.454395	0.4853368	0.1036194	0.4498329	0.0548495	0.2651768	0.3510518	0.1388789	0.4842149	0.2253709	0.1535339	0.5700935	1.455635	0.07357662	0.438905	0.1519172	0.1819478	0.3082162	0.1350864	0.2256553	1.069084	0.5710652	0.3682406
TNFSF14	0.03293835	0.1038312	0.03667499	0.05828497	0.01510398	0.02839303	0.06656012	0.157733	0.01082607	0.08731936	0.03968269	0.003186412	0.08499824	0.1677546	0.1811234	0.04044962	0.2384797	0.1111459	0.1022808	0.09087414	0.1295412	0.1673974	0.2261336	0.1169559	0.05688093	0.05156924	0.02079771	0.116646	0.02292293	0.04903542	0.004044643	0.1447021	0.1115125	0.01316704	0.02328676	0.01424487	0.04755116	0.02364701	0.01912984	0.08582305	0.006068472	0.06721492	0.02118469	0.1494809	0.02716738	0.04317403	0.2215905	0.173707	0.02618454
CD22	0.2044221	0.6135992	0.2224394	0.2712962	0.17283	2.09987	1.08435	0.4443795	5.450689	0.0400283	27.30788	1.443613	0.9578585	31.39228	0.6024653	1.371057	2.998829	0.367069	2.689218	0.1933007	2.609625	0.4649924	1.006136	0.8194191	0.5258446	5.08078	0.3038636	1.194893	0.1066982	0.6713024	0.5804809	35.87651	1.838308	0.6639532	1.994409	0.2946885	4.611127	6.307541	0.2968091	0.5877354	15.62038	0.6746088	2.103624	0.3519597	17.64886	3.642401	0.4132318	1.188317	2.674587
CD163L1	0.7053033	0.2641315	0.713923	0.0769104	0.3614681	0.002649129	0.06986473	0.8156217	0.8090859	0.2899619	0.5164957	0.0267569	0.5259183	0.0893301	0.1500093	0.3135352	0.7171955	0.06133202	4.747006	0.1403096	0.4666935	2.07676	1.175634	0.4112548	0.1114493	0.1175385	0.4686235	0.8080859	0.1315336	0.3754279	0.1188727	0.6042613	0.5484577	0.1842769	0.0821282	0.1834125	0.4905637	0.03971367	0.09102755	0.3156048	0.2981049	0.1234661	0.2027967	0.9645371	0.02737555	0.3648063	1.166539	0.6055608	0.808657
CD84	1.372288	1.089424	0.1927814	0.04298612	0.545832	0.04234599	0.4939599	0.9186043	0.6632377	0.1413861	0.5656591	0.1891775	0.3441219	0.5259684	0.9952736	0.6875188	1.317075	0.8279167	1.766782	0.6280532	0.3710602	0.3707732	1.047263	1.537799	0.1810868	0.1426243	1.224025	1.291989	0.2721872	1.283624	0.1962808	0.6218613	1.060925	0.2537784	0.05049265	0.245136	0.2805581	0.0834216	0.253484	1.040454	0.3837825	0.4814691	0.190301	0.8407604	0.1598904	0.9124595	0.7281913	0.4592612	0.4415903
LILRA6	0.3657301	0.2748369	0.2221199	0.155709	0.05737331	0.0442472	0.2090729	0.3978214	0.7676375	0.2041154	0.09276121	0.1526937	0.6535843	0.2008515	0.3015924	0.258205	0.7875797	0.4936424	0.4232521	0.4556858	0.1807104	0.2903221	0.2837359	0.5766885	0.1551239	0.1506836	0.1053351	0.802513	0.2455934	0.3371291	0.1229105	0.3336808	0.5120276	0.09233677	0.08709523	0.1831414	0.06351675	0.04145746	0.3950037	0.2179123	0.255339	0.3240596	0.1485623	0.5823711	0.06350575	0.327998	0.2540114	0.4675759	0.3366456
CD38	0.1744834	0.5257566	0.3555555	0.01160719	0.1737056	0.04397825	0.13338	0.4918432	0.1358257	0.1355572	0.1982244	0.04219823	0.1746156	0.3080016	1.111991	0.09976257	0.3749673	0.3165194	1.053947	0.2411012	0.2155344	0.3951982	0.7857683	1.920801	0.135459	0.1771538	0.3696532	0.8795544	0.07456166	0.2352261	4.426073	0.1008587	0.7467176	0.03976939	0.04869329	0.2449107	0.1609832	0.04120547	0.0222228	0.9736136	0.1734211	0.2898809	0.301225	0.8572796	0.1704233	1.01939	1.188082	0.1797786	6.643318
NCKAP1L	2.002147	1.746114	0.6058799	0.1708339	1.05737	0.09957985	0.7878574	1.479915	1.085374	0.4134319	0.8310729	0.3132295	0.9319712	0.8579219	1.880718	0.9695124	2.03694	1.371814	2.198849	0.8935719	1.562086	0.9618077	2.177343	3.001141	0.4360334	0.3753836	2.044449	1.323332	0.690824	1.863852	0.408538	1.109246	1.562388	0.3028047	0.2877159	0.7451107	0.5421763	0.1510595	0.6412082	1.656082	0.785354	1.147949	0.3687344	1.417863	0.3234118	1.732674	2.15598	1.229525	1.195157
RNASET2	2.520377	1.456652	4.1811	2.102917	3.132452	0.3628853	2.941298	2.198749	1.710019	1.870861	2.43665	1.810707	2.441478	1.66771	5.241097	2.82825	2.50324	6.74378	4.994278	0.7458565	2.473879	5.127752	2.004082	3.916205	2.15428	0.5135111	4.502899	0.7988153	1.674245	3.664097	2.604352	3.305461	5.283152	0.6393006	2.827097	1.718693	4.696783	1.483214	1.761954	2.727004	4.074421	1.546832	1.056835	1.300069	1.046191	2.734437	1.686296	4.50165	1.00034
PEAK3	0.1039414	0.3401245	0.09283382	0.09273579	0.1752302	0.02928039	0.06177627	0.1643748	0.06028783	0.04420554	0.2087067	0.1123811	0.1245619	0.08354508	0.1335634	0.1732726	0.2470767	0.106105	0.3335366	0.08706351	0.1241092	0.1102598	0.1481511	0.2306688	0.07918912	0.04786282	0.270241	0.05413116	0.212754	0.235587	0.067571	0.1161531	0.09610509	0.03258851	0.0518714	0.01762808	0.1134862	0.06584231	0.3077521	0.1043752	0.01126463	0.09357601	0.1337022	0.06815168	0.05042958	0.1252219	0.1661134	0.1758788	0.2214236
CD160	0.0396322	0.04041923	0.02808159	0.01001855	0.049977	0.06453041	0.05005418	0.1098773	0.06078883	0.1193917	0.1299783	0.05367552	0.1507164	0.1329231	0.02985369	0.007487682	0.136799	0.08406099	0.0365874	0.2116295	0.04022374	0.03248652	0.116038	0.2990387	0.1197708	0.02659256	0.1126093	0.04146739	0.0229845	0.06594181	0.08759897	0.1317581	0.3785636	0.1795528	0.07284986	0.01142651	0.1226029	0.2655579	0.02301747	0.2777454	0.06571555	0.06065592	0.0917637	0.157771	0.07845223	0.2240257	0.01025472	0.1013373	0.05951106
EVL	4.460146	2.207729	2.237829	10.57426	4.389393	0.1986909	4.347345	1.678102	2.019531	7.826004	0.7646519	2.61318	4.928626	2.795948	9.374758	3.521782	4.93129	1.165726	0.6802376	3.112228	5.235428	18.94067	2.401109	6.103247	7.269309	3.72843	7.968306	0.8121662	2.19134	2.007391	1.597554	5.505026	7.535559	3.887706	0.5489353	7.578822	3.783245	2.966208	4.179558	1.384586	2.058408	5.548588	0.7681357	3.437805	3.77159	1.857269	6.278267	1.967819	2.837543
KLRC4-KLRK1	0.006071738	0.01125875	0	0	0.006960532	0	0.03834204	0.1020208	0	0.01463285	0.00812774	0.05873718	0.008246458	0.05279585	0.05945744	0.01147129	0	0.01170757	0.005095699	0.02701841	0.007702956	0.009954011	0.02452038	0.1212707	0.008737689	0	0.03194813	0.009773682	0.05634041	0.0159512	0.08201326	0.0144183	0.06607225	0	0.01717039	0.00875283	0.01252201	0	0.01175442	0.08728449	0.005593202	0.007743848	0	0.02900503	0.05007938	0.004974091	0.00785523	0.009703188	0.02145229
XIRP1	0.05597228	0.2617281	0.5985865	0.05229025	0.00278981	0.03030092	0.08605883	0.6092665	0.0186634	0.2404612	0.03257631	0.00706263	0.4462039	0.2509065	0.2493067	0.09655254	0.08195137	0.09384882	0.01838139	0.06714035	0.0123495	0.01595843	0.03685451	0.01890225	0.0105063	0.0190504	0.1229274	0.4387411	1.18835	0.02344212	0.01494148	0.09535211	0.05884895	0.04539816	0.07570161	0.00701634	0.3111702	0.06697243	0.8291746	0.008745995	0.02017601	0.003103766	0.05008589	0.1995682	0.02810083	0.01794272	0.02203886	0.0855597	0.01289725
FPR1	3.961788	2.626891	0.8106389	0.7591715	0.9389473	0.02905463	0.3141624	0.6881097	1.382576	1.177036	1.311618	0.2523751	0.3048837	0.437114	0.9917167	1.725098	2.145253	1.216648	3.660983	0.545351	0.1385463	0.05967802	0.8820532	2.437008	0.9778666	0.1153421	1.800485	0.8057071	0.9148257	0.8022581	0.07450002	0.2809402	0.6455417	0.2344451	0.5232933	0.5160188	0.1626607	0.07985347	4.427999	0.5996182	0.2906223	0.2785636	0.9130913	1.043376	0.1100897	0.4622338	4.050173	2.045794	0.7341744
RSPO3	0.2623816	0.09638822	0.2505549	0.01251452	0.01702582	0.0284496	0.02500977	0.3992773	0.01084764	0.09544726	0.0795235	0	0.1479226	0.1168422	0.261039	0.1028844	0.1458736	0.06682042	0	0.04846485	0.5087295	0.2515963	0.2599053	0.4614314	0.1068642	0.1550159	3.818774	0.1553951	0.01722645	0.1083819	0.03039526	0.2880214	0.03591471	0.06596636	0.06999947	0.01427325	0.0306295	0.03554118	0.0766718	0.06671951	0.07296675	0.01262791	0.09552104	0.09853864	0.08983097	0	0.275405	0.1661415	0.06996455
CCR1	6.068128	4.391828	2.432416	0.4661578	1.367496	0.6071366	2.6929	3.069456	2.916862	0.8957813	2.954485	0.6299482	0.9861689	0.7373136	3.772211	3.173687	5.6035	3.139052	15.51015	6.07745	1.250163	1.709976	4.538112	5.179427	1.492734	0.5026686	7.453164	5.690967	3.221739	2.931984	1.606314	2.531624	2.515342	0.8600217	0.3911153	1.287637	0.8081583	0.6136763	1.996951	2.505969	2.44723	2.006471	2.913192	3.629208	0.5133292	6.524317	3.026901	2.615448	1.44559
STAR	0.054312	0.108457	0.01691562	0.04224439	0	0.03201177	0.0685943	0.07721843	0	0.03020575	0.008388811	0.01212478	0.05674229	0.06227624	0.02202928	0.04735904	0.04220702	0.004027876	0.03155627	0.01859085	0.03710179	0.04109498	0.122322	0.0231789	0.2585261	0.02336056	0.05715552	0.2992661	0.01938337	0.1975628	0.005130158	0.04960479	0.0101029	0.03340171	0.8093013	0.03613592	0.01723231	0.1549663	0.01617598	0.04879775	0.3309774	0.01065679	0.04836656	0.04656821	0.006891731	0.03080318	0.05945535	0.08679549	0.01845113
CIITA	0.6438857	0.7959663	0.08104723	0.1911594	0.5915311	0.1001211	0.1867988	1.438788	0.1084346	0.1433838	0.3200556	0.09359432	1.304964	1.76819	2.698179	0.3014958	0.8313698	1.34876	0.2202586	0.419636	0.7223448	0.5779291	5.898947	1.095755	0.4208909	0.1318247	0.5032237	0.7545238	0.3805127	0.5901493	0.2362407	0.7777082	0.9976947	0.2385729	0.8947047	0.2805458	0.293563	0.1157637	0.9386525	0.5455404	0.05839189	0.435424	0.2660685	0.6312898	0.4714539	0.241422	2.270299	0.8406065	0.1551986
TTC9	0.08748331	1.29216	0.3572634	0.1258252	0.1902038	0.1155725	0.01904976	0.2914546	0.08262564	0.01817537	0.1554693	0.01459141	0.04916577	0.1049238	0.2817726	0.1396344	0.1117457	0.06398432	0.03797599	0.1020205	0.7271519	0.1780388	0.2619268	0.207534	1.745166	0.1754249	1.774604	0.09954655	0.02099401	0.1743533	0.06667731	0.2686332	0.2553223	0.5667759	0.4649336	0.04348732	0.08087825	0.05053337	0.04672027	0.08944276	0.06391496	0.3616587	0.08536899	0.0720539	0.009952521	0.331156	0.8781234	0.3133588	0.5009399
ST8SIA4	4.468575	1.890846	0.2984118	0.0944313	0.5833344	0.3906667	0.1836168	0.7684785	0.8163222	0.2603499	3.44496	0.1621309	0.5018722	0.4289162	1.131646	0.1220778	1.400767	0.580133	1.225227	0.3899636	0.1332095	0.6289647	0.8378836	1.178538	0.2179377	0.408721	1.982585	0.8353451	0.2224991	0.7462067	0.2851437	0.4603202	1.027858	0.419737	0.1113498	0.3929677	0.2456975	0.2826809	0.2345455	0.6549361	0.5059458	0.1467933	0.2675316	0.7861502	0.2631423	0.4747557	0.5172478	0.3872312	0.3067727
CCR4	0.2949276	0.2215809	0.2058841	0.02570834	0.04663444	0.05357318	0.01284428	0.5425465	0.05013921	0.09191039	0.05105113	0.00983824	0.04143745	0.2526598	0.2911058	0.06244533	0.1070233	0.2059019	0.00853509	0.1402897	0.367711	0.08336283	0.3901712	0.09591945	0.03658819	0.07961157	0.117726	0.15552	0.04718395	0.1291351	0.08741657	0.3199885	0.0737789	0	0.1150389	0.0806335	0.0314608	0.01825289	0.07875271	0.1279233	0.004684194	0.1297063	0.02616361	0.2186202	0.01677619	0.2666049	0.5131305	0.3169227	0.06737197
SHD	0.0839805	0.311448	0.005667123	0.01415285	0.006418249	0	0	0.05644355	0	0.242871	0.01124178	0	0.03041597	0.01390932	0	0.02644396	0.1696839	0.005397726	0	0.01494807	0.02841133	0.1560347	0.08478767	0.8200333	0.04028475	0.01878319	0.07659369	0	0	0.009805647	0.02749955	0	0.006769409	0.01492046	0.02374902	0	0	0.04689303	0.02167731	0.03018162	0.03094468	0.007140539	0.01440348	0.02228775	0	0.02293284	0.02172973	0.01789446	0.01978098
SERPING1	31.82096	37.9383	65.56927	12.04662	88.45089	2.903425	14.19988	40.50239	10.50427	33.55443	21.50271	33.34386	462.2668	47.85651	300.1168	11.83402	34.41263	27.38132	40.79356	78.18361	17.11773	54.94574	29.68808	111.2726	22.74866	8.4702	24.77622	87.92153	18.20363	22.14733	12.81381	31.574	111.1942	7.106643	7.121153	4.199959	12.4135	7.81877	62.23715	26.78885	24.10228	26.47305	18.82819	32.27659	9.064426	42.67914	155.0198	25.33914	68.34409
CD300LF	0.7501196	0.5604263	0.1548061	0.110459	0.3005558	0.104629	0.386309	0.4894734	0.3750065	0.1579617	0.2875888	0.105678	0.2176058	0.2804424	0.7076733	0.736116	0.7847915	0.5827671	0.3483845	0.4861063	0.4250064	0.417875	1.05879	0.6626398	0.251529	0.105876	0.5518083	0.9495623	0.1436016	0.580355	0.2772256	0.4064081	0.5635556	0.2231959	0.02059494	0.1154839	0.195253	0.1481376	0.4652596	0.3009922	0.2415145	0.6037407	0.2341982	0.6957986	0.1561754	0.4832579	0.4710957	0.558645	0.30877
DSE	2.59609	0.8677456	0.2546129	0.03444243	0.349636	0.2860922	0.1509006	0.8206454	0.2319491	1.876716	1.223396	0.09023683	0.3259746	0.6118998	1.578969	0.15544	0.9273583	0.4951235	1.271899	0.2546438	0.09573498	0.2869428	0.654996	0.8873372	1.12969	0.1676064	3.06841	0.4124942	0.1349378	0.8875224	0.2767009	0.3857684	1.647406	0.1717766	0.1837607	0.1661965	0.1988579	0.04263789	0.2231899	0.2514254	0.1206844	0.08688623	0.2588483	0.5849528	0.2714372	0.456779	0.5477987	0.6733196	3.862235
CCL5	2.893617	12.44896	9.40856	8.393509	5.321824	0.9470812	1.814126	29.9504	0.8552737	1.429839	2.661254	1.661423	16.48349	8.3008	19.29557	3.834688	6.887631	13.95877	4.516245	8.124049	12.5184	11.63766	18.27469	43.19547	4.089238	3.410552	1.478742	14.50973	4.297968	3.518379	3.093071	14.41007	14.03249	0.9847356	3.429173	3.015975	5.516842	1.59415	3.344972	14.03722	2.416263	7.181866	4.324631	7.765061	8.190125	6.292936	12.60428	11.41095	1.82038
FAM163B	0.01163189	0.04313774	0	0	0.01333459	0.01114083	0.0146907	0	0	0	0	0.01125253	0	0.01444904	0.08761936	0.04395208	0	0	0.009762048	0	0.9296836	0.1144159	0.01174369	0.03872058	0	0.05203206	0	0.07489544	0	0	0	0	0.01406416	0	0	0.03353634	0	0.02783577	0	0.01045091	0	0.02967044	0.01496237	0	0	0	0.0300972	0	0.308228
CCR5	1.105771	1.374892	0.2472838	0.2004351	0.3832387	0.1108349	0.7902972	2.088427	0.1267818	0.356353	0.6253579	0.1658461	0.977933	0.9583112	3.109006	0.457502	1.980928	2.161079	1.359652	0.9192616	0.3208055	0.505898	2.345303	2.610887	0.3515635	0.2827862	0.875003	1.297025	0.4374667	0.3565562	0.2631441	1.068651	1.342174	0.1142195	0.260586	0.4386712	0.1502642	0.06153889	0.1493503	1.316969	0.4540364	0.5794221	0.4741263	0.9383981	0.480762	1.75205	1.258685	1.164383	0.3937126
LAG3	0.7724777	2.330031	0.4847894	0.429601	1.02134	0.1430408	0.4227662	1.592166	0.1974742	0.4654166	0.6721343	0.1893121	2.503987	0.6461075	2.602957	0.9680928	0.9538244	1.539147	0.3198285	1.342886	0.7317405	3.63879	1.736582	4.165744	0.4817165	0.3973787	0.5094306	1.977098	1.385797	0.3698006	0.183388	0.6542589	2.677483	0.19214	0.3568026	0.6236048	0.499176	0.08626721	0.4486373	2.174686	0.4364455	0.7487612	0.2782238	0.6642304	1.393203	1.835205	1.205922	0.9711316	0.168305
IL2RG	1.77337	3.198464	2.966727	1.527923	1.470791	0.5789115	1.166665	4.359395	0.462294	1.099373	1.053355	0.4743921	3.384347	2.309113	5.364772	2.122288	2.889925	3.177536	20.99889	1.882737	11.87836	3.262492	7.455263	8.187355	1.33755	2.040562	1.740201	2.872953	1.34923	1.647828	0.8262269	3.466411	3.716133	0.2887271	1.612524	1.422068	1.011343	0.7914436	1.070776	5.415244	0.724879	3.956231	3.300667	3.109844	1.93768	3.027016	7.030362	3.41721	1.279302
JAKMIP1	0.04713242	0.1549312	0.01734853	0.005415689	0.05894375	0.008207756	0.0270576	0.1403905	0.004694342	0.03097878	0.02867833	0	0.3026111	0.09048253	0.2162478	0.04452347	0.07214532	0.1776312	0.01797992	0.08389315	0.0815385	0.2247823	0.4066392	0.385108	0.03699661	0.01916672	0.03607277	0.144841	0.08945746	0.03752202	0.00526145	0.142448	0.1761447	0	0.04240943	0.05559107	0.04418331	0.02563422	0.04147489	0.3503262	0.007894136	0.03278855	0.01653479	0.1057543	0.1060216	0.1193457	0.09423709	0.07532189	0.01892334
ABCC3	0.3339443	0.2276577	0.1143322	0.171731	0.2908741	0.03762899	0.2522296	0.2489249	0.08070567	0.1104633	1.928339	0.0285047	0.3045923	0.1159064	0.2108579	0.1546369	0.4603005	0.1846518	0.6031136	0.1034377	0.4984247	0.4615911	0.2859198	0.2288679	0.4805711	0.1171614	0.3548735	0.1370227	0.03797439	0.2565996	0.1547793	0.2332364	0.288975	0.05235042	0.0833266	0.08967326	0.09115256	0.07051304	0.3137381	0.02500328	0.05127083	0.9917023	0.3074306	0.175949	0.1485192	0.09789657	0.9657275	0.3740945	0.2660494
CCL3	1.085012	1.611493	3.070898	3.288675	0.5313485	0.3228604	2.248414	1.05315	8.782734	0.6473715	0.6909558	0.4789557	0.9013478	0.4841588	1.936142	0.8358839	3.166042	1.401523	5.118783	0.8437556	2.886659	4.075628	1.382595	4.114438	1.091474	1.920197	3.103973	2.03481	1.844979	2.029454	0.5044759	7.366885	1.92326	0.5614647	0.7000556	0.7592816	0.9993473	1.210018	2.610331	1.504869	1.348838	1.665954	1.883486	2.516099	0.6603238	1.199535	1.621774	4.057102	1.181685
TLL1	0.2678087	0.1939822	0.01058913	0	0.01678967	0.006011783	0	0.2126895	0.06876755	0.002521162	0.03220841	0.004048039	0.0909325	0.1377461	0.102442	0.01778797	0.269499	0.03630871	0.03511845	0.03351691	0.03716098	0.01715022	0.05280912	0.05107493	0.01806548	0.02573761	0.03082515	0.005051858	0.01698751	0.1520729	0.04881425	0.240967	0.1214282	0.07248583	0.02070856	0.01508065	0.004314951	0.005006887	0.03240357	0.01503865	0.0404745	0.03202136	0.008073953	0.1732436	0.01035409	0.05142054	0.2057189	0.09027757	0.05174559
LCK	0.5561778	0.987614	0.2194648	0.339573	0.3187961	0.1941187	0.1547737	1.366144	0.1755732	0.4714066	0.2492215	0.1322299	1.184289	1.024609	1.995344	0.5877258	0.6388642	0.9133797	0.1740504	0.5914628	3.62367	0.7881645	2.455475	3.394272	0.4612369	0.3795115	0.1091231	1.122893	0.3881565	0.425136	0.1215428	1.600548	1.350652	0.1318912	0.7131036	0.5095987	0.2235737	0.1409921	0.4014879	2.57054	0.1867014	0.9197438	0.2728314	0.7993192	0.5598092	1.000074	2.018392	1.340766	0.3247333
C16orf54	0.7062289	0.6829989	0.252666	0.05386568	0.1326082	0.0699739	0.1460943	1.043431	0.1734237	0.1687335	0.1548452	0.03533774	0.3555579	0.5293882	0.9905835	0.2357982	0.466423	0.5047887	0.2912414	0.2980073	1.482972	0.3094099	1.075672	1.168703	0.175227	0.211062	0.2114287	0.5488083	0.3742659	0.4851633	0.1569947	0.8746696	0.5668156	0.03244984	0.2496449	0.1053184	0.1255592	0.06556213	0.4478775	0.7712775	0.05608348	0.512478	0.1174706	1.051856	0.20086	0.3690795	0.8349091	0.4962026	0.1828382
LILRB1	1.335117	0.7963214	0.5767267	0.02507975	0.571927	0.04072464	0.2291241	0.7906468	0.5434808	0.2595961	0.4629298	0.07952371	0.3888431	0.3028208	0.8583699	0.4096936	1.343563	0.5383794	1.636733	0.3531859	0.2589259	0.3671223	1.073208	2.119966	0.2039633	0.15533	0.9933568	0.5543959	0.2794695	0.8588825	0.1914431	0.3365656	1.035068	0.09820576	0.05611305	0.2533528	0.3975289	0.05765946	0.1865802	1.006004	0.2637348	0.1988406	0.2005449	0.7334846	0.205744	1.079822	0.3337228	0.6024925	0.3530354
MIXL1	0.1008345	0.01438279	0.2276876	0.4803842	0.008891916	0.007429051	0.1763318	0.084714	0.03399176	0.02803969	0.02595749	0.3451627	0.02106932	0.3564974	0.08179822	0.2637775	0.05877052	0.01495614	0.1236831	0.006903077	0.1082438	0.1653082	0.05481738	0.6368954	0.06697316	0.2255278	0.2367154	0.0749139	0.04498347	0.1154713	0.1523928	0	0.07502734	0.02067098	0.03290216	0.01118153	0.01599658	0.1948984	0.015016	0.1045349	0.2500815	0.04946292	0.1396832	0.1667396	0	0.006354285	0.160558	0.02479119	0.17128
TCL1A	0.612344	0.006525644	0.2636049	0.1690271	0.01613748	0.0269652	0.008889319	0.3193125	0.0231337	0.01696259	0.02826534	0.006808889	0.047797	0.1049171	0.3287137	0.08643484	0.2192447	0.06785782	0.011814	0.1378084	4.125367	0.08077172	1.01617	0.1093389	0.1316749	0.4014276	0	0.1189627	0.08163816	0.02465445	0.0172856	0.4178471	0.0680816	0.03751468	0.0696645	0.06087836	0	0.1936989	0.01362587	0.2466294	0.006483712	0.08079092	0.009053708	0.1737189	0	0.04612824	0.1548	0.179969	0.3419318
CCDC194	0	0	0.1488811	0	0.02107675	0.08804641	0.6501664	0.01544615	0.0201429	0	0.2584165	0.01778584	0.02497058	0.04567652	0.05539673	0.01736775	0.03095675	0.2304312	0.0462899	0.2290757	0	0.03014112	0.05568648	0.06120204	0.07937414	0.02056057	0	0.04439261	0.02132511	0.01610028	0.4515258	0	0.3779086	0.2939819	0.0259963	0	1.440851	0	0	0.06607518	0	0	0.02364964	0.05855221	0.1213138	0.4367903	0	0	0.03247916
SECTM1	6.580066	8.027455	1.57097	0.6382045	4.19206	0.0814511	1.100895	3.000715	1.088927	0.8326049	2.785468	0.3085041	2.115104	1.360083	3.29503	2.620893	3.776619	2.172697	2.506898	1.925222	1.34186	2.884182	5.72033	5.178149	1.797467	0.2912504	1.689192	1.848028	1.547392	1.708184	0.3328573	2.549542	2.229989	0.3399507	0.826684	1.501762	0.7124988	0.2098682	2.346025	1.862423	0.4455521	1.755712	0.6153219	1.684231	0.7978604	3.352749	6.044277	3.304157	0.6572616
PIK3R6	0.3400173	0.2210809	0.4290985	0.1674396	0.2075504	0.02114695	0.2900053	0.2151712	0.2660852	0.3299043	0.3753538	0.3203846	0.1379408	0.2358672	0.4390704	0.5130795	0.5167449	0.2554379	0.9709622	0.2043574	0.3809462	0.4271176	0.3209941	0.7447737	0.2224139	0.1185175	0.8178722	2.523387	0.4558451	1.852273	0.2494288	0.3565254	0.6246831	0.09414459	0.09990048	0.1209482	0.564629	0.2641821	0.4530794	0.42452	0.8338956	0.2646988	0.6702589	0.2812609	0.1092641	0.3834572	0.377051	0.2117059	0.1950208
CLEC17A	0	0.006519813	0.01423618	0.01777643	0.02418458	0.06061747	0	0.01772373	0.03852171	0.02542115	0.1694405	0	0.03820343	0.1397644	0.09534772	0.03985735	0.07104283	0.02711887	0.04131204	0.006258419	0.4549907	0.01152851	0.1135958	0.8739294	0.09107811	0.4482534	0.185008	0.005659826	0.00815652	0.1539526	0.01727016	0.1335916	0	0.009370289	0.02982953	0.0405493	0.02900542	0.1177983	0.09529588	0.07581817	0	0.03587499	0.009045617	0.07278474	0.01160016	0.06336965	0.1637594	0.07866606	0.1490733
CLEC7A	1.111798	0.7765797	0.334574	0.1234338	0.5468486	0.03957255	0.2751403	1.328501	0.4320867	0.2625113	0.5832419	0.03270217	0.3417931	0.788514	1.4373	0.1845043	1.182651	0.6807937	1.024491	0.3610227	0.1381899	0.7881866	1.338637	1.100293	2.291835	0.2016211	0.9091265	1.067146	0.1219857	1.085443	0.3643673	0.4192114	1.049082	0.1801779	0.2018157	0.4060979	0.2633747	0.08089647	0.2545014	0.6344479	0.1176415	0.2347329	0.2947231	0.8552815	0.1363115	1.040043	0.7337647	1.182501	0.477746
CRACR2B	0.2855594	0.182718	0.5088897	0.04066819	1.327884	0.03466954	1.127674	3.220156	0.2908237	0.4022557	0.4576293	0.6069638	0.3004383	1.35393	0.1999549	0.763666	0.2031611	0.1589812	0.9316182	0.2326635	0.0969474	0.3428677	0.1461823	0.2097522	0.1678494	0.1304359	0.5883225	0.08416406	0.1726064	0.2430224	1.945865	0.1002833	0.7926644	0.4287392	8.570155	0.1275547	0.5557432	1.260847	0.2803037	0.9070182	0.1296742	1.251618	0.2276361	2.164681	0.1061534	0.1383847	1.737923	0.8227153	0.3161759
NFKBIA	16.02313	34.26782	24.08004	16.86572	32.22112	7.349385	10.14347	9.834242	9.925414	9.070519	13.05929	10.82344	20.20384	22.04576	17.63997	8.182061	16.35946	17.47486	13.89267	8.706007	12.01497	22.2998	15.84234	13.39344	25.32997	7.342539	9.778019	12.96561	19.09277	10.14617	10.93716	16.99311	13.60804	12.04512	29.73608	8.556749	39.81564	10.67322	14.66238	11.54208	8.058284	10.45472	14.67334	8.976525	10.21817	19.36915	30.63123	25.07647	8.007914
CCR2	0.5522826	0.3087908	0.1322901	0.02131457	0.07249544	0.06056876	0.06389451	0.9704798	0.03233223	0.1524043	0.2567782	0.01223521	0.1717773	0.4660889	0.8764941	0.1115109	0.6104774	0.5609095	0.1344511	0.1425773	0.1871985	0.1244078	1.14072	1.370655	0.1759428	0.113152	0.1286621	0.4445048	0.04889979	0.4208758	0.1553065	0.440498	0.3466271	0.04494124	0.09537779	0.1215501	0.0260839	0.005044442	0.02448496	0.3939376	0.03106902	0.1828154	0.08134513	0.6679626	0.055636	0.6113135	0.9763127	0.5322535	0.204811
RSAD2	4.629573	4.892959	14.28255	0.06583972	2.258011	0.06548292	1.418576	2.10336	0.6563067	0.05100006	6.582924	0.1196809	0.1105442	0.7967027	21.613	0.1691505	1.8967	1.086028	3.05747	1.892044	0.08673713	0.8326281	1.153726	1.567839	1.260309	0.05461267	0.4248401	7.006771	0.4229377	0.4162491	0.2798451	0.5527753	0.8030362	0.9370444	0.08286118	0.3003702	0.7385761	0.1869845	0.06302742	0.3217645	0.2039378	0.1743952	0.6574933	1.972582	0.3544551	3.917995	0.9856055	0.8428646	0.2329308
DGKA	3.676039	3.979586	2.124038	0.5939312	1.644329	0.24643	0.4747792	1.434152	0.3342123	0.8317133	2.618178	2.620165	1.514965	1.754962	0.7381024	0.6680232	0.9585288	1.298209	2.119236	0.7801869	2.261452	1.497785	0.6268577	0.8769956	3.817916	1.488621	2.42065	0.8568462	1.747694	0.8837106	1.556997	0.5908583	1.00034	0.8971316	0.6317495	0.6174331	0.5369793	0.376065	0.8709248	1.652791	1.345444	1.17308	1.642913	0.9874488	1.354605	1.864193	3.37253	1.46743	1.483326
ARMH1	0.129244	0.04147886	0.05031675	0.1193761	0.108273	0.2713809	0.1255623	0.212987	0.01633827	0.1856884	0.6022024	0	0.4523414	1.284367	0.1123332	0.079828	0.2134314	0.1389821	0.3879813	0.02211994	0.2648688	0.4808108	0.2760286	0.3088841	0.1144565	0.08894425	0.1830913	0.1000213	0.03459436	0.6268429	0.2319525	0.1121404	0.2584456	0.1655931	0.0702869	0.3224669	0.6766159	0.202227	0.2020899	0.1786492	0.1282161	0.3043142	0.2493745	0.3680689	0.2705995	0.2280478	0.1221903	0.1271038	0.1712389
PLCH2	1.236438	0.01624117	0.007388129	0.0811836	0.03346943	0.02097238	0.1806788	0.4537708	0.0127946	0.02814459	0.0429901	0.03389224	0.06146178	0.06528001	0.08357039	0.006894904	0.0221214	0.04644368	0.01102611	0.009094184	0.07037476	0.07418836	0.08105987	0.1976147	1.115493	0.0130599	0.05069503	0.02937272	0.003386382	0.107381	0.01792534	0.08666229	0.08119147	0.07780617	0.1651263	0.1073234	0.06322218	0.01222672	0.01413016	0.09181024	0.04437623	0.06143937	0.1765091	0.02092043	0.04334484	0.0753408	0.8876315	0.26828	0.01934109
LILRA2	0.2412622	0.2427798	0.2203853	0.04090673	0.151781	0.03099813	0.07060269	0.1680855	0.2772181	0.08508885	0.1437557	0.1223894	0.1198812	0.131573	0.3213611	0.2195694	0.2477003	0.3545758	0.5457056	0.1911503	0.09704947	0.05788176	0.160407	0.3754427	0.07197934	0.04277397	0.2972413	0.02604853	0.109205	0.8244883	0.0794834	0.09781482	0.1529704	0.07056884	0.03328148	0.08482832	0.1334932	0.02112272	0.1196142	0.08194854	0.1436477	0.2364067	0.04920045	0.04919305	0.04368113	0.29406	0.2169682	0.225693	0.1377374
HLA-DQA2	3.335536	2.556357	1.452959	2.793209	0.6747879	0.05934466	0.195635	4.537437	0.1697079	0.1617679	4.257656	0.3496481	20.30888	15.82949	11.13925	3.443555	6.529111	12.95281	0.6413358	3.860016	8.214383	6.179325	111.2557	19.54846	3.299131	0.4619382	5.966201	0.04155739	1.461302	4.675335	0.9890905	12.77621	2.68451	0.853139	2.073427	0.08932022	0.1916756	2.10056	1.779267	1.085558	0.08561563	15.85745	0.1062682	8.090348	0.6984299	1.108243	1.482968	9.43975	2.544883
CARMIL2	1.001636	0.4870729	0.02069137	0.1214334	0.1406029	0.08223001	0.2039544	0.1579965	0.01791642	0.0788224	0.04378148	0.04943719	0.2387628	0.284394	0.2325094	0.1119982	0.1135818	0.149779	0.1183732	0.08186588	0.5653463	0.2077737	0.3240169	0.69861	0.07354231	0.1828793	0.1548848	0.1628786	0.0948398	0.08592391	0.117975	0.1893126	0.1927844	0.03813351	0.1763116	0.06188259	0.2150033	0.1296321	0.04353059	0.2846751	0.04895923	0.2346389	0.05521833	0.1106705	0.1180206	0.1222467	0.2618151	0.09473558	0.08125064
PLCG2	1.655206	1.273588	0.6732611	1.432283	0.3711619	0.1056137	0.4015009	0.4750266	0.2698932	0.2629202	0.6320444	0.7682697	0.7265145	0.3074653	0.817366	0.2969812	0.9628989	0.2341095	1.237516	0.2077566	0.7991782	0.8057941	0.8965512	1.11031	0.5976016	0.2059612	0.657983	0.414481	0.5633033	1.753548	0.2535222	2.601795	0.8183976	1.273936	0.1774786	0.153887	1.185447	0.7537413	1.267206	0.3562425	0.3792972	0.4353733	1.063811	1.152522	0.2264054	0.3190537	2.314412	2.326474	0.2434969
RGS9	0.09020111	0.05575294	0.2304326	0.9880765	0.04924044	0.02468375	0.03797369	0.06134616	0.04235286	0.1500986	0.0258739	0.02077603	0.05250365	0.2347653	0.2426631	0.08926567	0.03616127	0.04555215	0.1009349	0.02293615	0.1634776	0.06337532	0.5160524	0.5528673	0.03090624	0.009606902	1.450975	0.051856	0.03985653	0.5792584	0	0.07139894	0.04674107	0.7783887	0.03644023	0.03095979	0.06200858	0.06681269	0.04989212	0.03473275	0.03165411	0.09312908	0.06077648	0.1231131	0.0637692	0.1020449	1.116952	0.08923543	0.07967323
LILRA5	1.564853	0.5969185	0.669796	0.327763	0.3075289	0.0599516	0.6324346	0.7512444	0.7935385	0.7865823	1.017445	0.22491	0.4372122	0.3110155	0.7341955	1.309291	1.294836	0.931071	1.320805	0.6764427	0.2949532	0.6596794	0.9118239	0.7441612	0.720621	0.2099981	0.2352544	0.4174251	0.808997	0.3132236	0.1427437	0.1486396	0.6054621	0.1310669	0.366666	0.2320296	0.1844151	0.1176931	0.5366427	0.5623899	0.4365749	0.9807936	0.7131441	0.5695533	0.4130183	2.292875	1.099018	0.8716991	0.8925127
DOK3	1.002188	0.9624655	0.5617399	9.766429	0.7484629	0.2688913	2.770591	0.8392246	5.436284	0.7316608	0.7472463	3.767484	1.024182	1.942384	1.064752	0.9559646	1.319177	0.9347404	1.098616	0.5287605	1.230019	4.024517	2.050008	2.977509	0.8737906	0.898063	1.583705	0.5911648	0.9276709	1.603736	0.5451652	0.523258	8.817747	0.2914411	1.915562	0.9223642	1.595587	2.49985	1.384023	0.9121691	1.479529	4.82129	0.6760628	1.089015	0.6838967	1.013563	1.638659	2.123277	0.5190199
PRND	0.2095757	0.2053053	0.03602325	0.04997946	0.01813236	0	0.08489969	0.3687515	0.1516284	0.009529737	0.4975647	0.02677707	0.03222335	0.2603332	0.8697565	0.05229525	0.4760495	0.03431082	0.03650466	0.2604194	0.09029877	0.1296522	0.1317447	0.004387684	0.07397617	0.1591946	0.09154826	0.1527641	0.03210554	0.07618101	0.233069	0.1690202	1.802478	0.1475326	0.03913814	0.03420201	0.5626978	0.07570211	0.221999	0.1101364	0.003642608	0.02017292	0.0915562	0.1983419	0.0130458	0.04859112	0.8645647	0.2843668	0.157173
ALOX5AP	1.248024	5.019762	2.043535	0.5335417	3.155982	0.3076234	1.842779	2.135549	2.242004	2.18945	7.732793	0.5060097	0.3489767	2.074646	5.225833	1.681725	2.317695	10.3955	15.91897	0.9882026	1.397042	0.2707955	5.568172	2.005952	1.716765	0.5952134	7.793273	1.093102	0.329961	6.814576	0.901472	1.623459	0.8321636	0.2323285	0.9212542	1.468393	0.6434636	0.5270456	1.91865	0.651351	1.039768	3.347293	1.274847	1.402795	0.7417471	0.6014155	5.105029	4.238217	3.671831
GGT5	2.097873	4.924035	0.4683829	2.763301	1.198012	0.6374013	0.9061643	2.579297	1.392714	1.704082	4.097541	1.865991	2.499731	1.359491	1.842659	1.49552	2.786026	1.192988	1.031947	0.9022916	5.771491	1.708972	2.656075	0.3115299	0.8866199	0.8052786	4.891427	0.8138988	1.169915	2.663487	1.746109	3.605119	2.303951	0.4537765	1.995918	0.2585772	1.74777	0.8118376	11.08685	0.6026004	0.8046229	3.710048	1.327536	1.028658	0.4245381	0.5728733	10.21737	2.181054	1.43741
APOL1	5.518791	25.36795	44.12856	1.746682	18.52363	9.016713	5.14564	18.86159	2.719377	1.050871	17.46013	1.916605	25.99722	9.572001	66.53432	2.458787	10.72309	21.62768	35.49922	12.77646	2.910653	21.12307	91.00512	14.21256	14.84129	1.805497	2.593241	9.275949	30.57425	4.601779	3.316989	5.671151	10.36608	2.473101	2.605333	2.64331	3.099055	7.636173	7.428553	6.931416	1.293618	6.177333	19.11654	18.85401	17.37383	2.909042	11.17845	8.204877	22.10189
HID1	0.6527844	0.6805838	0.2211111	0.3242535	1.007493	0.07541638	0.2758845	0.5014762	0.9823335	2.546513	1.686456	0.2408035	0.186288	3.42969	0.8724716	0.1223703	0.3891877	0.04652795	2.538862	0.1469355	0.4608048	0.5205132	0.3641491	1.710786	0.1571769	0.1505474	0.9943563	0.1574137	0.1237379	0.6739665	0.5489435	0.2503144	0.6173	0.1590741	0.2549953	0.2270198	0.1833436	0.08813688	0.6835016	0.2898307	0.2386626	1.457783	0.2319772	0.3114343	0.1005597	0.1539817	2.645321	0.2191956	0.2019202
ART4	0.01207361	0.005596985	0.00305529	0.03433572	0.03460241	0.02601878	0.0609943	0.04057354	0.003306927	0.00727433	0.006060731	0.008759883	0.02869654	0.003749434	0.09322035	0.01425661	0.01016455	0.005820103	0.01013276	0.008058885	0.1072209	0.188038	0.02742671	0.05358798	0.01737483	0.09788943	0.01588216	0.02429362	0	0.05286474	0.01111928	0.02150302	0.00364956	0.008044	0.0213395	0.02175617	0.01244997	0.02166962	0	0.02169557	0.01390255	0.02309788	0.003882641	0.007209536	1.165115	0.04450924	0.01952508	0.009647358	0.2506141
TBC1D10C	0.3088962	0.3419161	0.1244304	0.1991971	0.2312575	0.1720793	0.1711777	1.117493	0.1381319	0.2506781	0.5611705	0.1372142	0.7577295	0.9318631	1.1088	0.2411797	0.7350507	1.054483	0.3809252	0.2692988	1.967415	0.9921396	1.346112	1.273087	0.3447336	0.4476628	0.5340412	0.4921567	0.2961341	0.2567016	0.2709336	0.6474463	0.6936197	0.2604013	0.6061256	1.285903	0.4160328	0.1470869	0.176959	1.234744	0.1509862	0.5226051	0.3973405	0.5395528	0.3015715	0.9063465	1.080633	0.6900943	0.5930163
PRKCH	3.210477	0.9855656	0.3056213	1.050028	0.4423892	3.078364	1.516292	1.454424	0.643969	0.3466038	0.8406273	0.7449013	2.436181	1.917449	6.537757	1.466596	0.8919226	0.7268713	0.8891332	1.655194	2.475075	1.221357	0.8712099	1.556186	1.164671	0.3816063	0.7558053	7.182441	1.898164	1.702195	1.379909	2.000342	1.53155	5.215895	0.2753501	1.522104	1.14589	1.947434	1.584072	1.611607	0.5036054	0.8499122	0.8847741	1.076778	1.55313	3.253581	5.038761	3.854398	0.8016517
LYN	3.371508	2.127953	1.990963	0.6078505	1.971898	0.1925319	2.91158	2.546044	7.089283	2.609299	1.469758	2.481241	1.821266	1.039903	3.653264	1.194631	3.241144	1.611749	2.432331	1.281745	1.071743	7.629694	2.312092	3.870938	4.467368	5.725285	3.122262	1.650663	1.336976	6.199041	1.762243	2.259858	4.338015	2.156406	0.4497339	1.980786	1.065284	0.4201559	0.6551611	6.588801	2.170535	1.496074	3.495665	2.978069	0.633813	2.011575	4.47377	2.435772	0.9259896
IL3RA	12.33266	21.71635	1.462605	3.466529	8.12404	0.6875652	1.952781	4.152141	2.510724	1.120106	3.923902	1.584791	4.037466	1.120383	4.208143	1.79097	3.107044	4.134867	1.475285	1.433398	3.19924	7.951473	2.815456	1.909695	2.953523	2.490738	1.859583	1.533336	2.049605	1.853697	2.565406	3.584239	4.451183	5.923305	1.704749	1.485954	6.586316	1.563736	3.135832	1.339587	1.449758	2.64106	1.775798	1.780604	2.034383	0.9801577	8.156209	3.647582	1.129971
GNA15	1.505735	1.826012	2.219144	1.552978	1.94019	0.1845976	1.102983	1.644515	1.326332	0.9217185	0.8344604	0.4428149	1.153406	0.9277245	1.488101	1.291528	2.246278	1.474912	4.06907	0.6003484	1.260773	0.9775273	1.356025	2.172013	28.42929	0.47822	1.844438	0.7174399	1.508966	1.962053	0.4437499	1.480301	0.9539892	0.2487914	3.440545	1.093993	1.453301	0.360331	2.635149	0.6060811	0.9986852	1.874314	1.193108	0.8391812	0.2483845	1.080571	10.55829	8.749312	1.074634
SPINK2	0	0.0945035	1.21747	0	0	0	0	0.03425363	0.02233461	0	0	0.05916325	0	0.07596975	0.03071218	0.0192575	0	0.03930831	0.05132662	0	0.1034511	0.3342072	0.1852369	0.02262044	0.1760214	0	1.630447	0.1804839	0	0.07140848	0.02503278	0.04840965	0	0.02716413	0	0	0	0.02439236	0	0.09158088	0.2065717	0	0.05244583	0.03246159	0	0	0.02637404	0.7167287	0.03601317
CD40LG	0.1992145	0.04818274	0.02630206	0.1204238	0.06950572	0.008295842	0.03281758	0.2546871	0.009489443	0.03131124	0.01739166	0	0.02352759	0.2151849	0.3327462	0.01636411	0.2333427	0.100207	0.04361492	0.169587	0.9779744	0.127797	0.3323005	0.1633851	0.06232275	0.05811726	0.03645991	0.1115394	0.03013917	0.1820386	0.04254333	0.3290897	0.07330856	0.01154139	0.1224702	0.01248615	0	0	0	0.14786	0.01595771	0.2430298	0.02228299	0.2344666	0.01428792	0.2980184	0.4930508	0.2491535	0.06120454
SMTNL1	0.06680753	0.0353944	0.1159269	0	0.1094099	0.05484613	0.04821471	0.240544	0	0.02300082	0.1469204	0	0.09073605	0.5453482	0.2300526	0	0.1928367	0.1104161	0.4084964	0.0424692	0	0.04693899	0.7997601	0.4130117	0.219751	0.01067304	0.07030527	0.122903	0.132839	0.05850386	0.05859705	0.03399537	0.2307921	0.279779	0.02698949	0	0.03936575	0.02283917	0.01847632	0.02572484	0	0	0.04910635	0.0759865	0	0.2032832	0.03704201	0.1982769	0.03372003
XCR1	0.2650663	0.0351078	0.002948414	0.02208976	0	0.01673908	0.01839396	0.5530538	0.012765	0.04562915	0.01559659	0	0.1068148	0.170059	0.1535893	0.07429268	0.2207022	0.1263715	0.004889155	0.05962352	0.1699868	0.04297745	0.297022	0.142212	0.08383523	0.02931679	0.01839191	0.04688762	0.02702838	0.1198864	0.003576773	0.4668937	0.08100363	0.01940654	0.0617791	0.04199025	0	0.01394107	0.07330685	0.1413224	0	0.01857492	0.0149873	0.141466	0.009609902	0.1932853	0.4295995	0.1768879	0.07203966
CRTAM	0.1176669	0.316373	0.04764197	0	0.04046736	0.00563497	0.04458284	0.3410509	0.04512008	0.04253647	0.06300441	0.03414881	0.3356047	0.2484802	0.2659043	0.06113447	0.1139208	0.1531481	0.07406384	0.1099563	0.08210343	0.125387	0.5524099	0.9270069	0.05926603	0.06579381	0.1424015	0.2414958	0.08188841	0.08758551	0.1661615	0.2375059	0.3556787	0.07839517	0.05823171	0.09329371	0.03640044	0.09855424	0.0227794	0.6501797	0.01625897	0.052525	0.03783942	0.1264728	0.06793572	0.2072495	0.06089198	0.2162487	0.2234566
FOXP3	0.5826667	1.113506	0.6319153	2.637715	0.3135316	0.6036251	0.2177631	1.553461	0.09770864	0.6018099	0.3939635	1.167589	0.8075112	0.6499283	1.760097	0.9267173	0.560613	1.209484	0.5738292	0.6138027	2.051669	0.9649712	1.380626	0.5607682	1.009624	0.4255346	0.2815588	2.354368	0.1724055	0.593551	0.7154817	1.094201	0.8482808	0.1980611	0.6557313	0.3342675	0.7111861	0.52644	0.3337953	0.8493668	0.05476985	0.690048	0.5812433	0.7621299	0.2942329	1.509929	2.992193	1.577261	0.3676146
ROBO2	0.005666907	1.514914	0.09942684	0.7353637	0.00324822	0.7833937	0.07992118	0.5046588	0.7005371	0.07170036	0.4292313	0.4531861	0.03078651	0.04692924	0.001422901	0.5085562	0.002385433	0.000910581	0.3273675	0.9128541	0.3474859	0.01083872	0.2298085	1.006089	0.1114531	0.4573446	1.547554	0.01824405	0.004381994	0.5152784	0.04059207	1.273926	0	0.003775558	0.01068371	0.07080006	0.007791409	0.5040258	0.3199787	45.56599	0.05133273	0.2132121	0.2842896	0.8903394	0.03739228	0.000773741	0.1075284	0.3969648	1.05449
EVI2B	3.319248	3.915437	0.8149662	0.2400076	2.507726	1.324028	0.7482472	2.699259	1.980537	0.814581	3.60947	0.5143472	2.54806	1.953068	4.325436	0.9829877	3.798357	3.998293	5.890077	1.629116	2.727025	2.453068	5.145588	6.32106	2.317275	1.223155	3.740818	2.628705	0.634319	4.702586	1.091246	2.633373	2.745953	0.2935089	0.6121677	1.237292	4.104127	0.499855	0.6911054	3.596441	1.455356	1.172162	2.647755	2.346384	1.428364	5.15216	2.70232	2.233457	1.677254
SPOCK2	1.073314	1.892498	1.02823	0.5056987	0.9475393	0.3579651	1.201245	2.528042	1.622127	0.8112245	0.6333921	1.782277	1.184417	1.621937	2.591511	1.817329	1.363473	1.665358	0.9249054	1.253727	5.255186	1.665328	3.633063	3.809477	0.4137267	0.8037682	0.6706453	1.669867	0.5057514	1.095162	1.223828	2.01966	1.619288	0.5554731	0.7588117	0.6527487	1.146299	0.427128	0.9461654	2.174073	1.763368	5.863643	0.4838366	1.411528	1.616397	2.286522	3.080924	1.251982	1.250653
S1PR4	0.3310265	0.5348989	0.2393372	0.2271302	0.2710592	0.1721138	0.1911203	0.9932318	0.08289576	0.307712	0.2532104	0.2836328	0.7064995	0.7401572	0.6839365	0.3931123	0.4697835	0.6109324	0.3333763	0.2861873	2.627745	0.4806639	1.394125	0.6086857	0.4627614	0.4019195	0.2090145	0.3806097	0.3949246	0.4555295	0.1625927	0.7860749	0.6632638	0.2016414	0.5482969	0.08180529	1.228843	0.5092491	0.78732	0.8752578	0.1916747	0.5790016	0.1703229	0.5572313	0.2028215	0.4029014	1.688572	0.6952707	0.2172044
PIK3AP1	3.359973	1.799881	1.917456	1.744161	0.8686391	0.1774605	1.393556	1.389334	2.026904	0.6431359	0.9809843	0.4119839	0.6835736	0.7523021	2.878839	4.383496	2.938122	1.493039	2.708451	1.018912	0.6174709	2.96045	1.638898	6.072613	0.3979633	0.6123299	2.083699	2.025424	1.064914	4.015162	1.090041	1.434868	1.879141	0.4127076	0.1603174	1.080349	0.5760259	13.62932	0.5514229	1.928081	2.420085	0.6136949	0.4944524	1.72177	0.4379319	2.503355	1.048269	1.334651	0.9526308
ZBTB32	0.01704471	0.07374685	0.005751005	0.1364421	0.04559274	0.1686931	0.06458074	0.1670637	0.01867399	0.03423137	0.2243608	0.01648882	0.1080316	0.247016	0.1155532	0.07513902	0.1674123	0.09859717	0.08582849	0.05562085	0.1081195	0.1304011	0.2466556	0.3467379	0.05723344	0.1397822	0.0597903	0.1097475	0.06589997	0.1343356	0.2372059	0.03372947	0.1030441	0.1287011	0.05623459	0.09009411	0.4569767	0.1155687	0.04399633	0.1684559	0.04710405	0.07970852	0.02923335	0.1583235	0.1874451	0.08843467	0.1837613	0.1089559	0.07025818
KCNJ5	0.7470951	0.4299298	0.1903602	0.2051375	0.3396293	0.02467432	0.2570379	0.3419644	0.9398743	0.1179635	0.02413975	0.189405	0.4723524	0.3232124	0.368707	1.012373	0.5899265	0.208632	0.536192	0.3828874	0.5752213	0.1562661	0.3121141	1.286355	0.06673197	0.03457164	0.2467072	1.092707	0.2181312	1.646872	0.1328635	0.7341086	0.5669084	0.3638722	0.04371157	0.09655765	0.3187795	0.09863952	0.4688068	0.4258923	0.3844505	0.3449936	0.231967	0.5599505	0.05524553	0.5065121	0.5565962	0.1399775	0.1137754
PSMB10	3.201946	5.275876	13.11906	51.84971	7.428935	8.411249	8.881681	11.34529	5.378338	3.326151	3.928054	6.959148	35.77081	7.469552	11.83571	11.64151	17.59686	12.31528	6.657485	9.455982	10.80732	12.9909	10.3327	10.92261	15.09465	6.373176	3.387461	11.36106	15.92941	10.38286	8.312072	6.403502	6.962511	7.1864	11.08438	4.187301	15.76436	7.530328	13.91013	9.08079	6.126069	11.87208	17.90613	12.86828	21.00149	5.768034	14.95466	11.63201	5.071307
B2M	586.6691	990.99	1002.39	126.1594	502.351	201.9038	186.9022	723.8565	140.6905	87.55671	1057.127	103.0361	1076.046	296.741	1503.807	157.2977	445.9299	756.5829	646.5497	752.4802	112.9786	590.2417	472.8404	313.1392	571.7731	109.2342	186.9612	692.4515	339.4329	291.0045	283.5709	433.1792	251.4426	455.5391	294.5874	234.5048	251.4987	126.8106	165.1601	463.9716	70.45015	102.137	639.4972	486.771	985.7507	662.0621	279.1302	513.7333	322.4432
CRYBB1	1.056813	0.3442603	0.5782317	0.1985572	0.6057557	0.1094268	0.2525147	0.2639581	0.2659886	0.137671	0.248523	0.09670847	0.3879278	0.1596606	0.5809116	0.3912314	0.7694803	0.5094386	0.5393487	0.3050383	0.2355343	0.1170635	0.5046482	1.140957	0.205518	0.1117957	0.9167665	0.2298855	0.3147292	1.038015	0.122756	0.4408704	0.2590128	0.1522374	0.0605794	0.2882239	0.5301516	0.1537914	0.7464803	0.1539755	0.4604495	0.3096415	0.1469626	0.2728894	0.1177911	0.5030783	0.5727617	0.4336321	0.4793477
CD226	0.1177057	0.0652641	0.01985737	0.01020991	0.01322899	0.05857881	0.11368	0.1851725	0.0417214	0.05562158	0.06024468	0.003349027	0.09873982	0.07597346	0.1999286	0.01635151	0.0699489	0.1657705	0.03099117	0.0482694	0.03952806	0.51647	0.1817507	0.3021898	0.07472973	0.02581001	0.03521744	0.1003082	0.02676975	0.4021976	0.2678166	0.108242	0.05441586	0.01383901	0.045687	0.1746715	0.2332301	0.02347304	0.01563808	0.1254547	0.01807148	0.06622983	0.02078144	0.1460843	0.02665025	0.1455857	0.02985886	0.03872737	0.03465587
COL4A3	0.01724895	0.04317911	0.01920573	0.03488264	0.05141212	0.0280853	0.008713948	0.06810931	0.02078754	0.01039247	0.07388725	0.01334912	0.04685406	0.1049899	0.04807445	0.01466474	0.02323453	0.02494467	0.06948558	0.007675549	0.01312981	0.178151	0.03134653	0.04784903	0.01737578	0.03086338	0.04356487	0.0319305	0.006002069	0.05286764	0.02965303	0.04505641	0.02711251	0.05056505	0.0219504	0.007459667	0.0249013	0.01238332	0.01335706	0.02169676	0.03654585	0.05719788	0.01996896	0.08102589	0.01422685	0.03815287	0.04016808	0.02205231	0.08836725
CLEC4D	0.03127262	0.007248555	0.007913702	0	0.04481296	0	0	0.07881908	0.02569645	0.02826256	0.03139657	0	0.1274207	0.02913494	0.03533502	0.007385391	0.04607373	0	0.006561377	0.006957945	0	0.01281709	0.06314638	0.008675103	0.04500365	0.01748618	0	0.01887733	0	0.03423209	0	0.04641362	0.07562368	0	0.01105456	0	0.03224745	0	0.01513535	0.01404877	0	0	0	0.02489851	0.01289675	0.01921437	0.02022926	0.07496472	0
ISM1	4.891934	1.322393	0.3563272	7.026962	0.1739462	0.0174395	0.4675926	2.233395	0.365726	0.3729938	0.4874763	0.1174291	0.1236492	1.52295	0.1965911	35.20901	0.2350468	0.6787771	0.1426245	0.2214655	0.1462997	10.37803	0.6985614	0.4175491	0.5153248	0.5633579	0.2618737	5.832638	3.40728	0.6962671	0.238492	24.71786	0.3375724	5.402404	3.115225	0.1399913	2.4033	1.328984	2.714224	3.184655	1.593448	3.723355	0.4137821	8.930104	0.1001201	0.06463825	3.714091	0.1842895	0.02680502
ADAMTSL1	4.652563	0.5018127	0.1584321	0.06191656	0.07259414	0.02860907	0.09657585	0.3302464	0.06937768	0.1266966	3.490658	0.09131107	0.1768794	0.2344996	0.1377012	0.09142197	0.4677355	0.1935215	0.07821348	0.1754515	0.1273268	0.1194844	0.1483733	0.1060612	0.08597058	0.05478239	7.286387	0.188481	0.08592211	0.3662043	0.1804595	0.2667014	0.4247244	0.1735353	0.03547749	0.1911854	0.01724867	0.04288848	0.5759487	0.8480618	0.01320764	0.1371458	0.3104545	0.1988161	0.04730243	0.07830455	1.258249	0.1222018	0.0559336
ABCD2	0.08830203	0.05146032	0.07661245	0.006377629	0.0115689	0.002416407	0.00318636	0.1250549	0.03040486	0.0547219	0.01013166	0.04881269	0.0205593	0.06894679	0.09502164	0.002383263	0.03185994	0.04134997	0.01270412	0.03143456	0.01280286	0.1034017	0.0636791	0.2883436	0.00726133	0.02257114	0.02655004	0.0467031	0.04389458	0.02872137	0.05576395	0.575142	0.08236259	0.003361768	0.01070191	0.02182174	0.00520312	0.00603748	0.009768341	0.1904084	0.03950928	0.00965312	0.006490571	0.1004342	0.01248532	0.05993788	0.006527975	0	0.01782761
BLNK	0.4564219	0.35131	0.3486792	0.01632708	0.4343829	0.09897813	0.1685833	0.6873218	0.4151365	0.07782836	0.2910776	0.07081245	0.2514685	0.3904561	0.9665554	0.187106	0.6162553	0.3404068	0.40112	0.3563857	0.464327	0.6141366	0.7955473	1.404683	4.108258	0.1877959	1.037668	0.4089383	0.1148697	0.7503654	0.3595406	0.4243361	0.3436119	0.1090133	0.3531229	0.2669098	0.3285667	0.06697721	0.1083658	0.4874558	0.1626268	0.3404836	0.3101694	0.4285285	0.08523497	0.7160731	1.582067	1.011531	0.2434116
TRIM55	0.02043226	0.1468132	0.04653442	0	0	0	0.05806188	0.008582864	0.07834874	0.0123104	0.02051324	0.03459031	0	0.006345196	0.01539098	0	0	0.004924703	0.01286081	0.01363811	0	0.1591091	0.1083004	0.03400776	0.007350889	0.005712381	0.0268775	0	0	0.00894634	0.006272414	0	0.01235236	0.06806461	0.0144452	0	0.1474842	0.01833583	0.02966646	0.05507337	0.009410958	0	0.03942374	0.04473609	0.160098	0.008369259	0.05286791	0.1959156	0
ARRDC5	0.01921605	0.008908022	0.009725447	0	0.1321736	0.01840482	0.06067313	0.05650385	0.04210578	0	0.01929222	0.009294674	0.05219736	0.05967506	0.05789939	0.09076185	0.08088821	0.01852626	0.02419057	0.01710176	0.03656788	0.0157514	0.07760297	0.1172728	0.01382667	0.01074472	0.04044423	0.01546605	0.01114426	0.02524146	0.01179811	0.102671	0.0697026	0	0.0407561	0.02770126	0.1387054	0.01149628	0.1488032	0.08632532	0.008850782	0.024508	0.03707709	0.03824839	0.0158493	0.04722654	0	0.03070899	0.008486619
FGD3	0.4141565	0.5772126	0.6085422	0.3579853	0.5023495	0.09724868	0.4353261	0.8507811	0.3834879	0.4121247	0.3344268	0.4885338	0.7475744	0.6638217	1.296189	0.4593813	1.082004	0.5306689	0.5987351	0.3424301	1.616946	1.98434	0.9468782	1.194836	1.826459	0.4392491	1.079758	0.5075279	0.2851265	2.386668	0.2854502	1.094518	1.385969	0.4877737	0.3400263	0.8936268	0.749433	0.7161497	0.3310555	0.8690512	0.6178086	1.553966	0.3162065	1.053045	0.2820906	0.8077181	2.094842	1.895907	0.4366214
FCRL5	0.01774146	0.05522128	0	0.01761898	0.0145275	0.02912997	0	0.01171116	0.004165146	0.01374326	0.0559799	0	0.005163416	0.05037326	0.1422321	0.02154781	0.01386934	0.009774061	0	0.005639078	0.08199284	0.01869773	0.113869	0.9041547	0.06200459	0.06944137	0.02400471	0.1642111	0.01028908	0.135388	0.001556108	0.00601856	0.1241109	0.01013159	0.0286694	0.06759251	0.005227001	0.01061408	0.009813175	0.09564115	0.004669484	0.08404436	0.00163009	0.1553786	0.008361752	0.02283941	0.4918453	0.05467976	0.05148964
CASKIN1	0.01068972	0.3766147	0.3381364	0.006755587	0.09803606	0.1203017	1.623468	0.4669987	2.184203	0.6730367	0.003577365	1.292637	0.4246653	0.1394262	0.416703	0.9264922	0.2204873	0.937846	0.41941	0.1260547	4.787244	0.687846	0.00809435	0.9933943	0.03076664	1.560047	1.498981	0.02796179	0.08679235	0.332318	0.8794671	0	1.870892	2.029768	0.04912325	1.105666	0.2369933	0.1534867	0.05173621	0.9868528	0.1698647	1.172489	0.4090757	0.1063863	1.119737	1.418673	0.6603675	0.07260337	0.04957085
MT1H	0.2176756	0.2623616	1.233881	0	0.2495394	0.02084861	0.2199338	0.1828755	0.3815727	0.07868953	0.2913845	0.294807	0.02956407	0.02703949	0.1639682	0.1645012	0.05497713	0.2518342	1.845108	0	0.02761558	5.067376	0.06593033	0.4589166	0.9084296	0.4625132	0.1603505	0.05255889	0.2777278	0.03812403	0.08018799	0	0.02631924	0	0	0.1255178	0.1346766	0	0.04214032	0	0.1403639	0.02776218	0.08400038	0.06932323	0.03590754	0	0.1126459	0.5565845	0.07690779
GIMAP7	2.543633	3.125056	0.7990508	0.68101	2.499407	0.6360652	0.5222333	4.326593	3.226071	0.9965252	2.910145	0.7515366	4.662978	2.568213	5.153483	0.7693801	3.83982	2.645612	2.89189	1.427398	1.780413	6.922666	5.136162	6.32616	1.424522	1.947753	3.111952	2.672511	1.249896	3.269895	1.692503	5.62369	6.711594	2.688124	1.009882	1.788253	2.89426	0.3448334	0.6549532	5.392597	1.165809	0.5113899	1.176607	3.671261	1.570898	5.091442	2.577516	5.30647	1.61589
TMPRSS9	0.02250958	0.6504364	0.1253157	0.2228643	1.509568	0.0215593	0.3079794	0.4507108	0.1479675	0.3119257	0.1707465	7.43632	0.4381966	0.2097091	1.932956	0.01771966	0.2179296	0.148294	1.127171	5.302043	0.03331643	0.1537592	0.1325679	0.6452353	0.156566	0.05873607	0.4263854	0.08454526	0.1392461	0.08541782	0.2487644	0.1069051	0.8663891	0.5548864	0.04243686	0.2758174	0.3404316	0.3366669	0.05083961	0.08426751	0.03801511	0.1100494	0.3281521	0.2180459	0.1361491	0.1997699	0.02912146	0.1618755	0.6991963
CD27	0.3348499	2.090391	0.158173	0.2962612	0.4478436	0.4489992	0.2678396	1.828561	0.07337157	0.5648904	0.5304128	0.2591434	2.486149	2.038144	2.270087	1.170364	0.93968	1.119144	0.4402684	0.8046197	7.292568	1.665158	2.794698	5.511367	0.8513111	0.9860906	0.2466668	1.626008	0.4790133	0.9285635	0.877177	1.39152	2.496688	0.7733878	0.8838004	0.3861674	0.5754798	0.2537497	0.3241219	4.532851	0.3290231	1.750967	0.4594404	1.75067	0.902196	1.408155	3.740025	1.230777	0.522523
DERL3	0.174129	0.9494366	0.5077883	0.7650702	0.5988551	0.814035	0.9477475	3.159185	2.057632	1.703579	2.011808	0.5173823	0.8390011	0.8343063	0.8713164	1.155349	1.102961	0.6395367	0.9220584	0.5497748	1.225525	0.7340585	2.683083	5.069601	2.947354	2.206935	2.958108	0.5939597	0.3462352	1.81168	1.914203	1.097736	1.278279	0.08839076	0.5275961	0.2928555	0.9063352	3.09549	4.133493	0.5699245	0.6416211	2.580391	1.317253	1.703259	0.7044253	0.1935964	6.634946	0.5366712	1.336643
RASGRP2	0.1914214	0.1558904	0.107354	0.1438594	0.1186173	0.104058	0.3855077	0.347716	0.1757107	0.5797727	0.1367769	0.08508202	0.2916026	0.4819908	0.3370969	0.1270666	0.2700422	0.216971	0.1606502	0.1243167	1.309411	0.4707246	0.6476864	0.4362875	0.1824057	0.2487815	2.1206	0.1790492	0.1200151	0.2061386	0.1747028	0.3317063	0.2783636	0.1034059	0.1865375	0.1155995	0.2133929	0.4178454	0.2353666	0.3904561	0.07625289	0.3662061	0.192991	0.2183101	0.05120542	0.3983982	0.876811	0.2397663	0.3198803
ANPEP	235.0191	3.319073	11.49557	5.20675	1.151913	0.05879642	2.485075	4.305058	0.4601727	1.078439	2.497691	0.9470493	4.243369	1.749867	0.9662072	2.978852	5.40207	1.130733	14.84855	1.04379	0.2951255	7.849883	4.087288	0.6058805	3.003627	2.019773	7.670637	0.5720945	1.469038	2.105048	13.65983	4.0165	2.511912	0.4692685	1.183224	0.2515122	0.2998497	0.730659	7.512095	0.3715728	0.4166827	1.899655	1.654106	1.432828	0.1918705	0.4049692	15.41582	6.738168	6.064422
CLCA2	0.5075627	0.03569945	0.05314819	0.2079439	0.144462	0.2413913	0.0132628	4.390636	0.06903063	0.004218011	0.007028615	0.02709017	0.05705023	0.01739284	0.01318383	0.006613342	0.0353634	0.01012434	0.07638108	0.02180703	0	0.02295445	0.4877026	0.08545054	83.23777	0.003914556	0.0294696	0.04225987	0.02030059	0.7019664	0.08596666	2.206924	0.04232386	0.009328606	4.761393	0.1009223	0.01443819	0.0251302	0.01355314	0.2170076	0.01612275	0.1428616	1.702017	0.02508264	0.02309711	0.03441151	10.95025	28.40638	0.02164314
VEGFC	12.51232	1.85105	1.00058	0.9534925	1.163019	2.204973	1.133454	1.551661	1.204112	1.865072	3.512634	0.4278008	1.227727	0.9936341	1.685159	0.8784922	1.341374	0.6646028	1.244395	0.5498358	1.031305	2.334865	4.313723	1.03912	0.9452302	1.069081	0.9855022	1.10441	0.7467665	1.378184	2.922753	1.034686	4.466266	1.438487	0.5701139	0.3093727	1.689913	1.019359	1.422654	0.8706087	0.5751106	0.5391254	0.5019196	0.9630629	0.6973036	0.2770363	2.204346	1.018498	0.5801691
DENND3	1.942837	1.039397	0.7004112	0.315937	1.903787	0.1757039	0.4349258	0.6867818	0.3643571	0.3244723	1.258713	0.4296534	0.3351199	0.5397115	1.014172	0.4874524	0.6927306	0.4478468	1.221767	0.2310521	0.3456973	3.499903	1.530433	1.276095	0.4477127	0.3227238	2.568395	0.3315617	0.1891379	0.8596033	0.7640544	0.6139544	0.764006	0.5074711	0.3048956	0.3603374	0.6947183	0.3003702	0.6479786	0.2785607	0.5395828	0.4501504	0.318772	0.6499974	0.2813785	0.3664837	0.7841736	0.3874608	0.2899612
SH2D1A	0.2312514	0.4049842	0.1040345	0.02435734	0.1030954	0.0369148	0.04867718	0.5666529	0.02111304	0.1548096	0.09028758	0	0.3925987	0.3590733	0.5854869	0.1152935	0.09193522	0.4149353	0.1239939	0.1314881	0.1711377	0.5160159	0.7912178	2.459073	0.1294176	0.1436722	2.027989	0.7496613	0.1341132	0.1743824	0.05521516	0.5186353	0.6524163	0.02567842	0.09082788	0.2592838	0.02649556	0.04611649	0.04974278	1.754525	0.1183476	0.05734873	0.02478868	0.4551777	0.1165603	0.505189	0.2077628	0.4106231	0.06241302
CXCL10	2.194747	9.293294	17.89448	0.6765927	6.765637	0.781876	2.247939	51.33606	1.59814	0.903056	5.060762	0.7508769	8.615361	6.79912	114.0631	0.7837934	14.88314	56.26657	3.582796	17.25781	3.089986	3.115402	20.36143	11.01831	45.89319	3.531942	0.816829	17.4921	1.195221	2.296973	0.4765594	5.497788	19.69223	0.7846183	1.116426	15.5879	1.048783	0.2722154	1.424923	4.244431	1.183476	0.7680633	1.910794	18.34775	2.362111	17.28913	4.034061	16.2966	1.713994
KLRC1	0.3324918	0.05408206	0.01771343	0.007372804	0.03343532	0	0	0.1127145	0.006390778	0	0.003904207	0.0225718	0.007922469	0.01449188	0.1186369	0.005510301	0.02946513	0.02249519	0.01958199	0.01038276	0.02960128	0	0.2237917	0.03236283	0.05876079	0.01956988	0.6691062	0.1596247	0.02706344	0.005108168	0.03581413	0.04848142	0.07758224	0	0.0164958	0.02522684	0.01203004	0.006979578	0	0.06289142	0.005373455	0.007439605	0.00750337	0.05573094	0.01924474	0.009557334	0.007546611	0.08389769	0.005152366
RASGRP4	0.4891066	0.2685951	0.1751836	0.07133096	0.2113419	0.03243172	0.1710625	0.2876388	0.3709798	0.1541434	0.1913817	0.5787051	0.3014856	0.1402071	0.2777385	0.2274623	0.5796453	0.2103836	0.6851894	0.2009038	0.2816155	0.3207366	0.1861275	0.8558239	0.1516009	0.0967718	1.750028	0.2361946	0.1309177	0.78085	0.1108791	0.3752413	0.2320032	0.09525303	0.09043704	0.216948	0.193982	0.03151238	0.24036	0.9701662	0.9600358	0.2447226	0.1451883	0.2396399	0.1117142	0.6380155	0.7934026	0.3006295	0.186101
HLA-DPA1	15.91591	43.36532	9.348094	4.588824	11.65115	1.610152	5.014083	35.16409	4.850527	3.718272	11.51764	4.10812	98.77116	23.24995	39.17809	7.454087	22.25305	23.02876	14.9705	12.67101	25.18683	24.44073	147.1963	48.39689	9.941045	7.281216	25.55744	32.14933	6.399164	25.80138	6.656943	21.93702	19.21751	3.371074	15.08686	7.558498	2.772515	2.617587	10.9403	28.71806	3.442797	17.07591	7.769392	30.64094	27.67744	17.27794	25.54304	27.08466	5.615573
RAB37	0.08684716	0.08914694	0.07535017	0.07448654	0.03911287	0.04753187	0.06267723	0.2788221	0.03737988	0.04485024	0.1100272	0.02700475	0.1895678	0.2080559	0.3177506	0.1523597	0.1279513	0.3917351	0.08590179	0.08281243	0.4328472	0.2542451	0.2755716	1.600372	0.1071254	0.1005904	0.1011863	0.1472871	0.02878091	0.1059306	0.198052	1.255808	0.1875129	0.1859838	1.885833	0.06706938	0.1407283	0.248654	0.06004623	0.4626044	0.1457187	0.3125133	0.07580563	0.1605166	0.07163108	0.5666346	0.42134	0.173487	0.1068471
BIRC3	0.9503894	4.370803	4.136195	0.1402323	0.8519291	0.3087691	0.1506998	3.55609	0.1032062	0.3102679	26.43195	0.05062742	0.5515716	1.807254	2.450454	0.1166721	4.818316	1.370374	4.204159	0.2347432	0.2868229	1.026129	1.111695	1.154443	1.343582	0.3254028	0.3238363	2.186933	0.80855	0.7039406	0.3881513	4.280062	0.5796219	1.464435	0.2723145	0.205206	1.256319	0.1302483	0.2593665	0.8538973	0.1504138	0.1575221	1.085178	5.273406	0.2451771	0.6448137	0.8124803	0.7928581	1.261045
THEMIS	0.08765623	0.1997886	0.007393958	0	0.02930886	0.02448708	0.004612791	0.1687641	0.004001466	0.01320319	0.02933456	0.01766614	0.09424961	0.1088859	0.2668659	0.006900344	0.09224522	0.09507339	0.006130448	0.03575534	0.01390072	0.06586418	0.2212468	0.4174257	0.02627998	0.04084438	0.1037762	0.21459	0.01694527	0.07676122	0.02690922	0.1908075	0.14573	0.009733445	0.02065707	0.04738594	0.01506478	0.008740265	0.007070656	0.4889471	0.0571963	0.01863268	0.004698095	0.1657507	0.04819893	0.1346433	0.01890068	0.0466942	0.01613029
GALNT16	0.1194697	0.7996736	0.04129309	0.2670167	0.1369579	0.06419025	0.06440271	0.8200957	0.1676026	0.02633426	0.03217989	0.3269881	0.3324356	0.1447847	0.162426	0.1403826	0.333629	0.05197198	0.01345015	0.130961	0.4491532	0.1671964	0.1676884	0.07921553	0.0440298	0.2118108	0.325044	0.2521143	0.1943384	0.4057234	0.2361545	0.3598143	0.2360545	0.06794804	0.07004224	0.0210029	0.05408509	0.08019084	0.3441057	0.1767184	0.03086876	0.0631781	0.08995708	0.2621569	0.01201683	0.2661641	0.863287	0.04889501	0.5700962
BCL2L14	0.02462902	0.02854331	0.03116252	0	0.01058785	0	0.02332924	0.1112171	0.01686455	0.05564606	0.01648443	0.01786934	0.01672521	0.0497152	0.1716085	0.01744929	0.04406129	0.02374493	0.005167469	0.01643937	0.01952862	0.01514131	0.1585191	0.02391253	0.0398734	0.02409994	0.01295924	0.0495567	0.02856697	0.06739944	0	0.0731069	0.02233428	0.01230675	0.03482446	0.04438055	0.01269838	0.003683666	0	0.02766058	0.01417995	0.0471175	0.02376067	0.06127824	0.01015694	0.05548563	0.01991467	0.04919926	0.005438608
PSTPIP1	0.3451922	0.5649736	0.5526396	0.8993171	0.3149625	0.07422068	0.627258	0.6865446	0.1543627	0.2461778	0.2876216	0.228302	1.028556	0.6738206	0.6818955	0.2728462	0.5130173	0.6588101	0.7094745	0.2789983	0.7641442	2.477292	0.7645882	1.082642	0.4764817	0.133929	0.5597244	0.3288577	0.3431872	0.2498498	0.8564034	0.5771453	0.7325325	0.0422418	0.2490245	0.2945088	0.2978379	0.514183	0.381866	0.6804205	0.07462944	0.4582251	0.1585817	0.3365311	0.2730918	0.4097547	0.9478597	0.9006504	0.3049029
GTSF1L	0.5654352	0	0.01907818	0	0	0.01805215	0	0.03166923	0.02064948	0	0	0	0.05119717	0.04682526	0.02839497	0	0	0.01817127	0.04745408	0	0.07173435	0.1235966	0.07611597	0.1254825	0.05424692	0	0	0.04550907	0	0.03301039	0	0	0	0	0	0	0.03887073	0.02255198	0	0.2201451	0	0	0	0.0150062	0	0.01544053	0.02438414	0.03012056	0.033296
VCAM1	1.217616	3.01765	0.3476273	0.2729412	0.3758066	0.428608	0.4961736	4.459031	0.4418184	6.93169	0.7383411	1.009273	0.8445333	1.211949	2.812329	0.5751082	5.403618	0.9431396	0.4170504	1.180895	2.211483	1.019407	1.594437	5.814258	0.2321345	1.108537	0.6954415	2.043758	0.3108269	1.173359	0.8753734	1.785515	5.045827	0.714162	0.2611921	0.6676055	0.3058444	0.6786471	0.5943395	2.426419	0.3690903	0.5242825	2.131838	1.800086	0.4120136	2.623754	1.979191	1.351292	10.90209
ITGAD	0.05351829	0.0297715	0.02528043	0.01352879	0.07362289	0.03417262	0.3559839	0.05095723	0.02736255	0	0.04776038	0.02416067	0.266519	0.119664	0.09944033	0.1247044	0.1772205	0.006879623	0.06886991	0.03810386	0.1720042	0.05849194	0.1224741	0.4671575	0.01540337	0.007979979	1.565703	0.1579388	0.04138357	0.02811982	0.07886092	0.1101426	0.3321737	0.2519718	0.0100897	0.0668636	0.2428209	0.008538155	0.05525723	0.6154833	0.0558737	0.1365136	0.06425239	0.1846432	0.2177653	0.05553481	0.03231133	0.01140361	0.03466604
CYP2S1	3.077497	0.345237	0.160744	0.4498847	0.3138778	0.1048959	0.587858	0.9845118	0.2219783	0.0857809	0.2675537	0.1483267	0.483425	0.4013303	0.3506146	0.3517543	0.5532145	0.4857052	0.3814434	0.2729141	0.3820923	0.7810262	0.8016476	0.1215239	0.7171107	0.03674289	0.4264376	0.2512183	0.1587882	0.8823445	0.1546562	0.3640998	0.3840191	0.06567027	0.5884534	0.09472791	0.1468134	0.07862589	1.240324	0.1180801	0.20682	1.641243	0.3803692	0.3531469	0.06323175	0.1300948	2.12534	0.9801233	0.2321684
OLFML1	1.287067	2.089331	0.305995	0.4689284	0.2520377	0.2017995	0.3413022	2.166452	0.5218862	0.275963	1.4991	0.7576891	1.063764	1.291545	3.584762	0.419697	1.488447	0.5254913	0.3574938	0.8967973	1.429468	0.6232439	0.7861366	0.213459	0.3229791	0.5736853	1.556897	0.6856824	0.7490847	1.231381	6.603	1.772898	1.772182	0.4150198	0.3691535	0.1716737	0.3022776	0.487762	1.879831	0.7284038	0.2658171	0.4206019	1.384564	1.064846	0.2191133	0.4727876	3.638389	0.9076491	0.728229
P2RY6	0.3443665	0.8624158	0.3045024	1.240738	0.5672063	0.09856946	0.2349588	0.7282687	0.3512645	0.1764775	0.4530275	0.1033869	0.3816932	0.2310938	0.5993045	0.2467828	1.066357	0.6144	0.6876425	0.4262494	0.4218182	0.6618917	1.222862	0.8257145	0.4443036	0.4647846	0.3290722	0.5957423	0.2708761	0.4748772	0.1652566	0.4558737	0.8949666	0.2478932	0.3134202	0.1940064	0.6204066	0.634643	1.463603	0.4303196	0.1458509	0.3887194	0.3258606	0.3939315	0.1371188	0.5836801	1.367284	0.9172148	0.2866923
RGL4	0.08010831	0.03094664	0.05405822	0.02109419	0.03443802	0.05754482	0.0505871	0.2327503	0.07679505	0.1649059	0.05361722	0.03874785	0.1768013	0.4851107	0.1860578	0.03783701	0.1264532	0.1448113	0.1512693	0.1693238	0.1905563	0.1751061	0.1583866	0.2333336	0.1200853	0.07092196	0.3266719	0.120891	0.06194457	0.1110731	0.2705133	0.09511495	0.2744346	0.3157837	0.05191541	0.05774083	0.08260546	0.07188891	0.0904654	0.2968969	0.01537389	0.05108476	0.1416872	0.2205736	0.07708507	0.1558626	0.0690927	0.1013494	0.07960323
RHOH	0.3048512	0.2097726	0.02651833	0.1836261	0.106481	0.07071427	0.04511921	0.2040911	0.04957688	0.146364	0.09404956	0.01382386	0.10351	0.1804665	0.4126251	0.07649378	0.1523852	0.2227273	0.04797113	0.08478416	0.4713537	0.1288478	0.435222	0.5258979	0.08911173	0.1518146	0.1528869	0.164851	0.08011115	0.112624	0.04386798	0.2516745	0.1900577	0.006347066	0.1347024	0.1270326	0.03438248	0.05129483	0.09682454	0.3273961	0.01316366	0.1458019	0.01531787	0.2237531	0.05107369	0.1736476	0.3635849	0.1522437	0.1388425
TMEM150B	0.615553	0.5621883	0.4556823	0.2206332	0.3686278	0.035198	0.3597034	0.4399582	0.4227539	0.29891	0.4242936	0.07998954	0.5115982	0.1597745	0.4221535	0.7724136	1.129262	0.3277299	0.7093641	0.4497074	0.3380127	0.8283968	0.4823344	0.8155508	0.1057704	0.1849371	0.3673979	0.8799395	0.1705013	0.329863	0.1805049	0.4254284	1.021979	0.2448419	0.324764	0.3178611	0.3789499	0.08794349	0.4802226	0.5530566	0.5839656	0.5390044	0.08272542	0.5486065	0.2424859	1.317132	0.4873269	0.9249806	0.1704161
TNFAIP2	1.930863	3.635504	1.536327	5.300268	3.93911	0.4885639	2.217285	5.918175	1.995432	1.693163	1.21694	1.195814	6.966262	4.758132	5.131859	2.367926	5.709215	5.95576	3.574499	2.06377	10.30263	11.8974	3.781941	7.795664	7.129037	8.007247	11.52649	3.773057	1.139759	5.700183	3.808188	3.50388	9.353592	5.074836	2.097403	3.852651	7.112285	0.7414035	2.235532	5.946766	0.833128	2.558399	2.330748	4.198318	4.356972	3.899387	13.11769	4.000901	1.650218
CCR8	0.09552622	0.2324872	0.04834684	0	0	0	0.03016163	0.3210173	0.02616437	0.04316581	0.04795243	0	0.03243524	0.1038292	0.3148114	0.01127981	0.1910017	0.1957065	0.04008513	0	0.04544627	0.1174543	0.2772775	0.02649921	0.03436736	0.0267069	0	0.1826003	0	0.1359362	0.0293252	0.1275987	0.0721882	0	0	0	0.024626	0	0.06934929	0.02145689	0	0.03045835	0.01535971	0.1616183	0.01969738	0.303246	0.2471715	0.1144947	0.03164131
GRAP2	0.09407172	2.003657	0.1441189	0.3856251	0.7957001	0.1436735	1.207362	0.2969054	5.841218	3.195418	0.4594602	0.2385773	0.3763902	0.1958113	0.4673014	0.04082964	0.4602003	0.414255	2.524253	0.1855444	0.4064174	0.2584248	0.5005486	2.823981	3.150243	0.05686541	0.1043481	0.1534736	0.3627266	0.3228379	0.09678263	1.373536	1.103609	0.2744147	0.09346908	0.2015838	0.3565558	0.4928281	0.05414249	0.4020445	0.5410244	1.95208	2.426675	0.1983775	0.1593738	1.126822	1.835428	0.1950294	0.1706756
RASGEF1B	0.4786656	0.4154012	0.321379	0.05907455	0.1496546	0.1034232	0.1608034	0.6052422	0.2878134	0.2544093	0.2405511	0.06236427	0.3217715	0.1501501	1.103544	0.1172292	0.4450417	0.2983326	0.3584366	0.2567471	0.1533492	1.027804	0.367738	1.260768	0.7375414	0.2216877	0.3103769	0.2594304	0.2673183	0.7324909	0.1128052	1.419877	0.3078906	0.115967	0.09798994	1.184899	0.2459624	0.06749427	0.2215248	0.3620094	0.1529187	0.3371036	0.1741427	0.4426943	0.1090023	0.3023514	0.7276911	0.721166	0.1921809
CSF1R	9.984781	9.469783	3.674078	0.6371872	9.1592	0.210696	3.260659	5.844743	7.615273	3.077859	8.500868	1.737936	8.046161	3.172864	8.186348	3.249856	14.02887	5.481842	19.64669	3.121584	3.290853	6.616745	8.038687	14.96101	2.044528	0.8746962	19.87687	3.804188	1.906583	11.50226	1.999687	5.452387	6.597836	1.046296	0.915861	3.29453	6.981639	0.6616954	5.140015	9.193391	4.607365	4.414995	2.424889	5.555992	1.103765	15.91895	14.98103	7.065232	3.880753
GPR84	0.3543541	0.4785217	0.9824844	0.3797265	0.6005068	0.02213443	0.2529562	0.2459287	0.3038294	0.2134978	0.7115174	0.02980847	0.2929491	0.2583641	0.6092827	0.1819235	0.5058542	0.7278291	2.017089	0.2947982	0.05863748	0.03788663	0.6221912	0.4615766	0.4323424	0.06891765	0.3891198	0.1488011	0.2591162	0.2495976	0.03783711	0.3018317	0.0931415	0.01026466	0.1198146	0.2887277	0.1747566	0.1474765	1.521136	0.08305485	0.1490207	0.1866711	0.2279071	0.3618601	0.1270737	0.145147	1.235797	1.280308	0.217736
STAT4	0.2073706	0.1647963	0.1349389	0.02340215	0.08490211	0.2766439	0.06547558	0.5382092	0.2271929	1.01291	0.1412735	0.08597464	0.5180251	0.2805935	0.7670817	0.0664633	0.5985651	0.446265	0.1491733	0.1483025	0.3241549	0.3035388	0.4112501	0.6409942	0.1758557	0.149081	1.465242	0.2592946	0.06442691	0.4410188	0.08184835	0.3033747	0.5328066	0.04440856	0.1466069	0.3149536	0.09928043	0.0132924	0.0573505	0.542314	0.1330366	0.1464079	0.4191718	0.4304483	0.3176423	0.6673943	0.4215874	0.390575	0.2420424
CNR2	0.02096795	0.002777187	0	0	0.003433898	0.03442759	0.007566241	0.03019848	0.01640875	0.007218948	0.006014589	0.002897731	0.01220488	0.04465066	0.06994707	0.0198073	0.02269612	0.005775793	0.002513904	0.01332922	0.2166093	0.01473209	0.09375057	0.0465325	0.01293191	0.02679839	0.006304497	0.009643465	0.003474361	0.01311557	0.01471283	0.03556552	0.007243551	0.003991379	0.004235408	0	0	0.01433643	0.02899453	0.05113469	0	0.01910169	0.003853082	0.02146394	0	0.009815641	0.01550115	0.02393478	0.02381228
NUGGC	0.01987616	0.04422735	0.01609526	0.02009783	0.004557135	0.04568895	0.02008236	0.07347356	0.02613132	0.02874086	0.01596396	0.007691173	0.01619714	0.01975201	0.1616986	0.03755189	0.0133867	0.03449282	0.006672418	0.03184064	0.03025925	0.104272	0.06421504	0.5116711	0.01716198	0.07557397	0.02091679	0.05439095	0.004610834	0.07310396	0.01464408	0.02359955	0.0913229	0.01589091	0.01686246	0.005730572	0.04099149	0.04756479	0.03847872	0.0571461	0.0366193	0.02027992	0.005113436	0.08545458	0.01967251	0.04233568	0.08742936	0.03811669	0.04213513
HLA-DPB1	30.51729	40.48038	16.96909	17.82496	31.88164	2.430346	12.40591	62.77442	10.56409	9.736892	20.95388	11.82081	91.35802	44.38049	65.09364	24.50277	40.23743	29.33485	21.9866	15.92839	39.51721	25.01503	176.1476	68.48793	20.32729	22.27884	31.04098	26.00961	17.90111	49.86843	12.89969	36.36128	34.28731	9.181728	17.01453	10.42105	10.2802	5.964355	31.99574	39.85671	7.402025	31.4781	18.17689	31.52073	29.83997	23.78085	96.08438	54.47358	8.392448
SIGLEC7	1.039952	0.7070694	0.6705846	0.03894631	0.4327182	0.01475628	0.5156414	0.3818366	1.114041	0.3156055	0.3866942	0.2086593	0.05231234	0.239226	0.5106369	0.625817	1.361915	0.690695	1.700302	0.4113463	0.5863748	0.2525775	0.6533008	1.299253	0.09977132	0.1206059	0.8106663	0.7998058	0.4467521	0.6610965	0.09459278	0.2012211	0.9127867	0.1334406	0.02178446	0.4108817	0.1270957	0.04608639	0.7158286	14.35465	0.7734882	0.5305389	0.2080891	0.5826561	0.0762442	1.148555	0.6477969	0.5170474	0.4831017
LST1	1.545506	2.648319	0.9986981	1.351702	3.851954	0.151991	2.527045	1.994009	3.840025	2.036924	1.57934	0.2469588	4.825968	1.294161	2.167248	0.7625667	2.741674	2.288257	2.223539	0.8473807	2.372119	3.789244	4.486037	4.731312	1.628359	1.049355	2.374286	1.110626	1.192411	2.024075	0.7286174	1.523726	2.344189	0.3217776	0.7511916	0.7260743	3.002385	0.7677658	1.295635	1.729542	9.158708	1.407948	2.3519	1.351347	1.251963	2.453088	3.481234	3.539396	1.316367
TNFRSF17	0.04223062	0.1696668	0	0.1245463	0.08068738	0.08089559	0	0.1182639	0	0.06785036	0.1507485	0	0.0382376	0.0874309	0.7104457	0.05319067	0	0.05428625	0	0	0.4464683	0.0692329	0.2416069	2.546034	0.06077305	0.4565255	0.08888325	0.305904	0	0.2711989	0.03457121	0.03342777	0.2382856	0	0.1990414	0.06087836	0.1161254	0.05053014	0	0.151772	0	0.3770243	0.05432225	0.3026071	0.02322106	0.08072443	0.8195295	0.2249612	0.1865083
MMRN1	0.09711255	0.09268547	0.01156463	0.01805066	0.1211511	0.1012198	0	1.082228	0.04068061	0.07916081	0.3594025	0.03039409	0.6594772	0.1064404	0.5959723	0.07824627	0.1803469	0.01927605	0.03835369	0.2186108	0.1594386	0.1966667	0.2278126	0.03486258	0.09864866	0.156514	0.072139	0.04367825	0.02981645	0.8579256	0.1157414	1.855047	0.438595	0.1370137	0.02827038	0.04529232	0.02945287	0.05468138	0.0663538	0.05902396	0.3078434	0.05828546	0.1579847	0.1000595	0.01884657	0.07955657	0.716876	1.118314	0.4213214
MYMX	0.05600692	0.2596324	0.03779427	0.02359647	0	0	0	0.04705303	0.1431746	0	0.01249531	0.05418034	0.05071132	0.02319045	0.281255	0.03527115	0.07858534	0.01799882	0.2350187	0.06645951	0	0.03060593	0.1507873	0	0.02686606	0.02087763	0	0.01502573	0	0.1144399	0.1146222	0.2216622	0.04514545	0	0.1319859	0	0	0	0.0722834	0.01677353	0.01719761	0	0	0.08918273	0	0	0.1207637	0.1790083	0
C1orf162	4.144856	2.214004	1.047439	1.077953	1.694668	0.5118906	1.472069	2.57464	2.286102	0.8564025	2.41267	0.5390239	3.065681	1.320725	2.167117	1.938913	3.173559	4.566155	3.588314	1.59393	3.188222	2.181137	3.668065	3.659151	0.9327609	0.9728238	2.070239	1.597065	1.391494	2.633884	1.005363	2.045482	2.55734	0.9015586	0.4582411	1.319603	3.154245	0.5170334	3.004919	2.518448	1.120839	1.972398	1.279883	1.570798	1.012935	4.99784	2.927594	2.871246	0.9843252
PIK3CG	0.4193247	0.3838531	0.1101419	0.02012664	0.08214601	0.0381287	0.07709273	0.4080283	0.2878566	0.1023362	0.3250657	0.07702197	0.08290403	0.2538474	0.6897033	0.08022552	0.368662	0.2379578	0.4209649	0.2102132	0.1919166	0.09136875	0.4126371	0.6419781	0.04201163	0.09200593	2.013683	0.3353576	0.03693954	0.3672058	0.05540138	0.2237293	0.4043221	0.1167004	0.02251551	0.1798153	0.0656804	0.01270212	0.02568925	0.4935916	0.2713712	0.1116995	0.09217377	0.3359692	0.1006925	0.2674232	0.2849819	0.1611678	0.1476843
IKZF3	0.2893467	0.4942511	0.1719095	0.1649702	0.09734729	0.1144674	0.1012892	0.6354651	0.01550568	0.08716548	0.07683345	0.05020127	0.4613271	0.5117887	1.144268	1.492918	0.3031707	0.4851482	0.03695298	0.3078932	0.8179542	0.2320215	0.7747736	2.058985	0.1651989	0.1864092	0.1936195	0.7252213	0.1659813	0.1611186	0.0270338	0.5265275	0.8556119	0.02933552	0.3557607	0.2788312	0.1264814	0.1241846	0.08219637	1.191057	0.1042991	0.2627337	0.07686606	0.6222518	0.2749682	0.4199707	0.5554043	0.4322456	0.1861256
UNC5A	0.03612935	0.01674855	0.04022799	0.07763109	0.008283608	0.02768328	0.03650416	0.07284794	0.06333266	0.04353576	0.004836341	0.003495105	0.1030467	0.08527122	0.08708834	0.02047768	0.04562496	0.02089946	0.06670733	0.01607707	0.1466745	0.06515353	0.1969737	0.8378704	0.06239143	0.01616147	0.07604184	0.01744723	0	0.05694974	0.09316608	0.1544308	0.1659997	0.06739897	0.01021709	0.6822867	0.05215781	0.03026086	0.1189042	0.01298447	0.03661005	0.07833447	0.1580117	0.02301226	0.01191972	0.01479895	0.126203	0.1385711	0.02872124
AMPD3	0.7460059	2.403608	1.974576	0.134701	0.7170997	0.09985419	0.3686797	0.6656691	0.2995133	0.1870455	4.903148	0.2084344	0.3335391	0.4086612	0.7469302	0.5296281	0.7060672	0.4534257	2.059079	0.323715	0.3380093	0.2696683	0.6292061	0.9177513	1.166912	0.129544	1.009367	0.376663	0.1558588	0.6796578	0.6600134	0.3851107	0.4173844	0.09878737	0.3406881	0.3106024	0.2293448	0.5765976	0.1614645	0.3351324	0.5292801	0.9869081	1.394706	2.576866	0.1758005	0.5826738	1.828362	0.692356	0.9843104
KIR2DL4	0.01825748	0.6178468	0.08316273	0	0.04186009	0.008743355	0.04611721	0.3834658	0.0900121	0.04400041	0.02443979	0.05298611	0.3967484	0.03401894	0.2337973	0.241456	0.09222382	0.05280629	0.09193539	0.1299893	0.1042312	0.08979395	0.3502262	0.4051736	0.1182325	0.09187854	0.7397142	0.1028618	0.2223551	0	0	0.04335527	0.09933833	0.01216398	0.06453837	0.01315971	0.0376532	0.0109228	0.01767254	0.4921144	0.09250197	0.08149906	0.02348502	0.1817021	0.1656454	0.3440086	0.129912	0.1021199	0.01612655
CYSLTR1	0.2570729	0.1676262	0.05719003	0.03213542	0.1165861	0.02705716	0.05708567	0.2658146	0.1330856	0.0306368	0.1890783	0.05465689	0.1266144	0.09123824	0.2894034	0.02134883	0.3068002	0.1198371	0.1209138	0.0527972	0.1075178	0.1806195	0.2053533	0.2601737	0.0447189	0.1042533	0.2408033	0.1955368	0.02293664	0.2251207	0.06244041	0.2247299	0.297165	0.1204564	0.05991608	0.08144798	0.07573897	0.01690083	0.04375151	0.1852857	0.05725126	0.0468384	0.02907068	0.2451605	0.03728042	0.1596852	0.1681197	0.1399516	0.08234351
AGAP2	0.4865477	2.650211	0.1728464	0.2246996	0.7052566	0.09633805	0.2363438	0.4343104	0.279342	0.101473	0.4477698	0.579298	0.3621774	0.3835524	0.4880807	0.291679	0.3938611	0.3427909	0.9972785	0.2831246	0.6410032	0.3451355	0.5337338	1.313357	0.7102775	0.2851342	2.821039	0.3219388	0.312016	0.8214204	0.4452174	0.3971634	0.5402055	0.2057174	0.5788118	0.1517435	0.410055	0.3386651	0.4392603	0.4203356	0.2779709	0.3967871	0.2978842	0.4246254	0.1813576	0.5193164	0.6445959	0.5457784	0.5000092
P2RY10	0.2618627	0.3641766	0.02650629	0	0.02001298	0.1170436	0	0.4619966	0.009563127	0.03155437	0.07594906	0.00844408	0.1778271	0.3144409	0.6312093	0.08245586	0.1616687	0.2272164	0.05860477	0.07768354	0.1993284	0.1001695	0.4494452	0.7651556	0.07536802	0.1366599	0.05511452	0.3020897	0.0101244	0.1681644	0.03215525	0.3005533	0.358835	0.02326202	0.07405268	0.07549862	0.0180017	0.03133261	0.0168982	0.6352452	0.05628567	0.07792811	0.011228	0.2362872	0.1583875	0.2073724	0.2597323	0.1394934	0.1002297
MS4A1	0.06460569	0.02695445	0.01307905	0.04899465	0.02962512	0.4362417	0.008159489	0.1031265	0.003539064	0.03113986	0.004324118	0.09999787	0.03071095	1.015196	1.129038	0.02441181	0.8321723	0.04982926	0.01897709	0.06899676	1.258124	0.08473168	0.7305383	0.5806657	0.06972934	0.5563169	0.01699704	0.2885884	0.04496131	0.04243177	0.2141967	0.1112269	0.109361	0.012913	0.2146722	0.2514606	0.01332392	0.08116767	0.02501433	0.5630495	0.002975694	0.135956	0.02077596	0.3369156	0.01065729	0.142901	0.0334331	0.1342195	0.636277
TMEM132D	0	0.3764048	0	0	0	0	0	0.005591444	0.5225681	0.00267327	0.002969707	0	0.003013084	0	0.06183131	0.02933959	2.196419	0.002138851	0.001861862	8.045651	2.403583	0.7528566	0.1119905	1.659156	0.03831084	0	0	0.00178555	0	0	0.002724176	0.002634074	0.2601909	0	0	0	0	0.02389034	1.365753	0	1.955763	0.03112385	0	0	0	0	0.02870138	0.003545343	0.001959555
PARVG	0.6727172	0.6523624	0.8189667	0.2596784	0.6565544	0.09577691	0.3559219	0.7591595	0.4242853	0.2431867	0.4806784	0.1459852	0.7309319	0.5217128	0.7505181	0.6183046	0.949016	0.7923059	0.9704622	0.3430389	0.9434056	0.9299732	1.248228	1.190291	0.3532223	0.2277244	1.389088	0.3994925	0.2783695	0.8836552	0.3527493	0.6066082	0.7144597	0.1623195	0.2133763	0.2123006	0.6674396	0.6308874	1.038343	0.6942626	0.2194065	0.7513107	0.5823451	0.4212431	0.1979478	0.771545	1.079666	0.7786943	0.3581263
NMU	0.09684889	0.04489643	0.196065	0.6324581	0.07401722	0.07730023	0.4892681	0.2576576	0.01768443	7.235563	0.05401821	0.1093054	0.1753831	1.203049	0.01215887	0.01524799	0.3533197	0	0.05418688	0.1149238	0	0.1323118	0.3422291	0.8955376	8.013939	0.01805112	0.3397315	0.4806847	0.0374447	0.1837578	3.429003	0.2299831	0.09758363	0	0.4792918	0.02326906	0.03328929	0.5021573	0.1249947	0.02900531	49.33638	0.04117345	0.6851846	0.1156631	0.02662682	0	1.482681	3.301831	14.14346
RGS16	97.17063	4.05816	7.095441	2.868619	1.15223	0.6397096	3.472453	1.585321	54.8813	24.3401	19.57843	3.75128	0.8895166	1.345189	3.814865	0.9617166	6.092472	2.775779	2.829908	0.998392	1.933261	5.092123	1.361745	5.856971	1.297109	9.731764	10.09956	1.043815	0.9176034	6.643902	1.043105	7.206515	3.583092	1.252885	0.8985486	0.5702214	2.300212	1.520748	3.5401	0.6991391	5.937616	1.116493	2.98615	3.051229	1.03759	0.2549883	3.682889	2.020758	1.328822
FOLR2	13.72624	3.65814	9.686422	1.306455	17.8888	0.4258063	2.877603	7.217888	18.84965	6.040144	0.8034064	4.537298	25.69205	2.650786	3.206516	5.176079	14.34426	1.532302	23.3193	5.638146	9.898429	17.58317	2.042257	30.38756	2.143251	1.503942	12.42143	11.61113	6.445724	15.59216	4.626609	15.26825	9.648788	3.361829	1.712965	8.796149	13.36332	1.183581	3.485683	14.65936	10.24864	2.38143	4.274706	11.26477	2.493444	27.50655	14.01959	9.928828	9.198668
CORO1A	4.558867	5.87428	2.976095	3.405827	2.729774	0.9036081	1.81994	5.369107	2.576967	1.985574	2.318203	1.0877	4.445225	3.905094	7.349989	3.024634	4.645889	6.086647	4.669321	2.467141	17.61326	2.976811	10.05675	9.020091	2.840891	3.100116	7.731839	3.372757	2.806911	5.633266	1.317184	4.818266	3.953429	0.5855094	2.681669	2.42197	3.131763	1.128849	5.635635	5.553272	1.366124	4.425659	1.541892	3.462454	1.854749	4.097336	9.726848	8.111618	2.517092
CD48	1.36998	1.176577	0.3405986	0.1518924	0.6392294	0.3913413	1.341695	1.902112	0.6899034	0.5966128	0.328168	0.1348551	3.264328	1.253942	1.893742	0.4495456	1.420455	1.279093	0.6938866	0.5219224	1.957577	4.334282	2.824533	2.810932	1.888494	0.8869806	0.3541032	1.210957	1.304674	0.8545244	0.3069383	1.780718	1.394903	0.1793463	0.489372	0.4712092	5.174889	0.3105891	0.3443176	2.111943	0.8723346	0.8215197	2.195068	1.006547	0.4361219	2.354893	1.237566	1.46725	2.704639
PAX5	0.01180388	0.04064876	0.06315445	0.02131343	0.01353176	0.05491273	0	0.01841688	0.009237286	0.01422364	0.003385905	0.003262547	0	0.1068281	0.2553128	0.05256661	0.008517832	0.0130059	0.3141741	0.0315154	0.8065151	0	0.08342133	0.2357587	0.03154668	0.1225747	0.01597099	0.06243092	0.01369121	0.09598408	0.006211927	0.01401509	0.008155495	0.008987767	0.03576476	0.04132484	0.006955333	0.03026503	1.256827	0.08787369	0.004660103	0.08602617	0	0.05638779	0.002781651	0.03039136	0.0174527	0.00808443	0.1489455
CFHR1	0.00716338	0.006641484	0.0290037	0	0	0.01372193	0	0.01203632	0.007848119	0.008631851	0.004794516	0.006929757	0	0.02669488	0.005395949	0	0	0	0.01803557	0	0.072703	1.362263	0.01446446	0.05563991	0.08246914	0.9693132	0	0.04612359	0.06646988	0.006273026	0.008796225	0.02551587	0	0.009545156	0.151931	0	0.02954671	0	0.9291395	0.01930827	0	0.01827224	0.009214425	0.03992317	0	0	0.06487268	0.01144773	0.01898191
SLC29A4	0.7935326	1.037037	4.756331	2.916509	0.06830448	0.04669141	2.072822	0.1296934	0.7032231	12.13042	0.2555895	0.7755127	0.08460177	0.09756271	0.9853582	0.09466035	0.3306102	0.07833252	1.611514	0.1108745	6.555712	1.807077	1.014438	9.349052	0.7639004	0.9389007	6.885834	0.1046294	0.2356	3.405734	0.3824488	0.3151334	1.941849	0.09743746	0.256572	2.393278	0.3407126	0.878192	1.4366	0.2408998	1.052827	2.462808	1.341245	0.1164394	0.7014112	0.6522967	0.5676204	2.198681	0.404282
MNDA	3.798814	2.26063	0.8820069	0.2801666	0.8324242	0.09517051	0.8591598	2.722723	0.9713982	0.5157814	1.678001	0.05175946	1.193834	2.08883	2.780921	0.4909868	3.359025	3.021337	1.96934	0.7754847	0.1939394	0.8520904	3.534365	1.645371	1.176953	0.5385091	1.68917	1.697915	0.5053398	2.41634	0.6570041	1.406678	1.330815	0.6925731	0.2701898	0.4407447	0.3783242	0.1006022	0.5179023	1.1606	0.2182734	0.4289317	0.3146241	1.825669	0.3026069	2.548513	1.631629	2.919382	0.6616348
IL15	0.1221393	0.08353821	0.1378192	0.03289997	0.09411064	0.02301304	0.02781701	0.3095203	0.0526483	0.02895294	0.8040878	0.0213068	0.4242331	0.2636453	0.5022496	0.02080594	0.5158198	0.1100333	2.807971	0.07840701	0.02794233	0.2002352	0.7600945	0.4132461	0.1728862	0.04702249	2.87621	0.09024615	0.07664016	0.09468438	0.05654988	0.4207944	0.1137855	0.1147252	0.02831149	0.06350145	0.08258794	0.0431242	0.03101013	0.1709044	0.01106686	0.03064436	0.1442327	0.2678205	0.1387237	0.07381399	0.1372926	0.111994	0.06190049
TIMD4	0.2935051	0.0281505	0.2561139	0	0.03480714	0.0193872	0.01278233	0.0850283	0.04435323	0.04878245	0.08128785	0	0.1649504	0.0880044	0.1067322	0.01912128	0.119288	0.1853937	0.1868663	0.153124	0.3338377	0.04977645	0.4598163	0.6962733	0.05825875	0.04527291	0.0213015	0.05702048	0.09391275	0.106355	0.03728355	0.0240336	0.08566023	0.01348599	0.0143105	0.1604892	0	0	0.07837287	0.1273063	0.05593922	0.02581615	0.01301871	0.05640593	0	0.3648136	0.05237493	0.04852218	0.06257722
RTP5	0.006039119	0.01119827	0	0	0.01384628	0.005784169	0	0.02536819	0	0	0	0	0.04101078	0.03750873	0.01364724	0.005704832	0	0.04657869	0.005068324	0.005374652	0.06895416	0.06930375	0.01829149	0.1072171	0	0	0.0063553	0.01944235	0.02101415	0	0	0.01434085	0.05111345	0	0	0.008705808	0	0.007225979	0.03507382	0.04340779	0.01112631	0	0	0.004808202	0.03984827	0.009894738	0.01562606	0.00965106	0.02133704
APOBEC3H	0.05032117	0.4782134	0.318351	0.1272059	0.6778256	0.0120492	1.032753	0.3382101	0.02756566	0.09095529	0.2778634	0.3285901	0.3929823	0.7344754	0.6254384	0.05941963	0.2330046	0.6306926	0.3695298	0.2351185	0.2074811	0.742469	0.4064386	0.7956755	0.09051994	0.1547548	0.4633629	0.2025051	0.2918352	1.057599	0.3244056	0.1941803	0.3042176	0.4023157	0.1067282	0.3445718	0.2594489	2.13748	0.1217724	0.791212	7.706548	0.3850754	0.7929341	0.3305322	0.2490278	0.5359136	0.3092361	0.18094	0.07778383
SLFN12L	0.07523857	0.03942786	0.1622498	0.02067328	0.03375084	0.02193199	0.02478884	0.1758889	0.02508756	0.01182551	0.03503155	0	0.1599446	0.09346074	0.975793	0.01545083	0.1211759	0.09776829	0.005490772	0.3901164	0.07055145	0.06971739	0.0990805	0.18512	0.04707564	0.04389901	0.1411429	0.1342759	0.07588564	0.03437581	0.0120507	0.1048691	0.07910542	0.01307673	0.01387622	0.08016726	0.02023928	0.007828269	0.01899862	0.3203637	0.003013424	0.01668847	0.02945513	0.1380377	0.08633931	0.2304686	0.04655338	0.05227741	0.0231155
[truncated: 292 more rows]
[truncated: 357 more columns]
