# Supplementary material for: HLA-DRB1: A new potential prognostic factor and therapeutic target of cutaneous melanoma and an indicator of tumor microenvironment remodeling
Source: PLoS One. 2022 Sep 21;17(9):e0274897. doi: 10.1371/journal.pone.0274897 (PMC9491554; doi:10.1371/journal.pone.0274897)
Supplement: S5 File — (ZIP) [file pone.0274897.s007.zip › Step 5.Differentiation analysis/output files/Stromal.all.xls]

gene	conMean	treatMean	logFC	pValue	fdr
LIMS1	7.30712539802956	9.65127811182266	0.40141604436567	0.0109749774220868	0.0217664001025302
QRSL1	3.13647444679803	3.43129421527094	0.129609025741983	0.296974822338196	0.358520330402441
SIAH1	2.59528997487685	1.97119672660099	-0.39682397625845	0.000250528957731173	0.000781978346665142
KRT18	11.6182131408867	8.64395047305419	-0.426625490872757	0.757520749464036	0.785216666193452
ALDH16A1	9.75556105566502	10.7061188147783	0.134138816952261	0.019389786141494	0.0357129272841104
FAT4	0.212501889394089	0.476584985270936	1.16525783180266	7.57435614758715e-13	7.09907180650488e-12
RPA3	7.72634422660099	6.62322558128079	-0.222251958418952	0.433471886063146	0.490519965998102
BAG1	7.22248458128079	6.94465869950739	-0.0565914252836559	0.464371822203179	0.51992106234686
CAMK4	0.518147306773399	0.722804000246305	0.480242183148193	1.92623665638174e-05	7.63385332260325e-05
CAMTA2	10.1440885665025	10.6193905517241	0.0660617254550893	0.0596021266660569	0.0930502806348046
ZCCHC2	1.82816567192118	1.82077198669951	-0.00584654965336162	0.744685190570896	0.773204807660675
SPATA2	8.11779771921182	6.93599625123153	-0.226985272329177	0.00411576817011597	0.00934199909052455
LYRM2	4.80291233103448	4.38975770492611	-0.129768163263032	0.313328437135757	0.374615105840813
ARMCX1	15.7032760625616	13.4316879369458	-0.225424952556786	0.0173011791899744	0.032328881969537
PLEKHJ1	10.4586190541872	9.4527	-0.145893997965097	0.0415827918685222	0.0685191557166551
UQCRC2	28.1119269359606	24.7800917487685	-0.18200081774615	0.000203878334645834	0.00065005584511696
BTG1	32.3290764236453	37.3003490098522	0.206356836301168	0.0041378360739908	0.00938271874642709
HMGB1	26.7295104137931	25.5386504137931	-0.0657511249134028	0.463855576878651	0.51951367459709
HOXC8	2.48449443958621	2.6487403570936	0.0923541173114577	0.0875189810812838	0.128901214494596
GNG5	99.7891287192118	85.6857497536946	-0.219827361053594	0.134790085150621	0.185463867541017
CD3G	0.582245778689655	2.95702448413793	2.34444600903337	3.97220967933274e-25	1.13324316730252e-23
USP36	10.6940981280788	8.80412174384236	-0.280563819809037	3.0622804086994e-06	1.40939311283948e-05
NOP9	8.76944174384236	8.53220069458128	-0.0395671035199818	0.580711887724059	0.624983664501065
IRGQ	4.58838367980296	4.39999900985222	-0.0604828351979139	0.040329361971095	0.0668739824201053
STAP1	0.266297859448276	2.00446802261576	2.91210666522538	2.07483644982647e-16	2.56756303686784e-15
NUP85	8.89723031527094	8.03285766995074	-0.147442984367692	0.00183761381827901	0.0045972371381161
FCMR	10.6366314640394	17.6240164403941	0.728501412745835	0.0257686099362546	0.0456075968462951
WIPF2	7.74379460591133	7.3329761182266	-0.0786418466402057	0.220331161001544	0.280363538544187
AIFM3	0.463821776847291	0.288114653152709	-0.686927521358608	0.141076879921644	0.192888050079352
SMAGP	1.4656426464532	1.87329648768473	0.354045865909983	8.29191855658172e-10	5.92956965684871e-09
RBFA	6.84972639408867	5.68923608374384	-0.26781141296006	7.53857346255588e-05	0.00026279020017606
PACS1	11.7244634433498	14.7906987832512	0.335168312887168	9.60833450450471e-08	5.57095483154467e-07
TFF2	1.70208755669951	0.900251728817734	-0.918904882239493	0.0824609390782406	0.122626401224877
OGG1	2.36135480147783	2.50674354876847	0.0861995818553138	0.118816167052507	0.167040831968561
DNAJC24	1.36862194334975	1.22245450985222	-0.162943203238464	0.0528470545719093	0.0840143720211153
CORO6	0.318832244955665	0.353133357783251	0.147415564781196	0.325246884641835	0.386695113243907
CAPN11	0.174052724729064	0.245546231034483	0.496470279248657	1.30191592244012e-07	7.40994467208511e-07
MCIDAS	0.586050436068966	0.312836476896552	-0.905616088276738	8.28189001743293e-07	4.1953987432293e-06
DESI2	13.0405046305419	11.360142817734	-0.199018726588306	0.000601805428223827	0.00171260864455099
CPNE1	48.7944363448276	42.7725429458128	-0.190031675751321	0.237003691719444	0.297881967186918
TRIM37	6.50724077832512	5.63431671625616	-0.207805273967482	0.00626056746117389	0.0134048294030505
SMG9	6.0822202364532	6.46235606896552	0.0874621866338763	0.0250469773795026	0.0445559131912701
BTG3	14.5904760502463	12.9461533881773	-0.172503453127558	0.0520239561985891	0.0828894369295665
FLT4	0.644292026108374	1.73741477330049	1.43115556508895	1.06680743576301e-23	2.63075099484632e-22
CD28	0.505846048344828	1.78515021768473	1.81927519997908	3.18576769813249e-22	6.79879719865927e-21
GID8	18.5034325960591	17.4628076650246	-0.0835073981233956	0.0838210099375792	0.124327508431452
TYW3	6.34041905615764	5.24708139162562	-0.273063026358403	8.68088947670388e-05	0.000298189646835796
DDIAS	1.59411049862069	1.37005310655172	-0.218519819184493	0.0523313526371508	0.0833110735364027
PMVK	42.3651191970443	39.7575973596059	-0.0916463539353511	0.120829020239849	0.169364307638074
NCK2	44.1267394876847	37.2373331477833	-0.244903396829683	0.165120992063341	0.220392969439932
DNASE1L3	0.31481662629064	1.76817116489163	2.48967429872796	6.23119261554838e-16	7.43436340317001e-15
ZNF200	1.48092612315271	1.44896079211823	-0.031481115665805	0.620125354050337	0.660830620706763
FBN2	0.638393809901478	1.26508556359606	0.986716396522137	2.51757953551669e-05	9.73135831231324e-05
ARHGEF12	5.28202814926108	5.66541382463054	0.10108935013622	0.237339283646168	0.29822130388674
TBC1D9	4.03545376256158	5.60711388965517	0.474527468573142	2.91215090865896e-05	0.000110837292607821
ZNF691	5.91569850738916	5.33165685221675	-0.149964596666265	0.00206574075699603	0.00508492900778969
RAB27B	0.254837302344828	0.315149827596059	0.306461402935234	1.06020290814245e-05	4.42684933797874e-05
AC011005.1	0.270665393990148	0.264216955024631	-0.034787394599715	0.284995636026125	0.346667156229441
PKMYT1	6.85161991970443	5.27341144630542	-0.377708558728734	5.49059687788526e-07	2.87098426471324e-06
ZNF440	2.06871263778325	1.61579365995074	-0.356490281360077	6.3008247918671e-06	2.74431005067683e-05
SART3	9.59290319704433	9.23803159113301	-0.0543820189222459	0.272607461555081	0.334462254001497
HASPIN	1.56469444039409	1.3765716320197	-0.184801264834334	0.0758226884893012	0.1141777830089
ZNF786	3.06523324729064	2.80940342610837	-0.125733051024283	0.0584664701267311	0.0916445118526703
CACNA2D4	0.753481457931034	1.02756574211823	0.447586783556796	1.41052082274233e-13	1.4040344861122e-12
CENPA	5.41715665172414	4.34459778522167	-0.318313189638595	4.99441126918021e-05	0.000180899831282365
MAGEC2	27.4571993284286	24.1193055819064	-0.186996104885865	0.789611963029804	0.813780104280338
PPFIA4	1.06209632172414	0.660973286600985	-0.684250739225503	1.54716564069752e-07	8.71486899718797e-07
PCYT2	9.80386980788177	8.39763502955665	-0.223368237399318	0.000119591768035379	0.000399332257761622
DEK	31.3534636305419	28.2196919458128	-0.151922587817957	0.150686037061123	0.203940600178894
GRAMD1B	0.999026936891626	1.4259017873399	0.51327913263862	9.62234306723593e-07	4.82248777684294e-06
GSTA3	0.497846939704433	0.240064615221675	-1.05227949135747	0.0291455630535493	0.0506889913487738
NEK4	3.11243351724138	2.84752558226601	-0.128334217784826	0.125977912214717	0.175320011110531
PNOC	0.216410674157635	1.09813461723153	2.34321135613524	1.23938506799095e-16	1.56350547383835e-15
ITGA6	20.2592927226601	26.2856710246305	0.375692755996214	0.0224321168266092	0.040469212483724
BDH2	6.92853185960591	6.5201247044335	-0.0876501230741709	0.385013427310082	0.444876131861345
PRDX2	52.2450733788177	50.9007748916256	-0.0376073804889225	0.66864815830619	0.704936601068536
GLT8D1	15.7897563546798	16.2068524433498	0.0376150204055503	0.29580104369236	0.357388042246187
TRMT12	11.9749230591133	9.29770964926108	-0.365069107530613	2.90849431778423e-07	1.57455883333162e-06
PIGF	2.61208376453202	2.36396574285714	-0.143992033083183	0.0202394099254029	0.0370476286111033
PHLPP1	10.5313197339901	8.88819906748768	-0.244723205250936	7.03469970504419e-05	0.000246739197216275
LRRC8E	0.114765950650246	0.10079152079803	-0.187320403773073	0.940659780937061	0.94803290191255
ADAM10	9.50021397536946	8.17129043399015	-0.2173960769745	0.0680741952767003	0.104283060097547
CTH	4.01582202256158	2.84501213891626	-0.497260523680021	1.00664096557992e-07	5.81430023194128e-07
SCARA5	0.505655728793103	1.68032584612315	1.73251364710116	4.49622546383546e-15	5.01349359364875e-14
KDM6A	3.21502910098522	3.38729193990148	0.0753005372467912	0.169806048154762	0.225916593042584
NBAS	6.8006086453202	6.81349470935961	0.0027310893348953	0.646625620525635	0.685108661883932
TRIM56	6.618256391133	7.91100919704433	0.257410566435185	0.000239987319609781	0.000752519447578428
AKT1	19.2816264876847	17.8194658078818	-0.113772665817637	0.0786559343480621	0.117703388204161
THRA	10.4701556157635	8.55693239901478	-0.291117286661994	5.33003232708861e-05	0.000191883977942205
EMILIN1	44.4373904349754	71.9372488719212	0.694964889281455	9.96843073234096e-11	7.79469552161317e-10
C1QL4	1.45135534635468	0.88227070820197	-0.718107495932287	9.74498619415495e-07	4.87857476981245e-06
MARCHF3	1.37441210812808	1.94801325960591	0.503188846169726	3.82062171347871e-07	2.03284503732771e-06
EPGN	0.299807568246305	0.292990545059113	-0.033182693717281	0.679523451987617	0.71496499612338
GPSM3	31.9873442068966	44.1479078965517	0.464843856637056	2.58722505382653e-07	1.41297509247226e-06
WDR90	2.95293700985222	2.20662878325123	-0.420306633832635	2.5726296427867e-08	1.59034226829929e-07
SWSAP1	2.64123296157635	2.37945067783251	-0.150583005386028	0.0926531462754405	0.135337505972385
ABAT	0.666676404137931	0.949177402610837	0.509691087894754	1.33537479845016e-07	7.58455065658677e-07
ADAP2	2.18624727044335	5.84763068817734	1.41939561667543	1.43825885247843e-33	1.5945964204267e-31
MPDZ	3.8453134	3.52949336945813	-0.123640074210816	0.15555082627974	0.209195918932625
ANKLE2	4.60473537438424	4.27231994581281	-0.108098557961835	0.0474019796772173	0.0764452219557962
MATR3	0.445195787857143	0.36095986273399	-0.302601518714525	0.00135879521757264	0.00351344148313198
LPAR2	3.38354999408867	3.52260119310345	0.0581034457243186	0.0400825695306989	0.0665213582439018
VAV3	3.04482460285714	3.5396460862069	0.217245994659463	6.96063854127033e-06	3.00862845601596e-05
ZNF384	6.32145269162562	5.60129709359606	-0.174495181732039	3.73066110715011e-05	0.000138548544439559
ZNF324	2.17315319211823	1.91154446995074	-0.185051114771032	0.000449010517030443	0.00131964578033279
DCBLD2	14.39347308867	14.052728279803	-0.0345644997568715	0.282336531992949	0.344384909372795
MSRA	5.30398897783251	5.72228531034483	0.109513654119825	0.0975122951697016	0.141255063652987
KCNMA1	0.540676773221675	0.908561753497537	0.748818194050744	5.495870985528e-22	1.13384557684789e-20
VANGL1	5.39527821921182	4.35204373891626	-0.310004301290458	0.00810809545791611	0.0167378289069939
SERTAD1	7.80064463546798	9.4025965270936	0.269465860648472	8.35142873865847e-05	0.00028839816082321
LAMA1	6.05648156610837	4.01319358506897	-0.593729172891164	0.00243297987473084	0.0058764694565541
ARHGEF39	1.04013404285714	0.827412682758621	-0.330090484749902	0.00207161613783489	0.00509755129405529
ATP7B	1.53567509064039	1.28395145615764	-0.258282353326566	0.0250469773795026	0.0445559131912701
OTULINL	0.933604436344828	2.51967687679803	1.43235541282772	2.57009692285528e-26	8.44540041854879e-25
TPSD1	0.333710115320197	0.356348537935961	0.0946935874197679	0.00035499751745845	0.00106820413627116
ANO8	2.7166554679803	2.67976518817734	-0.0197250200408932	0.981779367274162	0.984450384670423
ASAP2	4.98911787635468	4.54450666896552	-0.134661065372971	0.113512658022141	0.160661351058426
FADS1	7.56660113152709	7.13822094384236	-0.0840808396969481	0.259161850417378	0.320910755846889
ATP6AP1	70.9445354679803	67.0269769950739	-0.081949696520681	0.284614730444087	0.346389208305758
DCLK2	2.5745191635468	2.84688990591133	0.145083693741433	0.354334602728825	0.415983210865443
RPP14	2.52878776206897	2.19626922068966	-0.203391046467104	0.0027733862709786	0.006603923271754
TUBB8B	0.13953511329064	0.108968388591133	-0.356718540387404	0.0098788970682486	0.0198729192092796
FITM2	8.00073799014778	6.72140657142857	-0.251369907031707	0.00140335942352897	0.0036129153216282
ACSS2	11.0071959359606	11.6434625960591	0.0810731668772111	0.545319630289014	0.593781842722076
CLDN4	0.881897673541872	1.42032817455665	0.687541135877613	0.170728473207037	0.227033075487505
FAM209B	0.16977944	0.196604235123153	0.211632638065592	0.0715545549995432	0.108832195686903
ARPC1B	140.030775418719	147.946522512315	0.0793318544202553	0.207246148165059	0.266122007770895
PLEKHS1	0.302559489931034	0.745237838256158	1.30048209042691	0.000588814363539956	0.00168019700263536
MAGEH1	16.5257439014778	17.7369911724138	0.102046082070864	0.0489350583149482	0.0786386271789947
ITGA10	10.8623050422167	15.802444917734	0.540817502480853	0.103466302383267	0.148570071138319
AC008750.8	0.426650054926108	0.466070482019704	0.127494910771945	0.0143325081446155	0.0274049934896413
TRIM52	1.4624180579803	1.39373316660099	-0.0694014096770135	0.513209665820946	0.564907596480768
MAT1A	4.06757842417734	3.13465107996552	-0.375865297126902	0.198690789001413	0.257121492656317
TBC1D1	6.12799160738916	7.89285471921182	0.365132872911474	4.69730005120548e-10	3.44763621088747e-09
CCDC121	1.25204676940887	1.10944782083744	-0.174446637429582	0.156043787650063	0.209776136847783
CEP131	9.54233586206897	7.9892584773399	-0.256280860132052	3.56958063987525e-05	0.000133328872051435
RMI1	2.78798206896552	2.54898477389163	-0.12929852688713	0.140392702297934	0.192068146191505
WNT10A	0.27626687279803	0.828216209768473	1.58394486052987	5.53856593665264e-15	6.13561524598961e-14
STK40	13.6587308916256	14.9618977832512	0.13146973876242	0.0272659622565219	0.0478540446965494
SCG5	0.477394389310345	0.876952866896552	0.877317694109633	5.01814233756048e-09	3.33004413904196e-08
MSX1	3.50657112206897	3.65513295827586	0.0598628964888388	0.138355478000764	0.189661605699278
TEPSIN	3.13754472610837	2.91961248226601	-0.103859130915011	0.00658974319224148	0.0139953788993299
PAPPA	0.197025844985222	0.376050532349754	0.932541650726263	5.16941908742594e-11	4.14922708035477e-10
CIP2A	3.00102300344828	2.58727537098522	-0.214020765247602	0.0659306386607404	0.101501029511912
CALML6	0.165214622980296	0.136539294399015	-0.275025182375013	0.26515319730277	0.327230239965419
DEFB1	4.46615077438424	5.31098343113301	0.249947072168557	0.0819107316289204	0.121931737498481
EIF2D	10.3292699374384	8.63578705418719	-0.258338715377775	6.02986402107506e-06	2.63808969058071e-05
OPA1	10.3460969359606	8.81949301970443	-0.230318982492729	0.000495379240672535	0.00144101678862017
IFNGR2	40.90906	48.2870586699507	0.239216199037412	0.00115835918729063	0.00304365014201972
LSM8	5.95822467487685	5.24098407389163	-0.185044801301924	0.00508686087674745	0.0112103299573699
SAMD13	1.3212458453202	0.877799307241379	-0.589935898299557	0.0247741217736933	0.0441338600428289
IGSF3	43.9422707	35.020661279803	-0.327403096593827	6.68087010771055e-05	0.000235601307625676
CATSPERE	0.286621982512315	0.21130389773399	-0.439829881914426	0.000527624218112132	0.00152311842980422
LCOR	1.14230308522167	1.08569518635468	-0.0733263720872275	0.191551024057887	0.249849958400517
ATRAID	52.8469662068966	51.9907086699507	-0.0235668326891796	0.80360661422023	0.826080461188096
EHBP1	11.0802388768473	10.3024389551724	-0.105003069248631	0.595281076180725	0.638295961304965
ZC3H8	1.808104891133	1.5102100044335	-0.259729193745652	0.00358791023367577	0.00828731908140862
TRMT44	1.52103710837438	1.36690085369458	-0.154146747769102	0.00224881592768646	0.00549097633050318
CYLD	2.785583291133	4.62985072610837	0.732986225052135	1.65203928256903e-11	1.38639136593193e-10
PUS1	4.85620377339901	4.23081194236453	-0.198894400461955	0.000574263610130804	0.00164280110160557
PDPK1	3.09442895566502	2.89308227044335	-0.0970658500964454	0.0276817030358697	0.048477640208059
BLACAT1	0.399941075857143	0.236359615758621	-0.758803901734371	0.0504580004930762	0.0806771899078532
TFEC	0.288141082768473	1.14262494487685	1.98750465334969	5.47867145178473e-24	1.38101002935283e-22
MT2A	271.488120660099	295.247703384236	0.121036765223934	0.263471307328514	0.325449113952803
TMTC4	3.18562427931034	2.90488279704434	-0.133096165185814	0.031010534607862	0.0534898381542391
PAFAH1B3	33.5877217418719	27.3610184679803	-0.295812007634963	0.000162152043748099	0.000528379311969612
PTPRD	0.117173327300493	0.372826150748768	1.66985885709409	1.31092715760593e-07	7.44898961250854e-07
KLF14	1.1714241767931	0.816677471428571	-0.520425239667944	0.00195511922989568	0.00484498654153869
TIAM2	1.08299566738916	1.3219425637931	0.287632024165181	0.00118974517251353	0.00311770847762625
MRE11	3.32688106502463	2.91841071576355	-0.18898735935392	0.0943062705186528	0.137487129683864
RGS20	13.6467764004926	10.194401143399	-0.420783173774727	0.000125503280551984	0.000417436155338392
ASS1	3.10966136453202	4.43400675270936	0.511853484832465	6.9561412586122e-15	7.62547414338381e-14
KCNJ4	0.209400291640394	0.0647399632660099	-1.69353499950794	0.013999302020246	0.0268819709025698
RPS16	356.622222167488	278.156221674877	-0.35850122877175	8.2373056339429e-07	4.17591587100667e-06
BICD2	9.58619846305419	8.8538886453202	-0.114647579494819	0.304481012990783	0.366026760768275
PPP1R15A	39.7631919211823	34.541665320197	-0.20309593173832	0.00735071020778683	0.0153815613171074
DCBLD1	1.19082355300493	1.65307702413793	0.473194286031602	1.0545591100554e-07	6.080770648552e-07
COQ10B	11.7703638817734	11.8945652463054	0.0151436192309538	0.773659324609859	0.799756838212905
CRY2	4.01532596157635	4.68208068965517	0.22163268811156	2.16601479625718e-05	8.46844718364655e-05
LOXL1	3.11378731871921	6.83718049211823	1.13473110372313	8.79245548306857e-31	5.68259314799081e-29
KIAA0825	0.112510680714286	0.134068432477833	0.252907618788871	0.0114350568924701	0.0225542190978616
ALG5	15.6629100640394	14.395397773399	-0.121744626653473	0.0488380363513918	0.0785289826345867
TMEM14A	28.3706560591133	23.178827226601	-0.291591940188781	0.000107050700488467	0.00036090244809919
KLHDC1	0.737597946108374	0.739952023719212	0.00459709524281793	0.366326279640045	0.427631525034351
SUGP1	6.62008281280788	6.32456642857143	-0.0658826829531871	0.0333223005769788	0.0568660008720135
CPE	7.24899683842365	11.1679772650246	0.62351464484779	8.62032463131936e-17	1.09864828969441e-15
SELE	0.298415626413793	1.25320915515271	2.07023222544957	9.9277993016993e-22	1.97070814764094e-20
RSPH9	1.0893127970936	0.979388701477833	-0.153464826757895	0.885661693231065	0.899915692615456
EWSR1	25.1357509852217	24.3275542807882	-0.0471495040568026	0.306877333130893	0.368161009228995
SLC35B1	10.7736818965517	10.6208317586207	-0.0206146203195496	0.554916629445791	0.602068428335767
NEK9	9.91278370935961	9.44955304334975	-0.069044159565951	0.549261343733575	0.59740604119435
SFRP5	1.65628971210345	1.93653338698522	0.225521328680372	0.291855433637727	0.353309591523984
GJA3	3.21910115279803	2.38948302572906	-0.429959391790696	0.00305454962325625	0.00718807785640063
GFPT2	3.92342215320197	6.83020223743842	0.799815721152218	3.3023007258236e-10	2.46758767112638e-09
MXD3	2.05307153743842	1.8431201364532	-0.155633787368656	0.112935074853542	0.159993311425073
CERS5	8.58947642857143	7.832255591133	-0.133142349199203	0.0125557818653562	0.0244255630952728
ACBD7	0.265630745226601	0.204222572118227	-0.379279808124868	0.0096658916194378	0.019513510586865
FAM216B	0.0638478346206897	0.20462530391133	1.68027496208465	0.0269956585648366	0.0474468096209146
ZNRF1	2.15495659950739	2.36896945270936	0.136600781540963	0.00555895862400357	0.0120982315281737
KCNE4	1.8277754953202	3.60156888128079	0.978536620783946	5.45270472068698e-19	8.41159890000094e-18
PRH1	7.41520484004926	0.137298717374384	-5.75509649350792	0.50452788179869	0.556744775428548
GTF2A2	13.0941790985222	12.0749521921182	-0.116908139886782	0.00597704583749573	0.0128847572061222
PEX1	3.37861989753695	3.0008252320197	-0.171074754277697	0.124104969239232	0.173226147954494
WBP11	30.7882952610837	25.3649952807882	-0.279543095938545	1.17289787084594e-08	7.5234281583848e-08
CPEB1	2.37804648199507	1.94885701024631	-0.287148672322094	0.00191824469586453	0.00476573199444427
TNFRSF25	0.623725478522168	1.55226886699507	1.31539536919597	5.80501849616658e-15	6.41515698802461e-14
CTTN	48.5118670147783	37.5662389704434	-0.36890101926741	6.65709904643251e-05	0.000234884501154463
SPIN3	1.59479639788177	1.31171641566502	-0.281916399253082	0.0037464772513969	0.0086170872452858
UNC5C	0.289401872655172	0.798096904073892	1.46348967031567	5.64451625883204e-11	4.51461983704941e-10
MOV10	9.66388155172414	10.3814669753695	0.10333564414811	0.0426956207371435	0.0700903069691135
TOR1A	10.0928305862069	10.3765466748768	0.0399955507868288	0.155304789290664	0.208906235111145
PABPC4L	0.241420723162562	0.254539889029557	0.0763422392249693	0.11341487431303	0.160572948609509
RAB3A	7.04734721921182	4.54978573743842	-0.631281690441563	1.12366253326257e-11	9.56515977908968e-11
CLIC3	1.64300095738916	4.39528988463054	1.41962499829667	1.34965245302595e-16	1.69012299157661e-15
RAC1	113.929994137931	109.981595714286	-0.0508854888832344	0.500754644482598	0.553207314226279
MYRF	1.18990009507389	0.78273317364532	-0.60424795352817	0.0642074040761623	0.0991390816787393
ZCCHC8	2.50619789802956	2.31478767389163	-0.114620472358932	0.402368179055791	0.461139159406994
ZNF683	0.279523559408867	1.1713533731133	2.06713458314346	2.63633709241026e-24	6.91379402484591e-23
ANKS6	3.36486417931034	2.79272287916256	-0.268875849870059	3.64927710971602e-05	0.000135710913403865
SHFL	8.43931339901478	9.23109189162562	0.129375676161866	0.034749869135947	0.058889519747348
CSRNP1	5.54416848374384	8.60263354187192	0.633807281903048	1.6720589024955e-14	1.78558083424676e-13
ARHGAP35	10.361467320197	10.3512928029557	-0.0014173607632153	0.844423088569989	0.862641220977522
MAP3K8	1.53113587965517	1.9967099320197	0.383022443862114	9.18087451942803e-16	1.08491842132964e-14
RPS5	207.634667832512	157.564273251232	-0.398106894675721	9.66384958056358e-07	4.83973252773212e-06
H2BC6	0.311374736157635	0.223102177783251	-0.480947297670588	0.00197592786532242	0.00488855738378118
MAGI2	1.28623834428571	1.25856582182266	-0.0313773335935531	0.436956221035061	0.493930038648469
H2BC8	0.922932631330049	1.14456809738916	0.310506051691043	0.00765029657378989	0.0159172510415099
BHLHE22	0.669591707724138	1.29950464931034	0.956608228766184	1.14346127096886e-22	2.5562920249512e-21
MAGT1	20.472740817734	21.8732269655172	0.0954618192649246	0.121845403919433	0.17059607528227
LRRTM4	1.00674232475862	1.34864229781773	0.421813277655575	0.104391588439936	0.149725293600695
RUNDC3B	0.121226248339901	0.17353729246798	0.517543615384063	6.93299605870934e-06	2.99764189871425e-05
SATB1	2.16732147369458	2.84701028211823	0.393534542589566	0.000285753267979547	0.000880437712480136
PDK4	8.2346375829064	9.43802644482759	0.196780057365463	3.37946149820935e-06	1.5454633283394e-05
AFAP1	5.67049610935961	6.99574743004926	0.303003242587187	0.00132330851935466	0.00342753243655071
CCN4	1.05879357832512	2.332564408867	1.13949556871853	9.82992736415026e-26	3.01916034830894e-24
SNX25	6.39649989261084	4.74174101133005	-0.431865824669298	5.485959344373e-05	0.000197133142501224
PARPBP	1.46735068029557	1.28937851068966	-0.186537855839934	0.0300352380740486	0.0520114973480382
NPR2	6.1973480053202	6.144369	-0.0123861238586254	0.767191710295852	0.794094372167327
SYMPK	12.5906962216749	12.0224056847291	-0.0666324529010365	0.138806214539199	0.19016479281405
MCUR1	10.6648290541872	8.39724928078818	-0.344872119770821	1.79296694684386e-08	1.13040639177576e-07
TTC23L	0.30980029782266	0.244281537517241	-0.342793700345507	0.0293997876194092	0.0510407261318757
TFDP2	3.55253783743842	3.17801603349754	-0.160723612148138	0.241052965037854	0.301913968058524
UNC45A	19.8153965270936	17.8458660295566	-0.151031922827308	0.000787333515546977	0.00216731270720915
ERLIN2	7.10330704926108	6.64063314679803	-0.0971700480126403	0.145703734429111	0.198358972387919
DAPK1	8.84443357931034	7.32091113546798	-0.272746539349725	0.0188693850017188	0.0348816325428276
FOXO3B	0.665138711970443	0.651136863694581	-0.0306944220910037	0.318224928376056	0.379537637595266
ESYT2	24.35716391133	24.9662093054187	0.0356306300338245	0.616548596758403	0.657687203848118
FAM20C	11.7590511133005	18.8457213487685	0.680465369602225	1.06008425095005e-10	8.27023394176535e-10
SEC11A	23.6101314581281	21.6879971083744	-0.12250924839039	0.0300352380740486	0.0520114973480382
TOX2	1.582227668867	3.33042854793103	1.07375062413104	6.66824222494528e-21	1.22224219383842e-19
AGL	3.05435780197044	2.63953581724138	-0.210584833354783	0.0386285124095601	0.0644612119100797
QRICH1	14.5414004926108	14.1325015270936	-0.0411493700487977	0.286140420718658	0.347780473916251
METRN	26.3905833300493	24.3453151724138	-0.116379062205752	0.0924891214718762	0.135112388806853
POLR2E	40.6156120689655	37.0534516847291	-0.132426443766784	0.00204239177703405	0.0050338146870438
TSTD2	1.864321208867	1.64180891871921	-0.183364217784218	0.129789778372778	0.179799188101338
SPTA1	0.174953348103448	0.387510054926108	1.1472634713635	0.00541608714052907	0.0118157371881514
GTF2IRD1	5.32540211330049	4.21191906108374	-0.338412752353111	2.70298955925492e-05	0.000103745197353108
PENK	0.0476140478423645	0.230890739605911	2.27775112379012	3.1291568272057e-08	1.92304243589924e-07
SGO1	1.76546649605911	1.48638498802956	-0.248241606585638	0.00880273469526984	0.0179704929699693
SLC33A1	4.33096029458128	4.05769622955665	-0.0940260811454676	0.449531144214751	0.505546446780188
GGT1	1.68185603600985	1.92868014802956	0.197559688277965	7.42785216625898e-08	4.36046577663684e-07
BCDIN3D	1.20455384187192	1.22344006551724	0.0224445462271373	0.505609188389049	0.557621714683499
LOXL4	42.9822072753202	58.0427999681773	0.433377544559005	0.00689922108454679	0.01456193746014
PRDX3	30.3608108719212	27.3076358719212	-0.152905902750328	0.0141675165464911	0.0271466099683152
UHMK1	16.8819463497537	14.4264777699507	-0.22676213624593	0.0162951796310479	0.0306930061641713
SOCS7	4.54257195763547	3.63976865763547	-0.319662611807656	1.06674784508981e-06	5.30921181149261e-06
USP30	3.48776167487685	3.22585687142857	-0.112619032755419	0.0872058729323879	0.128509454201316
HIRIP3	7.72844698522167	7.04148463546798	-0.134298896243647	0.0691025805508855	0.105573817048222
C9orf16	30.0689946256158	32.7519060295567	0.123302236790034	0.363639820302423	0.425114121685739
MRPS12	21.0929625418719	18.058847546798	-0.224055910346682	0.000131689454015465	0.000436733726753136
ACCS	3.02415905862069	2.75617330246305	-0.133867416952078	0.165636697534268	0.220973160269498
CDK5R1	14.6183438364532	11.6066402896552	-0.332829448924603	0.0052629134947212	0.0115275218964846
GLRX	1.73960874743842	3.02154174039409	0.796522003582245	1.41952824856119e-13	1.41196985599044e-12
SLC39A4	6.03459901330049	4.69399144857143	-0.362442696457537	0.00190730935649035	0.00474201963435896
SBF2	2.44622822364532	2.28295183990148	-0.0996585825648968	0.258448382108945	0.32023083652732
GJB4	0.0773779016995074	0.215028810246305	1.47453645760772	0.969455951678432	0.973955415724089
PKN1	56.0716093694581	55.145002137931	-0.0240403402414104	0.698457963093987	0.731894209521492
PLEKHM1	3.57280108472906	3.85038468965517	0.107946997529918	0.0272070127653777	0.0477567297054261
NIPSNAP3B	0.522740462891626	0.608465971921182	0.219081747489277	0.163070252019116	0.217954427794245
RXRB	18.4399131133005	15.2030820246305	-0.278468036218229	0.000102676154556971	0.000347529093991912
ARNT	10.9979575862069	10.157893364532	-0.114634393914566	0.162815265888687	0.217677625580787
FAM216A	3.0793974862069	2.52030639605911	-0.289048967141079	0.0254889583966067	0.045194763444874
SLITRK4	0.0703223612561576	0.13869115262069	0.979820339619382	5.52832608453747e-20	9.25028009998006e-19
LONP1	35.4922519211823	29.4490046995074	-0.269285238270874	8.75144431722805e-07	4.41358898498665e-06
TARS2	15.4450359852217	12.5791690640394	-0.296106606318409	7.92228487894801e-07	4.03120145127664e-06
TMEM39B	6.10547326108374	6.7806945270936	0.151329923097213	0.000192591294198305	0.000616228878222028
FGD4	3.56168901133005	2.97526112955665	-0.259545258202175	0.00831322264912304	0.0171198153527772
ZDHHC4	15.7935637044335	14.0543855270936	-0.168316362812279	0.0535761665513722	0.0850050242304901
TCF3	15.1128056847291	14.7734194334975	-0.0327677321888684	0.863001226025161	0.879577557496646
ZNF385A	9.80999727586207	17.1007211576355	0.801732525614892	8.27584795715902e-15	9.03584776555465e-14
PCP2	0.473974641674877	0.394914284137931	-0.26327032358418	0.697183309716069	0.73086328189779
CAPS2	0.383236438374384	0.393961965320197	0.0398216128010125	0.398576579823414	0.457447300038032
DNAJC22	2.37692827674877	1.75471522137931	-0.437861461245139	0.0017150585658918	0.00432235329201007
PI15	7.7617747279803	8.06219138905419	0.0547854698419048	0.529140735552532	0.579264045173788
PEBP4	0.249377888630542	0.376590447807882	0.594662853882123	0.00101351211443432	0.00270633732221281
GPAA1	70.8351502463054	65.4814138965517	-0.113379967541744	0.290750596477453	0.35215968417826
RNF113A	13.2666668078818	12.3179470837438	-0.107044109735992	0.0292114221452118	0.050758940340756
KRBOX1	0.251988751064039	0.276237960334975	0.132552254529613	1.71520911050934e-07	9.62168105307111e-07
CAPN5	10.077292164532	10.1981365640394	0.0171975332962235	0.0376064529504918	0.0630333331963934
SNX18	8.60459985714286	8.80164715024631	0.0326654329550631	0.314141056608065	0.375356312009479
SLC45A2	50.5239688557635	40.0801506867586	-0.334080040375646	0.00166143917221378	0.00419652639219843
MDM1	1.49234017487685	1.58402032137931	0.0860144123712303	0.789896342542972	0.814011669557811
STIL	2.02038992413793	1.72746805463054	-0.225974720369612	0.00750068598289568	0.0156641431468221
LHPP	2.61432106847291	3.32846434581281	0.348420382894294	1.00047996459186e-05	4.19672263215601e-05
PDZK1IP1	3.04531407634975	4.48960388287192	0.559997134643239	0.365069867531203	0.426529967745289
TBC1D30	0.229522842463054	0.302370586847291	0.39768006797394	8.91173648172277e-11	7.00053861758372e-10
UPRT	3.85353563596059	4.14922243793103	0.106658269018998	0.022531966083241	0.0406171079282429
TESPA1	0.293829866103448	1.61865544280788	2.4617429671169	3.77763444261654e-27	1.38856067099627e-25
CA8	2.92904305605419	1.9458599592069	-0.590021515426941	0.00077772907292182	0.00214527008168302
LZTS3	2.72451005566502	2.1506481591133	-0.34122529303346	0.0230880707207676	0.041482479633611
LAMTOR2	37.6422996256158	35.1776372906404	-0.0976961798898008	0.232671492183428	0.293329124425017
MOCOS	4.80585719935961	3.27952212876847	-0.551308171287258	0.0680741952767003	0.104283060097547
TUBB	442.140969458128	369.604519704433	-0.258524023973063	0.000287630887385073	0.00088582258610439
SLC44A5	0.258274717669951	0.378878274123153	0.552827988322836	0.397090959332009	0.456108292845125
NOTCH3	7.05801662167488	13.8085923881773	0.968231529738362	1.42580286735346e-15	1.66043327942777e-14
NRROS	12.8153731448276	15.3735388128079	0.262573809006366	0.0158484680944554	0.0299425823502478
FKRP	4.09632679802956	3.86214047832512	-0.0849301750543587	0.115454752716148	0.163004085597899
EHBP1L1	11.0514695270936	13.8903855566502	0.329848425634118	1.37916120203169e-07	7.81047396682149e-07
FUT11	4.18578110837438	4.44569403448276	0.0869117921996221	0.0211686610992943	0.0385468167088965
PAXIP1	2.50078277536946	2.20580075418719	-0.181077265741719	0.00607024084779308	0.0130608826824478
ITGA3	42.1199731650246	42.1022025039409	-0.000608809848372083	0.780791877847067	0.806030192142351
EZH2	6.73792223152709	5.97653420246305	-0.172994670341878	0.0576822517205558	0.0906027259517645
MLXIP	11.575111364532	10.9793990147783	-0.0762269868331664	0.213716408138682	0.273426274302205
BTN3A3	6.10641877635468	9.73945909753695	0.673515118735983	2.4075298731159e-11	1.99826444794166e-10
TUBA4A	4.25290053940887	11.1233568339901	1.38707321299006	6.95632527317504e-17	8.93252427027194e-16
RECK	1.98466785665025	2.49852255615764	0.332177656614316	0.000120005155893695	0.00040061451919763
ETFRF1	5.06260927093596	4.76699905862069	-0.0867998017235112	0.239359886082133	0.300317487027514
ZNF592	7.33281496551724	7.91925190147783	0.110997016170963	0.0381538961801556	0.0637706437319257
SMAP1	2.34255888128079	2.59441431428571	0.147323577643491	0.00985967178138717	0.0198400979906709
ZNF239	1.50616421694581	1.23943608939901	-0.281195193648139	0.381322105925097	0.441546196696998
PTGER2	0.23952525682266	0.96530113817734	2.01080129052373	8.77258226714564e-34	1.03130779635401e-31
KDM3B	12.1221229261084	11.8636214729064	-0.0310979053521945	0.526928481399354	0.577352056953478
ZNF274	3.06092347980296	2.50828137586207	-0.287267782361569	0.00110115280318753	0.00291467794585954
KLF7	2.3282269729064	2.6501496137931	0.186842099343682	0.00657292181181431	0.0139640029206593
MEOX2	2.42782243551724	8.05245608760099	1.72976597762181	5.19996451494396e-18	7.32561116635235e-17
OR2B6	0.172172630246305	0.1104830891133	-0.640030257060555	0.000312626395525321	0.000954182219288004
ASB8	6.93301015763547	6.99318700985222	0.0124682116134265	0.376282147377776	0.436971782661222
UBL4B	0.0979816490098522	0.123290897300493	0.331482810764996	0.000567833349399849	0.00162713666437607
ELAVL1	14.686354453202	13.6968050147783	-0.100636922586249	0.00210122364197216	0.00516295257758096
DPP4	1.1561690629064	1.62563012926108	0.491646672283097	3.51240104577663e-17	4.61450992883005e-16
PI16	0.844857060394089	4.77336851552217	2.49822853962933	4.34994877522407e-18	6.1663463043379e-17
DDA1	11.4354274581281	10.8832817487685	-0.0713966419488656	0.102039989693374	0.14689320589555
CREG1	28.6382730492611	36.085500729064	0.33347477645821	0.000381439741995024	0.0011394728941043
LRRFIP1	10.4905592147783	10.0875583418719	-0.0565145675360985	0.493252519255993	0.546735317003493
PPP1R13L	1.66824461034483	2.5832371955665	0.630849276425767	1.82848397950478e-08	1.15226599022674e-07
PRIM2	3.70501637438424	3.2312077773399	-0.197406394915343	0.0112164581545557	0.0221872410579745
PGM3	4.38991437142857	4.84332044630542	0.141803659256112	0.125559811364361	0.174934526724131
EIF2A	22.3551089261084	19.0896806748768	-0.227811605409246	0.000273825882162954	0.000847133292889338
MEST	5.05459066231527	7.31584524152709	0.533430294238016	2.7952802719257e-05	0.000106866378099946
MORN2	10.0068837142857	8.55953916748769	-0.225387737055899	0.000675085205671154	0.00189699916541058
TMEM35B	3.29556069009852	4.20316562413793	0.350952367473448	3.74439152156779e-05	0.0001389827631454
TOP3B	0.122462919448276	0.0943303878226601	-0.376550477457394	1.82873426587214e-06	8.75340441688255e-06
CBY3	0.213845028571429	0.175830220394089	-0.282382616588887	0.0839364206022247	0.124485151468465
ACKR3	2.78237199408867	6.40739828719212	1.20342335554831	2.59105218678648e-24	6.80812691160062e-23
RFTN2	2.53083971014778	2.98225730004926	0.236788596558266	0.0112707570637941	0.0222752629099942
ZGPAT	3.18187574827586	3.06986988078818	-0.0516999928080388	0.602922391914158	0.645575742661226
RETREG2	32.877089408867	29.4817188669951	-0.157261943595719	0.00085232713899018	0.00232463703888182
PECR	3.08877050162562	2.69131742783251	-0.198720121538761	0.0668064458137535	0.102582986326107
TNFSF18	0.0773403012315271	0.255659747862069	1.72493274585469	4.1367605299857e-15	4.62780995466899e-14
ZFYVE21	4.47388197536946	3.83647049753695	-0.221747536818704	0.00421592181178806	0.00952809508573977
PPP1R12A	4.31526359655172	4.66171916699507	0.111413407038441	0.214965186637298	0.274817685401034
CDK6	8.02751262610837	7.59986349753695	-0.0789795228083254	0.130648897650489	0.180677316424269
SDAD1	11.9824452118227	10.5062780364532	-0.189670674075787	0.004071952467486	0.00926413343328438
COA1	3.71982572906404	3.52561528374384	-0.077359977871325	0.78014269120819	0.805420991748511
CYP21A2	0.0594779275369458	2.05229437023153	5.10873948943815	0.000383389522656965	0.00114504663172865
INTS14	11.8618108078818	10.9702649162562	-0.112725901366342	0.00429534183763319	0.0096899216939295
HSD17B11	25.8829122512315	23.5576091330049	-0.135806826109676	0.0903779470156302	0.132496674204703
TRIQK	5.69640031921182	4.65616011083744	-0.290909867559968	0.000495379240672535	0.00144101678862017
SLAMF8	3.88836511527094	13.8763781753695	1.83539546563379	9.36460183232831e-32	7.29743286785492e-30
MFSD4B	0.81688886453202	0.746639061083744	-0.129728830571564	0.301701048870062	0.363293351297222
ARMC7	6.86265410837438	6.7422891182266	-0.025528148460717	0.525272394483727	0.575861374995947
ENOSF1	3.39834968226601	2.72887394581281	-0.316528556016886	0.000210805034773188	0.00066979223187371
FBH1	9.27939081773399	9.47944220689655	0.0307720729398153	0.295020252353431	0.356539452440955
ZDHHC21	1.28875927566502	1.29618503433498	0.00828887077854679	0.755591038786921	0.783335497991822
NDUFB1	17.9446163152709	15.7815730295567	-0.185310063083405	0.0198777930088783	0.0364885534071979
IMPDH2	96.2260854679803	69.9351134975369	-0.460411044646358	1.96784763886395e-08	1.23723090139178e-07
MTTP	0.135705475935961	0.228733590783251	0.753189311978175	0.158525735536151	0.212819005267424
LDAH	4.90158239901478	4.3468464226601	-0.173278450875022	0.0158852783247633	0.029995505471448
SEMA3B	16.3195743142365	25.2845171425123	0.631650801621011	0.0847334297683816	0.125408050982355
ANP32B	91.1416333004926	83.68718408867	-0.123103520151739	0.0211686668866265	0.0385468167088965
PYROXD1	1.44277574472906	1.47659048660099	0.0334226941150627	0.854365587028788	0.871622915411953
RASGRF2	0.395535684285714	0.66365231	0.746619748935362	6.3710085969983e-14	6.5031021135678e-13
SRSF7	26.502066591133	25.140098591133	-0.0761145557018255	0.123485506160756	0.172520422857723
B4GALNT3	3.99144310059113	4.68721873586207	0.231821676736338	0.289208351444097	0.350696628903001
SNX4	13.3647114581281	11.6055873743842	-0.203609149107651	0.00192373392893999	0.00477675884722408
CD93	4.14799050689655	10.5613901428571	1.34831524440184	3.80649377690572e-35	6.40853773279794e-33
CYTH2	7.51301649753695	6.71693574384236	-0.161589042487961	0.0022871690827718	0.00557464249897391
SEMA7A	13.7321269704433	21.2982155497537	0.633177458751899	0.00393245954062901	0.00899630108296558
FXYD6	2.49433029950739	3.57524516945813	0.519389657231308	1.40874294069831e-08	8.96454852183988e-08
PANK2	5.99231333497537	5.75788324630542	-0.0575745281530629	0.407137971336372	0.465471203480391
ZNF211	2.79177185418719	3.0265582729064	0.11649708057265	0.203613287453038	0.262173014918051
ZNF772	1.43728425926108	1.2776877420197	-0.169810124646065	0.0440997279636758	0.0720311402851416
PARD6A	2.71412466748768	2.7677765364532	0.0282404786102417	0.485811015495981	0.540111268410133
MRFAP1	110.838355221675	102.805654926108	-0.108537583741356	0.0683301043443201	0.104639824025097
IFI44L	3.2328588270936	4.33096100492611	0.42187667369544	3.00380605692299e-08	1.84934100217873e-07
ZNF276	3.83593044236453	3.26310521477833	-0.233331053846447	0.00653939484912035	0.0139122819902425
HBEGF	6.48513449704433	7.98306002955665	0.299805364387701	0.00163284654066977	0.00413042631703091
WNT5A	0.886624831285714	1.72753116522167	0.962316064469215	1.43750237927571e-07	8.11727534003431e-07
STAB2	0.0658479503399015	0.191521371650246	1.54029495053354	0.0583538545044592	0.0914890928287804
ADPGK	10.0255257044335	10.9529376453202	0.127639972739424	0.000622778759124705	0.0017678671811373
KCNIP1	0.537720852482759	0.770067045497537	0.518126639267927	3.72460238428557e-05	0.000138398917478208
LCP2	4.35396162216749	9.32329075320197	1.09851056810412	5.49442830619489e-19	8.45683056564105e-18
SLC7A8	25.3973734625616	20.6160269630542	-0.300912975371043	0.00118621944036059	0.00310966445755428
ZNF254	1.04858330280788	0.972136763546798	-0.109210281763775	0.420671582382995	0.478337227462428
PSTPIP2	1.12468994926108	2.31619599600985	1.04223000009757	1.73959398884769e-13	1.70913856094495e-12
KIF13B	5.9313614320197	6.85325607339901	0.208426308432976	0.0407435701017449	0.0673969026537476
TLR2	2.49644304275862	5.32574283546798	1.09310877527007	8.53901771921797e-19	1.28104053506024e-17
SND1	81.1785749261084	76.0407291625616	-0.0943266478231477	0.02599423790222	0.0459481755209616
ISCA1	8.92245958128079	7.92528628078818	-0.17097841100585	0.0151985928943895	0.028846654321613
PDPN	1.34061043655172	8.38080910955665	2.64419946267186	2.16878276973664e-33	2.32879453786603e-31
NDUFS3	23.4237687832512	22.019276182266	-0.0892061725127213	0.0290864229087349	0.0506126769435266
SNAPC2	19.5975921674877	17.9836958669951	-0.123986867789054	0.0120847379734582	0.0236543091350724
ARFGEF3	0.902678337325123	0.621006665684729	-0.539603231741478	0.0263931979989619	0.0465619716832915
ZC3H12D	0.150453321221675	0.669129174630542	2.15296879422316	2.51254450560451e-26	8.27622449829196e-25
FLT3LG	0.450981254876847	0.982132953349754	1.12285086951503	3.66766024239516e-18	5.25376919385954e-17
CERS4	11.7664974189163	11.0658385069458	-0.0885721567995938	0.41774949561177	0.475490349024097
AHCY	87.4460393596059	60.7162402463054	-0.526310585522967	7.61945679736971e-12	6.61825046788094e-11
SOWAHD	0.556318558916256	1.350080411133	1.27906219697066	1.64591845966901e-19	2.64063412170662e-18
TM9SF1	2.39334187389163	2.27806877931034	-0.0712151860818901	0.153103734945265	0.206658975893158
ANKRD30B	0.474547059788177	0.356747457935961	-0.411648013663442	0.000706784250160166	0.00197387196793655
TPGS2	6.99862989655172	6.12894013793103	-0.191434903177854	0.00303780920111024	0.007151148640694
SHROOM4	1.70852349704434	2.09012188669951	0.290836987325066	0.00561702304272408	0.0122031771919115
LRRC6	0.903855195714286	0.80998982817734	-0.15818786994022	0.181953705471447	0.239300094658513
PHYKPL	2.4448697729064	3.04353122906404	0.315988547675821	3.10194786788418e-05	0.00011740567048109
MAP4K1	2.43255668719212	7.35047580837438	1.59536421568608	5.70782381188922e-19	8.77537692477264e-18
FAM124A	1.66230400985222	1.37254558054187	-0.276330192840613	0.0919984457295319	0.134482024269871
PAG1	9.42771256059113	7.23718426453202	-0.381479269002383	0.00297167587458647	0.00701605676969108
MARK4	8.13884281280788	7.44456636945813	-0.128635868273159	0.0546323106024987	0.0864293294299623
FRS3	2.66953357881773	2.21634497684729	-0.26840523996508	0.00983554239023738	0.0197944645182508
ERH	64.7876333990148	57.06205408867	-0.183186777947744	0.00114806842819948	0.00301893736123338
C11orf80	2.82919192118227	2.75871163004926	-0.0363953880692618	0.696580570486258	0.73031976933352
BAHCC1	6.87542716453202	5.23561141970443	-0.393091323444064	5.06940587496489e-09	3.36079182872612e-08
FGFR2	0.249013850837438	0.324041841536946	0.37995412030237	1.52613526133687e-05	6.19248186858689e-05
CCDC22	12.5414578275862	12.935126137931	0.0445890649088025	0.470071575999808	0.52535371921893
GNRH2	0.189354476305419	0.137728659704433	-0.459260728194503	0.00400016062627412	0.0091190555768138
LGALS1	754.330561182266	824.894107339901	0.129012053824344	0.175666708347953	0.232241095660789
MRGPRX3	11.7003510638325	7.28163796558621	-0.684216899291745	0.401267504572066	0.460264526860902
DENND1A	4.74765319704434	4.90977198029557	0.0484414704910421	0.425568305719587	0.48277805383063
ACER3	4.80223481871921	5.40316687931035	0.170099291050521	0.0537860205254183	0.085298286068744
THAP11	15.4476854433498	14.637773729064	-0.0776945428861757	0.0474965995117646	0.0765887581343188
TUBG2	8.71260675862069	7.83263852216749	-0.15360604969288	0.00422718537557809	0.00955196801437588
HLA-E	308.382976403941	468.081035812808	0.602035189120423	2.92825580294904e-11	2.40993508659119e-10
BBOX1	0.408955550192118	0.631710723566502	0.627320019156693	0.00367894890823085	0.00848610051785252
KPNA6	12.999799408867	12.4003730049261	-0.0681058444415918	0.182785901601242	0.240162957908868
GABBR1	5.43406214236453	4.12928101871921	-0.396140459257175	0.000172337462901641	0.000557969131431548
BRD3OS	3.54933148768473	3.28452001477833	-0.111864763447701	0.141076879921644	0.192888050079352
ZNF555	0.716119772610837	0.630462953300493	-0.183789302906631	0.0116294242222762	0.022871424591748
PKIB	1.01980036842365	1.53814209985222	0.592902027237431	0.00257645526843169	0.00618140754672818
ATG4B	12.2560084630542	10.3651782660099	-0.241744269670017	9.21430944295366e-05	0.000314847250998645
REG3G	0.589127966049261	0.43697867629064	-0.431018158982095	0.0968201155817505	0.14049084545878
ZMIZ1	13.0191344778325	14.1102575665025	0.116110782706907	0.0542077874525828	0.0858174596576354
FAM167B	53.6101366763547	65.8042395517241	0.295674721889303	0.299331711982516	0.36085453998458
ITGB1BP1	12.1272368571429	9.82100527093596	-0.304308265129987	1.63915753330462e-06	7.90983414072014e-06
APOBR	1.43205076059113	3.9613246955665	1.46790032722556	1.2037959362198e-30	7.67110522534085e-29
NCBP1	9.00598806896552	7.88276454679803	-0.192182883624518	0.0269139123623381	0.047333637204695
DYNC1I2	16.693439453202	16.1891305615764	-0.0442557250829427	0.231020313730399	0.291651918009762
ETV7	2.21766476418719	4.8802306408867	1.13790803617057	2.63498177371941e-15	2.98945477938532e-14
C11orf24	38.4242016059113	34.9453430738916	-0.136915072967746	0.215905215608014	0.275683466783379
REL	0.470251312167488	0.56700340182266	0.269925421477025	0.0344602487616992	0.0585004870363864
SLCO2A1	1.75364540945813	4.86865506453202	1.4731662303708	1.24025604645784e-25	3.75852704567679e-24
ARMCX4	0.987165771970443	0.873360357783251	-0.176715324712456	0.281958037710038	0.343953999485803
ARHGAP39	7.86587244334975	5.74568940098522	-0.453126784918847	0.000187485404087073	0.000602294100243914
INTU	0.662697865783251	0.57797269735468	-0.197349929845137	0.0115180012987948	0.0226948394324035
IARS2	50.6993035566502	40.4505042068966	-0.325808243779483	3.47918163233681e-07	1.86207221036802e-06
CCM2	7.19325208866995	9.33037034482759	0.375290181778486	1.82355811710345e-11	1.52563570815581e-10
CD40	4.85409926650246	10.8568399901478	1.16132873396141	1.11710639337896e-19	1.81573061817746e-18
BBIP1	1.08142630295566	1.04571318448276	-0.0484481446991272	0.467994478494201	0.523418412468254
RHBDD2	51.7620773300493	54.4231809753695	0.0723257658683973	0.166412526637165	0.22179120658239
PI3	101.492816277537	145.397091965074	0.518620798518494	0.506100532692782	0.558118467113979
RANBP2	9.4148336502463	9.47841155073892	0.00970969963102153	0.829885912174428	0.849699991314864
FAM214B	6.51496491625616	6.45315959113301	-0.0137517049789793	0.533023517665908	0.582766111633928
IER5L	5.84557830049261	6.04382353152709	0.0481157800861411	0.338736258088761	0.399978037194254
TRMT5	4.16270948275862	3.40421132660099	-0.29020227628524	5.63292357972123e-06	2.47634361240034e-05
RPS27AP5	1.63532777487685	1.26436181394089	-0.371170460520724	0.00111770098621143	0.00295103356223916
SERPINB3	4.82006516634483	4.54482811491133	-0.0848269187205273	0.525329961462917	0.57587819006992
ACP2	15.5858667980296	21.2469767536946	0.447019182069051	6.2746609119788e-16	7.47968101893836e-15
CLDN12	8.29169023743842	6.8583419591133	-0.27380638167381	0.000521022776293853	0.00150661314680222
KLHL42	5.62818720541872	5.01497221576355	-0.166428608505259	0.00748179013982342	0.0156270749175635
APLP1	2.89352649019704	2.91768530763547	0.0119954350724103	0.0189983268952567	0.035077197924535
SHARPIN	29.7845596305419	28.1447018226601	-0.0817012650217892	0.248255923674939	0.30959908835438
ADM5	0.685517148128079	0.695483758817734	0.0208240695401096	0.17405358598559	0.230577885378423
FAM117A	3.57389198571429	4.53799031231527	0.344557496908797	0.000175271775092238	0.000565991285089474
ZNF407	1.50959556650246	1.45058293152709	-0.0575293125774495	0.327331318337957	0.388868123370914
C11orf65	0.138078610221675	0.123194660541872	-0.164550120173613	0.13064888040106	0.180677316424269
PIK3R1	5.82708161280788	5.91376205123153	0.0213026788123694	0.124311994883203	0.173461851450142
MIOS	4.70979179852217	4.32285811527094	-0.123677800427232	0.41774949561177	0.475490349024097
RAD51	4.150782791133	3.33721710689655	-0.314737892308994	5.60573020083634e-05	0.000200960417320729
MYOM2	0.369815856270936	0.406756370753695	0.137357858803414	0.0410775202207972	0.0678505502968764
MFSD9	2.66816210197044	2.3937050591133	-0.156600917672598	0.00476318601114179	0.0105894306543757
PABPC5	1.18545715136453	0.933055190931035	-0.345409191967977	0.00451779357976908	0.0101214351286157
GPR4	1.42127636945813	2.61800427684729	0.881280337900931	4.97578558957029e-19	7.71077137329205e-18
SMIM3	10.5049706704433	13.4650022610837	0.358142338045127	2.83465161293749e-10	2.12513161328359e-09
PXK	4.35727958719212	4.77683699655172	0.132627959999784	0.0175811648981959	0.0327667549154978
ECRG4	0.415188609492611	0.951016746280788	1.19570388089608	1.88821826263191e-09	1.30642478171037e-08
HS3ST3B1	0.390993987635468	1.17410458610837	1.58634259729276	6.99225525677878e-26	2.20215669599751e-24
ERCC3	9.68193059113301	8.88065626108374	-0.124628459163792	0.0006771763025021	0.0019005254655734
STUM	1.16221055604433	0.724437157985222	-0.681939011123247	0.269660604025161	0.331473017585282
TYMS	27.5131498719212	21.821442408867	-0.334374849852297	0.000454757217421641	0.00133452209468021
CAVIN3	27.6550117807882	34.2197362167488	0.307287682208808	0.0375287950244488	0.0629186350809452
DNAJC8	40.2458451231527	37.1302874039409	-0.116243368515802	0.0183612403157536	0.0340716062302261
CHIT1	0.874586529054187	5.87002535873892	2.74669370346438	1.03101703895721e-14	1.11942510830091e-13
CRB3	0.307959147674877	0.490026912842365	0.670122002995138	0.0883040088187579	0.12986359438948
DCST2	0.295646706256158	0.222590743300493	-0.409480606653883	0.0572380664352393	0.090039856036147
PLAUR	8.76287215270936	17.4608413172414	0.994647358413175	2.35257863138363e-11	1.95503441780491e-10
VPS16	16.4599629211823	15.9413781527094	-0.0461847282838601	0.705985895412568	0.738534033119146
DOP1A	1.20069152719212	1.47255670295566	0.294457636131626	1.97806190965149e-05	7.81426137367247e-05
PBK	12.5177376059113	9.96595612561576	-0.328893712462307	0.000483003449310773	0.00140982834722838
SDHD	17.4422562413793	18.3655254975369	0.074413505002676	0.0999299126274803	0.144266802720829
CRTAC1	43.3792295012906	31.8769914302611	-0.444488954871066	0.138355478000764	0.189661605699278
AZIN1	28.1811618965517	25.7926947339901	-0.127768585610726	0.146642892034684	0.199458320235087
RPS29	25.3995964778325	22.8153698916256	-0.154799533648066	0.0308789368263893	0.0533100600024702
SLC25A53	0.421857148078818	0.516328269852217	0.291534043113491	0.000258931782346483	0.000804523289099792
RBM6	9.47465383743842	9.20311589655172	-0.0419508376967532	0.573778492222666	0.618742471804562
PDE12	4.43874452463054	3.9365356635468	-0.173225127061569	0.0501119946306216	0.080255698271026
ASCL4	0.10743094262069	0.189916616167488	0.821956552110082	0.00149627558006404	0.00382325465342577
CASD1	5.36827212906404	5.68738228226601	0.0833069728771809	0.359189854886908	0.42077760081546
HOXD3	0.159192049876847	0.179039166251232	0.169506934270856	0.181400471604001	0.238710627353446
FRMPD3	0.0719370933448276	0.131350381655172	0.868612619480723	1.00491396470536e-09	7.11896713594129e-09
ARPC5	17.6748883743842	18.5581807635468	0.0703541879783902	0.188122089862646	0.24615437914574
MCMBP	10.4499854630542	9.69496951724138	-0.108192668023908	0.174590059486774	0.231131408719652
CHUK	3.31470853842365	3.09142350344828	-0.100610713175674	0.283853953018416	0.345710132831306
ADRM1	78.9873894581281	75.1825888275862	-0.071223747852371	0.267100093872282	0.329037396579612
JSRP1	0.607859320674877	1.53169920802956	1.3333236328624	1.57115249653192e-09	1.09538888523547e-08
GNG7	20.644117462069	22.3737930448276	0.116079113747626	0.505609188389049	0.557621714683499
DPYSL2	20.088455979803	21.8767991034483	0.123034984879009	0.0263931979989619	0.0465619716832915
RCOR1	6.33451217783251	5.595319408867	-0.179013031569494	0.00679464059218116	0.0143656610473759
TRMT10A	1.23753612246305	1.07111491305419	-0.20835737076115	0.01505740404328	0.0286185113502731
NFIL3	8.18241477339902	9.20801534482759	0.170363567182619	0.0153409461970708	0.0290682900221557
ARL3	4.33129240985222	4.22410654679803	-0.0361513484787892	0.870987165312775	0.886855220889294
SLU7	11.0404323743842	9.75098874926108	-0.17917625269629	0.0523313526371508	0.0833110735364027
PLPP4	3.60457562679803	3.07017634881773	-0.231507892983357	0.621617785492649	0.662214025526385
ADAM23	5.51735141866995	5.10293603852217	-0.112648314762352	0.896359058171688	0.908956608885136
DACT3	1.74973920492611	1.95296003216749	0.15852251708346	0.0506093409463759	0.0808812354958078
OPRD1	0.911647876413793	1.08963978504926	0.257302688491493	0.252263575654527	0.313679071870227
CSAG3	3.19128460955665	2.59944922832512	-0.295931301578069	0.362325780916479	0.42379592369483
HNRNPH3	18.6328313940887	17.7442403251232	-0.0704961085567639	0.0696215392414896	0.10623575367978
C3orf14	3.63754414330049	2.96213738719212	-0.296326199944246	3.64927710971602e-05	0.000135710913403865
ZNF823	1.65813085935961	1.38617919586207	-0.25844409715518	0.0329733513524606	0.0563833971653298
POLDIP3	39.6829193251232	39.2159946206897	-0.0170759719286551	0.0763825761529061	0.114843350716337
PLAAT5	0.514744465600985	0.857739520093596	0.736683180509057	9.90916807243232e-10	7.02345764052804e-09
SMAD1	1.12126657561576	1.54845833630542	0.465703252991733	4.74732676903718e-05	0.000172960980895966
AHNAK2	5.47634451162562	4.93472419724138	-0.150243753613934	0.699710584635315	0.732868912647603
POLD3	3.87988468423645	3.67716654581281	-0.0774192536719254	0.350829674808133	0.412258877669841
SNRNP70	48.952847635468	42.3098199014778	-0.210400240619692	6.70472147822089e-05	0.000236320203666318
GOPC	6.6955861270936	7.41409457241379	0.147060164318165	0.0258248575541955	0.0457012175534083
SPTSSB	0.167804869364532	0.398783117748768	1.24881975483964	5.64949353408246e-07	2.94841727226493e-06
ABTB1	5.02252496009852	5.74991727586207	0.195128371493995	0.00482638929928514	0.0107055092508704
CXCR6	0.772600263694581	3.29174192108374	2.09105715503343	3.18576769813249e-22	6.79879719865927e-21
FAM53A	0.626009754334975	0.51159471182266	-0.29118378540606	0.040494620130465	0.0670583041553311
PIGV	5.34853851724138	4.63908626748769	-0.20530405590222	0.00314814397767495	0.00738157486649816
CDAN1	3.38726908866995	3.13456291625616	-0.111858313266934	0.0312088223911215	0.0537842425057151
HCK	3.42745140788177	10.6460341073892	1.63510797574417	1.50235377789599e-32	1.39371418157603e-30
SLC40A1	4.57122028965517	14.0260005453202	1.61745243920599	7.44889666359035e-19	1.12992885207321e-17
ZFAND3	29.4079867832512	26.8253567586207	-0.132610665401558	0.0133876082881519	0.0258593221282617
HPCAL1	16.5127111871921	15.8050879605911	-0.0631879484081224	0.521968229198933	0.572975991434102
PPP2R3B	1.49165280147783	1.47374769408867	-0.0174222157184123	0.762673979710758	0.790137891158217
CCDC102B	0.612595659605911	1.13969019004926	0.895634649578201	3.3341541453121e-09	2.25758987485706e-08
SRRM2	44.3449626108374	41.7227097044335	-0.087937372611119	0.0161077225788024	0.0303776812069048
BCL2L1	29.2772976551724	31.3787059605911	0.100003461097862	0.0261076909802802	0.0461239256248324
CLN6	28.9196278325123	23.3045863694581	-0.311435079457854	8.2730436285117e-07	4.19247476633274e-06
C12orf49	9.81888593596059	8.91382381280788	-0.139514898220175	0.022332652457641	0.0403164391798849
DBR1	5.65285664630542	5.21806797044335	-0.115464374619879	0.0765230736235697	0.115029227844425
COX15	9.53902465517241	8.25698610837438	-0.208226483278378	0.00093067046300269	0.00250870786795171
UBE2C	41.2888117586207	34.2323219359606	-0.270391748234274	0.00490968586109569	0.0108708209267352
H2AW	26.1923636896552	14.4119814256158	-0.861877561851931	2.09027298461555e-13	2.03753057120817e-12
SPRR1A	42.5046278823153	100.710208430197	1.24451809386005	0.902977409728337	0.915065822229951
GSTM2	2.35683002339901	1.90610289655172	-0.306221712035673	0.172717790362142	0.229119893693437
MZF1	2.78203745812808	2.41300919852217	-0.205308429663209	0.0260509110497963	0.0460295768315719
GATA4	2.58551673674384	1.72372406025616	-0.584923802533781	0.0367756816593367	0.0617775278133006
IKZF1	0.762154182364532	3.97850569059113	2.38407187566936	1.43800177345059e-31	1.07747418596405e-29
CAVIN4	0.443623023694581	0.384585043635468	-0.206031584295337	0.000308056131580849	0.0009425536159677
GPR1	0.304628532694581	0.482434026689655	0.663280589365975	2.76287785137884e-14	2.89603114982731e-13
ZC3H13	33.0401725172414	25.2046007980296	-0.390534115255256	0.000560059044802779	0.00160654715901883
PCDHB15	1.07265470630542	1.2030893473399	0.165558049102558	0.216533543910841	0.27625296457219
HOMEZ	3.29056390935961	3.06672140492611	-0.101637730667874	0.100279155556149	0.144694407398075
APOE	797.44498364532	1005.79358605911	0.334877363737943	0.0217438818519556	0.039410063372557
TSPAN17	10.4127691231527	11.2254654778325	0.108421486106471	0.0602922624060068	0.0939234158591175
MAP2K2	34.7739925665025	33.3525125763547	-0.0602132698012596	0.108025875166361	0.154062838281078
FUT10	1.71032884630542	1.51074526009852	-0.179013324271424	0.0186561822540279	0.0345155823359352
PAXX	20.389536	21.6871991970443	0.0890148029019722	0.215591544272795	0.275437688706024
PIP4K2A	22.9542640738916	19.8336359064039	-0.210813002232213	0.124311994883203	0.173461851450142
SGPP2	0.543799139458128	1.18936447236453	1.12904511310398	1.46414885891287e-10	1.12869406382107e-09
CTTNBP2NL	3.62218163152709	4.07745657241379	0.17081062042963	0.0725332994017291	0.110087546348512
FLACC1	0.448221314990148	0.32922515473399	-0.445136686941749	0.000263231613571644	0.000816952552179451
H3C13	0.227064117684729	0.179484615418719	-0.339239550664379	0.00251369486677693	0.00604892480999418
MEAK7	2.52302177536946	2.47255060098522	-0.0291526116144867	0.411941325101021	0.469977733657042
LHB	2.71872478241379	1.24928410926108	-1.1218285055839	2.84779243839486e-05	0.000108782480342831
RCOR3	4.4018647137931	3.50049454975369	-0.330556045987384	2.48943374379677e-05	9.63348693648029e-05
NEK6	17.3018759113301	16.2513893891626	-0.0903654022846965	0.509402004327114	0.561169329752714
ZBTB22	10.7121442758621	10.436199817734	-0.0376508245199005	0.855693038786176	0.872781299171809
POM121C	9.46919082758621	8.59234021674877	-0.1401900296156	0.0474019796772173	0.0764452219557962
EFNB1	7.16585290640394	11.494975817734	0.681793096288654	1.05343912541343e-11	8.99545983297617e-11
CTSB	315.263998817734	388.56171137931	0.301583313035357	5.65556342041558e-06	2.48549527438631e-05
ADAM15	27.4065890738916	28.1830404630542	0.0403044752400961	0.564023866964536	0.610056588974887
RCN3	32.3664891970443	34.7517210295566	0.102583542562755	4.64264549773399e-06	2.07511493453289e-05
PRUNE1	11.945453270936	10.8046124285714	-0.144814275660389	0.0956457238197465	0.139083038572178
EEF1AKNMT	19.5264417586207	16.8778573448276	-0.210297310867998	0.000319289547648824	0.000972125823015631
EBP	16.4965072674877	14.8450964285714	-0.152174136764501	0.00305455094066449	0.00718807785640063
SMG7	15.2888105615764	13.7533202068966	-0.152696228751479	0.000749656208093302	0.00207828048582402
FICD	2.32142892068966	2.82088887438424	0.281136725734583	0.000152534935227202	0.000499548249686204
H1-3	0.131877097142857	0.256892974630542	0.961973400635661	0.022289287158923	0.040259471388905
CTU2	6.87275597536946	6.38558488423645	-0.106069966964327	0.145938091024145	0.198638361842127
PLEKHH1	8.36378516009852	7.14827283837438	-0.226561303168072	0.00516744358736378	0.0113548869160296
KATNBL1	1.95001373448276	1.86585172068966	-0.0636499455955208	0.626706090489797	0.666749177407502
RPLP0	397.361125123153	322.917419704433	-0.299285467970316	0.000117139501246613	0.000391719317925469
CRPPA	0.652206562315271	0.561854913054187	-0.215131323566104	0.040411923913225	0.0669701551105419
P3H2	2.94580066630542	5.46034766748769	0.890333001619622	1.99706505405539e-06	9.50906988203679e-06
PPP4R2	12.5388609655172	11.1696108827586	-0.166827371838949	0.0346047920281607	0.0587020350111965
TRAPPC6B	5.32483349014778	5.06092953891626	-0.0733340238628628	0.304879534593288	0.366247552259396
CAPG	131.873762974384	135.449487216749	0.0385973709505913	9.05429083026377e-05	0.000309767596719285
PATL1	19.6566984334975	17.4089478325123	-0.175192013388344	0.032421539807649	0.0556281502713776
ZNF114	0.755028818783251	0.488042425073892	-0.629525146507391	0.000179156535290889	0.000577715221509069
NUFIP2	11.3451408719212	9.75472251724138	-0.217901783338621	0.00158159978467263	0.00402018196898055
TBC1D24	3.33175055665025	2.90671290640394	-0.196891807522224	0.00214940380214753	0.00526615516526875
HINT1	86.1739910344828	75.1219483251232	-0.198018021450101	0.00320028952386419	0.00748839194182154
DCP1B	4.18132348768473	4.00628981034483	-0.0616928738545353	0.13216296346657	0.182493553340787
MEGF6	1.52115251349754	1.97368235408867	0.375725012535945	0.00188561024083019	0.00470006705432303
MTCL1	0.920327172463054	0.789298062807882	-0.221576616019921	0.188690412007694	0.246708643197404
FZD2	2.75629110226601	3.79021944866995	0.459553116404362	1.57375070474116e-05	6.35323811739349e-05
SNRNP200	39.1470988078818	35.4146067684729	-0.144560870134823	0.0063089808438906	0.0134873133356539
TMOD1	3.32536129477833	2.59109469118227	-0.359949355897519	0.395276645214845	0.454539810337705
IFT52	12.7813992315271	12.0353057635468	-0.0867729878611865	0.298938032777443	0.360571196973818
PLEKHA5	6.9208539226601	4.23979925270936	-0.706954097086724	5.33346351834687e-09	3.52556674744044e-08
MATK	1.10184713512315	1.57823966881773	0.518392221881479	1.74910735963155e-18	2.57032080423442e-17
ANKRD9	5.1548623546798	3.90110129950739	-0.402052444046017	0.000153576458894122	0.000502717755626294
ZNF844	1.45472450421675	1.44737486059113	-0.00730734254546528	0.776250804792688	0.801949410981658
RPS28	157.770449162562	127.92981773399	-0.302474444815132	8.32207103656709e-05	0.000287602845224697
YY1AP1	13.8540341231527	13.0864196551724	-0.0822356914933331	0.233998450433002	0.29464791030054
HDAC4	3.03344219064039	2.51304600147783	-0.27151873760215	0.000640442475164488	0.00181047140004522
VHL	8.34901307881773	8.50703557192118	0.0270508173090498	0.577818207193219	0.622508049572913
HSPA12A	6.63592595679803	5.78328033546798	-0.19840975269048	0.0736165327081725	0.111508236870082
VKORC1L1	10.0646127536946	9.4454675862069	-0.091597541824477	0.341090366184542	0.402304906042086
NAV2	12.4765027167488	9.07985376748768	-0.458472621646509	2.85846345991884e-05	0.0001091289647338
TGOLN2	38.2972248522168	45.1231861083744	0.23662908543258	0.000462037116586991	0.00135442823708014
NAA80	4.85259413300493	4.64270854236453	-0.0637894843581597	0.310898887929266	0.372265179971148
DOCK10	5.42303504137931	6.76154759275862	0.318252997948733	2.8691251053801e-05	0.000109444081292499
C14orf28	0.80734347635468	0.8321218591133	0.0436122330843837	0.248255923674939	0.30959908835438
OAZ1	139.072363004926	157.091755418719	0.17577171580121	1.18299864366728e-05	4.89607056257684e-05
PTPN23	23.6663161773399	21.3381418078818	-0.14940061104171	0.00190730935649035	0.00474201963435896
SMTN	6.35032334482759	7.71366979064039	0.280587335227705	0.00449389729325186	0.010076171882288
CENPS-CORT	0.283719428226601	0.23014253320197	-0.301937309090669	0.00102482951013597	0.00273227762066945
KRT7	0.720922726458128	0.814868816320197	0.176723192588747	3.08709301024826e-12	2.76965048557602e-11
SLC38A8	5.59887524610837	3.26490294872414	-0.778096926942228	0.00321100696794865	0.00750702931971811
AIDA	6.33482650738916	6.08406508275862	-0.0582695226417669	0.538595235778271	0.587632869054187
FIBP	23.0035757192118	22.5225743251232	-0.0304863972820195	0.181124323271008	0.238416254483276
CREB3	22.506085546798	23.8577917832512	0.0841453644132013	0.06630481902033	0.101938987258201
HAUS2	5.9335237364532	5.35674256206897	-0.147533167578893	0.0548456098602067	0.0866863214723735
SNX5	11.3405847832512	11.1844550837438	-0.0200000667629814	0.774954751351601	0.800792448600575
CDH1	48.6934462781133	30.8605874918374	-0.657962084244798	0.0110015785476191	0.0218096419034571
ACTN1	36.3646327940887	34.443817364532	-0.0782909645486587	0.411941325101021	0.469977733657042
IGFBP6	6.00230841576355	13.4946981463054	1.16880335075631	3.86814073042845e-14	4.00834613532316e-13
PRCP	7.99189427586207	10.205896591133	0.35279352606761	1.09952292247316e-08	7.08275583078247e-08
NUP35	3.42516428325123	2.96321867931034	-0.209008088508419	0.000707091019604325	0.00197412870926423
SLC34A2	0.571013647945813	0.709216544137931	0.312700962642044	0.0929600552651082	0.135771262038158
GBGT1	1.31240394783251	2.09348506305419	0.673694785798463	1.14344431949405e-19	1.85412011711538e-18
LVRN	0.0412335380689655	0.533698196221675	3.69413397237317	0.00151226292964069	0.00386048850084427
SERF2	63.7660087192118	63.0052630541872	-0.017315234873263	0.718596298761661	0.750172068147651
KRBOX4	2.82878603251232	2.74272153793103	-0.0445749001850602	0.728740288176896	0.758670990905285
NANP	3.36487983842365	2.7244255137931	-0.304602938426925	0.00040025581279004	0.00119020682926685
FNBP4	7.3114105862069	6.76187199310345	-0.112727066070595	0.106917327038658	0.152737438594823
KIF3A	3.64717540049261	2.86249875615764	-0.349504517328244	0.000404121604765217	0.00120039344896172
TRMT6	8.44023203399015	6.87608435862069	-0.295695416718946	0.00275805727961971	0.00657086427710936
NINJ1	41.4104587931035	44.8531773694581	0.115215001682647	0.0561400365025697	0.0884963215565302
POLR3E	4.60871736945813	3.91706879458128	-0.234590830583329	1.14240391437167e-06	5.64455151459655e-06
NAA50	17.7198585517241	15.8853303152709	-0.157671998291449	0.0453601067699667	0.0737224974772915
CLN3	5.09692532512315	4.97979593596059	-0.0335405923439582	0.111786858712634	0.158663342242318
ZC3H11B	0.137654740502463	0.118848496655172	-0.211930639401471	0.667940832465313	0.704505329971446
SYNM	10.0841011433498	17.9541899064039	0.832238066440329	0.00759580861901642	0.0158385385531387
WHAMM	2.80003329458128	2.92202033940887	0.0615222383517549	0.542512742014773	0.591008648574489
ZNF541	0.355872285059113	0.325967478665025	-0.12663154582382	0.395747050824153	0.455004007426775
APCDD1L	0.486418120344828	3.57170841274877	2.87634542742854	1.47658644649412e-18	2.1863419512313e-17
ECHDC1	8.04617587832512	8.96528664187192	0.156046436641503	0.0596021266660569	0.0930502806348046
MACROH2A1	8.76321816256158	8.84047491133005	0.0126630978441424	0.228722677238335	0.289125987161585
TM2D2	8.73100956650246	9.37939376847291	0.103346195714184	0.0249375244813094	0.0444017523634438
OR7C1	1.53670381167488	1.40211210551724	-0.13223741871943	0.135961821812654	0.186925230775195
CLUL1	0.548228354793104	0.447810136083744	-0.291889763748579	0.782088614367291	0.807004464377261
MARK3	7.52452254679803	7.28254379950739	-0.0471575682977194	0.482640493054636	0.537111833179865
ESPN	1.32064464661084	1.23266138009852	-0.0994657879315178	0.227579959155385	0.28810879158949
FUBP1	14.6642776650246	14.1891064926108	-0.047522264593066	0.412906013656588	0.470920741677251
AC119396.1	0.140249854600985	0.818264160428571	2.54456738879888	6.52873807388481e-12	5.71453152205181e-11
LRRC32	5.14046469901478	8.60754617241379	0.743703229461081	3.39077384263944e-21	6.37792867476884e-20
TPD52L1	2.29590898942857	2.55409785403941	0.153748345195446	0.0072034302697274	0.0151035022429693
METAP1	10.7481172019704	9.55332744334975	-0.170008738896565	0.000747357887433591	0.00207275157838761
SMARCC1	23.8701594433498	21.2981532019704	-0.16447986568622	0.00450583198357565	0.0100996105785702
PLEKHN1	0.750583839975369	0.874778218596059	0.220904069250482	0.151891223160784	0.205347537448559
PAQR3	1.64092732413793	1.25864035940887	-0.382645233966314	0.000270250838629046	0.000836832580922866
C6orf136	9.38731241871921	7.76081889162562	-0.274503286316185	8.22037705412065e-06	3.50645235805578e-05
PRSS36	0.434026900344828	0.602757278325123	0.473792705005832	8.47360101530615e-12	7.31820753931159e-11
RHOQ	33.4588656256158	28.1627585024631	-0.248599882879231	0.0044582648692407	0.0100061484565233
H3C4	2.31212678285714	1.62016725285714	-0.513077755687781	8.09067206109275e-05	0.000280458807567671
KRT12	0.325331349167488	0.369139504374384	0.182256291183048	0.197639119347592	0.256076453258253
THSD7A	0.228223797773399	0.691169169901478	1.59858963165291	2.7147652976223e-16	3.32625825369949e-15
TLR6	1.10750501684729	1.49758556965517	0.435325204659288	4.90479961279929e-05	0.000178127169959371
SERPINI1	5.1847541326601	6.89532413472906	0.411342795093011	0.171654685164634	0.227953543829985
C5orf58	0.378698192866995	0.709711383625616	0.906183910305666	2.16765555271463e-05	8.47243301013741e-05
ZNF563	0.746358927935961	0.758236915738916	0.0227791006841063	0.357861566914759	0.419545924004175
AQP5	1.953104394133	1.4922823672266	-0.388248518037819	0.147311040773717	0.2002208007742
MBP	19.5132279921182	15.6192543823153	-0.321126871660419	0.00439944604875991	0.00989204381977558
MAGEA8	0.384354790187192	0.0930145093251231	-2.04691096402443	0.549593640142771	0.597719791899431
CECR2	0.428817103064039	0.24845195353202	-0.787395562226613	0.000217227455264817	0.00068811400869833
CD8B	1.58180761090148	7.00465201837438	2.14673924019837	4.14890041267313e-21	7.72931078246222e-20
SMARCA5	13.2050460773399	12.7718768862069	-0.0481187843063648	0.510488396052795	0.562184467170473
NBEAL2	4.16628592216749	5.84521545763547	0.48849435275344	8.13098153696594e-07	4.12815320996294e-06
FAM78B	4.0530588353202	4.72778170246305	0.222152304888858	0.219694928802302	0.279710554017085
ROPN1	3.51576559044335	2.90735144221182	-0.274133407913456	0.00497457797491468	0.0110002140171739
QDPR	45.9537850182266	34.6263615172414	-0.408312895666577	0.000196506160202522	0.000627577167841169
UAP1	15.7550973990148	15.6792870596059	-0.00695871191009401	0.66864815830619	0.704936601068536
RRH	0.138705662019704	0.113326281246305	-0.291544208079202	0.0285280407051725	0.0497453336092914
INO80B	2.90433598078818	2.61750459113301	-0.150016289865682	0.00792736739925399	0.0164069675555663
TC2N	1.07717270047783	1.94016379261084	0.848928880619748	1.48733326909469e-08	9.44702551962938e-08
SV2B	0.430016381586207	0.850731815133005	0.984312787403333	7.28950171963108e-08	4.28293558598057e-07
ZNF566	1.3209837729064	1.14193108438424	-0.210137157899253	0.00271253350709394	0.00646918842886325
TMEM229B	11.1278769679803	12.5455208295567	0.172993991376995	0.0649413251792092	0.100147557556132
UBE3B	4.90922775369458	4.64041106896552	-0.0812434875965891	0.15432359512384	0.207935072295604
SPN	1.08500632133005	4.04732870694581	1.89926657541816	3.05626135966124e-27	1.15133249065471e-25
DDX19A	7.04141716256158	6.43855006403941	-0.129129980601941	0.000493816255535876	0.00143708328568987
NIPBL	5.42916508916256	5.54272036896552	0.0298638715212469	0.357861566914759	0.419545924004175
BTF3L4	7.54382213793103	7.01466412315271	-0.104921635499074	0.0994078676917526	0.143634784033951
MT1G	10.032816187931	9.71845960394089	-0.0459270570050827	0.839130434536093	0.857684135494581
MRAP	0.0336121276896552	0.169957848965517	2.33812321467718	0.161823181799708	0.216606078739951
SKP2	5.83730762561576	4.96634175862069	-0.233119556194007	0.0097874414069303	0.0197151164647428
INPP1	6.46067847783251	7.08555317586207	0.133194810454544	0.0689733385856788	0.10542360662328
GNAO1	2.66713518462562	1.87267027783251	-0.510194044447091	0.0253224309806593	0.0449696563723468
ACTG2	2.68317820935961	4.34654209014778	0.695925237513316	1.8597086429744e-06	8.89230251200627e-06
HECA	4.04096420049261	6.13862058866995	0.603214933039206	8.46422583084576e-13	7.9167796745709e-12
EPPK1	0.114182682310345	0.167349067019704	0.551516649181279	0.0463517526709237	0.0750675769738092
ITGB6	0.173701976886699	0.22976520744335	0.403546178839876	0.0503760951792703	0.0806029344080381
EEF2K	6.71243029704434	6.17515246305419	-0.120360445062045	0.0171035909890859	0.0320079141372532
WDSUB1	5.05294067241379	4.20171317142857	-0.266145560815936	5.33003232708861e-05	0.000191883977942205
TMEM258	24.7235490541872	23.1135020344828	-0.097149990502456	0.113127344676413	0.160215764809663
GJA5	1.27578310497537	2.73788748049261	1.10168007874908	2.90812740730239e-22	6.2453753469894e-21
NFYC	10.8381912216749	10.1660694482759	-0.0923620148616324	0.00938697346227404	0.0190179998670377
TMX4	29.8878006950739	30.2058057635468	0.0152691324381102	0.694705034643618	0.728465402340255
SIDT1	0.284940339704433	0.794705249753695	1.4797599927732	2.45108729230814e-18	3.55590185161767e-17
INTS4	6.09671484729064	5.89567940394089	-0.0483739950132063	0.249992883313091	0.311366604232407
RNASE3	0.0856626333497537	0.156704171625616	0.871305653518972	4.62970310743833e-06	2.07272689678715e-05
LYSMD1	6.19833284236453	4.69171958078818	-0.401763440283134	2.72723927404154e-09	1.85863877961542e-08
SIX1	0.926771224827586	1.01740477408867	0.134608613055711	0.0252671314735293	0.0448772951165042
EXOSC2	6.76598033990148	5.38267293103448	-0.329976219948383	2.11750160101222e-08	1.32582044687804e-07
PHF21A	3.50981931231527	3.86772468965517	0.14008834370776	0.00452978754978238	0.0101383083565374
CDC42	53.3579495073892	55.8177940886699	0.0650218841656836	0.13129612718066	0.181425198739757
ZNF688	4.35379536403941	4.68574685221675	0.106005414670001	0.0326275349975429	0.0558971978343584
TAGAP	0.983365871182266	4.15337958423645	2.07848553728914	6.86150154797414e-28	2.80150588651866e-26
MMP16	3.31540067009852	4.63480655433498	0.483325893211604	0.0469312548146786	0.075829564207082
XXYLT1	4.61543641034483	4.94805807389163	0.100395365249342	0.0811313906970143	0.120930022399736
ANGPTL2	9.85632663201971	20.7247647487685	1.07223375359571	1.34966923650871e-16	1.69012299157661e-15
SARDH	1.32191258763547	1.88398526640394	0.511160901669395	7.28950171963108e-08	4.28293558598057e-07
FGL2	5.24093119955665	18.564165473202	1.82462538705702	2.39729960143296e-25	7.06090165545168e-24
CATSPER2	0.251064091847291	0.236339470689655	-0.0871951118640906	0.336605211709363	0.397771687355336
DSG2	6.58516449906897	5.41245936073892	-0.28293519236271	0.961545773105197	0.966720711539737
PARP3	10.212119044335	10.7916937487685	0.0796390518853234	0.0494225981893329	0.0793099519307993
ERG28	19.5087334679803	18.1174995073892	-0.106736264277019	0.0291488648644925	0.0506889913487738
RIC3	0.161632701926108	0.216544725591133	0.421945915683772	8.13088541860671e-05	0.00028178115490099
CDH10	0.202969691541872	0.367511261527094	0.856524145664554	0.590404217590443	0.634324895078966
UNC93B1	9.00915172857143	12.5781039014778	0.481451279905824	7.20432677118667e-09	4.71200979274209e-08
RAD23A	60.3503533004926	53.2552900985222	-0.180437374626676	1.16476325033774e-05	4.82792597108078e-05
RBM15	3.34074403054187	2.97310487881773	-0.168199090455847	0.0102030646322355	0.0204256007618608
CSAG1	19.2516451294089	16.075209235468	-0.260144219243949	0.136506203898649	0.187579111504018
CDCA5	9.19948162068965	7.73181930837438	-0.250744647049564	0.000687722405139932	0.00192615946578214
MANEAL	7.50620567679803	6.06448809014778	-0.307697950838997	0.0189122803357907	0.0349561896095389
RAB32	61.2075448817734	51.5898425024631	-0.246622458712226	0.0231392117743223	0.0415634129302467
FARSA	49.7319112315271	42.6608015517241	-0.221260803307941	3.55645963542743e-05	0.000132911592349476
FAM102A	22.1332392216749	23.7213863399015	0.099973720770401	0.304879534593288	0.366247552259396
ARSA	21.6624550738916	25.1946235320197	0.217919141791169	0.017906005037156	0.033294817383651
MOCS2	5.95081786403941	6.05131207142857	0.024160025543436	0.796417216431755	0.820049953222579
PPP4R1	7.6627077635468	7.46510361083744	-0.0376920018030757	0.740848124924247	0.769865570341534
MIA2	0.253511207635468	0.265766348916256	0.0681089138508959	0.251738314243244	0.313168709298953
IL4R	4.59720567192118	8.96403345812808	0.96339082213825	1.09988179062138e-19	1.79200573222267e-18
MSMB	0.755210175172414	0.570627316453202	-0.404329390984137	0.208665001005506	0.267717058868387
SLC26A4	1.28030276852217	1.96586794064039	0.618681388354915	0.108025875166361	0.154062838281078
IGFBP2	26.0886220876847	36.6125723694581	0.488918391858979	0.000311082523292675	0.000950320871447627
ORC5	7.6860661182266	6.56277357142857	-0.227939728872262	0.00123646935208909	0.00322527401576873
ZSCAN32	0.500405248965517	0.465424782413793	-0.104548890844211	0.0995816403599814	0.143824913110471
MAP3K11	25.6570036699507	23.2476298472906	-0.142269058993995	0.038075277521093	0.0636782633744353
ZNF404	0.855617799014778	0.798085090738916	-0.100423921704965	0.659436035206185	0.696570814260786
KNOP1	4.24399736453202	3.4056422591133	-0.317496863247795	4.91712404485468e-09	3.26777878166098e-08
CCDC200	0.220639750591133	0.312904373990148	0.504029094534194	1.97127921338411e-07	1.09679047869927e-06
SRPK1	9.41785197783251	8.05900253940887	-0.224796759880927	0.00181664456692055	0.00455145727707065
ZNF77	1.97690832857143	1.60174395369458	-0.303602428662305	1.59817182932919e-06	7.73120583063574e-06
EIF5A2	2.67874813990148	1.98300568472906	-0.433870129727245	0.000174092456509415	0.000562849414276646
KCNJ2	0.54750884453202	0.854749980394089	0.642620214173594	6.04792678853013e-12	5.30389566657141e-11
SP100	5.06772918817734	6.04822483940887	0.255172340858695	0.00087862359037581	0.00238443580138406
GTDC1	1.64458191674877	1.7588657729064	0.0969245176407184	0.0233447609032343	0.0418829765080129
PPP1R18	34.0309923152709	42.8182501477833	0.331376618653796	9.01996680339592e-07	4.53726622271893e-06
FOXM1	16.5942284137931	13.3261716866995	-0.316419163916516	0.000630572588043178	0.00178775849961431
FAAP20	6.00803137931034	5.53116044926108	-0.119310155201964	0.0482592898625536	0.0776991659805955
ISG20	4.87815924236453	5.80403815615764	0.250720149654029	0.00943331623488466	0.0191033759274016
TMEM50B	8.11060388669951	8.65325526108374	0.0934336247571959	0.0980263813855284	0.141909316661831
DIAPH3	2.29396122221675	1.9958430635468	-0.200842720197046	0.00682934138539349	0.0144278432955246
MICAL3	3.79467300147783	3.36938985369458	-0.171488205094388	0.0346048001360276	0.0587020350111965
NDUFAF8	19.6325597192118	16.2599452906404	-0.271925882335598	1.55575999874674e-05	6.29551902163481e-05
PSMD6	8.9320097044335	7.54579599014778	-0.243311722973021	0.00489035046613862	0.010836806842173
ATXN3	0.681125042857143	0.619409836502463	-0.137025382747244	0.116435549058386	0.164201818253279
BCKDK	21.5759468226601	20.2063246206897	-0.0946169407964854	0.0132613798023023	0.0256481969031338
TRAK2	18.713206079803	13.6921984137931	-0.450702648827796	2.84334719169377e-06	1.31707627897853e-05
SUMO3	40.536518226601	41.3546122660099	0.028826063882808	0.34130491785026	0.402418741546256
CR2	0.610962101463054	7.23403574387685	3.56564593022683	6.93160816428194e-08	4.08850953876786e-07
CPNE5	4.10215000334975	7.00546026502463	0.77209959230591	9.25642751950718e-07	4.64763998834755e-06
MOB3C	2.40388459704433	3.43586426748768	0.515305406032664	3.60077746561083e-14	3.73981738755026e-13
CCDC3	1.76813869408867	3.96623467487685	1.16553859650916	7.70313574391791e-21	1.40626053734683e-19
ENDOU	0.218044528773399	0.463950427753695	1.08934787386987	0.330275861450331	0.391751928555116
MVD	7.07332427241379	7.33223747635468	0.051865110281907	0.850385719216387	0.868017219532475
SYT12	0.163195865275862	0.166044224743842	0.024963039005033	1.66036180151077e-05	6.67128871160942e-05
HNRNPU	57.7428397536946	51.6192226600985	-0.161733644199814	0.000108171497978009	0.000364410750475817
MRPS34	72.9744584236453	62.9385883251232	-0.213446778664277	2.9448220022094e-05	0.000111924575373828
METTL1	10.8359249802956	9.63686546798029	-0.169186440445305	0.00018128190616536	0.000583602774876538
DUSP10	13.2318027162562	9.90562004384237	-0.417690440688044	0.0580172680030941	0.0910450499146368
SPDEF	0.20837250744335	0.131451074320197	-0.664639008936502	0.0408399855796871	0.0675072585879022
DCTN2	31.7207126108374	30.3974701970443	-0.0614739201509202	0.0687154379915919	0.105123692759993
ZXDC	4.12328792118227	3.69983765517241	-0.156333237083605	0.00161403711187484	0.00409119406963517
TBC1D25	5.85532461083744	5.84821648275862	-0.00175243754146104	0.970311389879967	0.974527649417669
NUDC	58.1994383743842	49.5764775862069	-0.231349459731932	6.28747954651646e-05	0.000223113085026919
ZNF484	0.986428254236453	0.946880595123153	-0.0590316150137843	0.653323082386068	0.690916391973541
LAMP3	1.16745433837438	2.77014545369458	1.24659560655744	2.67540970858792e-19	4.22275025416823e-18
CEBPA	1.70187353980296	5.42334305024631	1.6720585905854	1.03332456315121e-29	5.56974192398935e-28
RAB1A	55.9380081773399	52.0412329064039	-0.104173742425215	0.130648897650489	0.180677316424269
NSMF	17.7704246157635	13.6870652413793	-0.376665014889922	2.49878224796192e-05	9.66417853529685e-05
NLRP6	0.151460828374384	0.27721167426601	0.872043290957224	1.50856709287007e-07	8.50447682739526e-07
AKNA	2.69925637832512	7.45553547044335	1.46574996120798	7.76325954045573e-22	1.56146858928016e-20
RIT1	9.48944631527094	9.06287402463054	-0.0663552809264507	0.498068390113726	0.550909127746036
ZNF154	0.343783350886699	0.502187667881773	0.546726922975781	5.31083937370796e-05	0.000191344561530398
MSRB3	5.34829047339901	5.04272400098522	-0.084874556728979	0.524169818039429	0.574976175080735
PSEN2	24.9837255320197	19.1310246551724	-0.385074478986239	0.000119591768035379	0.000399332257761622
CSNK2B	28.6599859211823	24.3872073891626	-0.232913338189737	0.00112773995523711	0.00297235983176816
CDKN1C	7.05045945714286	6.52456263743842	-0.1118360802489	0.256316150923605	0.317935542127088
AMN1	1.77109964591133	1.67979328522167	-0.0763616771522606	0.196487067590716	0.254850118007856
ABCC11	1.36574602133005	0.900693210985222	-0.600581527988601	0.111216214496745	0.157935594823713
RGS18	0.217334287438424	0.801497708719212	1.88278259885212	2.20582593872705e-21	4.21891280875467e-20
PSMB7	100.477137241379	79.6071370935961	-0.335897580200671	2.15889053797241e-07	1.19386821842375e-06
ARMC10	8.36183161083744	7.66519616256158	-0.125496278082995	0.0537860205254183	0.085298286068744
ANAPC1	1.90485995123153	1.69066644581281	-0.172092875758883	0.0143686506322065	0.0274587007667321
ZNF345	0.942780991428571	0.848222573891626	-0.152479792791836	0.109893652746482	0.15635052086633
NT5E	8.52819656699507	12.2768901931034	0.52563256766198	5.90232322074923e-09	3.88652736655515e-08
MYLK3	0.248722798719212	0.162254941128079	-0.616276342518189	0.00628470882010494	0.0134460089436203
CFH	2.87700072610837	10.7070313699507	1.89592104379817	1.91893967009182e-31	1.38458096725091e-29
BORCS8	2.82787612807882	2.63913402118227	-0.0996543100689811	0.0466507122193668	0.0754477896745143
MOB3A	12.9055969310345	19.0072050246305	0.55854952897291	4.98849062509707e-16	5.98838438859584e-15
IRS1	2.9787019017734	2.89047740837438	-0.0433759543939416	0.1293618666363	0.179315691738079
CRYAB	76.415552646798	93.657248217734	0.293524354350504	0.0196102944271138	0.0360606236653925
CAMK2N1	10.4752702635468	13.3380016133005	0.348555062546526	0.0539965602803058	0.0855525842387046
UQCRQ	65.1441123152709	54.8562726108374	-0.247978197921161	0.00200211290317521	0.00494705810121405
ABCF2	27.4838255665025	25.4296774187192	-0.112069670501305	0.0206530775903296	0.0377238171844796
CREBZF	7.72270506995074	6.96571737980296	-0.148834336301408	0.160030235888453	0.214479835558804
TSPAN9	12.6380280738916	12.8762799310345	0.0269444708363773	0.889002475801143	0.902704896686537
MSTO1	4.68570310837438	4.05136280788177	-0.20985825913164	0.000406718146575248	0.00120731723222609
TMEM121B	0.2560332791133	0.321242680985222	0.327332241724119	1.0242271188644e-05	4.28316014104686e-05
ATXN1L	6.22832439408867	6.10863093103448	-0.0279950084036034	0.263471307328514	0.325449113952803
BRD8	8.09825239408867	7.23052057241379	-0.163511087496254	0.00558792278497573	0.0121535092533834
DNAJB1	55.5174559605911	48.323444679803	-0.200218160033891	0.00212518852200595	0.00521338295999193
KIN	2.64951515812808	2.20491984236453	-0.265002172186329	0.000203878334645834	0.00065005584511696
WDR91	13.6517488128079	12.6487303596059	-0.110093195806475	0.198251257760176	0.25667448989609
TP73	0.424647640940887	0.558976230246305	0.396520700264463	5.21889721646302e-06	2.30697249079112e-05
METTL18	5.08955736108374	4.65808623596059	-0.127802841876946	0.0983703067741291	0.142361867078298
NSUN5	13.8204243349754	11.840037729064	-0.22312823393177	0.000313625562147253	0.00095680353266266
CAPN2	31.681033862069	27.8046580394089	-0.188292822324004	0.00183235075688868	0.00458659457997264
CCNY	12.150011862069	12.4434049605911	0.0344235901100078	0.422137114824773	0.479683679265514
SPEF1	0.322038380399015	0.267830037133005	-0.265914870421944	0.000553079805580831	0.00158920219935961
FANCA	1.9829113635468	1.70525588325123	-0.217631950299126	0.0171823874357817	0.0321377338447065
ZNF547	0.68748558453202	0.60849260862069	-0.176089724262764	0.0809840456361014	0.120723593172225
CSGALNACT2	5.66186692906404	6.51746094334975	0.203032190306425	0.0418373947484187	0.0688887409060838
AC120114.4	0.104146173940887	0.127133208669951	0.287731088767768	0.0103361854880482	0.0206405859570235
LGI2	0.357168525330049	1.10384799586207	1.62786466417712	1.17148017591073e-28	5.39711998611305e-27
NBPF1	1.27153437881773	1.19059701009852	-0.0948852925925994	0.0743002461743461	0.112369131316353
RPRD1A	7.34904625862069	5.7255293453202	-0.360147951032474	5.485959344373e-05	0.000197133142501224
BEND6	0.315008568862069	0.475814806147783	0.595009092133362	3.63587807352863e-05	0.000135323333211545
FAM241A	0.590105395960591	0.896495643300493	0.603323921554731	1.82844485935265e-09	1.26635360827791e-08
GPD1	0.560150129413793	1.28443203138424	1.19724509877824	9.93272090353534e-05	0.000336862757924674
SH3BGRL	44.8954044729064	54.994642226601	0.292723295824397	3.10030701471707e-06	1.42497090528132e-05
TLE6	0.698065906502463	0.592721386157635	-0.236009139288688	0.149011040174115	0.202074736958473
ARHGEF17	5.7657723226601	6.15087335812808	0.0932774030523089	0.0469312548146786	0.075829564207082
FMNL2	14.3642272694581	14.7433182566502	0.0375808817184238	0.313328437135757	0.374615105840813
CPSF2	5.24844061428571	4.79141217487685	-0.131437916668551	0.094639715874606	0.137884808267308
RPS12	1126.04394137931	942.638391133005	-0.25648678174478	0.0116854934894986	0.0229651354253196
TCF21	0.146382394773399	0.323377926817734	1.14347915352723	0.00297282296237751	0.00701755006715287
UCHL3	3.15657911527094	3.25027401970443	0.0421994413486799	0.221287985640743	0.281371026590472
LILRA4	0.199251138975369	1.26522323082266	2.6667320744007	1.01279562184669e-24	2.77897261471294e-23
CHDH	0.327530549157635	0.408954158591133	0.32030965963376	0.000916703275232371	0.00247644397973079
ATG101	12.3397355320197	11.8142431330049	-0.0627842671151391	0.508859262813586	0.560616720551694
THEM6	16.1510103103448	14.5754268325123	-0.148086281600192	0.0378402476224816	0.0633395675497461
H1-0	122.973561660099	92.6594495763547	-0.408338163428365	0.00116180834046847	0.00305153704525588
SLC16A1	22.0052659852217	15.6749493448276	-0.489388029368232	5.4917397050838e-10	4.00700130327596e-09
SLC35C1	8.77500407389163	8.85318366009852	0.0127965554367702	0.258804945894127	0.320556135073407
PLIN1	0.212611651512315	0.911743769408867	2.10040777424176	3.88580778688127e-09	2.61295664643491e-08
UBE2S	18.2691216600985	14.2359166699507	-0.35987188081353	1.20150633086871e-05	4.96663893120843e-05
SNURF	0.313554941133005	0.298167360837438	-0.0725959140347194	0.144997238534725	0.197561957914278
EP300	13.6897331773399	13.0952584876847	-0.0640497903463184	0.338736258088761	0.399978037194254
EFNA1	11.7662090527094	9.78756812315271	-0.26562722530143	0.02466570256104	0.0439521998987198
IMPA2	6.34863075862069	5.88580129458128	-0.109206634553102	0.00292294087211332	0.00691536167123687
CDC42EP2	2.70489504285714	3.7418157408867	0.468165902634101	1.1358535211885e-07	6.50278525123744e-07
PANX2	1.19806289297044	1.04273811348768	-0.200326778615313	0.984478347335694	0.986721392074564
CPXM2	2.87482990098522	6.49979466256158	1.17691754548313	2.00231497321268e-21	3.85127916638947e-20
UBXN4	18.7263472463054	20.5120641182266	0.131403161252022	0.014101026114068	0.0270344008319338
YBX1	341.231828078818	283.769399704434	-0.266033194306967	5.2611956555889e-08	3.15926574880079e-07
RFC4	8.53679092610837	6.73408916847291	-0.342211022239873	1.57375070474116e-05	6.35323811739349e-05
TBC1D2B	5.67427736945813	7.32856454679803	0.369093969912155	1.28739307310306e-06	6.30157190879628e-06
ARHGAP28	0.736156925507389	0.841923439261084	0.19367571076286	0.00841751713305669	0.0172954167761781
DDOST	127.402275812808	123.314928128079	-0.0470435904174096	0.497532060775208	0.550494500023652
AGPAT4	0.671136005763547	0.87566395817734	0.383772173974027	5.44657737804258e-05	0.000195821185616574
RASA1	7.82040407044335	8.35008744137931	0.0945481537441646	0.869655238839049	0.885697422856468
UBE2D3	22.239605408867	21.1281780147783	-0.0739628289025571	0.110647872009752	0.157226740710325
ATP6V0E2	26.9150328926108	28.42039948867	0.0785146453676644	0.232671492183428	0.293329124425017
KDM5D	2.72605798165025	2.73698326695567	0.00577036680703702	0.510612912754257	0.562276186307316
FBLN7	1.20189786157635	1.85505006157635	0.626143821208286	4.85545230233536e-14	5.00104252620448e-13
MCM5	16.889737862069	16.635945729064	-0.0218430532554645	0.822638776077719	0.843229479056814
RBM48	3.41114336995074	3.15027448768473	-0.114777854463845	0.0836697161880497	0.124143610015932
VDR	3.17582426955665	4.67651938325123	0.558304082375992	3.02656777574534e-10	2.26776399768347e-09
NRXN1	0.060666945862069	0.624112885551724	3.36282440900594	0.000662706058773138	0.00186605874942996
GLTP	19.4019286305419	23.867557364532	0.298850857482024	0.000479954878029627	0.0014015299082848
UQCRHL	1.26218588275862	0.911468631034483	-0.469659481742673	3.63813549752886e-09	2.45610167226738e-08
NEK3	2.56272418078818	2.20983964827586	-0.213736525838364	0.101156520694474	0.145759876660032
CEACAM4	0.144286647921182	0.389687679408867	1.4333805180645	3.52535788771404e-21	6.62194290836865e-20
AICDA	0.0515071909261084	0.268718141591133	2.3832479569611	3.66778260013727e-06	1.66614094996909e-05
USB1	7.80565642364532	8.09573742857143	0.0526425374069008	0.0894167236983155	0.131200329360225
PROSER3	2.17046154236453	1.8853322364532	-0.203183080146231	0.000340702391708714	0.00102950554303827
NELFB	31.4380123891626	30.2347960738916	-0.0563001603178286	0.381782329546339	0.441853995419114
SPRY1	13.9510895650246	15.6793150157635	0.16848473424866	0.00782852954999762	0.016236906079592
NDUFV2	3.93095749261084	3.44692233497537	-0.189571970573167	0.0107642177933347	0.0214013176917488
MPHOSPH9	1.8709593364532	1.69210398684729	-0.14495997248595	0.268927317302603	0.330810195386577
SHISA5	45.4483898275862	51.0741371428571	0.16836374330069	0.000374147435536502	0.0011196507742838
ADGRE5	24.0807699123153	28.5454453251232	0.24537905057178	0.000172920603528296	0.000559591426273226
CLEC4C	0.0357308388669951	0.191256509576355	2.42026716182766	1.69013791130465e-16	2.10104017287708e-15
SMCHD1	5.06107038866995	5.28454122019704	0.0623356895408564	0.471112031501654	0.526300874382572
MPP4	0.21931740462069	0.196821021211823	-0.156135992081946	0.0969970711695171	0.140677867924059
CHD1	5.45574125024631	4.85041473891626	-0.169667111740076	0.037918453427682	0.063439326388578
CDK5RAP2	7.61941820689655	7.11568357142857	-0.0986784860168055	0.188975047449656	0.246962407481644
WDR46	41.6267178817734	33.8254885862069	-0.299399038502076	2.07367653682672e-06	9.83950136837369e-06
HNRNPA1L2	1.55833607684729	1.46607196896552	-0.0880504775942805	0.286522705059416	0.348121002218038
CD164	29.0088452364532	30.99370791133	0.0954824941992873	0.0653108729708882	0.10068328902374
PCDHB7	0.897526701280788	1.16314837970443	0.374008384628129	0.000248058416437459	0.000775509542631277
SPNS3	0.0948498040689655	0.461561564581281	2.28280639347774	1.03210745617012e-32	9.70679267571857e-31
KIFC2	4.68952616453202	3.66170146453202	-0.356927984224758	0.000167171793399036	0.000543437841855221
CYRIA	0.700956671133005	2.45696431724138	1.8094797319413	2.09714252330038e-32	1.85706055780826e-30
SMARCA4	22.6947469901478	19.4872566945813	-0.219827394172627	3.19527766095841e-05	0.000120603380743122
MEOX1	0.444693774482759	2.72874172162562	2.61735173557054	3.33666630313073e-28	1.44451169446964e-26
ATAT1	5.10373538522167	4.14248159655172	-0.301058243110255	0.00529048174090455	0.0115804654094246
FHDC1	5.90874936660099	6.27453876428571	0.0866566068115446	0.995950635902406	0.996608366730343
PTEN	6.25995124827586	6.49159395763547	0.0524213419811632	0.196780297999933	0.255206174400864
SETD2	6.87372307881773	7.21760573694581	0.0704286067722291	0.195901567197124	0.254187409311815
RAB3B	0.59699681735468	0.643804927083744	0.108900377533302	0.186565698103994	0.244399272338537
NSUN2	17.1823076600985	15.4031932906404	-0.157694337675579	0.00172995577869132	0.00435426484939342
HSPB7	0.770907714546798	1.08587870435961	0.494232888738492	5.47854080714382e-07	2.86577909424704e-06
BRD3	4.62898229261084	4.51714518768473	-0.0352837589949404	0.164349701342878	0.219406449066356
FYCO1	11.3729053891626	9.42250583743842	-0.271418171876067	0.219060016247472	0.278954285326994
ZNF549	1.42869826940887	1.11047635418719	-0.363522588661346	2.76418880785224e-05	0.000105796359171151
CLEC2B	4.95257306423645	7.51109236206897	0.600844479690952	6.66570693969157e-08	3.94019269772752e-07
TNPO3	22.8446255221675	21.2207957044335	-0.106376040327197	0.0592595240027587	0.092632064285376
KLK14	0.749740971280788	0.849616815812808	0.180420076965349	0.324204442556174	0.38572465391193
ERBB2	7.11770603054187	6.97170464433498	-0.0299008980036204	0.143144793523746	0.195421518598791
SPTBN5	0.264825881714286	0.315342189059113	0.251874073333109	0.0642074040761623	0.0991390816787393
LSM14B	19.8668280492611	16.4511380295566	-0.272174161562933	2.57557967875414e-07	1.40717868906932e-06
EIF2S1	14.4092136157635	13.0899484384236	-0.138532187949825	0.0258812113145445	0.0457890605470217
CSF3R	0.644796952167488	1.8263079546798	1.50201322550232	4.24010418492184e-31	2.86249013711778e-29
CDK2	108.578342093596	62.2149758226601	-0.803402560633275	3.46802470685124e-10	2.58152035629533e-09
FRY	0.647094814334975	0.922689242512315	0.511867720781623	3.13903261456722e-07	1.69398447822925e-06
CLUAP1	2.23892887339901	2.23005575221675	-0.00572891867876679	0.634521771464954	0.673750167209186
AKT3	15.9678662906404	13.156024770936	-0.279447915532357	0.00188022100834686	0.00468834775842496
OLIG1	6.16944519041872	7.20824192893596	0.224506677220123	0.823952506018795	0.844388581703992
PEX11A	2.63251581014778	2.34081683891626	-0.16943014288927	0.00138700061862146	0.00357755389372817
MYC	71.5590730837438	40.9577112068966	-0.804999602941029	3.90805856669253e-10	2.89799862283774e-09
DEGS2	0.247640398935961	0.595651996655172	1.26622300907413	3.45444387439848e-08	2.11153075370561e-07
RPRD2	9.16758885270936	8.29755099014778	-0.143856753687106	0.0480676592138825	0.0774271992321894
CCDC134	4.43291602610837	4.72065502364532	0.0907310240146568	0.314547885692109	0.375743650769384
ANKRD55	0.107660984339901	0.264285143137931	1.2955998047291	7.94431863483426e-10	5.69593444917113e-09
KDM2B	3.09820515862069	3.19511198522167	0.04443381651106	0.145469666060083	0.198099644104389
SYNE4	0.179963944428571	0.171604794246305	-0.0686180341890501	0.650579780651677	0.688549202075818
METTL6	2.45946559655172	2.20899949605911	-0.154951784953985	0.0172219049437615	0.0321983983710002
PRADC1	13.6204646453202	13.2641752068966	-0.0382409512728707	0.984478350118539	0.986721392074564
C19orf53	84.6359718719212	75.6388194581281	-0.162144119649036	0.0121137127079296	0.0237076205795115
LRRC58	10.1401586551724	8.2821953270936	-0.291995092538103	0.000295257559533098	0.000907057296542658
LEPROTL1	11.8419025320197	12.9483475763547	0.128867113442177	0.00495507744174998	0.0109606473760169
RAPGEF1	19.5670073990148	20.8319084384236	0.0903718872456958	0.121031764435126	0.169596195191308
GRIP2	0.145457719364532	0.194390402857143	0.418357132654042	8.68205021066846e-17	1.10548196753395e-15
PRDM10	1.46798647044335	1.41690016650246	-0.0511005609258386	0.348650294926607	0.409874488958116
FAM131A	3.77959797783251	3.06644681527094	-0.301664859389964	2.28996916368618e-07	1.26174987818943e-06
TSN	34.0906965123153	28.2539299211823	-0.270926525576668	3.89862667308282e-05	0.000144197374398781
HAT1	7.06401539162562	6.79636102906404	-0.0557259945761794	0.214340141581108	0.274095696806224
SRCAP	11.1472605172414	11.3763366157635	0.0293468530051286	0.731920148736695	0.761574474921586
ADIPOR1	63.4639362561576	56.0487350738916	-0.179255190856048	0.000159966874852865	0.000521882361810651
ANKRD36	0.280987113054187	0.243561059812808	-0.206220469766313	0.171920001177773	0.228283647133524
ADAT3	1.59872760788177	1.2656297882266	-0.337068691547204	0.000300119984152874	0.000921372405198727
VPS13C	3.20746347931034	3.88015675221675	0.274682097542192	0.00272763124472487	0.00650405792696504
GTF3C4	5.21013111625616	4.48685336502463	-0.215615643267655	0.0011210380917615	0.00295698190664441
OR2L13	0.143174749487685	0.205964602453202	0.524619334661633	0.112217223998028	0.159158219829548
HMGXB4	5.71185565073892	5.0278169862069	-0.184027383974688	0.00669148690993583	0.0141607397564859
NAPRT	18.4907496403941	16.9729394433498	-0.123567276397104	0.241052965037854	0.301913968058524
ATP6V0B	47.7121337438424	45.0385320197044	-0.0831964016551803	0.217163187182754	0.276874942372028
CYB561A3	9.4457748226601	9.0553475270936	-0.0608991334234315	0.566311873175342	0.61190040523668
COX6B1	199.414686157635	178.12349408867	-0.162893845603823	0.00131941879366989	0.00341940594627067
CDC42EP4	10.3617071704433	11.4196771448276	0.140260146007072	0.0944728752824552	0.137700577193976
FZD10	0.150029623753695	0.298202716837438	0.991046008778539	9.39726002344388e-13	8.76541962651875e-12
MS4A4A	2.63043278714286	7.60985639162562	1.53256904158278	1.89699739001426e-28	8.50965572619226e-27
NPY1R	0.224595748640394	1.04260419040887	2.21478903908155	3.81016903315344e-11	3.09945267348754e-10
TNC	65.0233842128079	85.675569544335	0.397925232744743	0.000188749812129909	0.000605642632474251
MAD2L2	18.2359370837438	17.2426286551724	-0.0808046054183915	0.397160295462854	0.456108292845125
FAM155B	0.750033818753695	0.511745328704433	-0.551529619521802	0.686593364372408	0.721019271191597
RNF26	16.6034171773399	16.4065830295566	-0.0172053930799567	0.608830191077024	0.650624348853333
C12orf45	7.17787192118227	6.07506088669951	-0.240657312502361	0.00193475569120883	0.00480063016030109
PIK3C2B	2.23961134729064	3.41798022167488	0.609895654016715	9.75605849655531e-09	6.31435072223658e-08
TRAF3	4.6349965862069	5.21004244187192	0.168726848715774	0.00637405614072937	0.0136136262476314
TMED9	93.8154095073892	96.9741379310345	0.0477751358340912	0.194443412123547	0.252752341161835
ANKRD42	1.613355108867	1.56350678029557	-0.0452785433759006	0.827248880588967	0.847254448711359
SMIM14	5.06009566403941	6.92041633349754	0.451694173104486	3.34204337806078e-07	1.79501557883477e-06
CD3D	4.55335255497537	21.4633639453202	2.23687513374062	1.00974325891472e-24	2.77618323020565e-23
BLOC1S3	8.33831576847291	8.48071778325123	0.0244303680335736	0.385013427310082	0.444876131861345
ACADVL	43.2672810098522	45.9557266995074	0.0869681896781627	0.128722054441081	0.178630355794329
PPP1R3E	1.84954642561576	1.76684853004926	-0.0659931495658612	0.283853953018416	0.345710132831306
NUP205	14.3992064975369	13.1201097931034	-0.134209517801223	0.194152739276387	0.252470764328415
USP5	36.0882350246305	35.281319773399	-0.0326240577463901	0.216219215447647	0.275929388083433
MSL1	11.5035662758621	10.5383182758621	-0.126436529909207	0.0182777191962768	0.0339304829510723
ISG15	51.0396371773399	82.4234134285714	0.691436138138685	1.36759150359528e-08	8.71081052523533e-08
UBL7	39.7746823152709	38.4622044334975	-0.048408955566706	0.284995636026125	0.346667156229441
CHKB	1.36670134137931	1.32339678029557	-0.0464523375047658	0.232671492183428	0.293329124425017
TMSB15A	3.46605782221675	2.48675428871921	-0.479031757588231	0.136118675756933	0.187122014243679
RUBCN	4.91538622660098	5.35408290147783	0.123334696713789	0.0510101894945183	0.0813978415793056
ZBTB24	3.64466172660099	3.47875780788177	-0.0672126777420283	0.266371600604788	0.328317924570453
WSB2	22.4126775172414	20.697977453202	-0.114825211248346	0.081871383412428	0.12188646895145
AC008687.4	1.62560539896552	0.769718758916256	-1.07857378575941	8.80558611436876e-08	5.13169990776268e-07
MT-ND2	3917.38050078818	3729.63403251232	-0.07085519205609	0.701591049028569	0.734500010410149
ADAT2	1.22325032694581	1.12330690221675	-0.122967523519504	0.20938691697717	0.268491714792446
SGMS2	1.0803586135468	1.08712307857143	0.00900500508509611	0.583031706558628	0.627133884077931
GPR19	2.79969451921182	2.08499516118227	-0.425225384654259	0.000636477401746483	0.00180150318132353
RBM27	3.16233200640394	2.97652965418719	-0.0873575735483025	0.283094553643629	0.345124300736471
TWF1	11.91677808867	10.632877629064	-0.164462136931468	0.0619283687027615	0.0961098399908454
STAM2	4.06250470246305	4.09980166748768	0.0131846364357795	0.630909399939598	0.670332020800647
H2BC15	0.620457773793103	0.415584618522167	-0.578190770181733	0.000242382402525587	0.000758982508206987
FUCA1	17.8742566059113	35.0249763152709	0.970500833922638	1.11346782511846e-15	1.31125740338e-14
CYP2R1	2.10550582660099	1.96088792463054	-0.102659787858332	0.274460396389307	0.336372465674574
CASC3	17.5708319064039	16.600140817734	-0.0819870187252318	0.0427822563122994	0.070215625145123
ZDHHC19	0.148154286261084	0.191966619334975	0.373755099993989	0.0198503486861012	0.0364479877517655
KLK13	2.92181385904926	2.8716287454532	-0.0249950264386851	0.0510820250301686	0.0815029338172937
RELT	2.07322868423645	2.46217546847291	0.24805432061254	9.54239347687273e-05	0.000324512767691056
RUBCNL	2.47977947118227	3.36248922399015	0.439317817902536	1.52621042460369e-05	6.19248186858689e-05
TMEM25	1.03947474448276	1.11142098142857	0.0965506745910192	0.00107836577318545	0.00286158280773107
DNAJC25	4.73173127635468	4.67846859014778	-0.0163317750841219	0.0883057205231097	0.12986359438948
SNTA1	18.3920695965517	13.9870826108374	-0.394988750096154	0.00101259547324801	0.0027044192065576
CIDEC	0.169661089133005	0.654050355625616	1.94674598533283	7.13247925417674e-08	4.19610093137223e-07
USP46	2.74818385714286	2.38223800394089	-0.20616096883657	0.00246038757342751	0.00593321049316197
PPP1R16A	4.46969667044335	3.94963736965517	-0.178456727925689	0.0861171070837464	0.127138571971533
DMWD	7.31753990147783	6.74403795073892	-0.117746052677448	0.0325587457336491	0.0558144079911719
ESR1	0.148565486034483	0.2346047491133	0.659133222845633	1.69948576447717e-09	1.18063613704407e-08
CA14	26.5496685636453	15.791965280197	-0.749503128025715	2.72324471320096e-05	0.000104434443627451
AUNIP	1.91982126551724	1.60432517635468	-0.259005415540505	0.00755763054662555	0.0157709881812292
PCGF5	4.43379250837438	5.01194421871921	0.176829101164116	0.0466507122193668	0.0754477896745143
PODXL	5.49553342906404	8.14054995517241	0.566866738141189	2.07504714694816e-19	3.30577312417431e-18
ZDHHC6	7.62829949261084	7.35664215812808	-0.0523140685481187	0.196194157369875	0.254542833607933
IP6K1	18.7213442068965	17.4957502364532	-0.0976794950444093	0.0943062705186528	0.137487129683864
NOC4L	16.3497009704434	15.2884060147783	-0.0968262519999494	0.0685868037763772	0.104962208854052
BTN3A2	12.4774979581281	17.9774043527094	0.52685606623862	2.24003492368386e-09	1.54357535393011e-08
BLM	2.59459511280788	2.32574564236453	-0.157816099671497	0.10600043930956	0.15169776375952
ARL4D	5.45098889605911	5.38175098669951	-0.0184423423449633	0.0916724919777643	0.134091791601499
NCALD	2.88777727724138	3.52062504236453	0.28587210663125	1.71187416865097e-05	6.85805759045043e-05
EXOSC1	6.58105296551724	6.21092514285714	-0.0835102531721814	0.30051482423215	0.362056776928512
LRRC63	0.212402146812808	0.154330146625616	-0.460778444590704	0.0707814448097042	0.107745997732976
CPSF1	21.9485763251232	20.2558689211823	-0.115787389655716	0.548697382497667	0.59684024927181
PSMD14	9.1897794679803	8.31024831970443	-0.145138653796319	0.0270894436831411	0.0475687282393761
CXCR4	12.3747060059113	41.0661572955665	1.73055570505797	1.50996438094161e-24	4.05342209899621e-23
SLC46A2	0.0728401770788177	0.185936146477833	1.3520009265383	2.14481166667985e-09	1.47945355075939e-08
FHL1	3.14267574256158	5.04276770640394	0.682222345201312	5.2862425242619e-08	3.17151294779408e-07
MCTP2	0.558584700812808	0.709050704630542	0.344112739221548	1.62720670690543e-07	9.14683341387854e-07
HIVEP2	2.98212110147783	4.0962339635468	0.457959274268214	1.61853998147903e-06	7.81864319072956e-06
PCDH1	7.3585594408867	8.90896660935961	0.275834734214202	0.0083339885836637	0.0171496306496789
COL6A2	66.1970918571429	191.212932832512	1.5303403607336	2.64315839540699e-25	7.73492511548608e-24
PDCD11	12.7038693251232	10.7613706403941	-0.239406136860846	0.000133509027358323	0.000442445347772892
NCR3LG1	0.788746489211823	0.471389128029557	-0.742643193424439	0.0415404767204602	0.0684908089755671
SGSM3	18.8524031724138	17.453514546798	-0.111230864267912	0.165895004278853	0.221252828689557
L3HYPDH	2.71021522610837	2.68565519359606	-0.0131333331036705	0.989201979015897	0.990742506823659
SLC38A3	0.278106544073892	0.210993235881773	-0.398440943782985	0.907743340180924	0.919068035645008
MYNN	2.48753219064039	2.21790633793103	-0.165516753546	0.031010534607862	0.0534898381542391
ARSG	3.04417589807882	2.31271019802956	-0.396467227301025	0.00114806842819948	0.00301893736123338
BTBD7	2.71491428472906	2.68001652955665	-0.0186647511515852	0.647841233827641	0.686076796280775
CTSZ	271.567616428571	302.257269014778	0.154465582345843	3.50443218604694e-05	0.000131146931177613
ZNF366	0.228776719699507	0.501174857684729	1.13137379009469	2.21570866838722e-24	5.86711050695078e-23
FILIP1L	0.913721362758621	3.50287848078818	1.93871474921544	1.72513984575895e-42	2.94071650957685e-39
WWC3	10.4334629216749	11.9002036108374	0.189768182582197	0.000588803049765075	0.00168019700263536
ANKDD1B	0.112483170773399	0.100732051788177	-0.15918636256441	0.283470519929155	0.345432583673609
GPAM	2.17573650098522	1.97203376206897	-0.141819593821552	0.0196991091659975	0.0362044139752976
FAM110A	2.88813562118227	4.28158613349754	0.568006858790003	1.81682294689591e-10	1.39112939510497e-09
ZNF770	4.92727704778325	4.25066705270936	-0.21310133323319	0.0408268411637166	0.0674937123226577
HERPUD2	9.62086718226601	10.2142985960591	0.0863512961944521	0.019389786141494	0.0357129272841104
PCGF6	2.57233934679803	2.34545424778325	-0.133213618876758	0.0723988174109723	0.109944618377887
MYOF	6.44823561231527	11.3408836403941	0.814556689580452	4.28760480690843e-18	6.09063195331357e-17
SBNO2	17.7529478768473	17.6003814433498	-0.012451908073996	0.957501609338927	0.963080797061141
SSR4	43.58345591133	51.6885834482759	0.246065066831578	0.000985561529626588	0.00264101052849632
DENND2A	1.8041285529064	2.35343695068966	0.383467062022261	0.00482638929928514	0.0107055092508704
MAP1LC3C	0.499230931773399	1.02822843039409	1.04238157829427	7.01177606639291e-07	3.606925319404e-06
TRIM61	0.196854537482759	0.226629982078818	0.203208768645088	8.32044264113785e-08	4.86560361480261e-07
TNIP1	17.9051015566502	22.8963515665025	0.354747027929666	3.11022603679543e-10	2.32788981689239e-09
BPHL	4.40397028374384	3.27296047044335	-0.428208556024908	1.96266207952971e-10	1.4960772933788e-09
NDUFS1	10.0023285812808	8.43326707389163	-0.2461723550449	3.36505793217243e-05	0.00012638197472056
STUB1	26.7988300098522	22.6739358226601	-0.241135175542551	4.77588436913549e-06	2.12769471224765e-05
HDGFL3	2.53204615285714	2.51351161502463	-0.0105993459290721	0.961545774827674	0.966720711539737
TEAD4	11.8218871182266	9.791136408867	-0.27191212898358	2.24924353208315e-05	8.76620007059672e-05
SNRPD1	11.8937936748768	9.35442	-0.346488843934868	6.82465796288223e-08	4.02891171600974e-07
FLOT1	131.512744778325	101.762483990148	-0.369996824637266	8.68088947670388e-05	0.000298189646835796
SLC25A4	18.4915094482759	13.8841822960591	-0.413420783029652	4.84266163361765e-09	3.21986234508259e-08
RIOX1	11.3952067389163	10.116561808867	-0.171708036754856	0.00648939275164805	0.0138253161934423
VPS37B	11.7997400394089	10.0818696009852	-0.226991876112704	0.000567119913675929	0.00162543385094549
MCM10	2.23415413546798	1.90304316896552	-0.231420433213022	0.00191276984964798	0.0047529960713647
CHST10	7.26171619950739	6.03651123399015	-0.266595554884969	1.58585311284231e-05	6.39642054065972e-05
RPE65	0.232324700891626	0.162493063940887	-0.515764412803292	0.528128179764594	0.578341282217118
CDCP1	4.05991128684729	7.05608721064039	0.797420188770792	1.43771299381041e-13	1.42797466107739e-12
SF3B1	31.3257608226601	30.695922320197	-0.0293025302066878	0.731920148736695	0.761574474921586
SLC38A5	2.09266905807882	2.65374527931034	0.342685722904535	7.7650727644897e-21	1.41567242365436e-19
TMEM42	2.88671210049261	3.00009976995074	0.0555832482088356	0.0903779470156302	0.132496674204703
PARD3	5.99035053448276	5.33477853103448	-0.167212046992504	0.100454141550648	0.144870254687625
TCTN1	3.18668790738916	3.05624596551724	-0.0602970781384387	0.213716408138682	0.273426274302205
OSBPL11	4.98531493842365	5.38301780049261	0.110730548849057	0.0679465365972251	0.104169411981603
UBE2R2	21.4528541724138	20.7569578916256	-0.047574582354394	0.669880257891492	0.706017240657414
CA3	0.113999992330049	0.24194113629064	1.0856223585572	0.00156233295979375	0.00397713917728344
KMT5A	6.53346531527094	6.3499071773399	-0.0411128897650057	0.3776525877045	0.438190107932125
TBC1D8B	0.885897475482759	0.894196055714286	0.0134514361966784	0.449531144214751	0.505546446780188
SRSF4	30.1638145812808	29.7743279507389	-0.0187499417195571	0.97570746540648	0.979153926392536
GHDC	14.6208432118227	14.3366560985222	-0.028317949563911	0.592938824817219	0.63628476188483
BTBD11	0.350723116940887	0.546319753399015	0.639413062844694	2.06950800685223e-15	2.37758051301128e-14
CD99	105.162950246305	106.740687684729	0.0214836900674733	0.292298364148892	0.353657420982915
RUVBL1	10.9650985763547	9.07854171428571	-0.272386300709075	3.73066110715011e-05	0.000138548544439559
RTN4RL2	2.22818558226601	1.82615713665025	-0.287058486331999	0.198251257760176	0.25667448989609
FKBP1A	132.021224679803	136.200952955665	0.044966911232355	0.521968229198933	0.572975991434102
FARP1	4.33530668423645	3.3199794226601	-0.384959755119578	0.00040025581279004	0.00119020682926685
DDX20	4.2024496453202	3.52687591083744	-0.252839715819835	9.77858234791334e-05	0.000331965465467997
DCTN1	20.7553771034483	20.2629704236453	-0.0346394648018613	0.162560580600566	0.217443711392832
ATP6V0C	55.5794680738916	51.5858233140887	-0.107577384914663	0.0077697581276499	0.0161370989318857
DSTN	60.9597680788177	56.2662449753695	-0.11558772824122	0.0951416547637218	0.138468169264981
PCDHB4	0.560296173285714	0.609213121330049	0.120757375883134	4.9944073836564e-05	0.000180899831282365
JADE3	3.36995225812808	2.73259793054187	-0.302454953026048	0.00228073556299702	0.00556094955705174
MRPS28	7.89831707389163	6.78508293103448	-0.219178836045716	0.00316543913516776	0.00741447844147763
NUCKS1	59.9662498029557	52.9485998374384	-0.179558217322962	0.0460015975382675	0.0745660032841262
CLCN6	5.26171370935961	4.60562831330049	-0.19213476695852	0.00588514203172781	0.0127107510115097
SMC6	4.69820540689655	4.17434130344828	-0.170561226490485	0.124104969239232	0.173226147954494
KLRG1	0.544955572660099	1.03381565665025	0.923768431982716	1.25404079973296e-12	1.15862834593214e-11
P2RY14	0.213060231960591	0.801238120788177	1.91096972552483	1.91496508784021e-28	8.53415794387998e-27
CTNNAL1	12.0447170817734	11.0820641665025	-0.120173880967991	0.216848201116392	0.276550913553188
SCARA3	1.53273424561576	3.80900039950739	1.31330486340156	5.01390237692951e-19	7.7610200583641e-18
C2orf74	1.73910523527094	1.6067562346798	-0.114194163972627	0.282715370623484	0.344754494249526
HAL	0.385016691517241	0.742319626039409	0.94711952056628	0.0687344422178304	0.105140952162036
PSME3IP1	14.521433729064	14.1692448817734	-0.0354210253223179	0.195025715560025	0.253316095160688
GLT8D2	0.85677515729064	2.8127186044335	1.71497667291716	1.91342743397525e-29	9.88386739284867e-28
ZNRF2	2.72752662906404	3.1907354926601	0.226295734483331	0.00205988066606924	0.0050732513352332
TRO	4.79929961950739	4.5060936420197	-0.0909465882715152	0.273718192736042	0.335613648115573
GLIS3	0.203527544093596	0.461991559261084	1.18264244070108	8.59323377882735e-18	1.18012013133805e-16
PRMT1	32.4923991625616	28.2659068916256	-0.201039287233528	0.00847009899971787	0.0173903553235701
POC1A	6.90240082610837	6.22489427093596	-0.149048920887949	0.0776546549192207	0.116460632259256
MAEA	8.59623279310345	7.45842808866995	-0.204832947343474	0.000451875341802221	0.0013272074167902
TBRG1	3.37205709408867	3.59021238817734	0.0904402293579243	0.15164960061496	0.205081872628541
DEAF1	12.1790461182266	10.047938955665	-0.277501539006218	0.000586967061143062	0.00167597776650082
TMEM138	6.05471830541872	5.49063490640394	-0.141086856290797	0.247909547409467	0.309308554256441
SESN1	4.09018538423645	4.62672083103448	0.177823818011762	0.00213726471648237	0.00524017960062389
BSG	354.670757635468	304.390977044335	-0.220554791775397	1.16929677981277e-05	4.84524466311357e-05
TNNT1	6.23973647172414	4.76537926185714	-0.388894061407147	0.0933941354824962	0.136346839265047
RPLP1	622.391279802956	511.871776847291	-0.282039384735954	1.18759988835838e-05	4.91064271605313e-05
FAM71E1	0.660220815221675	0.499436261182266	-0.402648053262621	0.0745063561626857	0.11264336795904
GNAI3	3.82610779802956	3.50639706896552	-0.12588814321338	0.117027161421521	0.16491675109076
SLCO2B1	2.04989615517241	6.94600804384236	1.7606332547374	2.15333531278549e-35	3.86382021848102e-33
RHOB	61.2700732512315	66.4281905418719	0.116613040807721	0.195901567197124	0.254187409311815
KLF17	0.121541149448276	0.137779085128079	0.180912062458055	0.125943554751982	0.175320011110531
MRPL48	5.41040545812808	4.612932991133	-0.230052378765545	0.00582458247598051	0.0125959136100454
WDR86	0.283964843472906	0.540332851182266	0.928136071066135	1.92130064966791e-11	1.60347472212493e-10
PHF20	7.03514875369458	6.65573481330049	-0.0799829758065544	0.237003691719444	0.297881967186918
SEPTIN11	15.3604579103448	15.0033943167488	-0.0339322968050251	0.950090221145851	0.956472785011514
MED14	6.62893539408867	6.76578401477833	0.0294799301192183	0.333636267267794	0.394947723674558
CCL11	0.240205354384236	0.610025370147783	1.34460093338355	7.08081324049454e-19	1.0788944152025e-17
NRN1	17.509539353202	11.7173843492611	-0.579490573900653	0.103287151326761	0.148406583357185
SCAND1	28.5823363546798	26.3351427128079	-0.118134571264386	0.162815265888687	0.217677625580787
RHOF	0.188264351477833	0.416054075369458	1.14401120408159	2.11686853927199e-13	2.06198116214658e-12
ZNF511	3.48714326108374	3.50219298078818	0.00621294749281098	0.602333033518678	0.645147312134324
LANCL1	14.2462395418719	12.9002672068966	-0.143180204735805	0.0581292987885203	0.0911948375996609
KIFBP	8.72942562561576	8.35025152216749	-0.0640670768589846	0.452579378457516	0.508387560463356
LSM1	13.0198104975369	12.4209589852217	-0.0679318862848497	0.172717790362142	0.229119893693437
UQCR10	70.5706808374384	64.2832793103448	-0.134625400889797	0.0184450900744318	0.034213233588823
ZGRF1	0.748105670837438	0.685914862413793	-0.125212550593023	0.171389675734805	0.227756870784987
COL3A1	68.2604818029557	281.037028571429	2.04163772545564	2.16189442710546e-31	1.54354734567734e-29
SLC6A11	0.128367522522167	0.183424464694581	0.514905833586837	0.303259374988318	0.364751111017436
ACACA	5.65264098522167	5.01369039408867	-0.173052160898578	0.00196816979902249	0.00487201516595928
MIER1	3.65777265221675	4.02418318325123	0.137730571401282	0.117224889205998	0.165110082018405
TENT5C	2.14059853448276	5.94882905123153	1.47459147466126	1.8580481922424e-14	1.97954712481325e-13
ECD	9.15799064039409	8.48949955665025	-0.10935157899415	0.0163706975331719	0.0308097160170943
URM1	25.8509591871921	22.350864862069	-0.209887154753599	0.000169449400093094	0.000549793354525226
SLC25A13	27.7607027241379	22.5495491477833	-0.299945499479565	1.84038884226329e-05	7.32556411031655e-05
HMGN2	71.2157839408867	70.1286345812808	-0.0221933902469402	0.891007895911431	0.904337204267951
DDR2	10.4390967170443	10.7198992216749	0.0382944604325766	0.653323082386068	0.690916391973541
LHFPL6	14.0662597142857	21.3285705665025	0.600548519931556	2.98932831624881e-08	1.84125881882046e-07
THRB	0.355683703349754	0.68486178044335	0.945217976374411	1.79687275719271e-10	1.37740043787729e-09
P2RX7	20.0147366928079	14.0885342674877	-0.506541110821487	0.00261624498741329	0.00626584701323411
TNN	0.198130768748768	0.386170790024631	0.962786101721782	2.58965309912782e-10	1.94895691571778e-09
UBE2T	21.66810591133	16.5046437241379	-0.392701051371764	6.89352021392928e-07	3.54877067411678e-06
MAPK4	3.78341110072414	2.18804599485714	-0.790044481042027	0.353438695104337	0.415002883170126
ZNF420	1.80616658226601	1.717850681133	-0.0723263182233816	0.541392006658534	0.590070555850578
ZRANB2	16.2476014581281	13.9583190009852	-0.219101548534744	0.00995671762514708	0.0199940742532956
SFMBT2	1.19897558394089	2.03841176305419	0.765643228220397	9.85745928111608e-11	7.71677222827669e-10
DYM	6.21979726108374	5.70845861576355	-0.123766310270658	0.0792327946241639	0.118462626936709
PPT1	70.1493043349754	71.1089880689655	0.0196031290249534	0.595867298125959	0.638773865619346
TMEM169	1.00675310284236	1.02366639054187	0.0240357037200574	0.1918388305488	0.250057936550754
TP53INP1	5.79960006206897	7.93134558128079	0.451612229052418	2.36959173021988e-06	1.11045094244015e-05
SDK1	0.62286788762069	0.77175762408867	0.30922163488548	9.80157094143025e-14	9.8499648436466e-13
ZNF326	3.24272505270936	2.6624705679803	-0.284441127068773	4.97259485665349e-06	2.20596213598515e-05
NME2	39.2707094482759	28.3094422738916	-0.472170334469676	1.49365170568369e-13	1.47922500438696e-12
NRF1	4.756889591133	4.81127356157636	0.0164002908674412	0.313734573757308	0.375034921312098
FAM184A	0.339450500384236	0.340228965807882	0.00330475982621969	0.0138377676704192	0.0266083217944482
ERAL1	26.3302661576355	23.6737689802956	-0.153432696344384	0.00109133294866234	0.00289261563088597
NPEPPS	8.80056390147783	7.70360936945813	-0.192061418652384	0.00122553886506063	0.00319982261206812
HK3	1.31300943492611	3.92667940985222	1.58043253221633	1.45749898214761e-22	3.23711948201091e-21
TATDN1	3.50021339655172	2.9097576044335	-0.266543905815794	0.0115180012987948	0.0226948394324035
REX1BD	8.69967920689655	8.56862870394089	-0.021897865328087	0.479481247274272	0.534250001558889
MRPS27	12.2535039852217	10.3502115418719	-0.243534103726802	7.83979523347155e-06	3.35460582362258e-05
RPL7	258.425488423645	196.687221921182	-0.393845135776873	0.000738229887034644	0.00205035457627117
CYP26B1	1.50335357768473	2.450885991133	0.705119014923682	1.03995655333914e-07	6.00164516203379e-07
SMPD4	11.2238198078818	10.0761728571429	-0.155615975710991	0.000100903694575505	0.000341784322634417
CRMP1	3.51513477832512	3.93651858029557	0.163340281141636	0.258804945894127	0.320556135073407
IQSEC2	2.23250348275862	2.70374477635468	0.276296546910683	3.2670193549391e-05	0.000122970861008293
ROGDI	4.38366071083744	4.9056240137931	0.162300524287361	0.00573479618525601	0.0124313170526683
CPSF4	10.021925137931	9.22512137438424	-0.119519868369738	0.0264506220025662	0.0466451742207417
LAX1	0.389929601433498	1.90536752610837	2.28878371989785	3.53831824329104e-20	6.03150573546999e-19
LRRC71	0.130119699965517	0.158483362280788	0.284491992072488	0.319041085032843	0.380444497778321
CAV2	7.89013881182266	8.42944724039409	0.0953873478733311	0.289208351444097	0.350696628903001
ADA	5.28263561280788	6.45623585320197	0.289435384091779	5.19793385667269e-06	2.29845084317268e-05
NFKBIE	20.0629539408867	23.3430897832512	0.21846149970928	0.000344027867374508	0.00103863361243882
ZC3H12C	2.67818072458128	2.01309630768473	-0.411837124247587	2.9448220022094e-05	0.000111924575373828
ME3	1.06728230275862	1.67904103349754	0.653695659841171	2.57512565839202e-21	4.89776689030571e-20
C6orf52	1.84248724926108	1.28791181133005	-0.516620825821711	3.6092200093706e-05	0.000134551485149773
ZDHHC17	3.10824623054187	2.97589290985222	-0.0627781856625171	0.538595235778271	0.587632869054187
PPIP5K2	3.01883916305419	2.58379284630542	-0.224503487706649	0.00839656509632217	0.0172627707249428
RFLNB	18.7738605049261	15.9532906108374	-0.234871312160997	0.411941325101021	0.469977733657042
DIAPH1	20.6468305665025	21.6099413990148	0.0657748251392354	0.0319452129957844	0.0549075963730164
ZDHHC11	0.255939869477833	0.130636298497537	-0.970249084531842	0.000244799895857545	0.000766376533473219
RABGGTB	10.9237082660099	8.28276251231527	-0.399278761749992	1.58473018947192e-06	7.67707481130677e-06
RPL23	126.831530295567	99.1020713300493	-0.355926327217955	2.78524914319563e-06	1.29279927044788e-05
NPL	7.15893800344828	9.76343530197044	0.447643268886789	1.14982846835081e-08	7.38239680927495e-08
PHEX	0.289272350044335	0.551159621832512	0.930041768955863	9.15717549002684e-07	4.60119388936979e-06
RASL11B	0.445612243546798	1.03123883310345	1.21051771952647	2.40178662106341e-13	2.33284644953289e-12
APLP2	52.6198838374384	59.0760389162562	0.166965032136444	5.98008005120595e-05	0.000213036446338285
CEP70	2.62805835433498	2.30550800546798	-0.188912634864219	0.311707352842766	0.372938512959888
RASL10A	0.100047478394089	0.144893297428571	0.534306053400152	6.30076458911485e-06	2.74431005067683e-05
KCTD5	13.9490199605911	14.0846908128079	0.0139641302137896	0.700650574749939	0.733628062643191
S1PR2	10.1675273940887	12.2523443251232	0.269088938563724	0.00248807752387146	0.00599256679495498
ZFP36	25.0385937142857	49.8940047931034	0.994712937403951	4.4063080435989e-15	4.91725227418643e-14
INPPL1	27.4451254679803	24.7945780098522	-0.146525263063721	0.0683301043443201	0.104639824025097
SAP130	10.7774016896552	9.88312764039409	-0.124969824239661	0.00144926785330008	0.00371427658625318
NAP1L1	28.7055442906404	24.0688413497537	-0.254162717481328	0.00594626853966718	0.0128326102350754
ZRSR2	6.23146896551724	7.50423249753695	0.268132231610577	0.000563579181016452	0.00161630479316958
SELENON	70.5223174876847	79.1849348768473	0.16714609529151	0.0454512840924229	0.0738319429622836
UBXN6	26.7699765369458	26.2520534334975	-0.028185599819853	0.484224347282044	0.538654655672178
SCARB2	63.1430315123153	67.9759812610837	0.106401545839374	0.174858758727024	0.231374819790455
EDNRB	135.419025295567	103.288014525123	-0.390757585817201	0.00723999981619111	0.0151685170522965
SFSWAP	5.64033606896552	4.92679996059113	-0.19513022939109	5.04892085905109e-05	0.000182777100490788
GAMT	16.7512764916256	14.2671898073892	-0.23156984019377	0.0381538961801556	0.0637706437319257
CUZD1	0.217686417320197	0.211396059684729	-0.0423029066095206	0.377422171318322	0.438109137748379
NAAA	2.40949591428571	4.37348959704434	0.860053507440524	2.21379750272663e-16	2.72961632411239e-15
LRP12	4.05690735024631	3.84097625418719	-0.0789073105067746	0.308883783767405	0.370112306408585
CLK4	1.54629860719212	1.71529231004926	0.14963550659583	0.3672245100612	0.4285700165772
AZI2	3.70599811477833	3.24114583152709	-0.193358212999151	0.030682457876053	0.053017825399865
ZNF577	1.13737698334975	0.951160345960591	-0.257950039202576	0.028529607256601	0.0497453336092914
GZMK	1.76940256596059	9.95531358694581	2.49220444035881	1.20905797193095e-26	4.15312936101319e-25
COA4	23.1904662610837	19.528511955665	-0.247949804562331	0.000777752825683132	0.00214527008168302
QPRT	31.0682666137931	24.3805787842365	-0.349709376368838	0.000287630887385073	0.00088582258610439
RAB11A	25.7342804926108	25.4783075615764	-0.0144219992600831	0.48740049246086	0.541436992154509
SIL1	16.7295047192118	17.2088405172414	0.0407551612675805	0.41677813042508	0.474582779275786
TMEM250	16.2691809064039	15.0073998965517	-0.116467573606472	0.113319872330009	0.160455103204686
DHRS3	7.95075433004926	16.1885749802956	1.02581234808118	5.79545620929665e-19	8.89006032915393e-18
SLC5A12	0.172198409635468	0.217437090256158	0.336526236630032	0.00110212515349351	0.00291668556533883
RPL7A	490.781716256158	399.016349753695	-0.29863364106477	0.00348246300937034	0.0080738436006092
ABCC1	7.96097737980296	8.18832125517241	0.0406221419778534	0.367674139502012	0.428911226722749
PITPNC1	2.79108099113301	3.64995255960591	0.387053723731286	1.08519667485205e-06	5.38726867672275e-06
MRPL10	23.0287347536946	19.0725017241379	-0.271941055491872	9.78909014317516e-08	5.67093552601868e-07
DUSP14	14.9707907044335	13.41881291133	-0.157893371601791	0.0126458905147857	0.0245868276233437
ITGA2	2.47285715098522	3.70805993512315	0.584485660836556	0.0152696234926411	0.02895326134165
LIX1L	20.5541033251232	20.9918246551724	0.0304011387245682	0.553783298810387	0.601030071299423
LAMA2	0.629576571487685	2.15800691699507	1.7772457292961	1.45763552036357e-21	2.85600224011466e-20
RNF38	5.88323035517241	6.37279717881773	0.115318220729866	0.0597166920736416	0.0931544875095231
INVS	2.26734012758621	2.04628960837438	-0.147990486421991	0.053838580360095	0.0853717116710018
GLRA2	0.58892801837931	0.159716256463054	-1.88258014906613	0.331457576499313	0.392824713448312
LMBR1L	5.52441416256158	5.53939291133005	0.00390639128568138	0.871653266026819	0.887467193430471
TIMM10	37.8021164039409	33.9752925123153	-0.153981035975741	0.0254889583966067	0.045194763444874
BTBD9	4.36898196059113	3.82957843004926	-0.190111563675648	0.00516744358736378	0.0113548869160296
DLL3	18.3419610670936	11.0502440334483	-0.7310696653496	8.61857313303169e-06	3.66027660589079e-05
IL18	1.30881244216749	5.09965483940887	1.96214123590143	2.68377104877312e-30	1.62660381298307e-28
ADRB2	0.599091427241379	0.851297795024631	0.506887704402342	9.46814027613333e-09	6.13965900835141e-08
NPHP1	0.470728927438424	0.413218266206897	-0.18799248329859	0.016070459462628	0.0303115982976291
UQCC3	8.98887840394089	7.79121820394089	-0.206292193298757	0.00312236271305877	0.00732868508054775
KMT2B	7.6910491773399	7.23329411133005	-0.0885276034438447	0.060756023166738	0.0945378694574174
STARD8	2.60798331083744	3.56205158078818	0.449773770320686	3.60730079043653e-08	2.200034028586e-07
THNSL2	6.27099225681773	5.37143133922168	-0.223387160074193	0.102217418293661	0.147117565516692
ENTPD1	2.89095002561576	3.97769168719212	0.460387786619955	9.90693584511525e-15	1.07650106868396e-13
HMGCS1	10.6967144581281	8.44136935221675	-0.341618778807087	0.00688169119877947	0.0145316851777262
CRYBG2	0.316413426108374	0.519191154719212	0.714454987057012	0.00245344753518059	0.00591976400633738
STAMBP	6.33676702955665	5.99678144975369	-0.0795585806736141	0.120626541907382	0.169097877466177
ALPK2	0.0739600524876847	0.309184019418719	2.06364759990431	1.00964697792028e-24	2.77618323020565e-23
SEMA6B	6.24410975172414	9.00149821724138	0.527669249292967	1.02549379241389e-08	6.62780040149205e-08
MAP2K6	0.931752878423645	0.835284450689655	-0.157679789138302	0.302493594662861	0.364119088217622
RNF6	10.0720734182266	8.71822684581281	-0.208254056612555	0.0581292987885203	0.0911948375996609
HEATR6	5.36209655665025	4.5500802364532	-0.236905212407352	0.000138162141995697	0.000456313182464355
CYB561D2	11.4202833004926	11.8035339310345	0.0476204216399463	0.287288308130978	0.348895775045164
STON1	2.0294431817734	1.80822967394089	-0.166506014917116	0.553783298810387	0.601030071299423
CDK4	49.5430106059113	39.3863995270936	-0.330983999961205	5.20401130892174e-10	3.80316732153086e-09
GPR12	0.0867099293743842	0.239351886926108	1.46486406486649	0.0103310194617989	0.0206332912127346
EPN2	3.20622561330049	3.43182666650246	0.0981007399859044	0.660661376579845	0.697811106221001
TSPOAP1	0.595120857669951	0.845625311477832	0.506835878533142	8.86556918932307e-07	4.46619013796818e-06
FARS2	8.16102746305419	7.43879654187192	-0.133681557974557	0.0878329955849249	0.12930784419644
CBX5	9.90503550246305	10.2418606458128	0.0482437832751041	0.623112869991354	0.663651218999695
ANP32E	24.538326546798	21.5857855320197	-0.18495526900361	0.0480676592138825	0.0774271992321894
CAPN15	7.08708550738916	6.89203714630542	-0.0402619782654163	0.702218277519638	0.735043801852572
CRIPT	7.5093714729064	6.45170647093596	-0.219011357984785	0.00132330851935466	0.00342753243655071
MAP1S	12.512307	12.9287438748768	0.0472342973053328	0.735104619731096	0.764596270251922
USP9X	11.5422329162562	11.8281806157635	0.0353058293737472	0.408575458403978	0.46676246345439
PHKA1	1.95685070673399	2.26715573807882	0.212349804576066	0.0101533655075407	0.020341037964791
KCNJ15	0.167123722300493	0.259391877694581	0.634216774743975	1.34704998328344e-20	2.37641922665411e-19
FAM217B	5.18536363251232	4.68635942512315	-0.145977556634279	0.0326275349975429	0.0558971978343584
KBTBD6	4.12738332955665	3.55569168423645	-0.215097201661444	0.00456593727170279	0.0102041439813522
MPP6	1.39400043188177	1.07703053591133	-0.372171854500969	0.00178047674497068	0.00447316900721539
CDC25A	3.82407333596059	3.02075662955665	-0.34020023429001	0.000239987319609781	0.000752519447578428
YIF1A	29.9581777044335	29.3349832660099	-0.0303277012025553	0.360077099263601	0.421708296346421
IKBIP	6.57328778128079	6.59866566896552	0.00555917512942861	0.903724562175074	0.915676636776988
LCMT1	14.5295795665025	12.9820044039409	-0.162479806496485	3.23095933521308e-05	0.000121882690053391
GPX7	8.53072224876847	10.6556323581281	0.320876415561873	0.00281984133301138	0.00669583427795163
AMH	0.700075109906404	0.605451970285714	-0.209497197393206	0.550388622025749	0.59839349745397
IDH3A	4.78263015369458	4.3609902182266	-0.133148475932172	0.000849738035146273	0.00231896689719626
TCHP	3.20095167980296	2.94085257832512	-0.122266433403939	0.0378402476224816	0.0633395675497461
SEPTIN5	5.27608300197044	4.22929980147783	-0.319048428863555	0.239697829178537	0.300658507772968
CALCR	0.12751738217734	0.149352088049261	0.228023490249386	9.8620382545513e-06	4.14065934967106e-05
BIVM	3.62402260344828	3.03525437339901	-0.255774525205886	0.00632519336258758	0.0135134986504162
SPATA33	1.2497738408867	1.09871506256158	-0.185849757737744	0.00081176656019082	0.00222737637451151
EZR	58.8332444581281	67.7794424926108	0.204216171959568	0.0212636055108109	0.0386835363328346
NCLN	35.8690933990148	31.4131223497537	-0.191373932510455	0.00010339333331049	0.000349869698847432
PERM1	0.786857440295566	0.645129331280788	-0.286513866119548	0.398340300301776	0.457368584256573
PPP2R5C	7.61707468472906	8.05243004926108	0.0801871818294182	0.0841242619080952	0.12468237796334
RAB40B	2.21266058374384	2.1054072270936	-0.0716828566967058	0.147586673205093	0.200502038503472
ELN	1.24436504142857	5.49520565985222	2.14276370531558	7.76325954045573e-22	1.56146858928016e-20
NKX2-5	1.4093466071133	1.13997223524631	-0.306027776875587	0.39650967018714	0.455727127883862
APBA2	3.79787539862069	3.35720216162562	-0.177933159224408	0.977731293679967	0.980896170964004
ERV3-1	1.44444237990148	1.84915727438424	0.356355279294934	0.028837804977311	0.0502185093188086
CPNE9	0.0925242501773399	0.134396132	0.538588173110199	4.98315718889906e-07	2.62173281577996e-06
SPIRE2	1.81314787630542	1.27521569975369	-0.507755296659641	9.29641347586129e-07	4.66599891683181e-06
GALNT2	25.5507520344828	23.402599817734	-0.126696945468985	0.28767162693523	0.349236889211763
ZCCHC4	2.23940634876847	2.0037334773399	-0.160425710370128	0.0168302945701427	0.0315484160897644
RPS27	677.474404926108	572.277248275862	-0.243452190721275	0.0149522718091543	0.0284663033172466
TRIT1	7.68373877339902	6.43790392019704	-0.25521742598025	0.000311082523292675	0.000950320871447627
TGFB1	16.4487382463054	30.2986858226601	0.881278297885405	7.45132484869915e-20	1.23019027798681e-18
RCAN2	2.82095592044335	4.22689934581281	0.583415635305572	2.36963813203545e-14	2.50696316575387e-13
PLA2G6	3.7002731408867	2.60189976896552	-0.508066381977359	0.000215066509187938	0.000682219582646176
GFRA3	4.41466334138916	6.07704154661576	0.4610657317938	0.00513316379890065	0.0112977654495817
FAM193A	7.32755958128079	6.71331677832512	-0.126307073855895	0.0197436481189625	0.0362764927779967
CHCHD5	5.33688095812808	4.93549287487685	-0.112802667388071	0.0296525663524116	0.0514271966613045
MRPS35	24.8011038029557	20.6910411280788	-0.261398090625681	2.89056190953523e-05	0.000110107801006514
MAX	18.1858768719212	18.8937492512315	0.0550905265035047	0.172451553612268	0.228878037626326
ZNF853	4.97005724285714	4.07444167206897	-0.286660090347206	0.736379687778362	0.765747277888785
SYPL2	0.772317339847291	0.779759522315271	0.0138355029820711	0.0139360034227578	0.0267820291257255
ASAP1	16.3335641773399	15.2571400837438	-0.0983550808075395	0.297759069488878	0.359276272396021
FBXO21	5.64226409852217	5.44181349753695	-0.0521866827802633	0.181124323271008	0.238416254483276
DCAF11	11.7058679507389	12.033393862069	0.0398116838562093	0.29580104369236	0.357388042246187
AP000781.2	0.377526227738916	0.311329096802956	-0.278136458414377	0.00451775933251351	0.0101214351286157
IRX3	5.89224042458128	4.24447414315271	-0.473230472396048	1.3956910289637e-06	6.80967390410661e-06
SFRP4	1.28680673489655	13.0851581422167	3.34606406333044	3.49701479916428e-28	1.50437825918622e-26
NKX6-1	0.475381524827586	0.412485438926108	-0.204742643696621	0.0445606028774938	0.0726447031010619
SIM2	0.592481899433497	0.485151606453202	-0.288335429981103	0.609422385690682	0.651206164681385
RPAP3	5.22899485615764	4.84655947438424	-0.109572695569689	0.491120165215584	0.544770269484701
CCDC142	1.42053147192118	1.40673041921182	-0.0140849126947984	0.837808397204495	0.856461252824415
POLR3GL	16.3311034679803	17.6074041133005	0.108559951178907	0.00569037276254213	0.0123467960799979
PALMD	0.847805699261084	1.20036071428571	0.501662438063184	5.49442830619489e-19	8.45683056564105e-18
LIN37	1.73790302463054	1.55150106256158	-0.163682896787347	0.00376673970956535	0.00865347530649304
RSU1	18.316707044335	20.974219546798	0.195456968050967	3.82039512741155e-06	1.7308547625419e-05
KIDINS220	8.47578659605911	8.37016725517241	-0.0180908124666885	0.933263211897625	0.94147880016629
USP1	11.5954530738916	11.1339985600985	-0.0585873903597949	0.285758481124849	0.347409147463632
EIF4A2	54.2097316453202	42.4799786896552	-0.351768822756227	0.000892052041358381	0.00241655019626624
TYW1B	1.40462323724138	1.43421901369458	0.0300821413370509	0.526376156441998	0.576839572918638
SALL2	2.38353659142857	2.15670101009852	-0.144277588214483	0.679768811669329	0.715167974443345
MEIS3	3.05338082364532	2.87587995123153	-0.0864040823641488	0.132925059002071	0.183323121926703
SLC25A21	0.22150000079803	0.133602011334975	-0.72936497669643	0.00175476458083221	0.00441182237994263
RNF169	2.07935785714286	1.91321474187192	-0.120139254280003	0.318224928376056	0.379537637595266
PSMB5	75.1210593103448	66.813471773399	-0.169078380752494	0.0025585542743755	0.00614494622044007
SMIM10L2A	0.626405409768473	0.835357418866995	0.415296933987731	0.00294721645122542	0.00696554432328614
G3BP1	14.5507775517241	12.9162406157635	-0.171910026487047	0.0210740977396369	0.0383899907661539
IPO9	13.7719394729064	11.7056879950739	-0.234522014938039	2.00067684556959e-05	7.89216955251157e-05
H3-3B	84.2327757635468	81.0960440394089	-0.0547501689212098	0.523618974972473	0.574510577013405
LDLR	7.06566246847291	7.26309514236453	0.0397596463100247	0.180297731276733	0.237511633284767
ARL6IP6	4.99594875172414	4.53597278719212	-0.139346692804905	0.119216620592615	0.167500211726921
CALCRL	0.970228334630542	2.32854175073892	1.26303053205425	8.18258542759333e-20	1.34603036762473e-18
AAR2	24.9107329950739	22.777336453202	-0.129168422953448	0.0110015785476191	0.0218096419034571
WIPI1	33.0053871748768	24.2264601773399	-0.446117899546309	0.00225516691976094	0.00550352743106298
PDIA5	7.81889315763547	8.01762038423645	0.0362097167311992	0.026739363896467	0.0470934657698722
IFRD2	16.5169851083744	13.8495274384236	-0.254113620891556	2.83163533594809e-06	1.31343575089538e-05
SPATC1L	7.21346824837438	6.45763647044335	-0.15968684920703	0.0783687883449522	0.117299436577776
MKRN2OS	0.149101300004926	0.125916467980296	-0.243825858233754	0.0826156853175569	0.122781807802367
SYT17	0.386959433344828	0.607688239408867	0.651149041428511	9.47694654067796e-12	8.14348582074514e-11
ZNF214	0.456444048871921	0.372771466600985	-0.292146590157923	0.246522765750866	0.307753066323937
ZNF512B	10.5320390098522	8.89152121773399	-0.244282599452287	5.91608671147474e-05	0.000210922024795767
TMEM242	3.66927003546798	3.88520219064039	0.0824965983073567	0.0240237803500768	0.0429317642031185
REM1	0.751677755857143	3.05577696157635	2.02335302979879	6.02713674320989e-29	2.84401604730634e-27
MRPL23	11.0163412167488	10.0601585123153	-0.130992113803104	0.0512116087051124	0.0817001296106245
RNF181	45.3281629064039	47.7055396551724	0.0737491125769871	0.0954774637589727	0.138882791816652
ANTKMT	7.86135973546798	6.56371807221675	-0.260265596073444	0.0220365566882852	0.0398716364015053
RAB14	24.8408739261084	24.4051623546798	-0.0255295806130285	0.845747360076077	0.863799936291002
CIAO1	29.9633203940887	27.6801415960591	-0.114346182316106	0.00583966946367105	0.0126245359029934
RPS6KA4	18.5386638768473	18.1310661724138	-0.0320735061631403	0.886997765805043	0.901206119228384
STOML2	55.7815356650246	46.4429660098522	-0.264327541605922	5.95792335855123e-06	2.60828895154296e-05
CATSPERG	0.117821957748768	0.118182071871921	0.00440276603476164	0.193282634509509	0.251507183855551
C11orf58	13.5259183891626	12.3733191921182	-0.128493993245181	0.0951416547637218	0.138468169264981
GSTO1	129.232632118227	107.859701773399	-0.260814456350717	0.00544445189521465	0.0118698625891354
RCAN1	23.4795540935961	23.9267759064039	0.0272209990890646	0.644197223966771	0.682854064767575
DOC2A	0.14283961935468	0.0663298921034483	-1.10666511027685	0.0444567735984954	0.0725101245853829
PM20D2	2.56520942223645	2.44734998891626	-0.0678561793470935	0.576662637951992	0.621361282692108
SLC36A4	1.27735155408867	1.15546117980296	-0.144686849608891	0.118018424150654	0.166141968632442
CCNT1	6.30458317339902	5.26569829113301	-0.259776128520737	0.000210805034773188	0.00066979223187371
CPT2	8.17157930049261	7.41552292118227	-0.140066500405522	0.0762422891191071	0.114695653250663
UBP1	8.41093899014778	8.03107184236453	-0.0666743252712791	0.531357705172995	0.581317691571932
TTC38	9.09039833497537	9.13221791133005	0.00662177159657551	0.271868689679837	0.333766053399706
ZNF700	3.11178388522168	3.00505178039409	-0.0503520175939873	0.451053803926283	0.507091568354717
ICMT	29.1708172955665	28.8898460788177	-0.0139632901796451	0.617144094398728	0.65816798430558
FAM24B	0.821299823152709	0.709115962364532	-0.211887415464242	0.00107836577318545	0.00286158280773107
SNAI3	0.506073003743842	1.24069242719212	1.29372808815871	1.10596210495449e-22	2.48059296468164e-21
IL20RA	0.084217702502463	0.22167491570936	1.396250103178	4.99821140149199e-06	2.21516440955951e-05
CCSER2	4.91119009802956	5.30160075517241	0.110355363842284	0.0234999611850627	0.0420894366536249
CCSER1	0.120009555364532	0.0853183370935961	-0.492221528176178	0.505587438159967	0.557621714683499
BHLHB9	0.906642473891626	0.987191954975369	0.122796888035901	0.0808369178998792	0.120543799825112
CD1E	0.176693039384236	0.753849189507389	2.09303072782349	4.07377258126439e-22	8.54078932172874e-21
CISD2	13.8221588669951	12.5484269261084	-0.139476447288462	0.00576458530073555	0.0124859672404909
ATP10D	2.82130245024631	3.57149681674877	0.34016750095605	9.40985774166935e-05	0.000320725393709435
SH2B1	9.01248217241379	8.42381474876847	-0.0974507906907291	0.0959829561378805	0.139469320495714
ARG1	0.866934068472906	1.21207166983744	0.483480824146437	0.125834257218391	0.175191604460153
RBM45	2.36210523054187	2.2296907182266	-0.0832296305642939	0.225145057912435	0.285450274707315
ACTC1	0.0848786677044335	0.217218314039409	1.35567182798058	7.06188232720296e-07	3.62722746877841e-06
SPEN	7.24440923152709	7.42662954187192	0.035839569602421	0.566884569772438	0.612422156221717
FAM104A	6.03194418226601	5.77747203448276	-0.062184706989084	0.424095805917103	0.481427995112922
PMP2	2.67970388025616	5.8543249505665	1.12742924132208	0.021694148187462	0.0393484001171543
BIN3	8.72584550246305	7.83476691133005	-0.155404575602672	0.0913474669493129	0.133659378410706
TESK2	4.8798061546798	3.68884354137931	-0.403655239479321	0.0559225487009116	0.0882146670485057
SLC11A2	8.38601154679803	7.37456630541872	-0.185426608971622	0.00653939484912035	0.0139122819902425
FCRL3	0.298449373029557	1.78668699523153	2.58172878660114	1.61022017607318e-18	2.37646888973051e-17
ARHGAP12	6.28585302857143	6.36774223596059	0.0186733968166517	0.880320690105443	0.895155711801352
AL391650.1	0.154182018571429	0.122811029901478	-0.328194383394241	0.000281099403785427	0.000867863384519327
EMX2	0.167090484236453	0.319419109024631	0.934821048954691	1.51577752210318e-15	1.7622044389532e-14
KIAA0100	23.48429091133	22.6801723399015	-0.0502644303407109	0.13021878818189	0.180210433776784
MZT2A	8.84706689162562	6.8149802	-0.376489765726544	6.15394871098288e-05	0.000218830243993934
AC068580.4	0.941645080394089	0.999658774778325	0.0862523372124403	0.277817315079647	0.339845239122815
SLC6A12	0.621965772280788	0.736057048226601	0.242982398094518	5.0672156890887e-05	0.000183293422684622
CD300E	0.399386565206897	0.863398376551724	1.11224057670255	7.10899274426055e-14	7.23472642190158e-13
PMM1	9.69194688669951	9.29113558128079	-0.0609315621545283	0.0448162745163667	0.0729829872915802
ALDH1B1	16.0863282453202	14.6850018635468	-0.1314916152443	0.921165767711208	0.930927640008726
GRID1	0.304029828635468	0.364270760650246	0.26079832252806	3.73650743022279e-07	1.99353489146902e-06
SYN1	0.366964437965517	0.55498708	0.596813925981771	3.52504961952067e-10	2.62253691551573e-09
ICAM1	45.9891763054187	57.6444653300493	0.325887737359484	0.00607024084779308	0.0130608826824478
XPO1	16.6006873940887	14.6103288758621	-0.184254327990246	0.00371626928271402	0.00856204835417656
CDC6	7.09932169408867	5.45887889901478	-0.379076496285131	6.2757184720803e-06	2.73687153193985e-05
CLDND1	12.280518270936	12.1013417783251	-0.0212044274128216	0.879653442232925	0.894543921829262
STK32A	12.7903032826207	9.08012300163547	-0.494266727819473	0.00134686993584531	0.00348591104860932
CFAP45	0.294219747605911	0.381102002758621	0.373283108331552	0.0615747154256007	0.0956371747447513
NKG7	10.7629268270936	49.0640617330049	2.18859621936669	2.74406010467341e-22	5.93980121387798e-21
RFESD	0.26596934579803	0.241957044630542	-0.13650903380857	0.305677615860362	0.367012295077281
GUF1	9.66819776847291	7.3230788364532	-0.400796657323911	7.10348471355076e-10	5.12269809829147e-09
ZNF134	4.19938873300493	3.8733322364532	-0.116604088764216	0.0351881962691909	0.0595657190321445
ANGEL2	4.56677584827586	3.84632053004926	-0.247696985916738	0.00102482951013597	0.00273227762066945
CLCF1	2.05225550926108	2.41531185172414	0.234999113816326	1.39166740360138e-05	5.7008616349991e-05
MLNR	0.128162124630542	0.0909453878226601	-0.494897589155075	0.0102547025041424	0.0205109090714271
CRLF3	3.52437319014778	4.32378113891626	0.294926801626991	0.0129504007976372	0.0251001443543744
HSP90AA1	294.059394034483	246.491687536946	-0.25456858435707	0.000860138412676502	0.00234079176485122
NARF	11.3161866699507	8.69724272906404	-0.379757876910659	4.30711273488027e-09	2.88063248482404e-08
KLHL22	7.56954225123153	7.08806800886699	-0.0948136131593875	0.15927696951145	0.213617233795008
CSK	28.6071474876847	33.9090701625616	0.245295575061257	0.00107514632307213	0.00285470607627232
CDC42BPA	6.79405296995074	5.38301841625616	-0.33585710517747	0.000170023345385449	0.000551131058003653
AFG3L2	17.5751846699507	13.0828206403941	-0.425866230702058	7.17981075905561e-10	5.17227043429695e-09
LRRC20	3.05585165960591	3.45872689458128	0.178666588956331	0.0162575355971905	0.0306305627160662
CDKN2AIP	5.98988695566502	5.92563316650246	-0.0155594586823948	0.846409659524909	0.864411632362854
ABCA2	7.5498831773399	8.04155555221675	0.0910202810438929	0.0454512840924229	0.0738319429622836
SEPTIN9	53.774210408867	50.0706472906404	-0.102949330007908	0.166153613923171	0.221511079584542
ZEB1	1.95830348817734	3.70844792625616	0.921211146941311	2.19866568696889e-13	2.13860228054171e-12
HIC1	0.55812113182266	1.56298372807882	1.48565258232084	1.72445612736027e-35	3.22142578202904e-33
SHC4	9.82261630763547	7.28782597827586	-0.430618835166447	0.00831322264912304	0.0171198153527772
AP5Z1	11.5147760935961	10.8960184689655	-0.079685304138974	0.295020252353431	0.356539452440955
DNAJC2	5.96851092955665	5.06723190738916	-0.236173184741283	0.022531966083241	0.0406171079282429
BORA	1.78961302512315	1.67938261871921	-0.0917167005288778	0.3776525877045	0.438190107932125
CLASP2	5.11159838768473	4.50347613793103	-0.18273547266035	0.0391885634883467	0.0652441020987161
SLC25A46	5.9018266817734	5.13430262561576	-0.200993220317883	0.0206530775903296	0.0377238171844796
ZNF282	14.7817596256158	13.7435608325123	-0.105062176762413	0.125142792599435	0.174460464391586
MTHFS	3.87011522315271	3.1532101862069	-0.295555179528086	2.14162337994912e-05	8.38751235851986e-05
C2CD5	4.83704413497537	4.95365101477833	0.0343665326251417	0.723662225994755	0.754536415313898
SDC2	14.9783127605911	24.5868667147783	0.715012773553555	8.02793046557378e-06	3.43295352019535e-05
TMEM156	0.242092943251232	1.22473851053202	2.33884082547669	2.08485790303534e-21	3.99876332260097e-20
AFTPH	4.47322123743842	4.93146106403941	0.14070102986903	0.0165990992002555	0.0311793272443367
ZNF737	0.491405493	0.630059953201971	0.358575130001796	0.0237605934398737	0.0425060415994485
TRIM3	2.76321020147783	2.55128154778325	-0.11512319730213	0.0419225550636504	0.0690039690287267
DOCK11	1.88393326812808	3.6278922044335	0.945383726369309	1.09588797381917e-12	1.01802617840409e-11
RLF	4.44979208669951	3.96802224630542	-0.165317814709112	0.03127515964349	0.0538917553775933
CD1A	0.41010239673399	0.581343217256158	0.503405987869789	0.000180967132019401	0.000582874340738429
ITPKC	9.58777923152709	10.3626150541872	0.112119524838855	0.0769458308067662	0.11551192147863
NRG2	1.66338843133005	1.39287001507389	-0.256064473851265	0.319456841709904	0.38090696427367
PEX26	3.8201824137931	3.39983547783251	-0.168176594338194	0.000704914187744561	0.00196905259694236
NIPAL4	1.01156211439409	1.44395469421182	0.513440566188709	0.000448952082388971	0.00131964578033279
GCNT2	6.60387557837438	4.21360335320197	-0.648258426418307	1.67408228512563e-06	8.06125004317027e-06
SERTAD2	11.1733414285714	11.4709580689655	0.0379251985367532	0.715436346525904	0.747502716639117
C7orf57	0.210771618669951	0.194081624241379	-0.119017085459207	0.100356256693009	0.144790337761592
STK16	7.13457519211823	6.71702177339901	-0.0870058256544559	0.0174606883145614	0.0325912135978201
SELENOP	2.47289785413793	7.47637961231527	1.59613717482074	1.08631746382103e-21	2.14076752227274e-20
WSB1	9.96218978325123	9.45783840541872	-0.0749524026939961	0.22001287988885	0.280010792631288
CYSTM1	33.3160342862069	28.9227571231527	-0.204011595523944	0.00186413808777374	0.00465420195953323
ZNF333	1.33315842068966	1.16161027241379	-0.198722111040812	0.0340296860557131	0.0578704113657263
STX1B	0.277796048492611	0.35768920635468	0.364680506297934	6.26503556063136e-05	0.000222374518324648
SKA3	4.41968335517241	3.78118324926108	-0.225105243511016	0.00355886756535696	0.00822999440203033
PRICKLE1	0.708419013448276	1.21508029901478	0.778376819395672	9.75977325963678e-12	8.35492956319314e-11
HNRNPA0	20.0494387438424	18.8295755566502	-0.0905613709252711	0.103825345447046	0.148991501195556
FAM110D	0.579628121674877	1.24172544581281	1.09914672226175	4.79646120645014e-21	8.87508025405164e-20
TOX4	10.856539182266	10.5543774581281	-0.0407227931352425	0.270027761337334	0.331774806861629
SLC31A1	16.9255922463054	14.0939254679803	-0.264132826382849	0.0749891400110101	0.113159998044721
NIF3L1	12.9819966403941	11.8228429458128	-0.134935297202177	0.0103534639192682	0.0206690363734534
WDFY3	2.64808227931034	2.56944652610837	-0.0434903213365854	0.483696082950501	0.538154808125641
OFD1	4.2845961862069	4.73293471133005	0.143575780993679	0.306877333130893	0.368161009228995
ASPHD2	1.85706581724138	2.6294657729064	0.501744770253593	6.98421343497884e-07	3.59410258916251e-06
SELP	0.411645172251232	2.14357574704434	2.38054618677675	4.44238625032776e-29	2.14090738714433e-27
BPI	0.116195688487685	0.230012488458128	0.985155656333903	7.19797100185025e-07	3.69017784030947e-06
LPCAT1	17.4852995714286	16.9001680640394	-0.0491049201074398	0.99797531143246	0.998268123084021
VCPKMT	2.78435132019704	2.65241886206897	-0.0700326376024984	0.0938078690540765	0.13681902783855
TRAF6	2.89977274285714	2.67295613300493	-0.117503678581675	0.103108246971417	0.148211991562055
MRPL33	16.2404368226601	15.1831185714286	-0.0971222906926137	0.00897894200692707	0.0182836840597976
SEMA4B	8.11190257389163	8.60272924137931	0.0847541064220723	0.0158117329001639	0.0298814580875187
GCSAML	0.0794743468275862	0.193809934960591	1.28608136764791	2.06738273969696e-05	8.13413110826528e-05
MTO1	1.39965149261084	1.57460525714286	0.169922553246599	0.0253778351978214	0.0450445839636458
FCAR	0.0644758400640394	0.141883801512315	1.13787931992191	1.196135289669e-10	9.28912126720738e-10
HOXC9	5.39041185669951	5.0444868244335	-0.095687995462133	0.145002393251009	0.197561957914278
PPP2CB	17.3751065566502	16.2651952660099	-0.0952336832623182	0.173785811400171	0.230290264314851
BEX1	5.83502655669951	7.45970295182266	0.354378960943134	0.825885128922345	0.846031872141127
CD5	1.13540948952709	6.00793827596059	2.40365728650956	1.43398095796059e-29	7.49241315084619e-28
ABR	24.6591001133005	20.0113096256158	-0.301304565843138	0.00408286652207876	0.00928276938339247
ZNF142	4.46331393596059	4.29204749261084	-0.0564492449757767	0.195609296931878	0.25400152183013
CDK5RAP1	7.20184651231527	6.10974852216749	-0.23725385295171	5.72797519775436e-05	0.000204804398982109
ZNF75D	1.39999887014778	1.73935957280788	0.313130544816685	0.000322419101168704	0.000980778336524117
DHFR	4.87436426551724	4.04506009655172	-0.269052932344352	0.00247419710599608	0.00596229474014288
ZNF829	0.637275257684729	0.530151969162562	-0.265510678479969	0.0240237803500768	0.0429317642031185
SH3PXD2B	12.1274708857143	12.9540194665025	0.0951211011142741	0.333636267267794	0.394947723674558
VPS72	14.2491957241379	11.534925546798	-0.304871798630227	1.3109609936218e-07	7.44898961250854e-07
NAT8L	14.545564905665	10.9023909397044	-0.415934768703631	0.000393889507924978	0.00117332267793205
MTF1	2.32438475123153	2.52048126650246	0.116850336317288	0.0378402476224816	0.0633395675497461
CXXC5	22.8076084009852	24.3167061182266	0.0924326440510121	0.249644814004756	0.311018301533241
ATG12	4.05389646551724	3.89838500591133	-0.056432664852095	0.416292947820353	0.474109481328391
CCPG1	2.01436583408867	2.39835450147783	0.251719201042343	0.00540910565007648	0.0118041244599285
TTPA	0.450738732832512	0.359784493571429	-0.325158419987714	0.000487317933372148	0.00142090114547701
MEF2D	20.8877640689655	19.1394588817734	-0.126108025391536	0.194152739276387	0.252470764328415
BST1	3.37663061394089	3.7592334320197	0.154854138695424	0.00392191118800988	0.00897668728950835
MROH8	0.474921341576355	0.484237434729064	0.0280260252856772	0.0424366035842362	0.0697658786109981
SYNPO	6.38370049950739	9.10760738423645	0.512679133286611	1.69091676072412e-11	1.41727300958788e-10
PBX1	0.533850000295567	0.89536948364532	0.746048714180078	1.75363053011495e-09	1.21701066357138e-08
ARHGEF3	2.6873664773399	4.81721339950739	0.842005760098765	6.25706617734668e-18	8.74258314144228e-17
PLAC8	0.320533945635468	1.66566202815764	2.37754664340296	1.69761905937544e-19	2.7203796842189e-18
CDC37	76.6014860591133	66.3126393103448	-0.208088503661827	1.00452459315799e-06	5.02335969083077e-06
FLYWCH2	18.12715908867	16.9080640147783	-0.100441362196224	0.15678545086817	0.21064859049155
C19orf54	7.5543730591133	6.49257643842365	-0.218520936288616	8.29281088597525e-05	0.000286809693259053
ZFPM1	1.59584244236453	1.53310446044335	-0.0578622206058738	0.466439997739097	0.521851033650674
KDM4B	3.42620475369458	3.37533380541872	-0.0215811857045241	0.816720504839431	0.837918862811866
ASPN	1.04848160773399	5.33892154133005	2.34824679371204	1.6045559662321e-20	2.80529868096246e-19
AARD	0.905228052665025	1.67432900247291	0.887229843615059	0.0390050387437376	0.0649861592362064
DCUN1D3	1.83744333694581	2.09991458029557	0.19263088273893	0.00704091063706357	0.0148128507185492
ID2	9.23866965615763	15.8931857931034	0.782651314795735	5.2841905514143e-15	5.86334471518607e-14
FAM160A2	6.76173107881773	6.48857542364532	-0.0594908727125807	0.431983532178554	0.489119846256969
CD6	0.914082623940887	4.20308051576355	2.20105061203944	1.26260923659941e-25	3.80933676095269e-24
C19orf38	1.14511454098522	2.54747088817734	1.15357374749908	2.2404827579564e-18	3.26077517291904e-17
AFF2	0.213375164586207	0.239346001802956	0.165705440436606	0.26819531491326	0.330118303073463
STK4	7.61146026108374	8.51572077980296	0.161955384550943	0.043217666785004	0.0708194330626171
PRKCSH	107.757173990148	98.7164468965517	-0.126421547110583	0.00608589998391877	0.0130863163167298
DISP2	0.427068965073892	0.404664845960591	-0.077741537068337	0.499141970951448	0.551828054954592
ITSN1	1.67190819458128	1.74077135320197	0.058231089957723	0.488992772895618	0.542896234142925
TMIGD2	0.118737555541872	0.612462542477832	2.36684529553859	8.42871791847012e-19	1.26588575169798e-17
POMT1	5.61199400935961	5.2342265862069	-0.100537089871774	0.0614572031946141	0.0954764046439909
NR2F1	2.6100421837931	4.01189125517241	0.620209377344668	2.24512533296692e-08	1.40122536227322e-07
GPR35	0.18021556591133	0.313195186699507	0.797338413272656	3.94425717080274e-13	3.75875856311928e-12
RNF34	6.56051825615764	6.41449386206897	-0.0324743533650707	0.948069655476899	0.954720565037548
KRT5	84.2204923685714	146.609974714438	0.79974004669308	0.0210664254573248	0.0383899907661539
UBE2A	12.0483127541872	12.4982396945813	0.0528937882932157	0.233666209178601	0.294338268480379
PHGDH	32.5561072472906	30.9756623940887	-0.0717930722533824	0.206941625196311	0.265831098606075
GALNT8	0.142891524807882	0.22012852170936	0.623425735345598	1.97805481157875e-12	1.80553771522754e-11
HSD3B7	7.31179555812808	8.51836049605911	0.220350053468347	0.0196991091659975	0.0362044139752976
BEX2	6.03782445615764	4.28278251477832	-0.495480395340071	0.0425659362669436	0.069936346129194
OR51E1	0.143985685566502	0.265720747635468	0.883985486419665	2.82896780843559e-11	2.33103528722877e-10
H4C4	0.286895732660099	0.243782113940887	-0.234934228660663	0.0769161217267911	0.115492749613329
SP3	6.88989105517241	6.98043192561576	0.0188351374823355	0.72683460570948	0.757091622216634
NINJ2	1.27453508758621	2.53013606650246	0.989243881853233	3.15283291796439e-21	5.95501142690864e-20
ZNF684	1.12626124433498	0.967458129605911	-0.219270379988867	0.0101038820381459	0.0202508288292469
LRRC29	1.44595396995074	1.40521518842365	-0.0412305514285239	0.950090221145851	0.956472785011514
ZNF646	4.25038648275862	4.04472161133005	-0.0715536210492971	0.037918453427682	0.063439326388578
PDZD11	32.1335259655172	30.7370598029557	-0.0641001257552904	0.162306195981815	0.21714604087158
PACSIN2	57.1789152216749	51.8204560246305	-0.141961538505538	0.00567563407364799	0.0123167762352542
CWF19L1	5.56424354679803	5.3218927044335	-0.0642461437492989	0.177290955632874	0.234093412273964
PPT2-EGFL8	0.420886335812808	0.308901703793103	-0.446282844574115	2.23545433126457e-06	1.05447563872207e-05
SMIM5	0.142280595438424	0.265646925640394	0.900771099302984	0.000405417933846039	0.00120371965248387
NKD2	1.18795241436946	1.61064074710345	0.439157689787192	6.45123514272438e-10	4.66961218903038e-09
RPL12	292.030689507389	222.993744137931	-0.38911675252994	0.000696268985131172	0.0019468977138064
GAB2	18.0922131330049	15.0101351182266	-0.269431932798113	0.0245038444941774	0.0436866162069679
SMPD1	26.128244364532	27.5961142906404	0.078854951728867	0.0440108433671288	0.0719031832990937
EXD2	5.00848085960591	4.3242580320197	-0.211920468297852	0.00025723036146272	0.000799783501884887
SNRNP48	3.29208224384236	2.49488769655172	-0.400025501700258	0.000163809319227314	0.000533524644447786
KLHL6	0.775853338916256	2.0584476262069	1.40770087432393	2.3408089230357e-17	3.12039210981797e-16
ATP1A2	0.824216950610837	1.31805935913793	0.677319304855461	1.62516615341883e-06	7.84614881154466e-06
ARL6IP5	64.6885407586207	69.0677772068966	0.0945026255939583	0.0287759371291261	0.0501235732060152
APOBEC3G	2.92717742344828	6.7971458955665	1.21541889579465	3.26668203154635e-19	5.12043021427558e-18
ZNF738	1.1978821055665	1.13409052408867	-0.078950124375362	0.356536374444156	0.418279984368114
PPAN	4.58506521182266	3.73503753448276	-0.295819511775936	2.77451591184696e-05	0.000106132043449809
COQ8B	7.51704681280788	7.2467985862069	-0.0528221909675244	0.330263939925941	0.391751928555116
DPYSL5	0.252952849931035	0.138105451369458	-0.87309822605463	0.268693324934598	0.330581998568487
CGNL1	0.740356846600985	1.25011665635468	0.755770016262462	6.91437554676654e-16	8.22786556119156e-15
PRDM4	8.52829664039409	8.01147454187192	-0.090189819847077	0.0605237746441762	0.0942410042044566
RINL	3.0263284626601	3.26912132463054	0.111334340831614	0.0575709376257051	0.0904695640011224
ASXL1	13.3249533546798	11.4030399064039	-0.224712002757026	0.00078492812671788	0.0021628742905742
YTHDC1	9.8539238817734	9.17295423940887	-0.103311884692326	0.017621485373255	0.0328284420812949
RARB	3.18628375970443	3.71426898246305	0.221203542981627	1.00440096388016e-05	4.20799260965706e-05
KDSR	9.71857194581281	8.25031842857143	-0.23629453615749	1.06085969322538e-05	4.42684933797874e-05
BAZ1A	5.14789029359606	5.55904601133005	0.110856014398269	0.115846288851777	0.163472251766523
ZDHHC9	10.4025376433498	9.21392489655172	-0.17504776545069	0.00113447884224128	0.00298838863659346
CCNJ	2.17607979359606	1.84830852857143	-0.235525860562561	0.0034168368375348	0.00793518459697924
ATRX	3.32212007192118	3.67971402463054	0.147489431284921	0.127027909012762	0.176547043946905
HPGD	13.1223228135961	10.3119523024631	-0.347705621746665	0.711020603274625	0.743401668853489
CERS1	4.64298379812808	3.38359887524138	-0.456493699096643	1.46870882217101e-05	5.97695679138945e-05
SPDYE5	0.111196484093596	0.106446641596059	-0.0629807390939825	0.270027675448195	0.331774806861629
CHCHD1	13.8676560098522	12.6559249802956	-0.131911002561822	0.0793775460052564	0.11865303023936
C3orf70	2.52011085403941	3.18693565433498	0.338682694698945	0.200027004748515	0.258482731332844
PLEKHO1	7.33248756305419	14.0410318325123	0.937274334706899	1.38624182178167e-22	3.08891825549618e-21
OTUD3	2.41908775172414	1.86430800492611	-0.375822874278108	5.2543893762415e-07	2.75486766335276e-06
CD46	15.4510335123153	14.5832112881773	-0.0833949000137952	0.366326279640045	0.427631525034351
NOX5	0.885319848748768	0.226485544758621	-1.96677979241394	0.144536091098567	0.196985921342224
MED28	5.17303540394089	4.74869482216749	-0.123480021813574	0.0173807732929566	0.0324642659082385
PFDN5	63.5155433990148	63.0026421674877	-0.011697355816298	0.580711887724059	0.624983664501065
PEX5	9.83101710837438	8.54605553694581	-0.202081991774864	4.36638749093687e-05	0.000160022645025278
FAF1	8.77157578325123	7.81323460591133	-0.16691610686728	0.000340702391708714	0.00102950554303827
HEYL	3.77291245714286	5.66043380788177	0.585233997767925	5.80365634994732e-13	5.4657777378613e-12
TRAF3IP1	4.1284628862069	3.82466522807882	-0.110271261206431	0.0435686858563188	0.0712918369357595
ELP3	9.02055020689655	8.05278899507389	-0.163726901733932	0.00128867872079129	0.00334992598464179
VEZT	3.36817539507389	3.51318617881773	0.0608127656244477	0.247563509505814	0.3089050763227
ARL10	1.95935531995074	1.68986332256158	-0.213472482401685	0.122253824132878	0.171080082062602
MBOAT4	0.101427138128079	0.124986494768473	0.301328499519872	2.71799395825207e-07	1.4790615965157e-06
METTL5	8.03017383743842	7.03240440394089	-0.191413183406392	0.00123646935208909	0.00322527401576873
CASZ1	0.358644939064039	0.499471707438424	0.477846686256448	0.000479954878029627	0.0014015299082848
PRKDC	22.0519357586207	20.3564337783251	-0.115420464347467	0.0602922624060068	0.0939234158591175
APOC4-APOC2	0.272917597133005	0.396073592300493	0.537303095155744	4.42586787141076e-08	2.67770896905184e-07
CCDC146	0.850547358423645	1.01318970945813	0.25244085698327	0.0101285968656563	0.020297380669648
ID1	7.17554483793103	12.4849398916256	0.799028590814695	4.12872739079189e-11	3.3454221882489e-10
TMC7	0.475044391280788	0.640960621527094	0.432173390535343	2.3477082516141e-07	1.29043520464577e-06
NACC1	23.3440290394089	22.2963632906404	-0.0662451684363559	0.249992883313091	0.311366604232407
TCEAL9	52.9465667142857	48.1069872955665	-0.138290683286564	0.0290864229087349	0.0506126769435266
ABCC9	0.371832471330049	0.765438581083744	1.04163385707039	1.78897920854686e-18	2.62325908246812e-17
OGFRL1	2.49007931280788	3.49604732660099	0.48953301993119	1.26927201196177e-07	7.23320619603956e-07
GBP3	3.21113818438424	6.69624218044335	1.06026695657525	3.32032561393891e-10	2.47427761733797e-09
CYP27C1	0.662571013448276	0.863388327576355	0.381934499757638	0.0199226290196498	0.0365611153155585
SMIM10L1	7.09871977339902	6.18895687192118	-0.197862595133878	0.000422627546001356	0.00124964697415882
ABCA1	3.40703200049261	4.83526887389163	0.505080617618325	3.63792796517324e-07	1.94398211838039e-06
CATSPER3	0.107678920197044	0.124906226059113	0.214109543318751	0.000857518096116957	0.00233555021208625
FYTTD1	8.14732333546798	8.15104055714286	0.00065808045575011	0.829226473376702	0.849088558149729
PTTG1IP	192.393794482759	168.479688128079	-0.191487595901091	0.00337065246235814	0.00783994331045164
SHKBP1	20.2803860147783	23.9023865172414	0.237069557574157	0.000377777142127233	0.00112902627376486
FST	4.80915565966502	7.21717000044335	0.585649614649492	7.74850236192424e-08	4.53893155968904e-07
DDHD1	0.888339620985222	1.07353806305419	0.273190100211408	0.00172001114359862	0.00433163286523627
BBS12	2.59886888719212	2.66174369463054	0.0344878057908709	0.735104619731096	0.764596270251922
CNGA1	0.0928811190738916	0.128896894965517	0.472760250955485	0.000555387184629154	0.00159448737616585
ZNF785	2.34727415763547	2.2106097817734	-0.0865419738392113	0.0915098634805287	0.133882631507775
NPPA	0.237800243842365	0.143894667832512	-0.724737061941591	3.56679127583337e-05	0.00013326118528367
GABRR2	0.0951315237783251	0.118457471399015	0.316373803743789	0.0586627118438613	0.091920418409139
VMA21	13.1332810985222	11.0483665517241	-0.249394301156801	1.58585450230773e-05	6.39642054065972e-05
HHAT	3.18115180280788	2.30290337635468	-0.466095337342535	5.68690221077637e-07	2.96340410578362e-06
ZNF34	3.06978005418719	2.90895666502463	-0.0776334873974127	0.728740288176896	0.758670990905285
FBXO41	2.63481167699507	2.36227482334975	-0.157523033628397	0.143375989959217	0.195560949697324
FBXL8	1.93230611330049	1.48745560344828	-0.377477053566725	5.60573020083634e-05	0.000200960417320729
UTP15	3.81141878325123	3.09363487832512	-0.301025199455718	2.80835034199319e-06	1.30307838086972e-05
DERA	21.1135152118227	14.74083408867	-0.518348634984848	7.94109945288635e-12	6.88009995165255e-11
LRWD1	7.62588264039409	6.57701979162562	-0.213470317024835	0.00338905756942753	0.00787469382761684
CGREF1	4.47557680197044	3.27471452251232	-0.450704482234336	0.000765929155193517	0.00211565239809074
PHLDA1	56.5035527192118	43.8686138522167	-0.365152460103516	9.24663205549365e-05	0.000315793441875199
ENTR1	15.6059396699507	12.5917972610837	-0.309611010401999	9.83479081896106e-08	5.69499118463575e-07
SDHA	16.972414270936	15.7323731428571	-0.109455488309584	0.0275028637039013	0.0481953935145338
CHSY3	2.81766771738916	2.61575067359606	-0.107276453651991	0.420183736207119	0.477822349120787
CIAO2B	58.6356176847291	54.3515248275862	-0.109456772687707	0.0427822563122994	0.070215625145123
ABCB5	9.05088030743842	4.94329386517241	-0.872585445275604	8.78942700731563e-06	3.73051403979967e-05
JTB	85.61872591133	80.2724688669951	-0.0930210970697685	0.0830667510668113	0.123342909875665
CDKL5	0.717045329507389	0.74777418591133	0.0605383436719257	0.306477081306442	0.367745530820585
OAZ3	0.51465520817734	0.51241354635468	-0.00629761058532996	0.711020603274625	0.743401668853489
PTMS	200.143810147783	199.883244679803	-0.00187945568736136	0.825931092895419	0.846031872141127
NCCRP1	7.63851958651724	10.1588459357685	0.411371555266294	0.0660547467026928	0.101669140043411
ARL11	0.250676733990148	0.919070045615764	1.87434671683675	2.2942804875297e-35	4.01116705236443e-33
AHNAK	30.715830408867	37.960668	0.30552299253009	3.32797043010767e-05	0.00012509242766091
CXCL1	10.096950506798	6.97857310226601	-0.532915648119506	0.570326497396519	0.615555397308772
KCNAB2	29.8306082551724	21.0794643448276	-0.500955188181978	0.00467595968545062	0.0104090862276347
YIPF4	4.57797482167488	4.16884413793103	-0.135062093663379	0.0492270954278742	0.0790427293476887
PCDHGA4	0.376425659211823	0.394719746753695	0.0684637218127055	0.289208351444097	0.350696628903001
PIK3R5	0.760600662561576	2.34169577881773	1.6223425596074	6.70403059897414e-36	1.45115659171762e-33
ACBD3	22.3464791133005	18.9249006945813	-0.239761809951149	0.000713659050920247	0.00199021850253567
ZNF711	0.475873023448276	0.629018784054187	0.402526427658005	0.000662529382396354	0.00186594654847978
MRPL13	7.0391776729064	6.65834222857143	-0.0802438762539053	0.365429420895875	0.426876907037609
ARHGEF7	5.99268274876847	5.89347601477832	-0.0240832029289364	0.724296324306023	0.75490897084693
TMEM125	0.216077201024631	0.291994250236453	0.434393103758138	0.000248949650700657	0.000777939135335669
GAD1	0.301448275492611	0.273025375157635	-0.142875433714328	0.723971181226966	0.754800840855668
FEZF1	0.207547451650246	0.173596466561576	-0.257703635068117	0.0386225403612276	0.0644612119100797
THOC2	6.31779311970443	5.89388070985222	-0.100202834760426	0.289208351444097	0.350696628903001
CDHR2	0.189231490344828	0.195087710699507	0.0439707100102105	0.0817229484963935	0.121692055977868
TRIM51GP	0.174217385615764	0.167909439694581	-0.0532052621178112	0.356586305395996	0.418302576058942
ILF3	34.7206855665025	29.9727126699507	-0.212145773975937	4.94009748969628e-07	2.60008141516743e-06
THOP1	8.0662225862069	6.77076777044335	-0.252573779930282	2.25773180128365e-05	8.79425551959587e-05
FRS2	4.03778773152709	3.67046225566502	-0.137603302880291	0.101862806309723	0.14668459235963
DICER1	4.71040312512315	4.91002520049261	0.0598798954632511	0.262029361487075	0.323873325713699
HSPA12B	1.57682809655172	2.43826353054187	0.628828674413291	2.90812740730239e-22	6.2453753469894e-21
SUV39H2	3.27845238916256	2.81299046650246	-0.220910280462344	0.00100350881411034	0.00268277782748926
ZZEF1	4.25740174876847	4.47611063054187	0.0722724579406977	0.0230880707207676	0.041482479633611
FIGNL1	3.92292957881773	3.32862699211823	-0.237004227292821	0.00520816597371944	0.0114314758383409
DNAJC7	7.7912538817734	7.30691180788177	-0.0925937318441137	0.13216296346657	0.182493553340787
GZMM	3.39680531216749	6.57358737522167	0.952502368591649	2.48580454199841e-10	1.87390362295369e-09
UBE2F	6.24166838128079	6.6715411182266	0.0960883516160247	0.0269139123623381	0.047333637204695
CD300A	2.06640291330049	5.60165884236453	1.43873253914028	4.21862644409464e-28	1.78109624823897e-26
PFDN1	27.2526639901478	25.8641748226601	-0.0754420982999999	0.0766637817460894	0.115189950602845
ETFA	16.9703838374384	13.8774648571429	-0.290275156567877	0.00608589998391877	0.0130863163167298
TAF8	3.90606475369458	3.63243466502463	-0.104779017052707	0.271868689679837	0.333766053399706
FAM72B	0.578562991871921	0.489170309211823	-0.242137202978402	0.0780824961357401	0.116999340710151
BCLAF1	10.0121578374384	10.102735817734	0.0129930874595976	0.606463978578661	0.648603974266897
C8orf82	8.94082016256158	7.82726976847291	-0.191898010787681	0.0973414127415916	0.141112453019782
EIF5A	191.947782068966	172.287898078818	-0.155892523420593	0.0254889583966067	0.045194763444874
DDAH2	19.8672671724138	21.9722523891626	0.145289331540836	2.28250120370872e-06	1.07369675456971e-05
COL6A6	0.0807895100985222	0.18267773882266	1.1770609500148	0.0827663158489552	0.122950763304285
MGRN1	14.5472739359606	13.5728675960591	-0.100023269713926	0.00722169426826577	0.0151324899717794
CCDC39	0.333950555123153	0.310616426891626	-0.104500384002148	0.197367699855659	0.255749106505516
IL23A	0.846857240886699	0.932710034236453	0.139309850740967	0.0763825761529061	0.114843350716337
TGFB2	1.13787723014778	1.58649994197044	0.479502560236599	0.0278615443656837	0.0487425119326271
LPXN	12.0046751157635	21.0855254137931	0.812656611224772	9.25218509771124e-14	9.3253546324825e-13
ABHD16A	1.90594508719212	2.00287496995074	0.071565809418867	0.0446362235227213	0.0727332035104971
CPLANE2	2.57994311497537	2.52893431182266	-0.0288096921025003	0.93729926060844	0.945060999402388
NUDT8	5.85637056453202	5.0594761	-0.211018839623124	0.0353353501622201	0.0597628885231546
CAMK2D	6.76809259064039	7.39754500394089	0.128297262942468	0.0802505758934269	0.119813565081964
SEMA4F	3.8985413137931	3.69315039605911	-0.0780824086343259	0.494855033163649	0.54824421864105
CYP11A1	0.386245320133005	1.90762886394581	2.30419115903732	3.15383664346676e-06	1.44762269629607e-05
CCBE1	0.123923659251232	0.434708739152709	1.81059744892207	3.45831161560922e-13	3.32119686634246e-12
UPF3A	5.14932768669951	4.46271561970443	-0.206462205742029	0.00240585186125933	0.00582642547185109
ZDHHC5	24.4576331527094	23.4537948275862	-0.0604634262714896	0.147823342325879	0.200743568940252
STXBP4	0.553698077192118	0.524144137689655	-0.0791359097835665	0.166412526637165	0.22179120658239
GOLPH3L	8.9118417955665	8.17925692758621	-0.123753839370794	0.206030005182335	0.264959560606517
AC136428.1	0.173454707192118	0.971683646157635	2.48592769506448	7.76211447217336e-12	6.73358492729186e-11
B3GNT7	5.49304012605911	6.20609891330049	0.176081860213891	0.000388864720771278	0.00115936777375556
TOPORS	5.35579749802956	4.9503104270936	-0.1135824161595	0.166931261952793	0.222417354103589
EVC	6.71700792463054	6.28671374236453	-0.0955126576834306	0.97570746540648	0.979153926392536
H3-3A	8.00721980295567	7.72465585714286	-0.0518307489614669	0.472153756269146	0.527248671326756
USP40	4.49467526945813	4.21392279852217	-0.0930530045181146	0.103287151326761	0.148406583357185
STEAP2	0.319524248551724	0.541313478665025	0.76053889069251	8.31824632320195e-06	3.54598077866536e-05
RASSF9	0.118019067689655	0.266624981995074	1.17579199644511	1.91229882159309e-13	1.87207602513029e-12
GREM2	0.106366663512315	0.205948404394089	0.953236883712698	1.28591284675589e-11	1.08986907962772e-10
HSF4	6.28769319064039	3.8679552862069	-0.700959705424332	1.2601612355937e-10	9.7696525126727e-10
ZNF275	3.10499192901478	3.53071643497537	0.185371439152845	0.0732087800492059	0.111001571439962
ETHE1	20.3462892561576	22.4599653300493	0.142590000108727	0.0227832810057393	0.0410050947703929
EHD2	17.734372044335	26.3480115320197	0.571145839829861	4.78775918047225e-11	3.86106871342993e-10
CACYBP	19.5173375862069	15.8358957192118	-0.301557792081194	1.98027328127715e-07	1.10089632029256e-06
PRMT3	3.98774823596059	3.28564623990148	-0.279397172884833	0.000183122392777351	0.000589110655886939
OSBPL9	14.8273753152709	12.1809199359606	-0.283640146503896	0.000114338466332361	0.000383104094686586
THAP10	1.32629248137931	1.18295923261084	-0.16499860557836	0.143375989959217	0.195560949697324
WBP2NL	0.218050819206897	0.167835156487685	-0.377619461311188	0.00691679107591785	0.0145877327408431
LY75	0.249827598413793	0.930912823103448	1.89771321047291	1.02759643032376e-24	2.80828307020543e-23
ZNF217	8.15553483546798	9.00116524137931	0.142332285719431	0.0213589147829538	0.0388258492262251
ZNF689	9.29247637438424	6.15545782364532	-0.594196951285765	0.00878092743179792	0.0179313428253112
CNNM4	4.23406136157635	4.19452732512315	-0.0135339328405459	0.815078370103677	0.836422886079001
LRIG3	2.46150779295566	2.24846263472906	-0.130603397752834	0.31536258257393	0.376551925274554
PLPBP	13.2569876305419	13.6532613842365	0.0424926211934089	0.137010033769706	0.188062992503018
NFASC	0.631598978423645	0.709966989753695	0.168743109677187	0.000722504622268708	0.00201159565820302
ENSA	32.4266191625616	28.7304601970443	-0.174597512783622	0.00357820547749991	0.008267703845589
PKN3	5.4475012635468	4.67789204926108	-0.219736056672042	0.0122888575718644	0.0240056081804204
PRELID3B	26.769890729064	20.846894270936	-0.360778780286717	0.00035418738754596	0.00106600163406847
TMEM120B	2.34282185615764	2.03449598029557	-0.203575828533008	3.45312806706665e-05	0.000129368976512604
C16orf71	0.162487165783251	0.164206771428571	0.0151878511738763	0.656071049082078	0.693553557855217
HIKESHI	7.066358	6.5949086453202	-0.0996141667829757	0.275576277209833	0.337467105990526
NIBAN2	77.8033289162562	75.398345408867	-0.0452990197213676	0.329843955853096	0.391375796221062
BARX1	0.294979100827586	0.264556483758621	-0.157036967831468	0.00297365886422435	0.00701830839934709
MYO19	3.50963884236453	2.57657242660099	-0.445869431611296	7.96482407251919e-11	6.28930549374315e-10
RARRES1	2.4987054937931	8.56654673891626	1.77753288631436	1.32439553732268e-26	4.51519548561735e-25
HMCES	22.553153955665	22.2132144187192	-0.0219110251234955	0.152133138734399	0.205572692520908
GPBP1	12.7677804039409	12.6456766975369	-0.0138635028330429	0.800336606442546	0.823215439889652
CPOX	12.0218871059113	9.72858426059113	-0.305361598202762	7.72763292944283e-05	0.00026896817319758
CAMK1D	0.500514123300493	1.90047995714286	1.9248811261978	2.4405785297803e-40	2.37729781504385e-37
JMJD4	5.25322591625616	4.56589412315271	-0.202306223453982	0.00280427794665848	0.00666468078748374
RPL37	92.8716084729064	76.3546460098522	-0.282521677160606	0.000503263594333944	0.0014614577589293
PCF11	4.34367353596059	4.19131249802956	-0.0515135857279367	0.380862222981157	0.441088588942169
DENND4A	2.20949048275862	2.53691246650246	0.199360024794875	0.0102529802092301	0.0205104725118484
GOLPH3	30.0389526206897	32.0100549704433	0.0916906436610372	0.00384878935704319	0.00882413255917922
HNRNPK	114.216443152709	104.993038325123	-0.12147669138663	0.000875960021520588	0.00237815512820716
SSH3	7.77590209704433	7.25665809852217	-0.0997047564588383	0.357419492081554	0.419099708814802
COL9A3	15.0438026974384	18.8534783518473	0.32566142611904	0.272977362112689	0.334855832250674
AP2B1	39.5863313300493	36.9002587192118	-0.101371440050556	0.0279819974477955	0.0489155876420443
VOPP1	3.26294700492611	7.41758038965517	1.18477310119049	3.60265580862377e-24	9.28722443519893e-23
RAB18	8.55661450246305	8.58201481527094	0.00427629671842356	0.595281076180725	0.638295961304965
RHNO1	12.642400226601	12.7034158423645	0.00694608499366245	0.839130434536093	0.857684135494581
CHST13	0.206617717871921	0.390285858655172	0.917567216702196	1.64242340934465e-11	1.38002021153623e-10
WDR97	0.146448635054187	0.104667755817734	-0.484577676062717	0.0396740809847393	0.0659397248493467
KLHL13	0.875163346300493	1.04994272381281	0.262686407157948	0.703473292092453	0.736131520488271
MFN1	7.99504516896552	6.8248350270936	-0.228312011410588	0.00983554239023738	0.0197944645182508
VAMP4	4.49025363054187	4.41028533448276	-0.0259249398562753	0.729375889044888	0.75921677726167
CLIP2	10.950110491133	12.1928647586207	0.155091705026741	0.084580804274715	0.12522293213487
ARAP2	1.01678776004433	1.58028407975369	0.636165359187938	3.07490595530234e-06	1.41472646803165e-05
FDCSP	64.422208217931	106.898632917586	0.730613384806361	6.6862562246923e-06	2.90014237074201e-05
OR7A5	1.8152891647734	1.30293488355665	-0.478434394764432	0.018249295510068	0.033886933942102
EBF1	0.60699417773399	1.46581633793103	1.27194976636879	4.32055346807871e-24	1.10129696531195e-22
BAG5	9.23350776847291	8.89905939901478	-0.0532259693536834	0.385939659706218	0.44556884011291
ATRNL1	0.56587819382266	0.551093431802956	-0.0381946115442646	0.65118849636024	0.689139960023637
LYRM9	1.3732774817734	1.34940317093596	-0.0253017059757665	0.855693038786176	0.872781299171809
ZNF613	1.00977753408867	1.01637132428571	0.0093900919091511	0.999325103166991	0.999471685507023
PHOSPHO1	0.111872975507389	0.242428492364532	1.11569769210176	1.31526263131799e-20	2.32334669731651e-19
CISH	1.50548742463054	2.22927438669951	0.566343542106229	4.05679991435588e-12	3.61585493020073e-11
RFX3	0.850098204827586	0.894116640295566	0.0728335342135242	0.449024239445446	0.505184683880666
BEST1	6.72358191108374	4.67829655665025	-0.523246700172752	5.0672156890887e-05	0.000183293422684622
ZNF155	0.685886756847291	0.648643610591133	-0.0805443757580544	0.49967920280998	0.552198180784536
BANK1	0.210382770231527	1.90884860269458	3.18161422036872	4.01721220468546e-16	4.85232266034505e-15
HOXC11	1.15720890484729	0.98141351217734	-0.237716290324038	0.186135725584819	0.243962599038001
TNRC6A	4.44255667142857	4.18979214778325	-0.0845115053359407	0.0907001961874589	0.132869113267631
KCTD13	5.34116059605911	4.95754685221675	-0.107526856332075	0.187271976263752	0.245253811611331
FOSL1	17.7048137072906	15.8351655955665	-0.161009709188124	0.141993099911854	0.193965732094356
ARHGAP20	1.18960554250246	1.43168280309852	0.267228617091734	0.000685599524549235	0.00192179681563174
BMERB1	3.84348225763547	5.36767436206897	0.481883142277528	6.51614503071728e-05	0.000230507574017877
FABP6	0.561980842118227	0.38765368955665	-0.535752553856109	0.937084777008691	0.945060999402388
BMP2	1.09893054801478	2.26915376576355	1.04605416296408	9.10646440990843e-08	5.29121666629405e-07
CCDC80	4.19382284876847	11.3449572591133	1.43571334685803	5.41003727175826e-25	1.51803864763307e-23
WIF1	0.238217769453202	0.66694877882266	1.48529493512052	0.0503128284640082	0.0805183197783506
ALX4	0.100457539349754	0.198659363325123	0.983710950383313	0.0539650670621994	0.0855225589223955
LRRC37A2	0.416217971133005	0.420356165862069	0.0142729770016738	0.794459438681385	0.818281220943961
VPS13B	2.33638616600985	2.57543830197044	0.140539231241037	0.0254889583966067	0.045194763444874
GTPBP2	20.0190976206897	16.9403014039409	-0.240917401321081	0.000205246336349694	0.00065380618752646
NEURL2	0.811899884729064	0.667605559408867	-0.282305871208592	0.0242894659079366	0.0433724560149969
ERLEC1	26.4462433004926	28.3271860492611	0.0991244936892617	0.158027491214335	0.212171004990636
CDH11	0.895995010738916	3.7930688182266	2.08180294299512	2.95764514164606e-40	2.68889378644182e-37
PYURF	3.40680709901478	2.85556432561576	-0.254644377447297	0.00090020016946436	0.00243620355447221
PAIP1	15.136962817734	13.1774655118227	-0.200002846063222	0.00235904318136955	0.00573036549061927
AACS	1.89155795320197	1.79376275270936	-0.0765858894602404	0.498605026908445	0.55132382647778
FAM120AOS	8.47450347783251	8.24151420197044	-0.0402194169311922	0.968962573675716	0.973531468151163
THUMPD3	7.99575507881773	7.1845814137931	-0.154330175779446	0.034749869135947	0.058889519747348
ZSCAN9	4.35527231527094	3.48087548571429	-0.323312718384599	3.2436505502875e-06	1.48584691146358e-05
OTUD5	22.4749440394089	23.5746151724138	0.0689166972467756	0.0382326528282381	0.0638866176471858
DPEP1	0.180806834369458	0.598671612650246	1.72731565163152	1.98411960968973e-16	2.45753307151125e-15
TMEM268	12.1169031970443	10.6803163004926	-0.182066652642237	0.0875189810812838	0.128901214494596
ZNF582	0.622876284014778	0.583501290049261	-0.0942097973675694	0.533023517665908	0.582766111633928
TMEM255A	6.43513601527094	6.67103417522168	0.0519397900739533	0.0356312338912303	0.0602259713156554
CPN1	10.0729683880887	7.80650670777833	-0.367739877717495	0.231338168697482	0.292013914753895
EDN3	26.272900970601	27.8191530094483	0.0825029887199262	0.00124135925623045	0.00323740986368611
SPAAR	0.206829392216749	0.384785062413793	0.895611574446533	1.13917331111233e-13	1.14059518675762e-12
GUCY1A1	0.581493057438424	1.61629644729064	1.47485795687178	1.75469764626135e-31	1.28649525817559e-29
PTPN14	5.41109509211823	5.15960023743842	-0.0686613039283497	0.654543829710384	0.692153707022372
TMEM186	6.13412709359606	5.1507665862069	-0.252070894347605	7.02024939824439e-08	4.13542725891398e-07
IL17D	2.98366784482759	2.60493460684729	-0.195839781139359	0.456150363744269	0.511892899142577
NIPAL2	4.34471434665025	4.72716814236453	0.121714854537526	0.148535089845447	0.201529501564258
FRAS1	0.659883574039409	0.820835046610837	0.314880823654544	0.15678545086817	0.21064859049155
FBXW5	42.245770635468	41.1457552807882	-0.0380633100409984	0.401418257259979	0.460321289459665
GPBAR1	0.204037364827586	0.518750899408867	1.34620855933942	2.65838922980637e-23	6.32678079002958e-22
PPP1R14C	3.13939940218227	3.1541057179803	0.00674243274096287	0.504524060780208	0.556744775428548
KLF11	4.60815989408867	4.24147705665025	-0.119624018329436	0.0968302013981867	0.14049084545878
YIPF2	18.1003724482759	17.4445792315271	-0.0532405839879218	0.797723114602141	0.821208584119378
SYNGR3	0.752831720197044	0.807503820492611	0.101141668957623	5.6462012809254e-05	0.000201986481815267
NUDT14	12.4371597044335	10.8776154507389	-0.193294723175931	0.0107903644679708	0.0214439230908945
B3GNT4	0.222826219359606	0.124451654453202	-0.840333591144339	0.00131941879366989	0.00341940594627067
RELN	0.660520731463054	2.59041513523645	1.97150757162658	1.39864088562404e-06	6.82162580731582e-06
PIGC	7.66614040886699	6.70623184729064	-0.192998061272714	0.00196256424606844	0.00485902117349951
FAM171A2	1.62829832581281	1.36465567123153	-0.254828067188652	0.0744376096535488	0.112551910726848
NLRC5	3.21862113793103	6.5274778137931	1.02008288098426	2.4786626088761e-15	2.82385313260179e-14
KLRB1	0.502344231871921	2.16776722310345	2.10946163070823	3.41103899778387e-31	2.3375044629537e-29
TMEM140	21.4216282019704	25.613909591133	0.257859336443594	0.00410477431663854	0.00932480548992167
CHCHD4	8.68553834975369	7.53783039408867	-0.204465939457932	0.000113157466093174	0.000379893738333977
S100B	407.848003954187	495.668888369458	0.281345116646154	0.0659306386607404	0.101501029511912
SLC25A42	2.63445837142857	2.94175078423645	0.159168648188785	0.00941011940050306	0.0190592303972464
TRIM35	7.15638757142857	6.98438914778325	-0.0350975785834184	0.15432359512384	0.207935072295604
GP1BA	0.634457649704434	2.87737783133005	2.1811589032932	1.90636574902424e-09	1.31831185189876e-08
PLCXD2	0.0746455229064039	0.125725071305419	0.75214473362787	8.40517325612889e-06	3.57856221335716e-05
FAM178B	9.76648080246305	5.82961635706404	-0.744437859587886	0.000570680048789953	0.00163392060158484
UACA	6.12725633842365	5.90249377881773	-0.0539165929553849	0.505068573787529	0.557250820448263
RAD54B	0.717175836059113	0.607977337241379	-0.238309332772397	0.00302115119539433	0.0071193085971302
PLCB1	0.775536874876847	0.878921422216749	0.180538811068764	0.128722054441081	0.178630355794329
SNRPB	180.380418719212	146.634309064039	-0.29882003415021	1.40243235671594e-05	5.73978692933232e-05
RAB40A	0.240508747857143	0.184483518295567	-0.382597437008304	0.0062445018171748	0.0133788378619518
PLAAT3	9.41041383492611	10.5366637581281	0.163088062467835	0.0193459453983392	0.0356562586021289
TRIM11	4.87077985221675	4.16465363546798	-0.225956263234806	6.07828550335135e-06	2.65756907371601e-05
SRGAP2B	0.659601838571429	0.572833736305419	-0.203478959371847	0.0468375833182368	0.0757230733504203
GRIK2	0.803976467330049	0.970047228078818	0.270901714756902	0.897688363254607	0.910236910528893
ADGRL3	0.232604258078818	0.315359859847291	0.439121533144435	1.8757062357328e-05	7.45743613314525e-05
MLPH	39.3907447959113	28.7582076879803	-0.453882930749048	1.00440096388016e-05	4.20799260965706e-05
FUS	40.6607521182266	34.6478240394089	-0.230872150795149	3.57878860799666e-06	1.62842643467636e-05
WEE1	3.7758710044335	3.55185800837438	-0.0882355699373591	0.0333223005769788	0.0568660008720135
CYBB	5.19242016305419	21.2740959950739	2.03461879450189	5.98954093195303e-31	3.9458632700021e-29
RNF40	16.3378673891626	14.7153190837438	-0.150900852528543	0.000295257559533098	0.000907057296542658
PREX1	13.8200289862069	19.4405608182266	0.492309196536506	4.57890521658375e-09	3.05491831891157e-08
SHC2	5.53336630507389	4.12031511714286	-0.425402755020496	0.044367291437491	0.0724074621030475
ABCD4	3.88061084729064	3.83278806945813	-0.0178895372101731	0.823955331578428	0.844388581703992
POGLUT1	3.19317560985222	3.39161660295566	0.0869811965411298	0.0181530741327063	0.0337312265905049
ST8SIA5	0.257871113147783	0.594102871133005	1.20406258994365	0.00611511032092594	0.0131429092902233
AIFM1	20.9714943990148	18.2028224334975	-0.204267505063663	3.71697850020932e-05	0.000138153272846428
C12orf10	20.6762132807882	18.6870291477832	-0.145934760710157	0.0130430100931586	0.0252652739546028
MARCHF2	14.199931679803	18.0943896847291	0.349658458603213	9.38692960590871e-08	5.44721527811817e-07
DOK2	2.7413284044335	9.46478962364532	1.78769526927349	2.25066944567237e-32	1.98015349875059e-30
GBF1	15.9619778965517	16.9290574778325	0.0848622223815823	0.108025875166361	0.154062838281078
AARS1	55.2177308866995	51.5286614285714	-0.09975648737234	0.0138704732049057	0.0266673682638233
POP7	36.4373010837438	31.8162356256158	-0.195652950814473	0.0013039651598198	0.0033838578276808
CCDC151	0.296021858128079	0.267236970975369	-0.147584096097038	0.684733956263434	0.719614439084806
KCNG1	1.02163901894089	1.12175984297044	0.134878311786027	0.170332508977602	0.226572807737764
IGSF8	106.519959615764	86.8534812758621	-0.294468205148642	0.00270501330704675	0.00645351057876076
KCNK7	0.436648305763547	0.907301465960591	1.05511024736452	0.559461256163947	0.606275679458657
CPPED1	8.20803441527094	8.06464462955665	-0.025425817910476	0.865661692427303	0.882025440797305
POT1	5.09193091921182	4.52132138325123	-0.171468376205073	0.0768047007354774	0.11533814601142
EIF3D	80.8615022660099	67.7671143842365	-0.254867665776189	6.70472147822089e-05	0.000236320203666318
SNX12	35.0260542364532	31.7360536453202	-0.142305733192064	1.06085969322538e-05	4.42684933797874e-05
PSMA7	126.161063300493	102.574757487685	-0.298590981154715	0.000508050201033058	0.00147441595903124
PARD3B	1.13749406133005	1.25308280881773	0.139622743719941	0.199137684788226	0.257553168385531
PPM1A	4.44877649605911	4.13084325763547	-0.106972301139061	0.145938091024145	0.198638361842127
TAF1	4.23696832019704	4.13009607783251	-0.0368569984715896	0.760740271592088	0.788314216086725
PSG5	0.262701674458128	0.0238351436403941	-3.46226317140513	0.324687469669597	0.38616457560477
IL10	0.433554052073892	0.785007898472906	0.856495301553437	5.23845588335385e-17	6.7970335757656e-16
SOCS2	2.14500381625616	2.44529337931034	0.189027351509614	0.448517659168971	0.504948016023054
F2RL1	0.693485895561576	2.07432833985222	1.58070582678526	1.34045192544208e-15	1.56370769095412e-14
GPATCH2	1.91847286600985	1.63778215221675	-0.228214889022012	0.00230656951504508	0.00561791185509372
ITPRID2	17.3069469635468	16.6333080778325	-0.0572761238582578	0.393398404954264	0.45272354838492
ATF3	3.34469571625616	4.70486064778325	0.492277025091205	1.25383810779473e-05	5.17042342787927e-05
SZT2	2.86565313990148	2.870745	0.00256119016260747	0.663114787553998	0.700077135393193
C12orf60	0.697765343990148	0.534152972955665	-0.385488978665851	0.000673000113143601	0.00189230980266789
EMP1	55.5921975073892	47.9387339507389	-0.213690603297964	0.410015963127667	0.468251209209614
SOGA1	7.86239129064039	7.08788238423645	-0.149613500582295	0.0334627624141084	0.0570557253114774
SPAG4	2.43388691270936	2.89798006403941	0.251785533534557	0.0157750726151607	0.0298163084203668
SPINT2	2.22402540965517	4.58936752463054	1.04512207388174	5.6041497508214e-25	1.56606127360556e-23
ANKRD17	10.9310843743842	9.73525231527094	-0.16714624901582	0.00775025568938836	0.0161014986039289
ZDHHC18	7.61435580788177	8.66678300985222	0.186774597799479	0.00130781282956142	0.00339190634399564
TFPT	30.6472155862069	27.1831322019704	-0.173044304070802	0.00284333434056136	0.00674457303917816
NRAP	0.105412377719212	0.123623265916256	0.22990600332645	0.329105053059576	0.390635008144611
LGALS3BP	428.791009990148	442.973394926108	0.0469453941750295	0.716699745954832	0.74876537467142
MYOZ2	0.916186269536946	0.956148937251232	0.0615944191858369	0.0537059741107015	0.0851911560948745
CCL14	0.0662681617881773	0.36114637717734	2.44619589194527	1.25245715896369e-19	2.02366804227344e-18
DDX3X	28.4045964876847	29.6212729458128	0.0605092320242955	0.235664678081406	0.296554324535954
UBXN2B	6.18971939113301	5.85688228866995	-0.0797411072975223	0.190402974264865	0.248637878009189
PRDX5	214.123775221675	195.535787438424	-0.131012316906057	0.0329733513524606	0.0563833971653298
SUB1	10.5257765763547	11.6736977536946	0.149334943536037	0.0361541168078556	0.0609285332314294
CNP	49.4515469852217	47.8650914285714	-0.0470417882229972	0.576085262252769	0.620886329039833
MICAL1	19.9768879064039	17.9042725714286	-0.158027945888763	0.538036752318613	0.587164467939255
AIG1	2.76320952019704	3.2352370226601	0.227526453465803	0.0171823874357817	0.0321377338447065
FANCI	8.69153324137931	7.37134137192118	-0.237683527836348	0.00269751216213577	0.00643899411080789
COL25A1	0.820235158605911	0.725294378635468	-0.177470917350197	0.0145041176634483	0.0276788263264234
LMLN	1.77463522068966	1.66866465517241	-0.0888284554462501	0.216533543910841	0.27625296457219
CCDC110	0.399874039862069	0.326016314630542	-0.294601461140189	0.371283508476107	0.43230816300279
FSCN1	64.2197247881773	69.2071202118227	0.107903991336712	0.0025020291509847	0.00602297820511533
MFAP4	3.31580046931034	15.9674826719212	2.26770778554298	5.61834730616532e-30	3.17914532009031e-28
CAPZA1	37.0127218128079	38.3327016502463	0.0505544500894581	0.294240842975103	0.355692081876738
UBE2I	15.1876388669951	13.9428302118227	-0.123374160828261	0.000618915542998457	0.00175763249893169
RNF175	1.555569566133	2.29947276536946	0.563860196120643	4.64502103030659e-05	0.000169505356677257
RNF227	2.30084636206897	2.17714173497537	-0.0797293194463928	0.0434807060912232	0.0711564129324386
INTS11	12.4432960197044	11.6440902660099	-0.095770753211041	0.0237082873346991	0.0424235552267802
NRL	0.535248527586207	0.543969993103448	0.0233181486925568	0.1973677199431	0.255749106505516
TYROBP	33.5438384827586	104.792891793103	1.64342116705105	2.21371669311866e-33	2.34019027473327e-31
FAM171A1	2.05084732315271	4.03107872512315	0.974945865323193	6.11681608807192e-22	1.2487278591772e-20
SUSD5	5.41664155487685	3.66635816576355	-0.563050894585246	0.331525968107107	0.392824713448312
UHRF1BP1	4.69493937438424	4.1388245226601	-0.18188544585067	0.0529507029700371	0.0841301102647554
CD63	834.131704926108	753.60614729064	-0.146464462169108	0.0150925925226256	0.0286734026513019
ALKBH7	30.5258910295567	27.4154790246305	-0.155042725345638	0.00929489676998249	0.018865085169259
LIG1	12.1656530246305	10.5715699507389	-0.202624120196397	0.000860138412676502	0.00234079176485122
GSG1L	0.595183337773399	0.268664764044335	-1.14752701736383	0.0250289558509568	0.044552913580407
EIF3C	1.64418775123153	1.39075304334975	-0.241508788421685	8.17673974593555e-05	0.000283226314237549
BEST4	0.163805950477833	0.17576686255665	0.101675338038516	0.0400810876377417	0.0665213582439018
CHPF	72.604878546798	73.2230616847291	0.012231607856962	0.532467953482128	0.582392162466777
STAT5B	11.7780062413793	13.1751360197044	0.161722513130823	0.00452978754978238	0.0101383083565374
LUM	16.5681195405911	63.7321685172414	1.94361188207436	7.99454287535616e-34	9.48013749488974e-32
TTC17	6.16636883251232	5.8769836773399	-0.0693452933524479	0.27969430090433	0.341681553474187
FAM166B	0.130650813546798	0.958876646571429	2.8756291253955	2.29149829130409e-06	1.07743299424614e-05
ARSL	3.68928185807882	4.03617234098522	0.129647763610581	0.547007215877062	0.595429230756345
BTF3	175.532340788177	142.280128916256	-0.303002676286278	8.05970298942529e-06	3.44438012117808e-05
NOS3	2.00304975315271	2.53310355960591	0.33870780297033	1.47040834157999e-11	1.24160734081278e-10
ZNF552	1.51468834778325	1.3474248226601	-0.168816202440932	0.00788769892438365	0.0163471960838632
MSH5-SAPCD1	0.177732353300493	0.138263060270936	-0.362290561304299	0.00344950642111486	0.00800424009949691
ANKRD13B	4.31554428965517	3.1961059044335	-0.433227314575068	1.99311131619647e-05	7.86687670592511e-05
DOK6	0.160167607073892	0.199265474463054	0.31510936375408	3.7825359071113e-10	2.80644407863312e-09
TTC13	4.8445174679803	4.66073657339901	-0.0557950014764468	0.55095494090825	0.598865975543265
THEGL	0.20542820237931	0.160684087807882	-0.354407187658436	0.221565661527753	0.281672353207445
ATP6V0A1	15.7400969655172	13.4241984778325	-0.229608477063881	0.000886657993501677	0.00240384792393288
NUF2	5.01149624581281	4.03459511083744	-0.312817502603106	0.00122553886506063	0.00319982261206812
STXBP1	48.0213899458128	34.4459077635468	-0.479344563663043	1.00664096557992e-07	5.81430023194128e-07
GPR17	0.24269305129064	0.894246709384236	1.8815401021546	0.363175724939432	0.424628492322416
SNRNP40	11.0557829064039	10.8640502068966	-0.0252391401127761	0.771717367000157	0.79817290358598
SPTY2D1	4.45037210344828	4.28839326453202	-0.0534887540493054	0.564595450942355	0.610533794048167
SPHK1	7.23359509507389	9.29489253054187	0.361725339991358	3.54338443818735e-05	0.000132531907799125
SLC35B3	13.5629290788177	11.6990359211823	-0.213279132606383	0.0324900807288241	0.0557247177586435
TRIM69	5.08069939261084	7.0508363408867	0.47276728675681	1.12301978689898e-06	5.56086450034183e-06
PIGG	4.77088765024631	4.03150984384236	-0.242937467881008	0.000554817218786842	0.00159318644190275
DIO2	0.662172568561576	1.79221128674877	1.43646157772728	2.71729198917548e-11	2.24308177096768e-10
Z82206.1	0.220113787187192	0.257478430246305	0.226202064768563	0.00614889183016773	0.0132030488446368
LRRC37A3	0.403387633320197	0.410829734039409	0.0263737454850659	0.307678875046953	0.368895447425294
PPP1R26	7.80020919704434	5.82910621724138	-0.420238126238405	3.77099966017126e-09	2.5420228554501e-08
COA7	9.08555390640394	7.27491311330049	-0.320644454396017	4.55563270602871e-09	3.04087925658901e-08
GRK5	2.42007670640394	3.40066261773399	0.490763106618464	6.37966492493161e-12	5.58763587548442e-11
FAM83A	0.711328507926108	0.916980132758621	0.366374493190884	0.486194955463588	0.54045000062414
DTNA	0.933940083497537	0.716448583349754	-0.382466825710037	0.319868171973647	0.38129740045495
ZNF624	0.952308140394089	0.964270412216749	0.0180093159423319	0.923180818481868	0.932894910828991
TIRAP	2.46155533251232	2.3610864320197	-0.0601193147112749	0.463855576878651	0.51951367459709
TRIM67	0.18916836379803	0.227498806280788	0.266188140365847	0.401408653776073	0.460321289459665
MYH3	0.28165809226601	0.312632379837438	0.150522286342848	0.205726781043246	0.26461951642018
GRN	196.481304334975	229.172521133005	0.222042025381582	0.00806761792229677	0.016666884654804
RRAGD	14.0924823793103	10.9576666039409	-0.362985149354924	5.14102523160279e-05	0.000185766192589738
THOC5	7.15190385714286	5.69469989655172	-0.328707526798561	0.000188116609598671	0.000603895057697052
COX7C	105.719349408867	86.190382364532	-0.294640652937249	2.63321882119015e-05	0.000101381154897149
RLN2	0.123552141817734	0.164694031674877	0.414668253892821	3.87601607132034e-05	0.000143477826179684
RHCG	5.72412834316749	5.68856587142857	-0.00899103519485145	0.00100497377069515	0.00268616764229121
FOXL2NB	0.194512254039409	0.0945756386157636	-1.04032052801361	0.0507158816277642	0.0810040381538792
STX3	22.0109	14.2320435270936	-0.629075308507302	4.39594221542285e-11	3.55139004690293e-10
ATP8B3	0.687545954433498	0.613721533842364	-0.163871939433179	0.275203973489162	0.337132284088367
TRNT1	3.02034553300493	2.78929523694581	-0.114812959350747	0.126397096758645	0.175831603437483
KDM7A	2.30759073251232	2.79652338522168	0.277247020014595	0.00585479167125683	0.0126492069107936
MYO5C	0.580843830935961	0.624011024039409	0.103421192212908	0.0222830642309162	0.040253562977481
SYCE2	0.775563686453202	0.582246386699507	-0.413615473568371	0.000731451959145983	0.00203443001567893
LAMTOR3	9.17153854187192	8.13405201477832	-0.173189552352307	0.00573479618525601	0.0124313170526683
NYAP1	0.557283147985222	0.476623450167488	-0.225560592807306	0.415323583178148	0.473334196444819
MSR1	1.83632696374384	5.10403058817734	1.4748140171461	1.95703729061954e-23	4.71521511169234e-22
PRKAB1	4.73317793103448	4.8306137635468	0.0293973479693701	0.429509532756766	0.486601437085986
KCTD3	17.910980635468	14.4106891187192	-0.313705000991491	8.77285140241793e-05	0.000301045230434759
PSMB9	15.2339300339901	29.1311226054187	0.935273123804473	2.5904891994048e-13	2.51076767677919e-12
TMEM229A	0.199220151197044	0.281059470763547	0.49651184576598	0.078880732114606	0.118026831670713
RSL24D1	28.3593958128079	22.834915044335	-0.312585374499522	0.000310070646628916	0.00094807923947949
EXOC6B	4.17561377931034	3.69377336748768	-0.176892924863691	0.0196546579824543	0.0361324576579576
TRAF1	6.95634591625616	14.6707711482759	1.07654312619157	6.66528680206588e-14	6.78823869453117e-13
[truncated: 11,638 more rows]
