# Supplementary material for: HLA-DRB1: A new potential prognostic factor and therapeutic target of cutaneous melanoma and an indicator of tumor microenvironment remodeling
Source: PLoS One. 2022 Sep 21;17(9):e0274897. doi: 10.1371/journal.pone.0274897 (PMC9491554; doi:10.1371/journal.pone.0274897)
Supplement: S5 File — (ZIP) [file pone.0274897.s007.zip › Step 5.Differentiation analysis/output files/Stromal.Diff.txt]

gene	conMean	treatMean	logFC	pValue	fdr
FAT4	0.212501889394089	0.476584985270936	1.16525783180266	7.57435614758715e-13	7.09907180650488e-12
CD3G	0.582245778689655	2.95702448413793	2.34444600903337	3.97220967933274e-25	1.13324316730252e-23
STAP1	0.266297859448276	2.00446802261576	2.91210666522538	2.07483644982647e-16	2.56756303686784e-15
FLT4	0.644292026108374	1.73741477330049	1.43115556508895	1.06680743576301e-23	2.63075099484632e-22
CD28	0.505846048344828	1.78515021768473	1.81927519997908	3.18576769813249e-22	6.79879719865927e-21
DNASE1L3	0.31481662629064	1.76817116489163	2.48967429872796	6.23119261554838e-16	7.43436340317001e-15
PNOC	0.216410674157635	1.09813461723153	2.34321135613524	1.23938506799095e-16	1.56350547383835e-15
SCARA5	0.505655728793103	1.68032584612315	1.73251364710116	4.49622546383546e-15	5.01349359364875e-14
ADAP2	2.18624727044335	5.84763068817734	1.41939561667543	1.43825885247843e-33	1.5945964204267e-31
OTULINL	0.933604436344828	2.51967687679803	1.43235541282772	2.57009692285528e-26	8.44540041854879e-25
PLEKHS1	0.302559489931034	0.745237838256158	1.30048209042691	0.000588814363539956	0.00168019700263536
WNT10A	0.27626687279803	0.828216209768473	1.58394486052987	5.53856593665264e-15	6.13561524598961e-14
TFEC	0.288141082768473	1.14262494487685	1.98750465334969	5.47867145178473e-24	1.38101002935283e-22
PTPRD	0.117173327300493	0.372826150748768	1.66985885709409	1.31092715760593e-07	7.44898961250854e-07
KCNJ4	0.209400291640394	0.0647399632660099	-1.69353499950794	0.013999302020246	0.0268819709025698
LOXL1	3.11378731871921	6.83718049211823	1.13473110372313	8.79245548306857e-31	5.68259314799081e-29
SELE	0.298415626413793	1.25320915515271	2.07023222544957	9.9277993016993e-22	1.97070814764094e-20
FAM216B	0.0638478346206897	0.20462530391133	1.68027496208465	0.0269956585648366	0.0474468096209146
TNFRSF25	0.623725478522168	1.55226886699507	1.31539536919597	5.80501849616658e-15	6.41515698802461e-14
UNC5C	0.289401872655172	0.798096904073892	1.46348967031567	5.64451625883204e-11	4.51461983704941e-10
CLIC3	1.64300095738916	4.39528988463054	1.41962499829667	1.34965245302595e-16	1.69012299157661e-15
ZNF683	0.279523559408867	1.1713533731133	2.06713458314346	2.63633709241026e-24	6.91379402484591e-23
CCN4	1.05879357832512	2.332564408867	1.13949556871853	9.82992736415026e-26	3.01916034830894e-24
TOX2	1.582227668867	3.33042854793103	1.07375062413104	6.66824222494528e-21	1.22224219383842e-19
SPTA1	0.174953348103448	0.387510054926108	1.1472634713635	0.00541608714052907	0.0118157371881514
PENK	0.0476140478423645	0.230890739605911	2.27775112379012	3.1291568272057e-08	1.92304243589924e-07
TESPA1	0.293829866103448	1.61865544280788	2.4617429671169	3.77763444261654e-27	1.38856067099627e-25
TUBA4A	4.25290053940887	11.1233568339901	1.38707321299006	6.95632527317504e-17	8.93252427027194e-16
PTGER2	0.23952525682266	0.96530113817734	2.01080129052373	8.77258226714564e-34	1.03130779635401e-31
MEOX2	2.42782243551724	8.05245608760099	1.72976597762181	5.19996451494396e-18	7.32561116635235e-17
PI16	0.844857060394089	4.77336851552217	2.49822853962933	4.34994877522407e-18	6.1663463043379e-17
ACKR3	2.78237199408867	6.40739828719212	1.20342335554831	2.59105218678648e-24	6.80812691160062e-23
TNFSF18	0.0773403012315271	0.255659747862069	1.72493274585469	4.1367605299857e-15	4.62780995466899e-14
CYP21A2	0.0594779275369458	2.05229437023153	5.10873948943815	0.000383389522656965	0.00114504663172865
SLAMF8	3.88836511527094	13.8763781753695	1.83539546563379	9.36460183232831e-32	7.29743286785492e-30
CD93	4.14799050689655	10.5613901428571	1.34831524440184	3.80649377690572e-35	6.40853773279794e-33
LCP2	4.35396162216749	9.32329075320197	1.09851056810412	5.49442830619489e-19	8.45683056564105e-18
PSTPIP2	1.12468994926108	2.31619599600985	1.04223000009757	1.73959398884769e-13	1.70913856094495e-12
TLR2	2.49644304275862	5.32574283546798	1.09310877527007	8.53901771921797e-19	1.28104053506024e-17
PDPN	1.34061043655172	8.38080910955665	2.64419946267186	2.16878276973664e-33	2.32879453786603e-31
ZC3H12D	0.150453321221675	0.669129174630542	2.15296879422316	2.51254450560451e-26	8.27622449829196e-25
FLT3LG	0.450981254876847	0.982132953349754	1.12285086951503	3.66766024239516e-18	5.25376919385954e-17
SOWAHD	0.556318558916256	1.350080411133	1.27906219697066	1.64591845966901e-19	2.64063412170662e-18
MAP4K1	2.43255668719212	7.35047580837438	1.59536421568608	5.70782381188922e-19	8.77537692477264e-18
APOBR	1.43205076059113	3.9613246955665	1.46790032722556	1.2037959362198e-30	7.67110522534085e-29
ETV7	2.21766476418719	4.8802306408867	1.13790803617057	2.63498177371941e-15	2.98945477938532e-14
SLCO2A1	1.75364540945813	4.86865506453202	1.4731662303708	1.24025604645784e-25	3.75852704567679e-24
CD40	4.85409926650246	10.8568399901478	1.16132873396141	1.11710639337896e-19	1.81573061817746e-18
ECRG4	0.415188609492611	0.951016746280788	1.19570388089608	1.88821826263191e-09	1.30642478171037e-08
HS3ST3B1	0.390993987635468	1.17410458610837	1.58634259729276	6.99225525677878e-26	2.20215669599751e-24
CHIT1	0.874586529054187	5.87002535873892	2.74669370346438	1.03101703895721e-14	1.11942510830091e-13
JSRP1	0.607859320674877	1.53169920802956	1.3333236328624	1.57115249653192e-09	1.09538888523547e-08
SPTSSB	0.167804869364532	0.398783117748768	1.24881975483964	5.64949353408246e-07	2.94841727226493e-06
CXCR6	0.772600263694581	3.29174192108374	2.09105715503343	3.18576769813249e-22	6.79879719865927e-21
HCK	3.42745140788177	10.6460341073892	1.63510797574417	1.50235377789599e-32	1.39371418157603e-30
SLC40A1	4.57122028965517	14.0260005453202	1.61745243920599	7.44889666359035e-19	1.12992885207321e-17
IKZF1	0.762154182364532	3.97850569059113	2.38407187566936	1.43800177345059e-31	1.07747418596405e-29
SGPP2	0.543799139458128	1.18936447236453	1.12904511310398	1.46414885891287e-10	1.12869406382107e-09
LHB	2.71872478241379	1.24928410926108	-1.1218285055839	2.84779243839486e-05	0.000108782480342831
IGFBP6	6.00230841576355	13.4946981463054	1.16880335075631	3.86814073042845e-14	4.00834613532316e-13
LVRN	0.0412335380689655	0.533698196221675	3.69413397237317	0.00151226292964069	0.00386048850084427
APCDD1L	0.486418120344828	3.57170841274877	2.87634542742854	1.47658644649412e-18	2.1863419512313e-17
AC119396.1	0.140249854600985	0.818264160428571	2.54456738879888	6.52873807388481e-12	5.71453152205181e-11
THSD7A	0.228223797773399	0.691169169901478	1.59858963165291	2.7147652976223e-16	3.32625825369949e-15
CD8B	1.58180761090148	7.00465201837438	2.14673924019837	4.14890041267313e-21	7.72931078246222e-20
SPN	1.08500632133005	4.04732870694581	1.89926657541816	3.05626135966124e-27	1.15133249065471e-25
GJA5	1.27578310497537	2.73788748049261	1.10168007874908	2.90812740730239e-22	6.2453753469894e-21
SIDT1	0.284940339704433	0.794705249753695	1.4797599927732	2.45108729230814e-18	3.55590185161767e-17
TAGAP	0.983365871182266	4.15337958423645	2.07848553728914	6.86150154797414e-28	2.80150588651866e-26
ANGPTL2	9.85632663201971	20.7247647487685	1.07223375359571	1.34966923650871e-16	1.69012299157661e-15
FGL2	5.24093119955665	18.564165473202	1.82462538705702	2.39729960143296e-25	7.06090165545168e-24
CR2	0.610962101463054	7.23403574387685	3.56564593022683	6.93160816428194e-08	4.08850953876786e-07
CCDC3	1.76813869408867	3.96623467487685	1.16553859650916	7.70313574391791e-21	1.40626053734683e-19
LAMP3	1.16745433837438	2.77014545369458	1.24659560655744	2.67540970858792e-19	4.22275025416823e-18
CEBPA	1.70187353980296	5.42334305024631	1.6720585905854	1.03332456315121e-29	5.56974192398935e-28
AKNA	2.69925637832512	7.45553547044335	1.46574996120798	7.76325954045573e-22	1.56146858928016e-20
RGS18	0.217334287438424	0.801497708719212	1.88278259885212	2.20582593872705e-21	4.21891280875467e-20
CFH	2.87700072610837	10.7070313699507	1.89592104379817	1.91893967009182e-31	1.38458096725091e-29
LGI2	0.357168525330049	1.10384799586207	1.62786466417712	1.17148017591073e-28	5.39711998611305e-27
GPD1	0.560150129413793	1.28443203138424	1.19724509877824	9.93272090353534e-05	0.000336862757924674
TCF21	0.146382394773399	0.323377926817734	1.14347915352723	0.00297282296237751	0.00701755006715287
LILRA4	0.199251138975369	1.26522323082266	2.6667320744007	1.01279562184669e-24	2.77897261471294e-23
PLIN1	0.212611651512315	0.911743769408867	2.10040777424176	3.88580778688127e-09	2.61295664643491e-08
CPXM2	2.87482990098522	6.49979466256158	1.17691754548313	2.00231497321268e-21	3.85127916638947e-20
NRXN1	0.060666945862069	0.624112885551724	3.36282440900594	0.000662706058773138	0.00186605874942996
CEACAM4	0.144286647921182	0.389687679408867	1.4333805180645	3.52535788771404e-21	6.62194290836865e-20
AICDA	0.0515071909261084	0.268718141591133	2.3832479569611	3.66778260013727e-06	1.66614094996909e-05
CLEC4C	0.0357308388669951	0.191256509576355	2.42026716182766	1.69013791130465e-16	2.10104017287708e-15
SPNS3	0.0948498040689655	0.461561564581281	2.28280639347774	1.03210745617012e-32	9.70679267571857e-31
CYRIA	0.700956671133005	2.45696431724138	1.8094797319413	2.09714252330038e-32	1.85706055780826e-30
MEOX1	0.444693774482759	2.72874172162562	2.61735173557054	3.33666630313073e-28	1.44451169446964e-26
CSF3R	0.644796952167488	1.8263079546798	1.50201322550232	4.24010418492184e-31	2.86249013711778e-29
DEGS2	0.247640398935961	0.595651996655172	1.26622300907413	3.45444387439848e-08	2.11153075370561e-07
ANKRD55	0.107660984339901	0.264285143137931	1.2955998047291	7.94431863483426e-10	5.69593444917113e-09
MS4A4A	2.63043278714286	7.60985639162562	1.53256904158278	1.89699739001426e-28	8.50965572619226e-27
NPY1R	0.224595748640394	1.04260419040887	2.21478903908155	3.81016903315344e-11	3.09945267348754e-10
CD3D	4.55335255497537	21.4633639453202	2.23687513374062	1.00974325891472e-24	2.77618323020565e-23
AC008687.4	1.62560539896552	0.769718758916256	-1.07857378575941	8.80558611436876e-08	5.13169990776268e-07
CIDEC	0.169661089133005	0.654050355625616	1.94674598533283	7.13247925417674e-08	4.19610093137223e-07
CXCR4	12.3747060059113	41.0661572955665	1.73055570505797	1.50996438094161e-24	4.05342209899621e-23
SLC46A2	0.0728401770788177	0.185936146477833	1.3520009265383	2.14481166667985e-09	1.47945355075939e-08
COL6A2	66.1970918571429	191.212932832512	1.5303403607336	2.64315839540699e-25	7.73492511548608e-24
ZNF366	0.228776719699507	0.501174857684729	1.13137379009469	2.21570866838722e-24	5.86711050695078e-23
FILIP1L	0.913721362758621	3.50287848078818	1.93871474921544	1.72513984575895e-42	2.94071650957685e-39
MAP1LC3C	0.499230931773399	1.02822843039409	1.04238157829427	7.01177606639291e-07	3.606925319404e-06
CA3	0.113999992330049	0.24194113629064	1.0856223585572	0.00156233295979375	0.00397713917728344
P2RY14	0.213060231960591	0.801238120788177	1.91096972552483	1.91496508784021e-28	8.53415794387998e-27
SCARA3	1.53273424561576	3.80900039950739	1.31330486340156	5.01390237692951e-19	7.7610200583641e-18
GLT8D2	0.85677515729064	2.8127186044335	1.71497667291716	1.91342743397525e-29	9.88386739284867e-28
GLIS3	0.203527544093596	0.461991559261084	1.18264244070108	8.59323377882735e-18	1.18012013133805e-16
SLCO2B1	2.04989615517241	6.94600804384236	1.7606332547374	2.15333531278549e-35	3.86382021848102e-33
CCL11	0.240205354384236	0.610025370147783	1.34460093338355	7.08081324049454e-19	1.0788944152025e-17
RHOF	0.188264351477833	0.416054075369458	1.14401120408159	2.11686853927199e-13	2.06198116214658e-12
COL3A1	68.2604818029557	281.037028571429	2.04163772545564	2.16189442710546e-31	1.54354734567734e-29
TENT5C	2.14059853448276	5.94882905123153	1.47459147466126	1.8580481922424e-14	1.97954712481325e-13
HK3	1.31300943492611	3.92667940985222	1.58043253221633	1.45749898214761e-22	3.23711948201091e-21
LAX1	0.389929601433498	1.90536752610837	2.28878371989785	3.53831824329104e-20	6.03150573546999e-19
RASL11B	0.445612243546798	1.03123883310345	1.21051771952647	2.40178662106341e-13	2.33284644953289e-12
GZMK	1.76940256596059	9.95531358694581	2.49220444035881	1.20905797193095e-26	4.15312936101319e-25
DHRS3	7.95075433004926	16.1885749802956	1.02581234808118	5.79545620929665e-19	8.89006032915393e-18
LAMA2	0.629576571487685	2.15800691699507	1.7772457292961	1.45763552036357e-21	2.85600224011466e-20
IL18	1.30881244216749	5.09965483940887	1.96214123590143	2.68377104877312e-30	1.62660381298307e-28
ALPK2	0.0739600524876847	0.309184019418719	2.06364759990431	1.00964697792028e-24	2.77618323020565e-23
GPR12	0.0867099293743842	0.239351886926108	1.46486406486649	0.0103310194617989	0.0206332912127346
ELN	1.24436504142857	5.49520565985222	2.14276370531558	7.76325954045573e-22	1.56146858928016e-20
SFRP4	1.28680673489655	13.0851581422167	3.34606406333044	3.49701479916428e-28	1.50437825918622e-26
CALCRL	0.970228334630542	2.32854175073892	1.26303053205425	8.18258542759333e-20	1.34603036762473e-18
REM1	0.751677755857143	3.05577696157635	2.02335302979879	6.02713674320989e-29	2.84401604730634e-27
SNAI3	0.506073003743842	1.24069242719212	1.29372808815871	1.10596210495449e-22	2.48059296468164e-21
IL20RA	0.084217702502463	0.22167491570936	1.396250103178	4.99821140149199e-06	2.21516440955951e-05
CD1E	0.176693039384236	0.753849189507389	2.09303072782349	4.07377258126439e-22	8.54078932172874e-21
ACTC1	0.0848786677044335	0.217218314039409	1.35567182798058	7.06188232720296e-07	3.62722746877841e-06
PMP2	2.67970388025616	5.8543249505665	1.12742924132208	0.021694148187462	0.0393484001171543
FCRL3	0.298449373029557	1.78668699523153	2.58172878660114	1.61022017607318e-18	2.37646888973051e-17
CD300E	0.399386565206897	0.863398376551724	1.11224057670255	7.10899274426055e-14	7.23472642190158e-13
NKG7	10.7629268270936	49.0640617330049	2.18859621936669	2.74406010467341e-22	5.93980121387798e-21
HIC1	0.55812113182266	1.56298372807882	1.48565258232084	1.72445612736027e-35	3.22142578202904e-33
TMEM156	0.242092943251232	1.22473851053202	2.33884082547669	2.08485790303534e-21	3.99876332260097e-20
SELENOP	2.47289785413793	7.47637961231527	1.59613717482074	1.08631746382103e-21	2.14076752227274e-20
FAM110D	0.579628121674877	1.24172544581281	1.09914672226175	4.79646120645014e-21	8.87508025405164e-20
SELP	0.411645172251232	2.14357574704434	2.38054618677675	4.44238625032776e-29	2.14090738714433e-27
GCSAML	0.0794743468275862	0.193809934960591	1.28608136764791	2.06738273969696e-05	8.13413110826528e-05
FCAR	0.0644758400640394	0.141883801512315	1.13787931992191	1.196135289669e-10	9.28912126720738e-10
CD5	1.13540948952709	6.00793827596059	2.40365728650956	1.43398095796059e-29	7.49241315084619e-28
PLAC8	0.320533945635468	1.66566202815764	2.37754664340296	1.69761905937544e-19	2.7203796842189e-18
ASPN	1.04848160773399	5.33892154133005	2.34824679371204	1.6045559662321e-20	2.80529868096246e-19
CD6	0.914082623940887	4.20308051576355	2.20105061203944	1.26260923659941e-25	3.80933676095269e-24
C19orf38	1.14511454098522	2.54747088817734	1.15357374749908	2.2404827579564e-18	3.26077517291904e-17
TMIGD2	0.118737555541872	0.612462542477832	2.36684529553859	8.42871791847012e-19	1.26588575169798e-17
KLHL6	0.775853338916256	2.0584476262069	1.40770087432393	2.3408089230357e-17	3.12039210981797e-16
APOBEC3G	2.92717742344828	6.7971458955665	1.21541889579465	3.26668203154635e-19	5.12043021427558e-18
ABCC9	0.371832471330049	0.765438581083744	1.04163385707039	1.78897920854686e-18	2.62325908246812e-17
GBP3	3.21113818438424	6.69624218044335	1.06026695657525	3.32032561393891e-10	2.47427761733797e-09
ARL11	0.250676733990148	0.919070045615764	1.87434671683675	2.2942804875297e-35	4.01116705236443e-33
PIK3R5	0.760600662561576	2.34169577881773	1.6223425596074	6.70403059897414e-36	1.45115659171762e-33
CD300A	2.06640291330049	5.60165884236453	1.43873253914028	4.21862644409464e-28	1.78109624823897e-26
CYP11A1	0.386245320133005	1.90762886394581	2.30419115903732	3.15383664346676e-06	1.44762269629607e-05
CCBE1	0.123923659251232	0.434708739152709	1.81059744892207	3.45831161560922e-13	3.32119686634246e-12
AC136428.1	0.173454707192118	0.971683646157635	2.48592769506448	7.76211447217336e-12	6.73358492729186e-11
RASSF9	0.118019067689655	0.266624981995074	1.17579199644511	1.91229882159309e-13	1.87207602513029e-12
LY75	0.249827598413793	0.930912823103448	1.89771321047291	1.02759643032376e-24	2.80828307020543e-23
RARRES1	2.4987054937931	8.56654673891626	1.77753288631436	1.32439553732268e-26	4.51519548561735e-25
CAMK1D	0.500514123300493	1.90047995714286	1.9248811261978	2.4405785297803e-40	2.37729781504385e-37
VOPP1	3.26294700492611	7.41758038965517	1.18477310119049	3.60265580862377e-24	9.28722443519893e-23
EBF1	0.60699417773399	1.46581633793103	1.27194976636879	4.32055346807871e-24	1.10129696531195e-22
PHOSPHO1	0.111872975507389	0.242428492364532	1.11569769210176	1.31526263131799e-20	2.32334669731651e-19
BANK1	0.210382770231527	1.90884860269458	3.18161422036872	4.01721220468546e-16	4.85232266034505e-15
BMP2	1.09893054801478	2.26915376576355	1.04605416296408	9.10646440990843e-08	5.29121666629405e-07
CCDC80	4.19382284876847	11.3449572591133	1.43571334685803	5.41003727175826e-25	1.51803864763307e-23
CDH11	0.895995010738916	3.7930688182266	2.08180294299512	2.95764514164606e-40	2.68889378644182e-37
DPEP1	0.180806834369458	0.598671612650246	1.72731565163152	1.98411960968973e-16	2.45753307151125e-15
GUCY1A1	0.581493057438424	1.61629644729064	1.47485795687178	1.75469764626135e-31	1.28649525817559e-29
GPBAR1	0.204037364827586	0.518750899408867	1.34620855933942	2.65838922980637e-23	6.32678079002958e-22
RELN	0.660520731463054	2.59041513523645	1.97150757162658	1.39864088562404e-06	6.82162580731582e-06
NLRC5	3.21862113793103	6.5274778137931	1.02008288098426	2.4786626088761e-15	2.82385313260179e-14
KLRB1	0.502344231871921	2.16776722310345	2.10946163070823	3.41103899778387e-31	2.3375044629537e-29
GP1BA	0.634457649704434	2.87737783133005	2.1811589032932	1.90636574902424e-09	1.31831185189876e-08
CYBB	5.19242016305419	21.2740959950739	2.03461879450189	5.98954093195303e-31	3.9458632700021e-29
ST8SIA5	0.257871113147783	0.594102871133005	1.20406258994365	0.00611511032092594	0.0131429092902233
DOK2	2.7413284044335	9.46478962364532	1.78769526927349	2.25066944567237e-32	1.98015349875059e-30
F2RL1	0.693485895561576	2.07432833985222	1.58070582678526	1.34045192544208e-15	1.56370769095412e-14
SPINT2	2.22402540965517	4.58936752463054	1.04512207388174	5.6041497508214e-25	1.56606127360556e-23
CCL14	0.0662681617881773	0.36114637717734	2.44619589194527	1.25245715896369e-19	2.02366804227344e-18
MFAP4	3.31580046931034	15.9674826719212	2.26770778554298	5.61834730616532e-30	3.17914532009031e-28
TYROBP	33.5438384827586	104.792891793103	1.64342116705105	2.21371669311866e-33	2.34019027473327e-31
GSG1L	0.595183337773399	0.268664764044335	-1.14752701736383	0.0250289558509568	0.044552913580407
LUM	16.5681195405911	63.7321685172414	1.94361188207436	7.99454287535616e-34	9.48013749488974e-32
FAM166B	0.130650813546798	0.958876646571429	2.8756291253955	2.29149829130409e-06	1.07743299424614e-05
DIO2	0.662172568561576	1.79221128674877	1.43646157772728	2.71729198917548e-11	2.24308177096768e-10
MSR1	1.83632696374384	5.10403058817734	1.4748140171461	1.95703729061954e-23	4.71521511169234e-22
TRAF1	6.95634591625616	14.6707711482759	1.07654312619157	6.66528680206588e-14	6.78823869453117e-13
BCL6B	1.05050598817734	2.59750394876847	1.30604155654122	2.02690041988475e-29	1.03912936187851e-27
IBSP	0.14840679244335	0.622496723522167	2.06850911934914	4.26956086936934e-06	1.92221860599504e-05
CCM2L	0.428841506896552	0.966386277832512	1.17215542056869	3.01666096920748e-30	1.82027458571161e-28
IRF1	6.3787849270936	15.7196658965517	1.30121701386226	1.3956491361551e-18	2.07099752663189e-17
ABCG1	1.90096064334975	4.28678164975369	1.17316627096284	2.96609644680848e-25	8.60609728619729e-24
PTGER4	0.948669426847291	3.09737450985222	1.70706847403972	9.2029224631039e-30	5.12245933181012e-28
VMO1	1.84077267364532	4.44486651748768	1.27182862258471	5.81326737959805e-16	6.9539936189104e-15
CD1B	0.106733707527094	0.376852736896552	1.81998500526611	3.20204159509421e-16	3.90225569546915e-15
HLA-DMB	5.50408270738916	18.1891585862069	1.72450475273495	4.67030841040449e-33	4.68301439652103e-31
MMP25	0.54797250679803	1.09863537522167	1.00353723503558	7.67988636191978e-14	7.79245612481399e-13
ADAMTS9	1.49597515793103	3.03114950197044	1.01877879217675	2.79565224235961e-12	2.51645608112594e-11
OXER1	0.48658942079803	0.978135634581281	1.0073295782176	5.02344504839759e-27	1.812294183201e-25
ABCA6	0.594026329197044	1.46955309111823	1.30677869820143	2.52972650521315e-15	2.87962273385574e-14
TNFRSF13C	0.862167819802956	3.39527390931034	1.97748734630817	0.000613162508420979	0.00174310967841086
CX3CR1	0.271736743497537	1.2146205833399	2.16022416173755	2.07960944871866e-25	6.17856951027808e-24
SLC43A2	1.35555885665025	3.13191768522168	1.20815854089627	1.97125432716215e-34	2.77133971747528e-32
ZNF385D	0.0521932164187192	0.163569059783251	1.64796566214328	9.20892601703265e-25	2.5421482610177e-23
IGLL5	16.7689881280443	55.9392572865025	1.7380654624488	1.6453074368557e-12	1.50685409781069e-11
FLT3	0.0798928193596059	0.416492813541872	2.38215385559543	1.04469965302191e-26	3.62508121329766e-25
GSDMA	1.06012785276847	2.23439112468473	1.07564348201521	7.23749003675332e-09	4.73143104655825e-08
TGFB3	2.0669175137931	6.11691404039409	1.56532318727798	9.10018676145384e-35	1.34890485723854e-32
TNFRSF18	1.10313873275862	2.87159732463054	1.38023922027659	3.09585434800923e-19	4.8694539496888e-18
HOPX	0.584398798310345	1.39966220852217	1.26005357558128	1.3214456582482e-23	3.22949004328507e-22
HAMP	0.458406969399015	1.32626366197044	1.53266672914245	1.89546624253493e-17	2.54163944439025e-16
ALOX5	1.57281439246305	5.56360215665025	1.82267083037558	4.76660020883848e-36	1.12072632841259e-33
ABO	0.0678939328719212	0.144613612157635	1.09084879292433	4.70666292481183e-11	3.80016354681225e-10
VIPR1	0.104937204300493	0.268429417891626	1.35501652913775	5.70290695744288e-08	3.4021287001608e-07
LYL1	1.5058790635468	3.19491141674877	1.085170018562	2.27373957372171e-17	3.03395171886917e-16
MMP13	1.23136454695567	4.62150947014286	1.90810620273176	0.000271081704851515	0.000839214803418867
CHRNA1	1.38756231238424	5.94893667802956	2.10007926077081	6.95319985069667e-10	5.01697282348944e-09
PRF1	4.17070086044335	18.1761969280788	2.12368862564705	6.20363053054263e-21	1.1386125107e-19
HCLS1	4.89270718522168	17.7181345221675	1.85652186656151	3.18223913004057e-35	5.42452437704541e-33
SLC8A1	0.17382984064532	0.548979812334975	1.65907733303541	1.43139244158472e-27	5.64158922713608e-26
OPCML	0.0540782273103448	0.203566516453202	1.91238051406216	6.92886227307419e-10	5.0020590163003e-09
RARRES2	7.63926088669951	21.6113691182266	1.50028550577608	4.72678070500547e-31	3.15976021932155e-29
GPR34	1.16348162054187	3.3430013879803	1.52269553320242	1.35781365728618e-20	2.39231328739168e-19
CXCL13	6.17668911137931	33.3076019502956	2.43094586485131	1.48978351633681e-17	2.01150275369159e-16
SIGLEC14	0.825809006699507	2.93095672817734	1.82749161015023	6.60178177956692e-24	1.65798339093838e-22
HTRA4	0.211628682413793	0.703603596492611	1.73322768546883	2.24077306657513e-17	2.9928915091954e-16
CLSTN2	0.145492660906404	0.420236695137931	1.5302557628511	2.53014823842745e-14	2.66849431766706e-13
CYYR1	1.05524579211823	2.57299756699507	1.28587101643335	2.94556579797525e-27	1.11270583897475e-25
FCGR3A	12.6812811216749	41.4471286955665	1.70857166001758	5.01948513380747e-22	1.04186786559715e-20
GPIHBP1	0.446034493842365	1.34629832817734	1.59377094460405	1.60271014214174e-17	2.15543966552139e-16
SPON1	2.04906307729064	6.70606316458128	1.71050167577182	7.10733314142865e-17	9.10927650842693e-16
LBP	0.240276186192118	0.798705537039409	1.7329700453893	2.79156881667114e-07	1.51452243227249e-06
TACR1	0.0425378666551724	0.232330146384236	2.44935677891802	7.130419843697e-20	1.18293838696467e-18
NME8	0.105197843566502	0.229107646039409	1.12292047533397	6.95233477920391e-17	8.93252427027194e-16
POU2F3	0.0679115549014778	0.22263903617734	1.71297759852357	0.0117821794319297	0.0231284843692566
AQP3	8.98225955906404	20.3149245729064	1.1773896908262	3.99069224889105e-16	4.82456296082688e-15
PLA2G2D	1.65552539333005	12.4097753213202	2.90611595090412	3.94913014924309e-20	6.67554071602817e-19
EPHA7	0.0186879331477833	0.184239520689655	3.30140363947995	4.89433411417513e-06	2.17478117676788e-05
GIMAP6	1.9998847817734	7.54188407093596	1.91500808923199	1.76104420209991e-37	6.00383994600912e-35
GIPC2	0.0719621763497537	0.239603096206897	1.73533582734686	2.30481623139906e-22	5.02089120568514e-21
APOL3	2.72364030147783	9.81882036896552	1.85001352397101	2.25254949117452e-29	1.137704348561e-27
POPDC2	0.917653235123153	1.95420713940887	1.09056240338128	2.0077021839972e-23	4.82875391237563e-22
XPNPEP2	0.189496524403941	0.687524611330049	1.8592399707652	2.9129269759899e-29	1.43406444662723e-27
PRAM1	0.330025433344828	1.03981408512315	1.65567648805957	2.88987901398783e-29	1.42787246788957e-27
GAPT	0.232600285300493	1.2104989380936	2.37967704224663	2.72852354335139e-29	1.35798815914901e-27
COMP	2.26923215203941	20.5890246076355	3.18159936932678	1.41544197120283e-22	3.14883885176068e-21
PID1	0.440368452729064	0.934658477635468	1.08572818305858	7.1165308765051e-11	5.65219170430402e-10
TMIGD3	0.977968574827586	2.24674811330049	1.19997837786729	1.03426273072168e-22	2.33127948080191e-21
TLR8	0.330550756980296	1.66144570068966	2.32949542003383	1.2590903318956e-29	6.68101745371996e-28
IL12RB1	1.21791524807882	3.50530064970443	1.52512444661717	2.03448099203689e-22	4.4676678403232e-21
WDFY4	0.43513684453202	2.226271978867	2.35508876929175	4.05471122221577e-35	6.74318255333615e-33
PIM2	9.23355508325123	24.2443926502463	1.39269298978407	6.11011904390198e-11	4.86988272365233e-10
NID2	1.23977267793103	3.60287164482759	1.53907164013897	4.78165559503813e-25	1.35285139729326e-23
ALDH2	2.26109913581281	4.9247984182266	1.12304042629242	2.96862508853012e-23	7.01614217197318e-22
HTR1F	0.0800753654285714	0.172853160009852	1.11011659647739	1.18996410090619e-06	5.86466947743322e-06
TREM1	0.882551393059113	2.453426958867	1.47504612398409	2.32081212044341e-06	1.0894680462959e-05
DOCK2	1.00762409694581	4.02780912463054	1.99903778744509	2.67156954794182e-32	2.27701212033016e-30
ZNF831	0.153392914034483	0.670900037019704	2.12886598402451	5.65579880660443e-22	1.16156819767567e-20
SEMA4A	1.73722984926108	4.13683669310345	1.25173935982193	1.21456772753657e-20	2.15664845057503e-19
FBP1	3.62707980492611	9.81317175172414	1.4359110220496	4.54631589409894e-22	9.47983331006533e-21
CLEC3B	1.5053930270936	4.95166816635468	1.7177744421778	3.37133880624451e-23	7.89947548122962e-22
ASGR2	0.16574093870936	0.398399683891626	1.26528650438349	5.50981310723779e-30	3.15703030854629e-28
CCL4L2	1.79162210344828	5.85424852339901	1.70821762193991	2.84615932917565e-18	4.11155453092885e-17
ST8SIA2	0.426904439576355	0.945796666689655	1.14761689133948	0.0129726271634645	0.0251396499400548
IL21R	0.459726466724138	2.26907933359606	2.3032594202323	2.1677483618621e-29	1.09894365839083e-27
VSIG4	6.80450179064039	20.3436320694581	1.58001583507964	1.66063082254335e-21	3.23053103095915e-20
IDO1	2.80354520492611	13.8157595309852	2.30099064008441	4.72091019937873e-17	6.15478512322445e-16
P2RY8	0.988637048374384	4.33544847487685	2.13266836246058	4.58880337491686e-31	3.08263604057839e-29
PDGFRL	1.25228380246305	3.22900730536946	1.36652915064806	1.20272611954279e-13	1.20158066609561e-12
CASS4	0.191593358226601	0.68644884391133	1.8411046612175	9.751845441531e-30	5.34079985084973e-28
CARD17	0.133804928275862	0.375964616059113	1.49046563492121	1.3992471638524e-13	1.39383006380242e-12
SIGLEC15	0.453547021231527	1.23440242857143	1.44448877117709	2.39599855168214e-07	1.31644771350884e-06
F2RL3	0.266273377729064	0.673255407438424	1.33824571847344	1.51172217261016e-17	2.03709044149059e-16
TRAF3IP3	0.477015897980296	2.38144131295567	2.31972574181937	2.27289228343252e-25	6.73813740634115e-24
GRAP	0.213152816423645	0.628373085344828	1.55973327003256	1.2902136088813e-24	3.49794095115592e-23
ZAP70	1.20515773305419	4.18376162137931	1.79557867219504	4.65252224250487e-18	6.57476122497813e-17
DRP2	0.112448878768473	0.262442983857143	1.2227347530713	0.000809291965577726	0.00222192762926987
CD3E	4.16843365684729	21.7864305142857	2.385852565675	2.27446008104867e-27	8.68818266814026e-26
FMNL1	2.64102964137931	8.07904954482759	1.61308508436006	8.01674687280466e-27	2.81039529831458e-25
KRT2	2.48975083960099	11.3374497260837	2.18702287564774	2.52530960553048e-09	1.72966585085983e-08
NGF	0.271113637339901	0.59924951320197	1.14425914762191	5.98918978268686e-09	3.93992190383506e-08
CYP4X1	0.14734215373399	0.524177821576355	1.83088607716933	1.84639734051278e-10	1.41298095020049e-09
TBX21	0.399672804285714	1.6241977603202	2.02283599088558	5.64625357119395e-23	1.2984478912373e-21
ADCY4	0.344581550246305	0.892199873891626	1.37252148604506	7.08145634963855e-31	4.59856286857242e-29
ITGA8	0.399880388901478	1.22994414353202	1.62095236400027	3.51062374440055e-20	5.99178673371593e-19
ECEL1	0.215149576118227	0.60487293635468	1.49129211413607	2.14499251887795e-17	2.87058517958181e-16
MASP1	0.109408926049261	0.232368270339901	1.08668263941529	0.00154509818193851	0.00393957110407012
FRMPD1	0.0859179557389163	0.216969670458128	1.33646181418864	2.26087750639131e-06	1.06573061025435e-05
TBXAS1	2.01372096748768	5.44771955812808	1.43578864785542	2.47789495731205e-33	2.57946973533316e-31
COL21A1	0.109295705433498	0.272367846014778	1.31731968399183	1.41984020665163e-11	1.20188459951014e-10
SLC14A1	0.763766356571429	1.53002319592611	1.00235024840905	1.35363127232126e-12	1.2472614635571e-11
PLEK	4.24702654039409	17.591172262069	2.05032659661758	2.74313712179599e-31	1.88930105706727e-29
C1R	18.4777903019704	45.7384093497537	1.30761395391534	3.24775423873126e-34	4.38744589298429e-32
TNXB	0.241148231280788	0.924999101034483	1.93953173495135	9.60802344578111e-22	1.91276811284842e-20
PTGFR	0.210139613133005	0.582683296009852	1.47136380489411	6.99187101645211e-24	1.74950724864876e-22
PLIN4	0.383143728866995	1.80559113818227	2.23651364533991	0.000154361806474804	0.000505167255794793
SLN	0.122011501477833	1.47572917605911	3.59633892841958	4.79393087452253e-05	0.000174379395401077
GNGT2	0.434056479261084	1.57768803793103	1.86185728122807	3.28165638398766e-34	4.38744589298429e-32
SELPLG	5.16562386847291	19.4344598965517	1.91160251077257	1.38570272788593e-37	4.8453405385078e-35
FASLG	0.517150465635468	2.0844269482266	2.01099481086218	7.88991308306807e-22	1.58460596043887e-20
NGEF	0.908622602517241	1.83936983260591	1.01745848533273	1.29463717175985e-05	5.3338269218396e-05
KCNF1	0.225977030187192	0.595964354487685	1.39904990859188	7.97499330959496e-07	4.05650815975183e-06
KIF21B	0.850519650295567	1.72288061330049	1.01840626051009	3.22292808338331e-14	3.36274447384072e-13
DCLK3	0.0833369293842365	0.181740501123153	1.12485211311488	1.00021635354884e-06	5.00365018831457e-06
ECSCR	0.939654105763547	2.69679522807882	1.52104428764705	2.34058943194225e-31	1.65381440846614e-29
NEXN	0.472786481724138	1.32991274926108	1.49207090828815	4.45563973354044e-25	1.2658658134644e-23
LRRN3	0.287536136039409	0.846979763162562	1.55858422191516	3.73642093755749e-18	5.32987158216229e-17
SPATC1	0.0610593364039409	0.172141642438424	1.49531232359544	2.86911533412204e-21	5.44174211563592e-20
TREML2	0.0777251754926108	0.517298754029557	2.73454384257063	4.06346063100879e-16	4.89950597922784e-15
CDX1	0.0861224543004926	0.258121564881773	1.58358933823196	6.45728606761254e-22	1.31429865826914e-20
SAA1	2.18234412965517	6.17365818251232	1.50024699192745	1.58581257249779e-06	7.67959021702854e-06
TOX	0.905751369714286	2.69258344970443	1.5718040705923	1.3059561080523e-17	1.76679796086401e-16
SERPINA1	5.8140513764532	18.5626647512315	1.67478810531418	1.80745750913088e-20	3.15599206812008e-19
SPATA22	0.135648383980296	0.308587515137931	1.18580783393538	6.7363502705995e-06	2.92001298919788e-05
GZMH	2.46257281162562	11.3424563064532	2.20349481522482	3.07050349811737e-20	5.26697562312284e-19
VNN2	0.46265608729064	1.82276401640394	1.97811571735809	6.14278843638818e-23	1.40788581356346e-21
DUSP1	17.009156	44.8102108866995	1.3975159603786	2.14198509568399e-18	3.12409098928798e-17
GHRL	0.137657989896552	0.398977625418719	1.53521949392085	3.15981334977889e-18	4.55019795680409e-17
ISLR2	0.257016274231527	0.748898613103448	1.5429107043755	5.4112941495572e-19	8.35717081738522e-18
PDCD1	1.64120281210837	6.25505102793103	1.93026812244472	7.85545039439274e-19	1.18632089732374e-17
KRT81	0.266196180453202	1.06823630317241	2.00466904320087	1.1809001481896e-06	5.82631523909608e-06
ARHGAP30	3.11653029458128	11.9666896192118	1.9410114686632	4.41808640438493e-32	3.5650558755383e-30
TCIM	2.48256584231527	5.66662555369458	1.19065789215942	2.43305138033366e-21	4.64049254176365e-20
HLA-DQB2	5.9060540477931	18.4642651522168	1.64446938265328	5.77105988629301e-21	1.06207751240726e-19
OLFML2B	5.94413710886699	19.182035270936	1.69021650379115	4.22905782699992e-35	6.94839296226481e-33
CETP	1.68512974413793	5.6003577453202	1.73265931413724	4.74512556511171e-15	5.28238998623905e-14
RCSD1	1.33196040295567	5.88943645714286	2.14457839937432	3.38548654973925e-34	4.48231845425186e-32
MFAP5	0.667892701763547	3.85462438285714	2.52890202763027	1.72193746140955e-23	4.15611701968886e-22
CCL21	26.9182254385222	221.260121854926	3.03908824508261	7.98777941782338e-12	6.91614907434016e-11
SYT14	0.827639180591133	0.39791102935468	-1.0565560558505	1.73869214967202e-06	8.3314932971646e-06
TMEM119	2.51975181807882	10.747416108867	2.0926363009375	1.6970995470027e-41	1.92861221020632e-38
TMEM200A	0.36574858029064	0.907715240640394	1.31138751628055	1.19450477839487e-34	1.75155501752375e-32
GBP5	1.84107322945813	8.73373476211823	2.24605170643915	2.11948915623525e-21	4.0594766325253e-20
SYNDIG1	0.141637575778325	0.700154274487685	2.3054687892872	1.16282747628839e-28	5.37541637089653e-27
DAPP1	0.409481204630542	1.68935341039409	2.04460203136309	2.07960944871866e-25	6.17856951027808e-24
SAA2	0.171529702261084	0.376829848275862	1.13545482715757	8.61625625836501e-05	0.000296567103976082
FCHO1	0.867696706847291	1.75803221748768	1.01869875052652	1.13691411383704e-11	9.67192624478834e-11
EPHB6	0.800215987881773	2.11164932743842	1.39990891405047	1.24830047497969e-16	1.57329700344714e-15
CLEC14A	2.6630304270936	6.41104171921182	1.26748988444159	2.0037718016142e-36	5.35792863894369e-34
KCNK6	1.28086184738916	2.57552888029557	1.00775384131329	2.82122125092335e-23	6.69095551284204e-22
CD72	1.27234316802956	4.77778787142857	1.90885496380711	3.37133880624451e-23	7.89947548122962e-22
C10orf55	0.0639786513054187	0.178855792571429	1.48313435808268	9.55898991358141e-26	2.94922953510203e-24
BASP1	5.37703336157635	14.7894655566502	1.45968759116199	1.53306622458871e-32	1.41259622329164e-30
CD4	7.6909622635468	27.8064290935961	1.85418246640065	2.96741981750069e-37	9.19697819346748e-35
CCND2	2.22996801034483	7.33950838965517	1.7186604182715	1.05555243864342e-28	4.89611177067358e-27
OR2I1P	5.62308402325123	17.4908933500985	1.6371704673103	2.7258243708228e-15	3.08481883360253e-14
CTSG	0.698190472906404	1.63919460089163	1.23129456160729	7.58364853842558e-10	5.44879953206057e-09
RASL11A	0.755762494581281	1.72467711763547	1.19032146517945	2.2413331830227e-19	3.55821427437492e-18
CBFA2T3	0.541638756502463	1.27904940108374	1.23966910837011	7.39338654426373e-20	1.22210439156515e-18
VIT	1.04610334918719	3.01192359811823	1.52565978552328	8.43642505660763e-21	1.52380832446302e-19
ADAM11	2.1390647282266	1.04855706507389	-1.02857476059139	3.04840734315461e-11	2.50428499630117e-10
SPIB	0.366451692729064	2.25259644673892	2.61989394390441	2.25732829465873e-18	3.28178954736259e-17
GCH1	2.20843675320197	5.42940143546798	1.29776764080323	1.32501112576603e-12	1.22171580270935e-11
AQP9	0.539381436073892	1.28340134587192	1.25059462704575	3.32030154247997e-10	2.47427761733797e-09
GPR18	0.376667970344828	1.55257814123153	2.04330061587842	5.47639811201769e-18	7.69120917132701e-17
PDE1B	0.305229786995074	0.765935949753695	1.32732799412646	3.40300459301141e-33	3.46319206230572e-31
FAM107B	2.82951243004926	6.15918710295566	1.12218647963435	1.20474199623042e-16	1.52261970366953e-15
F13A1	3.36212212103448	9.24076107044335	1.45863954914257	1.09059383189305e-16	1.38219591872914e-15
KCNJ13	5.89715097661576	2.58565770670443	-1.18948682833502	0.00111266437764275	0.0029400124235447
ASCL2	0.439359610536946	1.16106450369458	1.4019739674347	1.30028403849788e-21	2.55503939956709e-20
DPT	2.24188649049261	12.8126102830049	2.51477928283895	2.05513269809315e-34	2.85978006162207e-32
MMP9	23.8743135866995	87.2234935123153	1.86925752036607	5.23073339020062e-22	1.08242050443347e-20
LYZ	36.9293362359606	130.873543024631	1.82533423912122	6.9258560394466e-28	2.81094936934325e-26
TDO2	0.632670854729064	2.02238638093596	1.67653161151583	2.56925894367527e-12	2.31879445499005e-11
BIN2	1.14146304246305	4.82092114630542	2.07842468270555	3.68701325907956e-32	3.01076645593221e-30
CD34	2.38054670344828	6.62122848275862	1.47580598204856	4.31900411941419e-35	7.01169752100611e-33
SRPX2	2.18155515862069	7.26540651182266	1.73568656995597	2.83750596257572e-25	8.25054772103307e-24
CLIC6	0.352939858241379	0.775878137881773	1.13640770959873	3.74133057119461e-29	1.82216160712075e-27
SPINK1	0.561970305261084	0.249690354576355	-1.17035380817284	0.00907415004348994	0.0184555084478855
THBS4	1.52801160758621	15.0287247998522	3.29799519253556	2.36610806811558e-10	1.78960708402064e-09
COL6A3	9.69373082118227	38.8436479064039	2.00255476737758	3.56833478579765e-37	1.08136403275383e-34
LRG1	0.528478350300493	1.28793604300493	1.28514467679891	1.43200719604205e-10	1.1045408445942e-09
ADA2	6.5619207226601	23.2878757093596	1.82738897546401	7.01208014668673e-31	4.57529841915631e-29
HLA-DRA	338.752774857143	1033.27871970443	1.60892479428108	3.81026634987002e-30	2.24937671918517e-28
SOCS1	1.98153330448276	5.6238590226601	1.50494321427823	6.58687757693938e-22	1.33668526066551e-20
MYBPC2	0.0999821642512315	0.24045322664532	1.26601362430188	2.51112660193188e-06	1.17329516645893e-05
JAM2	0.57576402817734	1.62079188275862	1.49314929193322	5.50954332516889e-32	4.36823501891443e-30
FCRL6	0.242326298694581	1.07848766738916	2.15398679097026	2.34465217932031e-25	6.92078393276863e-24
P2RY13	0.502848698940887	2.26104551783251	2.16879375469725	6.19971648360872e-31	4.06468911956597e-29
FAM177B	0.0591721341034483	0.251061389847291	2.08505034351263	4.28731205511516e-18	6.09063195331357e-17
TIGIT	0.88514386562069	3.74898297607389	2.08251540865406	8.70815330644902e-22	1.74124760469275e-20
DTHD1	0.0594844138571429	0.28802319935468	2.27560141365211	2.19152142306921e-18	3.19292496222167e-17
ANXA2R	0.66296817137931	1.47461729408867	1.15332906751954	4.58805141683888e-15	5.11170401727384e-14
SAMD11	0.389052245172414	0.799310237339901	1.03879166167002	1.51550331672619e-12	1.39264951012096e-11
SLAMF9	4.97008392113301	2.31554939807882	-1.10191567759449	0.0278868478686515	0.0487805213423295
ITIH6	5.11742154541872	12.0207148687931	1.23203371055524	0.00449379677838767	0.010076171882288
SSC5D	1.20836414093596	2.65390601083744	1.1350620011664	1.19621188450352e-16	1.51324132365255e-15
POU2F2	0.672493509064039	2.58350341216749	1.94173654131131	1.02759643032376e-24	2.80828307020543e-23
SULF1	3.71306868423645	14.3399836517241	1.94935947181554	3.07220292445548e-33	3.17391146066662e-31
IGSF6	1.93419486014778	6.33700135270936	1.71206717727774	1.19986181350478e-27	4.78436127215342e-26
FCGBP	0.835940424009852	1.96850749665025	1.23563017394277	8.13098153696594e-07	4.12815320996294e-06
KLRK1	0.131218934310345	0.392178478773399	1.57953445874686	2.40405395597883e-10	1.81629273117359e-09
MAST1	0.847099036995074	0.39033915426601	-1.11780246504718	2.86691049736858e-06	1.32663924169037e-05
ZMYND15	0.596997142448276	1.28853051729064	1.10993077499428	1.50222481750722e-23	3.65166485496363e-22
BCL11B	0.438502974600985	1.62360847246305	1.88854523918136	9.22064112646062e-24	2.29455990951722e-22
C5AR2	0.0952592240837438	0.260785623054187	1.45293363424085	2.11416591494936e-36	5.5135958009856e-34
CD79A	6.46085737226601	34.6498489424138	2.42305153083123	4.15500211226071e-14	4.29907160886945e-13
ELOVL3	0.424948395083744	1.77946160270443	2.06608124376332	0.0113783809637204	0.0224586743670944
CCL2	8.92129881182266	22.8892731428571	1.35934598427877	8.21263976353912e-21	1.48930543158754e-19
CEACAM21	0.561575224246305	1.82672755113301	1.70171028512292	2.69047174782028e-25	7.83973573184298e-24
SEC14L6	0.228535993162562	0.696736893039409	1.60819255800101	1.92567416202722e-06	9.18838997465542e-06
OCA2	18.5771274286601	8.92026213774877	-1.05836942376134	0.00481262690226242	0.0106808113985261
GBP4	7.28807836083744	24.8484283364532	1.76954422810747	3.51062374440055e-20	5.99178673371593e-19
CHRDL2	0.150253298339901	0.403591248807882	1.42549823125818	1.04099472665811e-10	8.130610015714e-10
EDNRA	1.2640573635468	2.68856341231527	1.08877356413072	5.3253507314105e-21	9.82703760815223e-20
SYT13	0.268075576359606	0.11272321979803	-1.24985505913494	0.0212013126327129	0.0385959551958758
TNFSF13B	3.98632604019704	9.91790336221675	1.31497545560927	2.9517698475778e-20	5.0696833011862e-19
C1QB	72.2775687142857	262.904716876847	1.86292014364795	7.67450465755044e-28	3.09636745606554e-26
CD14	29.1128643743842	80.3694741527094	1.46499085135144	1.14898973023364e-29	6.16880824850242e-28
NDP	0.396895161665025	1.09437018460099	1.46327095015024	1.61206359105229e-11	1.35869661255748e-10
LUZP4	1.34333202271429	0.613477089743842	-1.13073455780228	1.88358740392274e-05	7.48222587453959e-05
CMKLR1	1.57263042039409	6.11917720147783	1.96015801115219	7.37529116688647e-45	1.67628076071385e-41
CCRL2	0.417733179605911	1.38346078128079	1.72762810343637	1.36830012388522e-34	1.98505412653433e-32
ABCB1	0.48088897346798	1.10591037901478	1.20145872543731	3.12378910522247e-16	3.81370743311717e-15
VCAN	5.2949229362069	14.1356562812808	1.41665727315908	1.48262731936838e-25	4.4436458800498e-24
SLA	1.37355607108374	5.02070941724138	1.86997542372313	1.87021257059535e-30	1.15927676478222e-28
DOCK8	1.25769326384236	3.95447101280788	1.65270460989708	9.19691330436686e-23	2.07990558427282e-21
PRRX2	2.46758340507389	5.74547403793103	1.21932708020419	1.23162036272909e-17	1.66954342808515e-16
ANK1	0.123398653581281	0.297217091246305	1.26819042621965	1.40730666414615e-20	2.47631496502723e-19
ELMO1	1.34647925812808	3.53902161182266	1.3941585659477	5.61097457161864e-33	5.58517227979295e-31
CTSS	15.553056926601	42.6939979507389	1.45683509828332	3.79475926201727e-24	9.76398718040179e-23
TNFAIP6	1.62103270113301	3.59450176541872	1.14887861761324	1.76179521149473e-13	1.72970491714569e-12
MYZAP	0.102198842374384	0.281854132586207	1.46356986594981	9.37010268732911e-22	1.8681299758349e-20
ABI3	2.64283350197044	8.89606548522167	1.75108186966947	1.45191529787959e-36	4.12495185774666e-34
CD207	0.50051736629064	1.03747240636946	1.05158093387211	0.000517714990630018	0.00149778752049851
RHEX	0.0495672709014778	0.301831046256158	2.6062814751879	1.88647498560398e-24	5.03441475120968e-23
ADGRE1	0.198071063714286	0.67753767137931	1.77428303145651	2.13179223998758e-27	8.1982319375932e-26
PDCD1LG2	0.864897501674877	3.10735226310345	1.84508472564515	8.36627653770104e-26	2.61676406295021e-24
TYRP1	339.348987109163	151.309063865961	-1.16527129507073	0.00207750299445104	0.00511111461939903
CASP10	0.899389119507389	1.80526143842365	1.00519044769884	7.33589355350417e-20	1.21407257753806e-18
DMRT3	0.129573232615764	0.365499687684729	1.49610245797499	2.30238531767465e-24	6.08481173975372e-23
SHISA8	0.0526631850886699	0.18401192562069	1.8049325850125	2.51187234743939e-05	9.712050808628e-05
IL10RA	2.34589642413793	9.49496186650246	2.01702288926257	3.67859641493009e-34	4.82355954907708e-32
LMO2	1.62091894876847	4.39215061970443	1.43811557622456	6.3037268005115e-34	7.6753502123728e-32
NRP1	3.16678329802956	6.38543045073892	1.0117657297009	1.18607441997164e-25	3.61037876454314e-24
CLEC4E	0.420707420536946	1.51030049463054	1.84394645168449	1.28790594738847e-23	3.15317296311249e-22
HAAO	0.944152789162562	2.20687934334975	1.22491550513014	5.61834730616532e-30	3.17914532009031e-28
TMEM37	1.06624273758621	3.52561539802956	1.72533918760938	3.54021972975703e-42	4.82779764546966e-39
GFRA2	0.413864323522168	1.98394039586207	2.26113888909867	7.25693662515696e-10	5.22231370750741e-09
CCDC69	1.66827361674877	6.62676555418719	1.98994895239552	1.76623003990535e-32	1.59510457312512e-30
SOX11	0.744937681571429	1.52369053601478	1.03237827312207	0.00317257024128345	0.00742990561229305
SHISAL2A	0.130832654541872	0.546067877142857	2.06135762342636	8.22194370930571e-22	1.64650991240773e-20
TNFRSF1B	7.8888690270936	25.2547501576355	1.67866437851397	5.19122902378222e-36	1.19987779995454e-33
KL	0.0999214195320197	0.261779300344828	1.38948514584765	4.51610062353106e-18	6.39522992763168e-17
SCT	0.268064984187192	0.684276576256158	1.35199678221457	4.18099320425284e-09	2.80315655488672e-08
NCR1	0.14591158870936	0.348458974985222	1.25589434300394	7.0684343676777e-18	9.81591033319967e-17
ROR2	0.562984498719212	1.37162856059113	1.28472274543273	2.19933396210955e-35	3.8951061352322e-33
PRKCQ	0.456530060881773	1.57119787019704	1.78308311436257	3.25416532775844e-19	5.10668038833623e-18
VPREB3	1.04824073068966	7.03026127546798	2.74560823431786	7.11953476939883e-08	4.19029329522192e-07
CLEC12A	0.370806559103448	0.928062178029557	1.32355470218072	2.53826495634204e-15	2.88693237778452e-14
CCL22	0.510922183369458	1.67648888906404	1.7142674401297	5.58806638709533e-21	1.02979001784891e-19
GNLY	1.32494866384236	4.78394558463054	1.85226451715297	1.08795990992498e-18	1.62325046954562e-17
LFNG	2.16399055221675	4.94659167536946	1.19274061424681	1.03972266968556e-23	2.5686047185692e-22
CPNE7	2.63170294571429	1.27443632206897	-1.04613736352518	0.000702743584622723	0.00196379390645493
FREM1	1.13536916324138	2.5932181562069	1.19158211548675	9.3255936589528e-09	6.05010089092004e-08
SIT1	1.4978648179803	7.62989740463054	2.34875623128599	2.50609733392381e-25	7.36544166868944e-24
CXCL14	9.53256237421675	30.840304196798	1.6938810244561	4.62043399740482e-16	5.5661535709019e-15
ARHGAP22	0.62481626270936	1.43084219753695	1.19536066163852	8.31117490592884e-20	1.36553605050785e-18
KERA	0.0118186983349754	1.39124910301478	6.87916579568998	1.20030381715429e-14	1.29600500035891e-13
HLA-DOA	6.21259078285714	19.3833038482759	1.64154756277064	1.00427172386659e-31	7.73743135501056e-30
CCDC88B	1.26083003793103	3.74925005665025	1.57222823855422	1.34344184332553e-21	2.63604552768781e-20
EVI2A	3.14045866458128	7.22022670197044	1.20106885543224	1.8365828372534e-15	2.12610188044352e-14
PPP1R1A	0.242978347901478	0.515892784216749	1.08624350844701	2.99740042359882e-06	1.3839502164258e-05
PCED1B	1.4949674255665	5.5960427729064	1.90429294035332	8.6716235720087e-26	2.70606248630395e-24
RAC2	12.051840853202	43.1134903152709	1.83888583560354	1.70746300663311e-23	4.12848812437158e-22
SYTL3	1.25526893990148	2.55142041330049	1.02330414728399	8.04201110168644e-18	1.10888680883416e-16
PIK3IP1	3.71584519408867	9.33466236945813	1.32890744294248	1.21829513998283e-25	3.70019840176968e-24
BLK	0.21847973144335	1.60850392841872	2.88014810850195	1.59904380257874e-10	1.22851607525444e-09
ANO9	0.586201775679803	1.35648065665025	1.21039923175003	3.23009983839378e-12	2.89414398792221e-11
ARHGAP25	1.65176936551724	5.45138492610837	1.72261053447508	3.08457376679654e-27	1.15561352906056e-25
TFPI	0.803323950837438	1.96228839	1.28848328875385	1.49380441861032e-20	2.61838185817339e-19
CXCR5	0.0293526471231527	0.24562516864532	3.06489587638115	1.42288649563699e-13	1.41427865459196e-12
HGF	0.563456588374384	1.69392291995074	1.58799186089166	5.27781397467119e-23	1.22196178561275e-21
THBS2	33.7616311950739	71.0879608719212	1.07422064275622	8.82574514894493e-21	1.58781908438208e-19
INPP5D	1.45503819458128	6.19785257389163	2.09071141425438	2.25464329525806e-36	5.59028556680621e-34
HS3ST2	1.13715823285714	3.14756796395567	1.46880451394274	4.398325442555e-05	0.000161149822837514
FCRL1	0.176563155137931	1.31121852167488	2.89265191788566	4.80541886713627e-06	2.13945468792482e-05
MS4A7	2.75261569852217	6.46848655418719	1.23262499649049	6.04013970631465e-23	1.38668998611133e-21
CPED1	0.924599564950739	1.92498716142857	1.05794823502345	3.19774513559525e-13	3.07963632868026e-12
SERPINE1	16.6943685315271	54.6198803399015	1.71006462933143	2.3082523867932e-14	2.44391597815985e-13
SUSD2	1.86972165009852	3.81202391773399	1.02773366249741	5.15675694275508e-21	9.5288203832454e-20
MYL4	0.106332952325123	0.266430711876847	1.32517163979723	3.53782918341154e-17	4.6434433661389e-16
CD200R1	0.246238851970443	0.71008294544335	1.52792914642318	5.54131215945508e-22	1.1414935637234e-20
CD96	0.672820332270936	2.99386753596059	2.15371718175018	1.21358887629343e-24	3.29675528008237e-23
NMRK2	7.29140535551724	2.41160962275862	-1.59620051726969	0.000189345657596303	0.000607252171233158
TNFSF8	0.327434620591133	1.35273839985222	2.04660409459167	4.43350566691307e-34	5.75806826473272e-32
C3AR1	3.65257270295566	11.1061150660099	1.60436935362724	4.55321057300536e-32	3.65247838729848e-30
TRHDE	0.11960483182266	0.46270708717734	1.95182352346922	0.0215768945123189	0.0391646626466781
CXCL12	4.27904586600985	19.1648995024631	2.16310538486607	4.73805799366444e-45	1.29225793719204e-41
LRRC25	2.16667971724138	6.3343451635468	1.54770957587791	1.2887338472316e-31	9.76359081927629e-30
SBK3	0.0395222480886699	0.175176351576355	2.14807111024437	1.37038483878526e-06	6.69099106570519e-06
ERMN	0.0624342423990148	0.221944320699507	1.82978838703809	1.7921047976124e-17	2.40777666256555e-16
GPR83	0.0921252299310345	0.238633895162562	1.37313075551809	0.000295873699947428	0.000908745415806999
GLIPR2	4.88259103054187	9.90844390147783	1.02101156140882	1.0465322426137e-25	3.19990138845808e-24
VGLL3	0.242777797137931	0.747432853694581	1.62230749110244	1.32767428879272e-29	6.99053833060476e-28
PTK2B	2.37603346551724	6.06698542413793	1.35242468923051	1.38366753236352e-24	3.73645032452303e-23
THY1	6.93828642413793	21.7858241625616	1.65073838791389	1.30586231002922e-39	1.04632803847615e-36
C3	7.58363204995074	40.7684389571429	2.42649184344378	9.69839767900799e-39	5.29028196594528e-36
RUFY4	0.0705024136453202	0.277613069428571	1.97733093447096	1.28722517653502e-16	1.62085777769234e-15
AOAH	1.16369917655172	5.58728625566502	2.26342957552164	1.87883698856144e-36	5.22891837000252e-34
RASL12	1.18877256847291	2.57018054482759	1.11239697603565	5.69204785851314e-28	2.34508932466899e-26
GATA3	0.592509786970443	2.49201115586207	2.07239963731891	5.22476184514319e-29	2.49126144343418e-27
GALNT15	0.312958369931034	0.868806684334975	1.47306444181418	8.46422583084576e-13	7.9167796745709e-12
VWF	6.73846225615764	17.1197703152709	1.34517204083277	1.18607441997164e-25	3.61037876454314e-24
LOXL2	6.72898027832512	15.0384428423645	1.1601953927601	1.33553432573908e-14	1.43519949567406e-13
AKR1C3	0.371238287586207	1.01661658339901	1.45335825451349	1.12787888188277e-17	1.53655187934419e-16
CD209	1.12814274359606	3.38553532463054	1.5854343492909	1.42420494277065e-20	2.50281994904167e-19
GSTM5	0.0632454496896552	0.225358075024631	1.8331855542884	5.59011019587243e-31	3.70059867675303e-29
DYSF	1.97920710689655	5.40801510837438	1.45017659624737	5.17875222250761e-34	6.4791416567281e-32
CCN2	29.8789387635468	71.8426985763547	1.26571263445488	3.60777278334233e-23	8.43897040247673e-22
SNED1	2.31191444123153	4.75122839113301	1.0392125507214	5.20401130892174e-10	3.80316732153086e-09
ADAMTS14	0.763840184384237	1.84786329162562	1.274515302532	8.56651078982233e-14	8.65344501043016e-13
C11orf21	0.202785208073892	0.728394433546798	1.84476747665344	9.56000696056087e-21	1.71765237050288e-19
PTPN7	1.502552688867	5.24968761477832	1.80481599535283	1.0736092861378e-24	2.92816196701224e-23
ADRB1	0.278255979044335	0.61253982526601	1.13839095840425	3.98557502376395e-10	2.95226977724438e-09
THEM5	1.54845565591133	3.58993759344828	1.21312869657875	5.24870819992817e-08	3.15454533814105e-07
CD2	4.85716706812808	22.52610978867	2.21341116914828	2.20314741027282e-26	7.38189710906399e-25
IL7R	0.975675175073892	5.44959741985222	2.48167683092621	1.99595908336201e-24	5.29550467311434e-23
WNT7B	0.401027175192118	0.824687232389163	1.04014706955339	0.0284084931581159	0.0495785284357853
AOX1	0.48494773526601	1.6643413308867	1.77905016260989	8.89329691679952e-23	2.0179349426688e-21
FYB1	3.67366987059113	9.91198031182266	1.43195133543267	3.94258617195223e-17	5.15979343828336e-16
MXRA5	2.04989295453202	10.519768744335	2.35948251103555	1.6012853024336e-35	3.06516332885894e-33
ADH1B	0.257460784261084	0.948711516812808	1.88161675918568	1.33610129651494e-10	1.03466288362148e-09
SEMA4D	1.37928514423645	3.52388308275862	1.35324531769724	2.80415271949337e-18	4.05516761778697e-17
PLAU	9.56432112019704	25.7182209113301	1.42705637178676	2.82415336584291e-39	1.92564897249999e-36
GREM1	0.238026616384236	0.682883235615764	1.52051601080706	5.22187217153865e-13	4.9280741040327e-12
CD300LB	0.178730550246305	0.51248419862069	1.51972126884169	6.75372646972593e-30	3.80580858957242e-28
AIM2	4.01045599916256	9.27570771359606	1.20969107585869	8.70137036897401e-12	7.505413518134e-11
PRDM1	1.11283911527094	3.90913493399015	1.81260434858242	2.10623353106162e-29	1.07575680386095e-27
SNX20	0.694964771231527	3.15113216773399	2.18085851398386	8.60199411380232e-33	8.26094322041706e-31
SQOR	4.72153641231527	9.47865585566502	1.00542609227681	2.15660711772566e-19	3.427698282567e-18
CRHBP	0.12385208826601	0.285069071448276	1.20269332863159	3.30857115601679e-10	2.47091921438121e-09
TTC24	0.10939959762069	0.499908058724138	2.19205535224035	7.96961564179793e-16	9.43417087736097e-15
CD79B	4.24186535714286	13.0086379147783	1.61669917731893	7.23789492995311e-11	5.73855657905643e-10
PODN	1.1627808464532	4.79758160738916	2.04472813459423	7.28504001190381e-34	8.71456935459055e-32
C1S	17.2660218596059	49.3276519802956	1.51446089587055	2.8096225063949e-32	2.36511247652514e-30
FZD8	1.33050871310345	2.66394936931034	1.00158870481841	1.03698661207538e-12	9.66601943190154e-12
TMC8	2.42735275073892	8.14377354236453	1.74631366346465	1.44704088452727e-20	2.53967780467161e-19
FAM155A	0.0496466461231527	0.191218270103448	1.94545220840017	8.02355300240343e-20	1.3214636750456e-18
IL32	4.97344454433498	19.4458421118227	1.9671444174673	7.88452179785023e-30	4.42474171840673e-28
SUSD3	1.45252488561576	4.70477180147783	1.6955618676549	8.27862657000956e-21	1.49728952964483e-19
GIMAP8	1.30141693793103	4.81923600591133	1.88872121832566	7.11048615983084e-39	4.04023749006722e-36
LTBP1	3.46773444916256	7.81367905270936	1.17200857331898	1.13668811005968e-15	1.33514347604512e-14
WAS	3.67486976748768	13.6730058669951	1.89556541042315	2.39111273681714e-32	2.07691747719588e-30
RFTN1	4.05188854729064	10.4559560541872	1.36765858618343	3.23340477218056e-33	3.31533390061852e-31
CST6	1.81750395625616	12.8497101492118	2.82170540727716	0.000329059781846136	0.000999418317379901
NLRP3	0.48702199	1.18217123305419	1.27938020019104	3.67472915739057e-27	1.35438598700906e-25
PTPN22	0.539610999211823	1.95510839887685	1.85725693741163	2.45286261255554e-21	4.67174405690222e-20
CCDC88C	0.803683368571429	1.90259063743842	1.24326605167371	1.46515876587975e-14	1.57078381213067e-13
NR1H3	4.29413662216749	9.031522	1.0726010397421	6.06668156291053e-22	1.24034987216508e-20
PATL2	0.316152269630542	0.714723446108374	1.17676553932917	5.95133980474777e-08	3.54558413793558e-07
PXDN	4.74935668719212	9.91802930049261	1.06232137760827	7.15492873689379e-14	7.27604498024017e-13
ITIH5	5.19843651344828	15.2820443179803	1.55568786195687	9.58910036124883e-12	8.22948783048145e-11
NCF1	0.759959120935961	2.98036257472906	1.97149413025815	2.04893223196637e-26	6.89908366600627e-25
KCNN3	0.198459779408867	0.459137309458128	1.21007901499632	2.70629926287642e-20	4.65982361715224e-19
ITM2A	4.70338424280788	16.0306831162562	1.76906480139123	4.06337300562307e-28	1.73163180242756e-26
ARHGDIB	33.7406597980296	98.6349855665025	1.54761127168516	8.68981679962046e-33	8.28692529345624e-31
COL13A1	0.407770347192118	1.1818092129064	1.53516837834642	3.37914914153256e-18	4.85579102666802e-17
SIGLEC10	1.01742244502463	4.32754893940887	2.08863130835278	3.00908243618628e-28	1.31101780135055e-26
RIPK3	0.771123675024631	1.6036641508867	1.05633786806971	1.24346699790802e-22	2.77531251235216e-21
CCDC170	0.0971607536108374	0.331061086596059	1.76865185906858	7.94374969619236e-27	2.79919675987016e-25
CCL26	0.175438951231527	0.445070785172414	1.343065711395	1.92569183402591e-15	2.22359521935744e-14
GPR171	0.449268823349754	2.25339420522167	2.3264488626621	3.26579824157452e-22	6.95870165942996e-21
GIMAP2	2.85468431782759	6.79665628719212	1.25149395077831	7.63867181417246e-15	8.35353388371049e-14
GNAL	2.4432114646798	1.20081747334975	-1.0247618618711	0.0116014792009923	0.0228362257309371
COL8A2	1.80992913852217	3.92008571182266	1.11495198418942	9.16906413694567e-25	2.53627845102491e-23
LAIR2	0.198529768866995	0.585954655320197	1.56143367375857	3.71761947337386e-18	5.30860489616747e-17
IL31RA	0.104979556152709	0.309742482793103	1.56096086666888	1.95898274275368e-10	1.49410781112595e-09
RTN1	0.658713088768473	1.59769042714286	1.27826577263926	7.79972673376154e-27	2.75556667016337e-25
GMFG	7.21267020147783	20.4415420344828	1.50289866860243	2.63792110814507e-28	1.15299135101841e-26
CD180	0.548913105320197	2.4111220544335	2.13505499483488	2.83506862729421e-29	1.40588475892404e-27
OLFML3	11.9208780985222	31.8159812167488	1.41626110609517	6.50908627103048e-25	1.81522309771048e-23
LORICRIN	5.04166181546798	18.8158477695567	1.89997703967288	0.000826228637407772	0.00226296041942755
AMPD1	0.0499198065320197	0.233681178019704	2.22685728807675	8.14849969111503e-12	7.05083060201368e-11
CASP5	0.110808305246305	0.344808049408867	1.63772743640488	1.29444371453611e-16	1.62844362870193e-15
GJA4	3.39381763546798	7.95939713596059	1.2297501169809	1.52652964301304e-31	1.13755654326606e-29
TMEM272	0.36916323864532	0.173795352359606	-1.08686939417868	0.0136423282499115	0.0262823940180476
GBP2	10.6510543403941	26.6206635349754	1.32155028279179	2.45832908754562e-19	3.88912224673545e-18
KCNMB1	0.195838810147783	0.463144288472906	1.24179502445787	1.16889308478699e-30	7.48365962311746e-29
KCND2	0.0918217722068966	0.237043890817734	1.3682460296971	1.58213555906224e-16	1.97217391397914e-15
CD53	9.35358081182266	40.9777604187192	2.13125045826546	4.57349699027633e-34	5.82885779966339e-32
C1QA	82.1766010640394	288.474735246305	1.81164540746606	1.30449474288087e-27	5.18641248066076e-26
VSIR	3.5509769635468	11.2076332364532	1.65819374403832	4.17108312478691e-39	2.70862193203424e-36
SLIT3	0.662630077980296	2.43367208369458	1.87685919388276	9.12006070339887e-23	2.0659512925623e-21
VENTX	0.194464245960591	0.420668666699507	1.11317943682543	2.14004563973419e-19	3.4053445028069e-18
ACE	0.826526692610837	2.17210552167488	1.39396087439463	1.43825885247843e-33	1.5945964204267e-31
SIRPB2	0.260018824926108	0.954562628226601	1.87622377927561	1.82165162476669e-33	1.9715764449955e-31
LGALS2	1.09091221448276	4.95933628004926	2.184612041258	2.2434658631702e-26	7.49856470001275e-25
ITK	0.525213600270936	1.80370687985222	1.77998872543257	5.51748000409204e-18	7.74093362302502e-17
EPHB2	0.388843405418719	1.05557879211823	1.44077309379308	4.59915763684861e-32	3.66776097624003e-30
ADAMTSL3	0.13627822617734	0.406609125970443	1.57708752123553	1.87487835879686e-17	2.51650749792449e-16
ANKRD35	0.337158642334975	0.863799547832512	1.35726898282974	6.60992530382732e-28	2.70689343448328e-26
HLA-DMA	23.8603869285714	58.7888482364532	1.30092507508652	1.78810200907163e-27	6.98691893917187e-26
CCR7	1.28239254931034	7.62165584940887	2.57126651714174	1.10595729318049e-22	2.48059296468164e-21
EXOC3L4	0.141530240236453	0.52641575573399	1.89509232864381	9.35466619821565e-15	1.01730129940245e-13
MARCHF1	0.518604011014778	1.48089359469458	1.51376271417549	1.54522921140742e-17	2.08018664915725e-16
ADAMTS10	0.548440751231527	1.15811106931034	1.07836594452739	2.12465314394151e-26	7.13642732116512e-25
IL2RB	2.72745555270936	10.9363565527094	2.00350459296986	1.17644042969143e-26	4.05129245952071e-25
SPIC	0.0333119278325123	0.183625856157635	2.4626584639906	1.36831023560034e-13	1.36400926044458e-12
BTK	1.41734815270936	3.91242640246305	1.4648694328158	4.7771065404141e-22	9.94586288421788e-21
TNFSF10	3.36249424561576	10.4569116674877	1.63685312672728	2.14704786771026e-29	1.09251088701361e-27
EGFL6	0.380969606325123	1.14653125068966	1.58952786908393	1.7121809694556e-13	1.68341830428738e-12
EGFLAM	0.87906235364532	2.52077153546798	1.51982796131283	7.0549908235559e-20	1.17185030281159e-18
LBH	8.32594513152709	17.9566440098522	1.10883178795892	4.08344550690558e-22	8.54078932172874e-21
TPRG1	0.0909759317684729	0.204509583743842	1.16861162521063	1.5432336905642e-21	3.01505413155072e-20
MAFB	7.94259231724138	19.023499679803	1.26010081896963	3.98788523643859e-28	1.7047896855584e-26
RGS4	0.807789511901478	2.11285008995074	1.38713908966107	7.17129581225607e-19	1.09024482710965e-17
SIGLEC9	0.796539048374384	2.20753216995074	1.47061746896527	4.52848125526673e-29	2.17446827035466e-27
EBF2	0.174041071945813	0.716964949748768	2.04247478384757	4.3195764644374e-18	6.12966329297948e-17
EGFR	0.792192702906404	1.66932684862069	1.07534313985164	2.37519205627921e-12	2.14933603659453e-11
AKAP5	0.247207811147783	0.760076053704434	1.62041945327029	1.66309208612688e-10	1.27628513103614e-09
FGD2	0.470094457438424	1.79497499339901	1.93294116944116	2.68928328184912e-31	1.86161198551149e-29
CYS1	0.215675764280788	0.48837074391133	1.17911270915855	8.92460749194116e-22	1.78191614008201e-20
GIMAP1	0.692075007635468	2.7429826635468	1.98674519208463	1.26488385962734e-38	6.3886004421252e-36
POU2AF1	0.76799059929064	4.0996826830197	2.41635169228137	6.36232558781987e-16	7.57755755817463e-15
GPR15	0.0510066077783251	0.378641639374384	2.89207701168949	1.00132675475565e-11	8.56655768795659e-11
LILRB3	0.400888004876847	0.999719154876847	1.31832361340974	2.71357672352837e-26	8.8741116975435e-25
COL1A1	84.5840927881773	383.138034236453	2.1794059745189	2.36393317842728e-31	1.66169880176355e-29
IL18RAP	0.1316754328867	0.438112109211823	1.73431388822133	3.69354459829104e-18	5.27975552273532e-17
MMRN2	1.86866404827586	4.56353371280788	1.28814416708754	2.95475684153891e-32	2.47202570847031e-30
SYTL1	0.779531388719212	2.44416657133005	1.64866358802336	1.15099258921456e-12	1.06703507403936e-11
CFP	0.417623003497537	1.47103216009852	1.81655570182904	1.2048345237211e-17	1.63648689242875e-16
MRGPRF	0.72654454635468	1.89979480172414	1.38672043928138	8.29162008829132e-26	2.59937524469032e-24
CLEC10A	0.946599798374384	4.4341481370936	2.22783044902014	6.19158133010644e-28	2.54321068068258e-26
SAMSN1	1.15465686270936	4.34827240980296	1.91297814513649	3.6370447257765e-22	7.67776763551302e-21
FMO3	0.313710827384236	1.04045988847291	1.72971411957151	2.05188326937274e-20	3.56907297760664e-19
SLC27A2	0.168442765960591	0.474732973522167	1.49485778751542	9.51203000745603e-14	9.580173797022e-13
TPSAB1	0.562884763428571	2.050607069	1.86513957159215	2.2132178143763e-15	2.53840633596717e-14
MKX	0.0409382384975369	0.244645388738916	2.57917115791477	8.08437454621063e-11	6.38001248186773e-10
STAC3	1.07303980246305	2.62610955024631	1.2912235094161	4.10164669257277e-28	1.742497069988e-26
LSP1	6.34419417389163	23.7299295320197	1.90319898358933	5.17903439357315e-38	2.14019672803506e-35
PPP1R16B	1.87327557660099	4.64662931477833	1.31062140901348	1.33128493689096e-15	1.55567546567112e-14
GIMAP5	0.140703755699507	0.587129175320197	2.06101711026322	8.98801296217237e-26	2.78567119920783e-24
PCDH19	0.0347458040591133	0.190717245541872	2.45652463270251	2.35353800549716e-13	2.28761210128045e-12
SLIT2	0.803808095123153	1.64872418743842	1.03642706078768	3.64045719293947e-18	5.2202854616315e-17
A4GALT	1.39765591231527	3.6758206729064	1.39505715701168	8.8187814621172e-35	1.32155739339442e-32
SUCNR1	0.292061083108374	0.837438084482759	1.5197123964652	9.49453670755587e-19	1.42126231702458e-17
RFX8	0.267539294625616	0.598221797980296	1.16092967848803	4.12826608378833e-11	3.3454221882489e-10
ADGRL4	2.19707040197044	4.70383138866995	1.09825524733683	6.24716391769906e-23	1.42940560982654e-21
HLA-DQB1	18.9902935512315	51.1739580492611	1.43014761611206	1.81981994922702e-25	5.44229926482651e-24
SSTR3	0.0386729535221675	0.194563360758621	2.33084319934358	2.11412509148367e-16	2.61144237976112e-15
NPNT	0.337504193596059	0.840116276157636	1.3156835894693	3.16352040165652e-24	8.2016972846749e-23
KRT1	73.191861241601	187.911988647291	1.36030197424897	6.09749381342127e-05	0.000216935880859968
ERFL	0.128069678128079	0.491728041970443	1.94093168808635	2.43031060765218e-14	2.5651815601047e-13
ZCCHC12	0.181225352655172	0.514759952990148	1.50611502353819	1.17771951607627e-05	4.87718221704588e-05
SLC7A7	2.07457557881773	6.02817506896552	1.53890509902505	1.43825885247843e-33	1.5945964204267e-31
ECM2	0.35530230320197	1.4161901864532	1.99489607843997	3.92302835514949e-30	2.30596283099886e-28
OMD	0.14956265964532	0.8479265508867	2.50318926931961	2.63938471666564e-20	4.55035263984442e-19
THBS1	7.6558818862069	25.2105069315271	1.71938465069657	4.65671884877582e-25	1.32024272226104e-23
SIRPB1	0.291768581507389	0.893569403369458	1.61475524946821	2.34743611358475e-20	4.05728596716796e-19
STX11	2.19226763901478	4.42359753103448	1.01279619401152	6.20862428634312e-14	6.34209808186226e-13
VSTM4	0.51372232862069	1.48957487832512	1.53583996116726	2.65773518099429e-30	1.61801494032228e-28
NLRP1	1.02619621399015	2.41082865714286	1.23222251107027	3.41230275196448e-17	4.49165758962737e-16
CREB3L1	1.00859363068966	4.421629891133	2.13223325085668	1.16223628309997e-23	2.85575066533951e-22
IFNG	0.425665139113301	1.81028395034483	2.08842516056385	1.55511669886863e-14	1.66460960929918e-13
ACVRL1	2.39916786403941	6.04703172413793	1.33369304463819	9.31100556108395e-43	1.81391689766431e-39
IL1B	1.47017064857143	4.51980721197044	1.62027761303413	2.56520622369523e-11	2.12267701896431e-10
PDGFB	2.861148491133	6.10618931034483	1.09367794392023	4.44288912929416e-29	2.14090738714433e-27
FITM1	0.120473669507389	0.269000504630542	1.15889101093855	1.70637236407077e-08	1.07875680718395e-07
CBLN4	0.123840645059113	0.576862673059113	2.21974302293073	0.000234574348059254	0.000737411338055336
COL12A1	5.90238253842365	15.653111737931	1.40708015295991	2.90778977253936e-21	5.50743460112767e-20
SLC22A3	0.353145435738916	1.28556272203448	1.86406564485075	1.45974961687751e-18	2.16376147014767e-17
FHL5	0.137598141261084	0.370109856280788	1.42749257452975	2.49237441470308e-12	2.25089469492092e-11
IL33	2.65480671881773	6.17672369985222	1.2182349662742	2.00085189576844e-11	1.66782501849598e-10
RPH3AL	0.234315159113301	0.476294073694581	1.02340230507556	2.48085698394177e-17	3.29741195809103e-16
DIO3	0.0502280877931034	0.203425550679803	2.01793463903754	2.99366552215204e-23	7.06308247847532e-22
DCN	3.8397141955665	17.0639871842365	2.15188395245438	5.56789494615456e-34	6.90267121642816e-32
CD248	8.86426253793103	22.9883520492611	1.37483053198452	1.78994543783446e-31	1.30532010351596e-29
CIDEA	0.351580216162562	0.863954353689655	1.29710120021128	0.0191358126978136	0.0353119185061007
SUSD4	0.234663922970443	0.505686350472906	1.10764677743392	1.08519547326192e-06	5.38726867672275e-06
MRC1	1.80945967384236	5.29359600689655	1.54868914066662	1.50071328536464e-17	2.02425589243498e-16
UNC5B	2.53308190295567	5.63028085369458	1.1523131647164	3.96202289989127e-29	1.92277958312517e-27
C7	2.11291157348768	11.027264594335	2.38377066661076	2.20295234671629e-10	1.66898117512056e-09
PRKCB	1.28998344167488	2.85412511029557	1.14569602937145	2.97997228259566e-14	3.11640199522677e-13
CHRM1	1.81546560240394	0.866871753576355	-1.06644911599404	0.000515302849753286	0.00149228816353484
ITGBL1	0.250119231610837	1.00091264584729	2.00062817378677	1.89152202812513e-21	3.6744566805616e-20
LYVE1	0.839113911921182	1.99532188837438	1.24968292426989	4.32914889938352e-09	2.89395115396535e-08
MRVI1	0.367687850689655	0.992417161182266	1.43246517583312	5.63170393484477e-39	3.33911071997731e-36
CLEC9A	0.0802186471576355	0.345250275413793	2.10563302412377	1.04991623379896e-26	3.63393595947117e-25
EAF2	0.947589421477833	2.11890158871921	1.16098258595553	4.73838319422498e-08	2.85664596019655e-07
TNFSF15	0.211414933827586	0.542311439068966	1.35904431296358	1.59095291743594e-15	1.8449427089248e-14
FAM162B	0.235140173497537	0.530464405073892	1.1737349042084	1.28441517702229e-18	1.90801413606241e-17
CD274	1.15737389778325	3.06314143847291	1.40415697140504	1.32501112576603e-12	1.22171580270935e-11
COL5A2	10.7838854482759	32.8325379064039	1.60624919570561	4.0789376825004e-25	1.16126248802209e-23
PKD2L1	0.0891452110886699	0.219608873763547	1.30070714771007	1.53305655154993e-16	1.91274402502163e-15
GZMA	4.61286624945813	20.9528483463054	2.1834110113005	8.32533653669655e-25	2.31227320470328e-23
IFI30	0.35011897679803	0.756193989802956	1.11091112349614	1.38850808238885e-16	1.73557146833517e-15
ANKRD29	0.275668443078818	0.725639781231527	1.39631942441766	6.12498914472286e-15	6.73600620698271e-14
TSPAN32	0.345380787394089	0.876999051773399	1.34438745095676	2.62105287021996e-16	3.22011693614321e-15
CD8A	3.64250066068966	16.3616537147783	2.16731743349534	3.95064256424759e-22	8.30121920626262e-21
POSTN	51.0473330437931	105.853182819704	1.05215715439625	1.0758014810378e-15	1.27019089150757e-14
GCNT1	0.807964814926108	1.88706962300493	1.2237832785344	1.59820886367722e-18	2.3612973211231e-17
CCL4	2.86753879236453	10.0052675487685	1.80287483815098	1.13459753021249e-19	1.84196506184616e-18
ST14	2.32734781133005	5.71709396009852	1.2965951701393	4.59002182719911e-24	1.16562621336153e-22
TNNI2	0.411521906699507	2.00700399305419	2.28600234970302	2.28573449150396e-22	4.98728980170232e-21
RBP5	1.507946848867	5.3660700408867	1.83128030724442	4.14217413750025e-19	6.4409154746968e-18
ENPP6	0.0701955594729064	0.157691990778325	1.16765771254713	1.34030978684533e-15	1.56370769095412e-14
LRRC17	0.814337712955665	4.29960897463054	2.40050633882101	3.64799863998276e-14	3.78597849721803e-13
KCNK3	0.146911118600985	0.636433445147783	2.11506606578208	2.2999307596061e-08	1.43053438734499e-07
TBX15	0.628028355123153	1.37768569597044	1.13334518781438	7.28108805542573e-19	1.10570376182451e-17
GRIN3A	0.0929289288423645	0.25252592226601	1.44223180721177	5.80227618948232e-20	9.649468340972e-19
PLA2G7	2.3805252808867	7.36594063399015	1.62958981962233	1.059980206772e-21	2.09492030141301e-20
ACSL5	2.66875357536946	5.54738624334975	1.05564208077976	1.97980923567902e-27	7.67007345083943e-26
LILRA1	0.177055724103448	0.566908942315271	1.67891354020513	2.70249867511939e-29	1.34996243342869e-27
SP140	0.500192329261084	2.2663778820197	2.17983358914517	9.38027836587452e-24	2.33003380829564e-22
FCER2	0.385510055891626	4.27630137162562	3.47152313240678	1.46104706907511e-12	1.34532740587287e-11
ARHGAP45	6.47355935960591	13.5566309142857	1.06636761227307	7.19271649183836e-15	7.87847990355018e-14
JAML	0.65333678182266	2.47270405615764	1.92019081354414	3.17053147694777e-32	2.6046107078998e-30
CRIP3	0.0726556252118227	0.194317616399015	1.41927029336614	4.63888692800973e-06	2.07511493453289e-05
ADAM8	2.31736312315271	5.53452355123153	1.25597499805569	2.34345013734327e-18	3.40336842629927e-17
FAM92B	0.072564269182266	0.196810924123153	1.43947905893674	1.17912357642738e-10	9.16745051980626e-10
TTC22	0.251615769965517	0.539778708768473	1.1011457260695	3.31287495672107e-15	3.73987382324547e-14
APLNR	4.36166675852217	12.6631344133005	1.53768309470207	8.01674687280466e-27	2.81039529831458e-25
TMEM155	0.0761610321527094	0.363616407926108	2.2552923659232	3.3833141897381e-15	3.80993027295281e-14
LAPTM5	29.7300287142857	110.436772497537	1.89322786928826	2.21309037330168e-37	7.01858451644535e-35
CDH23	0.059990311955665	0.168438685862069	1.48942208613441	3.91626715575731e-32	3.17893661922991e-30
TGM2	7.55739372019704	19.1512071724138	1.34147464304114	7.72868920079615e-27	2.73756193847421e-25
TIFAB	0.092268569817734	0.43970004391133	2.25260847673364	5.69288190176798e-26	1.80964639847109e-24
RGS13	0.103917576940887	0.231339033472906	1.1545690133978	1.38110331138227e-10	1.06708815055637e-09
SPI1	8.18678673399015	25.8228404236453	1.6572784821752	3.28165638398766e-34	4.38744589298429e-32
LY86	2.26535689901478	9.10300433546798	2.00660440808054	5.25738841596293e-40	4.4809378642804e-37
DPYD	2.06886655261084	4.45405447605911	1.10627861282092	3.77549573038604e-17	4.9506187764687e-16
PCDH12	1.15346715763547	2.5453025817734	1.14186024479762	3.16352040165652e-24	8.2016972846749e-23
CD300C	0.693893880665025	2.18958332955665	1.65786940688938	7.61442848822072e-33	7.36439441800468e-31
INSL3	0.124323145566502	0.449211435812808	1.85329974393565	1.96579191586704e-21	3.79709693437377e-20
PARP15	0.269721857655172	1.47535464760591	2.45151744881337	8.41050676758565e-19	1.26454333836346e-17
MYCT1	0.746306640246305	1.61626322896552	1.11482175077019	3.51024870269363e-24	9.06614802246838e-23
DAPK2	0.156578463990148	0.38471040364532	1.29688704858883	4.18681373204537e-26	1.34659384112978e-24
SLC15A3	5.50957819162562	11.9397265906404	1.11575602382268	2.82122125092335e-23	6.69095551284204e-22
ADAM19	3.54363452955665	8.78010746108374	1.30900877708481	1.78897920854686e-18	2.62325908246812e-17
ANKRD22	1.41078617205419	4.92195509935961	1.80273215659713	1.92847831821115e-18	2.82477538404355e-17
VNN1	0.250515126147783	0.792082164778325	1.66075237640745	9.75296004010498e-23	2.20200523289589e-21
AL159163.1	0.159349966108374	0.327285276305419	1.03834998855398	2.13107767432779e-17	2.85476485705384e-16
SIRPG	1.11706866260591	5.23723202921182	2.22908665670156	3.48961534612865e-22	7.40091515943334e-21
IPCEF1	0.152483949187192	0.651772057374384	2.09571011324948	2.9435387337101e-23	6.96893015826469e-22
GIMAP4	5.82117005665025	22.3104588512315	1.93833911581975	9.9282724163207e-34	1.14738856729971e-31
IGFBPL1	0.354849269275862	0.124808089472906	-1.50749488953807	0.0038312583236644	0.0087868936696622
SYK	4.03569993103448	8.61029624876847	1.09324396752076	4.54057369091386e-27	1.65560971719231e-25
STYK1	0.0670225628866995	0.147752442763547	1.1404632222472	4.68830500477001e-13	4.43988995486449e-12
MYCL	0.456613326896552	1.02003362871921	1.15957184374938	8.41050676758565e-19	1.26454333836346e-17
DHH	0.611356489802956	1.56399864206897	1.35515347554614	2.29293514331878e-09	1.57525221911527e-08
FAP	1.25124738832512	2.78605860837438	1.15485854944001	4.86431961187333e-18	6.86694891792097e-17
ITGAL	2.27868040674877	11.0750773108374	2.28104626905789	5.18378513950404e-28	2.14867106223151e-26
RASAL3	1.31073303133005	5.76652483399015	2.1373282791965	1.73733304839512e-31	1.28064923140347e-29
SH2D3C	1.67992697389163	4.98824286305419	1.57013318682203	1.04800248924163e-38	5.49677305607235e-36
AGTR1	0.184965654133005	0.593338970931034	1.68159913842964	5.17816070996204e-11	4.15379868245602e-10
CDH17	0.0552090669605911	0.156012600714286	1.49868543161494	0.00331638640731998	0.00772954391328364
DUSP26	0.0851891124975369	0.171518102990148	1.0096198893598	1.2661849807092e-08	8.09136109743738e-08
HTN1	10.6951285530493	0.977683201453202	-3.45144294861989	0.0250503837279704	0.0445561605449762
NCF4	3.33721549852217	10.3602255137931	1.6343386511585	2.63827093650546e-34	3.63415159203282e-32
TREML1	0.13891149270936	0.440823779970443	1.66603608706379	3.72028528733065e-21	6.95933202514788e-20
HVCN1	1.37574936157635	4.19409557684729	1.60814207938465	2.28451567636905e-26	7.59852201918164e-25
CARD11	0.872739678423645	4.30333644581281	2.30183234351213	1.35405855040786e-30	8.50935320364608e-29
P2RX1	0.208828727236453	0.762924286133005	1.86921970080632	4.04973131597883e-21	7.56523095287716e-20
CP	0.206000358246305	0.99468134817734	2.27158757777641	1.2162387633066e-12	1.12522713807409e-11
MILR1	1.84315896133005	3.95628681231527	1.10196651847083	4.86678620759016e-25	1.37124718001874e-23
GCSAM	0.217547356906404	0.895417197044335	2.04123053741497	2.14198509568399e-18	3.12409098928798e-17
DUSP9	2.28235126116749	1.11637458383744	-1.03169965961205	1.11496452494062e-07	6.39132811613348e-07
TNFAIP8L2	2.12076391970443	7.37294862019704	1.79765767217495	5.55862298502558e-35	8.81429554032487e-33
CXCL11	2.61687220193596	7.44503236995074	1.50843465107621	1.90035775080507e-15	2.19620789456842e-14
XCL1	0.342918626729064	1.08169830934483	1.65736000481542	1.29364554337285e-20	2.28812506809021e-19
TNNC1	0.25844205044335	0.85071385226601	1.71883311950848	0.0158847132155137	0.029995505471448
HSD11B1	0.88538292546798	2.90781532522167	1.71556219031974	2.07956862043036e-25	6.17856951027808e-24
DEF6	4.65997717586207	11.0357472674877	1.24378952882618	7.91529093487194e-19	1.19403564688992e-17
LINGO3	0.0561722952463054	0.249871659024631	2.15325661821909	2.66156592874756e-17	3.52728615843834e-16
ITGAM	1.56503713714286	4.25965674187192	1.4445402860706	4.53847938293459e-30	2.63366992957783e-28
CYTIP	1.281154588867	5.8866927453202	2.20001276133353	2.47864846438852e-26	8.18434118858747e-25
KLRD1	0.112012841261084	0.458881304886699	2.03445689791624	4.8240348259226e-25	1.36201579546804e-23
TMEM176A	3.70078044334975	13.8644206650246	1.90548588122166	2.28043325130375e-40	2.37729781504385e-37
CRIP1	0.373764021477832	1.0492099817734	1.48910383095273	7.42043409638814e-22	1.49692987829061e-20
PSD4	0.87394550955665	3.00717511527094	1.78279364636667	4.00219135811765e-26	1.29331477608176e-24
NTRK2	0.304427125571429	0.808532302221675	1.40920849895823	4.84266163361765e-09	3.21986234508259e-08
CD69	0.534563672236453	2.98780329495074	2.48265146630342	3.51809707082064e-22	7.43929046459064e-21
SYNPO2	0.893285209802956	2.31507181073892	1.37386416441218	1.38366753236352e-24	3.73645032452303e-23
THRSP	0.277851829162562	1.64513435605911	2.5658177688403	0.0014320717279568	0.00367919407576241
LPAR4	0.147140422251232	0.41571430608867	1.4983987600692	7.12303459881908e-10	5.13408154461394e-09
FLI1	0.943399087684729	3.2273025270936	1.77438871146656	1.50269511778558e-35	2.92746476017742e-33
CD37	3.17091428029557	15.3275225408867	2.27315374376321	3.26103796759307e-30	1.94195522987191e-28
ARHGAP9	1.3148799955665	5.38030592463054	2.03275707100462	1.14537476250567e-27	4.5804913889413e-26
PRR5L	0.669885700837438	1.50728890394089	1.16996910457147	4.1402779477971e-28	1.75344628491022e-26
IL27	0.119697812497537	0.34822919270936	1.54064036493252	1.32152000917126e-16	1.66097404286345e-15
RXFP1	0.0742425004236453	0.165861460719212	1.15966149799473	9.47801053855029e-05	0.000322806268017508
PLA2G2A	1.68486830302463	9.98699933289655	2.56741544662818	2.38976599906485e-22	5.19764576224041e-21
PEAR1	0.590436464482759	1.5447933355665	1.3875601174718	1.98787415792204e-20	3.46657799125101e-19
TLR4	1.83225666527094	3.88933395024631	1.08590150186693	1.04759963583011e-18	1.56646011335693e-17
MMP19	0.745626154926108	2.22579298128079	1.57779504277316	2.15999739468563e-36	5.5135958009856e-34
CILP	0.919773659862069	6.15673233566502	2.74281406060151	3.67602416464415e-21	6.88598097984234e-20
IL15RA	0.962345598571429	3.30141948866995	1.77845946921153	2.5073572072068e-38	1.17906311154066e-35
MZB1	4.99386490552217	19.693377563202	1.97948186657947	2.71921758712839e-14	2.85245924889768e-13
FAM151A	0.21007015117734	0.473657538881773	1.17297316270571	0.00314144616091555	0.00736967164913218
HLA-DRB5	77.2776181280788	205.961493763547	1.41425210579683	1.27393510274664e-25	3.83502273645826e-24
CLECL1	0.174579973837438	0.741558351586207	2.08667214349228	2.73496845920603e-19	4.31176472580262e-18
KCND3	0.176060942192118	0.413817785615764	1.2329207590911	6.53290458995551e-22	1.32770819513e-20
FCER1A	0.351789225517241	1.34880148399015	1.93889482647015	6.24213436675868e-13	5.86657383593991e-12
RNASE2	0.642759333596059	1.86253141950739	1.53491420306743	5.79545620929665e-19	8.89006032915393e-18
KCNQ1	0.901307681280788	2.08422753743842	1.20942119579222	1.86256350329536e-31	1.35105204757653e-29
HAPLN1	1.54397659258128	8.09117721233497	2.38969873960594	0.00106459188574797	0.00282943666847497
COL14A1	2.64735881586207	6.86344814630542	1.3743798109212	3.91378873721332e-28	1.6783753776534e-26
RASGRP1	0.695671415812808	2.05039049699507	1.55942074858757	6.93894677028383e-18	9.64591407812035e-17
CSF1	7.91205122167488	16.0579232906404	1.02116165565161	7.52024120514898e-21	1.37471218920398e-19
FCRL2	0.11596263862069	0.735592964600985	2.66524761545882	1.82710227158167e-07	1.02115547858849e-06
ADAMTS12	0.525520688719212	1.43467846403941	1.44890797402188	9.84643997568448e-30	5.37103607793637e-28
GPR68	1.17281620334975	3.17975309886699	1.43893780697265	1.80229589543557e-32	1.6169677056615e-30
CALHM5	0.174630029591133	0.637130167832512	1.86728648215053	4.71409446941228e-39	2.9220957399716e-36
PTPN6	3.59508397241379	14.1005224793103	1.97165124707177	1.20572700963572e-29	6.4228512618759e-28
ADIPOQ	0.132858775596059	0.62456304644335	2.23295368790784	9.41761912630062e-07	4.72335682329391e-06
CD52	9.48621829458128	48.6417317152709	2.35828961883972	2.56473915281817e-27	9.71537439638372e-26
FAM107A	0.425165227093596	2.11202726793103	2.31253294775726	5.5062460012281e-25	1.54186194494348e-23
UPK3A	0.0574004525615764	0.166673685270936	1.5378923304419	9.11682539519979e-20	1.49430466243197e-18
EPYC	0.193374668157635	2.61835044454187	3.75918748196103	1.70765937320506e-12	1.56290945452332e-11
IL4I1	4.10078036502463	11.9891663724138	1.5477609680515	3.68040257362673e-20	6.25026773306946e-19
CPAMD8	0.118135842891626	0.244179433216749	1.04749493924969	8.59940024663222e-12	7.42215323818504e-11
NR2E1	0.39160013973399	0.183470242256158	-1.09383519394756	0.00129067602124205	0.00335447854043793
HAVCR2	2.2929309270936	8.02361818325123	1.80706005920888	2.78145663021074e-32	2.35594559417291e-30
SERPINA9	0.0742673209802956	0.32431989991133	2.12661810616997	0.0001709756349655	0.000553954557858048
ATP2A3	3.92490748374384	10.3463397773399	1.39838992310979	1.2048345237211e-17	1.63648689242875e-16
CST7	9.42756714876847	29.5445954517241	1.64793681825816	3.67602416464415e-21	6.88598097984234e-20
VGF	257.037628685567	119.967015297734	-1.09934178222026	2.97528383075565e-06	1.37492191121704e-05
CYP4F22	0.701206968778325	1.98094892859113	1.49827944701273	1.32125525361481e-13	1.31806568350733e-12
CFD	3.54839299655172	11.6480051073892	1.71484518627246	5.58717211343706e-22	1.14920461705794e-20
PLXDC2	0.943355597832512	3.24709476551724	1.78327588753428	1.38108855998905e-39	1.04632803847615e-36
UCP2	14.3855283842365	39.1696962019704	1.44511972624969	4.08344550690558e-22	8.54078932172874e-21
PTAFR	1.59929147536946	5.62083068916256	1.81335046065194	3.05680436658457e-38	1.38952137157046e-35
AWAT2	0.0332822059605911	0.657137880300493	4.30337314349021	9.67129444413832e-05	0.000328650491738635
ARHGEF6	3.67701594285714	7.44030564729064	1.0168264565606	5.23866097283285e-18	7.37250977157085e-17
B3GNT8	0.654741373842365	1.37023399453202	1.06542523047327	1.72301496004392e-18	2.53744654536922e-17
KRT86	0.25150067335468	1.16851562200985	2.21604285404892	3.55136251916614e-09	2.40227830723555e-08
CMA1	0.054660174729064	0.337324310788177	2.62557431962436	1.04548527901218e-12	9.73193361767174e-12
DRAXIN	0.494066186014778	1.0436163654532	1.07881524709498	0.0106343274926144	0.0211584948959414
PTPRC	2.43926733394089	12.6262028263547	2.37190104622598	2.33427473625346e-25	6.905098607004e-24
COL4A4	0.197948067098522	0.577157081871921	1.54384204322881	2.9338582527122e-19	4.6199797912513e-18
ACKR1	1.83668977260591	9.46021634576847	2.36476520935412	3.73374658537987e-25	1.07193899336474e-23
AKR1C1	0.199122652965517	0.571906084541872	1.52212089755884	0.000517750998872919	0.00149778752049851
ITLN2	1.01996217576355	0.444354384655172	-1.19873302323463	0.000155316090282703	0.000507802810641386
FFAR4	0.0545523272512315	0.186390011970443	1.77261190312756	4.33163011434045e-30	2.53521201155625e-28
AL157935.3	0.211217907142857	0.4623200908867	1.13015990647023	4.26298804118879e-09	2.85277435987306e-08
PLVAP	26.9556835172414	55.5526761527094	1.04326692003423	8.32699869915121e-29	3.87560686895307e-27
ANOS1	0.392709623408867	1.20721821596059	1.6201516232488	3.8351439150924e-18	5.46497989238402e-17
CD244	0.482401776847291	1.17415994763547	1.28332182384739	5.33770112460701e-15	5.91790489725738e-14
SIX2	0.376071918586207	1.17046713613301	1.63800393865527	4.29498857041467e-11	3.47394775413671e-10
ALPK3	0.274510813891626	0.574048678965517	1.06431009882336	4.55399095229153e-17	5.94284924558848e-16
P2RX5	0.359094816408867	1.15224523658621	1.68201107081378	4.2504469803423e-07	2.25364000822913e-06
CHST15	1.44284957783251	3.86486628226601	1.42149759863127	6.02670854041422e-36	1.3473151535349e-33
OSM	0.63578183635468	1.58437443133005	1.31730961846207	4.26028434626278e-15	4.76208996967094e-14
TNFSF14	0.131693108502463	0.509111102807882	1.9508006771891	5.56414277679122e-30	3.17482071326786e-28
CD22	3.67390193561576	8.00818461886699	1.12416211580667	2.19894827331957e-05	8.58735899291494e-05
FBLN2	5.81031788029557	14.7265139359606	1.34172695545835	4.97752350610967e-27	1.80049039927898e-25
STMN2	0.300321263852217	1.13086463952709	1.91284772245002	6.21839564195614e-08	3.69822334798761e-07
CD163L1	0.546447045315271	1.17995885763547	1.11058295694926	1.13907010048765e-14	1.23086362601823e-13
CD84	0.787307341280788	3.21149342231527	2.0282455056915	6.50230032565939e-34	7.84706810097496e-32
LILRA6	0.382806468275862	0.963406542561576	1.3315295141726	1.04277404806011e-21	2.06390561587746e-20
SDC1	16.7502183275862	34.4995815004926	1.04239896105566	1.75819351257058e-05	7.02916591349311e-05
CD38	0.926030565758621	3.73312055262069	2.01125037910537	1.51162886537414e-19	2.42804273699731e-18
NCKAP1L	1.51598652014778	6.40231820295566	2.07833745694616	2.64774489552327e-36	6.44773163218765e-34
RNASET2	2.87628645418719	6.2900620591133	1.12886688776749	6.05614966787497e-26	1.91618823714179e-24
PEAK3	0.167353803054187	0.507046583004926	1.59921695940253	1.31494829788081e-29	6.95036819310101e-28
CD160	0.110948031517241	0.221905107270936	1.00005880144513	4.70880893395209e-06	2.10193215817691e-05
EVL	3.90966299655172	8.2012728773399	1.06880358429272	1.12985515288926e-18	1.68207802619551e-17
KLRC4-KLRK1	0.0986456726157635	0.221208499472906	1.16507914980649	2.724020439887e-09	1.85737333693695e-08
XIRP1	0.182366124482759	0.994298050221675	2.4468406122691	1.40814076699145e-14	1.51084308729051e-13
ITGA11	0.633639574926108	2.07486655418719	1.71128420291269	6.37163288340807e-35	9.87385882170862e-33
FPR1	1.22068786103448	3.77050216581281	1.627062338739	2.89103128178346e-26	9.43181664824905e-25
CYP4B1	0.0834972294926108	0.225580241990148	1.43384047754136	3.90355177522228e-06	1.7650111259518e-05
RSPO3	0.179701400610837	0.739801912758621	2.04153737715396	3.73565459944337e-30	2.21491833793953e-28
CCR1	3.40592138078818	8.37612664187192	1.2982381215614	1.26260923659941e-25	3.80933676095269e-24
STAR	0.128806975024631	4.09881008433005	4.99192252115661	3.46317858264462e-07	1.85450344010068e-06
CIITA	1.7026326553202	4.50686230837438	1.40435616845109	3.0822786666811e-24	8.03690902056026e-23
TTC9	0.311610812763547	1.15821127162562	1.89408124191988	7.26964265313347e-22	1.46868321275231e-20
ST8SIA4	0.819235375714286	2.3659712091133	1.53008259864595	9.15047161542617e-26	2.82959141540968e-24
CCR4	0.17919421382266	1.02659381270936	2.51826951188247	4.45066510348766e-30	2.59374871864364e-28
SHD	0.115233463059113	0.520109472753695	2.1742555869624	6.92633564083005e-15	7.59890902123889e-14
SERPING1	49.1853173940887	113.651396600985	1.20831579542722	5.63581447052898e-26	1.79569163398607e-24
CD300LF	0.639414701280788	2.47533160246305	1.95279798593412	2.43983447292918e-32	2.10582422198324e-30
DSE	0.543052921527094	1.55196480507389	1.51493113761769	2.54047992025633e-28	1.11397185442237e-26
CCL5	20.8501231610837	90.3011219211823	2.11468800652727	4.32055346807871e-24	1.10129696531195e-22
HTRA3	4.39080792009852	11.506338183399	1.3898704493391	6.6960945807598e-22	1.35682974439556e-20
FAM163B	0.0625672498374384	0.253421178068966	2.01805749716931	1.44674867805403e-05	5.9016786487056e-05
CCR5	1.48110918305419	6.33033721596059	2.09560435799167	1.32486058916858e-28	6.06279323976239e-27
LAG3	3.28397032541872	13.1107178950739	1.99723368861879	1.66922844006399e-16	2.07694053258692e-15
GLT1D1	0.133912081123153	0.298245757256158	1.15521549286837	2.7194733859543e-09	1.85520052847718e-08
IL2RG	5.81392532758621	27.3025644275862	2.23145201731101	1.61576639954052e-28	7.29609483130267e-27
JAKMIP1	0.223101464024631	0.953540964935961	2.0955949384929	4.3157925364076e-21	8.0145047276424e-20
MMP28	0.340399102743842	1.19131109518227	1.80725106383618	1.32439553732268e-26	4.51519548561735e-25
ABCC3	0.316361426995074	1.15729585389163	1.87111211347681	1.78898821294153e-29	9.27620998474663e-28
CCL3	3.40378836748768	8.19996366157635	1.26847617697877	8.0261332886238e-17	1.02483501551463e-15
TLL1	0.0440882395960591	0.259981949216749	2.55994568140696	5.57815317428311e-29	2.65049738110449e-27
LCK	1.81267945083744	9.39561218167488	2.37386333964287	7.38301072875532e-27	2.62877590882601e-25
C16orf54	0.817136861142857	3.82638393019704	2.22733199875702	1.55602694772994e-27	6.09756881787161e-26
LILRB1	0.791014710246305	3.08105067152709	1.96164598000475	1.98859477692452e-28	8.80469706912976e-27
CNN1	0.862463370049261	2.24620666162562	1.38095557856415	1.14626769793209e-16	1.45140692634168e-15
MIXL1	0.230558081492611	0.509749134694581	1.14465718545179	7.41137076930489e-06	3.18527775546835e-05
TCL1A	0.53959354320197	5.35503218133498	3.31095025479468	1.44671970176463e-13	1.43587456862913e-12
SECTM1	3.21037706995074	10.3054203566502	1.68258869144402	9.11134500174153e-27	3.17778546774295e-25
PIK3R6	0.513014744334975	1.37112876108374	1.41829186385235	5.98027962596637e-27	2.14613350682377e-25
CLEC17A	0.136774491049261	0.9537612071133	2.80182891702086	1.1679088101148e-11	9.92940925407452e-11
RIPOR3	0.140815953807882	0.481214410241379	1.77286905146148	7.17127019351917e-19	1.09024482710965e-17
CLEC7A	0.821770972118227	2.5683013835468	1.64400623355463	4.58252059708879e-27	1.6664488902e-25
CCR2	0.566285565527094	2.36790843162562	2.06401163071998	1.48262731936838e-25	4.4436458800498e-24
RSAD2	1.58802571679803	3.37430721167488	1.08735705291172	1.47477187845668e-13	1.4615889612292e-12
DGKA	1.49730488423645	3.52577581231527	1.2355727275281	6.37370451600008e-22	1.29922583684145e-20
ARMH1	0.39751074437931	0.885530035862069	1.15554738612655	6.30346153984072e-07	3.26472863725059e-06
PLCH2	0.15984342408867	0.469859890512315	1.55557122435519	6.97260775486986e-12	6.07574772863644e-11
LRRC15	1.32110257134483	6.61342100941379	2.323654263449	2.05169279742893e-21	3.94069502514624e-20
LILRA2	0.190251720492611	0.55395824955665	1.5418677476361	1.70995455413661e-28	7.69592417648876e-27
EDN1	0.46833069226601	0.980928573497537	1.06662050133824	1.35927733234922e-16	1.70059311754553e-15
HLA-DQA2	11.8032312011823	40.5533366762562	1.78063876284487	8.9812639251423e-18	1.23216796928738e-16
SCNN1B	0.366225636172414	0.738901153477832	1.01264859589889	6.23859903079658e-10	4.53253995647165e-09
CARMIL2	0.453562896108374	1.59072656719212	1.81031133959049	2.3634277775068e-15	2.69933539379064e-14
AQP1	25.2924724482759	63.5571816206897	1.32934707768617	4.25759603360231e-27	1.5565908072449e-25
PLCG2	0.99814532364532	2.61237499014778	1.38804021839071	1.80588192442755e-19	2.89047086894583e-18
ISLR	9.56285472315271	41.9696628029557	2.1338336082999	3.33793079280789e-38	1.46836652327488e-35
RGS9	0.234750136137931	0.496341794	1.08020794600951	2.67145079656691e-09	1.82426512332413e-08
LILRA5	1.00522364148768	2.15793155640394	1.10213260032351	1.26013825037292e-15	1.47633207219377e-14
DOK3	2.08634191724138	4.74178224827586	1.18445380171869	1.06908592768273e-20	1.90826240782845e-19
PRND	0.165325478945813	0.734213850802956	2.15089124980869	1.15982657633562e-15	1.36114931338114e-14
NTM	0.648939911064039	2.19755734704433	1.75974401175172	7.63754426185791e-18	1.05632039654114e-16
ALB	2.95456850236453	0.884720042384236	-1.73965453720979	0.0117191559106767	0.0230213381091758
ALOX5AP	3.32426417187192	9.41800286206897	1.50238612663653	6.9258560394466e-28	2.81094936934325e-26
GGT5	1.60741893758621	5.50173296945813	1.77514013509005	4.4748868816812e-47	1.52560081013716e-43
SEL1L3	4.20380976837438	9.38599550689655	1.15881238408627	3.69538085542184e-16	4.48743621775491e-15
PDGFRA	0.787420470738916	2.68284441921182	1.76855726956933	9.3225069269833e-36	1.89747801437718e-33
APOL1	20.101707655665	46.1101336995074	1.197765784276	5.31094299758393e-16	6.35867687954803e-15
ART4	0.0448575620492611	0.254634008133005	2.50500199495918	2.41387546477711e-08	1.49708543807731e-07
IL1R1	2.44963555078818	5.26713834729064	1.10445222851097	3.93725232153938e-25	1.12562494567783e-23
TBC1D10C	1.07232918665025	4.92262142561576	2.19867893692576	1.70746300663311e-23	4.12848812437158e-22
XKRX	0.100040910827586	0.226587152497537	1.17947596481702	0.000511202456296581	0.00148090872289398
LYN	3.02906236600985	7.4824173182266	1.3046331494321	1.11526361367187e-22	2.49734809517952e-21
PCDH18	1.16632739724138	2.37981124285714	1.02887432805639	2.41672853883987e-14	2.55282161767307e-13
IL3RA	2.59966515763547	6.64513632019704	1.35397298260656	5.12541185787413e-34	6.47178162091014e-32
GNA15	2.37537510935961	5.3319295137931	1.16650235280331	2.52438840814432e-24	6.65862373730447e-23
SPINK2	0.125146511625616	0.306907299802956	1.29418488333632	2.49763280800602e-06	1.1676454783263e-05
CD40LG	0.208153756472906	1.38717756807882	2.73643097456894	4.13911925497291e-27	1.51734326021682e-25
XCR1	0.127590144768473	0.712155764679803	2.48067592822457	3.69076072210799e-31	2.51654519836933e-29
CRTAM	0.365546571014778	1.60834891197044	2.13745329196955	1.72108847805231e-24	4.6110969695873e-23
TNNT3	0.153606380280788	0.409764624044335	1.415557296533	8.54897654006214e-18	1.17522573666157e-16
EYA2	0.379524387487685	0.791832943349754	1.06100349702338	3.11970677605397e-19	4.90131812270138e-18
FOXP3	1.12758030142857	3.41402061950739	1.59824159208571	6.76655532688065e-24	1.69624108442411e-22
EVI2B	3.91419683546798	14.864909562069	1.92512247339593	1.4700899714599e-28	6.70488860896276e-27
SPOCK2	2.60159441970443	11.1279141152709	2.09671521725213	4.46260442541579e-28	1.87250881690447e-26
SEMA6A	16.3149181078818	7.72651414630542	-1.07830215859827	7.65485164939214e-10	5.49706224027175e-09
PREX2	0.166868688492611	0.394074501231527	1.23975513176953	7.67115323132988e-16	9.10457063669674e-15
S1PR4	1.06226846064039	4.51462964758621	2.087459226988	5.36255943407166e-25	1.50781903097805e-23
CD300LG	0.0931247332758621	0.25177077917734	1.43487455836157	6.53227166826555e-08	3.87138586441275e-07
PIK3AP1	2.62333686960591	6.86107244137931	1.38703101920926	2.23860588867676e-20	3.87901759896887e-19
ZBTB32	0.232737332625616	0.655809496059113	1.49457414472444	1.92720251386765e-12	1.76029877304844e-11
TPSB2	0.696926208788177	2.31854853246798	1.7341441105353	3.04138812470738e-11	2.50002470504126e-10
KCNJ5	0.381915488866995	1.3026147191133	1.77008509802228	7.96619413755663e-28	3.20457196029085e-26
ADGRF5	2.02621932906404	4.44640470935961	1.13384891987134	4.92193219017176e-20	8.27625021915811e-19
GPX3	22.5050958891626	57.5312583448276	1.3540943139871	3.6972829356628e-15	4.15319995005219e-14
CRYBB1	0.352575318965517	0.788442095566502	1.16107331868132	1.42024406726183e-29	7.4491801327883e-28
CD226	0.127576925275862	0.381762316403941	1.58130728821659	2.97396302421327e-17	3.92223730765922e-16
COL4A3	0.070367665497537	0.220168563369458	1.6456239329153	2.21252379465005e-08	1.38214324267718e-07
TSPAN2	0.154028399482759	0.477866713842365	1.63341190210412	8.29324262214239e-36	1.71368046842156e-33
ADAMTSL1	0.257269103295567	0.834785693399015	1.6981276685526	1.17135951384787e-29	6.26424693738957e-28
PLXNA4	0.194309453320197	0.501481611330049	1.36784070910938	8.10149190009322e-18	1.11596005092496e-16
ABCD2	0.0855490814039409	0.367106011724138	2.10137247143286	8.85737712918156e-19	1.32734122978735e-17
BLNK	0.660016979014778	2.64492210640394	2.00265019168534	9.56535356725347e-30	5.25978736276756e-28
TRIM55	0.0282849618078818	0.236465626123153	3.06352335305072	0.00353619038332125	0.00818727135099353
DEFB124	0.13581925773399	0.729468241576355	2.42515711677559	2.1815584628704e-07	1.20493773828123e-06
COL1A2	62.2252105960591	225.406754334975	1.85695963364408	2.20525605227454e-31	1.5663060825452e-29
ARRDC5	0.0629097844285714	0.30580703770936	2.28126528500443	2.28561936734463e-22	4.98728980170232e-21
FGD3	1.06112342995074	3.60198349211823	1.76319908899097	1.50440496981528e-26	5.10337576452014e-25
SPNS2	1.19862929704434	2.82862926551724	1.23871756022185	1.05174405099214e-22	2.36677122498017e-21
FCRL5	0.186127858330049	1.07682538631034	2.53241841791791	2.08529517650697e-13	2.03413235493745e-12
GIMAP7	3.7358577137931	16.0319910413793	2.10144219364958	1.3920891228094e-27	5.51858121155575e-26
CD27	3.35216044694581	15.7066904953202	2.22821611857754	6.96972482142058e-23	1.59206260284275e-21
DERL3	2.29635815192118	5.94357476403941	1.37198323148763	8.14597650095305e-11	6.42490928533816e-10
RASGRP2	0.492351607192118	2.68907888586207	2.44935120554794	4.3196164660975e-21	8.0145047276424e-20
NXPH3	0.180294775793103	0.425080808719212	1.23737953259912	5.80227618948232e-20	9.649468340972e-19
ANPEP	3.25972544197044	15.6616414428571	2.26441306415738	7.67859695503781e-19	1.16089830017573e-17
SORCS2	1.61868624139901	3.25375847182266	1.00728379553148	3.87096431602003e-13	3.69666249142613e-12
VEGFC	1.61772079261084	3.43627363793103	1.08688229589466	4.90496690167689e-30	2.82232209443746e-28
DENND3	0.751225537438424	1.64250493448276	1.12857969231345	8.45638234379665e-23	1.92520343943831e-21
ESAM	3.58880031428571	7.77174605418719	1.11473710900902	2.14432684345078e-30	1.32317579928228e-28
TSHZ2	0.26924522882266	0.734447790985222	1.44773915926471	2.31983594131451e-32	2.02792325203243e-30
SH2D1A	0.728213939044335	3.5456282308867	2.28360701214326	3.08959631901835e-21	5.84366504888394e-20
CXCL10	19.9249489752709	64.5938406911823	1.69682057441486	2.67689049326291e-16	3.28575658475484e-15
KLRC1	0.0824100970147783	0.294686569985222	1.83828829811049	8.85860859877515e-14	8.94188345384876e-13
FA2H	0.169828696236453	0.421024036995074	1.30982234755145	8.44877018378502e-08	4.9385288896818e-07
RASGRP4	0.301323788482759	0.734460793103448	1.28537090579739	9.61852420831448e-33	9.10887601588782e-31
HLA-DPA1	41.0404469359606	107.693299926108	1.39181014898444	1.85421866609045e-26	6.27443671202865e-25
RAB37	0.383966050492611	1.52074127517241	1.98572406567583	2.9517698475778e-20	5.0696833011862e-19
LPAR1	2.04257914274877	5.10162787684729	1.32056569085023	1.08291970897444e-19	1.76648039130197e-18
BIRC3	2.71436566684729	6.55757981437438	1.27254837501026	6.64995197392182e-12	5.8168951294658e-11
THEMIS	0.169724550916256	0.948113598453202	2.48186465830156	1.91119879145953e-21	3.70739941950691e-20
TRPC6	0.218230978768473	0.450021950788177	1.04413946112676	4.63926561935942e-13	4.39955947504899e-12
GALNT16	0.187673802103448	0.519327226315271	1.46841658782372	1.3881770744333e-19	2.23765611868167e-18
BCL2L14	0.0507540183349754	0.150726551477833	1.57033962552577	2.35776676218354e-16	2.90188315305929e-15
KRT79	0.56899223329064	3.34502274389655	2.55553515517307	0.0251077431930574	0.0446348968744262
TCHH	0.162298436596059	1.2122221470197	2.90093309787188	4.99441126918021e-05	0.000180899831282365
PSTPIP1	0.886637089359606	3.15191955615764	1.82981509557286	3.67472915739057e-27	1.35438598700906e-25
GTSF1L	0.0611208336453202	0.248962860246305	2.02619441417595	4.72351468804694e-13	4.46887112125929e-12
VCAM1	2.06798974433498	7.77588607586207	1.91077805124759	1.18286183114861e-33	1.35551989843476e-31
ITGAD	0.194518571660099	0.526767035812808	1.43725716391929	2.27414018092688e-20	3.93559005676394e-19
CYP2S1	0.55217214453202	1.28646638408867	1.22022374419837	9.65551514467669e-26	2.9722857794121e-24
OLFML1	0.758296442413793	2.92812692118227	1.94914422977446	3.21411755031288e-47	1.52560081013716e-43
P2RY6	0.632663930640394	1.84398188512315	1.54331323056016	5.78509775003171e-33	5.67563870627212e-31
RGL4	0.172433604251232	0.389372286256158	1.17510924575495	1.4365040391193e-11	1.21448267709051e-10
ST6GAL2	0.11417377435468	0.289032316497537	1.33999950585349	7.87902755322121e-21	1.43453002327473e-19
CHI3L2	1.72311491843842	3.47650794403941	1.01261996480989	1.48765313879442e-11	1.25539145134527e-10
RHOH	0.35985423353202	2.05697908906404	2.51504259146087	3.18395433431717e-25	9.2185955959837e-24
GLI2	0.252741512871921	0.554410548472906	1.13329206026937	7.50567734130948e-19	1.13727691003819e-17
TMEM150B	0.56846306226601	1.96312012561576	1.78800994222238	8.90887550981998e-28	3.57324515668868e-26
TNFAIP2	6.29209234876847	14.0884728275862	1.16290348343334	8.67211615268331e-23	1.9710274662357e-21
CCR8	0.109739893955665	0.434758447931034	1.98612597446522	9.44369817284308e-24	2.34152203605566e-22
SOX17	0.39323793729064	0.954413446945813	1.27921185847966	3.08457376679654e-27	1.15561352906056e-25
SFRP2	7.11662294520197	40.2377439236946	2.49928471158092	1.23407724649605e-20	2.18844101566536e-19
RASGEF1B	0.427630128571429	0.974716209359606	1.18861873500386	2.59105218678648e-24	6.80812691160062e-23
CSF1R	5.87151403596059	20.5204063793103	1.80525483031126	8.8565837788893e-38	3.4507780855061e-35
SLC34A3	0.17942939279803	0.0890298006305419	-1.01105601102006	0.00178190948254557	0.00447594393322416
GPR84	0.729103039458128	1.57962473635468	1.11538724425882	1.58857046800129e-16	1.97838680110809e-15
STAT4	0.391385297142857	1.42130917773399	1.86055895299612	3.99700419166899e-24	1.024570416575e-22
CNR2	0.0597985542857143	0.578692457206897	3.27461432908257	7.65387190329127e-17	9.79135564213725e-16
NUGGC	0.123213547083744	0.66403041962069	2.43008844759137	2.16960187422555e-15	2.49047649484965e-14
HLA-DPB1	58.9625386157635	179.316775300493	1.60463991466192	1.20186396429987e-31	9.20776341638052e-30
SIGLEC7	0.634838959014778	1.90422706487685	1.58474294772205	2.02645031788206e-28	8.94326957441995e-27
ERG	0.58150151270936	1.31858156945813	1.18113197144764	3.30547925566457e-28	1.43556753533432e-26
LST1	2.62537952807882	8.06838893694581	1.61975463517127	9.45861741151486e-32	7.32881622959251e-30
TNFRSF17	0.668410872068966	3.13188459172414	2.2282239461384	8.30052308761686e-12	7.17782075750356e-11
MMRN1	0.256165852093596	1.21705700156158	2.24824666234438	7.75090755134079e-18	1.070913133512e-16
MYMX	0.0473564616256158	0.222964123497537	2.23517839400447	1.96370892082764e-21	3.79709693437377e-20
COLEC12	1.14167103423645	3.17189815862069	1.47419944408153	1.02204564878645e-23	2.52951660843935e-22
GLIPR1	1.359684688867	3.46508322118227	1.34961787308845	3.96624710029747e-26	1.28474374600372e-24
C1orf162	2.63484729359606	8.30575692413793	1.65639229974272	1.10490411589397e-35	2.2158202100656e-33
TIMP4	0.37405657453202	1.24726698215271	1.73744191900988	3.28677317813086e-12	2.9429892206284e-11
DEPP1	10.5485038576355	21.432769955665	1.02277992549471	3.21260166249849e-16	3.91162936352606e-15
PDLIM1	11.1389497931034	24.1995329852217	1.11936598757101	1.52985480864932e-20	2.67812965668174e-19
PIK3CG	0.379127956522167	1.68525841901478	2.15221308404702	3.19340033356589e-26	1.03934129710831e-24
IKZF3	1.03897421738916	5.05783642147783	2.28336052512746	2.00231497321268e-21	3.85127916638947e-20
UNC5A	0.0653027369852217	0.191997675857143	1.55587348238643	2.64879965226484e-14	2.78287217703664e-13
AMPD3	0.742925643004926	2.02583852561576	1.44722945672735	1.41817056798001e-27	5.60567885088214e-26
KIR2DL4	0.328967412463054	1.05786017421182	1.68513236491142	1.75228694112732e-14	1.86979162880698e-13
CYSLTR1	0.142350445586207	0.585275725123153	2.0396694337168	2.11937939251664e-31	1.52115667240786e-29
SYTL4	0.493440294384236	0.993654528078818	1.00986881441798	8.93299525196428e-10	6.36796948515614e-09
FABP4	1.99306784733498	5.27707866857143	1.40474866806537	1.81993592003355e-07	1.01756728747427e-06
AGAP2	0.712276074630542	1.87900619852217	1.39946138991656	1.98859477692452e-28	8.80469706912976e-27
GDF6	0.0741240481674877	0.243368478167488	1.71512873872683	4.94323766259007e-09	3.28353297636341e-08
P2RY10	0.42014734991133	2.41587797237438	2.52358029555973	8.38991240087772e-25	2.32547226444653e-23
MS4A1	0.819283205241379	8.5400774107931	3.38181500113431	3.0289111053706e-13	2.9253017524036e-12
PARVG	0.854620885172414	3.17396196551724	1.89292836099972	1.7483511374055e-33	1.9073811568639e-31
CAVIN2	1.08296060044335	2.23155834871921	1.04307077261185	1.36978685823698e-10	1.05894463638196e-09
RGS16	4.35110406403941	12.2840541610837	1.49733335145931	2.48366579979892e-23	5.92128505452061e-22
HEPH	0.645315126453202	1.62096166551724	1.32877422428418	1.65110392889116e-34	2.37011623981987e-32
IGFBP4	70.2755444236453	146.882754334975	1.06357038713338	1.92761705597069e-24	5.13416285005318e-23
FOLR2	8.15738454926108	19.4452582778325	1.25323982797404	7.15117205136801e-22	1.44689218493332e-20
CORO1A	7.21122960492611	32.3082939778325	2.16358738875551	9.94194503246384e-30	5.40152607202029e-28
CD48	2.6246069564532	11.3640461044335	2.11430329400216	2.50456343241769e-22	5.43000501238156e-21
PAX5	0.216767829216749	1.95703521337438	3.17444714940928	9.75861354573785e-12	8.35492956319314e-11
CFHR1	0.0509613426551724	0.159955597487685	1.65019628578723	2.41388153755244e-05	9.36503628096803e-05
MNDA	1.68764890251232	5.65049117881773	1.74336148393483	1.3148326066263e-30	8.30109826692725e-29
KLRC4	0.131896486206897	0.300465282857143	1.18779217400332	1.10096803980576e-07	6.32697056840756e-07
IL15	0.257090608571429	0.641035716738916	1.31812783206793	1.72949575525782e-18	2.544243108355e-17
ID3	8.9225268226601	22.3359893940887	1.32384592323367	6.14705480371493e-27	2.20019386767088e-25
TIMD4	0.205363339881773	1.59299993765025	2.95549564111164	4.08659360517053e-20	6.89713824179586e-19
OGDHL	1.13347526345813	0.491199033694581	-1.20637327888418	0.00271238991968183	0.00646918842886325
PLAGL1	0.442773698128079	1.00355293320197	1.1804752847497	5.36762911512882e-23	1.23855090089698e-21
RTP5	0.0587874070197044	0.24549677473399	2.06212502057313	4.15978669513723e-13	3.95861906221817e-12
APOBEC3H	0.646390371921182	1.63984767408867	1.34308419450993	1.19119731439909e-18	1.77146758740026e-17
CHI3L1	7.70419677147783	24.9154521983251	1.69332430180781	3.14576270306038e-16	3.83709892501202e-15
SLFN12L	0.168879541591133	0.538987823596059	1.67425811334177	6.78499041718192e-18	9.45116591615014e-17
DKK2	0.323158614596059	0.707092760408867	1.12965703755649	5.13037016343147e-14	5.28021569197849e-13
ADRA2A	0.933043426674877	2.93458057334975	1.65313818487299	2.112960421306e-23	5.0640494315202e-22
TMEM52B	0.0652104896847291	0.218779916157635	1.74630434731013	7.27372860067027e-25	2.02432320259878e-23
GPR82	0.0933047663448276	0.281548170206897	1.59335908863501	7.25652052709745e-17	9.29175309183361e-16
NCR3	0.272869372512315	1.57646106280788	2.53040715977832	2.62847409058831e-26	8.6164666282098e-25
JAK3	2.43756473990148	7.13610546157635	1.54969640013881	5.06104815959838e-22	1.04889838529549e-20
TREM2	5.91050322216749	17.6129434788177	1.57528316054669	6.43532144480569e-27	2.29734237023076e-25
FOXS1	0.834472821330049	2.34130851458128	1.48837808404427	4.6700252388952e-24	1.1837385535839e-22
NTRK1	0.177229053738916	0.613329844192118	1.79104802419563	5.09522836325997e-09	3.37626963993082e-08
UBASH3A	0.387247602206897	1.96859106246305	2.34583523862011	8.94634356213089e-27	3.1282381322251e-25
DTX1	0.967257296403941	2.71410752034483	1.48850626313053	2.99374110924003e-13	2.89338394803021e-12
S1PR1	2.0199305773399	6.38063237438424	1.6593937042183	1.68590900328335e-34	2.39486886226823e-32
IGSF21	0.273158475517241	0.659179783152709	1.27093380873309	5.52115690928138e-10	4.02631105731926e-09
NIBAN3	0.128874606039409	1.14622171397537	3.15284620948303	7.50769082447667e-12	6.52532694540397e-11
FMO2	0.293243374586207	0.906148040571429	1.62764825466144	1.23565609802642e-19	1.99888994173028e-18
ART3	1.30341217631527	3.29060603848768	1.33605993528892	0.0223313302900747	0.0403164391798849
LILRB5	0.609217938669951	1.57564171832512	1.37090919255577	1.87698179747734e-19	3.00075038361061e-18
MFNG	1.82478669852217	6.31141251034483	1.79023508468622	2.0203230638695e-39	1.45006029589412e-36
ITGAX	3.10809877881773	6.31582246699507	1.02293826378015	2.2209590080399e-20	3.8533356224733e-19
SLC16A8	0.943316986300493	0.470101070586207	-1.00477168046819	0.00560245373094735	0.0121754088699691
TCF7	2.00923127960591	4.13948604679803	1.04280801560722	1.0697799718321e-09	7.56277318604165e-09
STK17B	3.11486847133005	7.38530216453202	1.24548570388146	1.69600460701801e-13	1.66871679840582e-12
F2RL2	2.75980339821675	5.86496439399507	1.08755685320139	6.91606763463356e-10	4.99546686088442e-09
NCF2	2.68329087438424	8.03634346206896	1.5825357698975	2.50892948235844e-31	1.754578017996e-29
NGFR	17.8542061293103	49.478409679803	1.47053514313309	1.07785765705661e-08	6.95304866096546e-08
PYHIN1	1.22971793805911	2.7498398853202	1.16102017666397	1.65348884004314e-13	1.62923607743268e-12
GPRIN2	0.064625421546798	0.155784633172414	1.26937923967352	0.0245392020986639	0.0437439345123503
ONECUT2	0.306833024596059	0.13300990629064	-1.20592007066646	0.00902347074855261	0.0183661299400018
GBP1	11.5117561423645	31.6333370507389	1.45833781967316	3.31812190544057e-15	3.7426987944163e-14
STAB1	3.63795826009852	9.037193591133	1.31274583746058	2.6627513075079e-31	1.85264997859619e-29
NOD2	0.583401948719212	1.34885905871921	1.20917749968274	1.10375395082832e-20	1.96499903752556e-19
FLVCR2	0.763696160394089	1.59688465935961	1.06418943729471	1.70793441893381e-22	3.77489492236635e-21
FPR3	3.16782832546798	10.6372905458128	1.74756466623162	6.35641067843114e-36	1.39810278099622e-33
HCST	5.52831085369458	18.1948063448276	1.71861605101543	2.36886220567871e-26	7.84081890748557e-25
GUCY1B1	1.51733869334975	3.18883961921182	1.07148838665831	4.17676750963275e-17	5.46103341599826e-16
NFAM1	0.972217474975369	3.5427156364532	1.86550469816637	1.37067563540114e-37	4.8453405385078e-35
ARL4C	7.40579715073892	17.3572172068966	1.2288087275937	1.3989753689476e-19	2.25239989449096e-18
SMOC2	1.14856025980296	6.41462754482759	2.48153894951131	5.59348857215577e-36	1.27130672764147e-33
KANK4	0.190428828458128	0.457320482339901	1.26395363508542	1.45867313239756e-07	8.23341287520924e-07
MEF2B	0.177832902615764	0.398825938029557	1.16523696377636	1.49145709079769e-05	6.06410266762317e-05
DPYSL3	7.51839319950739	15.2101651428571	1.01653954403865	8.86996565054804e-17	1.1283556117213e-15
ADAMDEC1	1.11936785795566	6.9817302917734	2.6409003986032	2.81310161490661e-22	6.0603896875958e-21
MYO1G	0.873382155073892	3.02454723743842	1.79203423348606	1.91497567707507e-28	8.53415794387998e-27
CD19	0.626226529950739	4.46363254849754	2.83346173335027	2.57376011573952e-10	1.93806552724129e-09
MPEG1	4.40432892413793	17.2979154497537	1.9736040695501	3.4598097442308e-36	8.27744306703078e-34
MLC1	0.408092216330049	1.91612351172906	2.23122345999552	3.12796056382862e-11	2.56654622195733e-10
CD86	1.65807415369458	5.66566106945813	1.772735769939	2.56599460427061e-32	2.20078417726027e-30
LEP	0.0534491291231527	0.208812246044335	1.96596797636315	9.41888751831878e-05	0.00032095294624516
RSPO4	2.31151981056158	1.13413720618227	-1.02724654117058	0.0283640114035507	0.0495135718779085
GNG8	0.399737428768473	0.969645110295567	1.27840415462099	2.13898158473892e-14	2.26998380319725e-13
FAM20A	2.06444119364532	4.72197191231527	1.19363813660659	1.97980923567902e-27	7.67007345083943e-26
ACTA2	19.2884299950739	45.2219449950739	1.22928732544238	2.28451567636905e-26	7.59852201918164e-25
MYH11	0.507866690738916	1.8524398155665	1.86690491049652	5.29665474812266e-17	6.86601528518524e-16
KIF19	0.0647738680246305	0.168496141684729	1.37923175269471	1.46971631525086e-22	3.25894656765463e-21
RASSF5	1.81965598965517	6.11618475270936	1.74896625587725	1.44473655987266e-27	5.67777304524019e-26
CD74	443.093506896552	1411.43567438424	1.67148028923515	1.56369882973089e-29	8.13899272558784e-28
C4B	0.417740426399015	1.06233306888177	1.3465574885635	3.66472348617166e-19	5.71805883076921e-18
GAB3	0.436036007093596	1.31759423152709	1.59538696374575	1.43800177345059e-31	1.07747418596405e-29
MEDAG	1.11884479970443	3.21675861315271	1.52359775255527	4.47968991607045e-34	5.76316333825026e-32
BCAS1	0.0699553153546798	0.219193869433498	1.64770186283861	5.17695045826137e-06	2.2914012787832e-05
PDGFRB	6.44883389655172	18.0834139211823	1.48755685069627	2.22116052221169e-38	1.0817845014786e-35
HEG1	3.62385526502463	7.43896173399015	1.03757594046133	4.14922607118521e-26	1.33765947831567e-24
ICOS	0.473898857334975	1.76751995650246	1.89907541667411	3.06695103046829e-18	4.42582129126943e-17
ITGB2	8.31603531871921	31.8462681871921	1.93715653380387	5.8031628120753e-34	7.12952533948386e-32
RAPSN	0.0661184941477833	0.19868897353202	1.58738603816492	0.0245965435729817	0.0438346921987391
LY9	0.170037982064039	0.906393671280788	2.41428074493207	1.4328786981549e-24	3.86169304480995e-23
LRRC4C	0.0405542633891626	0.217025901147783	2.41994173746622	1.48538779931149e-28	6.7520778064036e-27
TNIP3	0.0978174023448276	0.381516286906404	1.96358158908734	3.67270083985989e-18	5.25546918711116e-17
HLA-DQA1	12.7996715655172	41.329085420197	1.69105064665228	1.2642807028882e-30	8.01906788152855e-29
LTB	3.63049284330049	21.1612760955665	2.54318931537212	1.88758424677724e-22	4.15177199569375e-21
SDS	1.35365048093596	3.61771915763547	1.41822514015903	7.68759973884823e-20	1.26766381667078e-18
TEK	0.488939612906404	1.7397896229064	1.83118466504839	1.23835817134463e-31	9.43435216906521e-30
KLHDC7B	0.709219436945813	2.72527800807882	1.94209942747499	5.495870985528e-22	1.13384557684789e-20
TM6SF1	0.398329607881773	0.915588089605911	1.20073597640784	3.38239957249306e-27	1.25341801549152e-25
COL10A1	0.47155529070936	2.41881851876847	2.35880368506332	3.09479882300391e-20	5.30198135041512e-19
CYTH4	1.73776681921182	5.79841671970443	1.73842451219536	7.61546843587189e-35	1.16687801190994e-32
OSR2	0.415341681133005	0.856229929014778	1.04369960595839	2.91147415578697e-11	2.39757083710549e-10
PTPRE	1.01009627906404	2.3007389679803	1.1876044983371	3.89342677547886e-23	9.09155153034336e-22
TRIM22	4.76099606600985	11.0763325650246	1.21814493422923	1.05215794664936e-20	1.88050824619362e-19
GPR183	1.7742334573399	7.38515507684729	2.05743236072243	4.5897907952635e-28	1.91409715825714e-26
TNFRSF9	0.529928588192118	1.98789026665025	1.90736825699143	3.09726759874475e-23	7.28231693863485e-22
ALOX15B	0.478944085837438	2.57398147211823	2.42607252490506	7.99621450769626e-16	9.45744815624058e-15
WNT2	0.549933752507389	1.13060464935961	1.03976479419459	1.48837647087261e-17	2.01150275369159e-16
FGR	1.47572323940887	4.82430389852217	1.70889860977115	1.703114045655e-31	1.26224816524985e-29
CPN2	0.216412876931034	0.720933193536946	1.73607923143938	7.8922390562361e-11	6.24283433932086e-10
CLU	9.22909886862069	31.7570252541872	1.7828140838229	2.04845804600378e-15	2.35538131309895e-14
CXCL9	16.982937200197	83.4143248192118	2.29620916562062	2.41339845037337e-21	4.60945583581816e-20
LTBP2	2.96599470837438	10.2646740344828	1.79109988487798	4.39307527457342e-38	1.87213648497993e-35
ZBP1	0.343523511522167	1.22077888270936	1.82932116262743	1.197974833562e-19	1.94023548756354e-18
SELL	3.2119947635468	18.7110386881773	2.54234820179387	1.20301704157565e-24	3.27455956007328e-23
MATN3	0.590335105517241	1.66026434482759	1.49180692128565	0.000696268985131172	0.0019468977138064
CDA	2.39704115206897	5.28549577192118	1.14078412349276	6.73069069409579e-09	4.41068856296897e-08
CRISPLD2	1.49079634729064	5.6347257364532	1.91826220131711	3.91071854348903e-47	1.52560081013716e-43
CXorf21	0.447008759408867	1.69994722082266	1.92711494764187	2.37453639893077e-29	1.19489124989738e-27
TNFAIP8L3	0.445150694073892	1.2038143408867	1.43524719821253	4.37976206675354e-28	1.84342022544191e-26
COL8A1	1.6119307582069	6.25573083403941	1.9563886659346	9.9414708753583e-20	1.6236148302666e-18
KCNA3	0.251286459970443	0.931354946221675	1.88999815747625	4.3738960850412e-20	7.3729074056498e-19
PLAAT4	15.2835779078818	43.4812194433498	1.50841008180577	1.06356314917262e-18	1.58858824373133e-17
IGF2	2.18710700413793	14.504601762069	2.72941497445333	4.60995246432282e-14	4.75896455382061e-13
CCL25	0.0678554666009852	0.23440972320197	1.7884954608432	1.46899345025703e-12	1.35173169238564e-11
FILIP1	0.14490327635468	0.37626960773399	1.37667654840441	3.95040064371543e-20	6.67554071602817e-19
POU4F1	0.431440661876847	0.184298243320197	-1.22711983254906	0.000469803117978311	0.00137601054980031
BTG2	9.85715387684729	24.3227297142857	1.30306209732934	1.50595627041699e-21	2.9464455752764e-20
CPA3	0.216491402990148	1.28421093546305	2.56850054799787	1.50435566924489e-18	2.22504319538965e-17
SP6	0.246904244704434	0.685857738571429	1.47395772282749	2.11792947950357e-20	3.67926169579493e-19
TNFRSF8	0.26222018408867	1.13572515325123	2.11476309858689	3.11583827727253e-35	5.37856792242601e-33
CD163	5.05002870344828	16.5876924527094	1.71574971102298	3.0822786666811e-24	8.03690902056026e-23
CR1	0.11916545808867	0.642690462364532	2.43115795328658	2.76692490566871e-22	5.97980268440637e-21
SSTR2	0.150224172778325	0.338916056453202	1.17381100984141	7.62052429836763e-19	1.15339722371631e-17
LTA	0.302014398743842	1.5097392014532	2.3216101162306	3.8003716016946e-25	1.08877452798969e-23
C4A	0.45546074820197	0.970924685448276	1.09203266292177	3.88066203996962e-16	4.69987462158665e-15
SLA2	0.711835288571429	3.15155736275862	2.14644956204563	4.75408580463658e-27	1.72424117334652e-25
TRANK1	1.289346218867	3.17963416748768	1.30222107367004	1.4271479345654e-23	3.47536006851221e-22
IL2RA	0.830390674482759	2.92327685073892	1.81572431990423	5.32253398557498e-23	1.23022705019129e-21
TRABD2B	0.168120894802956	0.36599964991133	1.1223432283414	5.54288714878164e-08	3.31398353265787e-07
ATP8B4	0.121478408995074	0.34339235653202	1.49915800844046	2.34749051963219e-26	7.78898496745114e-25
PLXDC1	0.799173966059113	2.43485119458128	1.60725211331277	1.60057671381603e-28	7.25151649379043e-27
DKK3	5.46034168916256	13.3153035039409	1.2860221752501	6.47546031951888e-17	8.35438527694219e-16
ADCYAP1R1	0.138023679832512	0.314296065073892	1.1872084078651	2.837456403651e-06	1.31568830250217e-05
DOC2B	0.262196417945813	1.00090622921182	1.93258693922934	1.79901957589439e-35	3.31530134546916e-33
ITGB7	0.710651103842365	2.19252956778325	1.62538295496201	1.64702208997402e-18	2.4281557017271e-17
CDH6	0.175074106817734	0.84565085044335	2.27209640382463	2.23818149714758e-15	2.56488076273963e-14
TMEM130	0.045247371546798	0.196341411541872	2.11745859981816	1.00939414956967e-25	3.0932827006026e-24
COL5A1	6.38804460640394	27.1142168916256	2.08560321133257	1.37153778560628e-32	1.2810726563228e-30
NRK	0.0305145975862069	0.237169606364532	2.95834766823984	1.69912900830039e-09	1.18063613704407e-08
TSPAN11	2.67467813246305	5.68527978128079	1.08786605830591	4.15234767125233e-11	3.36256325373326e-10
GDF10	0.0942474117093596	0.449668337684729	2.25433639997673	3.68548799293994e-26	1.19664285142195e-24
KLHL4	0.17545786462069	0.385405632753695	1.13525304125628	6.66740795645417e-06	2.892887123836e-05
TMSB4X	170.747009014778	522.977324482759	1.61488808775746	3.76915768450579e-33	3.80740765508189e-31
AOC3	1.5382228364532	4.66491098226601	1.60058503509778	1.76623003990535e-32	1.59510457312512e-30
P2RY12	0.418487053359606	1.01584746339901	1.2794288913781	7.80443353792553e-10	5.59858285937351e-09
ARHGAP27	0.959266919359606	2.10628472413793	1.13469625957764	1.17887237436118e-21	2.31980989454017e-20
PRR29	0.181548031527094	0.381635614285714	1.07184452261973	3.46084714743032e-22	7.35133528808524e-21
ICAM3	0.351872829916256	1.80322392660099	2.3574525386802	7.78719456382261e-26	2.44686572043431e-24
DENND1C	1.62598199665025	5.02759389655172	1.62855683734292	2.36550059715282e-19	3.74661226984588e-18
LRMP	0.43162357826601	2.3553353146798	2.44808688005095	4.45954762697169e-26	1.43093767032972e-24
FCGR1B	0.162784283182266	0.537851241325123	1.72424579378725	5.17988633015972e-24	1.31054007206657e-22
CD177	0.288907000802956	1.64082043240394	2.50574029341172	5.33063834931884e-06	2.35407756378436e-05
DES	1.21225610959113	19.719194976665	4.02383422599504	4.01541494497125e-10	2.97275861045456e-09
C2CD4B	0.119438580359606	0.360130576453202	1.59225117212157	1.87547942174287e-11	1.567151524161e-10
RUNX1T1	0.0945989392807882	0.247533997881773	1.38773077553101	2.00753494730917e-29	1.03308505948887e-27
CCL19	11.9971156615271	74.0682959119704	2.626168549772	8.91431573925555e-20	1.4628703217356e-18
ICAM2	0.888861180788177	2.58071776945813	1.53774234838903	3.841007102144e-31	2.60596088815611e-29
SHISA3	0.458449724270936	0.936519635876847	1.030545713725	2.03497893721613e-06	9.67945858626312e-06
FGF7	0.322288452073892	1.17238385123153	1.86302059996894	3.2987561986484e-25	9.53074963579835e-24
TNFRSF4	2.1186692817734	4.62564597453202	1.12649644831119	5.76809047576414e-18	8.07591887248415e-17
TLR7	0.362244298226601	1.59317776123153	2.13687235987547	1.99974040748593e-35	3.63606132491808e-33
VAV1	1.30770948512315	5.51053975320197	2.07515156283722	1.61042503721501e-33	1.77107792197589e-31
FPR2	0.14209545226601	0.315153651921182	1.14919499823682	5.90489372497351e-13	5.55728334903132e-12
GDAP1L1	0.209733169857143	0.0927308928916256	-1.17743309393915	0.00663245120078325	0.0140685545224889
SEPTIN1	2.03284130541872	6.67592366305419	1.71546986305663	7.06313916214208e-19	1.0774052433348e-17
NDNF	0.0854832053399015	0.254539114950739	1.57417446140036	4.66140738074477e-08	2.81646488485673e-07
PCDH17	0.522985512068965	1.40573905950739	1.42648593272498	4.41350718338669e-13	4.19421585086023e-12
GZMB	4.02775542073892	15.5144676152709	1.94556620542211	9.45586222358876e-18	1.29597581048322e-16
HLA-DRB1	231.815274640394	618.12286408867	1.41491799995769	5.69248050580118e-29	2.69542905061148e-27
TMEM215	0.273407181403941	0.124230508009852	-1.13803162965211	0.0103706085204222	0.0206972030430261
PLAC9	1.08642106896552	2.99629078625616	1.46359427917835	5.41310247735335e-23	1.24693375817006e-21
LILRB2	1.53476796182266	4.5743345226601	1.57554132018678	1.25394663997118e-26	4.29650008273542e-25
NLRC3	0.593498524137931	1.87124756536946	1.65668409182074	1.30470463789136e-19	2.10559256176621e-18
BCAT1	1.17735714024631	2.4544664191133	1.05985741377055	8.47974919031614e-21	1.52960766809975e-19
TEX29	0.188069111034483	0.377160614482759	1.00391611217043	0.000304927860459634	0.000934449715300681
CRYBG1	1.88902659463054	4.64400506403941	1.297726532558	8.01778434079115e-21	1.45784700073825e-19
RASSF4	2.40710315960591	6.39101097586207	1.40874619330153	1.03539583711944e-26	3.60196250785658e-25
TMEM273	0.625695263793103	2.04303531330049	1.70718205217563	1.24168275485971e-35	2.45403300406114e-33
MEFV	0.118783712433498	0.24496879135468	1.04426093577868	3.36333724990273e-15	3.79056446916723e-14
TNMD	0.0242109997586207	2.44803253663547	6.65981626809928	5.94394864653241e-06	2.60300666964555e-05
PDE2A	0.603888753251231	1.25733531182266	1.05801473568628	2.10724204438389e-16	2.60530006883618e-15
CCN1	16.6220506591133	42.7512381428571	1.36286782522204	2.76608727331917e-17	3.65514846378426e-16
CLEC4G	0.140561755394089	0.62598579120197	2.15492579728834	8.5476047099027e-07	4.31877307999048e-06
CADM3	2.26093929245813	4.90691516274877	1.11789407299409	1.49585037973423e-15	1.74052147000305e-14
FAM124B	0.155410910817734	0.372868315270936	1.26257841485054	4.13772886594636e-24	1.05865306838481e-22
ANTXR2	1.88309529477833	4.665881808867	1.30904375302584	4.15149416332153e-22	8.66982019987989e-21
CD7	2.52710833921182	10.4353904773399	2.04592516484289	3.32048946489318e-22	7.06419888186401e-21
JCHAIN	25.4873255760099	107.286651396749	2.07361868494784	1.52443040552308e-14	1.63304457502893e-13
FIBIN	0.640788242330049	3.34088260896552	2.38230970909676	6.27612730517439e-32	4.94725711333313e-30
DDN	0.58358718364532	0.246926107586207	-1.2408688188811	0.013498923915308	0.026044825330087
EFEMP1	2.14099388270936	9.39795044581281	2.13406548698107	2.07329899490747e-37	6.89599473013492e-35
SIGLEC12	0.322867920665025	0.70842147982266	1.13366385068652	0.00269635804322165	0.00643736600760043
NHSL2	0.0999970080738916	0.295810885615764	1.56471830851017	5.78964793808689e-26	1.83612625422537e-24
IRF8	1.54065234665025	7.80490880985222	2.3408404266763	2.19113532977663e-33	2.3344150384503e-31
PILRA	2.15377665812808	6.3127003044335	1.55138860739613	9.36460183232831e-32	7.29743286785492e-30
MAN1A1	2.33831495738916	6.63349170394089	1.50429920325204	8.90785899687183e-26	2.76711783918773e-24
RGN	0.073175362320197	0.335009758453202	2.19477323112919	1.09282658702531e-11	9.32595504835053e-11
DNAJC5B	0.155514536866995	0.612512396083744	1.97768959787975	1.14811304840796e-20	2.04130608098297e-19
CXCR3	1.82875519220197	8.06068083103448	2.14003973809449	1.05446816626011e-26	3.64045123627573e-25
LGALS9	5.43795908817734	14.0747587339901	1.37197298962251	7.86578200115822e-29	3.67348182019845e-27
EPHX3	1.22534857992118	2.5797600979803	1.07404469303833	1.72696675089617e-07	9.67570887865968e-07
LPAR5	0.887431597832512	2.38147073251232	1.42414499087364	1.41155818060996e-26	4.80035384263791e-25
TMEM176B	13.5506386206897	48.661791	1.84442857455439	7.03869973699437e-38	2.82313965627624e-35
NPY5R	0.0549993554433498	0.169407135512315	1.62300802657633	5.84808458031279e-06	2.56291205381179e-05
C1QC	79.7238517487685	268.272781975369	1.75061737238581	4.5897907952635e-28	1.91409715825714e-26
FMO1	0.52908305579803	1.69352817344828	1.67846586720845	3.35405990687096e-18	4.82482225210963e-17
CACNA1B	0.148730913399015	0.0641267975960591	-1.21370527172055	0.0076259832631836	0.0158820302015936
OSCAR	1.18855530566502	3.79102778374384	1.6733799936966	1.50808543314133e-30	9.43383534483868e-29
SMCO4	4.46404940738916	9.04525042857143	1.01880745136154	3.50006221693565e-19	5.46739386624873e-18
CD247	0.792482316305419	4.00091997743842	2.33588112558827	2.49465087486501e-27	9.47619888037163e-26
FGD5	0.720649179802956	2.07499445960591	1.52573846920084	8.61223095350684e-42	1.06768175920884e-38
CD80	0.145038231408867	0.48202576591133	1.73267702732831	7.56614890650867e-24	1.88973576260181e-22
APOBEC3A	0.282646996655172	0.694823284187192	1.29764473362285	8.11405253292011e-10	5.80846899692554e-09
LAT2	1.41309354236453	4.04763703990148	1.51822295561969	2.18661217868415e-30	1.34319055318539e-28
APOL4	1.13737631422167	3.16198706778325	1.47512180153004	2.03042388058535e-26	6.85368575731248e-25
HTR3A	0.0713159311576355	0.248416053448276	1.80046210894748	8.32970451962013e-10	5.95346858144967e-09
CD1C	0.570996336600985	2.48496405261084	2.1216715872848	3.25642058288458e-21	6.1336750675134e-20
IRF5	1.96811001527094	4.0283992226601	1.0333957964196	2.78996634134767e-22	6.02005870205034e-21
C5AR1	1.80993687044335	5.35953035320197	1.56616720742364	5.0152101322026e-31	3.33621563769985e-29
CXCL16	8.77757889950739	20.0734078817734	1.19339060090973	7.46271262923917e-28	3.01985199183782e-26
ADGRG5	0.339702245842365	1.28008550039409	1.9138975136524	5.49278410749562e-20	9.20210035306115e-19
TAL1	0.110100303497537	0.288716930935961	1.39083726678978	3.66726197707432e-22	7.72959066172527e-21
NETO1	0.0977562595073892	0.242989600793103	1.31363358342258	3.64466761755688e-11	2.97262752994158e-10
MEI1	0.426363539507389	1.09496226251232	1.36072517233924	7.52571653831109e-18	1.04191062368475e-16
KIAA0040	4.12511866600985	8.50861370344828	1.04448847325261	4.6453655740972e-19	7.20692267735649e-18
ZNF423	0.305870277044335	0.649692396704433	1.08683690178165	2.18614981538552e-23	5.23026754954602e-22
GFI1	0.611350082216749	1.71259468783251	1.48611309197931	4.04683024675237e-16	4.88377204203204e-15
OR9G1	1.48972571413793	0.227837336256158	-2.70897063902358	0.000415821614787121	0.00123219455907257
SLC2A5	0.92155704117734	2.51050245172414	1.44583076238343	5.81761030723976e-21	1.06920150619715e-19
TNFRSF13B	0.112678446330049	0.70261532355665	2.64052346476818	2.93278530362446e-14	3.06940853304119e-13
CDH5	2.70671990837438	6.27678589655172	1.21348039384726	1.1349949506363e-30	7.30090855746567e-29
LAIR1	1.6580680635468	5.93857853596059	1.84061441688182	1.18945127714642e-37	4.38393163957993e-35
FCN1	0.807770795862069	2.39575926002463	1.56846505201724	5.66758087580482e-20	9.44850860676654e-19
IGLL1	0.0534680118719212	0.341699825862069	2.67598157414903	2.10430055480162e-10	1.59779213061413e-09
FAM43B	0.15406334862069	0.526032561773399	1.77162841783698	1.10288034739845e-17	1.50550343318045e-16
CCL24	0.438120080344828	1.36529804990148	1.6398176872058	2.75291507259169e-07	1.49627352909258e-06
TIE1	1.92080862906404	4.51995324285714	1.23459405872724	7.45089742423719e-27	2.64603875453965e-25
PLA2G5	0.597828570650246	2.53583310753695	2.08465604836518	2.95676167741326e-22	6.32988367266635e-21
SVEP1	0.246398489073892	1.06105028172414	2.10642771071616	4.76421389675578e-30	2.75294851313808e-28
LPO	1.16983209634483	0.0230502276009852	-5.66537667122954	0.0272702379228477	0.0478553898537993
PM20D1	0.171442918482759	1.2488975615665	2.8648549279674	6.5621037196963e-09	4.30434864961512e-08
MYBPH	0.0597648991182266	0.146351463034483	1.29206684766314	3.10985795241398e-13	2.99923146372485e-12
MXRA8	8.01222580640394	16.0645004980296	1.00360113710802	7.89976634867483e-24	1.96945363248407e-22
EBI3	1.549246488867	4.7852016479803	1.62701302237257	1.55443560724797e-23	3.7718573622848e-22
UBD	6.05747000832512	17.6971385231034	1.54672884588609	5.61314093379097e-15	6.20814297762429e-14
DHRS9	0.212070967960591	0.758954522906404	1.83946630824619	6.32681761705933e-18	8.83099404747575e-17
PACSIN1	0.146925291231527	0.402009739246305	1.45214769512353	4.35873305640012e-13	4.14505179150129e-12
SCIMP	0.592370380487685	2.66115565625616	2.16748148854206	2.38596079232253e-29	1.196226004592e-27
NLRC4	0.442578699162562	0.915471378325123	1.0485807642677	2.48102968981052e-20	4.28275973163874e-19
SAMHD1	11.7215649029557	27.2582748891626	1.21752906880394	8.82841357242157e-26	2.74870036271947e-24
PTGER3	0.134766902192118	0.40737135653202	1.59587831955721	5.82204381601211e-22	1.19212029307743e-20
CAPN6	0.108603213403941	0.749749405921182	2.78734168302014	5.31109467679587e-11	4.25793051778162e-10
CALHM6	4.13921412931034	15.9321948881773	1.94451624354101	1.92256559979856e-21	3.72415157449616e-20
GDPD2	0.10350893408867	0.243828218945813	1.23610980754595	0.00236495086584279	0.00574369277960786
SLAMF6	1.14746280463054	5.9616375396601	2.37726127490344	6.2216629952171e-26	1.96400042281888e-24
RAB31	5.00691184236453	12.6182874285714	1.33352316008374	4.55227197952182e-35	7.30345093938107e-33
IL34	1.0528911964532	5.49411005320197	2.38352945049158	2.42646244654238e-27	9.24292412946884e-26
CHST8	0.0847740701773399	0.289211833399015	1.77043162222574	1.97346825953075e-05	7.79837341501618e-05
ACY3	0.482951385507389	1.17440458192118	1.28197962396811	1.25045722050619e-10	9.70545538761691e-10
CLEC4A	0.940456838128079	2.75238437487685	1.54924832028067	2.07607632780259e-32	1.85042175700941e-30
CYP1B1	0.954645203694581	4.58559650078818	2.2640728571998	2.1832820506946e-36	5.5135958009856e-34
LMOD1	0.667298072906404	2.03257404729064	1.60690466847371	9.473439241559e-30	5.23033566547126e-28
NUAK2	1.11980838395566	3.12152018226601	1.47899690700735	2.46949535857524e-18	3.5788000217737e-17
ROBO4	1.43144666453202	3.20491021921182	1.16281002569842	1.8615939557612e-24	4.97775623033637e-23
TAGLN	8.11619914778325	25.8728999408867	1.67256559611368	2.16548234500174e-37	7.01858451644535e-35
LCP1	15.3556999251232	51.5277438275862	1.74657515161731	7.64477042268463e-29	3.58253382316668e-27
DIPK2B	0.819608407389163	2.06086207832512	1.33024126837353	1.36617066257345e-33	1.55253911045951e-31
MARCO	4.02919589862069	11.4034963494089	1.50091237142848	6.00301564963843e-15	6.61253024346682e-14
ACER1	0.295503897399015	1.09589396493103	1.89085915132255	1.2937671918942e-07	7.36664016528651e-07
GPR39	0.105208821206897	0.222213132522167	1.0786884086439	0.00414342945663786	0.00939383998340324
ADAMTSL2	0.619524791694581	1.60834375980296	1.37634187294308	2.00368888746687e-20	3.48969417093049e-19
G0S2	6.58487165162562	16.9382690142857	1.36305922202457	2.63989399300634e-13	2.55502018329506e-12
TRARG1	0.0959386697142857	0.279383214039409	1.54206100266713	6.83762002861241e-12	5.96193250193014e-11
ZBED2	0.536386319118227	1.82743786456158	1.76847800741694	5.89186805069693e-18	8.24075944690811e-17
RERGL	0.0353620097635468	0.270718375497537	2.93652064013724	2.07612436837177e-07	1.15136673491199e-06
SLC16A14	0.185577377142857	0.472073943004926	1.34699200383612	2.69047174782028e-25	7.83973573184298e-24
RNASE6	6.31118159162562	19.874121453202	1.65490904689039	6.54107208311564e-37	1.93914347820539e-34
OIT3	0.158508777477833	0.327656104980296	1.0476196803678	5.48501816748261e-09	3.6239918968004e-08
LIFR	1.34696190453695	3.36088198399015	1.31913083554241	2.93209139471162e-08	1.80763699591692e-07
ARHGDIG	0.298037488103448	0.0801812753546798	-1.89415653873839	8.89437130937269e-05	0.000304908349788626
SIGLEC1	1.69323431950739	5.14726547014778	1.60402455595114	3.25999331174484e-27	1.21134955837233e-25
PTGDR	0.0568748612610837	0.223177763694581	1.97233026543223	1.67827351109423e-32	1.53601448797262e-30
WNT16	0.255344530719212	1.23243045363547	2.27098917416056	2.22021115021854e-06	1.04837324984523e-05
EPHA1	0.37190100079803	0.889957362167488	1.25881758795966	1.99333496558461e-15	2.29587068629031e-14
IL18R1	0.252225933783251	0.565404426157635	1.16456655637077	1.05246453045327e-16	1.33511244667826e-15
JCAD	0.835071887192118	2.85663372315271	1.77434376364484	2.2531041280933e-42	3.41395344386759e-39
KBTBD8	0.349608798546798	0.816889584778325	1.22439959570839	9.62231753319994e-10	6.83435126042956e-09
SRGN	37.7009367684729	96.5511006995074	1.35669233515474	1.97238465364474e-18	2.88598814611087e-17
KANK3	0.564156549802956	1.19760258600985	1.08598177989669	3.10912694591722e-24	8.09144354226586e-23
XCL2	0.699627388719212	2.69121448044335	1.94359869984496	3.71676565342514e-20	6.30417079797993e-19
FGF10	0.0371516932512315	0.215445223423645	2.53582124257025	4.81929343254694e-11	3.88190812401906e-10
GPR174	0.340189846650246	1.84859787650246	2.44201944308251	1.08435904319866e-20	1.93299402249675e-19
PECAM1	6.53549865024631	19.7109459211823	1.59262779132501	3.33458515881497e-47	1.52560081013716e-43
BMP5	0.0795592366157635	0.195721280665025	1.29869928946595	1.78963034020584e-05	7.13602016063948e-05
RRAD	0.378473455428571	2.72628128625616	2.84867039686365	8.16050137518486e-10	5.8386546302936e-09
CCNI2	0.0655956082660099	0.152298509399015	1.21523068933182	1.66883290587583e-15	1.93354922153175e-14
FCGR1A	1.01903335837438	3.61226091576355	1.82570082395867	4.85504841490798e-28	2.01854558640549e-26
SLC9A9	0.909556103940887	2.57448181428571	1.50104754404997	7.42992131911774e-29	3.49385644926926e-27
TCEAL7	0.351979064137931	0.782967980098522	1.15346368961456	6.48065417469533e-19	9.90769966147088e-18
TBX5	0.155729923591133	0.35952452891133	1.20704401759189	2.98984591314717e-15	3.38080669300066e-14
OGN	0.224788255669951	1.98455795293103	3.14217912511838	9.79518499194669e-17	1.24373312602586e-15
TSPAN18	1.2357717	3.04100646403941	1.29913664275195	1.92559092066398e-27	7.50265239574134e-26
INHBA	1.71523163502463	4.30499104901478	1.32760681833185	1.84099118523378e-22	4.05583146898757e-21
PTGIR	0.334092201871921	0.914828734975369	1.45325537306864	1.91959697377058e-36	5.23550878626188e-34
SCN7A	0.0641040537192118	0.435638058059113	2.76464249987952	6.87909697377394e-05	0.000241778983070503
FCER1G	40.9048858325123	112.748268896552	1.46276020347744	3.23008453277144e-27	1.2068126787234e-25
AIF1	9.72279072315271	31.0651216896552	1.67585333194247	3.13877432755606e-32	2.5941494245383e-30
CH25H	0.64781942479803	2.11781562458128	1.70891336190849	3.75941241849277e-22	7.91159060972005e-21
ARHGEF15	0.818093577339902	2.10030838669951	1.36026339339899	5.78509775003171e-33	5.67563870627212e-31
FBN1	2.56341749064039	8.63975626699507	1.75292215152395	2.25353069659651e-27	8.63241519929399e-26
PRG4	0.45577172682266	1.48727614899507	1.70628920681698	1.17229612076376e-12	1.08604634503094e-11
COL6A1	71.2381467586207	189.515719295566	1.41159562633279	5.159022092341e-20	8.66423451641062e-19
RAI2	0.476770500738916	1.57302092019704	1.72217097814219	2.3541416399402e-33	2.46949458029727e-31
DPEP2	0.334136497635468	1.37161889192118	2.03737019884247	9.66583699108584e-38	3.66147275131771e-35
SLC44A4	0.205691402073892	0.484865542364532	1.23710323998173	2.24883937104022e-07	1.23958862178155e-06
EMB	1.95025430453202	5.33172267536946	1.45093948463746	1.22262709196671e-17	1.65900155752737e-16
OLR1	0.786988898083744	2.66727152453202	1.760949507574	5.24871698954846e-19	8.11527818440729e-18
LILRB4	1.83847383522167	7.57135193103448	2.0420422844656	3.13877432755606e-32	2.5941494245383e-30
PAMR1	0.567930902610837	1.41435753600985	1.31635954587598	7.72441123293648e-16	9.15980834639607e-15
APBB1IP	1.72805001305419	7.07068490935961	2.03270499753784	1.1215420569752e-36	3.25414234701506e-34
TNFSF11	0.401017736128079	0.854004720270936	1.09057799865488	2.83820168518105e-16	3.4743766948666e-15
CLEC4F	0.105854439492611	0.21301951962069	1.00890385833968	0.000417463567014981	0.00123598581488999
GABRA5	0.603043607285714	0.257850658817734	-1.22572659837293	0.000145967802951067	0.000480116480666595
FNDC1	0.634717897660099	4.76950519842365	2.90965217568572	1.61833071553746e-35	3.06516332885894e-33
PCSK5	0.160254258019704	0.464088592167488	1.53403754449967	2.09282857673929e-27	8.08495844220785e-26
BTLA	0.30239156170936	0.998656388866995	1.72357048890174	8.03472297382619e-19	1.21071289717202e-17
TMEM47	1.83390474285714	5.33183166305419	1.53971252823232	1.08585125095433e-13	1.08800540112154e-12
HLA-DOB	1.00300967029557	4.30913458315271	2.10306264204916	2.46290880755287e-17	3.27674999108278e-16
TNF	0.448923435349754	1.06441034950739	1.24551312621485	6.20283727337634e-17	8.01782861583253e-16
GPR65	0.474358911507389	1.80219388226601	1.92570327082035	3.25999331174484e-27	1.21134955837233e-25
TNFAIP8	0.799887551724138	2.51014477438424	1.64990146989068	1.36743149879694e-23	3.33589684241393e-22
TRAT1	0.244913526600985	1.4141765694532	2.52961790014898	5.6995560116995e-22	1.16879466663979e-20
AOC1	0.111677073275862	0.243425102674877	1.12414491204888	1.22643278249642e-11	1.04010347356366e-10
PTPRN2	0.429085879064039	1.12584409408867	1.39166872926593	6.37163288340807e-35	9.87385882170862e-33
PLD4	0.352527887881773	1.21169104305419	1.78121259107277	2.09504547005819e-23	5.02995335830696e-22
HAS1	0.11485938144335	0.747424954453202	2.70206003466596	3.78794238522676e-15	4.25153665080966e-14
SASH3	3.62885084975369	16.9117650211823	2.22044256998877	8.95551652750455e-34	1.04381520415025e-31
INMT	0.387206941980296	1.57359701157635	2.02288939981057	5.63907375764907e-28	2.33030451009274e-26
HMCN2	0.028952062773399	0.225379178403941	2.96061619269748	1.97002993955826e-21	3.79990074763168e-20
COL15A1	11.7138444541872	23.8281689655172	1.02445345195268	9.94970948623361e-21	1.78297225050943e-19
FBXO39	0.0456260369359606	0.225323282251232	2.3040671400957	3.81479499810184e-08	2.32242675844262e-07
LIPM	0.192333999108374	0.50957333773399	1.40567598170305	2.10127356264699e-12	1.91161224641875e-11
SIGLEC5	0.0703756816600985	0.218619362389163	1.63527228502272	9.70315653790045e-21	1.74107823299143e-19
SLAMF1	1.11044786303941	4.0460534529064	1.86537372156198	8.27862657000956e-21	1.49728952964483e-19
CR1L	0.0813640453300493	0.167862381995074	1.044815642862	7.88594792039651e-14	7.99558898070239e-13
DBH	0.100048522315271	0.289738484891626	1.53405146592799	1.78693958899636e-13	1.75312914929089e-12
ACAP1	0.977517145270936	4.25039288817734	2.12040229192111	4.47255537658136e-24	1.13791488191119e-22
MAPK13	1.19576269852217	2.75764195763547	1.20550404239845	3.96257027786386e-24	1.01765670205705e-22
CCL8	1.927392878867	5.23686380359606	1.44205240485519	1.04017338219639e-12	9.68910137500831e-12
HBQ1	0.921094949704434	0.388054673891626	-1.24708995079065	1.01756088205677e-06	5.08668539171854e-06
SNCAIP	0.104978342216749	0.2450778661133	1.22314847469542	7.27884249455922e-20	1.20609447264039e-18
TLR10	0.18362051917734	1.35390322088177	2.88232542572449	2.98466533304142e-17	3.93254890306143e-16
EPSTI1	2.21185280689655	5.61539202300493	1.3441313627604	1.75119348296212e-22	3.86424361280816e-21
FCAMR	0.0746882490049261	0.739717054413793	3.30802035685183	6.47873886886667e-08	3.84467197366122e-07
HSH2D	0.682129003344828	2.78832546389163	2.03128245709156	6.88789913084654e-18	9.58472249462799e-17
SIGLEC8	0.318446459660099	1.45102697471921	2.18795160152924	2.95605581617018e-22	6.32988367266635e-21
SCARF1	0.940853375369458	2.10915673103448	1.16462449264867	3.10609564180944e-30	1.86598353600684e-28
KCNT2	0.0665807200098522	0.173315135748768	1.38022127459804	6.03491373923703e-15	6.64230174834345e-14
CTSW	2.85721625881773	11.2049265694581	1.9714510531513	3.70094133568784e-25	1.06476238385601e-23
TCF4	0.861030702068965	2.45286535369458	1.51033145519645	5.2918264340471e-26	1.69400556528404e-24
NTN4	1.37094390152709	3.0456614291133	1.1515860357515	1.23878361300583e-12	1.14530794105495e-11
SAMD3	0.0661608637783251	0.315363920650246	2.25296764222	4.79194543850378e-29	2.29290385771495e-27
FUT7	0.163806472098522	0.611825050068965	1.90112681673263	5.57696309202244e-20	9.30881832140881e-19
MYO1F	1.56125444679803	5.34465210837438	1.77539036280919	8.29382642192732e-36	1.71368046842156e-33
CSF2RB	1.15664064876847	5.39781170788177	2.22243394214696	7.94156718020669e-35	1.20332390707198e-32
USHBP1	0.189142926502463	0.380778268669951	1.00947432118053	1.26611176316711e-23	3.10538958890465e-22
GPR132	0.681780669162562	1.95557935517241	1.52021648039089	2.261848720268e-23	5.40189684733708e-22
MLXIPL	0.156505737773399	0.325201641625616	1.05511899034547	0.000160765047632272	0.00052436090757266
BGN	84.5596905418719	211.826994876847	1.32484445358525	8.27500645325926e-30	4.6248468443892e-28
ADAM28	0.229694686773399	1.1885640129064	2.37143021486451	3.0315481979181e-29	1.48709434442479e-27
SIGLEC11	0.195026101389163	0.535444341477832	1.45706939657903	6.68773945943891e-12	5.84396496918128e-11
PRDM8	0.382708360655172	0.883985739014778	1.20777767688958	5.71223419550585e-27	2.05534928031961e-25
MRC2	6.49132607881773	19.5182521674877	1.58823873332095	3.22944777641774e-30	1.93157804065828e-28
IL18BP	4.49669302561576	9.93428472118227	1.14355169633099	1.50700588737241e-22	3.33620767631454e-21
FAAH2	0.183234278906404	0.478244987014778	1.38406042261405	3.83497275216122e-16	4.64866874855312e-15
CD1D	0.62791388182266	1.82515928275862	1.53938376170085	3.32231462130347e-20	5.68461787838337e-19
IL6	0.771929346807882	1.66262953793103	1.10692603592442	4.49865716040025e-10	3.30717992972389e-09
CCL3L1	0.776540556896552	1.86642184137931	1.26514191506614	2.58833307030843e-14	2.72354151850278e-13
CES4A	0.135763712231527	0.280534894876847	1.0470823158015	1.35889388289289e-15	1.58386631461627e-14
MS4A6A	2.94339081773399	10.0296028389163	1.76871345960327	7.53740446283161e-33	7.34197033283105e-31
ABI3BP	0.482900251157635	2.93107866320197	2.60163456808868	7.45694440880083e-36	1.58891173285651e-33
CLDN5	0.98478204408867	3.20689087192118	1.70329889883123	8.14717315425872e-21	1.47940080299103e-19
GPR141	0.124717334665025	0.403335475389163	1.69331830199655	2.13417345299229e-27	8.1982319375932e-26
