# Supplementary material for: HLA-DRB1: A new potential prognostic factor and therapeutic target of cutaneous melanoma and an indicator of tumor microenvironment remodeling
Source: PLoS One. 2022 Sep 21;17(9):e0274897. doi: 10.1371/journal.pone.0274897 (PMC9491554; doi:10.1371/journal.pone.0274897)
Supplement: S5 File — (ZIP) [file pone.0274897.s007.zip › Step 5.Differentiation analysis/output files/Stromal.diffExp.txt]

ID	TCGA-BF-A3DM-01A-11R-A20F-07	TCGA-EB-A6R0-01A-12R-A32P-07	TCGA-EB-A3Y7-01A-11R-A239-07	TCGA-WE-A8K6-06A-11R-A37K-07	TCGA-EE-A29L-06A-12R-A18S-07	TCGA-FR-A7U8-06A-21R-A352-07	TCGA-EE-A29H-06A-12R-A18S-07	TCGA-EE-A2M5-06A-12R-A18S-07	TCGA-D3-A2JL-06A-11R-A18S-07	TCGA-FS-A1ZU-06A-12R-A18T-07	TCGA-YD-A89C-06A-11R-A37K-07	TCGA-FS-A1ZY-06A-11R-A18S-07	TCGA-EB-A4P0-01A-41R-A266-07	TCGA-WE-A8JZ-06A-11R-A37K-07	TCGA-EE-A17X-06A-11R-A18S-07	TCGA-EE-A3J4-06A-11R-A20F-07	TCGA-DA-A1I8-06A-11R-A18T-07	TCGA-EE-A180-06A-11R-A21D-07	TCGA-EB-A5SH-06A-11R-A311-07	TCGA-BF-AAP8-01A-11R-A40A-07	TCGA-D3-A51T-06A-11R-A266-07	TCGA-D3-A5GU-06A-11R-A27Q-07	TCGA-BF-A1Q0-01A-21R-A18S-07	TCGA-EE-A2MS-06A-11R-A18S-07	TCGA-BF-AAP4-01A-11R-A40A-07	TCGA-QB-AA9O-06A-11R-A39D-07	TCGA-XV-A9W2-01A-11R-A39D-07	TCGA-D3-A2JE-06A-11R-A37K-07	TCGA-D3-A1QA-06A-11R-A18T-07	TCGA-D3-A8GV-06A-11R-A37K-07	TCGA-EB-A82B-01A-11R-A352-07	TCGA-EE-A2MN-06A-11R-A18S-07	TCGA-FS-A4FB-06A-11R-A266-07	TCGA-EE-A3AA-06A-11R-A18S-07	TCGA-D3-A2J6-06A-11R-A18T-07	TCGA-D3-A8GL-06A-11R-A37K-07	TCGA-BF-AAOX-01A-11R-A39D-07	TCGA-YG-AA3P-06A-11R-A38C-07	TCGA-D3-A8GR-06A-11R-A37K-07	TCGA-GN-A4U7-06A-21R-A32P-07	TCGA-Z2-AA3S-06A-11R-A39D-07	TCGA-D3-A1Q1-06A-21R-A18T-07	TCGA-FR-A8YD-06A-11R-A37K-07	TCGA-EB-A6QZ-01A-12R-A32P-07	TCGA-EE-A2GB-06A-11R-A18T-07	TCGA-D3-A8GP-06A-11R-A37K-07	TCGA-EE-A3JI-06A-11R-A21D-07	TCGA-D3-A8GM-06A-11R-A37K-07	TCGA-EE-A184-06A-11R-A18S-07
FAT4	0.05814325	0.1735611	0.01815058	0.0691421	0.04676384	0.03869144	0.1160888	0.2210359	0.04012189	0.4164	0.9298088	0.5112246	0.04810927	0.1415169	0.03436572	0.4725701	0.09079079	0.1303589	0.1396738	0.0847523	0.04405591	0.1757539	0.2938329	0.1965236	0.2523378	0.004454647	0.0867954	0.05781323	0.1055622	0.0344232	0.101559	0.2874798	0.4843376	0.1851662	0.04014796	0.1518045	0.05956108	0.3215615	0.0315903	0.03436505	0.4111541	0.09436347	0.1001222	0.4236248	0.14406	0.274788	0.4258662	0.0901607	0.6677668
CD3G	0.03737553	1.972292	0.02074226	0.0893619	0.05894243	0.03108944	0.7980617	1.219732	2.266087	0.07641278	0.113706	0.01587557	0.239603	0.3465509	0.1588995	0.3559882	0.0619773	0.1935183	0.3487294	0.2286828	0.4805807	1.124547	0.7290148	1.329299	1.299598	0.7349721	0.08265726	0.1376422	0.6174847	0.07138018	0.8082772	1.982407	0.05541667	3.323909	1.264057	0.005466816	0.11022	0.1715153	0.04230587	0.01472698	0.8035816	0.05669023	0.1517439	0.1055479	0.3854433	0.1015165	0.3495453	0.8940642	1.152562
STAP1	0.07700439	0.774818	0.07211538	0.06540797	0.04553941	0.2762295	1.201147	0.2406065	0.7970558	0.01041832	0.03437615	0	0.0258306	0.1181242	0	0.1925276	0.04788417	0.06770437	0.4946275	0.09353763	0.6630368	0.3515749	0.2592197	0.2321363	0.2697529	0.7079632	0.1231618	0.1382465	0.2908364	0.0661787	0.3122408	0.4836707	0.1284461	2.80388	0.05696955	0.02534224	0.04033746	0.05483344	0.05883455	0.03413456	0.1281579	0.008759867	0.06064065	0.01223208	0.1135665	0.06274598	0.4362533	0.7393577	0.3656718
FLT4	0.3239325	0.249888	0.5213402	0.8560227	0.234992	0.536657	0.8466312	1.034646	0.5731548	1.312847	0.392052	1.152342	0.5408902	0.5653733	0.4551401	0.311962	1.113105	0.7341779	1.179649	0.9122966	0.4041214	0.7479806	0.6767094	0.6431238	0.5968014	0.4219077	0.1944481	0.7933052	0.7197634	0.472236	0.460285	0.51127	0.7007934	1.151848	0.5964684	1.040007	0.1935685	0.3818813	0.9863251	0.3233503	0.6725008	0.682952	0.970497	0.8964849	0.3991763	0.5103073	0.3626659	0.6853233	0.546938
CD28	0.7206945	0.341253	0.008144044	0.336089	0.06479927	0.362131	0.4354252	0.5230584	1.232473	2.410748	0.5124404	0.2181632	0.231907	0.2881407	0.2404251	0.2081047	1.078815	0.3297297	0.5354256	0.464784	0.453756	0.6735923	0.2537069	0.9544762	0.3960242	0.3897602	0.1576326	0.2053615	0.7986368	0.2765236	0.5248552	0.9611246	0.1819783	1.795286	0.3115707	0.352016	0.1002175	0.2972343	0.259125	0.1079356	0.5789186	0.949688	0.07806941	0.3646837	0.4642705	0.06908801	1.018759	0.7020738	0.3716603
DNASE1L3	0.1973574	0.1476628	0.4296837	0	0.004788292	0.006314014	1.622904	0.07378827	0.1719125	0.08763567	0.05421779	0.02901781	0.3191285	0.03105074	0.07083922	0.05783866	0.004195696	0.1245799	1.465108	6.523962	0.3416072	0.2485694	0.3028439	0.06102059	0.5495423	0.06978711	0.5683606	0.09504363	0.04023727	0.04059086	0.1199591	0.2836205	0.1227783	5.057872	0.04706529	0.04663118	0.1343087	0.03603452	0	0.05383675	0.1706872	0.05065864	0.1912839	0.1543387	0.1353322	0.008246871	0.2621163	0.2189876	0.1441837
PNOC	0.02247923	0.0678558	0.03742583	0.0509173	0.02836038	0.03739702	0.7667344	0.07023819	0.8352532	0	0.6957694	0.007161184	0	0.05517276	0.02797139	0.09991633	0.03106315	0.00658812	0.3380895	0.02427168	0.3509791	0.0188749	0.1420014	0.6571207	0.1137452	0.3100045	0.02130582	0.1241758	0.1072439	0.02575864	1.514489	0.4778869	0.02726995	0.9712017	0.00633548	0.02959178	0.1046699	0.01067137	0.03053345	0.008857432	0.05985926	0.006819182	0.07552984	0.00952215	0.1709196	0.0366338	0.02425747	0.4134292	0.6642064
SCARA5	3.311775	0.03975638	0.1076446	0.6997006	0.00679754	0.0224087	0.1792919	0.007482219	0.1449046	0.01555113	0.02565616	0.7655249	0.192783	1.247468	0.02346506	0.3421197	0.09530048	1.361158	0.03601544	0.1105333	0.04453634	0.3845414	0.7989388	0.4882548	0.4194298	2.749219	0.01021334	0.05158917	0.01999252	0.2346098	0.1120368	0.1041291	0.04793199	0.6767472	0.09718497	0.4397465	0.1655791	0.02046208	0.04391034	0.1528551	0.01275318	0.04249573	0.06788745	0.03651696	2.667076	0.01756109	0.01453534	0.5207214	0.2994474
ADAP2	1.988099	2.808289	0.5569711	3.13685	0.2130394	1.240295	1.918985	2.906887	2.859237	2.933493	0.8748807	0.657706	1.561787	0.8497537	1.21313	2.771603	5.043714	1.318464	1.107451	1.29348	1.264119	4.446186	2.546511	5.006055	2.118115	2.577694	8.135194	0.8494858	2.026671	1.007637	2.920348	5.5007	0.6493303	3.195789	3.203881	0.6654704	0.7002224	1.42779	1.782975	0.376618	1.91174	1.654657	1.022337	1.074286	1.490255	0.6438365	3.424339	2.265739	1.959012
OTULINL	0.3362799	1.022963	0.004882628	0.5889901	0.02219962	0.7854981	0.5611399	1.238074	1.477818	0.5713581	0.2141267	0.05979254	0.6400903	0.5614377	0.1021773	0.6927294	17.40973	0.2578487	0.2107365	1.842914	0.5925667	1.487318	1.392353	2.78619	0.7351192	0.9167224	0.3502282	0.1339213	0.3513344	0.1164977	0.6537295	1.923274	0.3035885	1.436854	0.3636758	0.1183913	0.07647021	0.6849637	0.262907	0.08319985	0.5032677	0.3060363	0.1724403	0.1788874	0.7381545	0.1210756	0.5791336	0.7487666	0.614826
PLEKHS1	0.4187523	0.05934486	0	0.01669909	0.030694	0.007358947	0	0.03992848	0.006261344	0.006383679	0	0.005636681	0.01978417	0.01085684	0.005504181	0.05617552	0.2982936	0.002592807	0.00369605	0.02865694	0.1259426	0.007428365	12.73019	0.03555957	0.05509578	0.01355608	1.186488	0	0.1195856	0.05406677	0.1802834	0.01139856	0.003577435	1.162434	0.1221755	0.01552811	0.004119369	0.02099901	0.09012513	0.006971825	0	0	0.8620357	0.303549	0	0.009611681	0.01909344	0.06380719	0.009335846
WNT10A	0.1587426	0.07046768	0.1165992	0.02115088	0.03092462	0.005825474	0.2388742	0.1021185	0.9120128	0.01010687	0.03890658	0.03569678	0.7079	0.08021503	0.008714415	0.03112868	0.3174268	0.03284019	0.3159928	0.2192916	0.1865325	0.1470107	0.5821076	0.3531494	0.1362963	0.1931622	0.7434308	0.05158219	0.05568592	0.01070005	0.3378573	0.4646999	0.02831962	0.4304681	0.0750045	0.006146163	0.09130705	0.01994783	0.0475631	0.03311413	0.05801912	0.01699599	0.3588498	0.3559922	0.09548198	0	0.03022941	0.3081166	0.04434253
TFEC	0.07187425	0.8196251	0.02531352	0.2462888	0.01569434	0.0988767	0.395556	0.32055	0.5106436	0.1635666	0.05704172	0.0088065	0.1360036	0.2419946	0.04987702	0.4195221	0.3651925	0.1150452	0.02540799	0.1910286	0.3351389	0.9470289	0.4485154	0.7293078	0.2668455	0.508306	0.08384299	0.0692266	0.4103047	0.0337886	0.2023402	0.7283715	0.08719192	1.428283	0.107517	0.1237281	0.01029747	0.1889736	0.1614592	0.01089247	0.3975059	0.1056626	0.04179743	0.05620757	0.2957144	0.07208093	0.6160047	0.8034975	0.2625464
PTPRD	0.04759614	0.07836746	0.007203921	0.01796819	0.004094218	0.0917793	0.007199272	0.2148149	0.05971604	0.07181047	0.006867968	0.01791949	0.1199854	0.1327493	0.00403806	0.1016571	0.02272096	0.08750001	0.01988472	0.1471662	0.01788308	0.1598581	0.08199954	0.2656207	0.07747205	0.01989043	0.3342362	0.02549547	0.3325795	0.009916319	0.03239076	0.03066206	0.05599002	0.02119961	0.6121823	0.07784509	0.03425062	1.388559	0.01175448	0.006819701	0.01792315	0.1312592	0.05815353	1.167541	0.1769766	0.04936027	0.007003808	0.00936224	0.08371128
KCNJ4	0.05400096	0	0.01926569	0.0174738	0.007299537	0.03850173	0.03850652	0	0	0.0918477	0.05510172	0.0294909	0	0	0.01439883	0	0.006396151	0	0.3384078	0.2748753	0.01062785	0.00971623	0.1231125	2.663845	0	0.01773122	0.03290279	0.008522927	0.006133991	0	0.01924971	0.1789104	0.009358502	0.03092446	0.528333	0.1726402	0	0	0.03143541	0.1367862	0	0.2667836	0.1069214	0.1862653	0.02427152	0.01257199	0.7180034	0.008345919	0.03256319
LOXL1	1.195757	0.7183764	3.046397	1.036765	0.3605715	2.765333	2.661828	2.87403	4.608106	0.4883032	4.744955	1.649305	8.08094	2.305954	2.444416	2.060893	0.2469473	1.478811	2.256269	8.243202	1.749929	1.384676	1.546544	0.1392429	3.14035	1.892663	2.316494	0.9678221	0.8776481	1.089134	3.027477	1.993527	2.306072	3.300933	2.059085	0.6861463	13.29541	0.2432791	1.070896	2.024438	2.624295	15.62167	0.8609405	1.419369	3.968864	0.2070039	0.2942277	4.084682	1.039983
SELE	0.1111819	0.1887827	0.6854762	0.02754458	0.08547703	0.01300535	0.9278308	0.06513692	0.05901641	0.08649363	0.02481681	0.01992324	0.5547663	0.09806753	0.009727454	0.1720821	0.09794411	0.1832891	0.1393487	0.1913254	0.3733541	0.2100486	0.4609084	0.04570464	2.113739	0.03992909	1.50164	0.1497042	3.409094	0.01592523	2.089402	0.06043348	0.1854555	0.9703042	0.09106786	0.2607045	0.4076855	0.02474082	0.01415793	0.06982013	0.02158792	0.03161959	0.0131333	0.1192128	0.4645866	0.03963534	0.01687177	0.1841836	0.3263155
FAM216B	0.01444705	0.04845541	0.03006624	0.01090792	0.02734017	0.01802586	0.2884497	0.005015665	0	0	0	0.004602381	0	0.02363911	0	0	0.00399276	0	0.01810707	0	0.02653751	0.0363918	0	0.02111606	0	0	0.08215752	0	0.05360752	0.09380984	0.01201652	0.06049539	0	1.113221	0	0.01267878	0	0	0.009811687	0	0	0.004382582	0.7341955	0.06119738	0.03030272	0	0	0.3646925	0.005081846
TNFRSF25	0.5529654	0.4868445	0.2284666	0.5756029	0.07309784	0.4768741	0.3703845	1.444056	1.342419	0.09681751	0.2226524	0.08937406	0.4146213	0.6237094	0.0493283	0.1587783	0.4921836	0.08937176	0.4127746	1.145824	0.7113853	0.7425426	0.3528232	0.3699407	0.6124607	0.4485755	2.034744	0.2515547	0.1131532	0.08386351	0.4210445	0.2907446	0.3206087	1.613589	0.1615758	0.1498672	0.3123802	0.2489932	0.8449771	0.1538001	0.2851115	0.1554105	0.1536911	0.3048498	0.2494522	0.1192702	0.6186459	0.6202245	0.5234587
UNC5C	0.1759264	0.0300029	0	0.01688507	0.0423216	0.05208633	0.04279053	0.1739152	0.06489354	0.3469442	2.509625	0.07979241	0.1260284	0.02561476	0.04591522	0.01846038	0.08776524	0.0786505	0.03363492	0.09658698	0.04724098	0.2084329	0.1457316	0.137285	0.2019465	0.07881557	0.08690423	0.08400487	0.0403058	0.008542017	0.0502231	0.023051	0.03979005	0.1294911	0.1109305	0.05299102	0.01874361	0.06794522	0.07897834	0.09164313	0.02514382	0.05562946	0.06574843	0.06820658	0.08443355	0.05831236	0.03619891	0.1080674	0.01573303
CLIC3	0.7579404	0.435794	0.152104	0.1072998	0.102454	0.4052985	0.4897967	1.2828	2.485775	0.04394813	0.0483369	0.06467577	0.4176898	0.4982893	0.07578653	0.2836076	0.1795487	0.1666005	0.5767596	0.7672284	0.4475076	0.528449	1.052981	0.1780423	1.706869	1.71098	30.44119	0.04485942	0.08609476	0.09305501	1.131391	1.164013	0.1149339	0.3978755	0.377642	0.01781708	4.367378	0.05782668	0.3860653	0.5439682	0.4084647	0.0246348	2.779732	0.4471932	0.4258343	0.1323423	0.1095399	0.2928517	1.613946
ZNF683	0.00669621	0.4312144	0.02508427	0.1592584	0.02534434	0.05848492	0.1754766	0.1046143	2.722679	0.01449543	0.007971491	0.02559845	0.06289354	0.1725685	0.02499671	0.2933831	0.04441547	0.1236373	0.2182083	0.1301427	0.1199263	0.4554253	0.6278208	0.1174475	0.5004244	0.3693818	0.2094401	0.06658201	0.1916776	0.06138475	0.9357027	0.5176545	0.04061645	0.4115896	0.2434539	0.008814925	0.02806158	0.1430475	0.2046473	0.02374641	0.06538082	0.01218796	0.371236	0.03403799	0.2528156	0.1964274	0.03793607	0.3911952	0.6147688
CCN4	0.8288389	0.2501933	0.3260107	0.1689649	0.494086	0.4033216	0.858458	0.9452676	0.2683728	0.3857543	0.5673466	0.843615	1.100992	0.2186864	0.2359194	0.2763035	0.3813979	1.63966	0.2181516	0.3288863	2.877483	0.313174	0.8639034	0.1044871	0.8323347	0.6572407	0.9367966	0.8561839	1.528966	0.1614584	1.282279	1.209394	4.137546	2.231632	0.4730349	0.31096	0.515219	0.05311811	0.2279762	0.3674083	0.1949596	0.2338319	0.3759594	0.816294	0.3129284	0.2701472	0.576891	1.116375	1.123924
TOX2	0.3361028	1.407453	0.6542146	21.28842	0.06079928	0.3145214	1.35076	53.78571	4.307993	0.2995873	0.1294483	0.1511603	0.5703489	0.3760695	0.2306359	0.2448019	0.3401391	0.1086437	0.5265638	0.6724378	0.8647868	0.9524648	3.357292	1.267868	1.379401	1.817684	0.1264864	0.2075067	0.5384228	0.2605329	1.073009	1.6669	0.101933	1.446388	1.395818	0.2277303	0.179514	0.2182151	0.7250724	0.5024689	0.9213213	0.247399	0.6601421	0.1633095	0.2760293	0.1933191	0.1920126	0.6256332	1.121412
SPTA1	0.2796738	1.354275	0	0.005399012	0.07668337	0.05948085	0.01586353	0.009930267	0.0118088	0.0481581	0.516431	0.1473111	0.07462531	0.1872076	0.01779566	0.07567585	0.005270045	0.09919704	0.03983254	0.002573645	0.2714582	1.256878	0.07449305	0.2543237	0.5937704	0.003652366	0.07229315	0.001755595	0.01010808	0.02731315	4.33193	0.3193915	0.001927711	0.05095981	0.03090197	0.01464289	0.006659201	0.5340859	0.02913851	0.07325737	0.4485335	0.07664556	0.0180198	0.5613823	0.07874323	0.3884461	0.04115422	0.09627153	0.2179947
PENK	0.009221582	0	0	0.00522191	0	0.005752971	0	0	0	0	0	0.004406563	0.04949307	0.06790002	0.008605958	0.01317483	0	0.04053934	0	0.2389654	0.01270421	0.01161448	0.1103737	0.01010882	0.05383998	0	0.06555163	0	0	0.1426529	0	0.008910998	0.3411993	0.01848307	0	0.02427868	0.01288152	0.006566522	0	0	0.01227794	0.1258835	0.005809567	0.01171872	0.05802685	0.07514081	0.003731648	0.04489404	0
TESPA1	0.05072329	0.7049591	0.01187572	0.03949427	0.04499566	0.04746631	0.5538425	0.6042394	1.756817	0.01715654	0.04906155	0.01211914	0.153133	0.1828515	0.05029561	0.1932483	0.04468395	0.06410863	0.6794421	0.1694381	0.3712346	0.6388542	0.4047401	0.5456096	0.488642	0.5027728	0.06309915	0.0805565	0.17141	0.05812312	0.2768703	0.8026194	0.04230415	1.885059	0.3457772	0.00834655	0.1107106	0.0632085	0.02583647	0.02248466	0.4502317	0.02308072	0.08787765	0.04028675	0.1446269	0.05683038	0.2155222	0.4973088	0.2910517
TUBA4A	6.900909	2.070926	3.915944	0.5926912	0.2291149	0.2290258	2.246682	2.652088	3.225656	0.2029005	0.2603564	0.3844427	1.4987	2.1759	0.5029706	0.5170503	5.27804	0.4017509	1.771933	1.005719	1.506503	1.141175	3.073446	1.352857	2.740777	4.272794	82.125	0.5091399	0.4223266	0.6086256	4.063747	1.70203	2.818965	2.666663	2.271839	0.2827627	6.873883	0.3170331	1.002596	1.066423	0.5823817	0.2061436	1.156394	2.56091	2.469787	0.4964378	0.3445256	1.26754	2.382106
PTGER2	0.07085852	0.2268567	0.04826161	0.1094321	0.02438099	0.1285986	0.2009603	0.3891329	0.4171554	0	0.1226958	0.05540723	0.09507603	0.1897247	0.1202328	0.1043029	0.1281817	0.1472563	0.3067975	0.1982269	0.3194802	0.4056614	1.31714	0.1977208	0.7221045	0.2220884	0.1556884	0.06405119	0.1997578	0.2066802	0.2089602	0.4606298	0.03125808	0.7746747	0.2233071	0.04239933	0.04499157	0.07339211	0.1049966	0.01522919	0.3373494	0.08793518	0.2353779	0.1309767	0.435744	0.1364719	0.4796367	0.3832947	0.5370194
MEOX2	0.08283747	0.1731137	0.08752404	0.07938347	0.1567649	0.07155546	0.3657734	0.2123753	0.4261796	0.4620941	44.59616	0.2009657	0.2992475	2.009694	0.1546146	0.2427681	0.3011436	0.6330867	0.6069683	0.1032032	0.1053433	0.8587398	1.417317	1.45292	0.3273901	0.01464599	0.1630662	0.6617542	0.1266669	6.564243	0.1272021	0.1539375	11.98942	1.038773	0.1023661	0.3355313	0.1602204	0.1451989	0.02596565	0.1732443	0.6108518	0.4523245	0.08831704	14.7215	0.9021725	0.07269122	0.185657	0.1102997	0.1075888
PI16	0	0.0687352	0.3753175	0.1005755	0.03878271	0.1022805	0.09376882	0.01422969	0.05801677	0.06654411	0	0	1.072407	4.07422	0.01912538	2.713184	0.02265532	6.486642	0.5222683	0.01106381	0.03764411	0.8947931	0.1975931	0.09734939	0.4227662	0.6594463	0.09711873	0.1132065	0.02715843	2.645776	0.4772806	0.01320219	5.510861	0.7850022	0.02887914	1.861465	0.2958138	0	0	0	0.04244452	0.03108401	0.1549301	0.034724	10.06927	0	0.01658599	0.2956145	0.04325235
ACKR3	5.171345	0.7240757	0.9866628	3.491684	0.4806445	1.276393	1.910426	2.659982	2.359276	8.567706	4.384101	1.496846	1.637663	3.212083	0.7308299	1.458168	3.708549	1.507326	1.016872	9.129688	1.049701	1.945978	1.020343	3.774108	2.990444	1.054018	1.31395	2.548782	1.783883	3.411564	2.631853	0.6953775	2.447758	3.299477	1.455488	3.408436	0.7489881	1.336322	1.193063	1.15087	1.014479	3.614764	1.591186	0.8875842	4.605865	2.161513	0.3996896	1.938671	0.9455115
TNFSF18	0.1031343	0.1117563	0.01981258	0	0.02252024	0.009898664	0.01979979	0.2644115	0.03368902	0.07728131	0.009444311	0.00758201	0.04257932	0	0.01480756	0.07556279	0.03288857	0.01395054	0	0.167037	0.02185908	0.07993631	0.03956476	0.1217539	0.1019018	0	0.01127893	0.03505945	0.2081677	0.01818157	0.03959229	0.2223201	0.1443623	0.180213	0.006707784	0.02088716	0	0.04519389	0.04849163	0.009377938	0.1408375	0.1082987	0.02998813	0.2217978	0.02496051	0.02585772	0.17336	0.1373253	0
CYP21A2	0.02738103	0.01653047	0.006838029	0	0	0.03416383	0	0	0.005813644	0.01185446	0	0	0.007347824	0.03360184	0	0.005215885	0	0.009629661	0.006863548	0.1153009	0.0150887	0	0.01092417	0.01200618	0.01278908	0.03776037	0.007785524	0.04840109	0.01306293	0	0.02732943	0.0158753	0.006643282	0.01463482	0	0	0.0152993	0	0.1227321	0	0.004860807	0.004983699	0.02759994	0.006959124	0.008614763	0.07139539	0.02216027	0.02962242	0.005778875
SLAMF8	1.281441	7.072898	3.279894	2.667714	1.172275	1.559073	4.478745	6.108404	15.94662	0.76543	0.7659097	0.5132484	3.160563	2.636187	18.82168	3.150071	3.584161	1.453929	2.172542	2.213219	9.720637	4.192281	5.515613	4.208369	10.43708	12.09907	1.269986	0.6344403	6.494005	1.846145	7.509637	11.74056	0.4966784	6.955716	4.239481	0.7909512	0.6610487	0.8481247	1.029179	0.9113753	1.873703	0.904889	2.854037	1.608176	3.412758	0.7018869	2.121553	5.568366	7.305605
CD93	3.092014	2.437333	2.888288	3.719688	1.323542	2.643091	5.624676	6.492774	2.533758	8.855066	2.736631	3.393096	2.150865	4.193769	2.69721	2.859076	10.32544	4.234476	3.104443	2.065448	2.584638	5.198458	3.915454	3.720126	5.645958	1.2991	2.866462	4.313379	4.705634	3.491392	5.943636	2.811172	4.90335	7.016114	3.786966	6.527555	2.345371	2.22206	2.893459	1.316591	3.008036	4.590468	3.524878	5.951304	4.669862	2.465303	2.24683	4.025967	3.653856
LCP2	5.691272	8.665068	0.7194448	2.630043	0.2392956	0.6996841	2.527409	3.220334	11.64969	1.209152	1.039312	0.4035254	7.353127	0.9850338	0.9071124	1.642137	9.721884	9.452928	1.510409	1.727414	4.083918	4.791654	2.362324	3.628077	3.808164	6.762953	0.7941213	0.6001051	1.968898	0.682898	4.754824	6.821361	0.698955	5.080629	2.465516	0.4921342	2.393009	0.8957175	7.016532	5.570765	8.641382	0.6984616	0.7952347	5.108531	15.65061	9.013293	2.473917	3.544884	5.397819
PSTPIP2	0.8893119	2.42381	0.5310924	0.6918904	0.03292765	1.254343	0.4631998	3.914381	1.231448	2.326876	0.3682364	0.09238275	0.7730214	0.5361891	0.8660267	0.4014218	0.4231706	0.363757	0.1889991	3.663463	0.8576188	0.9155424	0.8793057	0.7883774	1.05199	1.510812	2.721069	1.691636	0.3689328	0.2126714	1.611252	1.617838	0.586326	0.6406568	7.898461	0.1170695	0.189041	1.547364	0.2836054	0.9506862	0.5045128	0.165385	0.1753869	0.3685211	2.436085	0.2457487	0.4036837	2.108276	1.260806
TLR2	3.686723	7.598532	0.2131267	2.555907	0.1256129	0.7288056	0.8093589	2.27545	2.142173	0.8539053	0.5282878	2.417824	2.671853	11.11531	0.3752095	1.257192	21.15804	0.4168554	0.16163	0.8108822	4.237768	3.248459	1.116028	4.049749	1.731731	2.039977	1.747138	0.1801889	0.5247629	1.799352	2.072713	4.929665	3.400334	2.914201	0.711945	0.1547838	0.5086361	0.6590131	1.437384	0.5380257	0.9090057	0.4107648	0.7742078	6.931191	3.242928	3.554205	1.829556	2.211738	1.989272
PDPN	0.391059	0.3156516	1.180524	0.3114833	0.06912605	0.8686257	1.136862	9.448431	1.683433	0.3628003	0.0818524	0.3121326	1.960464	1.492453	0.5534441	1.203362	0.7411046	0.6536545	0.4147253	1.489444	1.367587	0.3301605	3.201845	0.075373	2.825132	1.521097	4.288902	0.1804138	0.5911351	0.4185635	3.04537	0.6519608	0.3909895	2.2452	1.569654	0.2885099	1.080526	0.04896107	0.4027583	0.4368647	0.07247415	0.0234652	0.5414636	2.490236	1.46022	0.2311082	0.04521364	1.645792	1.002205
ZC3H12D	0.04495401	0.3856685	0.04136129	0.09110615	0.02462632	0.04132946	0.3720114	0.1256769	0.2135022	0.06146081	0.09013124	0.01582842	0.06031807	0.1916338	0.06403341	0.08563409	0.08435262	0.07904961	0.1334432	0.1034638	0.1923132	0.2860754	0.1486737	0.2412086	0.3232438	0.2284017	0.05718365	0.03136761	0.08465782	0.06235686	0.2656735	0.3680965	0.05740474	0.5848764	0.08201967	0.02491692	0.09915119	0.07076103	0.09641189	0.03356168	0.1680094	0.01937891	0.05067948	0.03908706	0.07444036	0.04241388	0.1685089	0.3737132	0.1897545
FLT3LG	0.5149635	0.5463168	0.2586077	0.4881275	0.1324099	0.1676164	0.2724106	0.6354562	1.224121	0.1817532	0.0266538	0.160485	0.3529925	0.3022418	0.522375	0.2559046	0.5197828	0.142721	0.4770528	0.3988879	0.4241245	0.2326467	2.222033	0.6074614	0.7516504	0.6304054	0.3183147	0.07420876	0.2492392	1.334115	1.145311	0.4543482	0.1697585	0.9424029	0.3833477	0.1989491	0.1094658	0.04782994	0.1938756	0.3639141	0.09439974	0.1324445	0.2186345	0.2916401	0.2201366	0.2280495	0.5164386	0.3815047	0.2658059
SOWAHD	0.1129079	0.5473837	1.294507	0.2906201	0.3205071	0.2689477	0.5635796	0.406243	3.258154	0.2221948	0.09775349	0.961352	0.3718558	0.2645235	0.6130636	0.4301626	0.1191448	0.2526917	1.556632	0.3491087	0.4525055	0.6722479	0.3685641	0.5850999	1.546148	0.8729085	0.05837136	0.04536042	0.2856535	0.2469975	1.306239	1.319181	0.2863931	0.5623324	0.5988253	0.08107232	0.172058	0.2923626	1.673044	0.9949316	0.3006591	0.168142	0.6337182	0.1304387	0.2745012	0.184003	0.1495304	1.343655	1.191483
MAP4K1	8.410448	3.393957	0.6944275	0.6663516	0.6711216	0.2463823	3.032388	1.691501	7.106159	0.5234197	0.5037285	3.631892	3.125385	1.849616	3.09145	1.00181	2.058224	0.5314828	1.995091	1.886271	2.020878	2.289115	1.893199	3.282316	3.515173	4.668339	1.735991	0.5253685	0.7209728	1.006687	5.812264	3.863041	10.39841	8.475764	2.872391	3.193616	0.4897537	0.5968841	1.280876	1.757805	2.203464	2.094136	0.6854863	1.121542	1.141124	0.5516662	1.092614	2.27146	2.202876
APOBR	0.7309782	2.472836	1.117342	0.7993157	0.2941567	1.231799	1.58319	2.647165	2.461857	0.9548752	0.5101124	0.4014946	0.811702	1.288868	1.458451	2.844939	2.636734	0.9271076	2.064002	1.095445	1.788363	1.518558	2.40517	0.594073	3.487821	2.761572	1.266191	0.3713047	0.5377999	0.4236228	3.695176	2.772661	0.3210692	3.463521	1.587749	0.2709822	0.7863606	0.5863288	0.92441	0.6008805	0.5891703	0.4893698	2.244344	0.870197	0.6972222	0.4381629	0.5202018	2.972375	1.675755
ETV7	2.965958	12.51805	0.3351614	0.7523707	0.03174715	1.674517	1.457011	0.9574892	4.274277	0.1016817	0.1278125	0.1282618	3.034252	0.9305387	0.5322988	0.4090449	0.6064354	2.454355	0.193437	0.945522	1.451391	1.326896	3.005162	1.596237	6.895327	7.896742	3.062357	0.1705124	0.3894981	1.814664	6.262319	1.024521	0.5942491	1.443597	3.897793	0.08833491	0.3749424	0.09556586	0.1914064	0.1189821	1.113815	0.06106816	0.4650223	2.728774	2.844888	2.241801	0.5267927	3.600768	0.6585507
SLCO2A1	0.6181541	1.498836	7.02596	0.8435168	0.7589557	0.1203953	2.611399	0.653246	0.3713381	1.72978	0.02512762	4.553282	4.021687	1.391374	0.9849285	1.048296	0.3925164	2.348972	7.649311	2.461405	0.9056106	1.507744	2.739934	0.7966267	4.066814	0.7623788	1.954861	0.8328528	0.2109916	0.8223588	1.715531	0.8828897	1.123011	3.465124	1.422644	3.147789	1.613257	0.5797445	0.6389427	0.5952603	0.6932203	0.5049318	1.914881	0.9234954	1.857113	0.3292442	0.7540959	0.8710135	3.070674
CD40	14.87121	8.347537	20.99387	6.861129	0.2684248	1.219177	3.154521	7.045122	28.71073	1.890036	0.5853604	2.211103	4.93135	1.663298	1.182519	1.621176	28.30819	1.236017	2.504646	1.96033	2.683607	2.675731	11.39345	3.786986	4.740603	5.375605	1.998624	1.497415	2.135343	2.16711	4.231471	5.811491	3.257847	7.370616	5.564652	0.7883725	0.8717967	0.969621	0.8091788	1.222108	3.726671	4.715873	2.478228	1.43399	15.09373	0.5034018	0.9438766	5.749321	8.614926
ECRG4	1.23526	0.009206805	0	0.02072567	0.06060587	0	0.01141814	0.0190601	0	0.02971106	0.1851758	0.05246873	0	0.1459759	0.0341569	0.02614533	0.01517295	0.024135	0.2064268	0.02963905	0	0.09219536	0.08213836	0.06018259	0.0106845	0	0.078052	0	0	0.05242473	0.06849625	0.04420951	0.1221013	0.0366795	0	0.02409042	0.01278164	0.02606242	0	0.03244842	0.06497456	0.01665431	1.406543	0.7209269	0.2159134	0	0.05183797	0.009899094	0.0193116
HS3ST3B1	0.5906701	0.2926862	0.07783275	1.089158	0.04212841	0.05184856	0.2740908	2.633917	0.3655262	0.1188682	0.1095378	0.05389768	0.1154965	0.1347742	0.06371087	0.1441817	0.1747292	0.1122178	0.1339255	0.3028601	0.2780628	0.2056122	0.2605274	0.1626885	0.6377334	0.3206454	0.2363132	0.1738013	0.1180053	0.09863508	0.2370078	0.4531791	0.05401148	0.5116336	0.2911181	0.03516608	0.08292465	0.08877101	0.07257029	0.04210374	0.1001161	0.1269585	0.03739902	0.04903544	0.1354109	0.06288335	0.07446957	0.369284	0.2474472
CHIT1	0.01442587	0.02488339	0.6973719	0.02333984	0.04875015	0.2494207	1.383557	0.02361061	0.3894329	0.04907257	0	0.003939114	0.02212142	0.06828432	3.390706	0.2905052	0.03588216	0.04529865	6.865432	0.2102782	0.5564706	0.04672086	0.07810995	0.08132825	3.378629	0.359992	0.07910717	0.03415235	0.1835277	0.009445946	0.03085433	0.3544744	0.03500055	0.4461044	0.05750124	0.2170319	0.002878762	0.002934972	0.05038612	0.01948864	0.01097549	0.03000793	3.030283	0.5552067	0.3160911	0.01007548	0.01667897	1.576283	2.070353
JSRP1	0.13071	0.0986403	0.32643	0.05551292	0.2241707	0.09173777	0.6116613	0.136138	6.877502	0.1061066	0.3598331	0.04684516	0.05480723	0.2706861	0.07623996	0.1478396	0.2099741	0.1005584	0.1740631	0.2513924	0.9904069	0.1646278	0.3422291	0.9492698	0.2671015	1.051507	0.1393729	0.144409	0.09743609	0.2059459	3.608137	1.160452	0.2279395	0.2619857	0.08979487	0.1613131	0.3309395	0.197787	0.5159841	0.1351962	0.2247911	0.03717328	0.1852805	0.0726711	0.08353449	0.06656705	0.1256226	1.051736	0.3448358
SPTSSB	0.01276124	0.008560239	0.01062314	0.04335789	0.01207494	0	0.02123257	0.008860785	0.02257929	0	0	0	0.01141512	0.05220173	0	0	0.003526849	0	0.01599417	0.0137788	0.005860218	0.01607264	0.07212725	0.009326025	0.009934159	0	5.382323	0.009399116	0	0.1511036	0.01592149	0.01644192	0.02580148	0.05683935	0	0	0.1485503	0	0.008666772	0.005028278	0.003775724	0	0.01071939	0.1189239	0.006691681	0	0	0.02300978	0.01346655
CXCR6	0.07607989	3.534131	0.1002772	0.1483928	0.05199153	0.1318421	0.5116111	1.51435	3.571734	0.1097945	0.1207589	0.04847337	0.5444369	0.3993938	0.1853911	0.5837321	0.1506888	0.3902006	0.1589233	0.232748	0.5764673	1.549119	0.5944225	1.853328	3.020496	2.729851	0.1622442	0.1260801	0.5746894	0.4068348	1.392169	2.483258	0.06665667	0.5873651	1.393738	0.2336879	0.1239877	0.1805837	0.09472743	0.05995511	0.8628868	0.1269356	0.1384647	0.128909	0.3823216	0.4270606	0.6396821	1.033419	1.694902
HCK	1.91658	4.027998	8.923015	2.666577	0.2047506	1.671376	4.031089	7.37295	5.414867	2.866284	1.312527	0.4973132	2.357314	1.460526	2.245405	3.341791	5.040589	1.512975	2.505444	4.514305	3.165636	5.476723	4.758541	5.342814	6.070223	6.749849	1.655391	0.7684279	2.535796	1.847863	7.732866	9.195425	0.7937626	7.793058	2.587556	0.6239667	1.043551	1.306063	1.01822	0.6090201	3.141734	1.350357	2.012399	1.479678	3.185225	0.6381136	3.494244	5.579417	4.349482
SLC40A1	4.731257	0.4109063	0.2113219	1.608336	0.2889386	1.055796	7.304267	6.617569	3.273017	11.19755	2.64097	1.838916	2.320131	4.424609	0.961363	1.310555	3.193725	2.503674	3.81799	13.20429	2.427802	6.992286	4.601632	7.872458	3.488358	1.099295	1.24486	1.032416	19.64946	0.5564819	0.4590145	3.313389	11.02837	15.02825	1.508678	4.460513	0.4059985	6.261285	5.104679	2.113584	8.859598	10.58022	1.16353	1.888825	8.423865	0.4136996	4.287689	4.493661	3.762036
IKZF1	0.1221148	1.571122	0.07725771	0.228656	0.07857224	0.1625226	1.836734	1.017487	2.350794	0.296066	0.1686308	0.1135938	0.318962	0.5195097	0.2978221	0.5831001	0.4900371	0.3650467	1.157068	0.5274079	1.150712	1.388322	0.9679036	1.50106	1.300447	1.298589	0.2476845	0.1744874	0.6123615	0.1436611	1.202596	3.263148	0.1145613	3.829104	1.11647	0.0985949	0.1910505	0.2411573	0.1592333	0.08083583	0.9422871	0.1896658	0.3672218	0.1448371	0.5839901	0.1459386	0.7273968	1.218944	1.453587
SGPP2	0.05730317	0.7879988	0.1252183	0.04867365	0.2891807	0.1787457	0.3813715	0.3033876	0.2027804	0.3049451	0.3695058	0.01369126	0.4933637	0.3105893	0.06684709	0.2183167	0.1544107	0.0671767	0.1376557	0.4331069	0.1249952	0.3307916	0.4715323	0.8532572	0.2843787	0.3731742	4.888077	0.1688234	0.1139091	0.1039663	0.5123736	0.7475382	0.1274451	0.4275134	0.2422523	0.1634408	0.4669359	0.2720304	0.1362107	0.05080279	0.2924658	0.1042991	1.046924	0.6857261	0.236631	0.1712066	0.3826114	0.4391239	0.2519596
LHB	0.9747018	0.09194483	12.58928	0.4484552	3.487378	0.6840866	0.494124	1.205524	1.455134	2.868225	0.03626038	1.892168	4.005224	0.6354538	5.59992	2.030804	1.439501	0.7230808	1.412513	7.153184	0.2517765	1.304353	0.4557135	0.5676304	10.74133	7.350998	3.680856	4.374722	0.1453158	0.1745152	1.406094	3.767495	1.847544	0.3256036	5.30528	0.6816482	3.020939	0.04337923	2.234138	12.3499	2.487358	0.6375609	2.3411	2.593411	2.228119	0.3971113	0.02465171	0.6920092	0.8678588
IGFBP6	6.314819	1.265781	11.15124	36.87334	0.1060687	4.41355	4.864835	87.00652	2.723885	1.469439	4.166485	3.475845	8.974416	4.952348	5.753762	1.743888	20.40587	2.255908	2.232327	2.29968	7.189672	2.917832	10.53483	3.276869	3.083317	9.962479	3.364454	1.08709	0.2376862	7.52151	5.827403	1.16747	8.008141	2.330014	2.021964	1.88556	1.00912	0.5498885	4.415582	4.461112	3.405119	4.96477	2.228485	17.55332	5.740955	2.151589	0.6753874	3.503459	2.050412
LVRN	0.2856696	0.1280198	0.002997563	0.01903133	0.02725777	0.002995256	0.02396503	0.02250247	0.03313058	0.0129915	0.04000881	0.00458851	0.0644208	0.05891967	0.002240324	0.02743763	0.05573017	0.01899594	0.003008749	0	0.009921572	0.1058229	0.1101422	0.05263105	0.04204727	0.01103525	0.01365165	0.00795653	0.01908784	0.01650478	0.02396061	0.06495253	0.01164877	0.04811559	0.002029721	0.006320285	0	0.01709413	0.004891058	0	0.0149157	0.04369373	0	0.01525323	0.04342887	0.02347301	0.08937173	0.0519419	0.01519959
APCDD1L	0.2869229	0.01626489	0.1665221	26.59571	0.07647664	0.1008448	0.3025722	33.3057	0.00429018	0.008748005	0.0192432	0.007724341	0.39583	0.08430805	0.1697122	0.09237753	1.159306	0.02131863	0.005064957	0.02618041	0.2171269	0.04071845	0.03224598	0.008859961	0.03303196	0.02786528	0.06319862	0.08482929	0.07711837	0.07872221	0.0504194	0.1015316	0.274535	0.1349971	0.1435078	0.0372387	0.03951543	0.005755285	0	0.1146478	0.02510924	0.007355444	0.03564292	0.4827358	0.06357267	0.03292891	0.04905953	0.2317146	0.01279357
AC119396.1	0.03067449	0.1028822	0	0.06948022	0.06772453	0.06378856	0.3572604	0.03194831	0.01085487	0.04426783	0.04868852	0.06840355	0.08231638	0.1254785	0.03816891	0.1752979	0.0254327	0.0359598	0.2819341	0.06624081	0.3239858	0.2833173	0.1019847	0.1457117	0.04775793	0	0.02907329	0.04518574	0.08943107	0.01171649	0.0255139	0.2964137	0.1240392	1.31161	0.008645205	0.2019003	0.04284884	0.0436855	0.1249951	0.03625976	0.1724401	0.037221	0.07729931	0.02598728	0.09650968	0.1499681	0.1572298	0.2322983	0.1186895
THSD7A	0.1749139	0.173065	0.005460287	0.1139059	0.07585735	0.02728042	0.2255462	0.1123428	0.05416013	0.1388347	0.104113	0.04318464	0.05085052	0.2504288	0.07345656	0.04720306	0.333555	0.08330243	0.1735544	0.07790523	0.05823488	0.1780775	0.1250317	0.2812229	0.09871894	0.01340103	0.05180732	0.1578173	0.1854397	0.1068968	0.3618987	0.07746877	0.102559	0.3388986	0.08503769	0.2110694	0.03868641	0.02698649	0.05345659	0.0241223	0.1656081	0.0994893	0.02203904	0.07224079	0.2270084	0.03325612	0.08139869	0.2601943	0.0769089
CD8B	0.3503978	5.408944	0.1600737	0.1742224	0.03234666	0.05331684	1.098464	3.195528	11.84014	0.03700068	0.1627826	0.06534196	1.135251	0.7865966	0.3589086	0.7163223	0.04960105	0.4057631	0.974738	1.259588	1.177388	3.552106	1.457647	1.817499	7.354862	5.853681	0.230855	0.1321877	1.039702	0.3623438	2.665683	5.227598	0.06220592	3.699986	5.202707	0.02250076	0.167135	0.1582271	0.1915385	0.05051207	1.881299	0.1244428	0.3015116	0.1086056	0.6386086	0.6545998	0.5671745	2.20052	2.326809
SPN	0.09710955	2.31468	0.1805408	0.1295326	0.1041386	0.166939	1.510717	1.600295	3.065309	0.1308006	0.1233108	0.06599697	0.2982398	0.5746752	0.4350077	1.109919	0.2773297	0.4041386	1.179247	0.436887	1.144596	1.380726	1.429211	0.8705469	2.235129	1.790572	0.3405497	0.1788117	0.6091405	0.1755696	1.811988	2.87147	0.1439843	3.714008	2.554446	0.08238289	0.2471867	0.1382999	0.1406971	0.07652763	1.201007	0.1237263	0.6716063	0.1727686	0.6246415	8.025379	0.3108814	1.676273	1.890127
GJA5	3.329294	0.7887928	1.105773	0.2630624	0.6181435	0.3622694	2.940786	0.6955259	0.8271003	0.5604277	0.4550942	0.2127385	0.9025213	0.8313903	0.3432188	0.5576956	7.237948	0.7190376	0.7641931	0.9875153	0.7999946	2.248974	1.621742	0.6100374	2.441051	0.2224482	0.9700427	1.411409	2.524104	0.5877749	2.264049	1.052124	0.6281311	3.013194	2.164405	2.070316	0.8111603	0.220533	0.8183281	0.400414	2.577173	2.320846	0.9572639	0.8547779	0.4491374	0.3706483	0.5404655	1.622916	0.6076789
SIDT1	0.1383523	0.3619462	0.01480781	0.06715272	0.08415751	0.01726248	0.2614359	0.1214538	0.4532218	0.0705951	0.04235176	0.08689021	0.09812262	0.06306306	0.05164642	0.07153527	0.155678	0.8932084	0.3889171	0.09603274	0.3512532	0.2016359	0.1577093	0.2729945	0.2238668	0.4815369	0.09834778	0.03275405	0.2215885	0.022648	0.18741	0.3953482	1.66399	1.014138	0.125334	0.1222858	0.08558781	0.05911092	0.08859248	0.2079343	0.1666636	0.1007276	0.1568908	0.0477218	0.1539066	0.06764071	5.936147	0.4126829	1.211792
TAGAP	0.4090682	2.124662	0.4232303	0.2382616	0.1732591	0.2236047	1.084132	1.326859	2.35749	0.3626411	0.2318926	0.1749963	0.3240985	0.8844868	0.6435368	0.6790561	0.4845213	0.3870669	1.059583	0.3091805	1.314966	1.373911	1.045292	1.691206	1.050867	0.6536789	0.2658616	0.2066013	0.6412338	0.1562485	1.535976	3.407029	0.1134281	2.795491	0.7740937	0.09231419	0.1469373	0.3273545	0.1349401	0.3914469	0.999385	0.4219154	0.3877947	0.1188208	1.265581	0.1650746	0.8670903	1.972527	1.159362
ANGPTL2	17.3271	1.91244	20.11177	9.106674	1.112396	3.603226	3.501442	3.890908	3.561542	5.985377	1.614076	4.623385	6.48005	5.514491	140.3916	3.117314	31.78219	3.180149	2.007387	3.675403	1.557531	2.703405	2.447322	8.841505	38.31312	5.03703	3.476706	4.756348	4.208117	15.21269	8.136159	2.264136	5.04873	3.645333	3.913662	3.424119	18.23027	1.575104	1.185113	17.05385	1.170766	5.595492	4.805113	2.998354	34.92597	3.364469	1.617822	155.3925	2.718941
FGL2	0.5159303	8.892905	0.05135182	1.536995	0.1521151	0.6717246	3.186424	4.423447	5.425617	2.051597	0.494021	0.125056	2.051702	2.821632	0.2302765	2.966232	1.314296	1.46276	0.5435492	5.619136	2.173534	9.408097	6.156556	6.647491	4.304456	4.79492	0.7016071	5.943717	2.393027	0.4798124	3.083218	15.49129	0.9932509	13.46819	0.9862473	0.4183314	0.23501	2.092495	0.4951206	0.1458389	6.74981	1.354151	0.4946176	3.12617	3.422934	73.60026	6.054584	4.513848	3.325853
CR2	0.0163053	0.009843837	0	0.08863884	0.08022767	0	8.297495	0.01698242	0.1073221	0	0.003882124	0.01558309	0.004375603	0.06002932	0.0273902	0.006212081	0.01081519	0.01433607	2.198923	0.01056327	2.533846	0.07393086	0.1951592	0.09652007	0.01142377	0.02248616	0.02318126	0.5043968	0.2955994	0.02242083	0.03254916	0.17962	0.00395605	18.76771	0.005514526	0.004292878	0.01366602	0.02786571	0	0.1002259	0.05499727	0	0.1314853	0.01657653	0.03078037	0	0.02639272	0.8855302	0.02753039
CCDC3	1.630659	0.3002998	8.301313	0.4457764	0.3192334	0.1996826	1.003935	0.3063383	0.4821473	0.4213436	0.3913325	0.198421	1.532162	0.849288	0.3955866	0.5561651	1.391454	0.3536763	2.347354	32.37184	0.6137636	1.018727	0.8585264	4.750993	1.944518	0.2385988	4.575123	0.4826457	0.5502771	0.3419892	3.038232	0.2340619	0.5404579	1.496921	1.082512	0.4555136	2.320143	5.605614	3.013933	0.3630176	0.4376785	0.5983253	0.4577933	0.775025	0.3980533	0.2608098	0.1015185	6.724334	1.241521
LAMP3	0.9810316	1.486971	0.344041	0.2931303	0.09480217	0.2656453	1.276298	0.7565453	2.743307	0.1445897	0.1490894	0.1077218	0.4145012	0.435459	0.2727137	0.409544	1.194124	0.3009749	0.5022908	0.06761215	0.4543435	0.3943399	1.240824	0.8420306	3.875357	4.692013	2.718245	0.1706484	0.3850462	0.7366774	1.083351	1.198098	0.2886642	4.87533	0.5188618	0.02198187	0.6472915	0.148633	0.09356071	0.2960833	0.1889792	0.3305266	5.002234	0.3129983	1.172241	0.06803236	0.3412414	1.3549	1.180629
CEBPA	0.5449356	0.8773025	0.8316613	0.7268795	0.06302128	1.465619	1.949365	0.5234212	5.322328	1.094438	0.0792877	0.596025	1.129266	0.9733907	0.525508	1.309112	0.8986093	0.6281826	3.39977	2.020131	0.9425908	3.919766	2.856555	3.551006	3.174523	1.739594	6.869318	1.230852	0.9532516	0.2289592	1.654389	7.963091	0.4260235	1.553393	3.066541	1.139799	0.9557468	0.4397773	0.8512114	0.4795402	0.7739159	0.4573543	2.799865	0.4693613	1.204916	0.3749615	0.8477621	3.275242	2.734702
AKNA	0.4042304	4.079462	1.39042	3.097433	1.140363	1.346226	2.850303	2.724871	5.41608	2.755258	4.189614	4.416176	1.963878	1.224498	1.13594	4.059113	0.6229625	3.207943	2.43902	2.02006	3.14054	3.151267	2.17182	3.083738	3.679633	3.536811	1.089569	1.394573	1.636956	1.019389	3.234123	5.457005	1.8412	10.21849	3.4572	1.974226	1.460991	0.6805558	0.7041906	0.3748061	2.564983	2.735135	3.14117	1.027386	1.293086	1.716703	4.589906	6.278555	3.215941
RGS18	0.0794811	0.5026929	0	0.102875	0.005371898	0.04250146	0.2196182	0.5203422	0.5665423	0.1659097	0.04730907	0.01085152	0.1218807	0.1532751	0.005298215	0.1622203	0.3059598	0.04991569	0.04980842	0.4597433	0.2815662	0.8794988	0.4303563	0.4294176	0.1988779	0.1174393	0.09685569	0.08781106	0.1489668	0.0650545	0.3329082	0.4827691	0.08953278	0.8268749	0.06720214	0	0.007930446	0.1940471	0.2082064	0.01342188	0.6299041	0.0723329	0.02861305	0.02885829	0.2679296	0.06476409	0.6984007	0.4115109	0.125811
CFH	0.3774763	10.04841	0.3248144	0.7198959	0.4756171	0.541754	4.915443	1.372976	3.85371	1.257451	1.371381	0.6224453	2.15454	2.236977	0.7775633	1.849822	1.225941	12.65988	1.414416	2.397938	1.603214	3.62852	2.26292	0.5745954	2.375173	0.9305463	0.8731123	1.503928	2.502235	2.120142	2.884302	1.572449	2.363168	9.016313	0.9971695	1.251291	0.8769992	7.868842	0.553902	0.5225026	7.987544	0.2135923	0.9586285	0.9345339	1.926062	0.6151629	0.8167842	4.908979	1.335366
LGI2	0.1610872	0.07979613	0.09593133	0.3452285	0.04924462	0.1484245	0.4174959	0.2219814	0.4183246	0.4452745	0.1091591	0.1231617	0.3790805	1.034046	0.07169735	0.1959178	0.7993049	0.2353275	0.1118199	0.9994397	0.1741245	0.2465864	0.5685311	1.306735	0.3819891	0.2050621	0.04580354	0.1013059	0.1103508	0.2413838	0.1144037	0.2155317	0.2284884	0.8080066	0.303833	0.195744	0.0761609	0.1129426	0.0605919	0.12011	0.04619506	0.08795981	0.08743272	0.1637668	0.3801157	0.04846512	0.1183382	0.6032549	0.2170647
GPD1	0.09978879	0.1686845	0.4635279	0.8363102	0.01510754	0.164351	0.04482859	0.01662924	0.08475013	0	0.1378003	0.01144426	0.1874514	1.229501	0.02607556	0.03421626	0.9829093	0.5123844	0.01000554	0.7886989	0.05499002	2.543821	0.0597189	0.004375591	0.2377067	0.2293596	0.2326664	0.0529186	0.08569298	0.5076989	0.04980037	0.01157135	0.08715999	0.128006	0.07087292	0.6725759	0.07806055	0.03410775	0.4391584	0.1887337	0.04960191	0.05448853	0.1307626	0.4970987	1.067467	0.04553447	0.07753151	0.07772935	0.06739463
TCF21	0	0	0	0	0	0.004367505	0.01310415	0.02552027	0	0.007577376	0.2500221	0.006690695	0	0	0.003266709	0	0	0.009232922	0	0.04535407	0.009644701	0.008817409	0	0.003837175	0	0	0.004976508	0.003867248	0.002783277	0.008022101	0	0	0	0	0.00591924	0.004607934	0	0.009970264	0.1141096	0.0082755	0	0.003185581	0.1984712	0	0	0.02852247	0.008498908	0	0.01108157
LILRA4	0.02201329	0.4282288	0	0	0.006943134	0.07324373	0.4944567	0.08406726	0.7088816	0.02382633	0.07861704	0	0.1279929	0.01800972	0.2670681	0.1258011	0.07909013	0.1419344	0.7081468	0.1069586	0.2122878	0.1755948	0.6586959	0.1206563	0.1542288	0.1686549	0.0730247	0.05674754	0.1400279	0.05885769	0.1373238	1.496122	0.07121255	0.9118514	0.08685823	0.03863788	0.07175026	0.08360142	0	0.05204302	0.1693424	0.05342268	0.1756652	0.09324778	0.2828091	0.02391631	0.05938666	0.3413523	0.2477862
PLIN1	0.008390984	0.03377203	0.04714944	0.1187892	0.007939713	0.02617397	0.01570634	0	0.05790218	0.01816415	0.4295284	0.004009659	0.01125879	1.966797	0.02349243	0.04795262	0.09739938	0.726692	0.01051676	0.08154057	0.04045974	3.339599	0.1883104	0.4599153	0.03919244	0.01928626	0.01192947	0.07879836	0.01334389	0.1874947	0.05234482	0.04865025	0.1577784	0.0896975	0	0.1822579	0.005860635	0.06572575	0.06838464	0.01487825	0.04096417	0.003818167	0.005286293	0.05331602	1.353008	0.05469823	0.04414195	0.01361679	0.008854752
CPXM2	7.861868	0.161643	5.481613	41.17398	0.08375915	0.04499726	0.6873164	3.155143	0.2958449	0.06387358	0.02341738	0.1096653	0.8973993	0.5431548	0.5966298	0.4933804	0.1196037	1.020425	0.5711633	1.874394	1.043352	0.883659	0.56899	15.63007	2.090252	0.2109939	1.221198	0.224571	0.1120946	0.28176	4.225399	0.6779713	0.3857902	0.8279724	1.887743	6.473773	0.6320006	0.102721	0.03339891	0.1278905	0.1862452	0.1014443	0.1858906	1.112404	0.7658904	0.4968897	0.1406299	1.017957	0.2629382
NRXN1	0.004387057	0.000882851	0	0.001987409	0	0.002189526	0	0.005483087	0.001862953	0.006647732	0.05849273	0.000838548	0.001177287	0.004307017	0	0	0.3964743	0.000771444	0.001099695	0	0.00241755	0.01326108	0.001750298	4.335929	0.002049098	0.002016687	0.002494832	0.007754944	0.006976587	0	0.003284093	0.00084786	0.002128807	0.004689654	0	0	0.002451292	0	0.001787677	0.003111517	0.001557621	0.00958201	0.001105533	0	0.001380279	0.02001851	0.000710115	0.002847707	0.001851812
CEACAM4	0.04671637	0.188024	0.2479187	0.1719517	0	0.04371668	0.0728702	0.3041023	0.3843611	0.12641	0.09732349	0	0.3604259	0.04299754	0.05449704	0.122363	0.1161999	0.08214864	0.08782725	0.1134932	0.8688504	0.1618066	0.2329796	0.2688582	0.3682157	0.6979394	0.2158542	0.02580622	0.01857286	0.04014873	0.451712	0.2144291	0.04250434	0.2809048	0.0197496	0	0.1142007	0.04989883	0	0.02761129	0.1243996	0	0.01471558	0.04452513	0.1561679	0.0380662	0.1134268	0.1768919	0.09859676
AICDA	0	0.005145762	0.05108655	0.005791877	0.009678038	0.06380904	0.7147502	0.01597928	0.01628753	0.08856407	0.006088018	0	0	0.006275938	0.01431794	0.009741899	0.004240145	0	0.01922895	0.00828276	0.2747718	0.01288219	0	0.02242438	0.01791497	1.022633	0.01454131	0.03955021	0.02439812	0.005860126	0.1403715	0.04941814	0.0124079	0.2733398	0.008647981	0.006732169	0	0.03641627	0	0.0181357	0.004539354	0.01396236	0.006443677	0	0.008045055	0	0.3890617	0.02766344	0.005396709
CLEC4C	0.0821678	0.07234258	0	0	0	0	0.05126754	0.021395	0.05451931	0.06670142	0.01222706	0.009816039	0	0.01260448	0	0.009782726	0	0.07224419	0.02574605	0.01663494	0.02829983	0.03880854	0.06146696	0.02251835	0.0719602	0.02360733	0.0292045	0	0.01633358	0.02353874	0.07688715	0.3473767	0.0249198	0.1372427	0.008684223	0	0	0.04388266	0	0.01214114	0.04558378	0.08412523	0	0.01305228	0.04847262	0	0.0166252	0.044447	0.05419325
SPNS3	0.02374111	0.09555319	0.03705631	0.0604975	0.01684822	0.03702779	0.1185037	0.024727	0.3465551	0.01927234	0.0706564	0.01134477	0.07167414	0.0801211	0.0387733	0.1469815	0.004921032	0.03652921	0.3421903	0.1441922	0.04088397	0.1569837	0.2545589	0.0715696	0.2910849	0.2591969	0.06750548	0.02622928	0.01887733	0.04760806	0.1406972	0.2867688	0.01440038	0.5392962	0.04014674	0.02343969	0.08290921	0.01690561	0.1088352	0	0.0474146	0	0.07478411	0.05279756	0.06535858	0.01934512	0.02401797	0.1476861	0.1252664
CYRIA	1.391853	0.6943567	0.1241414	0.3709013	0.09683812	0.3611922	0.7808561	0.9928292	0.6301603	1.338748	1.510729	0.477867	0.2275587	0.4521371	0.2565122	0.3174969	0.7442863	0.4036336	0.395803	0.5682995	0.5639707	0.6371282	0.5745547	2.698941	0.788729	0.7325683	0.4073995	0.2422886	0.558004	0.345116	0.9996035	0.9691733	0.2695894	1.891077	0.5191884	0.2809952	0.1674681	0.2123814	0.2680925	0.1486286	0.6073386	1.849453	0.346324	1.096183	0.7106872	0.1238968	11.40903	1.160976	0.8485601
MEOX1	0.05296363	0.2783026	1.263906	0.04665382	0.3173964	0.01468527	0.7563857	0.0429046	0.2998783	0.07643436	1.183948	0.1293563	1.555537	0.4044236	0.1977113	0.1401275	0.06342987	0.346666	1.453016	0.2287474	0.1945757	0.4521259	0.8452331	0.1935314	1.312496	0.1082083	0.9119474	0.2990738	0.1684525	0.1753275	0.9985389	0.5345447	0.5282869	2.563482	0.03980563	0.1781774	0.879591	0.06704791	0.07194029	0.2156475	0.1410352	0.1017562	0.06673384	0.7702776	0.5647141	0.04795188	0.4000735	0.4711267	0.304295
CSF3R	0.1341856	1.293125	0.5097443	0.4751758	0.05007228	0.2027975	0.5164906	7.139463	0.9731007	0.3416143	0.3959776	0.09753619	0.5629624	0.3200662	0.7107981	0.5220278	1.051442	0.2625462	0.2345047	0.5601549	0.549379	1.20684	0.7634511	1.011026	0.955575	0.5256153	0.4567772	0.07308038	0.3291026	0.09962005	0.8795228	1.800716	0.1971736	0.9141837	0.516142	0.06468601	0.3326441	0.2099433	0.623804	0.3418113	0.4697146	0.1358772	0.9715741	0.2041461	0.2631203	0.1755588	1.050823	1.349467	0.941354
DEGS2	0.07490729	0.01076739	0.075719	0.1494722	0.01687589	0.1780252	0.09347488	0.02600599	0.09088342	0	0.00849269	0.01363607	0.06700571	0.03064193	0.02330218	0.03057704	0.02365974	0.003136216	0.06258953	0.1213204	0.0294848	0.08985228	0.03557817	0.04301227	0.04581703	0.01639721	3.97584	0.01182256	0.00283625	0.01634957	0.04895401	0.06893753	0.04759928	0.0476631	0.003015949	0.004695635	0.6078919	0.09652023	1.199153	0.02529902	0.04432629	0.009738635	0.5887683	0.009065872	0.02805681	0.06975678	0.01443444	0.02315404	0.0489341
ANKRD55	0.03743269	0.05918749	0.06009615	0.02422517	0.2175772	0.04003327	0.06673042	0.05012635	0.1135407	0.02315182	0.05729359	0	0.05740133	0.03281227	0.01996212	0.1069598	0.07537324	0.02821016	0.06032043	0.03464357	0.2136452	0.0404109	0.2880219	0.6389611	0.0312214	0.1474923	0.03041032	0.02363188	0.1233078	0.01225531	1.174239	0.09818101	0.03892307	0.2572367	0.03164975	0.03519756	0.0298796	0.03046302	0.03268586	0.03160608	0.09967836	0.05353252	0.0673785	0.1291164	0.008412335	0.07843248	0.1731164	0.02892636	0.1410771
MS4A4A	1.524429	3.802745	0.2696659	3.337858	0.08414259	1.814881	2.425427	4.194264	4.517929	4.984322	1.519856	0.4917061	3.732923	0.9197953	2.596354	1.881501	6.40917	1.91554	1.305596	5.153987	3.561496	4.632003	2.065344	6.928097	3.879065	5.518525	0.614063	0.4350839	5.116172	1.746822	2.726122	4.75684	1.078765	3.810832	1.788379	1.112083	0.3460368	1.917749	2.031802	0.4505	3.56885	2.156139	1.112446	1.033191	2.732857	0.5072154	9.088735	5.33247	2.949254
NPY1R	0	0	0	0.05179435	0.01442444	0	0.3138788	0.011908	0.004045906	0.1113738	0.03175819	0.04734947	0.005113593	0.04209233	0.03200984	0.003629906	0.03475803	0	0.6209541	0.3703464	0.05250363	0.2208002	0.05321745	0.4010637	0.02225085	0	0.03792742	0.08842027	0.01515155	0.004367055	0.009509727	0.1362605	0.004623279	0.9522835	0	0.02508458	0.01064729	0.005427592	0.04658908	0.031535	0.06765592	0.1352645	0.009603854	0	0.03597179	0.1055836	0.2529218	0.1979061	0
CD3D	0.4629899	10.85282	0.7065988	0.6214578	0.4380901	0.2995385	5.841727	7.251108	37.88336	0.222721	0.6736468	0.1147177	3.359229	1.893928	0.8321563	2.253902	0.3696548	1.160913	7.264294	3.360491	5.291733	7.515906	5.627072	6.654355	15.85851	20.21903	1.46274	1.326145	2.304274	0.9628205	7.423831	10.55524	0.1248136	17.5744	8.293218	0.1128671	1.724654	0.903586	0.7686279	0.3040511	4.383579	0.405745	1.922942	0.479408	1.780391	1.369318	1.679262	7.216525	5.663901
AC008687.4	1.130953	0.2601063	5.729492	0.3659574	3.669017	0.846667	0.9274174	0.6057865	0.7546888	2.098457	0	0.9573326	1.864335	1.58617	3.075888	2.092829	0.7233618	0.9943651	0.4859893	3.454062	0.2670976	1.546516	0.2578371	0.3896406	11.20631	2.896519	2.480724	5.176425	0	0.03702696	1.249767	2.966341	1.607176	0.08635431	5.491512	0.9783494	2.933943	0.04601893	1.185045	4.354407	3.613897	0.3234754	1.791421	2.01209	1.550387	0.4739358	0	1.468239	0.7501753
CIDEC	0.04135587	0.01664491	0.2478732	0.1124093	0.03913174	0.03096031	0.05160693	0.03445861	0.07024668	0.008952398	0.009846406	0.0474289	0.09988234	1.136838	0.023157	0.03938995	0.2468795	0.5308738	0.03109978	0.01339605	0.1937128	2.145995	0.07424864	0.1269376	0.05794926	0.1330762	0.0352774	0.02741409	0.05919015	0.2274678	0.06191691	0.05594821	0.06020345	0.02210419	0.01398674	0.2177644	0.1502008	0.02355902	0.03370411	0.04888603	0.02202506	0.0526911	0.06252977	0.03153285	0.6831091	0.01347931	0.04685873	0.03579299	0.08728321
CXCR4	48.09885	9.405534	0.9301933	10.4405	1.375868	13.90641	9.295931	10.5564	26.18909	13.78455	23.42383	8.036767	3.738671	13.24693	4.980108	4.680164	11.46796	5.258676	8.824927	10.38296	26.06149	11.28601	6.580019	44.81956	9.075026	57.02979	1.608992	6.734473	3.833041	37.79722	18.80292	18.53618	7.24699	13.21782	7.739962	1.904714	1.420819	4.253875	3.414997	21.43031	5.251669	13.12865	6.886231	4.787946	5.053762	5.252931	6.040622	13.43719	8.140816
SLC46A2	0.01910106	0.1537559	0	0.007210911	0.03012299	0.031777	0.06356192	0.006631423	0.04731544	0.03445707	0.01515921	0.03651001	0.04271547	0.08594925	0.03565178	0.03032176	0.07390596	0.0671767	0	0.05156034	0	0.02405757	0.04445422	0.04885726	0.02973895	0.04390284	0.4797557	0.01406862	0.03037576	0.01459176	0.09532532	0.09228867	0.007723943	0.03403092	0.04306708	0.2346842	0.03557607	0.03627072	0.02594489	0.01505268	0.01695454	0.01158879	0.04011202	0.04045582	0.0400645	0.03112848	0.02576508	0.06888219	0.04703247
COL6A2	63.76845	15.77906	121.9769	205.262	12.2665	33.63065	59.2605	179.2323	62.28134	32.2213	45.77669	59.13766	131.6421	71.83533	29.65906	31.83627	59.01444	46.86898	54.19677	37.7575	28.23383	32.71857	129.7422	57.62201	95.34327	40.12283	47.86122	50.12329	21.3236	77.12489	93.42438	12.35844	64.28373	53.33441	85.07172	20.33216	65.18848	8.656233	28.88353	23.06138	11.67752	43.20742	34.87454	53.7036	46.90789	30.15465	24.29676	42.41384	37.34196
ZNF366	0.05610666	0.1290389	0.1451228	0.0544655	0.1933964	0.07500572	0.2450492	0.3464456	0.05530932	0.3470152	0.04293776	0.5515354	0.01075463	0.1770525	0.1757835	0.1603186	0.1927212	0.278365	0.3465807	0.04543536	0.07729591	0.2574251	0.2398371	0.1493689	0.3135383	0.009211314	0.06837159	0.1018356	0.2485539	0.05051502	0.1100018	0.2827028	0.1215428	0.4444694	0.3524025	0.300712	0.1007675	0.06849007	0.04899179	0.06632267	0.2241071	0.2480089	0.1312889	0.1069499	0.9645869	0.0914355	0.2075829	5.944216	0.2875801
FILIP1L	1.128046	0.5186428	0.5796026	0.3973269	0.4187805	0.5050783	1.350411	0.8797628	0.7850004	0.6718166	0.07067794	0.5725696	0.8255902	0.9571099	0.3122958	1.156675	1.456622	0.5623417	0.5107361	1.140777	2.156358	1.332389	0.9286426	0.6981643	0.7689002	0.601669	1.603744	1.374475	0.5986798	0.4762258	0.9528575	0.6597694	0.7889884	3.645687	1.015383	0.7460357	0.4523699	0.388179	0.7477826	0.1595028	0.3976376	0.1375342	0.3638336	0.9088064	0.8299674	0.3122551	0.6508669	1.071489	0.8628928
MAP1LC3C	0.4717089	0.06780477	0.03365791	1.053196	0	0.8408002	0.7399963	0.01403707	0.2146179	1.735902	0.3048387	0.2576087	0.1085016	0.3969451	0.06288829	0.1668774	0.2905324	0.09479758	0.3885105	0.1964528	0.1856727	0.1018478	0.01344265	2.925271	0.2045874	0.4336799	0.1532866	0.2233483	0.09644689	0.3860891	0.10089	0.1823287	2.730394	1.314638	0.1481387	0	1.901469	0.03838805	0.6041078	0.4460789	0.0717771	1.66808	3.769878	0.1027619	0.1166091	0.0439275	0.08726121	0.3061936	0.04266687
CA3	0.9516792	0.2428644	0	0.2343078	0.006525344	0.0172091	0.008605624	0.1149217	0.02196349	0.07464207	0.041048	0.006590769	0.04626584	0.07616707	0.01287168	0.08538922	0.06289548	0.06063352	0	0.08935341	0.05700394	0.6080004	0.3920714	0.1285155	0	0.03170128	0.1176524	0.1066657	0.04935075	0.03160916	0.06022827	0.05997565	0.04182967	0.1290081	0.005830835	1.162013	0.0963326	0.009821357	0	0	0.1407888	0.08786413	0	0.008763676	0.04339454	0.03371578	0.2009274	0.01492149	0
P2RY14	0.1527949	0.2790136	0.007066368	0.09613694	0.02677361	0.06354836	0.2683487	0.3654326	0.4145365	0.4961378	0.6938935	0.08653457	0.205016	0.2152881	0.05281276	0.2263824	0.2299092	0.09453659	0.08511287	0.1833094	0.452184	0.5488203	0.4967142	0.1116638	0.1982421	0.07804257	0.177001	0.3688777	0.1934877	0.05187721	0.1835732	0.3554507	0.233414	0.8544782	0.09091132	0.1862407	0.09486109	0.06447555	0.1383605	0.04682639	0.2662255	0.1648038	0.05704314	0.08629808	0.2848778	0.09222433	0.1007611	0.2877489	0.3642826
SCARA3	0.5493201	0.1868929	0.8142276	13.28399	0.2355826	1.898402	1.785213	1.271861	0.2349456	0.2609232	0.06115959	0.260606	2.211188	0.9893594	0.2581681	0.2446652	0.1507245	0.5350972	1.12436	2.918671	0.4083326	1.040283	1.462391	0.4202206	0.742961	0.5359175	0.8708642	0.77717	0.3645091	0.5932305	0.6212581	0.4009783	2.421057	3.194799	0.2004847	0.3693675	0.4581952	0.1857311	0.09662236	0.2102184	3.977886	0.2193878	1.309588	5.594621	1.361502	0.8114872	0.2398817	0.6413169	0.1125999
GLT8D2	0.2288974	0.3234232	0.2858196	0.3309391	0.1105977	0.2612932	0.7475133	3.941255	0.6669623	0.2319358	0.1913231	0.1396332	1.614057	0.9383305	0.6817544	0.5937466	4.009659	0.3639679	0.317406	0.575805	0.3086334	0.4845788	0.898656	0.2722752	1.268169	0.4701403	0.7339338	0.2636479	0.3988594	0.3292581	0.6319273	0.2776616	0.6203476	0.7158353	0.68355	0.4615992	0.3197441	0.2219489	0.2182988	0.7771848	0.1383316	0.06648233	0.116591	0.2289916	0.5784336	0.3095337	0.1891949	0.5321512	0.3597531
GLIS3	0.6133393	0.1372967	0.06712071	0.09209726	0.05738328	0.03439439	0.06879734	0.4866436	0.05560234	0.02237712	0.08696153	0.0223931	0.1276053	0.05243433	0.05145109	0.06957687	0.5108149	0.03756676	0.8758257	0.1942091	0.216465	0.03819072	0.4302926	0.030218	0.09656539	0.0380152	0.04898791	0.1279103	0.03287772	0.0442222	0.2906152	0.06792535	0.03678463	0.1768029	0.1678118	0.03084461	0.04428233	0.04122115	0.04212285	0.05865309	0.8123394	0.01756066	0.1945034	0.1996735	0.1008225	0.04043093	0.02230982	0.2877855	0.04508852
SLCO2B1	0.7464194	1.835033	0.1748774	2.729524	0.1325179	1.106064	3.29364	1.832137	4.277396	2.205471	0.960026	0.4897901	1.31334	1.403276	2.282227	1.849902	4.626837	1.415383	2.031133	1.739828	1.585933	3.708092	2.333262	4.72889	2.792683	1.464457	1.037117	0.2788498	2.897761	0.5837282	2.68051	6.954031	0.8905585	4.855284	1.190643	0.6847743	0.2235817	0.8131583	8.039794	0.3984124	2.027233	1.198911	1.991498	0.9192081	2.82174	0.2056627	2.168529	3.83614	2.871356
CCL11	0.05905573	0.0445664	0.01843543	0	0	0.1473699	0.1473883	0	0.1253894	0	0.1230299	0.07054994	0.2377181	0.07247284	0	0.3234284	0	0.1557703	0.01850423	0.2630294	0.02033968	0.03719002	1.369506	0	0.2413568	0.2375392	0.1049494	0	0.5047894	0.03383557	0.4420833	0.1141335	0.9671608	0	0.5367719	0.03887063	0.1856121	0	0.3008069	0.06980871	0	0	0.1674221	0.1688571	0.1161276	0.6015095	0.01194888	0.04791749	0
RHOF	0.2551526	0.1478168	0.05470976	0.1313503	0.03901905	0.1961604	0.2540754	0.3919116	0.276347	0.3068524	0.05829467	0.09113623	0.06224669	0.1929336	0.1154515	0.09328172	0.2265092	0.0997054	0.222886	0.1878395	0.1917347	0.1525657	0.1516686	0.1384381	0.2347409	0.2724945	0.1538941	0.06264303	0.1127112	0.1801507	0.4180218	0.1743347	0.1594549	0.3994847	0.1656142	0.044106	0.1404078	0.1358083	0.09977094	0.1553755	0.2402053	0.2814609	0.2370587	0.09170597	0.1500134	0.1050038	0.1731283	0.1561434	0.2502166
COL3A1	28.31712	31.07437	23.78783	16.69341	23.37274	40.86199	91.42409	143.4872	21.38134	45.92466	42.60884	74.51396	110.9696	110.5291	28.91287	89.22914	43.60344	148.1205	27.06309	34.32782	38.32182	45.97844	75.56181	10.07628	159.2084	31.83046	66.05554	39.9233	64.7264	116.8291	141.1787	29.92639	140.1744	101.7938	126.2837	47.70828	81.7549	9.386714	10.9461	17.74158	12.74705	10.56188	31.91607	372.0591	131.9872	24.39075	27.0975	110.4808	55.88938
TENT5C	1.285281	0.8194297	0.1245185	5.825671	0.7391305	0.6704998	2.208777	0.6924077	3.152416	0.8124966	0.5276071	0.5321092	0.1784023	1.386927	0.1137435	0.1424696	8.699721	4.417928	0.7811448	0.3813368	1.927142	1.604842	1.467079	6.29469	0.9832935	2.744054	0.6655411	0.3213326	0.8920205	1.326777	10.33337	2.904229	1.323973	6.917782	1.40524	0.1349185	0.150906	0.3116501	0.6208097	0.2062853	0.3270095	0.7512222	0.7643506	4.199479	2.174424	0.3385648	10.77206	3.041704	8.003447
HK3	0.6439902	2.738093	0.368815	1.113211	0.1191222	1.462042	0.9546749	3.061166	1.141167	1.315447	0.9856761	0.3007915	0.6431937	0.2971056	1.427935	1.199083	2.452924	0.6002718	0.273092	1.293961	2.281371	1.396553	1.004546	2.234625	2.284222	4.451668	0.3579637	0.5349497	0.6083092	1.054199	2.192931	1.595522	0.3994288	2.232154	1.289607	0.2230926	0.1285118	0.5723553	1.045729	0.2289471	1.010006	0.590479	1.51303	0.2768949	0.7731384	0.544474	1.210908	4.829801	1.415373
LAX1	0.02988796	0.6866728	0.01244017	0.04513245	0.02828057	0.006215296	0.9572747	0.3372321	0.9677535	0.02156638	0.01779003	0.009521374	0.05347047	0.2322961	0.041839	0.07591249	0.06195146	0.07883495	0.1748123	0.06454233	0.3568539	0.4642705	0.288172	1.725548	0.2559335	0.3892774	0.1133113	0.07154408	0.3525127	0.02854017	2.343027	1.429626	0.06647229	1.045014	0.2274354	0.006557444	0.03479179	0.06384803	0.02029835	0.01766501	0.3669879	0.01813331	0.06904084	0.03798141	0.4545029	0.04058966	0.1169145	1.07243	1.219541
RASL11B	0.5993189	0.2853067	0.3782022	0.08758106	0.1402474	0.04020331	0.2010416	0.08725472	0.2120828	0.5998541	1.534319	0.04311195	0.2853435	0.3796029	0.03608445	0.2455179	0.06945982	0.1869779	0.1453839	1.492522	0.1331706	0.3327769	0.2249686	0.2967012	0.1429743	0.3110495	0.3664739	2.947547	0.4048012	0.2141482	0.5788931	0.3424985	0.3205249	0.1894415	0.08173076	0.1102828	0.1530332	0.4038199	0.1444287	0.1066475	0.0514809	0.02345887	0.04871858	0.229302	0.5879855	0.07351458	0.1564666	0.2579571	0.1292088
GZMK	0.04058671	8.10641	0.06334977	0.2413221	0.04800492	0.05064081	1.215531	4.501984	19.50792	0.04392947	0.1449491	0.04848623	1.238923	1.058415	0.1136315	0.9084476	0.05047663	0.3657707	1.386179	1.594062	1.551633	6.632626	2.590852	5.550336	2.547368	9.072117	0.2452341	0.3026725	0.8067956	0.2441657	0.9621178	7.451751	0.06154556	6.385901	8.561969	0.06678569	0.5527773	0.3179117	0.1653863	0.02398841	3.314365	0.05540477	0.2940492	0.1676262	0.6464612	0.3968583	0.8294123	2.349137	1.477633
DHRS3	15.45804	13.9119	0.5831267	24.95887	0.3922299	2.46165	11.99549	5.454096	4.723742	3.708575	13.82336	2.251607	1.816437	2.768875	2.41414	3.778259	49.46058	1.494748	4.037932	4.070679	12.00697	6.71444	5.767427	9.415976	2.211864	4.896469	4.930957	0.921731	1.46443	1.250623	3.895198	5.51153	3.787404	17.81574	1.437428	0.9048625	1.539227	1.554337	5.377438	1.829748	7.717433	2.712327	13.2822	4.187513	3.541136	10.99672	4.662827	3.661442	3.217076
LAMA2	1.025826	0.4049343	0.08276765	0.2323579	0.1000523	0.07285824	0.3505509	0.2745031	0.20943	0.2801407	0.1296343	0.3650061	0.5632754	0.5848983	0.09131574	0.2946215	1.097836	0.4454167	0.07120846	0.3195066	0.2956931	0.4591626	1.032625	0.4013683	0.4404408	0.1487234	0.468937	0.1098465	2.231165	0.4141304	0.3898668	0.3278835	0.5571294	0.6326433	0.3496075	0.2534601	0.1521147	0.05169494	0.07395606	0.1175299	0.2045228	0.0301614	0.3817946	0.5415004	2.404492	0.1491724	0.638639	0.5207518	0.2331588
IL18	0.3091493	1.146675	0.05298432	1.517205	0.04588598	0.2874078	1.921333	0.6060939	6.461011	0.4789533	0.1515402	0.09848535	0.7401479	0.6099935	0.2885108	0.8313977	1.211241	0.2878016	0.4026641	1.286113	1.745366	3.046249	1.686868	2.25929	1.005115	4.514175	6.911631	0.3750347	0.5928474	0.2014362	1.694092	3.145526	0.4632779	2.996935	0.7329147	0.1755539	0.601199	0.5093428	1.568511	0.1361443	1.296713	0.2978955	0.527006	0.2696131	0.4863309	0.2667241	1.304983	2.006736	1.484054
ALPK2	0.08445702	0.04758916	0.01687357	0.005739062	0.01278638	0.03372116	0.1327936	0.1776878	0.01972546	0.01279782	0.2815168	0.004842968	0.05212818	0.01865613	0.02206925	0.0547007	0.06722367	0.0267325	0.01693654	0.03009318	0.1000636	0.03829416	0.05222834	0.07591796	0.1577921	0.1281194	0.05763484	0.02799254	0.05238055	0.01354894	0.0906202	0.0424385	0.02868776	0.372415	0.09426033	0.008894373	0.04955036	0.03848981	0.01376612	0.009983512	0.01949116	0	0.01276984	0.1030343	0.0425157	0.01101098	0.002734141	0.08406096	0.03743248
GPR12	0.1473356	0	0	0.04767531	0	0.01875851	0.003752169	0	0	0.009763487	0.003579497	0	0	0.003689986	0	0.002863912	0	0.002643704	0.003768603	0	0	0	0.005998191	0.3427992	0.05968839	0	0.02137419	0	0	0	0.007502955	0	0.003647661	0.01205342	0.00762697	0.007916462	0.004200232	0.00856449	0.006126286	0	0	0.07661991	0	0.03438974	0	0	0.00243353	0	0
ELN	0.08522774	0.1470105	0.3922418	21.27663	0.2373242	0.09722539	1.367402	0.012681	0.1344265	0.1265104	0.04928019	0.137306	2.185838	3.146694	0.2477041	0.6934775	0.5693474	3.303544	4.114071	2.673944	0.3522446	1.683758	0.72864	6.486556	0.9497053	0.4813341	1.0282	0.3309051	0.358199	0.9347581	0.6258511	0.6259152	1.30273	5.186552	0.1338276	1.557897	0.9048079	0.06589107	0.5110176	0.1439231	0.2031746	0.4675924	0.3375002	0.6405575	3.187131	0.4285852	0.1675163	0.4741942	0.1978642
SFRP4	0.388759	0.2089199	0.01654894	0.3001946	0.05434167	0.2590672	1.929464	0.03680936	0.3189153	0.2008257	0.01051812	0.3715395	0.6046122	4.803355	0.0618419	5.51631	1.432154	3.437497	0.2104022	1.502542	1.217222	3.394079	0.1277834	0.009685514	2.713395	1.096621	0.169578	0.4343833	2.118141	0.9516935	1.339352	2.826029	4.415988	0.8028125	1.65097	3.692845	0.2838686	0.1069564	1.035098	0.104442	0.6195601	0.05226527	0.1669888	0.1459641	2.957065	0.5615557	0.3396617	0.9128552	0.9323764
CALCRL	0.2489107	0.4043787	0.1974937	1.11586	0.5765435	0.3073355	1.675996	2.041572	0.2945267	1.366701	0.2623625	0.4658592	0.5183672	0.8686567	0.1597019	0.777913	1.461829	0.8206841	0.3932118	1.142223	0.7858453	1.436876	0.9749726	0.7361511	0.6902979	0.178784	1.585071	1.738787	1.261721	0.4070374	0.6825674	0.4785492	0.8461112	2.213862	0.3792605	2.40972	0.3730536	0.8160646	0.575817	0.1930903	0.860741	0.917897	0.2384863	0.5436646	0.9095796	0.4225448	0.37772	0.9733578	0.6375169
REM1	0.8228254	0.1155247	1.027446	5.916377	0.08147862	0.09550278	0.465634	0.2790216	0.3047187	0.3210281	0.2277979	0.4754854	1.437826	0.2230879	0.2857281	0.1184679	15.99245	0.2439543	1.10323	0.4648792	0.1054487	0.3012615	0.3244643	0.5558787	0.502749	0.0879639	0.2448442	0.3065438	0.3119125	0.2411978	0.3819883	0.1294369	0.2321358	1.137828	0.06471702	0.1007602	0.2806663	0.05450411	0.1364561	0.2488167	0.373672	0.08707256	0.5545433	0.5592962	0.1730895	0.109146	0.309738	0.2691246	0.1615447
SNAI3	0.08277861	0.601552	0.4249409	0.2916672	0.2523861	0.2754252	0.4246667	0.4981378	1.181489	0.1194618	0.1642394	0.4834626	0.5800327	0.2821817	0.9270286	0.4555407	0.3202876	0.1940833	1.072081	0.3128272	0.8996552	0.5212937	0.6421736	0.7763566	0.7518013	0.5707877	0.1176864	0.07113101	0.1170133	0.09485486	0.7458986	0.8976725	0.2901027	0.7005319	0.2799609	0.423773	0.4496819	0.1833849	0.5434497	0.5110002	0.1469524	0.2176311	0.7764594	0.1870124	0.3906636	0.254815	0.3647514	0.3880708	1.727663
IL20RA	0.1852358	0.03049925	0	0	0.006373592	0.004202223	0.01260824	0.01052335	0	0.02551717	0	0.003218748	0.009037979	0.008266194	0.00628617	0.009623473	0.1228656	0.008883515	0	0.03272828	0	0.008483727	0.0167962	0.003691962	0.05112521	0.01548202	2.173833	0	0.002677947	0.1659481	0	0.003254493	0.008171377	0.004500283	0.03417141	0.004433553	0.1411385	0	0.006861958	0	0	0.003065028	0.1315505	0.01711974	0	0.01646585	0	0.00364362	0.01066221
CD1E	0.02169353	0.02910404	0.06320598	0.06551683	0.006842281	0.01804495	0.4782508	0.0225944	0.2686864	0	0.01721668	0.006910884	0.07762077	0.6389321	0.02699372	0.3650338	0.005995484	0	0.217515	0.04684666	0.1593937	0.109291	1.615607	0.02378073	0.2195391	0.01662051	0.2570142	0.04793421	0.03449848	0.008286106	0.04510969	0.8105651	0.1228117	0.7633321	0.01834212	0.03807664	0.0404046	0.03089514	0	0.04273922	0.1861382	0	0.1184461	0.03675732	0.1592578	0.01178445	0.02926201	0.4693869	0.1297243
ACTC1	0.02060394	0.02418697	0.07289525	0.01555654	0.02274516	0	0.08998896	0.01788297	0	0.003716818	0.01226396	0	0.2073436	0.02107087	0.003204741	0.065415	0.05409635	0.03623111	0.01721583	0.02224686	0.02365436	0.0475758	0.05137705	0.00752877	0.1443547	0	0.27828	0.03414499	0.05460958	0.01180489	0.2613484	0.003318334	0.03332668	0.408382	0.02613129	0.3164366	0.2158606	0.004890566	0.01399313	0.004059258	0.01219236	0.003125152	0	0.03927502	0.002701051	0.01678885	0.01667537	0.02229057	0.007247574
PMP2	6.627316	0.01332792	0.005513256	0.02000188	8.03811	6.170094	1.977982	0	10.99648	0.009557826	0.005256147	1.240592	0.08293999	0.04334711	0	0.7401468	19.47163	0	0	0.02860399	0.6508529	0.1612684	6.958135	2.468437	0.005155685	0.03044482	7.294091	0.07317008	0	2.241311	0.02203473	0.02986592	39.73793	0.005899761	0.02239894	0.05231052	0	0	0.06297102	0.1096034	0.3527184	0.06429082	0.3171029	7.086554	3.23673	0.007195441	0.003573405	0.4346794	0.7175319
FCRL3	0.004873136	1.000283	0.02129746	0.02483562	0.02997187	0.01520076	1.018578	0.32737	0.6647836	0	0.01160243	0.002328644	0.1798127	0.1973494	0.07503887	0.0951504	0.006060592	0.04713055	0.2656848	0.1065496	0.2953952	0.9666816	0.1992834	0.6170005	0.6430081	0.6048359	0.05542512	0.0699902	0.3448564	0.08655293	0.1884782	0.9441563	0.01773506	2.708815	0.0865261	0	0.06807229	0.04164087	0.009928743	0.04032313	0.5320376	0.03769637	0.03991079	0.01548187	0.0517459	0.103241	0.134095	0.6563699	0.2545525
CD300E	0.4967599	2.118979	0.4241328	0.1634909	0.02410482	0.2913668	0.1536489	0.3183931	0.4417284	0.1332695	0.4296255	0.00405775	0.2335735	0.11984	0.6696396	0.09301151	0.3062634	0.220249	0.07982167	0.08939508	0.2749164	0.1336888	0.2244478	0.23737	0.5304859	0.8002206	0.4285752	0.1313421	0.09790353	0.3356999	2.050041	0.217449	0.05150668	0.4652131	0.3051398	0.02235683	0.474474	0.1269814	0.07785543	0.1204535	0.0565302	0.100463	0.1444418	0.5017859	0.1569611	0.02767713	0.1133965	1.400978	0.1612971
NKG7	0.7155849	42.85842	1.404129	1.833114	0.515886	1.232982	7.505116	34.40806	74.66554	0.5901114	0.8721493	0.84672	10.53882	3.387194	4.293084	4.446422	0.9747118	2.756328	5.915079	3.752843	6.525275	15.30015	12.03161	18.90111	52.90049	60.97274	1.598689	1.242342	4.931204	4.627024	19.25887	21.30429	0.6200633	14.77522	57.62237	0.4261427	2.379982	2.183808	1.527391	0.46322	10.01148	1.752114	3.842672	1.234132	4.194593	4.775741	2.316575	13.45567	16.48712
HIC1	0.1866523	0.1976942	0.3312033	0.271471	0.1208412	0.3358513	0.6227508	1.109123	1.074201	0.5699237	1.347233	0.7773823	0.8066965	0.7812104	0.335548	0.4959111	0.7167665	0.4215032	0.5663782	0.7064352	0.5169937	0.4528508	0.7956363	0.4092213	0.5804432	0.8038314	0.3463694	0.6924458	0.285891	0.6236358	0.5883176	0.5012272	0.7889339	0.6589629	0.2641351	0.3388212	0.2771998	0.1510997	0.5884544	0.2670885	0.6016688	0.7259519	0.5718605	0.9887346	0.5656196	0.2945764	0.4277473	0.8821219	0.422964
TMEM156	0.01243582	0.2440019	0.02329254	0.02816815	0.07648559	0.06206562	0.5896968	8.801048	0.8119291	0.04711016	0.08142309	0.01188499	0.05005813	0.1144587	0.06383088	0.1066019	0.1288842	0.05466957	0.09351785	0.2517642	0.4797053	0.3289183	0.3162957	0.490763	0.1524731	0.485913	0.03536001	0.04808701	0.04944064	0.03562508	0.4964953	0.4326112	0.04525833	1.26289	0.1734913	0.008185288	0.04342863	0.01771064	0.1013491	0.02205023	0.1821323	0	0.0313381	0.0316067	0.1565049	0.03039947	0.2868431	0.2959837	0.2230934
SELENOP	0.5069236	0.180355	0.03497157	2.550198	0.08480194	0.345952	2.907757	1.111372	1.290394	5.204828	1.436983	0.4603805	0.811702	2.388702	0.5201286	0.6188709	6.346273	1.361728	1.02147	4.368173	0.3125295	5.866114	0.6424961	16.00773	1.151161	0.3411733	2.970372	0.4796019	6.411288	1.065476	0.3529199	2.54668	1.022665	5.79686	0.2746889	1.375189	0.340365	4.878096	1.107009	0.1721531	19.84037	2.847011	0.4763937	0.444886	4.449886	0.2145172	21.35661	1.575571	0.9693961
FAM110D	0.2613235	0.1893195	1.6446	0.461697	0.1384709	0.3391007	0.613066	0.4137068	0.565949	0.9051086	2.476293	0.6193766	1.164114	0.4618004	0.4389801	0.2887252	0.5980023	0.3308585	1.100492	0.3893821	0.5184217	0.4476224	0.6464114	0.42397	1.367055	0.336358	1.159154	0.8545856	0.1163607	0.2874692	1.212865	0.2222195	0.8115614	0.81011	0.5302846	0.4265695	0.7446814	0.148867	0.7028104	0.2965496	0.1948437	0.2948983	0.4609724	0.5844751	0.5837548	0.1533139	0.1015185	0.2940239	0.6618404
SELP	0.009129102	0.2663853	0.5471677	0.04652587	0.2073152	0.005695277	1.441084	0.05229514	0.09207046	0.06916689	0.01086772	0.004362371	0.508341	0.3080874	0.3535655	0.1869454	0.003784542	0.24481	1.710559	0.2365689	0.5470908	0.4254261	1.065351	0.03502604	1.273871	0.04196558	0.7981991	0.2118033	0.02540597	0.07845684	0.7517316	0.529298	0.1550454	2.939832	0.07332819	0.3184663	0.5547267	0.01950201	0.009300018	0.07553943	0.1580124	0	0.7361671	0.1102114	0.7288324	0.1115809	0.2327362	0.3950561	0.4238813
GCSAML	1.02798	0.03767511	0	0	0.006441686	0.008494238	0.008495295	0.01063578	0	0.007368512	0.0324174	0.07482213	0	0.07101332	1.518446	0.003242096	0.7817586	0.008978425	0	0	0.03282599	0.004287183	0.04074156	0.003731407	0.0476967	0.01564742	0.00967867	0	0.03518525	0.00390049	0	0.003289263	0.004129339	0.02729018	0	0	0.009509757	0	0	0.3701801	0.006042773	0	0	0.008651321	0.7389589	0	0.005509762	0.09206369	0
FCAR	0.08752903	0.1016212	0.08407365	0.05337781	0.006370898	0.1260134	0.01680388	0.1963529	0.04288729	0.1676134	0.1522905	0.01286955	0.02710248	0.0413135	0.04398459	0.01282587	0.4856722	0.02367936	0	0	0.04637895	0.05088085	0.03357821	0.08118884	0.05503465	0.04642642	0.03828925	0.02231595	0	0.007715254	0.3192149	0.0390374	0	0.08097085	0.03984979	0	0.009405254	0.0287667	0.02743623	0	0.02988184	0.1225493	0.1018025	0.03422501	0.02647966	0	0.04904294	0.09469408	0.09947188
CD5	0.1335354	2.055261	0.2593781	0.3136713	0.1403932	0.141931	2.05517	1.576249	5.397523	0.01605928	0.264945	0.03781354	0.4910701	0.7586754	0.5169453	0.8055214	0.2009297	0.6392215	3.551864	0.3364276	1.860105	2.030695	1.5095	1.246969	2.275404	1.977959	0.3093809	0.2568124	0.7157212	0.2096892	2.091815	3.737321	0.1319953	5.247238	0.9785159	0.04557434	0.3799769	0.3028735	0.06046022	0.07015548	1.005303	0.1125239	0.7727212	0.1068456	0.6807763	0.2014991	0.7765327	1.845961	2.332941
PLAC8	0.08682479	0.507538	0	0.02341253	0.1682228	0.04642841	0.6552379	0.7148306	0.6364453	0.04922541	0.07382888	0.03951382	0.105404	0.1420678	0.07716995	0.3977352	0.1645436	0.1163257	0.4974674	0.1205332	0.4215007	0.3645162	0.7464176	0.1450339	0.1834584	0.1330417	0.08229256	0.159874	0.2301242	0.0284261	0.2321282	0.8390053	0.08025043	2.950144	0.08739443	0.04354157	0.1039582	0.09421162	0.09266226	0.05864801	0.2862515	0.04891475	0.5157367	0.03677878	0.1886193	0.06064115	0.4350038	0.7425117	0.1745211
ASPN	0.3547229	0.2985167	0.07248034	0.1826083	0.2135927	0.5230662	0.7887211	0.02015201	0.2464891	0.8376835	0.1996229	0.6472028	2.864399	2.778094	0.1865873	4.085041	0.3368855	1.865622	0.4122547	9.996503	0.426491	1.023508	0.3538083	0.7918437	0.9639754	1.348973	1.87053	0.4774047	0.2717954	0.3473489	1.174817	0.3178467	4.365798	1.128952	4.858738	1.273525	0.5495638	0.6797015	0.7227281	0.2515869	0.2461635	0.08804199	0.6419807	0.2704676	1.019662	0.4204235	1.3989	0.2651434	0.7282388
CD6	0.735285	2.445519	0.1802885	0.2543643	0.08854885	0.1534609	1.22784	0.8493631	4.822642	0.05787955	0.2546382	0.1175453	0.7031663	0.6004645	0.2545171	0.5806388	0.09310811	0.3267676	1.812964	0.5369753	1.038758	1.43122	1.149421	1.494817	1.776498	2.255404	0.2280774	0.2156409	0.4570894	0.1225531	2.011551	2.599213	0.08433333	3.897851	0.9268856	0.02815805	0.2689164	0.1942018	0.08171466	0.2528486	0.9255848	0.09246527	0.5693483	0.2072658	0.7150485	0.3180873	0.3094456	1.185981	1.771928
C19orf38	0.6107457	1.290518	0.7626259	0.3919602	2.37902	0.469924	0.660516	1.357031	1.750624	0.3856109	0.3635306	0.1167387	0.6555855	0.3372766	2.52688	0.8240931	0.9452407	0.3579896	1.696796	0.6759314	0.75726	1.384609	1.177731	0.9484687	1.54519	2.386407	0.2749608	0.7647217	2.994681	0.3265943	2.37488	2.891861	0.4074985	1.169728	1.51475	0.2411966	0.2843812	0.5653713	1.659147	0.505366	0.7408864	0.2964362	1.83406	0.2069684	0.432351	0.696721	1.408739	1.310469	1.213811
TMIGD2	0.01262304	0.03810392	0	0.02859223	0.07166503	0.03150003	0.06300789	0	0.7370475	0	0.03005416	0.1809589	0.05081178	0.03098185	0.07068205	0.01202299	0.06279581	0.01109853	0.2847774	0.04088874	0.3478053	0.1748844	0.25181	0.06918773	0.2358379	0.1740807	0.01794619	0.111568	0.03011099	0.01446457	0.1417416	0.3415412	0.03062648	0.7590216	0.0426917	0	0.03526598	0	0.02571875	0.1044503	0	0.03446335	0.03180991	0	0.02978647	0	0.0408648	0.0955945	0.1731693
KLHL6	0.4848872	0.3890988	0.06790307	0.1471255	0.7946985	0.1488948	1.504213	0.2658845	1.266868	1.146109	0.084517	0.394115	0.1053945	0.2817686	0.1748039	0.2014243	0.2003877	0.4475761	0.2593733	0.171255	1.169538	1.649488	0.3902243	2.694128	0.4568408	0.7152175	0.1975748	0.3704879	0.3543215	0.09173881	1.22878	1.312249	0.0971213	1.318033	0.2937534	0.1034019	0.1287145	0.1355303	0.1846599	0.9481517	3.362729	2.958353	0.4244328	0.3915982	0.3433738	1.299781	0.2408392	1.125967	0.8767221
APOBEC3G	4.317007	5.325382	0.09117999	4.039038	0.08844031	2.758805	2.423823	1.901336	12.45911	0.3287864	0.1912412	1.200332	3.268537	1.663181	0.6514784	1.738748	10.0913	0.5341619	0.5198351	4.073063	3.665801	4.451312	1.520749	2.987342	5.856095	6.948386	0.8471232	0.6163495	0.8662772	5.037167	4.467758	4.905452	2.997655	4.472707	2.886969	2.060928	0.1958445	0.4825322	0.8569521	3.231706	6.434855	2.416263	0.3717047	3.782312	2.655827	1.385166	1.928962	5.172825	1.775392
ABCC9	0.981956	0.1024534	0.0452839	0.07898476	0.1742149	0.1409682	0.3864054	15.92501	0.1332694	0.8544919	0.2225024	0.5238856	0.1029345	0.2618931	0.1653167	0.1939637	0.8696659	0.2845172	0.07866848	0.16943	0.1056876	0.4866239	0.1919894	0.4006043	0.1433281	0.07053055	0.07138878	0.4576792	0.2972308	0.1470445	0.1722842	0.210264	0.5008572	0.4566284	0.1120372	0.2735868	0.1363889	0.1052823	0.1733544	0.1005766	0.3466618	0.7375094	0.1493849	0.2392919	0.6440077	0.1454788	0.2223877	0.4104488	0.1795737
GBP3	3.084476	12.56361	0.09721395	1.100052	3.904318	0.2775404	5.042611	6.26682	7.595985	0.4775043	0.2074276	0.2657321	1.392821	2.088258	0.1383923	2.556495	0.7961101	2.431634	0.0789907	0.6304593	4.719242	3.478634	7.465747	1.55651	0.900432	3.987854	2.26639	0.4915014	6.97744	2.226029	4.255365	3.285099	1.596575	1.476223	2.912012	0.980943	0.2485771	0.3431875	1.110353	0.07888206	2.14882	0.3070235	0.3503384	0.4098757	6.356942	4.368143	11.1616	4.796893	2.511636
ARL11	0.120747	0.4482771	0.02599559	0.3159419	0.01575906	0.1039023	0.4572272	0.4336597	0.6674582	0.1937845	0.05452325	0.07162681	0.1452549	0.1737283	0.1632005	0.2458773	0.6559147	0.1061641	0.1252445	0.236024	0.2581268	0.4037975	0.2616362	0.4746864	0.3160249	0.727323	0.2900565	0.1150016	0.1092527	0.06679563	0.535065	0.7322693	0.04545942	0.6898865	0.228829	0.06577326	0.1163243	0.1126658	0.1696658	0.04429642	0.1367442	0.1515691	0.06820092	0.08995022	0.1637503	0.09499637	0.2527348	0.6261294	0.2680229
PIK3R5	2.835446	1.155304	0.3498163	0.9013638	0.06024598	0.378676	0.640916	0.60567	1.358629	0.415782	0.3335027	0.1460401	0.4072208	0.4453734	12.99507	0.5680276	1.722713	0.4441126	0.5054026	1.209949	0.7543567	1.389993	0.7387868	1.156289	1.392774	0.9219597	0.2474212	0.121928	0.9467112	0.2042846	1.180975	2.059063	0.1930986	1.383924	0.9402979	0.2095394	0.1215516	0.2206469	0.436739	1.573005	0.4841464	1.243864	0.3824013	0.6365049	0.555895	0.1037616	0.6441269	1.175589	1.350504
CD300A	2.437582	3.479127	0.2443895	1.450859	0.4265039	2.893417	1.702222	5.874468	3.255192	4.223919	1.567404	0.4421164	0.8196599	1.106304	2.446434	4.61517	4.784599	1.324501	1.271108	2.487865	2.148896	2.96553	2.56144	4.043922	2.375423	3.121679	0.6239607	0.7600826	1.730706	1.087374	3.226226	5.066297	0.5683914	5.0244	1.574586	0.3747557	0.3645289	1.098047	1.039206	0.6379791	1.742505	2.202164	1.599188	0.7235416	1.460143	0.3576182	2.184007	4.144964	2.584824
CYP11A1	1.784228	0.00918307	2.034197	0.2945794	0.02590698	0.01138729	0.2277742	0.04752742	0.02422213	0.1086597	0.1792661	0.07413907	0.06122836	0.02239994	0.3534643	0.03911689	0.01513383	0.02407277	0	0.6577688	0	0.01724206	0.009102956	0.05502515	0.0692702	0.01048839	0.01946269	0.01008298	0	1.699411	0.01707992	0.004409553	0.04428601	0.01829247	0.7600797	0.006007077	0.5290705	0	0.009297354	3.258053	0.01215132	0.1287382	0.02299863	0.01739681	2.770923	0	0	0.3900062	0.02407727
CCBE1	0.07508572	0.01705996	0.02722007	0.00822945	0.004583714	0.05137613	0.006045002	2.805246	0.01542821	0.03408091	0.01730045	0.02083352	0.1754965	0.04458617	0.03842716	0.0115349	0.03413971	0.02342554	0.02428592	0.08630341	0.02002115	0.0183038	0.08213975	0.02389643	0.104647	0.02226849	0.0241047	0.005351937	0.91288	0.6411345	0.05137306	0.009362171	0.02056821	0.02265537	0.04095858	0.03188491	0.02368402	0.02069698	0.0148048	0.01431572	0.01289958	0.006612854	0.02441485	0.04924821	0.06477511	0.007894526	0.01568234	0.1100565	0.03322787
AC136428.1	0	0	0.05699664	0	0	0	0.05695986	0.04754103	0.04845813	0	0	0	0.1224918	0.0560159	0	0	0	0	0.2288374	0	0.440188	0.17247	0.8650286	0.1501116	0	0.6294838	0	0.05042935	0	0	0.1138987	0.1323245	0	0.2439695	0.03859378	0	0.1275234	0	0	0	0.04051601	0	0.1150261	0	0.1436123	0	0	0.148146	0
RASSF9	0.02523276	0.005642044	0.01050255	0.006350475	0.007958577	0	0.09446194	0.08760201	0.008929192	0.02731096	0.07342694	0.02143566	0.04890402	0.04472794	0.005232943	0.01335182	0.1301744	0.05176579	0.04568089	0.07265272	0.01931232	0.1235904	0.07270669	0.1844032	0.02946417	0.03222014	0.1992968	0.02168232	0.02452193	0.1799085	0.02448562	0.04334741	0.1462492	0.1311196	0.0284461	0.08857743	0.03133098	0.007985686	0.00571226	0.009942397	0.03981721	0.01020597	0.1766284	0.1033225	0.1168777	0.01827607	0.3403602	0.0485303	0.02958597
LY75	0.148475	0.2732845	0.02713138	0.1066343	0.04283231	0.04066575	0.3615184	0.1414397	1.783841	0.09015079	0.0431102	0.03114846	0.09718036	0.1377668	0.07942023	0.1793581	0.2777324	0.05253572	0.1111999	0.1583591	0.3966238	0.2919065	0.3648125	0.2798682	0.2389172	0.7990537	0.2702943	0.05201136	0.1151779	0.02904752	0.2100938	0.4794143	0.01976901	1.047623	0.09644936	0.05482226	0.07587917	0.05415254	0.07747196	0.01284217	0.191256	0.04119567	0.07985019	0.1242533	0.5625618	0.04131122	0.1465429	0.3428059	0.263683
RARRES1	0.09261792	0.5734901	0.4892891	3.864925	0.08089559	1.297841	3.369471	0.3710157	14.91514	1.094995	0.228995	0.5106667	2.686192	2.552982	1.489339	1.553944	3.313827	0.7830022	0.3393159	0.819256	2.895448	4.683996	4.12153	0.398306	1.197964	3.07854	0.5773439	0.6926594	2.82678	0.8735283	0.6399927	3.139334	1.20135	9.091437	0.9698327	0.6471283	0.5971243	0.04058557	0.4209547	0.8337474	1.397567	0.5122133	0.6822344	1.765473	3.894665	0.8011267	1.320421	4.50898	2.977216
CAMK1D	0.2763528	0.3823409	0.4222643	0.5188893	0.0928979	0.1066191	0.5490431	0.2329142	0.6427367	0.2577886	0.07791718	0.1598574	0.3830001	0.3882243	0.1611898	0.3965555	0.5532247	0.29413	0.432955	0.6507619	0.3782155	0.7350546	1.83337	0.6696601	0.5180116	0.3175916	2.171239	0.1385973	0.2732258	0.09791734	0.6464813	1.454694	0.1367461	1.375036	0.7347971	0.1723226	0.2869858	0.1087501	0.1852149	0.04943058	0.2565937	0.1373316	0.4077637	0.1594205	0.48765	0.1066653	0.1927599	1.188031	0.6062767
VOPP1	8.149272	1.688369	4.290612	5.139395	0.148937	1.971347	2.105009	22.85242	5.145452	1.14113	0.5868854	1.243178	1.279142	5.783955	2.197868	1.091868	1.534045	0.7676854	1.034781	6.512729	1.722499	2.311626	13.75643	10.26162	2.583571	3.54955	1.047115	5.433509	1.036666	0.6363819	3.468178	4.287521	3.325365	3.515976	4.753403	2.850046	0.481232	0.6640402	0.6232434	1.660517	1.067624	8.970446	1.268536	8.20482	2.994721	0.4065504	0.8292377	1.905286	2.673297
EBF1	2.27686	0.2075629	0.1609892	0.1722985	0.3976995	0.1898211	0.6564121	0.8459734	0.2710063	0.4465476	0.3100327	0.3129708	0.2456478	0.4240271	0.1804806	0.3119087	1.408887	0.60079	0.3328754	1.089998	0.3658937	0.6820076	1.10849	0.5511948	0.4245454	0.468207	0.2382852	0.4244702	0.3218955	0.9602856	0.8010613	0.4883741	0.5755675	0.9750783	0.4403989	0.325864	0.2377285	0.6977329	0.2836972	0.08534561	0.2586322	0.2604777	0.1981864	0.2424835	0.5962886	0.1806943	0.1669517	0.3124384	0.2993173
PHOSPHO1	0.1140273	0.1079852	0.5779099	0.05317553	0.02538702	0.00836906	0.07533091	0.07684633	0.02136239	0.03629962	0.03193967	0.1025662	0.07199939	0.08231389	0.02503881	0.1022182	0.2224514	0.02948704	0.05884734	0.08690795	0.0462032	0.09292807	0.2809881	0.176468	0.2506336	0.1079178	0.05721622	0.0370523	0.02666672	0.007686017	0.1087913	0.09722368	0.04882183	0.08962669	0.1417814	0.02648931	0.04684807	0.01910512	0.1503274	0.0158576	0.06549093	0.06714669	0.07606252	0.08523828	0.02110345	0.06558606	0.09771419	0.1523877	0.09909493
BANK1	0.002592819	0.07304905	0	0.008809423	0.1030418	0	0.7247549	0.02430442	0.2449802	0	0.01543309	0.002477975	0.02087385	0.2322782	0.01451835	0.03457391	0.01719798	0.03191549	0.1787326	0.004199348	0.6929727	0.1763439	0.1370651	0.150641	0.07266294	0.04767574	0.09215531	0.1546861	0.04123272	0.01782646	0.1617458	0.3407471	0.01572697	2.941423	0.01973032	0.0136528	0.0181094	0.036926	0.005282725	0.04290895	0.1864172	0.009438529	0.04247017	0.01647468	0.1855869	0.02112724	0.03567356	0.5610131	0.09850047
BMP2	0.1902255	0.5074456	0.0607637	4.70958	0.04604526	0.08831554	0.09384694	33.05002	0.04226798	0.2011045	0.04213091	0.1099255	0.09497282	0.08143383	0.008257035	0.02106777	0.7812593	0.05056441	0.03326753	0.5087077	0.1401749	0.3287356	1.253134	0.4800987	0.1343084	0.5389041	0.4654148	0.07331232	0.02462284	0.03041537	0.09934905	0.2393918	0.0858664	0.8807732	0.3179352	0.3144733	0.08651476	1.442766	0.05408008	0.005229353	0.8049758	1.002471	0.2898492	0.2473591	0.2609728	0.09372256	0.1253123	0.3015169	0.1073722
CCDC80	7.567219	7.023055	0.8050475	0.8709595	0.4082346	1.20132	2.731441	19.49993	1.675533	0.9036025	2.463558	2.324876	6.457744	2.935947	1.097579	5.051865	0.6335742	13.87347	6.702707	0.9198356	9.687966	7.300471	1.444142	2.900477	2.631365	1.299774	1.744826	3.040353	12.90411	2.170237	2.248918	2.70165	5.936126	4.497962	1.101569	1.751971	0.5362743	0.2811834	0.3526052	0.7621105	0.68261	0.1275512	0.6203894	3.851814	6.420863	1.559139	9.379394	4.066304	10.57826
CDH11	0.5250172	0.46119	0.2348785	0.4813457	0.2343096	0.3000565	1.384592	0.4042249	1.141278	0.2074593	0.3854911	0.3527128	1.485583	2.320057	0.3666424	1.118047	0.6327151	1.084416	0.5043367	0.3547826	0.5953655	1.028616	1.455808	0.6381734	1.31092	0.7415483	0.5382327	0.5090158	0.7042836	0.4447275	3.857427	0.9755549	2.290556	1.757821	1.189794	0.7005385	0.3691898	0.09155639	0.3177547	0.299752	0.2567851	0.1982705	0.2865079	0.7080364	1.126508	0.3434066	0.1175493	1.504349	0.7977598
DPEP1	0.01164069	0.02928215	0.3779229	0.02636711	0.01652197	0.09440801	0.07263058	0.04243432	0.3769182	0.05669743	0.04157291	0.08900067	0.02342874	0.07142692	1.184129	0.02771832	0.03378018	0.02046963	0.02917948	0.9520937	0.2405537	0.05131461	0.06966405	1.256926	0.08835304	0.0535111	0.04137393	0.08359444	0.0786751	0.006669452	1.503176	0.1574808	0.120033	0.1011043	0.0147635	0.007661932	0.1544771	0.01657825	0.2727484	0.1788832	0.056829	0.4396416	0.02933439	0.007396453	0.03662455	0.09485258	0	0.1322327	0.1412668
GUCY1A1	0.3232472	0.3530505	0.1276444	0.7509552	0.2274364	0.2102788	1.144611	0.8805232	0.3431653	0.5591942	0.2664062	0.2825252	0.2780284	0.4000775	0.08766405	0.3447215	1.404186	0.4688214	0.4466913	0.8054359	0.2968832	0.9673597	0.6696285	0.2786324	0.6645773	0.4000595	0.3181573	0.7539302	0.6414627	0.5476921	0.6239047	0.8382999	0.8915247	2.251937	0.3877718	0.4109764	0.2855896	0.2085378	0.2082746	0.1665584	0.5002737	0.304233	0.3202617	0.3159848	0.8583799	0.2026104	0.2973896	0.5350232	0.294465
GPBAR1	0.1716115	0.6430673	0.08128161	0.1139335	0.02239754	0.0886026	0.2067651	0.3636395	0.408348	0.1473155	0.09158035	0.05655526	0.2937847	0.1234555	0.06627099	0.135272	0.1030346	0.2029151	0.1260858	0.4504597	0.1141349	0.3503004	0.171169	0.09730488	0.5044298	0.272028	0.1682622	0.08499182	0.1035168	0.06102846	0.406071	0.2516066	0.09332429	0.2293105	0.4152846	0.01558002	0.04133141	0.1095599	0.2411372	0.01399027	0.2206106	0.07539604	0.119299	0.1278416	0.1210195	0.08679434	0.4023027	0.2880923	0.1248941
RELN	0.0478841	0.007607522	0.006293886	2.961282	0.06080927	0.007861302	0.05818088	0.01181193	0.0615367	0.006819458	0.5445338	0.0722576	0.0388879	0.05721668	0.02116772	0.003600619	0.1755223	0.03656141	0.009476061	0.02449055	0.006944002	0.03491602	5.596792	0.2417356	0.5135262	0.008688888	0.04837038	0.1684529	0.07013672	0.00433182	0.01729383	0.9473451	0.003057318	0.1279672	2.587942	0.02156456	0.008801151	0.09511381	0.05905018	0.08788349	0.01006651	0.3222449	0.02222819	0.1249042	0.03667271	0.03080345	0	1.026534	0.02260581
NLRC5	1.548527	17.60918	2.821729	1.487209	1.240105	1.060744	2.254964	6.916161	4.134442	0.3619411	0.4486116	0.4166935	4.305682	1.876668	2.390978	2.318949	1.032246	5.412107	1.068747	3.149589	5.044545	8.399153	3.237879	2.178291	8.088876	4.168183	3.291342	0.4035488	3.724535	2.36395	7.156787	8.732156	1.009484	7.896877	4.14212	3.298154	1.401357	0.8462416	2.015136	0.6567858	1.881387	0.2305848	0.6692846	2.196678	3.960571	4.334544	2.500292	6.749855	2.846128
KLRB1	0.04400631	0.4760007	0.06868724	0.1245974	0.1249189	0.2470838	0.7138864	0.469796	3.071704	0.03572304	0.2488393	0.04205712	0.2804707	0.4185331	0.1745411	0.2619649	0.2097964	0.1450933	0.9652101	0.7483656	0.697196	1.316355	0.7352051	0.675364	0.9634865	1.567768	0.3753827	0.1823188	0.1574589	0.06303277	0.4666859	0.5421832	0.2535779	1.955168	0.2232469	0.3041332	0.2612556	0.1253444	0.2017359	0.1690619	0.4394364	0.09010927	0.2356526	0.2376724	0.3547908	0.03585794	1.00614	0.3451626	0.5340431
GP1BA	1.305761	1.550991	0.2226994	0.1659173	0.1024591	0.3178971	1.430715	0.04643852	0.2434338	0.08273003	0.06824374	0.07304923	0.2307558	0.101617	0.5825452	0.8857494	0.3168665	0.302416	3.121443	0.2785372	1.202188	0.5776126	0.2858914	0.2164544	0.1190034	0.3952836	0.163001	0.4222274	0.4051721	0.1532747	0.2225147	0.5354883	0.3631705	5.617346	0.08078307	0.3940917	0.09787331	0.20864	0.2984856	0.2334098	0.2091896	0.1159343	0.2086659	0.8580063	0.7164393	0.3010289	0.4278713	1.750307	0.3428021
CYBB	2.409532	9.415208	0.2428575	4.466575	0.1908475	1.379627	7.01585	8.597887	6.117798	6.989708	1.2477	0.6987586	2.353502	2.510546	1.78146	5.718608	11.69105	2.94187	1.376814	2.146664	4.401212	9.757562	7.752411	13.06861	6.291694	7.765056	1.315975	0.990812	4.275689	1.031782	7.055	21.65496	1.319521	18.82708	2.177368	0.7870534	0.4729293	6.114244	1.805209	0.2937672	6.54095	3.402326	2.123835	1.57449	6.728275	0.7043495	7.756694	9.71793	8.601113
ST8SIA5	0.467143	0.119794	0	10.47947	0.002864059	0	0.003777122	0.002101694	0.02356461	0.05241822	0.142931	0.001928517	0.02030669	0.008667226	0.001883183	0.00480493	15.93683	0.000887095	0.007587331	0.009804597	0.004169963	0.03176898	0.07648235	0.2632333	0.004712575	0.002319018	0.001434422	0.01560566	0.01925395	0.04046489	0.02391736	0.001949933	0.006119864	0.05123066	0.09725076	0.001328185	0.002818777	0.01580598	0.01233405	0.008348616	0.009851223	0.01469132	0	0.02307896	0.01666563	0.003288511	0.01224857	0.007640779	0.002129425
DOK2	1.361747	3.436349	2.600062	1.011837	0.1908907	1.402414	3.236742	5.778246	5.660243	3.127169	1.166498	0.5852996	2.687562	1.936387	1.707899	2.13424	5.041879	1.463349	3.774678	1.692047	2.610554	3.657077	2.939252	3.25407	6.806325	5.117154	0.8092261	1.026857	2.526464	1.758555	4.009225	4.797057	0.8740527	5.718718	2.893661	0.8251703	1.24801	1.333946	0.8220694	0.2725413	2.647669	1.822853	2.342194	1.107886	2.816597	0.6810252	3.749479	4.014327	3.725584
F2RL1	0.4469958	0.1137965	0.03362378	0.3476595	0.2700804	0.4300531	1.142471	1.806141	0.2687149	0.1573842	0.3077351	0.09264509	0.07948716	0.4758511	0.1357009	0.3744522	0.08483873	0.1467872	0.06074867	0.3576175	0.6825827	0.3120164	0.3330395	0.04132552	0.22639	0.08664801	7.480454	0.3212953	3.939607	0.2591887	0.08734931	0.5047984	0.4899925	0.5253221	0.06374889	0.0638054	0.767339	0.04601893	0.03291791	0.2610098	0.04780287	0.1127263	0.1967849	0.219003	0.292286	0.2545211	0.1656282	0.6408978	0.193227
SPINT2	0.2788336	0.8879334	0.485913	0.7495685	0.2667371	0.4855391	1.181498	0.8233679	2.049335	0.679876	0.4741956	0.1317773	0.6619246	0.6354825	0.5061401	0.8755342	1.397274	0.3583081	0.6067778	1.205923	1.038439	0.9455056	1.989589	1.424179	1.391819	1.647991	30.79426	0.2166551	0.5335652	0.2387559	2.289925	2.048947	0.3345408	2.084006	0.5492358	0.1210081	3.466973	0.3578306	0.3183901	0.5759017	0.6717834	0.2426023	4.764169	1.514705	0.7350842	0.2896224	0.7216422	1.262988	1.063808
CCL14	0	0.01471005	0.006084988	0.005519027	0.009222114	0.006080305	0.06081062	0.01522651	0.1965897	0.01582348	0.02900608	0.009314577	0.3661639	0.08970426	0.009095621	0.01856593	0.01616158	0.0985457	0.3786772	0.1657439	0.03356763	0.08592726	0.08262972	0.005341995	0.1194971	0.01120066	0.06235326	0.04307089	0.007749582	0.05025654	0.02431977	0.01412703	0.1359688	0.1693009	0.01648116	0.09622533	0.07487952	0.03470073	0.1092162	0.05760447	0.1427418	0.0266092	0.03684072	0.01857824	0.1609872	0.01588324	0.03549575	0.03163229	0.05656721
MFAP4	0.229479	1.199199	3.604931	1.777342	0.9385943	0.6373047	6.33689	0.1233593	5.053134	0.1762691	0.6344892	0.3466585	10.90593	6.876862	1.865257	1.374878	0.1779895	4.731697	9.05524	3.380959	2.590342	2.489355	2.207655	1.704101	5.592615	1.54831	5.304199	1.766527	2.348518	1.560776	2.216579	2.382025	2.667108	15.76693	0.8074027	3.040363	1.220183	0.2424762	0.5278797	3.237655	0.2562562	1.461884	1.604272	1.872014	6.468877	0.989226	0.6590208	3.259465	0.4452661
TYROBP	23.81639	46.97377	15.43974	36.48123	2.592583	32.6308	33.79648	44.30583	100.2593	34.54167	12.16885	10.81002	43.85727	12.69535	29.20907	36.73641	64.96264	15.56603	27.49461	69.55121	41.8847	48.06957	36.43832	57.31786	79.67768	116.2233	14.78244	7.897615	20.68288	22.8229	69.90331	90.97078	10.52558	49.9654	46.31811	5.780239	6.42805	19.56063	29.20062	9.093643	29.19998	20.4117	40.29902	15.95868	18.0009	10.73366	51.71352	51.17093	48.33785
GSG1L	0.7761926	0.03382304	1.442377	0.03806996	0.008674589	0.6138728	0.4995488	0.006365556	0.006488352	0.01323025	0	0.5928658	0.02870204	0.02250092	0.008555606	0.00291061	0	0.4889995	0.517057	5.241328	0.01262988	0.7697684	0.009143991	0.02344924	0.0677983	0.02809512	0.00434454	0	0	0.003501686	0.07244029	0.01476477	0.5931419	0.04899982	8.255168	0.04827326	0	0.01740828	5.777892	0.06863363	0.005424933	0.4282807	0.2117712	1.592188	0	0.2788844	0.03215173	0.006612056	0.006449548
LUM	5.69317	6.287991	2.069861	3.856653	3.172059	6.350177	20.77117	6.139194	31.55799	3.880668	1.910288	2.753399	50.39569	27.40706	15.00518	24.95375	3.670855	13.30323	2.077586	6.97342	12.82646	18.06962	17.20451	5.236573	29.81963	14.55835	16.3009	6.863237	14.53217	12.54983	10.25482	13.16759	26.71364	25.12892	21.37703	9.878821	5.607595	1.071011	8.686149	11.34987	2.2752	0.3373772	3.429866	8.439525	49.13761	4.988545	10.50973	16.32906	5.650155
FAM166B	0.01161099	0.1051468	0.1594826	0.07889955	0.08789239	0.05794903	0.04346718	0.04837265	0.6656283	0.1633747	0.2764457	0.0110967	0.1402138	0.2707299	0.02167171	0.02211809	0.2214178	0.02041741	0	0.8274308	0.2079481	0.02924783	0.1389727	0.1909218	0.0949067	0.720557	0.1320588	0.08979513	0.07385826	0.02660975	0.2172959	0.07853954	0.1831115	0.1241186	0.05890334	0.2292716	0.1297541	0.1322877	0.1182838	0.01372515	0.04122475	0.084534	1.199642	0.01475517	0.06392946	0.09461061	0.01879423	0.0628073	0.1470328
DIO2	1.866398	0.2203085	0.2309299	0.1107443	0.05833104	0.06100345	0.05040043	0.06199239	0.8688387	1.203327	0.03542814	0.05078955	0.5390767	0.4773909	0.02182209	0.5527397	0.8918166	0.08971236	0.05594973	0.06197149	0.05271381	0.3186039	2.253834	1.125516	1.829392	0.5227918	3.097717	0.0187882	0.06760978	0.0584605	0.9388666	0.08832816	0.6240625	0.1675866	0.08627209	0.07555499	0.6027922	0.2633838	0.05630395	0.04271755	0.5698301	3.720156	0.07767409	1.583005	0.2006433	0.003464258	0.03440844	0.1264862	0.0246755
MSR1	1.765953	4.620765	0.06620424	1.457285	0.1061245	1.834481	1.631136	7.73308	1.541381	4.242158	0.5753341	0.2650481	1.411854	1.088589	0.5899521	2.557969	4.066227	1.441513	0.3041425	1.215398	1.497375	3.243836	1.216301	3.400051	2.343073	1.25612	0.6349119	0.416791	2.76942	0.7243766	3.930797	5.972664	0.6258708	2.329726	1.691412	0.7757981	0.06551653	1.097774	0.8060253	0.3712185	1.317714	1.839107	0.6115142	0.9095848	2.450858	0.3821726	2.678582	3.907064	2.016343
TRAF1	3.18161	3.621387	1.974069	69.68253	4.536789	0.853744	2.432086	0.7692595	8.554285	1.056089	1.255653	0.8215518	2.273705	5.21099	3.388771	0.8822884	20.95798	1.698397	1.628493	5.59304	3.168275	4.128539	49.12128	1.933411	4.669898	2.515186	5.963166	0.8241825	0.8543977	2.083293	1.667321	2.785627	1.306533	9.416952	2.715149	0.1593371	1.425092	4.566314	6.537715	3.868963	2.109283	0.5192962	1.509528	2.599179	2.968849	6.400718	0.6437426	5.521183	2.124478
BCL6B	2.575511	0.5901387	1.414671	1.097437	0.3998471	0.7999696	1.195558	1.51766	0.7579991	2.3894	0.5984579	1.305569	0.6109885	1.376918	0.4317591	0.5863797	1.57361	1.354833	1.520398	0.9912037	0.531976	1.275508	1.14818	0.7108189	1.216577	0.6614642	0.6836377	1.621939	1.100696	1.135414	1.236243	0.4329822	1.966559	1.46517	0.8254639	1.937381	0.4376271	1.027234	0.890658	0.5468841	0.7922071	1.273055	1.399949	1.152705	1.054449	0.3977583	0.4098114	0.937976	0.6842701
IBSP	0.1133461	0.1866254	0.03859992	0.2100586	0.009750029	0.1542809	0.2057334	0.0107321	0.03281738	0.02230572	0	0.009847786	0.02765177	0.1138072	0.009616295	0.5888619	1.486547	0.01811946	0	0.5674172	0.2129352	0.02595603	1.027763	0	0.385029	0.1421021	0.07324738	0.1479935	0	0.0354223	0.03856791	0	0.0125002	0.09638057	0.06969847	0.1492094	0	0.01467486	0.02099422	0.1583452	0	0	0	0.09166148	0.1539931	0.01679246	0	0.2786922	0
CCM2L	0.240155	0.2478399	0.7842931	0.4812049	0.134013	0.3380621	0.6531559	0.4232934	0.2811021	0.8531182	0.1099585	0.6826681	0.6527293	0.4231831	0.3103234	0.2287388	0.4390771	0.3302617	1.149959	0.8576994	0.1866345	0.4343196	0.4667877	0.7560317	0.6399507	0.283069	0.3151647	0.3877817	0.2937772	0.4445382	0.5685251	0.3391742	0.6424338	0.5759736	0.4061074	0.6079641	0.326868	0.1929344	0.639857	0.2038134	0.4755267	0.5211732	0.6594993	0.3130126	0.3923247	0.2508808	0.2840712	0.2065188	0.3703953
IRF1	2.996503	26.54175	2.777561	1.552248	1.051418	2.021038	5.900739	10.14996	13.44451	0.9396057	1.276599	1.161518	5.725349	4.000651	1.448745	6.748963	2.215173	4.398196	2.063424	2.894691	6.672034	11.3119	20.50989	6.943545	42.25038	11.14552	6.118672	1.13511	2.408604	2.888293	21.8937	21.21649	0.8276256	11.96555	13.73001	0.9518695	2.376793	3.560623	1.677163	0.4780764	4.757481	1.254759	3.02921	4.140188	4.445569	7.356602	1.661406	9.780628	6.322082
ABCG1	5.88179	1.04486	0.3477251	1.509124	0.1108168	0.6721841	1.048998	1.18997	1.118986	1.270427	0.3934734	2.624087	1.658722	0.5716989	0.4809059	0.6568938	2.095249	0.796309	0.779593	6.12458	0.6131113	0.9473125	0.8021182	11.30629	1.932803	6.466392	1.639128	0.2760309	0.5856353	0.3310286	3.834792	2.132642	1.351288	1.471021	1.46553	0.387141	5.286002	2.272069	0.3393648	0.4399312	2.788284	2.055857	1.062465	1.03519	3.510741	0.496235	0.5307951	4.966729	1.194686
PTGER4	0.4021783	1.59036	0.06528496	0.2915094	0.2511623	0.2408666	1.249651	1.453512	1.319307	0.5658928	0.2920512	0.0691856	0.4964614	0.6662936	0.1688982	1.536071	0.546862	0.4066472	0.312521	0.7230216	0.8865041	1.534814	1.480212	1.595961	1.145877	0.9058993	0.4802927	0.2088343	0.8058587	0.2258168	1.0738	2.156913	0.282976	1.789536	0.5678771	0.232949	0.1853934	0.4123929	0.2458248	0.123606	0.8567587	0.2086246	0.2381688	0.4446443	0.9711596	0.2359509	0.3971035	1.662083	0.8530574
VMO1	1.051438	0.878304	0.668841	1.730026	0.09385769	2.475282	1.262551	0.7025179	1.748053	4.509199	1.511466	2.711244	1.943165	0.8034061	1.388555	1.851749	3.750231	1.081436	0.9199804	3.984183	0.7652584	3.822907	1.207026	3.022857	0.9266108	5.152543	0.902539	0.7013637	0.1104195	1.568551	15.51909	3.335632	2.238174	0.821764	2.667008	0.2089236	0.8867878	3.24912	4.405753	0.2110562	0.8980629	2.022079	1.22482	2.142899	0.2652714	0.7112644	4.656195	1.395057	1.256096
CD1B	0	0	0.22815	0	0.01080541	0	0.1140014	0	0.1333554	0	0	0	0.04596736	0.1681682	0.0213144	0.2066575	0.01893627	0.01004039	0.07156294	0.03699039	0.07866135	0.07191403	0.4214342	0	0.2400221	0.02624729	0.1623519	0.08831463	0.009080066	0	0	0.1213844	0.01385327	0.2594034	0.009655362	0.01503277	0.0319037	0.01626332	0	0.02699771	0.1317714	0	0.1151086	0	0.1077864	0	0.009242182	0.3088588	0.02410143
HLA-DMB	1.187499	20.49859	0.4572342	3.375794	0.3076234	1.16569	5.551598	2.883519	9.009986	2.411332	1.197737	0.7228042	4.949958	4.103095	2.427231	3.275805	3.461616	1.681965	3.289789	2.53851	7.581096	27.33102	17.22383	8.080615	9.374784	8.03091	2.452124	0.4915102	4.000008	1.176431	4.96136	20.55256	1.046182	15.19081	3.799162	1.162286	2.337623	1.135585	1.345696	1.116504	3.70285	1.149217	2.802757	1.709115	4.236841	1.388684	6.170839	6.730827	7.410452
MMP25	0.06177521	0.3069062	0.260339	0.1617893	0.02922646	0.0529912	0.6937893	1.644705	0.8812545	0.04178943	0.1286953	0.06272891	0.2124013	0.2179542	0.1549375	0.1323869	0.07362704	0.2206525	0.5081038	0.4439788	0.3031875	0.4911453	0.4274605	0.1481348	1.645571	0.5413265	0.6147809	0.07678071	0.3469065	0.06193894	0.6117709	0.5335206	0.1967191	0.7583838	0.2840094	0.1728076	0.1887661	0.04398902	0.2202612	0.05476752	0.1747805	0.03513713	0.1313489	0.09322292	0.4403478	0.3523569	0.09686819	0.3299834	0.5296648
ADAMTS9	1.861516	0.8359719	0.2961424	3.491778	1.714827	0.6216064	0.8134006	0.9259106	0.7711695	1.118813	1.313997	1.300085	0.1921332	0.6754479	0.3159889	1.096776	21.86007	0.5849091	0.302856	0.1473641	0.2876884	0.5880184	2.277751	2.168157	0.6705674	0.2057021	0.3435384	0.7382706	0.716356	0.8511832	0.7313674	0.1066608	0.7961737	0.9527031	0.5221218	1.523714	0.3042054	0.08709557	0.4315452	0.1992408	0.484576	1.080531	0.1747847	1.122144	0.5009723	0.3840694	0.1315843	0.98113	0.2628647
OXER1	0.1610023	0.07200022	4.40055	0.1418213	0.05078117	0.0892825	0.1227787	0.1304242	0.4937778	0.05808754	0.1064805	0.8462903	0.3360443	0.09879053	0.1001693	0.1703875	0.1928183	0.07077882	0.1457377	2.05711	0.3203871	0.191515	0.1784302	0.2647392	0.2297797	0.4111732	0.101732	0.128466	0.07112123	0.09224516	4.207186	0.3198028	0.9874244	0.2629419	0.1285665	0.1177468	0.3748371	0.07643122	0.4920498	0.824711	0.09527291	1.741989	0.1690516	0.1932339	0.3377026	0.08746036	0.1158257	0.1838586	0.2170956
ABCA6	0.02476618	0.07929004	0.01124547	8.976864	0.1139756	0.004213805	0.1545254	0.0293121	0.04780408	0.0536119	0.02412234	0.236692	0.1737053	2.221445	0.009455242	0.1426055	3.795996	0.06928443	0.02116394	0.1932644	0.1008073	0.6564652	0.1358628	0.1777026	0.03154838	0.12161	0.03040871	0.0497487	0.08235006	0.3495805	0.05758522	0.08376219	0.1365649	0.2752738	0.01237368	0.03408425	0.0345956	0.03847757	0.05275333	0.02661423	0.1199075	0.01536737	0.01560262	3.055712	0.1770924	0.05320284	0.6359413	0.0767269	0.03326273
TNFRSF13C	0.4927724	0.2722987	0.3631368	0.05031914	1.708386	0.6904368	2.09677	0.113585	0.7075207	0.6513959	0.6731706	0.6639565	0.7262236	0.4659375	0.1884735	0.827129	0.5525681	0.1491548	2.298324	0.2224207	1.713876	1.027619	0.354526	1.075939	0.8395296	0.6405763	1.820346	0.6515155	0.4110894	0.2221618	1.254807	0.6986514	0.5487917	4.943784	0.1092838	0.8932756	0.4288071	0.6442651	0.4114739	0.2626013	0.6309978	0.669006	0.7837466	1.190829	0.2287456	0.3159572	0.7126369	0.9526071	0.4603349
CX3CR1	0.06101887	0.2324322	0.00544236	0.3405957	0.0371168	0.1087634	0.3100144	0.2496717	0.2359798	0.08963175	0.01556567	0.09163964	0.2280761	0.5402201	0.06101282	0.6725109	0.1879121	0.1264595	0.1584174	0.03529521	0.06604971	0.6093312	1.265051	0.5398952	0.1475922	0.1101955	0.1920905	0.04333751	0.1455543	0.03496034	0.212076	1.832088	0.2220692	0.5940373	0.1621467	0.0286877	0.08523656	0.1489729	0.195364	0.03606465	0.5300115	0.1150287	0.1537668	0.1218523	0.1576985	0.03551457	0.155208	0.2263331	0.119584
SLC43A2	0.9417582	1.369255	0.913381	2.623072	0.193287	0.3785646	1.113343	1.748977	1.999577	0.4291884	1.482303	0.228241	1.064106	0.5456031	0.6560116	1.087261	3.848093	0.7950045	0.8019557	0.6689816	0.949788	1.630698	4.464439	1.886911	1.802995	1.926377	2.848628	0.4513632	0.6258105	0.5438767	2.074485	2.477572	1.071401	1.746098	1.253454	0.2016794	0.5539079	0.5326368	0.5630869	0.2485693	1.074572	2.008009	1.739225	1.234955	0.8671646	0.3647192	2.372886	1.564836	1.318739
ZNF385D	0.0147886	0.01339226	0.02769935	0.01339896	0.01119461	0.03874924	0.04798123	0.1771314	0.03296971	0.01920793	0.4049165	0.008480139	0.06151313	0.08166818	0.008280797	0.0281712	0.02329679	0.02080407	0.02038866	0.02395172	0.01018683	0.02980173	0.04572647	0.06484583	0.1139726	0.006798175	0.04835741	0.02124006	0.01058301	0.02202987	0.06273312	0.01429052	0.03229257	0.1541343	0.01500471	0.0467227	0.03098705	0.0695026	0.00602619	0.04020708	0.02362807	0.07536804	0.01118013	0.0300692	0.2640503	0.01446035	0.00239377	0.04799756	0.01716656
IGLL5	0.2771044	0.9920891	11.04833	1.393999	2.640309	0.04824397	17.13678	6.134678	99.5147	0.04185029	0.3452217	0.0739062	0.5360999	1.202076	1.274984	0.7672435	0.01602919	0.03399598	13.58532	0.2087443	29.04007	1.672001	9.178718	29.38048	2.265014	76.81442	1.694942	7.632295	6.876497	0.5464472	62.65713	20.73673	0.01563536	15.06921	0.4576923	0.1187661	4.383952	0.2753317	1.1423	0.4418253	2.436763	0.0351883	8.615069	0.02456807	27.09802	0.2625521	0.7406084	27.44803	1.353292
FLT3	0	0.04624876	0.0621769	0.004337989	0.0181216	0.009558315	0.1433926	0.02393626	0.2968425	0	0.06839689	0.003660658	0.04625472	0.07050811	0.01072382	0.09120587	0	0.02357403	0.0816117	0.03722163	0.2849512	0.1784969	0.252149	0.03359073	0.3041396	0.08803792	0.05990117	0.01269525	0.03350171	0.01316732	0.1768183	0.381235	0.02787974	0.4401599	0.02590859	0.0100845	0.01605157	0.03818498	0.03902027	0.004527747	0.1189957	0.003485833	0.01447852	0.009735077	0.0813452	0.01248432	0.08679962	0.1533229	0.1333865
GSDMA	0	0.3018924	0.0267603	0.08899492	0.03379719	0.08021912	0	0.1488056	0.3185199	0.02319594	0.06803292	0.006827209	0.6134478	0.2016321	0.1066676	0.05443232	0.03553736	0.2009879	0.01790678	0.1156986	0.1968298	0.3059087	0.2636326	0.3210683	0.01668315	0.2134505	16.28022	0.01578461	0.2044847	0.08185781	0.4991114	0.5522421	0.1386569	0.1049999	0.2476405	0.08463514	2.305114	0.1119106	0.05821895	0.04222175	0.05072677	0.1040185	0.2430249	0.3086543	0.3371347	0.03492531	0.1387571	0.3786914	0.1206152
TGFB3	7.92624	0.7078355	1.586812	1.171205	0.999995	1.205373	3.179668	4.514299	3.710016	1.256156	1.597715	2.12848	0.79166	2.375067	0.9741772	1.463575	5.354179	2.109217	1.401769	1.942673	0.9021564	2.727465	7.789399	1.755538	1.218916	0.9835524	0.7835114	1.873162	1.100667	3.235549	2.895958	0.8176167	7.275502	3.426433	1.186849	0.7553551	1.123057	0.6232784	0.9048876	1.15346	0.6906026	0.6638086	1.597105	4.564602	2.014415	0.8558621	1.870696	3.60539	0.8176167
TNFRSF18	0.3488383	0.9009027	1.306762	10.0217	0.0880207	0.2321345	1.146307	0.666095	3.715678	0.05034254	0.415274	0.06667742	0.9361235	0.4566318	0.2495885	0.6645113	0.3085092	0.1840249	0.874426	1.581947	1.810187	0.6443917	1.704901	0.4843747	4.005478	3.314056	3.07485	0.256932	0.3143558	0.532972	2.451774	1.775338	0.2115909	2.066484	0.5505671	0.04592126	0.9908195	0.1159207	0.3079867	0.08247109	0.309637	0.05291088	0.4395341	0.3398643	0.3658445	0.1705477	0.3764334	1.685693	1.214791
HOPX	0.0657512	0.1550598	0.01539416	0.1605672	0.0738804	0.1692055	0.3615294	0.2696465	0.4515363	0.1067498	0.03179857	0.02945571	0.1406057	0.1084265	0.01917553	0.0900243	0.03747931	0.0307117	0.06180646	0.2995062	0.2575949	0.2587903	0.1905967	0.2229892	0.386286	0.4581004	11.38685	0.09307283	0.2172927	0.0494441	0.1307419	0.2342916	0.07976394	0.5051833	0.0938138	0.108194	0.8811582	0.07315663	0.3600293	0.2088814	0.153201	0.007479727	0.7689153	0.2141127	0.1486877	0.1674265	0.01829244	0.5735142	0.2580264
HAMP	0.04233962	0.1437822	0.1321716	0.449544	0.02503911	0.2641398	0.1783165	0.08268349	0.2303613	0.4124408	0.03150195	0.05058032	0.007101269	0.0779384	0.3259828	0.4688006	0.6318802	0.09771867	0.006633243	10.08031	0.2770657	0.2599656	2.201263	2.610745	0.3893382	0.5473999	0.03009713	0.07016549	0.05049844	0.06064549	0.9178308	2.153079	0.0385222	0.4384561	0.232691	0.03483506	0.007392967	0	0.56072	0.02502445	0.5825153	0.1059624	0.466792	0.1345122	0.05827988	0.3536236	0.4711671	0.3435413	0.8991795
ALOX5	0.4996898	1.899421	0.2559806	1.189881	0.1616466	0.8845849	1.939934	1.525736	2.511846	0.5870709	0.5490968	0.2163292	1.105989	1.666691	1.044263	2.668497	3.339194	0.803581	0.8029247	0.9822287	3.330222	1.570695	3.058566	2.621788	1.301621	2.935088	1.117225	0.2972628	0.618053	0.3964069	4.012365	5.852101	0.4973805	4.297215	0.808876	0.2642422	0.2326704	0.3041198	0.3828715	0.2877644	0.4586999	0.2254316	1.759668	0.4179075	1.222784	0.3410446	0.7189575	4.30165	2.456262
ABO	0.2456984	0.0252267	0.04382839	0.0482702	0.06405189	0.02189733	0.0438001	0.08617093	0.03726258	0.05698594	0.008953814	0.04073332	0.06727989	0.05230443	0.002339753	0.06686249	0.5363042	0.02645202	0.05970336	0.07309007	0.05180953	0.1894619	0.03500927	0.04947021	0.08782678	0.01152501	0.07485204	0.02769884	0.01395449	0	0.05317604	0.002422686	0.04562159	0.291456	0.02331784	0.04620552	0.0455283	0.003570559	0.03064878	0.002963629	0.0823392	0.01597152	0.1453123	0.1051393	0.0591604	0.02042898	0.008116364	0.05967188	0.04762251
VIPR1	0.01078703	0.01519547	0.07273555	0.007330051	0.008165517	0.01076734	0.05115125	0.008987985	0.03435514	0.0280211	0.007704839	0.08453572	0.04631597	0.05559866	0.008053517	0.01027425	0.008943697	0.0189685	0.2758042	0.1956723	0.06241561	0.06793071	0.04088502	0.02364976	0.02519192	0.009917381	1.79737	0.01430106	0.01200797	0.009888565	0.01615005	0.02918642	0.01308593	0.245035	0.01459288	0.00852006	0.1054779	0.018435	0.004395593	0.01785161	0.03446934	0.06871822	0.2174654	0.03289939	0.02545404	0.003515865	0.01571446	0.01400405	0.07740593
LYL1	1.389239	0.791431	3.750046	1.00071	1.227535	0.7392356	1.599752	2.005488	5.183638	0.6246816	0.6080211	2.123352	2.158727	1.12822	2.650188	1.118882	1.634597	1.122663	1.715583	1.373175	1.189151	1.402358	0.9424507	1.455715	1.508892	2.923093	0.8205303	1.0947	0.2761574	0.7140184	2.243064	1.761965	1.387903	2.695769	1.576232	0.3429003	2.425766	0.2909565	1.30078	1.400695	2.466242	0.2417038	0.746508	0.8307931	0.8235606	0.8323549	0.9879416	2.160507	1.929544
MMP13	0.01686339	0.6730616	0.1544178	0.6047852	0	0.154299	0.04208678	0.04098191	0.3819199	0.03650456	0.06022498	0	0.2262684	16.6454	0	0.1820333	2.125219	0.4349182	0	0	0.03872004	0.02123925	0.2018389	0.01232391	0.2822419	0.5813951	2.253621	0.03726149	0	0.06441176	1.816411	0	0.04773364	0.07511058	1.51612	2.612089	0.03140837	0	0	0.1328927	0	0	0.03541294	0.5143171	0.2785466	0.3572635	0.004549345	0.2432509	0.5042038
CHRNA1	0.9818094	3.877351	0.2834603	0.006427395	0.5047785	0.1487021	0.545309	0.02364349	2.018341	0.01842784	0.88504	0.05966207	0.02284448	0.1253623	0.5667071	0.04864876	0.2870293	0.1347243	0.06401658	0.9835002	0.2423734	0.0142957	0.2434043	0.1119821	2.226639	0.07826499	0.1775055	0.006269984	0.3880782	0.02601253	0.1628545	0.1535536	0.1583477	2.601074	0.7245649	0.7172027	2.655753	0	0.1734435	2.576083	0.02014975	0.005164795	0.2717271	0.5048402	3.334535	0.06474102	0.05511725	0.7858901	0.6408087
PRF1	0.326904	19.7738	0.3689486	0.6336666	0.1844041	1.004023	3.514518	14.83704	10.35136	0.2721755	0.6436145	0.414563	1.973839	1.226669	3.0156	1.658612	0.6671786	1.53108	2.072247	1.04873	2.866731	4.798261	2.77779	5.285757	27.70437	10.44697	0.536261	0.4653471	2.764278	2.917517	9.6553	9.519339	0.3050561	4.956172	19.79456	0.2151691	0.5532472	0.6983473	0.5635796	0.1932137	3.83914	0.9096746	0.8871627	0.5112951	1.676294	1.874858	1.760428	6.767226	11.47695
HCLS1	1.951796	7.197807	1.409965	4.034851	0.4942631	7.407349	6.713502	8.053206	13.95654	2.60683	1.761252	0.9027788	4.448716	3.327991	1.917825	3.390317	7.279599	1.952583	5.617782	3.054758	6.959282	8.663021	6.729437	7.618839	8.579506	8.885943	1.800997	1.6691	2.59651	2.021484	10.11132	11.80601	22.36089	14.61163	4.236738	0.8935094	1.354482	2.245124	2.555524	0.6840205	4.292279	1.707942	2.581425	1.89602	2.903123	1.335524	5.123722	6.784767	6.42327
SLC8A1	0.1031886	0.303442	0.005444346	0.08641448	0.1602106	0.05530825	0.1541569	1.554584	0.1388623	0.08415875	0.3166175	0.05347596	0.04387679	0.3228235	0.07459844	0.1868768	0.2548584	0.08369815	0.05191431	0.1141628	0.1221364	0.2333876	0.3276126	1.098506	0.1247355	0.1920774	0.04958983	0.03693061	0.09822724	0.06661542	0.2438858	0.7246761	0.02820955	0.4437486	0.1413157	0.04687367	0.01421128	0.05381541	0.02813084	0.07816859	0.462478	0.4186191	0.06775532	0.0369384	0.1514687	0.04381729	0.161734	0.2216987	0.2461568
OPCML	0.1638615	0.002113814	0	0.01189615	0.01192685	0.002621194	0.002621521	0.004376057	0	0.03183337	0.2876013	0.002007738	0.002818782	0.0103123	0.02352651	0.02601201	0.1358602	0.001847071	0.005266006	0.02041471	0.01157669	0.08202353	0.8486258	0.02533203	0.007359243	0	0.01792016	0.01392576	0.003340813	0.00962906	0.002621038	0.004060068	0.01019402	0.01684268	0.02131488	0.00276549	0	0.008975604	0.0214012	0.007449914	0.003729418	0.005735559	0.005293962	0.0667417	0.001652403	0	0.00170023	0.01363655	0.002216899
RARRES2	2.794641	3.270894	4.742559	6.517927	0.4315695	8.743184	6.92298	1.053723	20.72389	28.56965	1.362341	2.417244	23.03273	6.960901	3.838589	4.478447	1.299491	2.493581	3.42988	82.55986	9.151047	5.859402	6.44336	12.6268	17.33319	11.34092	3.383655	6.01015	2.294643	2.613186	6.42508	3.373643	9.577143	7.911736	5.672362	1.615651	4.15865	0.2480135	8.126937	4.901327	2.281847	1.328253	5.840853	3.287952	5.687825	2.810994	0.9530369	8.002611	4.060482
GPR34	0.7023206	1.080797	0	1.712464	0.03909114	0.4226853	1.010447	0.9122059	1.631541	3.5057	0.4426286	0.2526917	2.305997	0.8821632	0.2081968	1.267041	4.021331	0.3341762	0.2174727	1.913648	0.8195795	4.485265	1.384537	3.550565	0.3666313	0.8546026	0.352408	0.2829851	1.070887	0.2651038	0.8865551	4.734696	0.8119034	2.27437	0.2515001	0.6526154	0.0461677	1.141427	1.885472	0.01953413	1.745509	1.549015	0.1561623	0.6090028	1.858729	0.2289106	3.584318	0.4022534	0.4534019
CXCL13	0.3117036	37.37871	0.6672311	0.3656249	0.3370744	0.1666794	6.37628	2.005859	29.60467	0.1807371	0.8083961	0.1063919	4.675275	2.868906	0.332451	3.721681	0.05537967	1.15496	1.43711	0.8293757	19.2473	5.720558	9.304792	3.233886	14.67598	34.10745	0.9021251	1.771054	3.94783	0.6633285	13.00022	12.18806	0.5131807	39.35964	7.50173	0.1612004	2.145975	0.3012295	0.04536277	0.2631852	3.75488	0.1013108	0.7434094	0.3112299	2.784483	1.179228	0.9099771	12.6939	11.2894
SIGLEC14	0.9640805	2.902474	0.1910838	0.3639536	0.05791948	0.6778255	1.298532	3.426745	1.413386	0.364391	0.2277159	0.2193757	0.1745302	0.1784061	0	1.319075	0	1.042739	1.169961	0.3469848	1.739277	1.647909	0.7173802	1.43428	1.304443	0.6506984	0.2175609	0.15216	1.022096	0.3945452	2.109725	2.085032	0.1485134	4.120266	1.112732	0.2316649	0.0320646	0.3487006	0	0.09044621	1.365109	0.236752	0.5977269	0.2625315	0.5657235	0.037408	1.69056	1.365833	1.73598
HTRA4	0.01520791	0.2601373	0.6551485	0	0.3741405	0.1992395	0.2372195	0.1108761	0.4116975	0.01646045	0.01810423	0.05087004	0.1326361	0.09331527	0.4470682	0.1810622	0.03782735	0.06685605	0.1524854	0.6034554	0.1990376	0.2202732	0.1289339	0.2584021	0.4261968	0.6641379	0.02162109	0.05040528	0.06046153	0.03485306	0.1423055	0.3600447	0.03689796	0.2743347	0.1478722	0.03002965	0.1062188	0.1407806	0.06197052	0.3056089	0.5669534	0.04152052	0.1149712	0.2222502	0.09569584	0.04956783	0.06769512	0.6581126	0.7061316
CLSTN2	0.1523804	0.009856616	0	0.4302099	0.07621224	0.01765474	0.0475379	0.004534523	0.03582048	1.125062	0.02850587	0.0343273	0.007302139	0.05743581	0.02234691	0.03732087	0.007219487	0.0133977	0.2209963	0.1657061	0.02399182	0.09047724	0.07382251	1.162131	0.07625736	0.02001365	0.02166393	0.01563255	0.005192686	0.009977749	0.02987546	0.03996737	0.04753423	0.1919785	0.08466583	0.04441732	0.01064292	0.006200419	0.02217618	0.3229404	0.0173901	0.05943255	0.002742833	0.0428783	0.04194988	0.005321362	0.03259328	0.0518113	0.003445767
CYYR1	0.5853135	0.5987581	0.31671	1.165584	0.3876846	0.4868712	1.326889	2.331796	0.7974375	2.307071	2.020678	0.9183286	0.8508042	0.8380088	0.382367	0.7386737	1.334555	0.9348998	0.7825033	1.595763	0.9138783	1.627974	1.396265	0.9784831	1.1562	0.6053915	1.019372	1.357979	1.24495	0.5812757	0.9675987	0.6645801	1.573953	2.00089	0.6186113	1.9648	0.6132134	0.680759	1.272047	0.3459443	1.233902	0.972128	0.3134338	0.7066217	1.454053	0.6677087	0.7342526	0.8970713	0.9470843
FCGR3A	7.730304	40.43123	0.2897873	13.68616	0.5332992	12.66499	10.30839	21.66778	23.22378	15.09525	5.308391	2.962554	8.622586	7.967645	9.952448	26.69355	22.69146	7.428268	1.662107	7.776931	12.65179	22.15184	15.60262	39.70512	19.32436	23.44476	3.841455	1.8192	12.43823	8.060254	42.21181	63.41712	2.145022	16.26563	10.56795	2.771363	0.5866164	6.279741	2.420488	1.306341	9.510104	7.04513	3.655161	4.227174	12.69533	3.403855	14.15395	24.39586	12.95063
GPIHBP1	0.0977318	0.02809649	0.2789388	0.8064212	0.03963246	0.4616369	0.4442719	0.2326636	1.215403	1.571605	0.1662066	0.5937757	0.2997346	0.736749	0.6970845	0.09308594	0.480398	0.4910199	0.6649521	0.2713493	0.3173686	0.7033835	0.2436995	0.4744544	0.5298472	0.1764964	0.1984933	0.2930737	0.2830856	0.3839641	0.1219345	0.1281688	0.8892012	0.5130362	0.12395	0.937341	0.2437865	0.3081978	3.826008	0.2970694	0.9046682	1.626372	0.9411525	0.1596817	0.5545782	0.09101192	0.9661158	0.3171961	0.3241336
SPON1	2.816369	0.3078884	0.2144356	0.2616789	0.05908877	0.2688122	0.3350829	0.139837	0.8121154	34.78879	19.36933	1.318955	1.897843	2.605585	0.04370872	0.8832582	0.3313662	1.518132	0.2230626	2.326218	0.1935698	1.812919	0.7567773	0.02738218	0.9734726	5.942218	0.8656169	29.32503	0.3649556	0.7513526	1.094662	0.09956757	1.772686	0.2545015	1.309435	0.7028598	0.5451987	0.0667013	0.1717641	0.09596304	0.09145882	3.733795	0.279325	0.7816711	2.033513	0.3053056	0.138986	0.3006379	0.5337791
LBP	0.02437065	0.2125218	0.02028743	0	0.03843331	0	0.1013717	0.008460898	0.07761703	0	0.1257187	0.09316477	0.06539976	0.1694759	0.06823107	0.01547477	0.06735365	0.04285469	0.01018157	2.815589	0.04476597	0.2660196	0.02430782	0.01781028	0.7209231	0.05601475	0.1270418	1.687287	0.06459302	0.07446932	0.2939238	0.007849949	0.009854822	1.215742	0	0.03208165	0.3971693	0	0.01655128	0.1824514	0.07931717	0.007392953	0.02047124	0.03097005	0.223639	0.01323873	0	0.914008	0.02571761
TACR1	0.06002367	0.03623749	0.03372766	0	0.01135911	0.003744634	0.0524314	0.009377442	0.01911668	0.006496729	0.007145508	0	0.1006727	0.02946428	0.01960579	0.01429259	0.01492997	0.02902595	0.07146857	0.01458221	0.02067306	0.04157953	0.08082303	0.01644968	0.1156474	0	0.09386925	0.006631441	0.02624974	0.02063409	0.0748882	0.02900104	0.04733025	0.2887371	0.002537534	0.05136006	0.1090003	0.008548355	0.01222949	0.01064293	0.03463096	0.01365635	0.01134442	0.03051107	0.1156704	0.01956379	0.01457367	0.1006526	0.06967529
NME8	0.52905	1.268391	0.00815573	0.1183547	0.006180215	0	0.008150468	0	0.2218862	0	0.00777539	0.01248436	0.07011011	0.08015395	0	0.02488398	0.4819666	0.02297063	0	0.1163628	0.02699449	0.06581062	0.5342005	0.1217182	0.04576067	0.09007373	0.01857162	0.007216008	0.04154716	0.007484334	0.0488938	0.08204951	0.05546418	0.06981989	0.01104488	0.008598076	0.03649501	0	0.06653764	0	0.7478767	0	0	0.01660032	3.077316	0.01064418	0.03171671	0.04239686	0.03446238
POU2F3	0.08150935	0	0.02694153	0.103173	0.01134202	0	0.002991571	0.07240975	0.00509011	0.02335303	0.002853902	0	0	0.008825981	0.01342374	0.01826698	0.1391367	0.002107802	0.04807479	0.007765477	0	0.00603883	0.02630268	0.002627988	0	0.005510154	1.308783	0.002648585	0.003812398	0	0.00598204	0	0	0.006406723	0.004053944	0.006311725	0.2310678	0	0	0.01133538	0.04468651	0.004363455	0.07853626	0.009139545	0.001885654	0.02344122	0.009701162	0	0.002529834
AQP3	0.4733383	0.5802866	0.6657783	1.546607	1.595901	0.8213998	3.258851	2.78797	1.859846	0.3238823	0.433948	0.1767893	0.4234083	0.96813	0.233563	0.3057403	0.3112553	0.1865599	1.050128	0.9692922	0.8694659	0.6783939	1.590006	2.045698	0.8830731	1.750716	235.6391	0.4027287	0.2076507	0.2680787	1.805614	1.019941	0.2640069	6.012227	0.4784153	0.08594552	20.99123	0.2402006	0.1219357	0.4051731	0.2752681	0.1633949	5.264801	2.592737	0.4407814	0.1241312	0.1981482	0.7239828	1.016223
PLA2G2D	0.005941918	0.4484068	0.05935644	0.3230144	0.02248944	0.1631046	4.901161	0.2846788	12.18716	0	0.07780901	0.00567873	0.1036452	0.3718862	0.3493502	0.6508377	0.08375116	0.3395794	1.362846	0.13473	1.980999	1.766172	2.412125	3.211209	0.6660815	6.733003	0.1774002	0.210069	1.880397	0.09532267	1.349239	7.538975	0.02162474	7.264826	0.005023957	0.1095076	0.166004	0.1523208	0.04842531	0.06321451	2.826963	0.01081506	1.242805	0	0.976802	0.09683383	0.4183802	4.731243	7.242228
EPHA7	0.002136572	0	0	0.004839511	0.002021666	0.007997525	0	0.06675893	0	0.07168882	0.01526087	0.004083872	0.005733589	0.007865966	0	0.002035006	0.02125759	0.003757066	0	0.006920814	0.005886941	0.01345494	0.004262127	0.09836981	0.01496919	0	0	0	0.01868745	0	0.002665683	0.01032306	0.002591913	0.002854927	0	0.008437785	0.002984554	0.02434263	0	0	0.007585884	0.007777672	0.005384135	0	0.01176384	0.006963828	0	0.00231147	0.006763981
GIMAP6	0.9933527	3.998045	0.4727677	1.028188	0.2735041	0.7213047	2.179424	4.189297	4.395449	2.476408	0.6300391	1.050514	1.447566	1.463843	0.6534854	1.837978	2.335796	1.689495	1.790976	1.707745	1.245113	5.10189	2.582555	4.016531	3.87912	2.638748	0.6598217	0.8365886	2.032886	0.8350417	2.620922	6.868767	1.155666	5.630299	1.958597	1.441636	0.5516291	1.15379	1.094897	0.2021206	3.212507	1.307857	1.031046	1.200263	2.430463	0.7032665	2.148258	2.964145	3.333795
GIPC2	0.008019271	0.02017247	0.01502026	0.04541077	0.02655797	0.0100058	0.06504578	0.0668183	0.06385058	0.0824576	0.04295937	0.02299221	0.06456024	0.08365022	0.01122587	0.03055224	0.2559829	0.03172844	0.01005087	0.1233866	0.05523916	0.1161521	0.09598314	0.0615358	0.09832267	0.009215951	0.4902431	0.09302712	0.03825832	0.05513504	0.0350182	0.03099673	0.1070115	0.2410987	0.01695096	0.03694814	0.06721218	0.03426227	0.01633882	0.02843831	0.1210075	0.04378831	0.06062539	0.03566792	0.08199963	0.04574076	0.05516696	0.06073006	0.06769996
APOL3	4.683789	7.926243	0.3236088	1.177098	0.176254	0.6433511	2.206531	3.44714	3.891941	0.7567803	0.3631507	0.5211633	2.709433	2.067263	0.6273227	2.303849	1.175094	1.587908	1.566563	1.263588	3.871602	5.324563	16.82086	5.164024	6.068174	4.312389	1.930518	0.5428185	1.590581	2.326254	4.42909	18.35198	0.6877333	11.62254	3.786723	0.6147996	0.5882802	0.711262	0.5335257	0.1978505	2.324332	0.5061009	1.350382	1.303636	2.100041	2.402099	1.216966	2.870927	2.623741
POPDC2	1.07505	1.245611	1.846808	0.833829	0.875437	0.7316509	1.658615	0.7871784	1.321133	0.7122594	0.224933	0.2117133	0.9354216	0.5117264	0.6566926	0.6329844	4.008333	0.2978854	1.298406	0.3376791	1.014297	1.550961	0.9877954	0.8070826	1.559653	0.7487724	0.5465183	1.367677	0.9636011	0.4479581	0.8860576	0.5792331	1.375298	2.56829	0.8979487	0.6604272	0.7463117	0.4082792	1.55316	1.047445	0.5898932	0.2549677	0.6895921	1.448964	0.5534801	0.6477015	0.574773	1.050272	0.5431693
XPNPEP2	0.05461811	0.09159456	0.3239526	0	0	0	0.1022348	0.1042914	0.4107173	0.03448464	0.04334669	0.08699815	0.5862808	0.62	0.07645779	0.1170489	0.0264161	0.2841287	0.05704589	0.2727513	0.0188113	0.149047	0.1588921	0.09978847	0.377349	0.2196898	0.07765059	0.1206846	0.09047637	0.2086205	0.2214679	0.02199107	0.1766885	0.3162542	0.05772527	0.1198326	0.1462329	0.006482096	0.01854689	0.1183657	0.4161226	0.1159806	0.07455335	0.1041125	0.6229286	0.007417471	0.01841835	0.2314323	0.1152737
PRAM1	0.06350099	0.6091294	0.1374402	0.1294515	0.04806871	0.2482584	0.338096	0.3174624	0.4629085	0.1191337	0.1360704	0.06473421	0.2101696	0.1922225	0.2291453	0.4636981	0.2281486	0.1488849	0.143259	0.246832	0.7756808	0.5865112	0.7516022	0.2784425	0.5289352	0.8757235	0.1263911	0.07951033	0.07405454	0.04850994	0.7817031	1.055431	0.3903065	0.5260774	0.2577158	0.03343722	0.06504947	0.08440677	0.2760101	0.05004225	0.2254598	0.05008465	0.7094295	0.1452539	0.143183	0.1310821	0.3323428	0.5312733	0.6209657
GAPT	0.08274207	0.6268616	0.04254286	0.1708807	0.02302711	0.01821862	0.3704914	0.06083161	0.5838813	0.04741242	0.02317651	0.03256118	0.07836781	0.2568379	0.02271126	0.3105993	0.1573828	0.106984	0.3111119	0.07094628	0.3419714	0.8153113	0.6942123	0.1120448	0.1250344	0.3803572	0.09687542	0.08065923	0.08901128	0.03904065	0.2003929	0.9547605	0.1298982	1.873042	0.09876612	0.01922155	0.0679891	0.06238497	0.1685824	0.05178066	0.1900898	0	0.06745879	0.241222	0.1952456	0.02379574	0.2402883	0.3054051	0.1386771
COMP	0.3904229	0.1757458	1.09049	0.2036309	0.0291652	1.878046	0.5961774	0.0214019	0.2944992	0.1834881	0.03057752	0.5155082	3.432654	4.286905	0.04314773	21.46533	0.1959272	1.960256	0.218912	2.387884	4.734673	5.635523	1.224612	0.04505123	1.859571	3.105365	7.895061	0.6980912	0.2042356	1.083131	5.691484	2.918905	2.891629	0.3088956	3.188138	3.543583	0.9400583	0.2048518	1.925862	0.09108788	0.3647878	0.03272592	0.1812375	1.703872	0.1737496	1.908785	0.008315282	3.579137	1.187215
PID1	0.1752142	0.07147316	0.5854015	0.03217901	0.01792336	0.04726877	0.2009173	1.607887	0.1357375	0.2972813	0.1803965	0.0271546	0.3113455	0.1394736	0.04419379	0.07216651	0.1020836	0.1332351	0.4748172	0.2991174	0.03261968	0.7455416	0.2314421	0.1972632	0.940039	0.07619049	0.5049366	0.1360273	0.04141903	0.0922482	0.3485863	0.1006726	0.09766058	0.6770625	2.078041	0.1309111	0.2315247	0.5934856	1.148154	0.3022796	0.4623691	0.1335984	0.3162363	0.3791254	0.3538545	0.06173876	0.2031274	0.7684746	0.07495874
TMIGD3	1.100844	0.8682699	0.2305785	1.918388	0.09408365	0.4430788	1.05909	0.5288966	1.149827	0.7956219	0.3804672	0.4378028	0.705188	0.5360219	0.6197258	1.741886	2.967837	0.6057134	0.4895824	1.478111	1.174134	1.628021	1.126342	1.525967	1.662792	0.8651777	0.1867988	0.1490847	0.821669	0.3418102	0.7886332	4.783524	0.6763426	0.4318004	0.8797335	0.2477591	0.05952608	0.2933271	2.64808	0.5331084	0.6966026	0.9727534	0.4877071	0.4918872	0.9915764	0.2893574	2.577994	0.9373997	1.498952
TLR8	0.02927688	0.5265688	0	0.05388056	0.01038838	0.1004556	0.5114741	0.7394471	0.6449285	0.05149325	0.1045578	0.02098508	0.2062353	0.2020973	0.1434425	0.2126243	0.339835	0.1640991	0.1009082	0.08890695	0.4487112	0.48397	0.3540669	0.8103658	0.4914305	0.3785145	0.03121721	0.04851783	0.3404555	0.1006439	0.5113799	2.181931	0.0355163	0.7872962	0.1609005	0.03372271	0.02556034	0.1459328	0.007456251	0.008651918	0.4905016	0.05328769	0.1337215	0.05580728	0.4749549	0.02981984	0.2191754	0.6295101	1.00795
IL12RB1	4.992576	6.567509	0.1434729	0.2140825	0.1052132	0.2034823	1.086915	1.636792	1.695911	0.3610537	0.1544314	0.1239795	1.651103	0.3411392	0.3839493	1.037893	0.3626222	0.4562327	0.6224877	0.4922441	2.98203	3.538512	1.009249	1.076708	2.497252	1.771967	0.4637115	0.1924599	0.4391198	0.5563779	2.85783	4.512826	0.3821896	4.061144	2.243827	0.06830849	0.1863895	0.3272719	0.1736883	0.2146845	0.8849892	0.23949	0.4763494	0.3202881	0.6967686	0.4167797	0.479957	1.243053	1.568429
WDFY4	0.4503959	0.5375024	0.05376955	0.1502596	0.05065627	0.1176211	1.339014	0.2654594	0.8179187	0.1650163	0.1233059	0.04782737	0.2108124	0.3399176	0.2541518	0.4422874	0.2943056	0.2322794	0.7774628	0.1583333	0.6766095	1.015807	0.6465729	0.5383824	1.02603	0.6339676	0.1158216	0.1272929	0.2803921	0.1053543	0.5938785	1.541849	0.09459348	3.034019	0.2410843	0.08273073	0.08778878	0.1027626	0.2110373	0.2380001	0.5857269	0.1027371	0.316742	0.1124014	0.3835581	0.03793271	0.3287261	0.9342393	0.6067
PIM2	4.269616	6.728601	7.197369	5.658859	6.032694	7.508586	14.45025	9.536841	16.21973	5.202047	2.67875	3.352627	5.852722	5.367098	6.079177	5.055838	3.573493	4.2156	9.053788	3.709857	11.78006	9.447019	14.76701	20.91636	9.634353	12.42602	4.610006	5.067684	7.707368	6.88916	37.74945	13.68209	2.869748	14.16262	9.278694	4.936965	10.50179	5.316445	2.915375	5.074317	4.260975	2.562412	6.201182	4.135338	6.875485	6.422117	7.373343	17.31547	12.33559
NID2	1.253588	0.6595181	0.8775806	0.3669307	0.5400253	1.026166	1.757139	3.112264	0.4471385	2.791896	1.174877	2.045995	0.3678395	1.079629	0.7489216	1.061066	1.77292	1.895414	0.5997315	0.2664037	0.4463466	1.11118	0.927202	3.327583	1.1175	0.137478	0.3649489	1.641037	1.753758	1.059503	0.9452597	0.6815443	4.148048	1.801613	1.209533	1.912691	0.3411729	0.8766852	0.2945103	0.288709	1.214473	7.586735	0.427065	1.067312	1.464337	0.5604879	0.714028	1.464055	0.9783476
ALDH2	0.1294745	1.630939	26.50606	0.6756356	0.1240621	0.4335207	1.278227	0.3345676	3.989605	0.7556818	0.1599859	0.7424379	0.9565892	0.8588125	4.201551	0.7243082	0.6359432	0.4928158	0.8462981	4.24439	1.088294	1.948604	1.505552	4.25256	1.682192	2.697152	11.98578	0.3530833	0.3492462	0.1878014	2.232907	3.962465	11.85564	1.710353	0.7496763	0.2006457	1.185902	0.2544156	0.5342726	8.351853	0.4655173	11.72783	1.852329	0.4727787	7.222897	0.2056593	0.5027148	1.780171	5.19715
HTR1F	0.005073338	0.01020959	0	0.02298305	0.04320443	0.0126602	0.056978	0.2324968	0.02154381	0.06589421	0.006039547	0	0.0204218	0.02490388	0.02367324	0.02416084	0.02523831	0.01338186	0	0.008216814	0.03494668	0.03833888	0.02530129	0.06117605	0.02962056	0.128269	0.02885107	0.05044541	0.1532912	0.06976162	0.06962695	0	0.03077278	0.06779089	0.03002694	0.06678569	0.08504267	0.007225266	0.06201986	0.02998551	0.04052891	0.01385119	0.01917712	0.03223582	0.03192401	0.983878	0.02463601	0.05488638	0.02676871
TREM1	0.5703843	0.4887582	0.3721963	36.94193	0.0452659	1.235108	0.3122595	1.437268	0.09375961	0.2668596	0.8016735	0.1899128	0.1283773	0.1174147	0.5941222	0.7886179	7.444593	0.152067	0.00922433	0.08343986	1.434711	0.06952188	0.1137827	0.3227162	0.150395	1.192587	0.4133054	0.09757364	0.02926009	0.4933592	1.496733	0.1991337	0.0624981	0.196686	0.2084635	0.02906543	0.2313184	0.1834273	0.03748794	0.1609479	0.02613091	0.6731378	0.5842178	2.445752	0.06946735	0.1079466	0.059565	1.226189	0.1708646
DOCK2	2.86226	1.903838	0.09876469	0.4842845	0.07951909	0.3824186	1.781244	1.213816	1.688565	0.5256967	0.2250985	0.2055154	0.3532069	0.7143396	0.5005576	0.8322201	0.9211822	0.5280902	0.7806745	0.3182565	1.338244	1.962818	1.352247	1.761201	1.666794	1.014084	0.1757028	0.1870581	1.869049	0.7052473	1.622098	3.370144	0.6371804	3.226804	1.058521	0.2196311	0.1122137	0.4188973	0.2266203	0.2001422	0.9225612	0.347537	0.4733828	3.211728	0.8787647	0.227588	1.175259	1.770228	1.563699
ZNF831	0.02710384	0.3238536	0	0.03837026	0.02564618	0.008454494	0.2092748	0.08292381	0.4855604	0.005500527	0.03226572	0.00647583	0.0500049	0.1164159	0.01264721	0.03872312	0.3848369	0.06702312	0.116773	0.05761556	0.1937007	0.2709623	0.1182736	0.2395496	0.2413238	0.2024648	0.01685842	0.02245833	0.06600041	0.1222906	0.1394908	0.4190557	0.004110018	0.5047696	0.1374996	0.002229977	0.02129684	0.0361878	0.01035423	0	0.1819386	0.01233312	0.04909159	0.008610843	0.07461609	0.0276065	0.06992078	0.2180864	0.1841245
SEMA4A	0.5870056	2.040846	1.319964	0.7756093	0.1241829	0.8008962	2.257081	1.327147	4.043046	0.462309	0.4573446	1.500575	3.006434	5.475982	1.117904	0.7522867	0.9496502	0.6210122	1.109558	0.3439591	2.153231	1.496687	1.044842	2.045544	2.123203	3.137173	4.237187	0.3769889	0.671661	0.5359259	3.262936	2.884599	0.7728965	2.525282	1.803699	0.1256483	0.9199792	1.440897	0.3208757	1.382136	0.9065245	1.035852	4.585064	0.8187395	1.278168	1.042179	0.7531769	2.23819	4.955595
FBP1	1.871904	2.421655	1.228332	0.4326546	0.1807379	2.919512	2.490833	0.9947135	5.951606	0.8993295	0.886814	0.6115428	0.9098395	1.394722	4.96451	5.366951	5.083674	0.6549729	1.017455	5.877879	17.05197	1.5878	2.200484	1.455249	3.892085	23.20265	1.099817	1.445551	0.4328546	3.359753	8.972496	6.810904	2.826963	3.011736	1.219337	0.1760131	0.2668205	0.6528729	0.6226774	1.230556	0.7120908	1.85131	12.83986	1.274358	1.449834	0.8871616	0.8888951	10.39432	8.012317
CLEC3B	2.479646	0.7398022	2.790256	1.71437	0.5456487	0.6115851	1.493173	0.3303349	0.8417682	1.934885	0.2917566	1.529357	3.907433	5.891402	0.7265219	1.853716	0.8128031	2.877321	4.101625	5.837284	0.973194	1.779433	0.7333481	0.7427694	2.03693	0.8615288	1.885633	0.7485907	0.5387643	3.188306	1.349004	0.4875848	1.941275	2.388693	1.584615	2.694878	1.42982	1.108702	0.5874581	1.056575	0.780584	1.049599	4.068905	0.8427405	10.67049	0.3994023	0.956754	0.4055135	0.8975874
ASGR2	0.09596556	0.2703695	0.07189817	0.0941936	0.006053632	0.02394761	0.1756377	0.1199409	0.3260123	0	0.114242	0	0.163101	0.1020659	0.08358839	0.1096844	0.2280908	0.05625037	0.008018499	5.025456	0.08813862	0.1853303	0.427541	0.03506623	0.1419408	0.2205721	0.2364861	2.063918	0.01526107	0.05131728	0.127713	0.1421913	0.03104467	0.1966208	0.1027773	0.01684394	0.2055482	0.01822276	0.1042797	0.00756261	0.06246625	0.02911161	0.0483664	0.08943173	0.06038638	0.02085233	0.1605133	0.4914205	0.2092904
CCL4L2	1.083305	0	0.6265142	0.4390964	0.1078994	0.682944	1.23799	3.337367	5.798708	3.381815	0.2986485	0.07628685	0.9945335	0.01399395	0.3831099	1.042669	1.23855	0.671743	0.4859313	2.400933	1.162521	3.805987	1.000895	3.437595	11.66435	7.312511	0.891657	0.3905477	2.402773	0.3528031	9.646008	5.597727	0.1245009	0.6704358	8.7738	0.1351012	0.2548642	0.812002	1.23137	0.229152	0.8907142	0.5915262	0.02873594	0.5216802	0.5650687	0.6875895	0.2676396	2.504343	2.117889
ST8SIA2	1.111854	0.01900785	4.562686	0.006112722	0.0127677	0.02357032	0.02357326	0	0.008594895	0.4585878	0.456194	0.01289571	0.02172606	0.01324719	0.9368874	0.02056311	1.031494	0.00237275	0	0.2622476	0.003717858	0.03059057	0.02960889	0.1212913	2.590311	0.006202774	0.03836708	1.550384	0.002145806	0.009277126	0.02020193	0.002607784	0.009821433	0.0180301	1.608641	0.01065765	0.01130925	0.01537343	0.2804185	0.2456343	0	0.009823873	0	1.855337	0.2186359	0.004397959	0	3.077245	0
IL21R	0.2272841	1.225561	0.03638527	0.4059135	0.04962938	0.04726444	1.207211	0.9742042	1.648809	0.03784668	0.1005965	0.008354496	0.2306776	0.307529	0.1468459	0.3052919	0.23918	0.1152891	0.6172058	0.05663244	0.4335511	0.6606041	0.8399454	0.8496714	0.8778566	1.480137	0.1325661	0.08048219	0.3081525	0.0868139	1.439662	1.897821	0.06009332	1.931228	0.7366562	0.04219458	0.1424637	0.09544699	0.01781072	0.01722233	0.3052004	0.03447385	0.2239611	0.05184147	0.3071233	0.04748701	0.1344233	1.046606	0.725688
VSIG4	6.722405	8.402088	0.5172601	7.580476	0.1237791	3.101172	2.820422	14.76006	5.346688	13.23065	4.022966	2.611532	7.95705	0.9186147	6.178671	5.876772	37.1838	4.415321	1.484703	6.155938	10.8431	11.03887	4.334739	16.45918	6.296748	16.00235	1.405173	1.324806	1.086377	4.746782	11.08013	17.34606	1.754442	4.85546	4.418055	1.205433	0.2131886	5.206081	4.8271	0.5326258	6.934578	4.781821	5.576588	2.650572	6.065016	0.9948616	9.181446	9.269739	7.324025
IDO1	0.6350619	42.24767	0.01219983	1.106513	0.05084606	0.68876	1.92633	3.602272	18.79445	1.073349	0.3431115	0.3034664	0.6423589	0.7373795	0.2598611	23.82735	0.02835215	0.7301681	0.4530784	0.4588918	1.386379	3.636256	48.8419	3.143444	7.204527	9.543921	0.8334163	0.2698535	1.320661	0.3582566	1.322584	8.440363	0.07704047	4.523592	7.376892	0.05787684	0.2661332	3.4925	0.07962481	0.07506952	2.53663	1.613806	1.206416	0.1241588	0.8491777	1.608142	1.328426	3.509227	1.747575
P2RY8	0.2322199	0.7369264	0.2855073	0.4814896	0.1757848	0.2317961	2.015094	10.25872	5.127803	1.055652	0.1913855	0.8706644	0.3739036	0.771635	0.396759	0.4559729	0.5183694	0.6879096	1.853768	0.4860433	0.9548384	1.732372	0.9621185	1.668363	1.401699	1.395951	0.1472964	0.2526105	0.8692549	0.3152232	2.335652	2.357912	0.294712	3.747427	1.159943	0.5925789	0.3393569	0.2543994	0.320276	0.2196023	1.075015	0.3934082	0.4861588	0.1634419	0.98072	0.2387098	0.7980321	1.232956	2.299743
PDGFRL	1.024987	0.2794604	0.5780107	1.378029	0.106372	0.833345	0.7921889	0.1790732	0.7230903	0.6656437	0.4014832	0.3855148	1.517266	1.428278	0.6665062	0.7999054	5.186723	1.110507	0.3315245	0.192783	0.2641963	0.916165	3.660652	0.3986982	2.216144	0.7447628	0.6204956	0.168035	0.89913	2.970395	0.3300179	0.2044832	1.010788	0.2650852	1.61586	0.7573481	0.1385606	0.2260258	0.485037	1.141267	0.38153	3.610854	1.041514	0.7647208	1.846497	0.2047579	0.3211169	0.7798013	0.8234405
CASS4	0.05971106	0.2529737	0.06671159	0.2313495	0.02973672	0.03136953	0.1333371	0.2094844	0.1968438	0.15647	0.07856534	0.01201395	0.07590191	0.1581242	0.04399327	0.1556513	0.2605652	0.06078902	0.1063491	0.1577875	0.1775118	0.3206126	0.3134585	0.2480439	0.1394486	0.1516896	0.06255144	0.07985725	0.119945	0.06482092	0.1921269	0.4494525	0.09912368	0.436729	0.09565837	0.0496446	0.06145978	0.06713553	0.1664793	0.01114474	0.1617923	0.0543409	0.1702699	0.0758804	0.1408996	0.05121553	0.2212818	0.2345962	0.2387796
CARD17	0	0.2407797	0.04268632	0	0	0	0.08531756	0.1068143	0.3992077	0	0	0	0	0.04195182	0	0	0	0.03005653	0	0.110733	0.04709553	0.1722233	0.06819403	0.1124226	0.1995892	0.2357187	1.263627	0	0.02718174	0	0	0.0330338	0	0.09135767	0	0	0.2865171	0	0.06965035	0	0.09103061	0	0.08614616	0.04344226	0.02688878	0.05571062	0.1383352	0.2219012	0.1082237
SIGLEC15	1.363682	0.1113747	0.09951442	0.1704885	0.07540962	0.09943782	0.2265255	11.2841	0.4418337	0.08146732	0.03689529	0.05077713	0.4396155	0.1684369	0.8677116	0.06747308	0.7598851	0.05449939	0.05549211	0.07887959	0.2134875	0.07249366	0.1059869	0.1116311	0.4653013	0.2442355	0.07553559	0.03913251	0.1161759	0.1420567	0.0828599	0.08556837	0.07519574	0.9051722	0.4342498	0.05828435	0.2288368	0.01261108	0.1082503	1.444505	1.190786	0.02820541	0.1004161	0.185674	0.1288539	0.02886176	0.07166673	0.1915989	0.2009066
F2RL3	0.7614244	0.1199986	0.2921057	0.2805217	0.06510313	0.08012417	0.1545444	0.2149818	0.2288681	0.2234104	0.1092092	0.0876745	0.1907917	0.3996596	0.1498237	0.1266966	0.1064859	0.07662554	0.1609703	1.641801	0.3033207	0.08087999	0.1830027	0.07542319	0.2731608	0.168684	0.08477545	0.1520286	0.02188314	0.3258756	0.2804178	0.1108102	0.7011197	0.3800037	0.1784004	0.02415284	0.1601845	0.08492236	1.252302	0.2927926	0.1058573	0.07931299	0.6126225	0.5537543	0.1551389	0.0822265	0.04454769	0.1042098	0.1016486
TRAF3IP3	0.06166561	1.365054	0.03850031	0.09777436	0.08557884	0.1051532	0.659213	0.4581483	1.937775	0.04672112	0.08319768	0.03536054	0.2096111	0.3682883	0.07673183	0.2466838	0.1056644	0.200607	0.638914	0.2297103	0.8127291	1.01744	0.520756	0.7007726	0.8088745	0.8693103	0.3389907	0.09765075	0.2647747	0.08243873	0.6308814	1.187802	0.114705	2.829023	0.4344913	0.08658873	0.08326866	0.1346603	0.03769207	0.1044811	0.5692526	0.03741311	0.1994256	0.1567285	0.3071913	0.1105443	0.3942715	0.8806183	0.6550769
GRAP	0.1640711	0.1341343	0.3009063	0.04645432	0.05336627	0.006397334	0.2751196	0.1228233	0.2558284	0.1331882	0.09155541	0.4753118	0.1169527	0.1006736	0.435429	0.2490581	0.1615404	0.04507996	0.3405862	0.04152043	0.5015136	0.1872727	0.1176221	0.1348927	0.1676369	0.1532007	0.05102563	0.2322477	0.1059974	0.09400343	0.1087482	0.1684543	0.497594	0.7467689	0.08236735	0.04724652	0.0358108	0.04381204	0.1044643	0.03030399	1.406272	0.09798815	0.1615067	0.5082199	0.09678924	0.04177848	0.2448271	0.09429788	0.1677287
ZAP70	0.08103842	2.016568	0.3814124	0.1517889	0.1386141	0.1361139	0.7584432	1.094002	4.112987	0.03710927	0.304258	0.1906436	0.5353115	0.6272991	14.33739	0.3829619	0.03359512	0.2301962	1.3243	0.716829	1.19802	1.907868	0.892233	1.134359	2.267436	1.597562	0.3279121	0.2341595	0.4460975	0.4000158	0.9488515	1.689668	0.2419917	4.031535	1.0067	0.04923664	0.6356708	0.2840911	0.2984703	0.02947509	2.951961	0.07658671	0.3102509	0.245575	0.3652897	0.3454037	0.4288365	1.369034	1.3617
DRP2	0.0856153	0.1625029	0.1069061	0.02644441	0.02393503	0.05826754	0.03642175	2.425847	0.0289198	0.01474242	0.1621464	0.00929808	0.02610824	0.05492117	0.05810887	0.06486568	0.03226591	0.03250525	0.03170377	0.05672583	0.1018649	0.1200851	0.1416773	1.081438	0.154503	0.1207529	0.09682217	0.008598922	0.1701888	0.05351203	0.04127038	0.1278582	0.09914045	0.1170008	0.09377624	0.03329903	0.01359035	0.08313424	0.22201	0.2852121	0.06044987	0.136352	0.01961359	1.060793	0.01836596	0.05390736	0.05039343	0.09472878	0.02258681
CD3E	0.2856696	10.25769	0.7483915	0.6660965	0.4134095	0.3354686	4.815972	7.794188	30.30344	0.1091286	0.540119	0.2623098	2.705673	2.103432	1.505498	2.134038	0.385467	1.295242	9.259928	2.313363	5.640965	7.104241	5.670727	6.213973	11.83864	13.18345	1.051177	0.8725661	2.405068	0.9050123	6.29665	11.78347	0.2174437	19.66217	8.766366	0.088484	1.604019	0.7737945	0.5706235	0.291336	3.873111	0.397613	2.117305	0.4484451	1.656591	1.113664	2.148807	5.556918	7.039944
FMNL1	0.973564	4.269617	10.14809	1.259775	0.1571819	1.29869	3.552819	5.260501	5.623158	0.8102251	0.6708553	0.5265134	2.384071	2.14436	2.878773	1.642274	2.838267	1.175823	2.619623	3.279589	2.757799	2.743706	2.443364	2.081451	7.113142	8.119476	1.36618	0.5041138	8.677419	0.7204373	4.816672	4.628691	0.9948349	6.692721	3.06329	0.5702172	0.5698323	0.4851304	0.8439864	0.9917541	1.556604	0.4669231	1.828104	1.565871	1.338029	0.5105876	1.170839	8.189488	3.508156
KRT2	0.05684875	0.08262396	0.01577464	0.01430745	0.005976822	0.0157625	0.05517563	0.006578834	0.02011724	0.03418382	0.007519499	0	0	0	0	0	0.005237134	0	0.02375027	0.01023029	0.02610609	0	0.01890072	0	0.007375778	0	190.0482	0.006978527	0.01004496	0	0.02364234	0.006103787	0	0.03376104	0.02136278	0	0.09705834	0	0	0.04479992	0	0.01149689	0.02387635	0.112378	0	0	0.005112151	0.02050078	0.006665641
NGF	0.2130124	0.09185701	0.1899888	0.1378544	0.1727627	0.03796851	0.8543979	0.06338804	0.04845813	0.4775809	0.6520634	0.04362372	0.1837377	0.2427356	0.02839884	0.1449189	0.176612	0.08026557	0.2097676	0.4928519	0	0.3066134	0.1517594	0.2335069	0.08883339	0	1.168096	0.3025761	0.2056674	0.1569137	0.07593249	0.04410816	0.09228895	0.3456234	0.3344794	0.2403519	0.1487773	0.08667559	0.2480005	4.244596	0.1080427	0.2492421	0.07668407	0.09667666	0.2273861	0.0495915	0.01231408	0.1152247	0.03211222
CYP4X1	0.256335	0.03145418	0.05464787	0.1203724	0.05915834	0.02340249	0.08581982	0.09767555	0	0.108272	0.0744277	0.119503	0.4697763	0.04603504	0.01166938	0.01786461	0.0777554	0.06596394	0.1410475	1.083471	0.0775191	0.1574883	0.05612358	0.2604369	0.05840412	0.02874017	0.4088744	0.06216586	0.06959721	0.1504475	0.1014047	0.03624902	0.060676	0.3341654	0.04228958	0.04938157	0.0698676	0.2849273	0.03821475	0.02956185	0.08879176	0.08534683	0.3702459	0.03972545	0.04425885	0.02037767	0.0708398	0.03381932	0.03298812
TBX21	0.09141325	1.10376	0.05326809	0.0690195	0.05766467	0.09124644	0.5855709	2.608737	1.649783	0.05276915	0.0870582	0.01747285	0.2534887	0.1645333	0.07393584	0.2670078	0.1313731	0.1982535	0.3513538	0.1875345	0.3610177	0.4912383	0.4923588	0.4876808	2.092159	1.232639	0.0519849	0.4241738	0.2568227	0.06983279	1.20134	0.6654528	0.04435801	0.8876094	0.5874109	0.02406738	0.04256471	0.10415	0.1614161	0.02881546	0.2866965	0.07209967	0.09982277	0.08518937	0.2971962	0.1291105	0.1775602	0.5999707	0.893915
ADCY4	0.1342828	0.3278533	0.6189226	0.2750873	0.1401408	0.1182686	0.3671711	0.3311371	0.2515714	0.4018292	0.1245942	0.27743	0.6438678	0.4047074	0.344625	0.1467082	0.2881638	0.3264153	0.6286574	0.7931818	0.272053	0.5198189	0.3643862	0.151532	0.800148	0.1407046	0.4042798	0.2508965	0.2339577	0.2783287	0.4755099	0.1431178	0.4407904	0.6913376	0.2170571	0.4575238	0.2537821	0.08155854	0.4466014	0.1423931	0.5574003	0.1779175	0.1841245	0.2810634	0.3696766	0.1029821	0.1470363	0.3888245	0.2042213
ITGA8	0.06136799	0.04045589	0.03435092	0.3690783	0.03804428	0.09505242	0.3300842	0.2710938	0.1572572	0.2496563	0.09320863	0.1981958	0.1533263	0.1480239	0.01974866	0.09271498	0.1052714	0.06139869	0.2095269	0.1919294	0.07288296	0.1439236	0.1435263	0.8351054	0.09884013	0.1605067	0.04813621	0.3249706	0.1783567	0.07517043	0.2481776	0.2556082	0.09241645	0.2460031	0.0715687	0.100285	0.07390021	0.1808236	0.05173814	0.04502606	0.06386331	0.3023539	0.1173181	0.2258905	0.1331581	0.08966391	0.07535669	0.2037533	0.1607829
ECEL1	0.09112207	0.3937148	0.1070892	0.06070558	0	0.1136947	0.2675503	0.7090044	0.1991642	0.02900794	0.8103804	0.02561352	0.1798017	0.1381361	0.01500686	0.127633	0.2710939	0.1555213	0.05374445	0.04340645	0.3175304	0.1147672	0.4330504	0.105765	0.9826611	0.1231998	0.02286146	0.02368754	0.1917904	0.0614209	0.5885023	0.2227225	0.1170442	0.3151409	0.2084739	0.03528046	0.04492496	0.08397062	0.1419723	0.03168052	0.123702	0.1317075	0.04052232	0.006811606	0.09696971	0.1048229	0.004338104	0.2319559	0.6844214
MASP1	0.09804368	0.0182688	0.2765902	0.02604607	0.01259851	0.001510259	0.4788116	0.001260681	0.006425002	0.007860642	0.01585031	0.01041122	0.4303873	0.03267913	0.01016649	0.0195989	0.0040143	0.013835	0.24273	0.4489311	0.02501313	0.01981857	0.05915745	0.01857623	0.3406286	0	0.1875725	0.08023635	0.001924883	0.02080498	0.107222	0.03742877	0.04845643	0.0161738	0.05219442	0.006373591	0.1640092	0.02930512	0.002466155	0.0271854	0.04297572	0.004406225	0.4819367	0.03384014	0.04474722	0.007890327	0.007837	0.01440449	0.007663892
FRMPD1	0.3231129	0.005464138	0.02712368	0.01230046	0	0.04404205	0.04065926	0.005655981	0.03459053	0.002938865	0.01616173	0.02854465	0.01092968	0.04664968	0	0.002586161	0.321928	0.009549236	0.05104669	0.01759045	0.1122201	0.05129712	0.0162494	0.3482476	0.0285351	0.187225	0.3010995	0.002999803	0.01079486	0	0.01016294	0.1023276	0.0131756	0.07981923	0.02984489	0.01072305	0.03413593	0	0.0276607	0.01604815	0.04097179	0.02471038	0.03079061	0.03105451	0.2349274	0	0.1845916	0.008812506	0.02005714
TBXAS1	2.796881	0.8026026	0.3076873	1.193957	0.1778731	1.838364	1.103156	1.407566	1.85273	0.9898317	0.9677143	1.774715	1.758796	0.4645005	0.8558303	1.02589	16.99291	0.9961456	0.8660132	1.641607	2.596765	29.6081	1.83951	2.976866	1.521716	2.347188	0.729535	0.2245236	0.8039138	0.8325191	3.18842	3.4612	0.6718094	1.065844	0.7173852	0.304311	0.7487398	1.215587	0.8384698	1.099045	5.389062	3.60879	1.209893	8.135084	1.54654	0.8983527	5.205658	1.266947	1.900625
COL21A1	0.1192858	0.09511444	0.1630017	0.08666541	0.0319445	0.05335601	0.1179595	0.04453865	0.01911488	0.04141275	0.1098518	0.05377464	0.1207958	0.1104806	0.05041014	0.0300116	0.007464284	0.2849553	0.06487983	0.1239371	0.04030866	0.06236342	0.08530516	0.05181162	0.08147119	0.02586534	0.1375908	0.134274	0.05726676	0.2630599	0.1769067	0.01087436	0.1092134	0.2526211	0.005708913	0.2814661	0.05344704	0.06090129	0.0183425	0.02128387	0.0539393	0.09012342	0.06522425	0.1372869	0.04956836	0.0110036	0.02185845	0.085222	0.1306289
SLC14A1	0.02748324	0.08798881	0.02183858	0.7838065	0.02836928	0.01558698	0.1995382	23.51115	0.0450913	0.08112759	0.002974306	0.0238781	0.05363819	0.04599172	0.0233168	0.02855648	0.2734415	0.0307542	0.08141744	0.09307063	0.1480082	0.1573401	4.086936	0.178026	0.04084441	0.04594099	0.02486459	0.02484294	0.05165213	0.01431485	0.02805489	0.04345789	0.07274268	0.1468944	0.02746236	0.04275709	0.02792074	0.03914063	0.06617657	0.01181361	0.1064498	0.1500691	0.02833257	0.006350092	0.0648519	0.04071698	0.02830926	0.02702999	0.01845597
PLEK	2.456359	6.37486	3.68545	2.498835	0.1455502	2.519052	6.208436	12.44637	7.527168	3.517142	1.505003	0.6018203	1.960756	2.023384	2.391068	3.443	7.09026	2.451321	2.361707	1.798426	2.5761	8.264146	5.92609	8.515443	7.044402	6.651241	1.387315	1.603848	4.399325	1.773652	6.843015	14.77131	0.7405896	13.77125	5.706336	0.7466939	1.16166	2.841051	0.7541321	0.2557002	4.164371	3.005383	1.895761	1.069015	4.109927	0.9635551	5.333763	7.488662	6.396606
C1R	17.28683	30.24381	11.91335	12.72652	0.8450965	9.076195	14.71999	5.955738	38.99395	3.018622	3.791498	4.058482	38.38197	13.57646	5.420403	12.87512	17.6837	11.28755	6.934616	10.83069	13.35673	11.34791	23.75818	2.145927	24.90832	43.32212	25.96624	2.770921	14.37062	21.61421	55.00406	23.0092	7.22314	19.95782	7.385279	8.625645	6.026155	0.5879828	3.799628	3.466054	2.024286	3.632063	8.914229	13.60195	14.54932	3.419072	5.864516	22.85249	7.851141
TNXB	0.1131832	0.07387131	0.2852057	0.03579931	0.08104575	0.2290068	0.3130149	0.01486817	0.07902246	0.05849343	0.01820794	0.1188895	0.5390565	1.162487	0.2255284	0.2690215	0.04903456	0.7781799	0.5137526	0.1800094	0.103952	0.4058266	0.2532429	0.07041976	0.3298134	0.1617124	0.1101744	0.09913501	0.1678298	0.1822742	0.2824248	0.1409016	0.1805988	0.6499125	0.09397338	0.5597379	0.1310414	0.02468698	0.06024802	0.05544527	0.06788111	0.03619059	0.4047044	0.1516072	1.874353	0.06646905	0.1559718	0.127964	0.1614038
PTGFR	0.1081394	0.1088098	0.008439468	0.1722266	0.09273076	0.01264946	0.1265103	0.9503164	0.121978	0.007315366	0.004022948	0.02260771	0.5985312	0.5598619	0.01576877	0.04184326	0.01400939	0.05645323	0.01694193	0.01094646	0.05586725	0.03405009	0.7246881	0.003704494	0.5721783	0.1553457	0.1345241	0.03733527	1.776131	0.1548943	0.2318929	0.042452	0.1311858	0.2980268	0.03428739	0.07562622	0.1274558	0	0	0.02396805	0	0	0.02980577	0.06012246	0.5130088	0.005507244	0.005470023	0.5886139	0.03209519
PLIN4	0.05526987	0.1668376	0.1192067	0.06544063	0.0213944	0.07523047	0.02821494	0.05756506	0.02133656	0.1169247	0.0508423	0.05042079	0.06067604	1.581599	0.0609583	0.06939241	0.05623993	1.433546	0.05037959	0.3051663	0.0346105	3.809663	0.04009263	0.3745412	0.04987054	0.05196889	0.1214375	0.222045	0.005992757	0.6592387	0.03134415	0.004855307	0.06400117	0.07049568	0.09558671	0.1885082	4.63937	0.1252258	0.05630463	0.1781823	0.03344919	0.1234615	0.1519411	0.03831085	3.57271	0.02456504	0.02846551	0.04620462	0.02386007
SLN	0.4219942	0.01769211	0	1.911703	0	0.2193876	0	0.03662654	0	0.09515628	0	0.01680428	0.1415551	0.02157787	0	0	0.05831369	0.01545954	0	0.2278216	0.07267059	0.08858284	0.9119634	0.07709926	0.02053169	0.04041388	0.02499789	0	0	0	0.6142486	0	0	0.02349485	0.0148667	0.8795661	0.3438627	0	0	0	0	0.06400698	0.08861835	0	0	0.2292375	0	0	0.01855491
GNGT2	0.1226132	0.9680064	0.1884365	0.3738659	0.05354723	0.1882915	0.4590175	0.9921692	1.52197	0.1327117	0.0449122	0.2163364	0.3037275	0.2083433	0.2024489	0.3144199	0.2658814	0.2736586	0.4846705	0.5957555	0.6496897	0.6771159	0.545633	0.7444255	0.8039817	1.517494	0.1340917	0.2188258	0.4799694	0.172924	0.5648406	1.121037	0.1029768	1.109057	0.7735437	0.06208025	0.07905091	0.02686481	0.5957187	0.1114914	0.2846436	0.1974212	0.3089837	0.1318443	0.3115851	0.1383365	0.5725064	0.7550858	0.5474192
SELPLG	4.739483	7.731734	1.611126	6.221275	0.9912034	1.880857	7.476541	9.852641	16.86442	3.311576	2.950321	0.8729466	4.499511	3.362773	3.898509	4.568937	10.56009	2.768696	7.877548	3.620801	6.327003	5.824517	6.823313	7.940265	11.1655	8.221485	2.479121	1.347863	4.438929	3.864581	9.634833	14.93083	1.952677	13.53654	6.205351	1.126734	2.462623	1.173483	7.821449	3.29201	2.85183	1.005646	2.8088	1.802	4.170026	1.290771	4.306231	7.794834	8.344709
FASLG	0.0337506	4.35535	0.9693051	0.08600386	0.03991935	0.0631669	0.4843398	1.142445	3.206809	0.02739775	0.05022293	0.02419175	0.305678	0.3002844	0.04724616	0.3375351	0.03497895	0.1632095	0.1692039	0.2869792	0.2092359	1.360272	0.4123788	1.100686	2.38433	2.443584	0.1199581	0.02796586	0.4562156	0.06768011	0.8316478	1.769303	0.04094345	0.6088253	2.73237	0.01110737	0.07071874	0.1922655	0.06876496	0	0.7714137	0.03071521	0.06378831	0.01072251	0.3716577	0.1925085	0.08194604	1.195814	0.7835518
NGEF	0.8275029	0.02055885	0.1190618	27.70662	0.00966666	0.4078977	0.06374195	20.16342	0	0.01105749	0.02026954	0.006509054	0.205615	0.1128341	0.003178023	0.03243482	0.03670472	0.03892314	0.1024338	0.1985525	0.03284002	0.03431212	1.103889	0.03733002	0.01192927	0.01565411	1.060268	0.1730639	0	0.01170647	0.06373021	0.03290669	0.08675319	0.004550307	0.01439635	0.0493112	0.2330887	0.1357942	0.01387647	0.01207625	0.003022678	0	0.05577955	0.203393	0.02410679	0.03329775	0.01378029	0.0331571	0.01078073
KCNF1	0.02783798	0.01400528	0.03476073	3.491687	0.01317042	0.08683493	0.0347383	2.964637	0	0.03013074	0.8284918	0.01330247	0.00933806	0.00854065	0	0.006628662	0.0634725	0	0.05233568	0.2028896	0.01917564	0	0.3679022	0.05340362	0.0243797	0.01599606	0.009894316	0.02306664	0	0.007974789	0.008682975	0	0.01688537	0.08369464	0.01176866	0	0.01944328	0.04955731	0	0.008226693	0	0.01900076	0.008768919	0.03537631	0	0	0	0	0
KIF21B	0.2963164	0.746703	1.255723	0.4751723	0.06079043	0.9848282	0.3844908	0.708737	0.6917867	2.320263	3.566514	1.121489	0.2920346	0.2703147	0.1615158	0.2435174	0.1250145	0.1671539	1.475681	0.573351	0.2619132	0.703479	0.3648633	0.9342336	0.8206188	0.3465615	0.2423252	4.493392	0.2032926	0.1968158	0.7901057	0.6005463	0.1129298	1.12476	0.66293	0.2416378	0.08791242	0.4686849	0.1389109	0.4107151	1.965647	2.677578	1.787487	0.4382054	0.3320754	0.946567	0.1135419	1.259595	0.7526787
DCLK3	0.132605	0.05633591	0.2318137	0.01001204	0.06970748	0.1103025	0.1103163	0.1289043	0.03128355	0.1913687	0.2280191	0.1464453	0.03953907	0.007232537	0.03300065	0.01964688	0.2003441	0.02590888	0.02585321	0.05249885	0.008119318	0.06309438	0.04114852	0.04522415	0.03785032	0.02031907	0.06284153	0.1790587	0.07732165	0.08441681	0.1029429	0.07403579	0.2788335	0.09056341	0.02740687	0.050429	0.06586114	0.1007207	0.1200779	0.03135	0.8213074	0.2976751	0.04084214	0.0748949	0.04635654	0.05282513	0.06439267	0.03825599	0.02487717
ECSCR	0.4925305	0.4646101	1.249245	0.8367164	0.1602019	0.4801091	1.229232	0.8656602	0.7026195	1.382717	0.2198745	0.3383261	1.197816	0.5666536	0.4021934	0.3664978	1.020912	0.4871771	1.041708	1.91948	0.6149266	0.9111195	1.074632	0.4724285	2.785764	0.6014053	1.816224	0.8162247	0.4283422	0.8994868	1.478648	0.237971	0.8962461	1.645321	0.4684949	0.8307237	0.6235093	0.3507221	1.505255	0.5640173	1.461826	0.9805127	0.9502712	5.730936	0.8595578	0.5518312	0.2615939	0.6161062	0.5197526
NEXN	0.5027591	4.697422	0.5470701	0.2318252	0.1563082	0.3853427	0.6139364	1.335275	0.2592445	0.1204941	0.3804806	0.1921961	0.491486	0.2820494	0.1038933	0.3352017	0.431733	0.2178624	0.1350275	2.053129	0.9746312	0.2713798	0.4548985	0.2165158	0.4528821	0.1485729	0.1735877	0.3689778	0.2655551	1.135749	0.1478552	0.5274684	0.5750542	1.396376	0.1487809	0.2647339	0.3210508	0.1483167	0.3146199	0.1528207	0.1370658	0.3300847	0.095021	0.2829427	0.4830162	0.1872761	0.4475875	0.4623274	0.2652733
LRRN3	0.4851028	0.01654611	0.03080025	0.2141724	0.003889947	0.02051769	0.0410405	0.07707168	0.09165153	0.02669778	0.8907046	0.2435948	0.3199328	0.3783784	0.0460391	0.02740931	3.855047	0.00722908	0.03606772	0.2263812	0.04530894	0.1294453	0.01640176	1.018486	0.02400221	0.009449025	0.06429135	0.03179327	0.0130753	0.1413235	0.02564559	0.0198629	0.1396409	0.2307164	0.02085558	0.05411795	0.005742666	0.02341918	0.02512805	0.03401711	0.003649055	0.09353278	0.03107931	0.3030083	0.2198843	0	0.01996311	1.080759	0.151839
SPATC1	0.03174944	0.055906	0.05946734	0.1078726	0.007510486	0.06932517	0.04952414	0.04960186	0.1011174	0.03436436	0	0.01517158	0.0319504	0.03896273	0.02962988	0.03024018	0.1908488	0.01395749	0.139275	0.07713243	0.05467493	0.09997018	0.03958448	0.0696083	0.01853683	0.1094618	0	0.02630769	0.03786754	0	0.06932103	0.1150504	0.3273844	0.1696968	0.006711126	0.9090441	0	0.02260821	0.09703157	0.009382611	0.0493177	0.02167052	0.0400041	0	0.03121618	0	0.0835112	0.06010975	0.06700846
TREML2	0.02412217	0.02427173	0.01204835	0.04371096	0.009129948	0.02407815	0.2347912	0.180892	0.1177993	0.04177424	0.03445944	0	0.01294659	0.04144362	0.00450236	0.04135587	0.03600014	0.008483551	0.3083795	0	0.1196358	0.07899218	0.08661592	0.02644304	0.09576896	0.1330647	0.0480123	0.03198033	0.0230164	0.005528253	0.0842685	0.1025628	0	1.076565	0.02039556	0.05080729	0.02021759	0	0.1081247	0	0.0428228	0.004390545	0.01215751	0.006130858	0.05312611	0.031449	0.01561822	0.2348712	0.04581972
CDX1	0.02718478	0.02735332	0.04526013	0.03078788	0.07716832	0.03391897	0.2035392	0	0.240499	0.01961583	0.1618104	0.02598068	0.1337446	0.06672201	0.04228325	0.05178501	0.02253934	0.06373762	0.1249298	0.04402866	0.2621598	0.04565191	0.2530705	0	0.09523061	0.06248289	0.0901801	0.07007902	0.03602586	0.1038356	0.1130565	0.04378199	0.1868772	0.2542737	0.01532336	0.05964365	0.2911349	0	0.03692499	0.07498083	0.02412984	0	0.03425265	0.1036387	0.07127516	0.2215115	0.007333813	0.09803369	0.01912485
SAA1	0.2915346	0.167624	0.6500597	0.09433568	0.0985199	0.2598237	0.1559137	0.3253298	0.5526761	0.1126949	2.107131	0.05970461	0	0.5110993	0.01943372	0.039668	0.06906171	0.2929431	0	23.20385	0.8319595	2.727657	0.3946339	0.04565486	3.282655	0.813666	8.319102	0.04601267	0.1986932	0.8351637	7.742285	0.1006127	0.05052368	0.1113011	0.03521367	0.9868568	0.9890147	0.02965665	0.1272826	0.1230778	0.05545133	0	0.6821875	2.169955	0.08189656	0.03393614	0.05056017	0.1351712	0.08789933
TOX	0.05013161	1.652959	0.2552086	0.05240871	0.04378662	0.1154772	0.9672421	0.7470536	3.512564	0.08765158	1.24867	0.07739487	0.2431897	0.2413524	0.08637206	0.2056859	0.01598651	0.1593556	0.6089866	0.2748088	0.605641	1.044242	1.596229	2.282743	1.724632	1.010435	0.2247813	0.1320734	0.4016792	0.06186398	1.491492	3.215881	0.01403435	1.607683	1.375942	0.5736359	0.09157544	0.1647591	0.3064211	0.1094025	1.013185	0.1789825	2.288535	0.1715186	0.63394	0.7729899	0.1872599	1.180662	1.489405
SERPINA1	4.172681	7.406323	2.288656	1.921209	0.1844987	3.815545	4.517584	11.75169	10.14644	0.5627848	2.065865	0.6056328	1.678765	1.822551	3.390672	3.327414	8.587119	0.9200413	1.356324	69.04424	12.49098	5.632004	4.106819	4.296278	9.175631	7.656129	3.603735	25.84685	0.664084	2.107697	26.93022	17.52915	24.84457	6.413693	3.217558	0.7358143	2.505827	0.6016633	0.9997993	0.8412826	3.643193	0.514602	33.88746	2.973428	2.170159	0.4130905	1.386073	8.399184	7.544603
SPATA22	0.005570029	0	0	0	0.00527047	0.006949831	0	0	0.03547949	0	0.03978499	0	0.04484228	0.006835506	0	0.04244198	0	0.004897323	0.06283026	0	3.207568	0.04910773	0.005555667	7.949931	0	0	0	0.1107683	0.004428913	0.01276524	0	0.02152972	0.3175837	0.02232833	0.004709521	0.05865932	0.01556142	7.115573	0	0	0.01483226	0.05069084	0	0.02123506	0.02628708	0.009077325	0.004507987	0.02410395	0
GZMH	0.4187771	21.97884	0.6902526	0.7588517	0.1268016	0.1881058	1.630453	10.92164	7.184441	0.07252289	0.199413	0.2881642	5.236943	1.192296	1.375686	2.600631	0.3472148	1.207697	0.5248702	1.139467	1.661566	1.603433	2.255566	1.432295	21.26189	13.24453	0.5953756	0.4811735	1.278657	1.209275	5.851832	3.690615	0.06096311	2.30546	7.421531	0.198461	0.4913874	0.5248384	0.8191057	0.03960231	0.3568476	0.1981793	0.9075693	0.255446	1.409809	0.7370673	0.2982572	4.621191	4.878829
VNN2	0.4840192	4.06053	0.04532889	0.1507472	0.04579884	0.037745	1.170241	2.230727	1.355263	0.2815874	0.129645	0.1676854	0.2760136	0.2078949	0.1580973	0.1325405	0.1504905	0.1276689	0.1971582	0.09799011	1.033562	1.249715	0.2715588	1.750941	0.6994187	0.7231214	0.1376261	0.1737926	0.264591	0.04853021	1.336093	1.479156	0.1247741	1.115653	0.09207981	0.0238937	0.01690302	0.1809472	0.1849054	0.02145564	0.789439	0.1927138	0.2973073	0.1307063	0.1332491	0.226778	0.807945	0.3403664	0.3064625
DUSP1	11.37765	6.343343	2.354704	47.72695	3.844911	5.759169	8.260759	40.12772	8.728177	36.76482	19.462	3.853298	3.059595	16.16057	12.84921	8.341773	21.16297	5.459629	10.78899	30.70793	26.78366	13.5847	12.77275	33.76696	21.94615	8.614221	26.54055	13.53767	7.315187	21.04804	13.15178	11.00207	6.0589	14.35958	7.825362	11.67463	7.693153	7.011836	11.10839	11.76115	4.09005	8.480259	8.927541	5.103637	22.4786	9.206629	20.33864	14.61375	7.118964
GHRL	0.01543632	0.2252143	0.06746259	0.3671276	0.05842459	0.08667086	0.1926259	0.04823204	0.6063371	0.05012302	0.04594035	0.01475259	0.2071204	0.2936221	0.02160871	0.110269	0.1471827	0.07464621	0.09673479	0.1500046	0.170128	0.2721862	0.5465765	0.07614673	0.04506229	0.1773981	0.0987562	0.04263528	0.07364356	0.03537653	0.1155542	0.3803688	0.1217195	0.3403339	0.01957737	0.07112158	0.04312564	0.08793541	0.2044292	0.1003585	0.075359	0.0983363	0.116698	0.1275064	0.1456997	0.03773423	0.1561633	0.08349963	0.1628948
ISLR2	0.09399937	0.01313641	0.4336359	3.566348	0.03953069	0.03257911	0.3975146	2.012448	0.0415798	0.05652293	1.146989	0.04242247	0.09109086	0.07049501	0.0243678	0.07958306	0.07144168	0.08035109	0.3108959	0.07189207	0.071944	0.1183912	0.3958629	0.08014481	0.05183234	0.03000735	0.02969754	0.07500343	0.024914	0.02992016	0.0390926	0.1513891	0.123535	0.3349432	0.03753104	0.02749806	0.03282666	0.03718626	0.09575924	0.09568233	0.03012967	0.05227779	0.1513382	0.02322712	0.06366749	0.08510457	0.05705733	11.32759	0.01928786
PDCD1	0.09042734	3.685013	0.08468611	0.08534389	0.09269446	0.2068512	1.617401	1.962136	14.7759	0.06525002	0.2063274	0.05041284	1.364996	0.730565	0.168781	0.5454819	0.1124621	0.4372841	0.8594662	0.988583	1.661042	2.79036	0.8042315	2.800355	7.162627	6.980054	0.1285606	0.1748329	0.8268701	0.6303516	2.839333	6.364303	0.04570791	3.282567	5.084411	0.009919918	0.2842131	0.2361028	0.1074737	0.04453855	1.672196	0.1302999	0.3513084	0.1053382	0.6105051	0.7859572	0.3903226	2.152252	3.801106
KRT81	0.09084143	10.63617	0.01031199	0	0.007814176	0.08243242	0.7832054	0.008601255	0.08767179	0.01787695	0	0.007892523	0.1218886	0.0202691	0	0.04719443	0.02738839	0.007260934	0.03105142	0	4.448465	0.01040125	0.06589615	0.04526434	1.263258	0.9870288	0.05870422	0.009123818	7.623654	0.01892617	0.164855	0.02394051	0.03005491	0.03310473	0.03491247	3.000474	0	0.01176119	0.06730339	0.273336	0	0.01503119	0	0	0.01948705	0.06729173	0	0.03573732	0.008714747
ARHGAP30	7.531022	7.413118	1.048799	1.485661	0.2917076	1.157893	4.302404	3.820313	7.213602	1.372167	0.8875415	0.7095228	1.131211	2.57109	1.614679	2.597748	2.999459	1.631861	3.0162	0.9935141	2.786653	4.829785	3.529889	5.648571	10.99059	3.687527	1.596637	0.7611307	2.178651	1.247232	5.161149	8.313962	0.8090373	10.0757	3.912567	0.6294525	0.7206683	1.061789	1.435699	6.050133	2.356681	1.0564	2.116603	1.702998	5.186265	1.604629	2.482331	5.526963	5.869155
TCIM	0.7475375	1.391951	0.3218742	0.6714548	0.2520388	0.4073935	1.329555	11.26705	1.012524	1.562411	0.9001335	0.2709894	1.060671	1.792569	0.1764128	0.6301627	0.6554157	0.6194823	0.8076886	7.180804	1.893982	1.634124	3.796613	3.268422	2.387922	1.698429	0.6963005	1.651765	0.5807275	0.9550519	1.104185	0.7223604	1.000663	1.802565	0.3269231	1.436505	0.5041094	0.5261895	1.120416	0.8734937	1.075379	0.5082755	1.981222	0.9936421	1.919401	0.5601111	0.7232232	1.003941	0.5168353
HLA-DQB2	3.46413	8.488756	0.9318163	0.1067556	0.2155487	0.09801044	8.243704	1.955348	24.8925	0.6971746	0.2618328	0.08257961	12.6689	5.109103	0.6670996	6.105116	0.02605138	0.877123	4.056222	2.798903	12.72638	35.83425	24.14721	11.23727	4.925601	105.4215	11.04485	0.3297801	0.131164	3.411428	9.085025	39.09162	1.486562	6.423688	4.788617	0.8169062	2.216505	0.1454316	0.6721877	0.9285454	0.6554084	0.3288406	8.917614	0.1796813	3.787474	1.881799	0.8900385	6.662579	3.67217
OLFML2B	4.636808	8.669298	10.49636	3.666453	1.571356	2.904358	7.70129	7.817347	3.595324	5.811393	7.530139	3.562084	4.919651	10.93973	7.331091	4.811821	9.456423	5.335945	5.367158	2.122994	2.949766	4.976346	5.806657	3.855663	8.540991	3.827685	3.839896	4.782622	3.972482	4.98719	6.76867	4.273287	11.40844	10.90185	10.06149	3.954652	3.284166	1.853519	2.661194	5.144723	1.908808	1.906124	1.65161	3.355243	6.336635	2.120984	2.295417	19.97466	7.575912
CETP	0.2903361	1.230047	1.163934	0.3634299	0.03614759	0.8198467	0.7246059	0.9390095	0.7381208	1.108139	1.72815	2.234413	0.5535925	0.1593968	0.2139107	0.13099	0.5764665	0.5777196	1.359799	1.484938	0.9262799	1.154763	0.7011066	8.241523	0.5263794	0.632201	0.2824222	0.5064703	0.2490812	0.6040989	0.5338218	0.2805575	2.205958	3.644711	0.2777827	0.372142	0.8004616	1.022834	0.5604097	0.1806321	6.60549	8.302212	0.6064938	0.6311108	0.3665902	0.5976668	4.167759	0.5538128	0.4353863
RCSD1	0.6296334	1.66794	0.2783047	0.7130857	0.1528971	0.3580415	2.308438	1.807748	2.170921	1.034298	0.7760786	0.4100385	0.7476327	0.9162782	0.2989998	0.9022076	2.961301	0.6662688	1.155783	0.8889047	1.84231	2.53695	1.647832	2.305798	1.597314	1.568847	0.2297288	0.4524619	1.136414	0.3511668	1.939565	4.398983	0.3143151	5.215488	0.8715661	0.4327638	0.3307958	0.6030911	0.363283	0.1416105	1.476326	0.8037309	0.5862248	0.6266534	1.047468	0.254254	1.697851	1.600459	2.301996
MFAP5	0.3452383	0.215044	0.1436974	0.1117133	0	0.153843	0.2564369	0.4237849	0.2661572	0.2935998	0.01467816	0.09427044	2.35476	2.46639	0.01917801	2.149118	0.1124524	2.215141	0.1081753	0.04659587	0.3114186	1.516707	0.4796278	0.1261516	1.636528	0.9635519	1.156946	0.1680068	0.03594778	1.436419	0.4256069	0.2740373	5.250141	0.4063955	0.7471322	1.006334	0.1837179	0.1404789	0.2512156	0.009716667	0.2079425	0.1122104	0.01553565	0.7729942	4.590518	0.06697923	0.1430321	0.36016	0.2949254
CCL21	1.241321	2.532728	11.02231	2.479757	15.90553	2.430786	111.0986	0.4848259	0.7870251	0.1119631	0.164192	0.2306769	19.08466	4.972017	7.755188	0.4762091	0.02858885	0.3031676	475.0151	6.143047	41.01909	1.86743	32.44907	0.3590873	12.19982	1.545437	6.078708	24.81883	8.225124	2.17313	13.25022	7.313697	2.698014	598.9432	0.05830835	1.407125	1.854403	0.2209805	0.2107601	12.3909	1.22425	0.721741	10.81806	66.45057	1.505248	0.4214472	0.613945	66.10221	13.00832
SYT14	0.08838771	3.095993	0.05438421	0.927038	0.02909015	0.05274405	1.926197	0.5296681	0.03671767	0.07209718	0.003049884	0.002448484	1.06221	1.746506	0.5869729	0.007320525	0.2283476	0.670133	0.2199542	0.02282155	2.174181	0.2871819	0.21465	3.382786	0.5758813	1.307257	0.07102569	0.7967765	3.479368	0.005871435	0.01917851	0.09036215	0.07925302	0.3988193	0.167878	3.905449	0.003578776	0.02554058	0.2583828	0.5708628	0.1762394	0.1737005	0.01291223	0.06348662	0.3597034	3.306727	1.378858	5.131771	1.18416
TMEM119	0.8542108	0.7137425	6.144073	2.432716	0.4537662	0.3303403	4.139119	1.326721	3.616779	1.25438	1.427219	0.778182	6.82332	2.911896	2.172444	1.64624	0.8242089	4.41404	9.247373	33.55964	3.213868	2.957067	3.702001	9.643246	4.701468	3.054118	1.39198	1.009963	0.9016428	1.207794	3.359298	3.755515	4.163213	5.820535	2.040024	1.052152	2.854001	0.4055121	0.9668927	0.6082103	0.2837772	1.295645	0.9818879	1.072829	2.373228	0.1383943	0.5134497	2.345468	2.398523
TMEM200A	0.3945581	0.08357985	0.01296518	0.1763894	0.06386055	0.1748952	0.3530732	26.02458	0.1515649	0.1657645	0.02781124	0.1091552	0.1044883	0.2771404	0.1356592	0.1804839	0.2518074	0.1597595	0.09760173	0.04204138	0.1394678	0.2386627	0.1941813	0.09105678	0.1758024	0.07756145	0.1291646	0.2150869	0.2352946	0.383706	0.1101126	0.2207349	0.2960044	0.5064047	0.1558278	0.1401009	0.06889421	0.04436174	0.03702125	0.06136842	0.1359402	0.1015799	0.05887192	0.09236346	0.2633848	0.1015264	0.04831928	0.4437059	0.1287445
GBP5	0.154549	9.54499	0.09038408	0.3412037	0.0407243	0.2831482	1.384181	4.97775	4.380102	0.1482208	0.2724805	0.06730791	0.923976	1.003526	0.4363457	2.042198	1.333295	0.7292999	0.1912505	0.6463665	1.134654	3.732897	2.601046	3.244688	5.14671	4.163756	0.639698	0.3069112	1.15576	0.2174464	3.788101	7.737519	0.068824	3.599569	2.315722	0.07468384	0.1776291	0.8274762	0.1873366	0.01618768	1.993469	0.3186868	0.3155131	0.1243036	1.271021	0.8767428	1.508889	4.372604	4.143334
SYNDIG1	0.01119093	0.06756185	0.06288249	0.04435964	0.02117814	0.06283409	0.2862798	0	0.3207734	0.006056311	0	0.01069524	0.8483859	0.6317381	0.02088766	0.5009704	0.02783572	0.04919685	0.4628592	0.00906245	0.1233383	0.0916165	0.1172018	0	0.411629	0.1800526	0.1909217	0.04945513	0.06228791	0	0.1954721	0.09732613	0.04751568	0.6504782	0.36902	0.05156127	0.07816239	0.01593771	0	0.1455145	0	0	0.01410049	0.007110675	0.0572154	0.05471264	0	0.4116382	0.09447557
DAPP1	0.08056212	0.9621658	0.03936377	0.1269425	0.07954377	0.0961485	0.8086221	0.5764089	0.5986838	0.1251092	0.07922589	0.04686576	0.1785935	0.2192232	0.07518386	0.2435421	0.2439482	0.08623078	0.175603	0.107787	0.6031914	0.5602748	0.5345314	0.4876427	0.4621798	0.5071995	1.20013	0.1702711	0.3815604	0.04013696	0.5156748	0.9409548	0.07223619	1.727058	0.1480786	0.01844389	0.1614651	0.1346873	0.04281934	0.03726431	0.4290528	0.04781524	0.1147479	0.106829	0.2562239	0.07991559	0.3628593	0.9321995	0.4509479
SAA2	0.007153248	0.07917356	0.008932118	0.06481077	0.006768543	0.01785049	0.02677906	0.0149006	0.05315816	0	0.3150761	0	0	0.01755685	0	0.006813205	0.01779262	0.01257866	0	1.737817	0.06898322	0.1621699	0.05707843	0.05489038	0.2923484	0.1808553	0.315263	0	0.02275113	0.04098404	0.4373108	0.0276493	0	0.02867491	0.03024075	0.1129989	0.06994603	0.0203748	0.05829737	0	0.01904816	0	0.1442087	0.05454178	0.01125296	0	0.034736	0.007738807	0
FCHO1	2.028355	0.5658305	0.310919	2.382746	0.1323634	0.5375805	0.610963	2.127156	1.098946	0.1211262	0.1565361	1.705891	0.2515126	0.3433359	0.7937311	0.2664736	2.055204	0.1106929	1.535851	0.1268743	0.8171166	0.5320805	0.7701829	0.7176568	0.5488387	1.57546	0.8949456	0.173093	0.3470326	3.366176	1.333399	0.6218058	2.284147	1.536474	2.256699	0.04051243	0.3165577	0.08367299	0.1083042	1.299709	0.3004831	0.4506624	0.5675449	0.09599411	0.8978417	0.1550192	1.150257	0.5992968	0.4635208
EPHB6	0.496606	0.2799439	0.1793066	0.332035	0.05095283	0.07465358	0.3919801	0.2149926	0.3906408	0.1392337	0.09971774	0.06290007	0.2127447	0.238633	0.06979714	0.131072	0.2827639	0.08943017	1.387313	0.3585463	0.1071567	0.5802551	0.3192761	1.370803	1.016544	0.275042	8.838071	0.08593351	0.1665105	0.1165532	0.1791579	0.578169	0.09798747	1.183241	0.2478844	0.0708869	0.7605663	0.5751719	0.4876178	0.06719007	0.6824418	0.3484864	0.320399	0.6310834	0.2753109	0.07800533	0.1719046	0.2718654	0.1736321
CLEC14A	1.637299	1.41412	2.44809	2.793399	1.223437	1.350235	4.393196	4.442539	2.752751	5.749975	1.120953	2.216208	3.111465	2.104142	1.291909	1.733484	4.958117	2.737014	2.739058	3.858169	2.091067	3.522487	2.71245	2.418781	4.225797	1.211347	2.09797	2.274704	3.352455	2.681376	2.393456	2.186496	4.219685	4.197174	2.144857	4.079436	1.933748	1.481132	2.64868	1.204447	2.750674	2.538835	4.816585	2.643252	3.238942	1.660506	1.677719	2.333894	2.795612
KCNK6	0.3434475	0.5170661	1.699302	0.3392506	0.2150222	0.357642	0.7443746	0.8068643	4.649467	0.4164541	0.3289296	0.8637764	0.9736302	0.3676038	0.6723675	0.4033674	0.5994901	0.299698	0.3171785	0.7068138	0.7364126	0.868389	1.048291	0.9030137	1.296602	2.843017	6.953393	1.432181	0.2648733	0.331412	1.852539	0.9781731	0.3571219	1.704563	1.580762	0.1121792	0.8801574	0.1250396	0.4103827	0.1709403	0.6074118	9.231074	0.4750397	0.4233243	0.4854452	0.1809579	0.2779621	0.6816623	1.621396
CD72	0.432837	2.333822	0.581598	0.6926819	0.1691656	0.4989675	1.479476	1.288733	3.091689	0.3819179	0.4424601	0.1483799	0.8080263	0.9872926	0.3424719	0.6004676	0.9127832	0.3971084	1.332643	0.7772242	1.788907	3.081302	1.201311	2.253787	1.961256	2.746664	0.1805961	0.3222653	0.4863172	0.4043331	2.606216	4.241692	0.702012	4.249724	0.727959	0.2229609	0.1314402	2.753838	0.5847256	0.2447016	1.695474	0.3810646	0.7765621	0.5859188	0.6179973	0.5443714	1.519269	1.878165	1.683061
C10orf55	0.03801977	0.06375914	0.05538695	0.007176491	0.005995841	0.03953165	0.02372195	1.392551	0.03363542	0.0342926	0.03771714	0.02422383	0.1020278	0.07776272	0.0236544	0.06035405	0.08931459	0.01671401	0	0.04105139	0.06110804	0.1197137	0.03160145	0.04167776	0.07399249	0.04369328	0.2252197	0.007000734	0.03526923	0	0.1502113	0.00612321	0.08455782	0.1016054	0.02143075	0.05004942	0.04425782	0.06317078	0	0.01498083	0.1181153	0.02883369	0.007984111	0.02415763	0.02492079	0.01032663	0	0.1028301	0.05349482
BASP1	1.372433	3.333059	1.41764	0.8056509	0.5235286	1.43448	7.397459	70.25891	7.628277	3.313138	2.164157	3.028454	4.704967	2.998126	2.440917	3.716258	2.549863	23.88723	3.341186	5.48136	4.830808	10.30803	6.342783	3.938426	5.260836	12.17196	4.729844	0.7779814	1.171255	2.280757	13.63571	7.42955	1.717224	13.90285	3.183526	1.201299	1.866949	5.781842	1.127286	0.7389663	4.98124	1.36017	1.937492	3.72557	4.001517	1.557435	8.08347	5.293899	4.451019
CD4	17.19553	8.107208	1.666695	5.956162	0.4999299	3.391542	10.33638	8.641649	19.46546	6.245308	2.565523	3.428293	5.41483	3.868959	5.410824	7.025338	15.63467	4.654519	8.747949	6.952647	8.576525	12.56463	10.29002	14.18986	10.10248	13.91736	1.798801	1.651306	5.685225	2.640758	10.18269	27.07929	3.419774	23.13955	5.689816	1.500849	1.228446	3.386022	3.045284	1.335379	7.488107	3.966827	7.629396	2.310203	6.042261	1.427495	22.6518	10.28494	7.035351
CCND2	0.4340373	3.016785	0.5808847	1.255382	0.3748905	0.5609971	2.694232	5.554562	4.605459	0.498695	0.2252278	0.5552104	0.8183178	0.7402442	0.5525453	1.011251	19.2815	0.5499207	1.869116	1.34105	1.49029	2.164233	1.929261	1.932469	2.731647	3.064464	8.426975	1.005776	1.132693	0.3366727	5.195856	2.914424	0.440132	5.210796	2.625342	0.421934	0.8084024	0.3899039	0.5487361	0.54201	0.699398	0.2471294	0.9395191	0.6760288	1.024193	0.6202818	0.8772971	2.795731	1.88613
OR2I1P	1.260307	29.6064	1.384874	0.114188	0.2862065	0.1467675	3.334135	1.347648	8.473784	0.0181881	0.3400749	0.04817936	6.245596	0.8661192	0.1568227	2.688888	0.2089882	0.7239565	2.485227	0.5171046	5.069923	22.60376	6.201485	1.197356	8.221643	4.209949	4.634735	0.7426095	0.5478211	0.07702233	89.39705	117.4342	0.04077069	11.20452	1.30714	0.176968	2.535133	4.762426	2.944417	0.1390467	10.76914	0.2599777	1.587979	6.619903	3.040021	2.492051	0.4896017	5.799313	4.202687
CTSG	1.901431	0.1633236	0.08686387	20.87795	0	0.01446617	1.099566	0.09660449	0.02461701	0	0	0.01108055	0.3111328	0.2703358	0	0.1877301	0.02883854	0.1834892	0.1017194	0	0.04791816	0.1022184	0.4163112	0.07625756	2.301522	0	2.521949	0.03842761	2.489088	0.3321378	0.520751	0	0.210975	0.04647672	0.0588176	0.1068377	0.4372827	0	2.740189	1.027888	0.01029118	0.01055137	0.3652121	5.584069	1.614149	0.2267349	0.009383438	0.0501727	0.04893958
RASL11A	0.6277944	0.384934	0.3307139	0.344392	0.176353	0.9546603	0.9547791	0.4597487	0.3228255	1.093571	0.8758087	0.6937353	0.8160338	0.4935539	0.2013974	0.6820379	0.3985188	1.026327	1.229437	1.096216	0.8919151	1.556691	0.6163917	0.6881964	0.6758011	0.3607386	1.241182	0.6935899	0.2651894	0.4046518	0.7832642	0.3317618	0.3450948	0.9175146	0.1244079	0.6843888	0.739934	0.6286515	1.319068	0.1275492	1.018713	0.437427	0.753938	0.8102623	0.3857812	0.3197186	1.008246	0.5412257	0.3933549
CBFA2T3	0.1120348	0.1664101	1.528859	0.06344201	0.04543265	0.1797274	0.7256564	0.1111307	0.5522134	0.1010518	0.07621237	0.1937501	0.2040129	0.2193268	4.627824	0.1371973	0.03317494	0.1266481	0.7221482	0.3110612	0.2682679	0.2250986	0.3325772	0.3655179	2.211523	0.09809772	0.1592799	0.08546475	0.1060507	0.1314358	0.4725882	0.4974872	0.1003156	1.033663	4.623563	0.05267257	0.1937621	0.09117482	0.1684811	1.387407	0.1823153	0.1286624	0.2789653	0.07118653	0.2769563	0.03477716	0.1705517	0.2828137	0.2364539
VIT	0.03005714	0.008640996	0.005361678	0.3258204	0	0.005357552	0.06965684	0	0.01367538	0.01394258	0	0.008207373	0.07489829	0.2318545	0.01202166	0.04498736	1.45253	0.04152824	0.5812223	0.04172635	0.04140852	0.1406103	0.1156358	0.01412101	0.03509757	0.02960779	0.1526152	0	0.01024261	0.05904353	0.01071446	0.01659703	0.1510603	0.09753848	0	0.05087234	0.02999034	0.006115185	0.008748534	0.02537857	0.01524538	0	0	0.06002291	0.2465506	0.006997615	0.00695032	0.0464537	0.009062397
ADAM11	0.2170793	0.5309412	19.91685	0.1210345	8.589076	1.679295	0.8126631	0.02782695	1.01755	0.2819499	0.7434594	0.7309121	0.4436283	0.9139516	3.902143	0.5407571	0.4181165	0.2143528	3.880197	16.2161	0.08741799	0.9295906	0.4030596	6.765533	5.701405	0.2763394	0.1614329	4.298495	3.422928	0.5166309	0.2000033	0.6067138	0.4375541	0.1204887	4.837063	1.134265	0.1212943	0.1379314	3.116422	5.901928	0.2994023	1.133668	0.7279802	0.8021244	0.1812541	0.6313403	0.6730227	18.84214	5.311068
SPIB	0.09675014	0.1984442	0.1998011	0.02107183	0.09858894	0.05571553	1.458071	0.03488119	1.098226	0.01208291	0.03543878	0.03200703	0.07988721	0.4566585	0.05903655	0.08860668	0.006170545	0.07852189	1.62303	0.06629497	0.4562579	0.2015306	0.7089089	0.1917216	0.3215433	0.350669	0.1904534	0.2507803	0.1272291	0.03837623	0.2924891	0.6580369	0.01805682	3.550209	0.06921819	0.01469566	1.855702	0.1006913	0.007581654	0.1011705	0.09578663	0.02709195	0.3657137	0.03310176	0.278058	0.01212854	0.06023286	0.5595821	0.1963414
GCH1	0.7233676	10.23882	0.2089619	1.045453	3.207789	0.9092951	2.027644	3.002383	6.55042	0.3797867	0.6747674	0.5107567	0.9054058	0.7817169	1.4761	2.262326	0.8503998	1.029948	0.4465469	1.42512	4.209329	2.563244	1.410699	2.858225	4.84111	4.640461	2.417536	1.34787	3.343732	1.311389	2.943246	3.604568	0.8120427	4.061067	2.706626	1.627344	0.3393349	0.4305289	0.5169373	1.28262	1.748943	0.7369153	0.7345923	0.7203083	2.004148	0.71259	1.009233	10.82182	2.802741
AQP9	0.3447047	0.9414279	0.4734685	0.06134735	0.08853087	1.056804	0.233509	4.067176	0.1777447	0.2505066	0.6507028	0.0376499	0.06607363	0.01208627	1.121328	0.2345133	2.151667	0.2944146	0	2.576092	0.4206133	0.03721301	0.05402822	0.1133609	0.2702567	1.346888	0.9171251	0.4787593	0.1487896	0.3103512	1.904591	0.2426835	0.04779056	0.4211208	0.6328664	0.04537711	0.2407571	0.05610469	0.0100331	0.1571667	0.03496776	0.1702962	0.7941957	0.3128917	0.1549326	0.04815051	0.06775219	2.519887	0.607993
GPR18	0.04174602	0.6132707	0.04170194	0.03782327	0.1817042	0.01041746	0.6563818	0.2695736	1.533416	0.02711056	0.02981789	0.2633199	0.1456356	0.2663985	0.1090855	0.1988078	0.04845721	1.079105	0.4290401	0.1487467	0.3910805	0.4206292	0.749491	0.5308454	0.4582183	0.5757071	0.2255313	0.1291393	0.1659682	0.05740343	0.1562526	0.7019163	0.2025713	2.82256	0.2117803	0.09891843	0.1982695	0.1426876	0.03402208	0.1184333	0.3705474	0	0.04207978	0.06366067	0.183881	0.02721294	0.1351451	0.5419599	0.2643199
PDE1B	0.7967232	0.6186059	0.2350045	0.2202518	0.04155217	0.1878589	0.2218055	0.185128	0.3085787	0.4934137	0.1692786	0.3337518	0.9567884	0.1899011	0.138559	0.2788424	0.364097	0.2941736	0.3092669	0.2235301	0.5012725	0.5899631	0.1668596	0.3094648	0.322319	0.2979953	0.2913511	0.1778929	0.2095042	0.256394	0.1982837	0.179843	0.2866579	0.3325117	0.1697356	0.2119644	0.1080802	0.1340155	0.2939797	0.1705608	0.3990705	0.4986041	0.1343758	0.3481197	0.8503675	0.08860461	0.4112577	0.1968215	0.1169558
FAM107B	0.7466965	1.242314	1.051413	1.567949	0.2190485	1.642453	2.356364	3.295198	2.99253	1.643412	2.256032	0.2841477	0.6821427	1.108523	1.90627	0.7933458	2.339024	0.6784665	0.7111434	2.937005	1.688434	1.697966	4.337331	7.329526	2.440829	11.15299	1.251953	0.9528339	2.564378	3.88284	1.817917	3.052871	0.396473	6.01076	2.797854	3.976636	0.3170371	2.601981	0.6705049	2.492364	0.8622251	1.631727	0.6891815	0.7268145	1.903001	0.329184	0.6539183	7.550298	2.531551
F13A1	4.486973	0.5058207	0.3435475	1.927269	0.02892578	0.334807	0.9960688	10.5282	0.8293677	2.819799	5.381944	0.9673675	5.596648	1.258841	0.8970793	1.06761	17.06063	1.654481	0.5747161	4.279961	1.043512	1.70266	1.040083	17.73107	2.907261	0.6635976	0.8450779	0.8293317	2.498228	3.160444	1.83921	1.02078	1.759468	0.5219465	0.2584714	0.9613437	0.7449242	4.880921	1.224925	0.1204535	1.266277	4.132892	0.3466602	2.240231	8.653568	0.260165	3.040402	1.940239	0.5376572
KCNJ13	3.173214	0.4684337	3.708419	0.3090785	1.873434	1.522286	0.4340391	0	4.81168	0.3185514	2.522611	9.527569	25.25919	2.456006	0.04993884	21.68665	0.03549359	0.381093	2.206528	65.34699	5.455298	12.11794	0.1921436	2.305325	0.8622897	0	2.43446	1.389306	0.1489198	0.03679064	2.770662	12.93758	4.206516	0.1501556	0.5519805	0.09861938	0.7400169	1.996668	10.29206	0.1707875	66.97186	1.577835	1.07878	25.41902	2.373872	12.39194	6.613158	2.240404	2.388628
ASCL2	0.2666516	0.6664345	0.118148	0.22406	0.04883438	0.09659214	0.3112801	0.3314781	1.817206	0.08379096	0.06143902	0.03288267	0.3231614	0.2005623	0.08830168	0.3932529	0.1782944	0.2344474	0.1509313	0.2507637	0.3910557	0.3033436	0.3431795	0.3771702	1.255515	1.601411	1.626456	0.06652209	0.1436288	0.1182783	0.7190319	1.280042	0.03130449	0.425267	0.6545522	0.02264655	0.3844982	0.1102516	0.2103049	0.03050362	0.1068905	0.0234842	0.1517326	0.07651655	0.1556123	0.1682148	0.1392316	0.4373721	0.4901622
DPT	0.2497469	1.462897	0.868736	0.07071214	0.818664	1.023874	1.925569	0.0836094	2.973311	0.2027372	0.6795674	0.6904808	9.358964	5.462052	0.6659257	6.048814	0.05176728	4.54069	7.288842	2.643643	1.425418	1.685108	1.512411	0.1075548	5.780487	4.776757	3.816951	1.074123	1.326244	1.809076	3.683502	4.369894	1.22271	5.291788	1.176484	1.726032	1.8191	0.1270287	0.1635574	1.86622	0.3087701	0.05682143	0.8204143	0.7140973	3.528935	0.8285473	1.465424	1.833439	2.230765
MMP9	5.169159	4.762054	15.57455	52.10931	2.568181	100.9227	35.57965	98.1446	105.8007	13.13841	4.367606	0.7169154	2.589501	41.81896	23.03207	6.956461	188.9724	2.890007	10.99159	2.440914	18.69588	3.916606	12.12777	1.225997	3.248929	52.39891	2.084477	23.90595	3.676377	24.00564	28.67288	5.495885	9.720563	239.3528	22.49292	7.522882	12.00281	3.777985	4.237759	10.0281	2.699691	3.16514	47.02669	4.220408	15.08877	3.434073	2.180083	37.07298	12.70881
LYZ	3.756801	63.20752	0.8908471	5.594563	19.07265	8.417096	91.56281	35.74202	121.106	2.580483	10.11638	1.700261	10.67529	10.56163	7.89693	35.21445	59.78815	7.987744	13.08433	5.250842	36.55265	16.95887	42.37122	42.58829	34.8413	64.26301	8.6792	2.045333	19.32317	4.366956	54.229	58.97447	7.394888	98.39501	5.657993	2.817493	4.390014	6.533541	0.4599924	1.665318	12.45674	2.555979	26.45551	7.230033	36.12014	2.958158	12.29352	68.39017	80.75639
TDO2	0.07565674	0.7308077	0.1133653	0.0925391	0.1030866	0.2152282	0.3851932	1.011773	0.6264853	0.1834289	0.2954146	0.02892226	0.09339302	0.1931186	0.07060596	0.09223713	0.3462597	0.1676291	0.04551534	0.6959941	0.1542593	0.2248816	0.5976564	0.02985692	1.123736	0.2712735	0.2710543	1.039808	0.7507614	0.3433083	0.1699069	0.09942771	0.315725	0.8087514	0.3019318	0.274882	0.1352756	0.08188818	0.2219708	0.2146379	0.128937	0.027541	0.04575696	0.4345711	0.3594332	0.9765022	0.02694173	0.6646215	0.1181606
BIN2	0.4369903	2.586233	0.2381066	0.7198683	0.1165286	0.4857603	1.467377	1.746072	4.550606	0.4987803	0.3405039	0.2012239	0.858191	0.7361551	0.6525076	0.9459482	1.156116	0.5169423	1.0705	1.222482	1.625465	2.79195	1.783078	2.355978	1.911198	2.657096	0.4348885	0.2194494	0.8686634	0.2822359	2.245268	3.54325	0.2361446	4.050243	1.252873	0.1045921	0.2219734	0.5544536	0.6232403	0.1784474	1.100176	0.5495342	0.540594	0.2726137	0.721813	0.3042828	1.388955	1.637476	1.752342
CD34	2.293035	2.514156	4.160043	2.855281	0.8616724	2.074109	2.941202	3.820852	2.228869	5.096574	0.7693462	3.573728	1.613719	1.96789	2.091575	1.563549	3.249361	3.190511	3.17066	2.10179	1.380733	2.687825	2.399152	2.246567	2.697743	1.151789	1.267644	2.693717	2.25607	2.534493	2.455581	0.9150423	3.148564	3.574276	2.290894	3.305178	1.667936	1.215701	2.165212	1.550347	1.888106	2.890395	2.27087	2.828332	3.153271	1.664285	1.246071	1.559109	2.343184
SRPX2	1.204189	1.73287	0.5124161	0.8609425	0.2673517	0.6966853	1.007381	4.400196	0.6856171	0.283974	0.2402556	0.2700323	1.155396	1.13929	0.9228963	2.293892	31.63685	0.6565473	0.1686323	0.6864232	1.427265	1.067595	24.26325	0.09586941	0.9112325	0.4638721	0.92773	0.8844516	1.909632	0.7477476	0.78897	0.7995909	2.0729	0.9708296	1.501637	0.2833879	0.5544413	0.2011968	1.274707	0.5089432	0.5732468	0.1040789	0.7120155	0.4360003	0.8148846	1.282709	0.7186889	0.9752531	0.2555688
CLIC6	1.196835	0.05398384	0.1133731	0.07945826	0.007810127	0.07209099	0.1596499	0.09456478	0.3154549	0.0402023	0.034391	0.05127482	0.3820888	0.405172	0.05392101	0.1808182	10.23795	0.1233719	0.09310599	0.1470512	0.18194	0.2391048	0.2881463	0.07238542	0.448176	0.1233147	0.2757669	0.03647636	0.1607948	0.08985273	0.3295391	0.227317	0.09512456	0.3198465	0.1360881	0.1086565	0.08070975	0.03526529	0.06726852	0.04390624	0.02930588	0.00375585	4.550012	0.2307617	0.347339	0.1008853	0.02672092	0.2634262	0.1480739
SPINK1	1.194771	0	0.2419276	0.07314202	0.01018483	1.75934	0.1343175	0.04484276	0.04570781	1.549479	0.06406817	0.01028694	0	0.5944119	0	0.1332764	0.08031923	0	0.01349058	0.1220308	0.3114033	0	0.1503033	0.1179931	0.502749	1.286472	0.7651381	0.6064811	0.222523	0.1850097	0.3357319	0	0	0.7766637	12.97778	0.05667759	0.5863922	0.1226342	0.7237048	0.02544716	0	0	1.084976	0.02735688	0.3471197	0.1754132	0	0.05822406	0
THBS4	1.349144	0.3759256	0.4017242	0.9246125	0.9263438	1.014328	1.722414	0.08286903	0.1248652	2.860615	0.5765439	2.003508	0.900481	1.086794	0.9814342	1.140035	0.49333	1.119291	0.1127291	0.3529751	0.3907957	4.400576	0.7280398	1.934011	0.2383281	0.294192	1.337737	4.792661	0.4593567	0.6064944	1.268914	0.7253949	9.992085	0.4576216	0.2339931	1.029181	0.4445734	0.6995877	0.3947004	0.5806705	2.01431	5.185128	0.3181889	1.415548	1.017651	0.6934249	1.181494	1.21632	0.08761301
COL6A3	5.089122	3.887859	8.942355	1.371989	5.811987	5.971155	17.36285	36.14909	9.852707	6.258277	6.645624	14.4337	18.46794	19.71584	9.306416	9.542928	5.507784	16.74155	5.662458	3.352408	8.545873	7.451063	9.481082	1.086044	17.33968	5.852278	7.678179	7.551627	8.812425	12.59289	10.48484	6.601914	15.18326	14.90358	14.50517	7.086012	6.734902	1.321974	2.540952	6.185528	2.399054	25.2048	7.87833	9.047097	20.87745	5.166312	3.703746	17.31947	8.47687
LRG1	0.2796571	0.04604578	0.3745987	0.05182741	0.06254583	0.570982	0.196696	3.823586	0.2213174	0.06053798	0.889797	0.2138161	0.6481353	0.04991905	0.251497	0.01937186	0.5944255	0.00894117	0.1848119	2.322319	0.2241585	0.1216777	0.1724332	2.05119	0.1306217	0.09349498	2.971071	0.4269353	0.07681683	0.08739686	0.7232006	0.1621429	0.02467323	0.4076541	0.03869233	0.01338698	0.9730731	0.02896564	0.02071948	0.04207351	0.1218584	1.082807	1.511971	0.5492333	0.08398776	0	0.2263346	0.09351532	0.06438843
ADA2	3.908412	8.318523	1.231235	9.916713	0.3482509	2.049337	7.502605	4.86312	13.52368	2.390142	0.8305002	0.9239804	4.326558	3.131298	4.162702	3.406079	6.79076	3.448458	5.573285	10.22245	4.268219	10.26032	6.689905	17.83934	14.19824	4.526368	1.151929	0.825372	4.446446	1.145614	15.30058	24.31947	24.59645	10.93677	3.810863	0.9256036	0.8517463	1.654611	0.7610621	1.431798	6.221639	0.7148807	6.405754	3.382159	5.560805	0.743026	6.859882	14.69969	65.61408
HLA-DRA	38.66827	1325.452	27.81748	137.0323	12.20015	69.58334	277.4983	106.8747	745.8672	50.11049	36.2838	15.97402	475.4228	196.4577	77.12148	210.9878	119.2852	81.83862	173.8919	136.583	475.3821	2633.245	1459.076	462.7827	686.9409	751.0646	106.5345	34.4022	122.0851	64.67438	498.5757	2034.717	49.91364	702.6321	230.8079	32.9961	96.2435	66.92764	28.78029	22.18515	180.3303	22.26738	154.6332	78.24025	226.0522	139.2775	146.3539	354.0576	332.9579
SOCS1	0.8452803	10.44178	4.238177	0.8394913	0.3445382	0.6814806	1.639002	2.112918	6.060669	0.1689043	1.671944	0.6089871	1.587844	0.9575289	0.7524417	2.898354	0.528322	0.6745912	1.923261	1.958754	2.705244	1.310303	2.581186	1.083418	6.772542	5.081261	1.479059	0.2873444	1.044356	1.22192	4.67273	3.31751	0.394394	2.780256	3.9693	0.3766168	1.126266	0.7408109	2.649556	0.5072814	0.6579469	0.2366952	1.310828	0.31399	0.5114357	0.5086266	0.6525358	2.602735	1.866336
MYBPC2	0.06444289	0.008645657	0.1287497	0.01459684	0.02845599	0.1715341	0.0643333	0.008949202	0.1003402	0.02790019	0.01534319	0.0246354	0.02305806	0.3321525	0.02806568	0.008183931	0.003562042	0.02266399	0.03230754	0.8280191	0.05326825	0.4491136	0.07284697	0.0894813	0.0351165	0.04937294	0.0244316	0.01423936	0.01366418	0.004922948	0.01608036	0.04566646	0.06254144	0.2296261	0.02542735	0.7748077	0.06001303	0.06730331	0.105039	0.07617678	0.0038134	0.02345887	0.0433054	0.01637871	0.04055072	0	0.01390814	0.1022533	0.01813457
JAM2	0.354424	0.3269029	0.2279865	1.651212	0.1702221	0.1909593	0.6667654	1.546482	0.464628	0.5667035	0.05433862	0.2745728	0.5908428	0.5370936	0.2681184	0.3529201	3.134491	0.3800811	0.5249799	0.5479353	0.247837	1.017911	0.8221789	1.471682	0.6897652	0.376456	0.4351731	0.2936768	0.2625995	0.2215252	0.8173909	0.4047573	0.798028	1.040458	0.3019396	0.4877731	0.240044	0.2064918	0.6510012	0.1967834	0.5124084	0.244355	0.47702	0.2763815	0.5702253	0.1794045	0.3389994	0.3340548	0.3343449
FCRL6	0.07156997	0.4500856	0.03723667	0.1013199	0.05079068	0.09674081	0.3051436	0.2733209	1.329651	0.0322769	0.01420006	0.04559993	0.1040332	0.117107	0.2226401	0.1420162	0.1829644	0.07865786	0.08970151	0.03863841	0.3450969	0.4431961	0.2617466	0.9741611	0.5501817	0.4797918	0.01695851	0.03294617	0.2323729	0.06150828	0.4315871	0.5590392	0.04341139	0.541921	0.1411975	0.01570251	0.01666255	0.05945764	0.2308814	0.7755144	0.4605719	0.2171109	0.2179295	0.4320154	0.1876477	0.1652338	0.07240459	0.200024	0.6042051
P2RY13	0.01729047	0.3711502	0	0.2806776	0.0218141	0.1078682	0.8270926	2.239055	1.817233	0.2058598	0.102917	0.03304923	0.4794641	0.4031564	0.1344681	0.8563637	0.2962732	0.1114832	0.3684042	1.2415	0.309665	1.422774	1.55213	0.7644793	0.5989698	0.9935322	0.4015037	0.05730774	0.3024608	0.05283442	0.3883024	1.927003	0.07690968	2.217969	0.102335	0.08345795	0.1127133	0.2052038	0.493197	0.02043875	0.6957496	0.06818689	0.181549	0.1245114	0.6301353	0.04696301	0.8536145	0.9103514	0.9670437
FAM177B	0.02447988	0.04310539	0.06113508	0.05544894	0.04053585	0.007636003	0.03818477	0.03187057	0.1624269	0.01324804	0.007285508	0.005848896	0.2135019	0.03755196	0.02855703	0.02914523	0.08118664	0.03766592	0.06136323	0.05947168	0.1601936	0.1002045	0.08545867	0.1006319	0.05717007	0.08439871	0.06090535	0.01352274	0.03892952	0.02805116	0.1068977	0.03548309	0.01484849	0.2453285	0.04657052	0.008056361	0.09403809	0.02614752	0.1496292	0.05787445	0.04889005	0.02227826	0.02313337	0.01555443	0.02888246	0.00997355	0.069343	0.03972568	0.01937466
TIGIT	0.2876919	2.484226	0.0489866	0.07405064	0.03217141	0.2447445	1.07701	1.677978	4.50632	0.01698472	0.183695	0.01499722	0.4632205	0.5199519	0.1391245	0.463336	0.09758041	0.2529466	0.4556366	0.5591373	0.9764417	1.39338	0.7617221	1.315959	2.989834	2.693073	0.1859144	0.1386952	0.7902385	0.2667266	1.491221	2.805297	1.22786	2.823734	1.196331	0.006885801	0.2338173	0.1899613	0.07993038	0.02473275	1.332525	0.1094876	0.181245	0.08309018	0.3620605	0.3409772	0.6646451	2.000438	1.410325
DTHD1	0.03119137	0.3395259	0.01062219	0.003211409	0.00536616	0.003538006	0.04246135	0.1004133	0.237814	0	0.01012683	0.002709982	0.01521881	0.03827786	0.01058511	0.04861412	0.03526535	0.01994495	0	0.05051776	0.03906465	0.2357111	0.03676748	0.2082627	0.109266	0.09776158	0.004031344	0.03759312	0.04960257	0.006498502	0.03891574	0.2603073	0	0.1212465	0.05514281	0.007465542	0.007921976	0.06057494	0.005777334	0	0.1560494	0.007741677	0.2786793	0.003603434	0.05575905	0.07855813	0.02983392	0.1380464	0.1256766
ANXA2R	0.3405048	0.9270782	0.4501922	0.6880949	0.3664148	0.3248886	0.4165757	1.00135	1.835783	0.3107375	0.1033254	0.1212359	0.5554228	1.253596	0.2866188	0.2034938	0.5591002	0.3522131	0.3849283	0.6271778	0.5702783	1.017496	1.22532	0.3586279	1.114855	2.040985	0.4840958	0.3614385	0.4512443	1.109335	0.4414889	0.6000078	0.3239783	1.543393	0.4798343	0.7646486	0.4943001	0.3327983	0.8161876	0.544565	0.9482037	0.04253272	0.353322	0.5514945	0.3413501	0.5331502	1.059094	0.7584258	0.3240965
SAMD11	0.1536524	0.1047324	0.1237824	0.3255814	0.04689964	0.2473742	0.2659604	1.368025	0.2525733	0.03755327	0.625452	0.0378959	0.944376	0.2311397	0.0786358	0.2407665	0.2260245	0.1176637	0.6584949	0.3211051	0.3892195	0.2621931	0.3559499	0.07606775	0.2257208	0.2620238	0.09865378	0.04928395	0.4335209	0.07383503	0.4576149	0.5316447	0.4569767	0.6755465	0.1173424	0.16312	0.1592455	0.2823564	0.1817757	0.1933478	0.02199765	0.01804304	0.4309184	0.1448706	0.09356694	0.1373178	0.03610317	0.182317	0.10984
SLAMF9	6.283918	0.665566	0.1204522	0.109249	8.332176	1.048847	9.578372	2.683971	5.544642	0.984423	0.03281	0.4609547	0.01849033	0.01691137	2.996507	0.3806378	3.907572	0.3877188	0.01727168	0.02231903	12.58697	0	0.1099599	0.3323405	1.126401	5.447902	0.5877532	1.766074	2.114768	1.894909	0.9972051	0.07989835	0.2674783	0.2762068	8.156108	0.01814075	0.2117484	0.2551344	0.3369245	121.9936	0.06115955	3.837595	0.5903546	1.978877	4.682556	4.626295	0.01115298	2.355556	0.5380602
ITIH6	3.613801	1.510469	0.01809335	8.641767	0.04661638	1.826022	0.1952821	0.006036682	3.061184	1.006874	0.6175346	0.9887592	1.007109	1.831548	0.008113585	0.3809123	63.3107	0.1299479	0.2397235	1.694395	2.283683	2.189996	1.21402	8.583769	0.7072509	0.7127164	0.7333745	2.766284	3.361962	0.1195478	0.2350184	1.14256	32.27681	33.49975	0.00980115	6.03523	0.2428906	0.3301777	1.198614	0.1130471	0.336975	3.141099	3.111041	14.00919	0.009117827	3.277613	0.2509613	0	0.5168303
SSC5D	1.631362	1.630518	1.204823	1.771116	0.1957871	0.5109085	0.6631766	1.24087	0.5364449	0.09429761	0.2748431	0.5786793	3.314062	0.8526533	0.8069615	0.5995351	1.197284	2.723136	0.4968312	0.3421763	1.998411	1.944953	5.265989	0.1265434	0.6383689	2.177675	0.2693989	0.4283254	0.2580444	0.8286061	0.5000083	0.4251487	1.706884	1.606516	1.036803	0.3469313	0.6693496	0.05273239	0.3106364	2.216763	0.1275972	0.08919758	0.5049574	0.4899103	1.487037	0.6779573	0.141021	1.49628	1.40894
POU2F2	0.6853081	0.9254106	0.149697	0.5248568	0.1066644	0.1428841	1.676864	11.22459	1.931865	0.2149722	0.1704071	0.2718998	0.3649301	0.2613048	0.2037233	0.3101749	0.6364432	0.1195644	0.533744	0.1362055	0.6729641	0.9104641	0.7120964	2.07916	0.4471264	0.5346452	0.119562	0.1937307	0.2532485	0.1804311	1.379642	1.62358	0.1237271	3.103411	0.3086289	0.06830849	0.1349717	0.1197691	0.346335	0.2982317	0.4145303	0.5911066	0.1961439	0.2637667	0.329334	0.07290001	0.5807066	0.6697828	0.713744
SULF1	66.31632	3.35785	0.1734506	8.009793	0.437588	2.792097	5.398867	2.480657	1.31461	0.6453951	4.853974	0.2865555	1.161477	2.211901	1.089241	7.163777	1.251422	1.386634	1.910831	0.9712337	8.413143	4.962665	4.080438	6.26543	4.417017	1.218682	1.606367	2.378711	2.584792	0.4522809	5.10621	6.498637	2.453681	5.547939	3.630848	1.489625	0.262661	0.4535537	1.221799	0.6888377	39.99191	1.111522	0.9007239	1.980494	5.412331	1.361	0.6183191	4.999493	4.193749
IGSF6	0.8208696	1.978671	0.3041219	0.893912	0.2475271	0.5683828	3.438863	3.429227	6.478422	1.87459	0.4510167	0.3922553	1.367698	1.046111	0.6482123	2.031946	1.521992	0.9081122	1.057093	2.637058	1.845446	3.720818	3.958806	3.456009	2.712311	5.100387	0.6540501	0.4434842	3.406953	0.7493976	1.429313	5.461033	0.8754386	5.345691	1.09447	1.145908	0.3150174	0.5973732	1.258952	0.4531785	2.189872	0.7634626	0.5682915	0.790964	2.579116	0.3307621	1.814197	2.503173	3.683895
FCGBP	0.8517619	0.04081156	0.05218132	2.398414	0.1151362	0.337384	0.1365041	0.295711	0.07959457	4.040191	0.127296	0.2607729	0.01319332	0.05731678	0.04588162	2.52981	5.473377	0.02701632	0.2018019	0.05573816	0.0575713	1.309633	0.4045551	1.538672	0.03157455	0.7797031	1.256383	0.2430655	0.02052315	0.6520899	0.1441464	0.8812717	0.1192828	0.2217156	0.1891366	0.04853956	0.2747051	1.475613	2.944951	0.05230402	0.06000346	1.84897	0.2322975	0.06247694	0.07830754	0.1862809	0.4148072	0.7672405	0.02723754
KLRK1	0.005257519	0.6348138	0	0.03572613	0.004974767	0.01967972	0.02624289	0.04928263	0.1507	0.02845267	0.07510565	0.02009858	0.07054396	0.1225879	0.0147196	0.03004556	0.05230911	0.07396089	0	0.1277267	0.1231323	0.6555569	0.06292756	0.2593512	0.2025929	0.07250489	0.02989847	0.02904265	0.03762384	0.03012259	0.0918332	0.06604579	0.06377989	0.1194283	0.01778116	0.02076308	0	0.02995028	0.0214238	0.006214819	0.2053346	0.05741616	0.01324888	0.02004366	0.02481223	0.3684256	0.06808102	0.10807	0.05548101
MAST1	0.5876623	0.05643167	1.653339	0.1601743	0.2814897	1.250459	0.1795286	0.157461	0.2485139	0.1609952	2.206149	0.08622578	0.2748331	0.4877662	2.020773	0.03019273	0.7116538	0.0514545	0.09168557	0.05134094	0.2317939	0.02764061	0.1264716	4.24479	0.2989713	2.561311	0.2600041	0.07812574	0.9345393	0.2095625	0.1764532	0.2120676	0.04141348	0.06516558	2.799818	0.3338365	0.1873421	0.1250182	0.8793663	2.107055	0.01082205	0.2618574	0.6052648	0.04338241	0.2282398	0.05960772	0.5052148	4.890928	1.92733
ZMYND15	0.07234461	0.4658761	0.3011176	0.4479017	0.0593267	0.4633641	0.4634218	0.1406512	0.8141055	0.3706341	0.1550205	0.1014057	0.5824202	0.4616605	0.2790618	0.6936495	0.5638314	0.3562013	0.3082861	0.679585	0.3587986	1.615812	0.8322232	0.6873108	0.7715515	0.4988416	0.4319799	0.09591196	0.1687358	0.6466098	0.8364126	1.3935	0.2281825	0.3995619	0.5423577	0.1841207	0.08758305	0.08929317	0.8942151	0.1026207	0.2953879	0.2150716	0.4861533	0.9499952	0.2693437	0.3301145	0.4762116	0.683529	0.7328936
BCL11B	0.07098153	0.7448253	0.03798566	0.03674948	0.03646052	0.053139	0.4125112	11.5921	1.362855	0.006585227	0.03621422	0.03294965	0.1224528	0.1791938	0.07759879	0.154531	0.01177038	0.09807114	0.5134493	0.1412392	0.3073351	0.5083054	0.3560154	0.4424104	0.5565121	0.5267335	2.087488	0.06049596	0.1806072	0.03718252	0.3820719	0.8544462	0.01722179	1.227589	0.3892445	0.005339454	0.2946269	0.07509493	0.04132026	0.04075434	0.3078237	0.0258391	0.09199159	0.1700968	0.1722799	0.06610096	0.1362325	0.4980511	0.3830839
C5AR2	0.007025999	0.07305212	0.03216849	0.1591446	0.008864184	0.05844315	0.07598556	0.1317198	0.1193429	0.1115351	0.07806483	0.02014438	0.1256973	0.03448906	0.08524035	0.08476541	0.3805907	0.04324216	0.03815919	0.2996564	0.2000418	0.1327375	0.03503942	0.1745785	0.147676	0.1399573	0.1797996	0.04657413	0.08566125	0.06709163	0.175319	0.1131561	0.03125233	0.1251769	0.03366317	0.04316229	0.02944362	0.06670783	0.09543388	0.01661061	0.0935466	0.03836466	0.06491991	0.06547633	0.03684262	0.03435024	0.1611132	0.09881485	0.06920037
CD79A	0.03179697	1.983635	2.157264	0.4441403	1.644751	0.1719193	19.25736	1.302618	32.36101	0.05735967	0.3659089	0.1114248	0.4835289	2.536369	1.6123	0.5653283	0.05272675	0.3261623	25.5454	0.2059944	12.77658	1.948999	3.541507	9.655182	2.042104	16.93107	1.552065	3.606621	1.053451	1.068781	84.79082	10.36492	0.06428911	47.28881	0.4032704	0.1255731	2.19123	0.8302085	1.705993	0.8394347	2.455464	0.1543322	5.154899	0.1750986	2.81783	0.3454578	0.6948239	10.41169	11.05058
ELOVL3	0.1975309	0.3156705	0.2321439	0.03947855	0.1869076	0.02899565	0.02899926	0.1573258	1.233544	0.07545872	0.4426358	0.3109343	0.07795339	0.4420394	0.2494064	0.3209462	0.04816941	0.03064845	0.01456314	0.07527585	0.2241074	0.0878075	0.6490122	0.1528489	0.3934717	0.2136541	0.8590085	0.05134893	0.0554341	0.03994375	0.1594665	0.01122812	0.01409577	0.04657842	0.1964877	0	0.3733152	0	0.02367401	0.2197625	0.27847	0.09517011	0.2635281	0.08859559	0.1188127	0.09467961	0.009403971	0.100565	0.2452334
CCL2	16.49177	44.19691	5.448718	1.707875	0.614782	8.336928	6.316034	4.720231	10.70405	6.172854	8.317119	0.935252	4.143659	1.7128	6.213211	6.853066	21.14884	4.287944	4.775367	7.703863	5.370598	4.859411	13.65704	7.25426	8.954299	12.37092	12.94339	8.888542	10.8681	5.046126	36.93849	5.379286	4.252346	33.54795	3.76406	2.587021	1.983258	3.861188	0.8171466	3.64102	2.306842	2.722859	6.094385	23.58753	4.485878	0.7843248	2.700616	17.0868	4.342353
CEACAM21	0.3978426	0.5837843	0.09314591	0.4224123	0.03137054	0.1137574	0.3620003	0.4920571	1.143884	0.2511888	0.7794849	0.5703313	0.3781186	0.1627434	0.1624363	0.3631417	6.542177	0.1165981	0.2700924	0.201359	0.6166035	0.3236131	0.3389477	0.8631547	1.093649	0.5143623	0.08248524	0.1373557	0.1581689	0.0189951	0.806595	0.8649974	0.1307123	1.616964	0.37142	0.1091088	0.03473387	0.05902012	0.03377426	0.07838044	1.324254	0.09051559	0.2401963	0.06319696	0.1955802	0.05402945	0.5500589	0.4931778	0.7347049
SEC14L6	0.1315	0.004725545	0	2.058413	0.004443852	0.2929911	0.04688441	0.004891456	0.03988653	0.005083231	0.005590854	0.01346522	0	0.005763428	0.06136058	0.008946349	8.391318	0.004129228	0.04120355	0.2738292	0.06470082	0.0118302	0.04215887	0.01544486	0.08225993	0.03238353	0.08012296	0.04150907	0.01120285	0.3498022	0.01171894	0.03630601	1.709196	0.06275453	0.202515	0	0.1049662	0	0.009568709	0.5773625	0.01250597	0.2436209	0.2248638	0.01790456	0.4211202	0	0.03040765	0.05080874	0.1883279
OCA2	0.2800717	6.039438	68.63554	0.2132847	0.004569125	1.656878	17.53497	0.1609391	0.07689553	1.228234	0.08622693	16.50301	1.483733	0.0118518	83.38742	0.02299637	0.09608767	11.14479	12.87293	16.75996	9.413253	0	0.1396748	0.3599524	49.6478	11.32079	0.7620303	0.1813867	17.80402	0	16.32681	4.605526	0.05857929	0.3548798	99.31465	0.120777	29.03863	15.24638	0.09838455	78.55436	0.04714791	4.073737	9.990395	0.3497767	7.892604	0.0078694	0.007816213	137.3783	54.7585
GBP4	1.94741	57.35087	0.1460963	1.254409	1.124304	0.6845022	3.766853	7.495701	22.02106	1.587183	0.4364206	0.9094551	9.129738	5.701819	0.7133731	16.46075	3.22279	5.831595	1.248082	1.680189	13.79761	26.28592	6.055378	5.691787	39.8053	5.223027	1.508148	0.720999	3.016273	2.478794	8.220023	30.81514	0.646595	12.94482	4.106499	0.7016476	0.4467273	1.384864	0.9482314	0.2335806	4.114865	1.062415	1.26126	1.351368	5.509432	25.09677	21.24258	15.64788	5.311834
CHRDL2	0.02540715	0.04601641	0.1332467	0.01726478	0.02404074	0.02536079	0.1585246	0	0.01618363	0.04949948	0.01814754	0.004856356	0.6409037	0.08730261	0.05216418	0.00967975	0.01263928	0	0.01910628	0.03291968	0.02100145	0.01920001	0.1216399	0.1559692	0.6230239	1.191301	0.1228126	0.02245594	0.02828288	0	0.3867289	0	0.01849312	0.271596	0.09022451	0.04682455	0.2981241	2.554587	0	0.34238	0	0	0.05122056	0.02582978	0.02797806	0.04140534	0.0164502	0.1759165	0.05898508
EDNRA	1.635128	0.4273908	0.1642789	0.7620255	0.5192868	0.5440481	1.210189	12.06607	0.4868453	1.318195	3.409793	0.4598298	0.2219189	0.6089052	0.3122096	0.751848	0.9256232	0.5783648	0.5276543	0.7244678	0.4091021	0.8427075	0.704854	0.374972	0.855907	0.3023889	0.9619292	2.13042	0.6814549	0.7537756	1.134929	0.3341729	1.719122	1.50682	0.7055614	0.5393599	0.6038404	1.129549	0.5897107	0.5065414	0.40038	0.4618153	0.4783571	0.4633499	0.6770669	0.4288062	0.1338568	0.8377231	0.3649336
SYT13	4.176413	0.008865624	0.003667372	0.006652544	0.002779046	0.01099365	0.02565504	0.003058964	0	0.003178893	0.1573355	0.1964837	0	0	0	0	0.004870225	0.00258229	0.02576741	0.4566513	0.004046187	0	0.008788279	5.006441	0.003429519	5.022408	0.01670213	0	0.007005913	0.003365467	0.007328661	0	0	0.6985561	0.002483265	0	0	0.004182768	0.06582369	0.628391	0	0.005345716	0.0037006	0.007464636	0.07392433	0.004786348	0.002376999	0.006354839	0.00929798
TNFSF13B	2.135147	12.0886	0.06502722	1.344723	0.6701543	0.4808311	2.021042	1.789899	4.151954	0.4847464	0.4835586	0.06967815	2.473582	1.744697	1.365665	1.760843	4.032795	4.162068	0.2806606	1.644706	3.82396	8.68413	1.511527	6.336682	2.122261	4.94344	0.8514319	0.4257563	3.850939	7.751659	1.559359	34.47616	1.787859	7.104724	1.395798	0.1782407	0.4000999	0.7713249	0.4456347	0.4924721	1.174103	0.5971544	0.2690272	1.303722	1.925198	0.5855898	2.478258	4.400133	1.516759
C1QB	31.10435	93.12066	5.056823	74.71359	2.8716	33.74414	72.20258	123.7909	199.3406	56.96104	22.57697	19.8653	68.43681	17.21728	50.95196	57.3371	99.6255	45.36095	60.89586	95.8062	72.84434	141.8141	65.4028	228.0441	176.0133	155.2191	10.43991	9.069252	64.18001	29.24563	125.9309	260.7995	12.58982	109.862	93.56109	9.011772	4.37829	28.10055	49.79047	6.316173	100.6145	30.07275	33.75014	15.93226	52.98518	21.97212	153.8202	92.13527	112.4672
CD14	33.21202	17.52487	14.61828	143.5587	1.302751	16.77806	20.69059	37.40637	60.53667	55.27415	20.5529	12.48811	34.37425	8.01262	20.49505	19.30013	152.789	15.18715	21.69165	31.69695	16.95444	59.52182	17.56575	71.79638	35.70424	80.3355	17.94074	6.6536	11.95478	20.74175	88.03738	64.61131	11.04596	31.51191	18.79693	4.658922	5.698896	19.1868	27.44911	5.401653	26.96813	25.71284	22.41344	17.94704	20.76182	8.617009	71.7925	35.62004	22.11424
NDP	0.1564349	0.1399153	0.02170412	5.236325	0	0.08674966	0.03253517	10.32802	0.01845269	0	0.02069196	0	0.10495	0.03199599	0	0.008277691	0.04323421	0.007641213	0.02178512	0	0.03591901	0.03283799	0.06934734	0.5811467	0.07103764	0.0599263	0	0	0	0.01991739	0.04337224	0.02519435	3.647876	0.220644	0.02204457	0	0.04856046	0.5198407	0	0.02054654	0.007714178	0.02372763	0	0.07730968	0.006835883	0	0	0.1034247	0.009171166
LUZP4	0	0.2598803	0.1151814	0.01044684	0	0.06905564	0.4604283	0.009607308	0	0.009983971	0	0	0.03713055	0	0	0	0.02294392	0	0	0	0.01270789	0	0	0.03033523	0.2908201	0.5088357	0.6294779	0.01019099	0.07334506	1.87088	0.04603435	0.04456789	0.0111901	0.02465123	2.823313	0	0.07731152	0.01313685	0.0187939	0	0	0	0.0348675	0.4923288	0	0.01503251	0.007465457	61.66235	0
CMKLR1	0.6299321	2.014195	0.5418687	1.636119	0.2278251	0.8698159	2.302329	2.4115	2.755241	1.272719	0.5899226	0.5966789	1.50638	1.034168	2.14249	0.9199803	1.873268	1.89541	1.410607	1.568906	1.54667	2.38723	1.538656	3.038375	2.945544	2.503203	0.3343479	0.6804861	2.66468	1.591235	2.144719	4.875138	1.042683	2.816979	1.167018	0.7444785	0.4497497	0.522327	0.6274652	0.3905178	1.309636	0.6242368	0.9348145	0.850323	2.358491	0.2874433	2.653343	2.347381	2.777171
CCRL2	0.208171	0.6702771	0.2664374	0.1827157	0.07386579	0.3506475	0.4805767	1.496028	0.7955936	0.5182271	0.2540122	0.144239	0.2444034	0.2746261	0.4225452	0.2924559	0.5264235	0.2608172	0.2282954	0.3961573	0.387165	0.5309328	0.4619861	0.5533843	0.8264727	0.8014385	0.1997708	0.1724911	1.022108	0.1848687	0.7402115	1.146611	0.2525359	0.7162668	0.3872239	0.1644224	0.07269791	0.1259996	0.127241	0.8981743	0.2910244	0.3504806	0.3868838	0.1454982	0.3151987	0.161144	0.3201098	0.6474836	0.8018194
ABCB1	0.403333	0.3312928	0.1301911	0.6649885	0.04932782	0.04792822	0.2465187	0.2429047	4.978026	0.09503172	0.006532614	0.04457794	0.09571914	0.5454748	1.802656	0.08101331	1.139723	0.2195276	0.1891377	0.2444099	0.536756	0.9192263	0.4323967	0.6286192	0.4998049	0.2837881	0.1443299	0.3182886	0.5388689	1.641188	0.3115148	0.527619	0.06989863	0.6086001	0.1113543	0.2022666	0.08815279	0.07424378	0.1173955	0.03567687	0.416458	0.6716929	0.06568533	0.1150629	3.506981	0.1833288	0.113251	0.2552793	0.2779593
VCAN	16.52857	1.394206	0.2306921	0.6398714	1.371061	1.40453	2.980977	25.24404	1.245215	12.78612	30.54523	1.698931	1.080919	2.571719	1.614888	4.156694	5.58833	5.422724	0.6704267	1.228195	1.408744	7.129483	1.7763	11.70636	2.356727	1.370191	1.096442	17.74343	1.586859	1.841307	1.791741	2.005308	11.29731	2.630831	2.90073	0.9275695	0.850742	0.365604	0.750642	0.556128	0.3213006	12.87783	0.7051137	8.674479	2.804103	1.181564	0.3329485	2.953924	1.334114
SLA	0.5277415	2.799889	0.1198146	0.9945731	0.1026351	0.4919028	1.210388	2.389813	4.05469	0.69764	0.7871735	0.1973606	0.9096264	0.8703478	0.6326709	1.070872	2.549256	0.6143937	0.8732047	0.8986528	2.229998	1.986172	1.481356	1.888755	2.978905	3.629375	0.341041	0.2995914	0.7894913	0.5354146	2.441149	4.333712	0.2049692	2.530836	1.543221	0.1400427	0.256416	0.4277827	0.7012459	0.09369834	1.525656	0.5581103	0.5677051	0.5169043	0.6037847	0.3807318	1.537957	2.802806	2.282669
DOCK8	1.524379	2.702518	0.4473641	0.2905729	0.08529719	0.3100298	1.533036	1.037591	1.504206	0.3502502	0.6287456	0.1314376	0.2868791	0.6907015	0.3063094	1.799758	0.7301607	2.689697	1.661424	1.516152	1.85329	1.93595	0.9164191	1.510148	1.152486	1.115662	0.4485583	1.022742	2.200865	0.1562686	1.72597	3.370454	0.143005	5.33085	1.179437	0.1825656	0.1533676	0.3555183	0.4591648	0.08606694	1.227923	0.44595	0.5679122	1.611127	1.289015	0.1770421	3.443018	1.580396	1.463501
PRRX2	1.421696	0.4768367	3.793254	43.98266	0.09198197	1.061294	1.440507	0.8605979	3.108898	0.2893448	0.2459123	0.7200076	4.940176	1.028924	0.283501	1.018478	1.078003	0.5021343	1.522964	13.40224	0.5022086	0.7499136	2.290664	0.7459398	3.533048	15.13754	6.409185	1.194803	0.3478268	1.615178	1.849573	0.5870995	1.65098	1.266464	0.9554831	0.2719314	1.663446	0.06922146	0.5199072	0.9336449	0.1725716	1.60347	0.2449679	1.97654	0.7455023	0.2772358	0.137681	1.025383	0.4616223
ANK1	0.07375814	0.02968617	0.08289028	0.2823453	0.009770795	0.02576824	0.1067674	0.03994697	0.129983	0.03991647	0.02985378	0.0126884	0.047504	0.03620622	0.05506729	0.02669573	0.0513694	0.01945505	0.03697761	2.945864	0.0528391	0.06688624	0.3266418	0.1536238	0.05684383	0.1457953	0.01468068	0.008148831	0.01994016	0.01690369	0.09570489	0.03848794	0.02863273	0.2385079	0.009978131	0.03883824	0.0164851	0.006302621	0.02404449	0.01569387	0.04713799	0.1651266	0.07434783	0.03374328	0.0394505	0.0144242	0.0787969	0.05585715	0.04514415
ELMO1	1.599687	1.25117	0.5986255	10.36691	0.1559332	0.2928515	1.18817	0.764576	1.952731	0.672036	0.1644751	0.4581721	0.6834582	0.578111	0.4427414	0.4597881	1.404994	0.463951	1.038986	0.8815946	1.041141	1.272608	1.510886	1.675132	1.059345	1.010068	0.5230123	0.3512613	0.5704644	2.815395	1.248179	1.824087	0.4422405	2.353286	1.239957	0.5631632	0.2836829	0.3176701	0.5155145	0.1987378	0.6796698	0.5968701	0.3754334	0.3955742	2.001947	0.2034573	0.5577469	1.033699	1.085584
CTSS	7.015654	46.85502	1.83957	3.895949	10.40317	4.263955	14.55191	16.48587	25.71583	5.012017	1.995993	1.663624	22.87126	10.98159	10.53475	7.898721	11.03066	10.14698	3.933711	6.511223	27.27742	22.23746	9.338856	19.4538	19.52564	22.85405	7.901119	2.110483	17.84062	8.341365	27.64119	50.59039	7.994314	32.6696	7.785903	4.091966	7.179012	4.067408	1.750286	1.376241	11.80236	2.345399	5.582956	14.57977	15.7457	4.21838	18.08292	24.57562	20.51643
TNFAIP6	0.5649752	0.5075696	0.5417027	5.484493	0.3818504	1.019631	0.5413531	2.847615	0.3962887	0.5132292	0.1681434	0.1349876	0.2572018	0.5571436	0.1506451	1.92185	1.547492	0.274982	0	0.392159	0.194586	0.35579	23.16464	1.758464	1.778884	0.4869629	1.376958	0.6910642	2.246152	0.7745646	2.9706	0.2534753	2.582419	1.95473	1.168641	0.2124961	1.987112	0.258627	0.3288873	0.1669617	0.1253713	0.2203559	0.3686445	0.833354	2.08704	0.5918945	0.09798235	0.3165265	0.3193935
MYZAP	0.07464404	0.01877671	0.03106884	0.07749265	0.005885804	0	0.08538419	0.09070109	0.03301814	0.07405916	0.007404989	0	0.08346279	0.09160272	0.005805073	0.01777393	0.0515738	0.02187636	0.07796197	0.0503725	0.01713902	0.28204	0.08065588	0.1227387	0.04358074	0.08578283	0.7163199	0.04123353	0.01483798	0.02851119	0.03880384	0.01202167	0.098098	0.307534	0.01051873	0.008188484	0.06951294	0.5049504	0	0.05882358	0.03864921	0.08491359	0.09405102	0.07904761	0.09785376	0.08109692	0.05537731	0.06729529	0.0196924
ABI3	0.76538	3.243663	2.13011	2.725354	0.4480329	1.027817	3.79611	5.080232	5.515645	2.393986	0.6408903	1.45056	1.592668	1.321346	0.8837751	2.644156	2.909428	1.585408	4.487486	3.078027	3.377762	4.583026	5.14976	4.472401	6.771145	5.14339	1.14347	1.168068	1.407983	1.114879	4.726055	7.477501	1.180291	6.22296	4.00896	1.041705	0.7792115	0.6558635	2.101251	0.7207266	2.061137	1.227808	2.468144	1.269377	1.403012	1.035909	3.107721	3.55072	3.545589
CD207	0.0340937	0.03430508	0.5321516	0.02895939	0.06452026	0	0.1382701	0.09765116	0.1176322	0.04612712	0.9537895	0.1221884	0.1029285	0.1359787	0.3181764	0.4952132	0.1766727	0.1124105	0.640965	0.0414138	0.1174238	0.07514612	0.833142	0.7101052	0.09952762	0.4505855	3.78074	0.2636681	0.02033177	0.01953375	0.7975654	0.4612359	0.2791778	0.5580688	0.05044655	0.1458637	0.5715013	0.3156077	0.08683002	0.1914324	0.1513118	0.2094354	0.3651417	0.3141138	0.02681685	0.1250136	0.3380146	1.567595	0.2158683
RHEX	0.008957145	0.02703803	0.02796152	0	0.01695085	0.005588	0.1173626	0.03265188	0.09033621	0.0145423	0.01066302	0.02140101	0.01802768	0.01648823	0.01253876	0.02132838	0.01485302	0.01968842	0.02806587	0.007253527	0.07403942	0.01692214	0.0536043	0.1178273	0.04706646	0.1749942	0.07640626	0.01979178	0.04273272	0.01026387	0.1117533	0.1557984	0	0.3650454	0.01893341	0.01179123	0.02502427	0.03189111	0.009124842	0	0.01192585	0.008151578	0.03950081	0.07967874	0.07749896	0	0.00724928	0.09205852	0.08506985
ADGRE1	1.504073	0.1686358	0.02683009	0.3114833	0.01219871	0.0428951	0.1394264	2.04992	0.2235453	0.08372315	0.07162085	0.01232102	0.0576607	0.04218948	0.1323453	0.1350713	0.08194906	0.0302268	0.1454232	0.1322404	0.1539276	0.2219111	0.3986233	0.7254651	0.2057379	0.4642308	0.03054773	0.04272959	0.09567504	0.4481091	0.3699481	0.6228925	0.02606596	0.28711	0.06176879	0.005657056	0.02401169	0.2142047	0.05253368	0.02539911	0.1945359	0.01955433	0.02707318	0.02730522	0.09126374	0.007003278	0.08694931	0.1394739	0.1859295
PDCD1LG2	0.444566	4.154675	0.03364368	0.3738026	0.03186796	0.243729	0.7985218	19.22266	1.179899	0.269753	0.1443362	0.03862497	0.9580258	0.4050435	0.2200159	0.69289	0.4300296	0.4382534	0.2363847	0.458196	0.8908523	1.026531	3.23159	1.299571	1.069697	1.718504	0.6607688	0.1637195	5.334471	0.2083999	3.117863	2.030803	0.1470848	3.258205	0.8087233	0.09753817	0.1599569	0.2494168	0.1784109	0.0318493	0.6756152	0.09808088	0.3904078	0.1369579	0.7523402	0.2085674	0.703246	1.974842	0.9595987
TYRP1	0.1618152	1812.628	905.9049	0.3568794	79.22778	92.49142	1.57289	0.05322156	535.7375	0.6314348	0.1723555	53.58956	763.3628	10.77551	4.56217	919.5914	0.6708179	634.2803	3654.291	10.68309	5.027577	4.440792	1.622475	1.601123	20.58072	0.01957496	104.6316	412.9918	494.9423	4.015847	1107.233	261.13	0.1239795	0.07966018	0.6552793	0.02242257	1932.879	710.0936	0.08676039	315.1118	1028.122	0.02712726	173.2013	1167.61	0.8708487	3.442056	0.03101727	3362.172	0.5212635
CASP10	1.484422	1.17507	0.6388004	0.6007567	0.101178	0.2145136	1.360499	0.4716811	0.8013003	0.3880543	0.1247972	0.230434	1.012758	0.6381005	0.1995805	0.2855673	2.099938	0.4221443	0.2548971	1.229256	0.6672342	0.6284858	0.5771811	0.8526937	1.219223	1.662565	0.6200056	0.2686999	1.146971	1.583256	1.025418	1.166991	2.022061	1.112224	0.3102284	0.3505238	0.3573105	0.1224244	2.674141	0.7757399	0.3461511	0.2556825	0.3856962	2.115532	2.37971	0.7072859	1.53058	1.524278	1.212462
DMRT3	0.02669507	0.04029086	0.041667	0.03023326	0.08209304	0.06661589	0.3081368	0.1807236	0.1416999	0.4261821	0.5005208	0.1403196	0.1611842	0.05733005	0.1183364	0.05720866	0.1715331	0.09388416	0.1421965	0.06485328	0.2666313	0.1428941	0.07987872	0.08047457	0.1792373	0.06135731	0.02846429	0.3023015	0.2175678	0.07647378	0.08326489	0.07738793	0.1943055	0.4637158	0.1805678	0.1932784	0.03729004	0.1045499	0.06798714	0.03155576	0.09478065	0.09717691	0.1513603	0.1102527	0.1942256	0.05438029	0.09182168	0.1083012	0.1197246
SHISA8	0.3288101	0	0	0.01284107	0.09655651	0.1273229	0.09904123	0.03542737	0.02407386	0.08590479	0.01349763	0.09752462	0	0.01391427	0.01058135	0	1.052884	0.01993785	0.1136858	0.05509067	0.156203	0.01428044	0.01130905	0	0.01323965	0.02606048	0.04835891	0.02505316	0.01803088	0	0.02829228	0.1205205	0.01375467	0.1060529	0.05751984	0	0.07919157	0.01614757	0.02310111	0.02680555	0	0.02063713	0.0714308	0.2737635	0.008918273	0.01847769	0.009176401	0.1839963	0.05982472
IL10RA	0.6957943	7.953326	0.7807268	2.405376	0.1381204	0.6526345	2.36192	2.964635	5.206837	1.682627	0.9499466	0.4952437	1.867196	1.588326	1.196518	1.68692	2.959104	1.409618	2.204561	2.584808	2.121586	4.697333	2.703204	4.80312	4.775424	2.773523	0.8404834	0.3816704	1.874469	0.5324633	4.941514	8.768889	0.4220401	6.644666	3.254172	0.3907187	0.4825751	1.049826	0.6493395	0.2530726	3.036189	0.9586824	1.272129	0.7481781	2.263774	0.5669585	4.077746	6.235203	3.671254
LMO2	0.9274304	2.856254	0.8765456	1.566825	0.7127086	0.7480066	2.525636	2.748404	2.077948	1.430852	0.6221763	0.636606	1.980041	0.8300226	0.6503325	1.083438	1.865016	1.17583	1.33578	2.846469	1.694167	2.968622	1.993178	2.269233	2.471054	1.931443	2.870166	1.143509	1.230409	0.810258	2.397314	2.609362	0.9572522	2.76606	0.9487814	1.780723	0.4580834	0.9559475	1.294524	0.5269502	1.328049	0.8813261	0.5939624	1.230664	0.8141187	0.9519367	2.633308	3.797205	1.043575
NRP1	2.285433	0.9153891	0.7475404	8.984835	0.6737438	1.554308	2.562081	58.30753	1.12286	4.743807	2.297691	2.605716	1.304157	1.079111	1.407713	1.522305	4.830648	1.68363	1.549181	2.288527	1.369514	3.352129	12.41956	3.864833	1.289947	1.522181	1.417225	2.001024	2.31193	1.16446	2.013063	1.719472	2.257582	3.244125	1.184198	2.220471	0.5929196	1.701255	1.374679	0.4968403	2.465495	3.726943	0.9494246	1.175429	2.452312	2.054901	1.59566	2.345376	1.189096
CLEC4E	0.08550523	1.403038	0.1396206	0.6778673	0.006223594	0.04923992	0.3693454	0.6233921	2.318228	0.03559521	0.09395959	0.01257199	0.3883122	0.234078	0.05524407	0.2693804	0.2563082	0.09252745	0.131898	0.3089278	0.7520896	0.3976353	0.1508884	0.4470293	1.282612	1.693178	0.08415888	0.02906663	0.1412059	0.03768433	1.994098	1.004217	0.02393721	0.8876631	0.1001016	0.008658426	0.1561925	0.03746876	0.3082215	0.04664963	0.06422005	0.02394316	0.1077361	0.09194261	0.2172862	0.09647	0.3460094	0.6902268	1.145241
HAAO	0.3272545	0.2763629	7.063569	0.2845902	0.0940023	0.2406181	0.4740038	0.5234397	1.036055	0.2593305	0.2574008	2.233995	0.4783067	0.23666	0.4144814	0.4063205	0.5426639	0.2260745	0.8129981	5.158266	0.5152521	0.736024	0.5887051	0.6085779	0.5322574	1.383471	0.1910881	0.3228145	0.246271	0.2879437	2.376874	0.7736404	1.928277	0.8042894	0.4397511	0.2153998	1.640799	0.1498063	1.04777	2.355589	0.3630984	4.041879	0.6185079	0.3267572	0.3263545	0.1999942	0.397285	0.6638312	0.5303464
TMEM37	1.695894	0.4615694	0.3645099	1.046922	0.1052254	1.092688	1.500465	1.39713	1.970102	1.715204	0.5047185	0.2524161	0.9978646	0.6055925	1.511327	0.483259	2.080326	1.087753	1.716106	2.634113	0.8330484	2.004651	0.8110984	2.29335	1.809852	1.773238	1.106713	0.5298382	1.790579	1.266332	1.127309	1.491018	0.8347318	1.021596	1.004903	0.6862142	0.1844694	0.6236048	0.5097968	0.2793415	1.153663	0.9045175	1.567582	0.7772601	1.689277	0.2491908	1.501915	0.8271272	1.239536
GFRA2	6.030989	0.02804242	0.03480026	0.06943971	0.02637079	0.07997899	0.0695556	0.002902698	0.0414217	0.09954452	0.1426626	0.01864463	0.5160471	0.04788203	0.1300454	0.06370752	0.1363322	0.08576312	0.555389	0.5732507	0.02687642	0.2386902	0.8144748	0.04277148	0.1041383	0.03202849	0.06339563	1.188513	0.05983217	0.07345149	0.06606565	0.01077239	0.1419984	0.2569554	0.01178204	0.02201264	0.07396847	0.1071655	0.04542626	0.05271071	0.05194924	0.9587273	0.0561849	2.422491	0.4143112	0.7494034	0.03157799	0.06633224	0.07352496
CCDC69	0.5647226	1.958285	1.880421	0.4047006	0.1901929	0.3144892	3.646937	19.00765	3.966317	0.3867694	0.273467	0.2713792	1.237197	0.9945094	0.774157	0.6715872	0.4153142	0.7574029	1.91543	1.038646	1.679065	1.788201	1.521138	3.154739	2.447692	3.255968	2.472103	0.3595402	1.10101	0.8810904	5.338036	3.255718	0.4296233	5.222464	1.958474	0.2856015	0.7532002	0.5725224	0.1950154	0.3922318	0.9288902	0.3222975	1.945699	0.5797927	3.174578	0.4159607	0.6610391	3.35505	2.602585
SOX11	0.05115815	0.01838404	0.004562869	0.04345403	0.01210171	0.06611067	0.02963951	0.8258803	0.04849148	1.536562	0.6285867	0.04016144	0.004903044	0.07623405	0.006820411	0.03132402	0.1196738	0.009638497	0	0.01775488	0.01006836	0.0138071	0.02733549	4.468392	0.01706775	0.06719114	0.01558534	0.01816706	0.0232443	0.06280866	0.02279542	0.005296622	0.02659751	0.03173786	0.06024773	0.02405173	0.007656669	0.05724525	0.07072877	0.01079877	0	0.2677039	0.00460421	0.0255402	0.08047823	0.01191015	0.001478707	0.00592992	0.007712236
SHISAL2A	0.09527681	0.09586751	0.00793135	0.0719366	0.01202037	0.04755148	0.1188935	0.09923338	0.7484927	0.08937406	0.01512295	0.03035223	0.04261328	0.04676925	0.1363382	0.272243	0.03159821	0.02233866	0.2229066	0.08229919	0.3237724	0.1680001	0.1520498	0.1392582	0.08158646	0.4233789	0.009030338	0.02105245	0.04040412	0.007278426	0.1584954	0.2148251	0.01541093	0.6195784	0.1020396	0	0.0443637	0.02713796	0.05176565	0.01501667	0.07329392	0.1502939	0.03201285	0.02421542	0.03996865	0.01035134	0.03084412	0.1511783	0.1139484
TNFRSF1B	4.056596	10.10009	3.317065	3.866078	0.7164537	3.282845	8.704316	12.33593	19.77245	6.002305	3.711258	2.550922	5.545194	4.230717	8.921654	6.389907	9.490437	3.975778	8.201672	7.125021	6.526845	10.6074	12.31561	10.49356	16.87293	16.2852	3.734589	10.46364	5.146054	6.296422	14.96719	22.13822	2.16037	18.23413	10.67238	1.776329	2.84217	2.548259	3.137114	1.925092	6.604465	3.472336	5.447063	3.68221	5.276913	2.081855	8.579253	12.13633	11.3381
KL	0.1291815	0.03804363	0.03540871	0.09277772	0.01192527	0.01179382	0.09829406	0.2034598	0.05686355	0.2012058	0.02250496	0.0632354	0.04650376	0.1082649	0.06762979	0.01500495	0.09926937	0.09418822	0.05133679	0.08164809	0.03038481	0.09524057	0.04085437	0.05871651	0.05886618	0.007241885	0.03135614	0.06265767	0.06513726	0.07220843	0.01965519	0.05175905	0.1911126	0.2189259	0.04528815	0.1202829	0.0308089	0.05833373	0.07061465	0.0111734	0.08390084	0.06595023	0.03175958	0.04804769	0.1586098	0.05134721	0.09435032	0.07839981	0.02992419
SCT	0.1305761	0.2189761	0.2717463	0.3943541	0.04118455	0.1629223	0	0.09066568	1.617257	0	0.1554441	0.1247924	1.168023	0.05341407	0	1.11932	0	0.1148061	0.3273125	0.7754338	0.1199263	0.05481971	0.607784	0.09542613	0.5082435	0.4001636	0	0.09617401	0	0	0.5430418	0.7570697	0.3168083	0.1163188	0	0.114594	0.2432003	0.247949	2.394373	0.05145055	0.1159024	0.07922175	0.05484168	0.2212469	0.2054127	0.0709321	0.1409054	0.2354416	0.09186201
NCR1	0.05049218	0.347169	0.09457287	0	0.007962781	0.01050001	0.07350921	0.08764829	0.3216207	0.09108462	0	0.01608524	0.05645753	0.02065457	0.04712137	0.04809194	0.07675043	0	0.337514	0.08177748	0.05796756	0.6677406	0.1342986	0.1568255	0.2849708	0.09671149	0.01196413	0.01859466	0.02676533	0.0192861	0.1574907	0.1138471	0.0408353	0.1686715	0.07826811	0	0.02351065	0.02396971	0	0	0.1419238	0.007658521	0.02120661	0.01069419	0.07281136	0.08228574	0	0.06372967	0.2308925
ROR2	1.522385	0.1294887	0.09915142	0.05891926	0.033681	0.2596451	0.3519313	0.1825157	0.4040482	0.1126174	0.1336424	0.2826169	0.4776086	0.7829228	0.1149889	0.3703278	0.1543739	0.3370382	0.1475663	0.3148602	0.2301027	0.1689819	0.4151186	0.05402779	0.5531276	0.4153641	0.3347775	0.1149526	0.195944	0.288655	0.4065253	0.1719824	0.6576849	0.2231809	0.553308	0.1658048	0.1912412	0.04679409	0.1952556	0.1035732	0.03645605	0.1619702	0.1552497	0.2853241	0.3790496	0.1740263	0.02216027	0.2666018	0.3871846
PRKCQ	0.1015284	0.8950971	0.02414789	0.05475477	0.01829869	0.03619396	0.4404147	0.709999	1.165098	0.1203561	0.06906529	0.03696431	0.1816373	0.1423943	0.04963117	0.2210332	0.03206811	0.1445268	0.3150941	0.4150052	0.3729909	0.9620984	0.3134442	0.7578775	0.9145607	0.8223089	0.6873472	0.07477931	0.1537686	0.07755996	0.7358999	0.8269177	0.02346016	1.156375	0.7235368	0.05727963	0.1620844	0.7642774	0.07880318	0.01142999	0.2145689	1.073569	0.1888418	0.06143882	0.1825336	0.07091058	0.5751891	0.5335056	0.6683484
VPREB3	0.2611522	0.05255426	0.5217528	0.08872966	0.2471073	2.150574	5.01863	0	3.410102	0.05653219	0	0	0.03504069	0.288436	0.6336665	0.5969708	1.255847	0.09184487	7.528187	0.3806675	1.798895	0.756512	0.5209577	0.3721619	0.3049461	0.5402209	0.2598961	0.9232705	0.04153014	0.3291757	1.922368	2.220738	1.077148	9.317135	0.3532913	0.1031346	0.2188803	0.1487694	0.5852913	1.234813	0.6954142	0.07129958	1.743965	0.09956111	0.2259539	0.170237	0.105679	1.356143	0.5787306
CLEC12A	0.02940975	0.6214339	0.01224112	0.571783	0.01391404	0.0122317	0.3853466	0.1684708	1.00951	0.02652664	0.02334053	0.01405355	0.04603807	0.1684269	0.06404156	0.1820761	0.9631717	0.02585786	1.326975	0.1428967	0.3781554	0.8951637	0.2737833	0.5856816	0.5265716	0.540775	0.04181186	0.03790736	0.07015398	0.02246682	3.186168	0.9615173	0.03567749	0.3602303	0.07045443	0.01290505	0.0273881	0.08376862	0.05992073	0.01158825	0.3132573	0.03568635	0.06793619	0.386195	0.185061	0.07189242	0.2419888	0.3552922	0.3206973
CCL22	0.02719406	0.1970112	6.478936	0.006159678	0.1235115	0.01357222	0.5158086	0.04531736	0.7737088	0.01177352	0.06474625	0.005197909	0.1240601	0.2469557	0.3146948	0.2745543	0.04509406	0.07651126	0.6748515	0.07046991	0.3371776	0.1918035	1.133781	0.1013557	1.924315	1.587607	0.7345744	0.06609706	0.1383865	0.01246452	3.053567	0.7147661	0.04618544	1.242733	0.119563	0.02863873	1.656237	0.03872881	0.07756894	0.0578621	0.07724186	0.01484901	0.370055	0.3663151	0.564692	0.01772697	0.06602686	1.023821	0.7576028
GNLY	0.109648	4.118903	0.6193784	0.3429756	0.03458368	0.2866492	1.902545	2.207892	2.050934	0.1017246	0.3107863	0.0898211	0.6235198	0.5254221	1.188954	0.5619633	0.1385309	0.1101777	2.552201	0.4312817	3.452746	0.3616915	2.85912	0.240395	10.48061	2.184177	0.9798583	0.3576501	2.748394	0.6162543	3.374441	1.362279	0.2280272	3.195393	0.7284244	0.1099742	0.554315	0.1189765	0.4787177	0.3826666	1.649909	0.1425524	0.4473614	0.345032	0.6242499	0.4594894	0.3465137	3.643441	2.027648
LFNG	0.7503732	1.566326	4.26586	4.111903	0.6085867	1.2968	1.762239	1.330064	2.553111	2.386079	1.503596	0.9532126	1.832306	1.338383	1.931204	1.429406	1.379542	1.786649	3.288734	2.370231	1.553849	1.420565	2.073314	0.955406	7.379732	2.067493	2.498048	0.7260322	0.9079402	0.5981512	1.709581	1.333104	1.413495	2.080058	3.247117	0.5521836	1.302097	0.8097878	0.97808	1.801552	0.5088446	0.5641247	1.321303	1.516234	1.363729	0.5164886	1.308899	4.558171	1.249248
CPNE7	0.08885	1.81957	0.7178809	1.337737	0.08407161	5.066947	0.04565385	2.748973	0.7435017	9.101998	0.0871058	1.338653	3.155731	0.1154501	12.12073	3.524439	0.07366695	0.7122648	7.651037	29.29677	0.09360391	4.41698	2.637776	0.9224213	0.3112491	1.429522	0.1486095	10.30122	0.2659673	0.1617014	0.2608311	1.409074	0.6150114	0.1396741	1.179883	9.501492	14.59429	1.749188	0.7028104	1.007033	0.5195833	0.3567318	4.030216	0.3852222	1.142844	1.6609	3.31204	2.233451	4.693552
FREM1	1.406223	0.09085411	0.01109003	0.04693993	0	0.7166036	0.03694293	0.007708521	0.2420025	0.1361826	4.814173	0.01273203	0.09533464	0.1816535	0.002762831	0.1409869	10.55957	0.1887121	0.01298666	0.02157658	0.02243186	0.3542244	0.2805194	0.9638554	0.160747	0.1054696	0.03998455	0.3466983	0.02236268	0.1831875	0.02216167	0.03862026	11.90907	0.07318291	0.003754664	0.1753729	0.01033861	0.01686477	0	0.005249275	0.08803065	0.8567609	0.06527801	4.345275	0.242174	0.1664486	5.224465	0.04483935	0.1827595
SIT1	0.09603788	3.45464	0.1349107	0.2311295	0.2726187	0.1647639	2.24706	2.513154	11.01121	0.05197383	0.2143652	0.05736502	1.272502	0.7218748	0.3024894	0.8575551	0.1293931	0.4433055	4.273068	0.777718	2.050767	2.782049	1.831989	2.210837	4.597861	6.235858	0.3413427	0.4376751	0.8209009	0.3576576	2.636065	4.47776	0.4660209	5.742659	3.197293	0.1896371	0.6875404	0.4616112	0.04891795	0.0709529	1.971301	0.1529511	0.8016721	0.2440885	0.5948764	0.5282223	0.6606732	1.714341	2.711002
CXCL14	0.2500449	1.201164	6.083374	1.991438	0.2213331	0.06038435	2.647177	0.2520277	5.291923	0.2182572	0.249655	0.06166957	11.85085	19.55945	0.1129123	5.462283	0.2140039	4.595499	5.903889	0.7576943	1.333459	2.692134	5.325902	4.16459	11.18928	2.558413	134.9367	0.5525014	0.1667514	3.706314	2.525928	0.1247089	3.776997	11.51079	0.1091178	3.079243	9.351823	0.08041081	1.265415	0.06674243	0.1217121	0.05872438	0.315055	0.6867616	10.79815	0.07886932	0.06528022	1.614354	0.6979652
ARHGAP22	0.8994985	0.255217	0.2228776	1.16501	0.02888929	0.316477	0.380992	11.7559	0.6183324	1.530278	6.827439	0.6127579	0.5357098	0.2968603	0.1161639	0.1834272	1.250121	0.1713882	0.4474187	1.764937	0.174718	0.399328	0.487241	4.580075	0.4223299	0.6315718	0.3005054	0.07005688	0.1083102	0.25028	0.5039889	0.7398441	1.111141	3.144466	0.7684788	0.07729142	0.1049817	0.1906499	0.3253841	0.09716667	0.1021472	1.662851	0.1657136	0.4805099	0.145936	0.08802985	0.2489993	0.2998157	0.1610937
KERA	0	0	0	0	0	0.009193578	0	0	0.01564467	0.00797517	0	0	0	0.009042344	0	0	0.01832755	0.006478419	0	0	0	0.009280303	0.01469862	0	0	0.0169357	0	0.008140539	0.01171757	0	0.009193029	0.03560072	0.02681587	0	0	0.05819808	0	0	0	0	0.02616113	0	0	0	0.0289782	0.01200793	0.005963388	0	0.007775554
HLA-DOA	0.1548557	50.9118	0.1933652	2.590234	0.1803415	0.6787345	5.71298	1.840319	6.672862	0.7520951	0.5672236	0.193534	7.911667	3.030862	1.293248	2.295617	1.606563	1.235854	2.697309	0.8102942	8.51166	72.80457	17.72684	7.216756	5.118717	18.417	0.8919237	0.5264161	2.674149	0.4003932	5.122405	33.01675	0.9730089	12.53729	2.63543	0.5174726	0.9096372	0.9330534	0.5177597	0.1642775	3.309457	1.496012	1.971184	0.5550474	3.407383	1.831258	1.9892	5.176311	6.054718
CCDC88B	1.185545	1.75471	1.267862	0.9073907	0.1085599	0.8517484	1.410213	0.9977796	3.085593	0.2835431	0.3551088	0.4093539	1.767765	0.844777	0.7709103	1.231179	1.791513	0.3513775	0.7764979	1.889147	1.269742	1.926685	1.058518	1.892819	1.68802	2.149168	0.9786715	0.4077266	0.4926189	0.9860078	1.436196	1.63897	1.723527	3.219396	1.21742	0.9061883	0.8200239	0.2968335	1.024632	1.383329	1.120209	0.4872551	0.5734185	0.422815	1.765745	0.5110585	0.5880783	1.657027	1.168338
EVI2A	0.8153597	2.817274	0.1152593	1.690048	2.751231	0.5662552	4.079465	4.310188	4.907796	1.17391	0.5677349	0.08086501	2.384154	1.519786	0.5168561	4.066161	16.82416	1.454063	0.221738	2.441794	2.691654	6.190683	2.270983	2.445323	1.068857	4.243164	1.880962	4.164135	0.9663628	0.5729256	1.228412	1.65756	1.138429	13.39261	0.9430412	0.2835248	0.3223491	0.7996984	15.49978	0.6819495	2.929067	0.8610345	0.251991	6.353771	1.016451	9.063212	2.770312	2.987505	0.9740655
PPP1R1A	0.02800401	0.02415226	0.2247946	0.2491947	0.003785421	1.936737	0.1048365	0	0.1231654	0.1299019	0.2714611	0.007646749	0.0268393	0.2111076	0.0112005	0.04191439	0.03980327	0.08090052	0.01504224	3.777465	0.01102286	0.5391385	0.02394155	0.2368159	0.2195581	0.1287317	0.02843808	0.1370154	0	0.07793143	0.01996517	0.007731667	0	0.04276512	0.2232469	0.03159825	0.01117671	0.1139494	0.2526793	4.634425	0.01775501	1.0267	0.04032558	0.05592291	0.2328561	0	0.003237781	0.02164028	0.008443369
PCED1B	0.389434	2.381703	0.2431392	0.4686155	0.1266684	0.2125831	2.133688	1.641437	5.465034	0.3095451	1.34734	0.1802769	0.9225954	0.642193	0.4031865	1.083786	0.7517187	0.5136016	1.830349	1.044646	1.567608	2.667027	1.298812	4.035563	5.279248	4.559389	1.003506	0.3697446	1.867587	0.3137674	3.803491	3.892537	0.2214512	3.447444	1.877872	0.2242856	0.3314975	0.3379702	0.3347367	0.1150857	1.037012	0.2879581	0.7896951	0.1469205	0.7562137	0.3371578	0.704231	2.205309	1.483301
RAC2	8.090973	12.6042	13.04124	11.17274	1.196597	4.804276	15.6708	139.7068	35.90103	2.969056	2.142083	1.166504	3.342981	3.845053	5.008441	8.065904	14.22526	2.168439	19.74527	8.080581	12.4901	10.96706	8.346227	10.86264	14.32596	22.34207	3.264831	3.74657	3.872046	5.356611	18.21905	19.87447	1.442529	37.84798	39.40228	0.4389603	2.460819	2.732874	1.525431	8.047012	6.740555	2.439166	5.945514	2.118754	3.864955	2.019884	4.297615	10.95183	12.88691
SYTL3	1.017646	9.237735	4.437196	0.6042972	1.119065	0.2333569	0.6246506	5.746407	2.312537	0.2441074	0.8185505	0.1471999	0.4945141	0.6953051	5.302968	0.6287158	1.742222	0.6239013	0.5308656	0.4009102	1.265562	0.7482436	0.9052899	1.085406	1.348881	1.163183	0.5083307	0.2613237	1.014735	0.8824588	1.297112	1.83917	0.1668276	1.771411	1.28367	0.2679269	0.5071433	1.081095	2.039774	0.5527025	0.5468542	0.2002428	1.212918	0.2236916	0.9432244	0.2330766	0.6588884	3.47543	1.346717
PIK3IP1	3.604724	1.638712	1.777456	4.950206	1.148838	0.940282	2.037531	1.709328	17.01856	5.977035	4.186573	3.12496	3.005395	2.645997	2.023915	1.965911	2.384739	3.65895	4.486461	5.478855	5.29485	9.016942	2.543109	5.351337	2.845255	5.157852	2.321355	2.372857	3.212446	0.7196173	4.241463	5.562787	3.20988	5.773325	2.389417	4.210676	6.16997	6.272556	33.02858	1.113522	6.748594	5.444689	2.321079	6.762218	10.55762	0.3957284	3.056333	3.243042	2.699439
BLK	0.003316736	0.1101309	0.09111392	0.007512679	0.1004275	0.1572575	0.8733015	0.4594445	0.5880253	0.09333755	0.01184521	0	0.01780123	0.2035139	0.03095314	0.0410679	0.02199967	0.01166466	0.8397136	0.03223085	0.6854003	0.2214018	0.1951829	0.1163472	0.1897739	0.04574013	0.03772324	0.1612311	1.416201	0.02280361	0.05379539	0.3044777	0.01207077	1.790481	0.02523903	0.08732337	0.1019284	0.04251218	0.02703066	0.1725088	0.1295365	0.01509221	0.2214905	0.01264465	0.1017441	0	0.03221198	0.312177	0.07700113
ANO9	0.1000936	0.6585157	0.1217802	0.2732269	0.04371255	0.1184841	0.2530112	0.06682705	0.681162	0.01111153	0.07638222	0.02943388	0.3650283	0.2645661	0.01916132	0.2273385	0.08511713	0.08349197	0.3313202	15.6376	0.3960061	0.5656843	0.2355095	0.233515	0.278711	3.185449	2.320635	0.07655805	0.08570985	0.03823196	0.192125	0.5852948	0.1556735	1.190005	0.07161021	0.03040702	3.918535	0.05482681	0.03660374	0.00910145	0.3052637	0.04437797	0.3330791	0.1532902	0.918516	0.09619888	0.1661717	0.4053828	0.2654186
ARHGAP25	0.3886147	1.666997	0.2955315	1.029158	0.1492978	1.345274	3.040917	1.771174	4.004631	2.32765	0.3234902	0.9522404	0.5684793	1.527533	0.6926202	0.7041033	4.820987	0.5703243	1.127943	2.83468	1.18347	2.646006	1.465934	2.322205	1.562653	6.252483	1.557783	0.5455564	1.212768	13.93514	1.77901	3.311971	4.671818	4.083916	1.153729	0.307714	0.3795879	0.4244512	0.6727161	0.2245063	1.579478	1.80555	0.5375128	0.4047333	1.133048	0.5142708	1.541844	2.386631	1.813045
TFPI	0.3168649	0.220307	0.1477368	0.2217863	0.209748	0.2545226	0.5651105	8.678341	1.606875	0.5976081	0.7107114	0.9812729	0.6897458	0.6241703	0.2880964	0.152844	1.279763	0.2319644	0.1278346	1.103483	0.421544	0.7091089	0.458473	0.2593955	0.3954095	0.281317	0.1759413	0.7106647	0.446589	0.3443912	0.45981	0.2917374	0.4421361	1.491897	0.1460297	0.205876	0.3077479	0.1530049	0.7647387	0.3054355	1.329028	0.8787163	0.4523666	0.5772176	0.9231296	0.1662187	0.5349088	0.506113	0.3085462
CXCR5	0.003595189	0.02532235	0.004489241	0	0.01360735	0	0.1794538	0	0.03053377	0	0.01711955	0	0	0.01764798	0.003355178	0.006848571	0	0.006321978	0.1847458	0.01164559	0.05448244	0.04980911	0.01434368	0.03152874	0.02518851	0	0	0.0198599	0.01143461	0	0.01345655	0.08685257	0	0.3554929	0	0	0.005022079	0.01536042	0.01464999	0.004249808	0.02872056	0	0.04529915	0	0.01696706	0	0	0.0661213	0.01896947
HGF	0.05371569	0.1080974	0.1341474	6.063244	0.02202496	0.07149022	0.1720448	0.244299	0.207193	0.1705433	0.6266683	0.06673737	0.1177213	0.1318391	0.07352353	0.04092977	0.1128259	0.1007537	0.06283575	0.2290955	0.06660177	0.392395	0.2821732	1.493687	0.1756259	0.06996229	0.05600292	0.06527985	0.1380993	0.2072253	0.09382531	0.4896517	0.2411048	0.3660571	0.03633377	0.1084245	0.02501161	0.02549998	0.05836945	0.02751508	0.2193247	0.2574596	0.07896166	0.09101536	0.1830867	0.04668747	0.1811403	0.2498851	0.1643852
THBS2	3.810119	1.307982	0.6498971	692.5197	1.665937	5.238675	41.4951	10.15169	2.826139	1.765471	9.281982	30.15186	3.177654	6.347415	171.699	6.283148	599.0286	192.9841	2.162964	5.779669	5.835708	3.795132	5.345252	404.7552	5.289435	46.39118	12.04452	63.68904	6.049202	6.032448	3.883721	6.408247	39.23971	7.264042	10.66253	2.261965	1.68366	0.9433846	2.024444	1.966397	0.8421719	3.900318	1.502972	1.705732	4.63638	656.7883	1.910648	29.57342	48.40349
INPP5D	0.7083388	1.994168	0.2039365	1.136829	0.1892658	0.5197522	2.80518	1.760289	3.424847	0.8064026	0.4216203	0.4840468	0.7460627	1.16428	0.5582968	1.064435	1.812094	0.7228247	2.373572	1.099677	1.842992	2.604786	1.982262	2.66139	2.41923	1.919112	0.5009138	0.4399454	1.017012	0.4268657	2.216256	4.897769	0.5698973	5.718205	1.573298	0.2681429	0.3537485	0.5749584	0.893588	0.1757059	1.467598	0.5093609	0.8670684	0.545688	0.9194471	0.3678403	1.505972	2.183822	1.922943
HS3ST2	0.8133311	0.04922548	1.351575	0.06233216	0.1446597	0.816425	0.9462552	0.1082768	0.08439714	1.85992	0.4950342	0.1285769	0.08205305	0.1125694	7.60746	0.1922109	0.2788648	1.177501	2.069419	0.8913903	0.01684953	0.1463402	0.4330648	1.354135	2.941998	0.2108348	0.04347042	0.02702471	3.948312	0.7217628	0.04577811	0.6441147	0.05192981	0.2941682	1.116834	1.304128	0.1025082	0.1828921	0.2990286	0.5132414	0.07056474	0.4953108	2.134341	0.8315232	0.4329043	0.03986357	0.3365502	1.210703	1.355185
FCRL1	0.004048356	0.1955259	0.0101102	0.009169859	0.05362888	0.005051211	1.449878	0	0.09884967	0	0.009638718	0	0	0.1540117	0.01511237	0.01927955	0.003356557	0.003559426	0.152219	0.1835889	1.271615	0.1274715	0.08075837	0.1331358	0.1323629	0.1023544	0.0345333	0.03130849	0.170606	0.630898	0.44448	0.1134482	0.009822265	2.677697	0.1745694	0.02664639	0.005655103	0	0.0082483	0.01914196	0.104209	0.003684264	0	0.005144623	0.07323863	0.01319499	0.02293517	1.524154	0.03844898
MS4A7	1.48751	2.739094	0.1143734	3.240701	0.2149401	0.626284	2.121401	3.384762	2.691589	2.609348	0.5888141	0.6092672	2.30561	1.204986	0.3829532	3.604811	2.597259	1.45282	1.001058	5.299014	1.620247	5.435927	1.370389	5.996374	3.242893	2.122119	0.7448658	0.4978797	3.463822	0.9908033	9.763961	4.804351	3.013468	3.70112	1.071838	1.09966	0.1791281	1.659285	1.507895	0.2208776	4.965942	1.066979	0.452406	23.2984	2.544651	0.5433451	16.718	2.849926	1.828768
CPED1	0.1075113	0.4930414	0	0.1100532	0.05282099	1.1686	0.1857608	6.206051	0.1382802	0.2506346	1.639214	0.08496575	0.05548299	1.550263	0.04437848	5.362246	0.2999882	0.2690381	0.04664362	0.1841718	0.3674368	0.6015298	0.593912	12.30681	0.1931391	0.09029	0.06760624	0.09136843	0.2975563	0.03553723	0.3224421	0.4015761	0.1454728	0.7293437	0.3321419	0.1388068	0.03465723	3.863178	0.08003688	0.002443984	2.840864	0.7789745	1.951197	0.05780273	1.013147	0.05391024	0.2342632	0.1521005	0.08072649
SERPINE1	22.18254	2.115432	3.479511	13.55672	6.138099	8.841623	3.670447	617.6682	2.804511	5.313228	12.26429	1.722918	4.362071	13.10249	9.050567	6.307025	185.9354	1.918737	0.9701378	13.19965	52.78172	6.27708	10.21093	10.34641	5.533864	6.944219	6.411042	10.3006	6.658947	8.120012	8.479725	13.31873	3.846887	14.31323	4.44189	3.411849	4.115727	3.363984	1.668639	6.080197	1.484931	4.11295	5.253971	9.798394	4.544643	9.708982	15.14	9.730099	5.528048
SUSD2	2.51372	0.4372387	1.326373	0.656186	1.604723	1.009075	2.135137	1.241479	2.210495	4.278734	0.22632	1.41028	1.437405	1.177639	0.422432	0.431133	0.6204957	1.117005	1.516649	1.270734	0.6568573	3.827328	1.08657	0.4829694	0.7998842	0.3953501	1.402903	0.4500813	0.6790441	0.8610189	0.6325166	1.268475	2.621125	1.81452	1.018038	1.080514	1.247744	0.1805016	0.7316519	1.669419	0.3321407	0.1510451	15.22039	1.372871	0.4130044	0.2016304	0.4005354	0.9434968	0.6942116
MYL4	0.1557974	0.05878624	0.1823823	0.1323352	0	0.08504622	0.09720778	0.0912753	0.1240481	0.1475504	0.1738769	0.09306037	0.1045223	0.07169761	0.0454364	0.06492119	0.2099079	0.08561334	0.02440839	0.2207892	0.09390319	0.1226407	0.08741007	0.1494387	0.1137024	0.1790463	0.09690503	0.07530496	0.09290972	0.1004209	0.1700823	0.009409382	0.0708752	0.2992578	0.08233026	0.05127312	0.09521383	0.02773513	0.2975892	0.103593	0.0605016	0.2038168	0.08588288	0.173238	0.04595418	0.09521204	0.02364213	0.03160328	0.1130307
CD200R1	0.1142248	1.132911	0.005093938	0.1247441	0.01158019	0.06617022	0.320711	0.2421853	0.2815039	0.1545406	0.06313298	0.05068394	0.1258952	0.1301634	0.05329964	0.1282226	0.3179403	0.1219502	0.1073719	0.1585708	0.2191842	0.65253	0.402825	0.5053309	0.3191587	0.2250344	0.1043958	0.06309803	0.2238161	0.04207135	0.07634569	0.4730474	0.07423293	0.4524369	0.3794149	0.04296176	0.03988984	0.1568651	0.024935	0.02893352	0.7386883	0.1485027	0.056541	0.02073659	0.2406563	0.01994455	2.614887	0.4148595	0.08179365
CD96	0.08847085	1.60513	0.04487916	0.05636074	0.06278464	0.04139504	0.7693535	0.8321826	3.040735	0.03590903	0.07898998	0.02113804	0.2077386	0.3596411	0.08772491	0.373927	0.3255021	0.2066191	0.4677921	0.2641873	0.7998557	0.8983887	0.7142147	0.9334604	1.126692	1.404358	0.1886686	0.1221787	0.439663	0.09504143	0.762313	1.776613	0.09055593	2.560124	0.9046498	0.0218369	0.1390319	0.1299344	0.07886131	0.05882614	0.6233222	0.02264461	0.2159784	0.05972745	0.3522888	0.1757176	0.3759108	0.8673991	1.044472
NMRK2	0	0.04214474	24.87786	0.3794923	2.219418	6.323554	2.595942	0	9.797335	37.44651	0.3324133	0.4269848	0.2435343	0.03426739	41.82507	0	0	0.02455099	0.1924861	40.54411	0	0.08792294	0.04177706	16.42224	0.3586658	11.48831	0.357288	0	5.783827	0.5119521	0.08709609	0.5531496	0	0.01865586	34.05673	0.7719279	157.2715	0.2982559	3.470431	33.51933	0.01239272	33.01027	9.763357	0	0.04392699	0	0.0225992	12.00814	1.709068
TNFSF8	0.2192744	0.5295212	0.06160579	0.2172951	0.04668338	0.1436362	0.4172809	4.099424	0.8089307	0.1424004	0.1044139	0.06286859	0.2133069	0.1749099	0.1534769	0.2349571	0.563592	0.4000435	0.1580246	0.1154199	0.6872447	0.5247299	0.4210148	0.5288171	0.3392604	0.3149946	0.1402841	0.08478934	0.3617809	0.07537904	0.3556494	1.160093	0.1197025	1.201294	0.2734634	0.1226779	0.06126037	0.1014919	0.1005208	0.06480007	0.3260103	0.1396876	0.07597819	0.1114609	0.2414624	0.04466819	0.6654944	0.6760884	0.5379902
C3AR1	3.037522	4.790033	1.975272	4.617665	0.2459553	2.86333	3.883122	4.347134	4.888285	4.662259	1.025569	1.050467	3.11903	2.123564	2.654537	3.515611	9.470388	2.879626	0.9866678	2.165102	4.256294	7.632744	3.97045	6.333893	4.318719	5.684282	0.749657	0.582559	4.399387	2.399865	5.679989	14.53974	1.162221	8.524459	2.474068	0.9385491	0.2074856	1.766333	2.103278	0.5091805	3.566335	1.926252	1.83409	1.37792	4.883555	0.7382891	8.096345	3.479003	4.506377
TRHDE	0.007998468	0.002682686	0.001664588	0.006039062	0.001261384	0.001663307	0.004990542	8.100141	0	0.01731446	0.2539137	0.003822094	0.001788688	0.01145162	0	0.002539416	0.3912678	0.01523702	0.0100248	0.00863625	0.003673057	0.003357994	0.1635458	0.0350721	0.001556629	0.003064014	0.009476188	0.004418371	0.001059974	0	1.121002	0	0.003234361	0.005343851	0	0.001754871	0.005586485	0	0	0	0.005916355	0.0181978	0.00167967	0.05421012	0.00524275	0.004344962	0.007552294	0	0.001406757
CXCL12	0.7339936	4.626452	6.523681	1.828811	0.6077042	1.847989	5.472692	1.070264	14.51022	1.271114	0.4774591	1.515703	9.419412	6.932578	1.392003	2.289559	0.9085018	3.086143	6.732016	2.921005	3.495842	11.50288	4.172976	4.235714	13.00314	4.850264	2.217478	1.621839	5.210915	1.267617	5.075944	8.979898	3.844709	9.429459	10.74746	4.196212	3.171129	1.10506	1.2124	0.9079239	4.681563	0.4341879	0.3831427	4.593813	6.824893	1.273066	4.272863	16.16799	6.498016
LRRC25	1.820604	2.71465	0.5353908	2.009614	0.0936245	1.637858	1.868543	3.895471	2.605061	3.455603	1.09152	1.12215	1.247971	0.8742655	2.837926	2.261815	6.519253	1.420933	1.810587	1.335445	1.563065	3.015833	2.631753	3.854149	2.90387	4.563605	0.5251731	0.4737018	1.353212	1.798974	6.444051	5.379845	0.5841604	2.679522	1.795897	0.3733915	8.237694	0.9582228	1.397737	0.8577222	2.16639	1.488778	2.086164	0.972387	1.426831	0.3869985	2.284943	2.697546	2.157901
SBK3	0	0	0	0.77152	0.009916806	0.05230662	0.01307828	0.03274701	0	0.02268726	0.01247643	0.02003247	0	0.02572309	0	0.01996449	0.02606852	0.0276441	0.01313557	0.06789683	0.0144385	0	0.04181371	0.0114888	0	0.09635519	0	0	0	0.07205641	0.02615175	0.01012747	0.05085607	0.01400417	0.01772267	0.01379652	0	0	0	0.03716625	0.04651345	0.02861365	0.0528212	0	0.008243535	0	0	0.02267674	0
ERMN	0.01450515	0.07662418	0	0.03696228	0.02401885	0.03167212	0.02262576	0.01133063	0.03079789	0	0.008633816	0.003465667	0.03405958	0.05785207	0.0033842	0.1243406	0.411906	0.006376664	0.009089944	0.01761948	0.0699411	0.118749	0.8138111	0.05962776	0.04234399	0.03333938	0.06186594	0.01602535	0.02595043	0.004155313	0.099535	0.01051246	0.03079379	0.2132026	0.0367928	0.004773664	0.02026208	0.01032886	0	0	0.02575022	0	0	0.004608261	0.05134148	0.01181933	0.07924125	0.1137709	0.02678699
GPR83	6.436102	0.08609717	0	0.02949367	0.007040423	0.0603444	0.009284909	0.007749566	0.00394953	0.06040046	0.02214407	0	0.004991784	0.02282759	0.01388771	0	0.04935283	0.006541963	0.03263952	0.162686	0.01537589	0.04217098	0.15956	0.6402822	0.09991578	0.01710181	0.01057828	0.004110193	0.01774875	0.008526059	0.009283199	0.02516493	0.004513149	0.05468233	0.02516437	0.01958964	0	0.01059661	0.06063907	0.09674914	0.02311551	0	0.01406263	0.01418316	0.00877873	0.01212571	0.03914222	0.01207449	0
GLIPR2	1.480917	6.694948	10.67192	1.263805	1.213778	2.374772	2.342532	15.00596	4.683292	1.315044	5.475091	0.9319196	5.891194	4.191474	3.396733	1.718449	1.915275	5.396224	5.587883	12.29655	5.114868	5.996218	3.162239	2.006385	6.174185	7.275053	2.36489	5.985675	3.453798	6.495062	3.402552	6.878058	3.41593	6.988608	6.992536	2.134825	1.005202	2.977945	1.551139	2.632011	0.8886733	1.138926	5.308746	8.336192	3.014624	3.951533	1.510847	6.707565	6.256569
VGLL3	0.107358	0.1107935	0.02234264	0.05767607	0.1028866	0.05667229	0.2267174	3.681337	0.1022838	0.07001805	0.1818752	0.1420654	0.5725069	0.3395074	0.06422495	0.179601	0.2282366	0.186364	0.03450157	0.1114602	0.4380202	0.1750877	1.370091	0.2746037	0.1478622	0.1360328	0.1291493	0.2478637	0.06675896	0.0662416	0.1871791	0.07049151	0.3656681	0.5848501	0.1128836	0.1286435	0.06921565	0.4724078	0.04486893	0.042302	0.06597242	0.02129418	0.03988744	0.1224371	0.1916227	0.06953479	0.08800196	0.2456941	0.1103868
PTK2B	0.9418004	4.09162	1.79034	1.353184	1.25597	1.02978	2.265298	1.995285	4.203989	0.3694938	0.7554116	0.9211956	2.198645	3.775357	1.399911	2.664314	4.077463	1.961559	3.130944	1.1123	3.765185	2.362258	2.764037	3.607945	2.832581	2.293917	2.009864	0.3594069	2.50364	0.8790041	2.48285	4.055583	1.834357	4.969406	1.702967	1.549078	1.436209	0.672069	1.264242	1.258084	2.05337	1.743438	2.773096	3.809962	2.792556	1.263205	1.927507	3.021927	2.956132
THY1	30.25006	2.553826	11.25357	5.03036	2.053055	5.280276	8.981613	13.26226	7.095858	12.31844	20.29567	9.707819	12.88983	4.342144	4.099973	6.02823	5.829376	6.224253	9.890361	4.415529	4.726372	3.982326	7.106566	4.261852	11.01347	5.326938	4.938621	9.989583	5.126536	9.34743	8.097729	3.083946	13.8392	9.807882	8.313413	3.818969	5.273076	2.841182	10.99432	4.12214	2.859042	5.556794	4.143143	33.47365	5.179138	3.365091	1.999751	4.64236	5.734096
C3	0.8416576	6.032065	2.340777	6.938948	0.8325925	0.7374932	14.20508	0.2390752	25.17898	0.3064197	0.7674025	0.9817064	7.212205	18.53076	1.287099	11.19028	1.072123	10.5838	13.55045	20.55885	7.489434	15.84305	12.66291	14.001	3.859721	6.247584	1.150353	6.175162	4.584223	1.33707	10.17155	31.45109	3.759245	48.69173	2.303096	2.377083	1.520396	0.2588012	3.951905	0.9542075	1.263236	0.1166352	26.08066	0.5347863	24.01617	0.9601386	0.2384123	11.57233	5.413836
RUFY4	0.07678126	0.7983253	0	0.07453536	0.01037885	0.01368592	0.04562541	0.01523233	0.2134849	0.01187215	0.01741031	0	0.06377615	0.062817	0.01023649	0.07661377	0.2091704	0.02893208	0	0.2013374	0.05037071	0.1059152	0.1604602	0.05611241	0.1152734	0.1596705	0.07277329	0.004039441	0.04360807	0.008379294	0.0501787	0.0918608	0.008870923	0.7328324	0.0278226	0.01443932	0.01021475	0.0208284	0.06704465	0	0.06490745	0.003327423	0.01842741	0.009292675	0.02300697	0.005958492	0.1420373	0.1463553	0.03858331
AOAH	0.3086209	2.329007	0.0453375	1.120539	0.05582794	0.549294	1.82932	2.283148	2.765648	0.7024648	0.5240812	0.1214504	1.071786	0.6572213	0.4701464	2.680133	1.185338	0.8579384	1.496033	1.183455	0.9628956	3.441179	1.321837	2.900547	1.87607	1.67949	0.2064783	0.125355	1.064579	0.1716215	1.602484	5.754017	0.2422545	3.383982	0.5218847	0.1732623	0.1458163	0.4718449	0.1849405	0.075109	1.14007	0.2065182	0.6461944	0.2364694	1.031687	0.3846096	2.045958	1.595771	1.95407
RASL12	2.825607	0.4404842	1.533417	2.813784	0.6778254	0.751931	1.603373	1.657998	1.16488	1.378401	1.69879	1.385543	1.098492	0.9977107	0.6207761	0.3573942	1.249155	0.8297833	1.018967	0.8287194	0.5639362	0.9451998	1.196511	3.652144	0.6505952	0.4965628	0.3879758	1.526325	0.5515119	1.244315	1.205855	0.4450013	2.075988	1.618126	0.4085955	0.7933244	0.6194578	0.348164	0.8571815	1.001358	0.6408962	0.8123198	1.303752	1.509998	0.8764861	0.5281176	0.2898819	0.885704	0.6059548
GATA3	0.06366237	0.8721615	0.146758	0.0388232	0.04633736	0.2749595	0.4888777	0.6120561	1.991163	0.05300436	0.06412725	0.03276137	0.3482525	0.2764461	0.07769304	0.298516	0.07714509	0.1593098	0.5646719	0.2220788	0.4520186	0.7093027	0.6691736	0.5797732	0.8863404	0.9454835	3.23743	0.04869308	0.2998264	0.0448922	0.4460188	0.9369697	0.05940764	1.210566	0.9813119	0.006446575	0.5540976	0.1952799	0.1197309	0.02315512	0.3999041	0.0445668	0.172769	0.1618034	0.2734837	0.1117295	0.3765202	0.4556261	1.519324
GALNT15	0.8387312	0.7253857	0.07005398	1.58528	0.1406758	0.03850003	0.08401053	0.04090253	0.04466954	1.059618	0.04675092	0.4798762	0.3538005	0.667831	0.09947844	0.4087815	0.8861186	0.1529131	0.1125047	0.2907644	0.1197996	0.2826415	0.4952263	0.3720762	0.255491	0.08381663	0.1475575	0.0619822	0.1539006	0.09643049	0.4514734	0.1057151	0.1565353	0.1236924	0.2727525	0.3471115	0.1136348	0.1198486	0.2686181	0.1027924	0.1493934	0.1812517	0.04948209	0.0499062	0.7766545	0.05485716	0.1884321	0.06372967	0.1509681
VWF	3.194948	4.99182	6.696334	3.132251	2.892566	3.119873	6.913932	10.49384	3.884966	19.46253	1.085909	20.30006	2.886043	4.351661	15.30317	3.443168	10.30612	8.02288	11.82861	2.130409	2.103622	6.935804	3.466542	11.74899	8.784391	1.483486	2.711406	3.184266	5.435548	4.344419	4.73213	4.614718	6.474005	9.202024	4.844049	8.088788	3.409345	2.567636	6.740674	1.725245	6.684257	15.27192	15.90543	2.904816	8.832982	7.610207	8.098508	6.851601	8.414272
LOXL2	106.2586	1.842484	5.224785	12.85712	3.150997	7.178115	5.642889	26.54052	4.960663	5.438264	9.374092	6.026379	3.65548	3.634496	5.600771	3.650349	13.81904	4.027406	4.233211	2.427725	5.264549	2.489105	15.6442	2.077688	3.455023	1.546208	4.393102	6.229488	1.715674	5.22328	5.251795	2.071561	6.501592	2.976432	4.604603	3.082955	6.188057	1.868416	5.937475	2.705684	1.025757	2.677493	2.792573	16.11865	2.535895	3.707436	0.9239834	12.99142	3.028114
AKR1C3	0.5770574	0.03519001	0.27949	0.5901675	0.06287538	0.01745468	0.1832969	4.939299	0.1262358	0.3028289	0.7952048	0.1403812	0.286249	0.2231782	0.06854064	0.07661453	1.487537	0.147597	0.1665665	0.5890851	0.1782703	0.4801268	0.2930172	0.3220396	0.2082738	0.08038413	0.9596226	0.5757139	0.05005498	0.1723237	0.1439925	0.03717481	0.4879056	0.3037567	0.0709685	0.1335127	0.2198414	0.02490377	0.7838149	0.07027998	0.1148591	0.06365568	0.5684512	0.3466606	0.4098783	0.1310881	0.07925349	0.2270163	0.03690614
CD209	1.552237	0.7046534	0.4282174	0.6377759	0.02732571	0.4188797	0.5585758	3.327388	0.7472963	2.914745	1.577125	0.1897478	2.082749	0.3012394	0.7782073	0.2750602	3.786128	0.7776012	1.171813	4.098427	0.3779595	1.236667	0.2412366	1.729282	1.576488	0.5144184	0.2873993	0.1954209	1.199791	1.228535	2.405036	0.3488273	0.37223	1.760597	0.1037738	0.2756177	0.2672558	2.226063	0.3309694	0.1024114	1.448294	2.575596	0.6458717	0.9404122	1.919419	0.0588288	2.433659	1.003676	0.392365
GSTM5	0.06358337	0.03465452	0.1984882	0.009001346	0.02005461	0.01652795	0.07934405	0.0110373	0.2137541	0.02294005	0.006307726	0.1114062	0.05687629	0.0942852	0.03214174	0.03028041	0.0131795	0.0535749	0.2191518	0.05149003	0.03649845	0.02002064	0.04492209	0.002904205	0.1392112	0.08525023	0.06779737	0.07317414	0.03581137	0.06375189	0.01652697	0.0230407	0.06749234	0.09204137	0.04256035	0.02441293	0.05921259	0.003773048	0.05937597	0.103346	0.08230552	0.004822079	0.08345275	0.04713409	0.04376079	0.02158752	0.03216243	0.07452061	0.04473174
DYSF	0.9479145	1.661012	3.109729	1.419929	0.4457714	1.739728	3.612638	3.177494	1.32496	2.372721	0.6218875	2.692368	0.9303374	0.9581284	1.82245	0.6947812	2.332593	2.386724	2.095175	5.304146	0.7118355	2.08392	1.419153	1.828345	7.158088	0.8863391	0.7642987	1.345278	1.727963	1.90031	2.588106	1.481368	1.454122	2.827687	1.882416	2.090569	1.478038	1.038867	1.633303	3.732048	1.407939	1.504042	1.50313	4.791858	1.355219	0.8668164	0.930142	3.15257	2.565914
CCN2	40.36035	8.196127	3.138129	6.911228	4.072886	4.087475	13.64928	26.15393	7.143628	8.388952	113.5013	2.662203	9.80555	10.50611	4.303043	13.59019	31.0409	5.766613	20.3758	19.33681	39.57692	7.154078	65.05133	34.50787	25.8229	8.359297	20.48882	61.88915	8.729674	8.256965	21.2689	23.48221	20.79598	443.0088	19.76332	7.181503	7.154395	8.331946	8.936446	6.247447	1.795471	12.81787	28.67927	25.4371	7.210609	9.611952	5.148318	12.49654	8.60302
SNED1	0.4020076	0.1863294	0.2414767	36.52276	0.06986708	0.3246459	1.058887	0.2502445	0.5437386	0.1978959	0.295792	0.6776728	2.468987	4.56089	0.1356299	0.1998211	5.691551	0.9057957	2.673501	11.90193	0.5150779	3.068944	0.2197742	0.2698077	0.4543679	0.9967289	0.189956	0.09193562	0.3783606	0.8071534	0.1535395	0.2151863	0.4464498	23.87196	0.5727792	0.6526346	0.546825	5.748615	0.4250557	0.5043002	0.09466951	0.1365281	0.4858524	0.3783107	0.7255184	0.2292038	10.03578	0.3550331	0.3735172
ADAMTS14	0.2751292	0.2950878	0.1434597	0.1198443	0.08582394	0.430048	0.3923733	1.76971	0.1990012	0.2846995	0.453499	0.2456059	0.3772743	0.4489458	0.2257247	0.239013	0.2632085	0.2020273	0.1023123	5.200312	0.3165563	0.1523174	0.8534155	0.4640003	0.7166725	0.4169479	0.4771186	0.3774497	0.2644403	0.5335283	0.8789052	7.341904	0.4217898	0.2787545	0.9509496	0.2149209	0.2280609	0.03875233	0.4743203	0.2108603	0.03757093	0.08804756	0.4266597	0.1421582	0.1926256	0.1428873	0.03670386	0.5527805	0.2392875
C11orf21	0.003793828	0.5726023	0.02368639	0.7819931	0.007179588	0.03786905	0.1704319	0.09878436	0.3584563	0.02874404	0.04516356	0.01812893	0.2341609	0.1676075	0.02478389	0.06865615	0.6825785	0.04669893	0.1616685	0.04915608	0.1411184	0.2389142	0.166498	0.1455595	0.3987031	0.1569587	0.05393686	0.0335315	0.1025643	0.02608377	0.2698008	0.2639557	0.06903539	0.648881	0.1283089	0.02996529	0.03709689	0.0324182	0.04637827	0.02242308	0.1953144	0.02071576	0.06692278	0.01446351	0.1253316	0.4142408	0.07369094	0.2708896	0.2362072
PTPN7	0.3749254	2.600039	2.546262	0.1527404	0.1250599	0.3331824	1.938757	1.896288	6.640479	0.7619785	0.3114672	0.1263138	0.7672641	0.6355424	0.4531024	0.7655869	11.62022	0.2774707	1.771455	0.6771289	1.958316	2.017952	1.506596	1.72087	2.831517	3.384994	0.4601711	0.4201792	0.7892554	0.2781724	2.295119	3.740269	0.2944933	3.982628	2.479013	0.07101492	1.032387	0.2765811	0.3242409	0.07652245	1.249767	1.163538	0.7035075	0.4764526	0.7022498	0.3340751	0.7203926	1.835488	2.131942
ADRB1	0.08933913	0	0	0.3920734	0.005283402	0.02090065	0.0139355	0	0.06520532	0.01208715	0.0199413	0.01067275	0.0149841	0.1507501	0.01042187	0.0744557	3.222153	0.05891206	0	0.05426035	0.007692435	0.08439123	0.05012369	3.091064	0.01956016	1.604231	0.02381503	0.00616889	0	0.01279656	0.0208994	0	0.02032104	0	0.01416323	0.02205122	0	0.03976049	0.05688234	0.006600386	0.0297373	0.05081521	0.06331879	0.06386149	0.02195964	0.03639839	0.01355714	0.02416309	0.01767692
THEM5	0.4209221	0.716746	0.4851665	0.2383558	0.2757356	0.1211983	0.6060668	0.06744642	1.134334	0.1226588	0.05781761	0.3094446	0.2823909	0.8542994	0.1813023	0.277555	4.711408	0.2846818	0.1217443	0.4457455	0.3791573	0.4689759	0.2906563	0.532408	0.9641132	2.381462	22.48697	0.1609742	0.1287265	0.5379822	0.3029776	1.173304	0.255314	0.7355036	0.6159709	0.3196754	1.718715	0.3688998	1.78118	0.210508	0.2874002	0.4272661	0.5915545	0.7406375	1.808216	0.3429827	0.2882546	0.4028348	0.546691
CD2	0.4079822	21.03156	0.4975918	0.9885862	0.4847954	0.5682387	5.635735	8.300851	32.14165	0.1951185	0.9826584	0.3355051	4.239318	2.724595	1.053692	3.714179	0.4877303	1.701783	4.102615	3.257754	5.607538	9.356833	7.107085	6.271696	14.97887	18.58008	1.659151	0.8805163	3.575945	1.021979	8.286319	16.77818	0.4373804	16.67155	10.80587	0.09991999	1.219333	1.094505	0.831241	0.1906643	5.280426	0.4576366	1.326979	0.470232	2.671711	1.592614	2.74904	7.226304	7.499255
IL7R	0.1629831	0.7511963	0.05251967	0.4108506	0.1218818	0.1279182	1.256378	0.7036465	1.501419	0.04836954	0.2096699	0.01004929	0.1269791	1.045223	0.3336442	0.6259492	1.745817	0.4252751	0.8566297	0.5662551	2.147572	1.857411	1.609897	0.423607	0.8195804	0.8640167	0.6353424	0.2468625	0.5016512	0.1295272	1.246308	1.755294	0.1275598	6.656371	0.175589	0.06574974	0.2790784	0.1010822	0.09640712	0.07457782	1.185341	0.06937786	0.2318554	0.1970959	0.8188034	0.06854429	1.276519	1.524356	1.145683
WNT7B	0.1324633	0.003173441	0.07088752	0.007143812	0.01193708	0.08657362	0.02754958	40.52858	0.006696452	0	0	0.003014191	0	0.08127906	0	0.006007923	0.3111776	0.002772984	0.003952893	0.01532417	0.04344985	0.007944571	0.02516604	0.010372	0.07733834	0.05799243	1.183745	0.003484428	0.002507759	0.007227991	0.02360958	0	0.007652071	0.01264285	0.02933311	0.004151793	0.1938477	0	0.006425869	0.01491261	0	0	0.7311935	0.07615081	0.004961462	0.005139804	0	0	0.01664101
AOX1	0.2752533	0.1471349	0.2720984	0.0422142	0.09495573	0.07154974	0.422196	16.02443	0.5935598	0.04655053	0.02389295	0.2137374	0.5693797	0.8620661	0.09900491	0.1037751	0.8249089	0.1537773	0.06468486	3.403885	0.3278547	0.1950066	0.3975162	0.01885851	0.7934856	0.2438362	0.1752822	0.1393796	0.2781383	0.08213774	0.2933364	0.1773218	0.06260898	1.088071	0.4000041	0.1698491	0.1962543	0.01633357	0.2161467	0.349097	0.09416545	1.273366	0.01445072	0.1530331	0.9156318	0.0280358	0.04641053	1.101185	0.2813894
FYB1	0.415232	6.18038	0.4695775	3.04047	0.3830163	0.8700049	4.36686	3.263965	5.237141	0.7349185	0.3326503	0.164726	1.538286	2.480549	0.5020589	2.161532	3.128792	1.357008	0.6775368	1.226595	7.936724	5.585032	3.177842	5.911649	3.455039	11.54872	1.719027	0.3433412	2.840661	1.523186	4.978607	7.093743	0.3231445	9.310156	6.160517	0.2234584	0.5107207	0.6880585	5.352755	1.114419	4.40429	0.8009319	0.6877147	2.256718	8.144613	0.4894315	6.774027	6.896555	5.294007
MXRA5	0.7043615	0.9886189	0.8653036	0.1436998	0.2108726	1.439033	3.881204	2.27877	2.048147	1.010629	15.34098	1.935538	1.916378	4.435729	0.4569493	3.379182	1.385139	5.782461	0.5484398	0.9616349	1.618032	2.903166	1.677672	12.37192	3.677414	1.637635	1.808517	0.8626494	1.148578	1.942303	4.996738	2.266699	5.004491	1.993217	6.065486	1.753805	1.247504	1.044827	0.7788634	0.5903284	0.450496	0.4174735	1.274872	1.227917	3.858981	0.7634853	0.2830554	2.247343	2.846137
ADH1B	0	0.002456936	0	0.008296305	0.03003619	0	0.2589997	0.005086395	0.01036903	0.02378615	0.03197516	0.02100277	0	1.651104	0.009115139	0.02325722	0	0.2619212	0.1224161	9.301575	0.04373156	2.208149	0.01704851	0	0.002851274	0.00561235	0.006943007	0.08362894	0.1941553	0.08114262	0.01218598	0.1769668	0.03554624	0.5155183	0	0.1832205	0.05798561	0	0.01492507	0.008659212	0.104035	0.01999973	0.1907522	0	1.219598	0.02387598	1.100753	0.1294423	0
SEMA4D	1.074394	1.718368	0.3554119	0.8167181	0.2182258	1.43459	1.096433	0.7077302	3.686935	1.90323	0.5049078	0.6107074	0.3834184	1.137629	0.3086749	0.519697	1.805847	0.3204841	1.264799	2.155533	1.132973	1.397113	4.724122	1.751231	1.505478	1.551482	1.706604	1.021686	0.375707	1.071279	2.539157	2.498223	0.2470255	2.80661	1.275582	0.7538199	0.2373007	0.5383435	0.2590147	0.1888409	0.8258371	0.5508262	1.183628	0.9521586	1.298147	0.7590336	0.8886593	1.42524	2.068102
PLAU	5.562099	3.683964	3.843505	3.290316	0.362787	4.251553	5.202231	810.7832	12.32561	6.663133	2.539271	2.296604	4.144541	6.196213	3.527713	7.365338	7.741261	3.826818	2.125201	3.183556	2.544308	6.638128	5.224587	2.515853	10.48002	5.808748	6.901909	2.493808	4.710292	3.595167	14.08117	3.991938	4.932866	6.198293	7.323608	3.006986	2.979616	1.48429	3.058665	2.866127	1.006583	1.395699	2.258957	3.458652	4.434407	0.8712386	0.8172752	8.412687	3.943402
GREM1	0.1428774	0.03511773	0.08579933	0.03088063	0.199178	0.4586051	0.2967014	0.4793748	0.004631491	0.0259709	0.1921606	0.0198048	0.03951254	0.03747688	0.3287672	0.300219	0.01627721	0.02301467	0.1558353	0.0918555	0.1893236	0.03434208	0.2415038	0.01195603	0.1311774	0.02005476	0.3550878	0.3614921	0.5394141	0.008748462	0.2857606	0.2086788	0.03440079	1.195043	0.2508305	0.05455887	0.08988888	0.03261906	0.1222195	0.3055541	0.006776709	0.009925771	0.04534971	0.8925918	0.02745211	0.293276	0.007944379	1.044254	0.02186801
CD300LB	0.07613738	0.2534004	0.05850537	0.07296275	0.02216698	0.8915202	0.1315521	0.1158987	0.2176162	0.2535635	0.111554	0.02798654	0.0785839	0.1149973	0.1585062	0.267759	0.6264112	0.1235854	0.09542603	0.2371397	0.2178515	0.1770354	0.2862394	0.0449415	0.2325214	0.2557663	0.07493853	0.1423517	0.06519621	0.03355568	0.1680634	0.3339085	0.1207832	0.3991188	0.064375	0.03854909	0.04908713	0.04170466	0.01193274	0.03461562	0.1091698	0.1545698	0.3468333	0.163739	0.1842673	0.02863362	0.1611606	0.1457314	0.160691
AIM2	6.977924	29.38526	0.6435882	3.448488	0.7127858	0.4847931	1.375401	21.42319	1.944573	0.0686603	0.1793526	0.04546942	1.266104	0.8660576	0.1406018	1.034695	20.68319	1.206121	0.129198	0.3852782	4.36964	14.87074	4.49232	1.512473	13.7499	4.301211	23.71905	0.1489285	0.5548377	2.144357	0.3759395	3.662624	0.04809683	5.435486	9.171681	0.1670141	9.370779	0.2936141	12.89235	1.687189	0.5841848	0.432979	0.05994641	0.5743719	1.060293	9.136154	0.3722175	1.218155	0.7865656
PRDM1	0.4577236	2.536863	0.1686542	0.5240562	0.1514691	0.1966118	1.388939	4.282769	2.145518	0.8690193	1.122546	0.2844617	0.3691679	0.7397458	0.2987831	0.5217285	1.184141	1.108368	0.3730509	0.4861196	1.019967	1.105742	0.6087246	1.84528	1.693985	1.138289	1.340608	0.4089774	0.7239246	0.8712992	2.705591	2.015762	0.549204	1.143025	0.9749278	0.4510892	0.3633686	0.2992206	0.3974958	0.1448758	0.9013779	0.6441852	0.2804856	0.3019609	0.7771108	0.3546271	0.7287524	1.880649	1.591597
SNX20	0.2297903	1.885934	0.1037113	0.3072795	0.08906857	0.2210805	1.212639	1.297588	2.29254	0.1678084	0.1516079	0.05556451	0.3343298	0.407707	0.2764593	0.680333	0.6289548	0.2945373	0.7807375	0.2421347	0.7704547	1.108856	1.480121	1.044016	1.493568	1.749933	0.3542454	0.1774055	0.5063154	0.16814	1.295316	2.48269	0.1276263	2.748653	1.27342	0.07653543	0.262981	0.2286871	0.1466603	0.07199857	0.5037744	0.133537	0.3802318	0.1372123	0.4442397	0.1669382	0.5624094	1.34484	0.9816495
SQOR	9.203246	4.593817	5.043815	4.206614	0.1708465	1.679978	3.875373	5.201063	10.98616	1.038559	0.5035824	0.6064233	3.772434	4.653147	0.8906595	1.601814	10.86841	1.528542	0.7758832	2.874182	7.753773	2.592468	2.058188	3.477893	9.951434	14.7029	14.80047	0.7181284	1.082904	9.357689	5.837734	3.569276	7.97294	15.01349	5.853532	0.3531337	1.282709	0.7493874	14.19996	4.000347	2.147572	2.610316	1.891505	13.13113	5.469778	0.8743392	1.002035	5.954994	3.49498
CRHBP	0.8809111	0.0171556	0	0.1416045	0	0.02127348	0.1418408	0.03551585	0.04826797	0.2029955	0.03382836	0.03802095	0.06100555	0.02092353	0	0.03789192	0.1178028	0.09494132	0.03561552	0.4878495	0.03914827	0.2576898	0.1077042	0.09345157	0.01327272	0.05225112	0.04039973	0.01883679	0.1265313	0.02604965	0.04254441	0.0329513	0.04826156	0.2582003	0.03844232	0.03740761	0.007938934	0.08093947	0.2200086	0.01343625	0.1160264	0.2017145	0	0.6066728	0.05364327	0.2685956	0.188586	0.06148528	0.01799224
TTC24	0.02815532	0.487274	0.02109419	0.04464188	0.01598467	0.04918191	0.1264835	0.06451397	0.3108583	0.006094846	0.006703491	0.01614494	0.09822293	0.08292491	0.01051028	0.04290706	0.01867522	0.009901974	0.1129222	0.03648045	0.1086077	0.241137	0.1067144	0.1975311	0.4142481	0.14237	0.01601137	0.04354857	0.00895489	0	0.1475369	0.1741251	0.01366229	0.3461193	0.1999674	0.02965105	0.3225048	0.00801956	0.01147298	0.03993828	0.1499479	0.01537389	0.02838042	0.01431184	0.05315026	0.06423756	0.004557386	0.2375888	0.1485573
CD79B	23.68098	0.7243897	2.553422	2.177147	0.4710483	1.978096	6.967204	0.6541006	5.593933	0.8869846	0.5379262	0.2854627	2.599918	0.8834892	0.4359973	0.4012094	0.6223024	0.3636262	8.216802	24.69682	4.864108	1.437278	1.59656	1.679133	1.538219	4.418441	4.725611	12.22682	0.596796	0.5616705	4.567503	8.081719	13.39764	18.07292	13.43685	0.5041035	1.26242	0.3381285	0.5461525	1.421371	16.81175	5.938432	0.743052	0.6326279	0.7590394	7.36398	1.10333	37.83265	2.7075
PODN	0.7282415	0.363107	1.696895	0.2908764	0.5014261	0.2717809	2.056867	0.07449389	2.101906	0.3378087	0.1354584	1.059513	4.279326	2.816731	0.6280461	1.405826	0.2048596	1.735071	1.466894	2.027205	0.7255787	1.28164	0.4118224	0.7519774	3.39766	0.8892208	0.9983647	0.4525674	1.101227	0.5178258	1.180351	1.48911	1.652511	0.9948105	1.825218	1.198326	0.5086361	0.3426251	0.6093979	1.729368	0.1125436	0.08284332	1.126493	0.7395291	3.132543	0.4291537	0.5972807	2.02943	0.8714142
C1S	10.13947	34.1442	7.055411	14.14969	0.8747415	11.89454	13.82485	3.689639	39.88243	2.174635	2.066045	3.159438	41.18837	18.02177	2.652648	12.65122	61.0346	12.32437	6.785124	11.19552	13.13327	13.99078	11.31571	3.89958	29.63838	35.77071	25.06641	2.963267	13.14302	5.516965	53.2008	41.55741	8.980794	25.24253	5.855009	5.646709	4.552498	0.5933395	8.583893	3.141397	3.522987	13.72806	4.721375	17.3306	15.83045	3.555496	5.682269	17.20232	7.700373
FZD8	0.1818345	0.03181945	0.4639781	0.2417498	0.22442	0.1233035	0.3008979	18.93444	0.2392004	0.4321276	0.6399822	0.1624469	0.2917159	0.3492723	0.60869	0.3124962	0.2359751	0.4448665	3.482913	2.861776	0.3321929	2.185633	0.2365639	6.499869	0.2354063	0.6269065	0.3147129	2.384495	0.08172059	0.09059202	0.2959106	0.6073464	0.7097135	0.5070691	0.3810154	0.1665168	0.347873	1.063997	0.3221545	0.08410824	0.1157873	0.2805983	0.9164412	0.4219612	0.1181505	0.07730367	1.679589	0.4960748	0.1626846
TMC8	1.383212	2.92158	0.7105525	0.5221814	0.4528414	0.6881593	1.853527	1.382905	6.679251	1.680328	1.18461	8.277494	1.139416	1.206851	0.9259405	2.012321	0.8831175	0.8338636	2.904021	1.550222	2.404107	3.094688	1.827885	3.829124	4.552462	2.736565	0.9251738	0.5416329	0.6705759	1.287397	7.339927	4.198808	1.210708	8.001386	1.8209	2.616056	2.111553	0.5319617	0.7075271	0.5381243	2.851848	2.026315	1.518549	2.113781	0.81484	1.574124	4.076397	2.781359	2.88237
FAM155A	0.007493959	0.01696594	0.01169695	0.02970525	0.005318198	0.004675177	0.0116894	2.81376	0.00994466	0.03852805	0	0.01790507	0.005027595	0.02758962	0.008742086	0.00356886	0.0310668	0.01976668	0.01408872	0.03337748	0.007743097	0.03303495	0.1009076	0.0985797	0.01531365	0.02153062	0.01065416	0.03104759	0.03724183	0.004293612	0.02103704	0.005431171	0.004545527	0.04756444	0.02059273	0.01233136	0.005234113	0.01600894	0.04580557	0.006643855	0.01164067	0.01704996	0.002360585	0.002380818	0.01031533	0.003053175	0	0.01824167	0.01186222
IL32	4.001187	10.07497	3.489903	1.585466	0.4556353	1.25738	3.351366	8.262303	49.90825	1.037011	1.69017	0.4696924	4.369549	2.534314	2.038451	3.489461	0.9302024	1.562565	5.605927	7.236122	7.953817	7.096496	5.605043	3.890942	13.11221	13.04173	2.964225	1.464368	2.64465	1.63259	11.60065	10.33286	1.282733	10.09592	7.341129	0.8495456	4.535167	1.003927	3.29729	1.085608	2.727552	0.3478697	5.604413	0.7191731	3.256517	1.601841	2.089211	3.539239	5.401022
SUSD3	0.6180395	0.91377	0.2204953	1.714176	0.083543	0.4249137	2.376665	0.315284	4.23132	0.6825937	0.2252278	0.4580663	0.5754108	0.5727104	0.1412522	0.7448349	0.9411913	0.2107051	1.944438	9.233539	1.598638	1.302652	2.541267	1.299699	1.31081	2.174286	0.5558913	0.4737884	0.2808134	0.3179687	2.297544	2.21826	4.024193	5.089845	1.226414	0.06641554	0.3347615	2.155566	0.3083806	0.3578318	0.5038036	0.6887212	0.5562327	0.2564572	0.4662852	0.2261066	1.388303	1.296327	1.197915
GIMAP8	0.6434555	1.632021	0.2947642	1.457479	0.2341731	0.4893119	1.55364	2.557773	2.526274	1.71022	0.5348406	0.9824719	1.37935	0.9438357	0.6040522	1.033534	3.191525	0.9607601	1.078473	1.812962	0.8077829	3.059474	1.424105	2.245479	2.014	2.012773	0.4438679	0.6267631	1.441048	0.6413434	1.230332	3.620327	0.7759683	3.58164	0.8595326	0.9372663	0.4573957	0.6506884	1.117069	0.220534	1.591774	0.9632714	0.6620324	0.5370684	1.389579	0.4343405	2.791806	1.845358	1.779914
LTBP1	6.707716	0.5970706	1.145361	10.20123	1.28955	1.383139	1.036127	62.7768	2.66289	1.891503	4.03917	1.67432	2.035697	1.715153	0.2596465	0.414054	3.898078	0.8389664	1.021595	1.299017	1.437349	1.190865	7.774417	9.681007	2.309668	1.898443	5.781768	0.5619271	0.238505	2.291438	1.586447	3.744993	1.59528	1.850102	1.929689	0.5007332	1.062695	5.794882	0.4827152	1.115106	0.2295907	1.936571	3.845158	1.883814	1.167705	3.021539	0.08971688	3.03817	3.628681
WAS	1.157471	5.553954	1.837968	2.114084	0.531784	1.761422	5.14299	6.090404	14.26253	1.614883	1.17879	0.6713948	3.09715	1.921291	2.054252	3.224503	4.737369	1.500049	4.913949	3.48923	5.309195	6.438012	5.005001	5.698756	7.015682	9.949554	1.208025	1.145727	1.723649	1.387663	7.537766	8.753942	0.8765783	10.64764	4.208781	0.4139535	1.26171	1.257761	2.617285	0.5852527	6.318796	1.205595	2.562749	1.190329	1.699809	1.155767	4.06658	5.682043	5.3094
RFTN1	1.774479	8.413908	14.11087	3.709579	2.187179	1.59395	7.279806	17.60275	28.67868	2.624616	3.740422	2.314304	2.067665	2.050738	1.410104	1.617056	2.065832	1.258107	3.386204	2.501208	9.78311	3.969953	3.493231	3.137194	5.546239	3.526568	7.781724	3.018064	4.991355	1.119872	11.14866	4.615546	1.55784	8.075972	6.446955	2.555476	1.528251	0.9785576	2.54845	1.951695	3.274484	3.569756	2.374521	3.806364	2.17494	0.9729995	1.163487	4.117329	5.64934
CST6	0.1679081	0.2534237	0.4979509	1.069666	0	0.1833144	0.1309551	0.06558032	0.4679179	0.02271715	0	0	0	0.1545419	0.01958734	0.09995394	0.1044115	0.05536104	0	0.1019794	0.4337256	0.0264348	4.773043	0	0.02450818	1.061304	33.39027	0.0463764	0	0	0.130931	0.162253	0.4328461	0.2243619	0.1242221	0	22.9858	0	0.04276293	0	0	0	2.829657	0.1333603	0.03301759	0.1026132	0	0.1135331	0.1107427
NLRP3	0.5960879	0.3908702	0.5603331	0.5423508	0.02218096	0.2423456	0.2214813	2.009016	0.4301742	0.2609727	0.1475036	0.07361101	0.2606137	0.283565	1.090711	0.4337879	1.210576	0.1472182	0.1343103	0.1898314	0.4013763	0.5862724	0.6012314	0.4221659	0.7429736	0.2617005	0.1523521	0.0850949	0.3621337	0.5295548	0.7186371	0.95139	0.1543749	1.691452	0.1415727	0.07494262	0.1169478	0.3863095	0.1228142	0.1741769	0.3448077	0.2529534	0.2194128	0.2255491	0.587393	0.09823433	0.5393475	0.5180804	0.4382032
PTPN22	0.1167442	1.341983	0.01766984	0.356587	0.150635	0.1191796	0.4811925	15.43854	0.9276564	0.1761374	0.1052863	0.05071511	0.2136058	0.3212673	0.1386643	0.3740182	0.7479576	0.1493015	0.08867893	0.4641049	0.6530831	0.7752917	0.4798873	0.8880797	0.51637	0.6586304	0.271596	0.1211626	0.5288337	0.06486091	0.4899315	0.8922426	0.1029996	2.415572	0.3260373	0.05588463	0.04941779	0.1158802	0.5477985	0.07945528	0.4396208	0.05473215	0.09360719	0.06743535	0.5092209	0.1671937	0.3120853	0.9223788	0.5338523
CCDC88C	0.06538262	0.6669095	0.07363786	0.05226953	0.1467809	0.7806004	0.708707	1.331245	1.717592	2.189633	3.0676	0.9152449	0.1599757	0.2611641	0.1339997	0.1880447	0.0956643	0.2074012	1.182603	1.725452	0.4574399	0.7702024	0.3989565	0.7898114	0.5883207	2.522325	1.868203	1.096272	0.7074428	0.07492104	0.7981482	1.230162	0.107311	2.617538	0.7576848	0.8016325	0.2310168	0.5952093	0.1436615	1.457857	0.3777973	0.4095164	1.324568	0.1906131	0.3932696	0.1692301	0.229303	0.8099827	0.9334794
NR1H3	4.069549	3.673987	3.163911	5.743254	0.6484318	5.638915	3.626721	2.774454	4.760549	1.464437	1.890979	4.389731	3.810028	6.926224	4.470205	2.590759	8.58975	4.542097	1.101151	5.378723	5.127148	3.257691	2.309947	2.82767	3.406005	10.76721	1.249067	2.644053	3.951181	5.887442	4.086434	3.94607	3.917925	7.358414	1.375745	3.608461	2.017629	0.4454385	1.754242	3.909084	5.374668	2.664126	2.674503	6.480074	4.082741	2.663123	6.251593	5.501448	4.565195
PATL2	0.0734576	0.6988141	0.09589436	0.113446	0.08846348	0.05832556	0.1999982	0.1008516	0.8436449	0.01445594	0.03179908	0.006382174	0.5241782	0.2458547	0.05608934	0.4261545	0.3266716	0.202565	0.05021856	0.3082468	0.791197	1.076585	0.1565275	0.8821167	0.222238	0.3453519	0.09968767	0.02582245	0.2044299	0.04973921	0.3291031	0.2548955	0.2632875	0.7584736	0.1524499	0.1274681	0.0326493	0.1331472	0.8435707	0.1144616	0.2756295	0.01823213	0.03786386	0.4709902	0.3886954	0.6692981	0.362113	0.5562955	0.126847
PXDN	9.239479	0.8472314	1.620397	5.643139	0.6735358	1.523802	2.074959	3.104057	1.092204	6.177336	42.61001	17.9296	0.8487647	1.443162	0.9191869	1.120083	2.409997	1.936028	10.09034	2.768709	1.122963	9.024083	6.673552	11.19108	2.483643	0.6342649	1.466684	2.492152	1.116226	1.689702	2.485961	0.7917723	2.465234	14.16505	1.496847	1.71946	0.9528173	2.857834	0.922649	0.5670849	1.075235	5.667927	4.97834	1.384734	1.655181	0.9178767	0.6597031	1.28756	1.281302
ITIH5	2.134492	0.05478893	0.3114047	24.2073	0.04018788	0.09511595	0.3152807	0.2620119	0.1329551	0.5681431	0.00259286	0.46107	0.15489	0.3100557	0.1077304	0.1037258	250.8193	0.3226782	0.4258553	0.4162557	0.07951637	0.2441478	0.1944332	1.876662	0.3001097	3.334095	0.6595629	32.87999	1.423574	0.3955845	0.09511027	0.06314089	1.079353	3.229039	0.2587403	0.07168002	0.1201787	0.6327887	0.0355013	0.09783623	0.1430635	1.6452	0.1619157	1.299508	0.8968479	0.1011612	2.028058	0.09543206	0.09193736
NCF1	0.3128998	1.194539	0.1321525	0.5002897	0.06966398	0.1607575	1.09099	0.6182394	2.515778	0.2241203	0.2903239	0.1407249	0.3210545	0.3839888	0.3263652	0.7100021	0.8202574	0.5138086	1.193811	0.6260158	0.8241038	1.22285	0.6930302	1.150075	1.29492	3.320942	0.1962573	0.2186	0.281726	0.1370917	2.554743	1.93867	0.06698546	2.170444	0.4590899	0.09691835	0.1799767	0.3931947	0.3375084	0.07615038	0.8495489	0.1968187	0.6261646	0.1754254	0.4379408	0.2774589	0.4915816	1.030475	1.743229
KCNN3	0.06443341	0.07662069	0.1638391	0.2759724	0.184013	0.1183996	0.3333144	0.06588898	0.2673964	0.1458205	0.0278926	0.3627589	0.04872918	0.1265157	0.02842599	0.06806542	0.225347	0.09888284	0.2099681	0.210611	0.1226603	0.1032859	0.06193029	0.2863837	0.08755035	0.4873739	0.06828737	0.4853612	0.1853708	0.06175154	0.895983	0.1754693	0.05400512	0.2003715	0.07230871	0.2544614	0.037639	0.07007413	0.05967249	0.08032006	0.1039865	0.04691084	0.1077556	0.04615141	0.1271631	0.07827674	0.03697756	0.392899	0.5600286
ITM2A	0.2330124	7.088419	0.2618622	1.046788	0.3968656	0.1550581	2.316469	3.567525	16.01311	1.689764	0.4438228	0.8313816	1.521562	2.259017	0.2174567	0.732388	0.6826199	1.857496	2.063776	1.031529	6.002924	5.351056	4.99685	5.304455	3.074588	4.141723	1.678454	1.184192	1.296931	1.352829	2.383877	7.055156	3.344946	8.541519	0.9259685	1.983577	0.6509848	0.9181125	0.6171748	1.781177	4.053814	0.3746328	1.52669	1.490423	1.954976	0.5189698	1.357803	89.8941	3.622794
ARHGDIB	43.46345	30.42621	16.01188	42.76964	3.434932	10.95951	36.2872	44.41588	79.67576	53.13784	17.72817	17.02817	36.90258	11.67207	9.07426	23.10599	29.28141	16.41181	29.12271	28.69756	41.57518	46.56149	32.89716	50.47815	35.30963	67.88228	23.32689	51.1417	11.74471	23.99458	54.29312	49.1106	115.152	72.48697	27.68177	5.866211	9.019701	9.854204	18.59101	10.70548	72.17365	55.79017	31.20622	48.50107	17.31691	9.608837	171.2197	28.70474	28.97495
COL13A1	0.3650056	0.2086753	0.7734367	0.6858413	0.09942626	0.334668	0.4796354	3.813152	0.1291656	0.2304563	0.1152137	0.092495	0.4192596	0.3936378	0.126449	0.2712758	0.3759973	0.1604615	0.1698207	0.1880981	0.2971408	0.1044819	1.969258	0.09093725	0.3616372	0.1461802	0.424578	0.8370695	0.1187296	0.4499409	0.3794977	0.08016186	0.2717149	0.2845076	0.2758842	0.1456046	0.2317601	0.2008426	0.2647946	0.228808	0.09081466	0.7021047	0.1184603	0.5235844	0.1653	0.112659	0.01790362	0.2722311	0.1575734
SIGLEC10	0.2041787	1.792176	0.08679281	1.180804	0.131539	0.3740059	1.49621	1.59267	3.223728	0.3761618	0.2068631	0.1370096	0.4546594	0.5704395	0.3567706	1.216489	0.6771512	0.5232803	0.8929463	0.8232051	3.656755	1.630509	1.529558	1.628672	1.202238	3.894148	0.2655762	0.1295871	0.4283255	0.1194718	3.609754	5.037496	0.07905088	3.540951	0.7897149	0.04003135	0.05461562	0.1979806	0.7611964	0.1181104	0.4781486	0.06325642	0.6787387	0.1766597	0.9704307	0.08495604	0.2847888	1.18436	1.980432
RIPK3	0.156563	3.554353	7.025676	0.5153188	0.07870094	0.1037779	0.4395846	0.4280445	0.6856171	0.3230287	0.1048388	0.1168971	0.4135791	0.3122164	0.2556942	0.3867812	2.884191	1.828223	0.374057	1.259928	0.5055248	0.5792437	0.4050382	0.4719725	0.8455324	0.6634777	1.203354	0.07567501	0.3151112	0.1794034	0.7080891	0.7138993	0.2017999	1.052549	0.3640332	0.141694	0.1981978	0.09058211	0.259178	0.7113639	4.073527	0.3072276	0.5301587	0.920186	0.8158467	0.09567991	0.3840927	4.229184	0.6505387
CCDC170	0.07055301	0.09169597	0.01468302	0.126515	0.00278161	0.02567551	0.1210568	0.07042109	0.2153387	0.0954548	0.04549443	0.008428498	0.1419992	0.04689871	0.07132987	0.05039936	0.2559227	0.03618542	0.02947564	0.07617877	0.07694848	0.2739873	0.1612671	0.2126881	0.04805757	0.07432454	0.03343508	0.04546924	0.07713615	0.03031715	0.09902821	0.2158931	0.0570594	0.2474699	0.03479779	0.04256833	0.02874512	0.08791918	0.1018214	0.02432484	0.1174209	0.107013	0.1629766	0.01867881	0.1433605	0.01916306	0.2284025	0.2289853	0.05894154
CCL26	0.4061545	0.02270403	0.02817539	0.05110963	0.04270126	0.8164575	0.1126288	0.9165453	0.2874542	0.02442255	0.1074458	0.08625879	0.09082785	0.02769058	0.06317334	0.2793897	0.1496663	0.03967802	0.1979638	0.1827252	0.2797715	0.2273543	3.060811	0.0247351	0.1053921	0.2593128	0.2245561	0.09971583	0.1076489	0.2068475	0.3378243	0.08721671	0.1642377	0.03015062	0.07631292	0.02970355	0.09455877	0	0.2758391	0.160036	0.06008536	0	0.1137227	0.1433718	0.141985	0.03677217	0	0.3173459	0.07143377
GPR171	0.01774962	2.027072	0.07757258	0.0703576	0.02519255	0.02214654	0.2436422	0.8226585	1.658213	0.03842299	0.116215	0.008481714	0.3096074	0.2178223	0.124235	0.2873996	0.04414947	0.1404536	0.1112315	0.5605744	0.7580413	1.028351	0.362929	0.6226356	1.823901	0.9383224	0.1135559	0.05882956	0.3528326	0.0915257	0.6975742	0.7118001	0.02153237	0.8419666	0.2176087	0.01168285	0.08677984	0.1643094	0.03616386	0.07343526	0.3781193	0.02422994	0.08945763	0.04511218	0.2443209	0.2458716	0.3447669	0.9985346	0.9739931
GIMAP2	2.468928	12.74986	0.009485849	1.90139	0.2012681	0.4928845	1.981263	2.864206	3.838846	0.8962388	0.3165218	0.1306839	3.108879	1.929784	0.3757463	3.053414	3.054795	0.6278475	0.7426575	1.562566	5.51541	9.38617	2.454985	2.273435	3.592605	1.606379	0.4860105	0.4364291	5.249096	4.787725	1.497521	3.861284	1.833923	7.50148	1.201119	6.550221	0.2440702	0.8006022	0.4488578	0.6465545	8.772654	0.4632036	0.3541564	3.571919	5.873706	3.107415	3.154043	4.051751	3.85597
GNAL	0.2980444	0.3796104	12.62053	0.1965466	2.1169	0.2424252	1.883149	0.03339976	0.2423136	2.964576	0.09880684	0.03425327	0.5492405	0.2083433	7.811007	0.1617017	0.1423248	1.663512	2.640863	0.8523886	0.1377342	1.380366	0.6077223	1.145588	1.42514	1.153296	1.84242	2.915593	2.465843	0.2183166	0.2565318	0.9095892	0.3592745	0.5041169	9.826397	4.785145	0.5401812	2.635438	1.637266	2.011305	0.1992505	0.204288	0.08081112	0.5201857	11.69038	0.1229658	0.1145013	23.7301	3.614958
COL8A2	1.439524	0.7413864	0.4600251	0.2974755	0.1742979	1.15769	0.8130379	0.1314555	0.8546479	0.2621423	0.06903448	1.141036	2.000171	4.487605	0.2610443	1.25088	0.5967663	0.6298355	1.701604	1.143633	0.7472155	1.112758	0.8812217	1.189128	1.700842	1.18391	1.454909	1.635617	0.2956465	0.2306217	2.596135	1.64156	1.307665	1.727521	1.332502	0.3457697	0.2287229	0.3060604	0.2849549	0.2338741	0.08477997	0.5712109	0.4470008	1.764314	0.4990604	0.4780854	0.09662731	0.7639197	1.652277
LAIR2	0	0.05947699	0	0.03347254	0.01398288	0.03687665	0.2581687	0.1693043	1.176616	0	0	0	0.3172515	0.07254007	2.110036	0.04222544	3.847243	0.02598579	0.1852139	0.2872074	0.4682467	0.3908574	0.1473953	0.04859828	1.173392	0.3396565	0.08403743	0.08163193	0.09400142	0.01693348	0.1474978	0.09995941	0.035854	0.4344151	0.01249465	0.01945335	0.0412854	0.04209153	0.06021718	0.03493673	0.05246786	0.3093176	0.03723943	0.01877931	0.0929883	0.0481654	0.1435196	0.1438858	0.1871326
IL31RA	0.570928	0.01751426	0.00869398	0	0	0.01737458	0.03475348	6.026138	0.0369578	0.01130397	0	0	0.01401321	0.01708877	0.006497724	0.00663156	0.01731825	0.003060827	0	0.01691486	0.03836804	0.03507695	0.1215302	0.007632422	0.01626024	0.05601067	0.01979728	0.0192306	0.002768071	0.263283	0.03909046	0.02354813	0.04645506	0.01860694	0.0117738	0.004582759	0.004862944	0	0.007092889	0.03292115	0.003090054	0	0.02193188	0.05751162	0.3313267	0.005673328	0.02817492	0.02636369	0.0477578
RTN1	0.4361649	0.2865557	0.06727788	2.897016	0.02913231	0.06402486	0.3649871	0.4970331	0.7027327	0.1582883	0.04886887	0.03187644	0.2134384	0.3400469	0.05267667	0.288358	1.214656	0.133093	0.1736459	0.0623308	0.3287206	0.513799	3.150204	0.5287551	0.3025887	0.2771628	0.07295245	0.05102226	0.07344192	0.04115962	0.3265073	1.574333	0.07158673	0.9427835	0.1193119	0.04728457	0.05375946	0.2411603	0.02613711	0.0151642	0.2049618	0.1284212	0.1131457	0.1141155	0.3208725	0.09198668	0.2574831	0.2803457	0.2842855
GMFG	3.560258	6.368588	3.457707	7.240896	0.7081531	2.134391	5.670182	9.509674	22.89348	4.74453	2.265519	1.358981	6.426792	3.240764	3.123024	3.340098	36.69888	1.880046	4.288013	6.839808	7.703375	8.321853	6.089086	6.481228	10.71159	25.58133	4.240817	5.315389	2.856381	5.476287	9.590847	7.851845	3.112801	13.00038	5.306334	1.40743	3.629153	2.45145	50.99462	2.199045	3.682117	2.636808	2.761591	9.524234	3.187205	2.090831	4.42164	6.743363	5.471955
CD180	1.298481	0.288455	0.04211396	0.197351	0.07446352	0.3752271	1.511617	0.5532558	0.7817422	0.5992831	0.1706374	0.1316177	0.1960993	0.3276653	0.4275383	0.4764989	0.8971594	0.3780823	0.6728154	0.2640166	0.6117766	1.118601	0.8073557	1.401845	0.5743295	0.7751935	0.1078861	0.2080433	0.4089634	0.2351029	1.353542	2.254201	0.2488968	2.046763	0.4087346	0.1775924	0.07066884	0.34023	0.1374329	0.1096365	0.6735751	0.3248399	0.3895424	0.1857256	0.4775084	0.07328483	0.7460926	0.7662402	0.6080104
OLFML3	6.485528	5.62066	2.685885	63.43384	0.5057409	6.067054	3.94489	16.53072	3.833546	8.578829	0.3336578	1.127523	8.387256	3.519559	0.748206	4.712076	481.0616	5.79968	1.805442	1.657416	20.17751	2.980048	8.048626	3.7584	8.113513	17.079	2.55764	2.347606	4.965094	31.81804	3.098404	8.528288	8.097019	3.039661	6.640925	1.381458	1.05619	1.633785	2.270932	8.537086	1.145555	0.9728327	3.835372	10.92551	9.489914	1.508381	90.43982	2.453987	1.540756
LORICRIN	0	0.4039841	0.1617222	0	0	0	0	0	0.0137495	0	0	0	0	0	0	0	0	0	0	0	0	0	0	0	0	0	306.0622	0	0	0	0.0161588	0.02503049	0.06284652	0	0	0	23.57353	0	0.02638786	0.04592902	0	0	0	0.6418858	0.01018713	0	0	0.01401164	0
AMPD1	0.03191162	0.006421894	0	0.007228244	0.00603908	0	0.1194651	0.006647364	0.2032679	0.00690798	0	0.00609963	0	0	0.01191249	0.01215786	0	0.01122303	0.04799534	0	0.09671943	0.05626927	0.07639043	0.7276243	0.007452609	0	0.009073754	0.00705122	0.05074796	0	0.1512946	0.1295147	0	0.1023382	0	0.1008207	0.01783079	0.009089477	0.1170327	0.01508886	0.0113302	0	0.03216675	0	0.02008041	0	0.005165402	0.1173812	0.01347015
CASP5	0.01000646	0.4128084	0.02498973	0.03399817	0	0.0249705	0.04994721	0.8129158	0.2018379	0.04332241	0.01191217	0	0.0134264	0.01227987	0.01867687	0.2001465	0.07466863	0.04398977	0	0.1296522	0.110284	0.08822117	0.0499033	0.1316305	0.1752674	0.06899806	0.01422619	0.02211036	0.119347	0.08026384	0.2871436	0.1353722	0.06069506	0.2406747	0.2030537	0	0.01397791	0.02850168	0	0	0.04440982	0	0	0.03814841	0.03148285	0.01630725	0.1295763	0.1732093	0.08447612
GJA4	1.948375	2.128493	7.877951	2.858091	1.571441	2.431024	6.483538	3.759009	3.693627	5.031102	2.429889	3.458138	3.224274	2.721224	2.363794	1.537626	7.307891	2.479865	7.291043	2.344161	3.527804	4.709259	5.22854	1.464572	5.243581	0.5331242	2.466624	3.946383	5.230451	3.285135	5.220602	2.519303	3.770517	9.298051	4.416527	4.71444	2.462457	1.559176	4.593515	1.381883	3.121196	2.609058	1.320991	2.004366	2.481222	1.300326	2.432895	3.623524	3.270116
TMEM272	0.3799321	0.1776286	0.1006332	0.01303905	0.4720696	0.1388627	2.45195	0.01998533	0.1059285	0.004153775	0.01827432	0.0843574	0.03089591	0.8901143	0.6876473	0.02924213	0.01909138	0.4453956	0.01442982	0.03107781	0.05815748	0.02900122	0.02296682	0.05469014	0.08066269	0.03528304	0.09820901	0.02543943	0.07018403	0.1671075	0.009576164	0.02595911	0.05586694	0.03589602	0.1038341	1.49033	0.1769076	0.7159819	0.3049447	0.2086778	0.09538002	0.7718538	0.05319022	0.4584304	1.391571	0.04377934	0.0559073	0.3238442	0.05264749
GBP2	2.913952	35.73333	0.7068001	15.95178	1.606788	3.23991	3.848466	11.0242	15.31663	1.511038	1.72539	0.4875972	15.05706	5.971396	1.362079	6.713742	12.09054	3.872053	1.103923	3.313487	17.21871	37.40104	19.62353	17.45185	20.77132	26.19522	14.71621	1.500305	4.522953	6.989334	29.07194	29.51695	0.9206926	26.3298	5.251626	0.7150624	2.262158	4.486135	3.661504	0.9121405	3.120462	1.178102	1.730239	1.728941	3.841309	14.33737	31.4412	40.01296	5.66519
KCNMB1	0.2882598	0.4007921	0.3239498	0.1276185	0.04215336	0.05558493	0.1340745	0.1255509	0.1947413	0.113455	0.06239242	0.02003576	0.2074543	0.1350684	0.1051607	0.172222	0.1412277	0.08755404	0.07882636	0.186747	0.2599357	0.2772458	0.2430822	0.264286	0.4406394	0.1987653	0.1937326	0.092646	0.110435	0.04504267	0.3956103	0.2557606	0.0699386	0.339657	0.09527503	0.05864485	0.1464243	0.1007663	0.2082292	0.05575855	0.03489082	0.02146376	0.03962242	0.3030453	0.05977546	0.06405943	0.06150559	0.2693306	0.1410344
KCND2	0.002867738	0.002885517	0	0	0.002713509	0.007156262	0.01789288	0.02688144	0.006088889	0.01241571	0.02389725	0.005481432	0	0.03871198	0.00535258	0.03550839	0.009510748	0.007564181	0	0.01857843	0.007901536	0.05417826	0.008581031	0.7639072	0.03348643	0.006591354	0.01630826	0	0.05472558	0.006572202	0.02504542	0.01108461	0.02087342	0.0153277	0.02909645	0.01510042	0.02403546	0.004084129	0.01168571	0	0.00254547	0.02609826	0.007226662	0	1.141362	0.01402042	0.002320944	0.003102488	0
CD53	3.645584	18.96514	0.9945913	5.490574	0.9710841	4.539108	15.89364	18.38661	27.44117	6.747715	2.817274	1.661539	4.922374	4.520833	6.561401	8.155492	16.31956	4.013356	8.639161	6.016051	16.1328	16.29237	17.77605	15.76706	14.18381	18.09625	2.406359	2.749976	7.277258	2.808353	15.99582	28.07139	1.951113	33.62832	9.331327	1.512311	1.283817	3.904839	2.949223	0.9868116	8.885142	3.903195	5.384715	2.549977	6.813282	1.897161	12.10564	17.01061	15.20241
C1QA	38.69856	97.52264	6.724438	116.5477	2.938867	43.72209	77.76561	133.3346	243.0685	64.88913	31.41315	21.87949	99.9172	21.42458	47.534	56.6125	117.8445	44.80488	61.6562	120.708	113.166	151.1584	66.49234	233.6498	229.5381	167.0414	11.43088	14.37597	62.38744	33.19353	145.0024	247.2682	17.54774	115.7528	80.05297	12.66156	7.907453	39.59582	58.53498	7.757383	105.6949	38.48925	43.83661	24.20697	54.15951	26.87959	186.9665	102.0917	111.5034
VSIR	2.746172	2.722563	2.412776	8.30664	0.3057037	2.600847	3.620705	5.076553	5.639495	3.628015	1.275866	1.211324	3.272082	6.286506	1.623519	2.334537	7.703838	1.455807	4.076534	2.455302	4.138511	3.670056	3.839066	5.887967	4.617781	5.58364	5.622273	0.8786194	1.561106	3.232234	6.995899	6.03082	1.59788	6.483865	1.846503	1.059168	1.514477	1.021992	1.993755	0.7197458	2.001892	4.232231	4.591365	2.609467	2.289542	1.09859	3.140242	3.559116	3.458529
SLIT3	0.7384233	0.2124467	0.3598942	0.148028	0.1152185	0.0557546	0.6105889	0.1186792	0.04625271	0.4038523	0.5399338	0.3480536	1.262104	0.9198981	0.3419571	0.3266559	0.3464103	0.7651431	1.149519	0.2858714	0.2508613	0.6697385	0.7732897	0.6061835	1.090535	0.1746015	0.3430566	0.1493395	0.6892954	0.3328272	0.4014092	0.2612404	0.4594165	1.419587	0.3504267	0.5088264	0.3042989	0.1765985	0.2321613	0.3340966	0.1318816	0.07523289	0.07037887	0.7879012	1.398881	0.1383624	0.271238	0.3770764	0.4974849
VENTX	0.04377955	0.4900671	0.2118333	0.4400414	0.01035627	0.1433895	0.07511814	0.02849849	0.1510509	0.09477056	0.1954398	0.0313803	1.196872	0.456671	0.08171373	0.2866766	0.5081765	0.1443457	0.03429416	0.2038538	0.2337142	0.2550218	0.1091667	0.3359419	0.3578481	0.2012503	0.2100647	0.02418392	0.0435132	0.1003328	0.4984194	0.200949	0.2190777	0.1096857	0.06940517	0.07924348	0.06115515	0.1013175	0.222996	0.03234438	0.0145724	0.06972385	0.1034287	0.1738586	0.08608845	0.08918293	0.1195832	0.4677127	0.1905718
ACE	0.7655677	0.3794084	1.407766	3.103647	0.16398	0.4395882	1.368834	0.9659554	0.4508489	0.7564771	0.2561808	0.1947448	0.4982773	0.4487165	0.8424219	0.2793357	0.9489586	0.5508771	1.195816	0.2745094	0.7687184	0.5204891	0.3324102	0.5198186	1.283107	1.278132	0.2680407	0.4818128	1.45065	0.4342623	0.6106347	0.7784287	0.4620515	1.277435	0.375174	0.6091909	0.2553822	0.1681548	0.8419824	0.2251154	0.5003546	0.1594474	2.771455	0.7526494	0.7175078	0.5307061	0.5872294	1.557579	0.9827203
SIRPB2	0.1803786	0.5508592	0.02766047	0.22579	0.01197739	0.1539897	0.4620266	0.477913	0.4736942	0.1130307	0.1318526	0.03629243	0.2590115	0.2174761	0.203776	0.3285375	0.7687642	0.2865819	0.09122356	0.1178821	0.2790181	0.4742983	0.258823	0.7423675	0.2217129	0.4800533	0.09897854	0.09439726	0.1736197	0.072524	0.2250484	1.22624	0.1074908	0.4101658	0.2140521	0.09164791	0.02652304	0.1352046	0.1289514	0.04114817	0.1404458	0.05183879	0.1395554	0.1005368	0.2762911	0.1083004	0.1792807	0.4758782	0.4207696
LGALS2	0.5002263	0.4258926	0.5765747	1.176632	0.05461429	0.1920436	2.016709	0.2204227	3.574373	0.2707127	0.4809755	0.09193645	1.34238	0.4958219	0.2334158	1.411016	0.3509386	0.3721492	2.556042	0.2181227	0.8481746	1.696233	4.432859	0.7381695	1.61754	5.925611	1.750577	0.5101404	0.2906608	0.3527399	2.016338	2.082246	0.3500961	6.375618	0.09760311	0.1013078	1.048141	0.4384026	0.1959968	0.2274263	1.092954	0.08754578	0.6545235	0.635684	0.9533828	0.2508324	1.806244	0.8742048	0.365451
ITK	0.03147545	1.704623	0.7120737	0.05032552	0.4344769	0.05544356	1.684308	0.5090935	1.44667	0.01202393	0.03967401	0.03362028	0.1167616	0.2317589	0.06565994	0.1710579	0.05065849	0.1986023	0.25062	0.158931	0.5254513	0.6552752	0.3896587	0.5581497	1.193415	0.4851356	0.2526983	0.0777306	0.2046339	0.06364816	2.848243	0.9303521	0.02246084	1.338437	3.426795	0.1389273	0.03879503	0.09756292	0.04149555	0.09629935	0.4634478	0.03201465	0.07698487	0.04470453	0.3276719	0.1056067	0.2352599	4.703184	0.8088853
EPHB2	1.450985	0.3752406	0.06516178	0.3387503	0.02529118	0.3922579	0.6797865	1.365418	0.4688739	0.1460279	0.3787987	0.04865668	0.1759034	0.17494	0.08195978	0.2363963	0.8220735	0.3144601	0.3015009	0.7008845	0.1963894	0.3719121	1.702415	0.673907	0.2571186	0.3305762	0.4686685	0.07171557	0.2803351	0.1502231	0.3922344	0.9642617	0.2485917	0.8894818	0.6101832	0.09382867	0.1226786	0.2700873	0.2437651	0.1609864	0.07343446	0.1193074	0.8932674	0.1277791	1.986247	0.06637558	0.2698886	0.3070673	0.2645987
ADAMTSL3	0.1126912	0.01807664	0.01427545	0.01479737	0.03245278	0.08762459	0.118206	0.06123698	0.08322439	0.1926812	0.04666191	0.2044733	0.01095695	0.07816613	0.06096695	0.01244454	0.02437409	0.1651353	0.1412403	0.1454833	0.08325007	0.1563323	0.3828136	0.08235567	0.04767714	0.007507683	0.03018507	0.1226973	0.1506394	0.07298722	0.02648957	0.2130568	0.2219022	0.4255522	0.08147268	0.09244827	0.01140703	0.1302533	0.08984423	0.03088932	0.1942559	0.1055288	0.2201876	0.08716956	0.1464466	0.02927749	0.331772	0.09717939	0.08272666
ANKRD35	0.09473852	0.1000922	0.08280867	0.1448486	0.07619692	0.1063864	0.1773327	0.09867273	0.3319015	0.04614358	0.03947346	0.02716267	0.2033881	0.1453282	0.0663104	0.06316447	0.7462176	0.06663737	0.1009286	0.03835979	0.0783105	0.08949159	0.1464661	0.08827556	0.3540023	0.5661548	4.707408	0.03663363	0.06026377	0.1302715	0.13593	0.1052799	0.2413508	0.2215349	0.1241588	0.02494286	0.3904005	0.0337308	0.1158147	0.06719322	0.03784145	0.03017635	0.1909919	0.06019653	0.08569551	0.02315892	0.0345036	0.2101122	0.1049734
HLA-DMA	10.68096	85.07288	7.159173	15.34328	0.8327925	4.384756	16.65473	8.158409	53.20504	5.008029	2.537039	2.475362	42.75808	17.00363	8.870793	10.3289	20.95358	4.985683	13.01655	18.6735	31.84583	150.8839	172.6305	24.56809	32.47592	54.50342	14.50586	2.632337	22.23419	9.969984	22.00091	59.75253	5.666418	52.17421	19.2205	7.903325	15.27138	3.751379	12.11696	4.815479	10.51857	2.729024	14.40847	13.18183	13.5043	10.15292	17.3397	14.24858	16.87045
CCR7	0.06351787	1.923741	0.7852037	0.09351757	0.3846519	0.05547672	2.44128	0.2050823	5.522662	0.02749971	0.3629508	0	0.3323836	1.145847	0.5275696	0.6896822	0.06846278	0.25131	3.980475	0.09258659	2.975206	1.392001	2.128698	0.2994052	2.989031	1.766512	0.4334562	0.4561363	0.4595969	0.1382901	1.965344	2.123699	0.1309929	7.265194	0.4511225	0.1254229	1.055856	0.09045987	0.1811798	0.4129583	0.851337	0.04624428	0.5122056	0.1856516	0.5845416	0.07245935	0.4061143	2.968592	1.43441
EXOC3L4	0.013733	1.575269	0.09145667	0.02073758	0.008662957	0.005711643	0.2456312	0.009535529	0.4470959	0.004954689	0.03269686	0.02624944	0.6510721	0.01685306	0.02990447	0.05668078	0.01138625	0	0.1663838	0.3188029	0.3846947	1.983339	0.02282932	0.03512669	0.133633	0.04208618	0.09762107	0.0960911	0.04003839	0.005245486	0.09709212	0.1150108	0.0111065	0.7584787	0	0.006026065	0.09591738	0.03911609	0.02798023	0.005411178	0.07313839	0.004165971	0.02883916	0.6864376	0.028805	0.1044414	0.01481936	0.2624768	0.03381472
MARCHF1	0.2216573	1.092086	0.009544106	0.3445253	0.0766623	0.2536778	0.4826202	0.5238181	0.5517745	0.4219164	0.3130063	0.0452898	0.4799643	0.7053671	0.1184093	0.7571216	0.9949448	0.2486492	0.0728059	0.7675124	0.608631	1.28613	0.6495349	1.049019	0.3498643	0.5059549	0.4629155	0.3208877	0.6138259	0.1418863	0.2784568	0.9911914	0.704694	1.464572	0.1382984	0.6560263	0.07473842	0.4593636	0.3675207	0.1301051	0.4898351	0.2434581	0.07511853	0.1787215	0.7082115	0.3288429	0.9452195	0.6582152	0.3306979
ADAMTS10	0.1117327	0.146153	0.1360304	0.7908863	0.07664962	0.1080435	0.5158847	0.1134633	0.30544	0.1179117	11.97772	0.8462603	0.6484033	0.5587544	0.1511966	0.210182	1.479913	0.1350778	0.5986668	3.976661	0.3271005	0.3764421	0.2479642	1.803559	0.4370734	0.1669278	0.1270803	0.2530576	0.1776846	0.1024263	0.3485066	0.2645252	0.8369894	0.9219228	0.1015565	0.2243053	0.1326664	0.1153661	0.3073262	0.09905786	0.08925884	0.706703	0.6053645	0.1135913	0.2065292	0.08649164	0.0904285	0.2840656	0.1739144
IL2RB	1.393052	7.864465	2.624028	0.3646726	0.3110923	0.6597312	3.315985	3.773757	10.66888	0.4622409	0.468052	0.2526648	1.346159	1.368468	0.6547715	1.598008	3.737597	1.069846	2.548859	0.7355972	2.591557	5.233719	3.387444	4.284004	8.592408	4.744366	0.7469051	5.894076	2.247664	0.6602616	5.543948	10.04524	0.4975238	8.125041	4.74862	0.3123297	0.7007275	0.7916432	0.6629528	0.5769467	2.488054	1.795232	1.221406	0.6331663	1.90352	1.066064	1.075318	4.502925	7.239352
SPIC	0	0	0	0.03187579	0	0	0.2282923	0.01465709	0.04481949	0	0	0.02689872	0	0.01726992	0.01313321	0	0.01166789	0	0.07055145	0	0	0.05317318	0.09825483	0.1696933	0	0.03234538	0	0.0466427	0.08951726	0	0	0.1767833	0	0.4136921	0.02379723	0	0	0.02004182	0	0.01663507	0.07494746	0	0.0177315	0	0.01106906	0	0.1480627	0.1065727	0
BTK	1.765389	1.916479	0.3260955	0.5757569	0.4447931	0.6994796	1.764125	0.8341243	1.500815	0.8705957	0.1865329	0.1830289	0.5793394	0.6196032	0.3834495	0.8755572	1.094175	0.4286094	0.8379199	1.336566	1.607013	4.464517	1.118322	4.90872	1.386488	1.432586	0.8415683	0.3462264	1.17115	1.145133	1.920196	2.967713	0.6251684	4.122338	0.6977503	0.4629599	0.1994243	0.3173747	2.993854	0.5803622	7.634102	0.8904525	1.11877	1.278807	0.5395506	0.7717413	1.099062	1.955107	1.208904
TNFSF10	1.784302	36.92727	0.4238397	1.625987	0.4210002	0.6925017	2.598636	3.028855	5.088662	1.891541	0.5187437	0.2279537	1.698661	1.795654	0.3082088	2.896546	1.753214	2.16568	0.5116555	1.43379	1.996861	4.303971	2.740465	5.983573	3.55109	3.668877	14.05968	1.114876	6.513882	1.398112	2.071658	6.617584	1.457884	11.78624	3.350825	1.443132	1.114884	0.8426911	0.934554	0.3036367	1.909502	0.8557455	1.092317	1.556341	4.026396	0.6877126	9.273344	4.818465	1.834516
EGFL6	0.378856	0.3996502	0.1602334	0.07612531	0.0578195	0.556573	0.2745085	3.283997	0.1102808	0.3108512	0.05819464	0.1868775	0.6969159	0.6449026	0.1197555	0.1571428	0.3394474	0.7199271	0.007658635	0.06927717	0.6313728	0.1539242	0.3108361	0.1406684	1.227271	0.8005575	0.1650609	0.1282689	0.6607864	0.3711076	1.357042	0.09447641	0.09636708	0.7185262	0.4856569	0.506772	0.5377554	0.08702468	0.08714976	0.007223207	0.0759345	0.03336612	0.7391321	0.4426211	0.7449854	0.119499	0.004945471	0.4495336	0.4578301
EGFLAM	2.053904	0.2940339	1.289285	1.979418	0.09216877	0.5382355	0.902959	1.182645	0.2954558	1.156717	1.08007	1.093176	0.2950054	0.4064284	0.3662155	0.299537	3.00204	0.3670425	0.2860267	0.1577617	0.3335687	0.5363023	0.954907	1.562028	0.5882093	0.1215382	0.2453147	0.4427634	0.7479633	0.3954459	0.4305627	0.2581761	0.607714	1.149105	0.5553351	0.5642014	0.4587411	0.1466512	0.277847	0.1381722	1.09188	0.7345036	0.3541715	0.6224599	0.4553243	0.258523	0.2342515	0.4666877	0.6960425
LBH	98.66237	4.725653	3.118652	2.717195	0.9805283	7.683249	6.636558	4.822055	11.72458	8.220042	36.7951	10.01774	7.154791	2.508895	0.9572444	1.970651	2.379488	5.407962	28.8022	9.882245	5.02326	8.733487	4.968225	14.34005	7.411972	5.627483	3.655656	5.09173	2.896441	2.729087	11.91205	11.15071	13.97303	11.41999	5.957944	2.973355	1.791022	2.28124	2.411914	1.968213	18.19036	32.0737	34.15569	11.47686	4.122386	2.112385	1.137186	3.948503	8.922485
TPRG1	0.3625455	0.08741589	0.006258571	0.06811758	0.02371297	0.02084585	0.0562908	0.04002222	0.04079428	0.03074142	0.03182243	0.007983574	0.03586755	0.05330763	0.02338772	0.04933018	0.4557366	0.01175152	0.01046988	0.09741255	0.02992184	0.1662357	0.07832122	0.05311238	0.06828106	0.04992078	0.9501034	0.01476652	0.02656883	0.01531561	0.04168921	0.03713227	0.04256229	0.1116221	0.02542697	0.00879736	0.1050212	0.01665562	0.01021197	0.003949848	0.03410824	0.02888873	0.07578332	0.02972389	0.2102599	0.04084082	0.01893024	0.05964684	0.04055031
MAFB	5.92984	7.227953	1.958111	11.40035	1.039555	5.084826	4.605036	6.66998	8.274016	4.482088	2.828138	1.696118	6.305981	18.04574	4.469239	6.922434	10.6077	8.247767	2.05957	3.406648	4.333677	11.9982	4.598645	30.82914	13.65661	8.384861	40.39677	1.613189	4.1513	8.037699	8.815906	18.44256	2.49469	5.464309	8.137908	3.356055	2.393835	2.447263	3.682867	1.343082	6.772073	12.73719	2.543762	3.663387	4.848841	2.4867	9.419794	10.92574	7.783579
RGS4	1.360465	0.1756699	0.04113281	0.3320329	0.1838997	1.607055	0.242527	30.37717	0.3077432	0.5740309	0.4823395	0.305375	0.1016586	0.05659505	0.1567838	0.1757007	0.4260662	0.1245394	0.4087345	0.314774	0.176988	0.2738265	0.118282	1.065256	0.2807951	0.07571334	0.05619873	0.8443267	0.3745527	0.4038894	0.4068771	0.2960336	9.73858	0.7834922	0.1754676	0.1214185	0.09202991	0.0656788	0.06040396	0.5256765	0.1959028	0.0659526	0.2490329	0.3809372	0.1580522	0.6603022	0.183955	0.6058385	0.06257102
SIGLEC9	1.041523	1.338384	0.1331867	0.7247945	0.06530484	0.6575925	0.806434	1.548744	0.8059624	1.120513	0.3734576	0.2938201	0.3199067	0.3079882	0.9017274	1.057748	2.627044	0.3806371	0.4560975	0.3251774	0.8989515	1.05101	0.9136765	1.299923	1.025695	1.788207	0.2943627	0.1940904	0.7233833	0.7405246	1.581259	2.109896	0.1902846	1.047969	0.81696	0.1486698	0.1665237	0.4020993	1.546792	0.3782497	0.785251	0.6223853	0.6087232	0.3827162	0.779743	0.2862986	0.7616883	1.710535	0.9997727
EBF2	0.03376491	0.0226495	0.04778311	0.06628291	0.05963816	0.1263873	0.1573016	0.2930589	0.2174625	0.3532763	0.01071877	0.4022912	0.1238332	0.1657444	0.0861295	0.08361556	0.2164948	0.2117675	0.09874412	0.2041606	0.08062872	0.4110897	0.06286532	0.1727298	0.05519796	0.04656419	0.02560191	0.3407063	0.1592957	0.1238104	0.08706163	0.06960576	0.7919088	0.1654301	0.06090368	0.2281679	0.04087704	0.118614	0.1742784	0.08780835	0.3096953	0.2806512	0.01985366	0.01144219	0.2638118	0.09537797	0.08380258	0.06575198	0.09501623
EGFR	0.7620381	0.03957484	0.09361943	0.2213278	0.1035063	0.0628761	0.343561	11.58137	0.07959457	0.1463355	0.084864	0.09867084	0.1467756	0.1975921	0.08258691	0.09248265	0.1987169	0.1372429	0.09088786	0.5792787	0.09651659	0.4086799	2.568312	0.5618443	0.1205574	0.09322537	5.069216	0.1398645	0.1612533	0.08591249	0.1380125	0.114019	0.1938346	0.9032857	0.7357623	0.09222516	0.4446789	0.03850948	0.0776305	0.07990892	0.04800277	0.6051378	0.3577382	0.8731153	0.3625349	0.02203323	0.1173795	0.1515865	0.0609602
AKAP5	0.07846385	1.20986	0.01324003	0.04803434	0.0882902	0.1455283	0.1455464	0.3953589	0.938799	0.04131546	0.1237014	0.02229386	0.1422712	0.2290149	0.02374887	0.2969159	0.04747303	0.1025491	0.005315778	0.247292	0.21035	0.4059811	0.2305543	0.5695462	0.3664874	0.4825456	0.06632827	0.06560112	0.1871676	0.08991065	0.2831017	0.5327975	0.1569281	0.3032	0.1846819	0.1284149	0.05924609	0.09664466	0.0864139	0.02757453	0.4159957	0.1350946	0.02404799	0.08354191	0.2018305	0.158974	0.1733463	0.5070268	0.2663044
FGD2	0.1911571	1.128828	0.01760858	0.3034455	0.05337343	0.1896353	0.6217684	0.5679112	0.6038178	0.320527	0.08207178	0.05840094	0.4372935	0.380723	0.1886315	0.4939772	0.3130855	0.2824137	0.5341565	0.5608317	0.8915031	1.178147	0.5798069	0.9137707	0.6714693	0.5906222	0.7083793	0.1125199	0.4086431	0.149022	0.6001501	1.509547	0.1444598	1.716809	0.257011	0.1299454	0.08098306	0.176286	0.3383937	0.05000829	0.6300246	0.1753912	0.2724445	0.1154871	0.4596985	0.06894374	0.5782568	0.9204522	0.7192559
CYS1	0.07833648	0.03941108	0.09083026	0.1584273	0.01588361	0.06283409	0.1047365	0.02913913	0.03564149	0.01816893	0.02664444	0.05347621	0.1351411	0.08926734	0.1462136	0.2078494	0.009278575	0.04427716	0.3436379	0.1903115	0.02312594	0.07047423	0.1953363	0.5581775	0.1568111	0.02572179	0.2386521	0.01854567	0.02669482	0.01282353	0.1256607	0.08651212	0.1900627	0.08224437	0.09462051	0.08839076	0.03908119	0.1195328	0.0798031	0.03968577	0.004966662	0.01527669	0.02820099	0.1137708	0.06161659	0.04559387	0.02717143	0.06053503	0.01180945
GIMAP1	0.2596971	1.01546	0.258602	0.7110946	0.1306415	0.246098	0.795816	0.9792119	2.505724	0.4945692	0.1643614	0.3016032	0.8821634	0.5526802	0.2331565	0.5604557	0.8749039	0.4104211	0.8157821	0.782649	0.56157	1.693393	1.019716	1.329724	1.466334	1.246692	0.2336782	0.2179098	0.4940167	0.3427859	0.9228124	1.90913	0.2592127	2.227027	0.619818	0.3461941	0.353584	0.1966298	0.5960954	0.1204618	0.9103812	0.3141242	0.4349083	0.275714	0.5766052	0.2250038	1.005674	1.07759	0.9192835
POU2AF1	0.2942892	0.2226257	0.112656	0.06325299	0.1544754	0.02144177	4.031554	0.3937649	2.444653	0.004650032	0.08950191	0.00615885	0.1297016	0.1871653	0.1122627	0.07365538	0.05877369	0.03021865	0.9503802	0.01739536	1.54182	0.2570228	0.407086	2.700922	0.3285901	1.431815	0.2168304	0.4390468	0.4167574	0.02953769	5.845212	1.46963	0.390884	2.921992	0.0326923	0.008483296	0.1740378	0.08259952	0.02188313	0.101569	0.2364308	0.02150396	0.4574133	0.1474084	0.6741558	0.1015201	0.1321273	1.884714	1.908664
GPR15	0.01272387	0.05121102	0	0	0.01203957	0	0.04763336	0.01325225	0.0135079	0	0	0	0	0.01561465	0.0356233	0.01211902	0.01054956	0	0.01594733	0.2678996	0.01752917	0.09615342	0	0.01394807	0.0148576	0	0.09044764	0	0.1416403	0	0	0	0.01543555	0.3060336	0	0.01674977	0.01777383	0	0	0.09024393	0.022588	0	0.06412797	0.0161694	0.2201788	0	0.05148899	0.1101235	0.01342711
LILRB3	0.2004077	0.6221124	0.1064873	0.1448744	0.0484161	0.1915296	0.2660464	0.8571256	0.5567886	0.3692145	0.2690314	0.09780306	0.4634262	0.1779134	0.7401561	0.4061298	0.5797967	0.1912001	0.1229174	0.4281717	0.4758212	0.4672295	0.455071	0.5562353	0.5178207	0.6468384	0.297044	0.08008495	0.5390803	0.2394166	0.6649936	1.013614	0.1603545	0.6495296	0.2739993	0.1291023	0.0953012	0.1275252	0.2866925	0.1764137	0.2384437	0.1358178	0.3653372	0.298026	0.3689291	0.1111827	0.4555287	1.130195	0.8954333
COL1A1	56.02774	38.47527	78.26063	21.88743	25.425	64.51012	123.487	174.411	27.52509	36.93428	44.20146	84.6203	261.5526	138.5571	57.57456	110.1036	46.89201	190.9322	46.44514	46.52762	52.65018	54.55434	66.5214	9.539814	208.2051	49.9051	134.7399	40.98564	59.03641	120.7564	167.2228	39.14675	184.725	96.23835	270.6219	46.7169	99.38193	10.06015	35.83201	29.64539	8.057215	57.26242	38.22869	65.91546	122.0374	38.24768	18.2711	100.4993	70.53871
IL18RAP	0.0161129	0.1675322	0.07377279	0.06082838	0.01524634	0.02010437	0.1206412	0.7607848	0.2451825	0.0232533	0.04475699	0	0.05765292	0.09886825	0.01002481	0.1176599	0.04453153	0.0566676	0.04712152	0.09568738	0.162786	0.2029401	0.1714277	0.07065266	0.357484	0.1851735	0.1527181	0.03560319	0.08114199	0.03077257	0.09381477	0.0882312	0.01954684	0.4736677	0.04995331	0.0212111	0.04501584	0.02294741	0.04377217	0	0.1287196	0.009775847	0.01353476	0.04095231	0.1309627	0.06127042	0.1782221	0.3718802	0.2663874
MMRN2	0.9318051	0.9165466	2.610476	1.816346	0.7177878	0.9614063	2.597611	2.329823	1.125557	3.594574	0.881724	3.056923	1.202183	1.539335	2.246463	1.140678	2.897154	1.864361	4.607841	2.084766	0.8146626	2.655642	1.683053	1.794097	2.772471	0.473647	1.9574	1.973136	1.904516	1.536591	1.900341	1.500703	2.463669	3.547723	1.313086	2.968295	2.849397	0.9612557	1.326517	0.6601759	2.939887	2.758726	3.059351	1.723063	2.217564	1.586677	1.206136	1.53474	1.727088
SYTL1	0.1768763	0.5769768	0.3847273	0.08077408	0.5776752	0.0818696	0.6051985	0.2733609	1.911068	0.2840783	0.06452711	0.1963067	0.6086312	0.3746063	1.240674	0.1820544	0.03784542	0.2031722	1.962996	0.5405969	0.7310265	0.6180176	0.6658444	0.634847	0.6262754	1.016354	6.489424	1.40887	0.3039643	0.1242233	1.274242	0.725028	0.1072859	2.416823	0.43418	0.0187775	0.8169467	0.1584538	0.1511253	0.3102512	0.3697086	0.1272173	1.125099	0.1885195	0.2356139	0.1208793	0.126989	0.6419662	0.8911141
CFP	0.08355043	0.259211	0.5259858	0.2365607	0.08564514	0.1563712	0.3866325	0.2828151	0.587629	0.1243436	0.4144269	0.07652263	0.4063832	0.2136096	0.3086419	0.3216306	0.1905007	0.1897713	1.016629	1.41521	0.3069443	0.3244618	0.7708489	0.2938483	0.5853686	0.1920366	0.1979728	0.07307628	0.1134909	0.1874894	0.3300972	0.2792136	0.2322753	1.549028	0.1089077	0.03666208	0.262599	0.1983159	0.09930045	0.1769512	0.7910539	0.0855408	0.3509101	0.3760375	0.3614473	0.08509992	0.8142552	0.3540267	0.330631
MRGPRF	0.9282029	0.2334894	0.8620274	0.4730525	0.09880692	0.3184875	1.006256	2.199353	0.2586669	0.2386045	0.08977942	2.012585	3.308193	0.9611031	0.4601884	0.2210198	0.1154382	0.2703336	2.035869	0.497976	0.3516558	0.2338123	0.4802638	0.1208291	1.253211	0.37335	0.8165189	0.2691892	0.3413457	0.3390273	1.77329	0.1625706	0.4996711	1.581359	0.4855986	0.3054728	0.7617502	0.03304783	0.4255114	0.644612	0.05664274	0.08975196	0.2265964	0.3980994	0.7894101	0.2079917	0.2723179	0.8661095	0.7285065
CLEC10A	0.09032967	0.3570667	0.4753413	0.08768748	0.01831536	0.2656643	1.223818	0.470404	4.89068	0.1745881	0.7220059	0.06782966	0.9523006	0.7680462	0.3131119	0.7435942	0.2674777	0.4084474	1.027011	1.504785	0.826661	1.470873	4.112274	0.4597383	2.026675	1.21605	0.486168	0.2494915	0.3232084	0.2218018	0.5715465	2.026314	0.4070133	3.276148	0.1091068	0.05096162	0.252361	0.2021553	0.1183125	0.03813467	2.456905	0.1526679	0.8129629	0.4017661	1.375325	0.07360391	3.007808	1.123826	2.274115
SAMSN1	0.5730679	2.195206	0.1004321	0.8767502	0.06659187	0.181893	0.9911267	2.418877	2.887135	0.739967	0.5206322	0.04804253	0.7419471	0.6662516	0.2439486	1.005469	1.229528	0.3270651	0.1953133	1.384076	1.454329	2.760464	1.173264	3.295318	1.449865	1.917982	0.3573381	0.4109777	0.9153274	0.2937737	2.075965	2.574531	0.3232064	2.532329	0.6545476	0.2183759	0.2247051	0.5798909	0.5735549	0.0831911	1.463537	0.658773	0.1456792	0.2810792	1.158517	0.4669566	1.765697	2.191679	1.177654
FMO3	0.1058032	0.189775	0.2699728	0.01562954	0.07399661	0.02869841	0.2123946	0.03353819	0.180693	0.2389926	0.04928605	0.03077468	0.469098	0.1016147	0.03863734	0.2628878	0.04195454	0.03640112	0.2190905	4.671412	0.4246078	0.1622271	0.4312982	0.3429058	0.5640138	0.03171958	0.2289007	0.1067273	0.1426512	5.829987	0.1262654	0.2178151	0.2901865	0.3134864	0.05056309	0.1332242	0.2570353	0.01965406	0.06560769	0.02175097	0.03266552	0.06279634	0.2840112	0.3799786	0.2279529	0.07496722	0.6403607	0.2239516	0.1990299
SLC27A2	0.2558397	0.4690871	0	0.1674105	0.01075913	0.7590247	0.1206077	0.4263423	0.2293547	0.01230715	0.1827383	0	0.05339891	0.07674698	0.02652889	0.07039583	0.01414138	0.03499086	0.01425129	0.6445595	0.1096543	0.09308786	0.102072	0.1433435	0.438156	0.3005512	0.04041415	0.07537407	0.1130147	0.03257368	0.4255959	0.2527168	0	0.1291462	0.4807006	0.02993677	0.05559237	0.008096836	0.01158353	0	0.06560355	0.04139209	0.5802414	0.03612436	0.09390922	0.05559133	0.0322091	0.2952347	0.455966
TPSAB1	3.339881	0.2756318	0.06577985	0.08352638	0	0.1840418	0.2366546	0.5047776	0.05592556	0.03421095	0.01254244	0.08055384	1.597457	0.3878879	0.6292822	0.8228748	2.07031	0.4168554	0.4093571	0.3242164	0.2032085	0.09288895	1.16647	0.1270455	0.6643469	0.678055	4.733331	0.1396813	0.05026465	0.3259695	1.06475	0.08144841	0.5879392	0.4505045	0.08908221	0.08321709	1.398161	0.01500485	1.63144	0.0249086	0.05611146	0	1.035463	3.119625	0.3977833	0.240381	0	0.03419509	0.03335466
MKX	0.01163927	0.003903811	0	0	0	0.004840847	0	0.1697166	0.008237647	0.09238456	0	0.00370791	0.01561726	0.01428364	0	0.01108598	0	0	0	0.02513473	0	0.05863813	0.816518	0.01701216	0.04077336	0.008917431	0.03309511	1.508803	0	0.00444576	0.01452167	0.003749087	0	0.01036841	0	0.005107332	0.01083918	0.01657623	0	0	0.003443762	0	0.009776939	0	0.009155022	0.006322735	0.006280002	0.004197351	0
STAC3	0.5700244	2.141285	0.7877011	1.403052	0.1725978	1.412978	1.024299	1.226971	1.815446	0.5182567	0.7419191	0.1162189	1.580676	0.503662	0.4965055	1.672216	1.172089	0.7818426	0.4953412	1.981836	1.308833	2.508002	1.66018	2.182873	1.615225	2.428188	0.5294639	0.4450342	0.6285	1.184439	1.583578	2.049073	0.4794446	1.39133	1.27238	1.270649	0.2654202	0.5520296	1.95114	0.3773367	0.5734291	0.4910917	0.660769	0.9465272	0.6097699	0.5821441	0.9718842	1.554049	0.9865085
LSP1	2.953549	9.479672	4.808082	1.380111	0.9269155	6.891802	8.232899	6.859223	20.2573	3.9505	1.844081	2.752229	6.639299	5.279356	6.132311	9.054905	6.637052	4.724125	9.22307	2.255598	8.211144	7.361884	8.272748	5.3369	13.95731	13.59074	3.141956	2.128672	2.728535	3.739442	15.84431	15.02594	2.995977	15.56162	7.71381	1.017656	2.765632	2.748197	1.959808	1.698583	4.101385	3.681456	11.56959	2.444739	4.520981	2.870681	5.069737	9.11673	11.44588
PPP1R16B	0.1294335	4.495647	0.2641883	0.2227022	0.07772297	0.6521982	1.431909	1.099208	2.158908	1.171939	7.796055	4.836214	1.970491	0.7483811	0.3739927	0.5381676	0.3508389	0.5011644	0.8579167	0.560361	0.9361561	1.517341	0.9111468	14.21869	8.234164	1.435993	0.2441747	0.2804975	0.5244802	0.2025085	4.71418	2.306657	0.3653691	3.987862	1.424792	0.4095841	0.2329593	0.2552325	0.3245706	2.636326	1.087019	1.42031	1.524222	1.230461	1.887357	0.2393294	0.2417408	5.660398	6.135923
GIMAP5	0.1426356	0.3906931	0.0362809	0.0957278	0.01749541	0.01977435	0.09888405	0.184323	0.2131162	0.09148635	0.0440223	0.04039045	0.07797149	0.1166944	0.03451088	0.09811761	0.1554919	0.08825087	0.1191806	0.1069507	0.1200854	0.5788656	0.102749	0.2663894	0.2529167	0.0424979	0.03004223	0.02626407	0.1323166	0.0484279	0.1680719	0.2271669	0.0897212	0.4447154	0.1094333	0.1669033	0.02951793	0.04137965	0.03767193	0.01248941	0.5673854	0.05048072	0.02662518	0.05035009	0.1516668	0.02582771	0.2458427	0.2743318	0.1951173
PCDH19	0.04735324	0.006571975	0	0.02034222	0.004635161	0.01833627	0.008150468	0.008503393	0.005200458	0.01413884	0.02527002	0.03901362	0.02410035	0.03206158	0.001523861	0.01399724	0.5645508	0.05024826	0.1330252	0.007933824	0	0.04113164	0.03583053	0.07875884	0.01906695	0.003753072	0.0487505	0.00902001	0.002596698	0.01683975	0.01629793	0.02366813	0.08517714	0.01090936	0.01794793	0.03869134	0.01596657	0.06278783	0.01330753	0.001930187	0.04348121	0.01337415	0.006172219	0.01245024	0.03082454	0.005322089	0.01585836	0.001766536	0.003446238
SLIT2	0.3739811	0.3185344	0.04710791	0.4867097	0.1489971	0.2210321	0.4523535	0.5962258	0.2072194	0.347971	3.739333	0.2100604	0.2553006	3.707812	0.1607303	1.393567	0.2502349	0.5177386	0.363879	0.2098706	0.345739	0.4586296	12.32428	0.7174351	0.2911306	0.1545731	0.4034307	0.2917602	0.6234224	0.1654013	0.4358984	0.7830017	1.96596	0.6356094	0.1775187	0.2547924	0.05499052	0.3971218	0.1236523	0.07755725	0.2198469	0.2522746	0.7378216	1.075572	0.3509274	0.1924632	0.1380618	0.2360137	0.8758482
A4GALT	0.8931351	0.3213435	3.298407	1.986242	0.2765788	0.7699364	1.209086	8.811762	1.494085	1.804497	0.2770845	1.013944	1.75763	1.514542	0.4647451	0.5774302	2.845363	0.4901982	1.465399	1.157222	0.9396062	1.002178	1.279559	1.311355	2.199591	1.430758	1.015816	0.4425377	0.5810409	1.11647	2.397466	0.4707569	1.162276	1.757588	0.6865051	0.5771754	1.164436	0.3931546	0.6837709	1.343693	0.5525349	0.9852246	0.8457135	1.547713	1.711563	0.6880631	0.4556085	0.7788532	0.8054079
SUCNR1	0.06096257	0.3603756	0.004757672	0.1941824	0.01081575	0.1521283	0.2615031	0.5357321	0.2346064	0.6185955	0.06350119	0.007282792	0.05623607	0.09819194	0.1884573	0.192339	0.6981534	0.1373499	0.2005679	0.1234193	0.1679714	0.7582191	0.395235	0.1420094	0.3648267	0.2364516	0.09750433	0.122075	0.4907926	0.1091503	0.2614549	0.511775	1.529939	1.191343	0.1481905	0.1354243	0.01064474	0.1410836	0.03105196	0.04503923	0.6797794	0.1178947	0.04800778	0.06294504	0.218776	0.03104658	0.1819368	0.4699146	0.2452656
RFX8	0.07493665	0.08168468	0.1013696	2.567282	0.02363551	0.03116663	0.1168894	4.039012	0.09281319	0.0946266	0.1115103	0.03580872	0.2346119	0.1456062	0.02913915	0.02379147	1.408307	0.06039583	0.03913379	0.1112539	0.03441242	0.149438	0.2865165	0.04791881	0.1531305	0.0861191	0.1509281	0.05519355	0.06951536	0.07871313	0.04674715	0	0.1136337	0.04172156	0.03167988	0.1315293	0.05233908	0.06225455	0.06361635	0.08858126	0.03880071	0.05114787	0.03934154	0.1904579	0.09332548	0.03053056	0.03537825	0.08107091	0.0197696
ADGRL4	1.255633	1.045274	0.6711447	1.447633	0.6752538	0.732619	2.141768	26.16493	1.793322	4.31669	0.5538163	1.044619	1.41812	1.690562	0.6364858	1.337909	2.524022	1.501105	0.486839	1.30211	1.207152	2.21859	1.914634	2.228053	1.856479	1.121184	1.33564	2.285435	2.065026	1.262843	1.544043	0.8161699	3.829994	3.615117	0.985274	3.710156	0.7508043	1.292927	1.389571	0.5018726	1.739948	2.527931	0.3528402	1.400499	2.863431	1.354367	1.12954	1.739557	1.35363
HLA-DQB1	4.853149	62.99181	3.922389	17.58551	1.306333	4.584082	8.857177	4.388171	43.93849	0.8438329	3.851615	1.136263	15.05478	6.928449	5.502289	7.546282	12.11726	6.671863	14.4127	5.450576	31.69804	126.8034	63.69292	15.38338	48.13914	122.926	5.195575	2.04207	8.756135	5.26337	27.43395	29.23682	2.557529	43.25415	19.62157	0.9707077	4.269966	5.371125	1.065576	1.067494	17.12438	1.708728	12.56959	4.602806	14.53081	1.868737	7.800381	11.52352	21.58933
SSTR3	0.01057086	0.3332737	0.004399873	0.01197193	0.006668235	0.008792973	0.08354365	0.01467978	0.1309259	0	0.02516812	0.003367546	0	0.008648329	0.02630709	0.02684894	0	0.009294189	0.09715845	0.005706878	0.02427175	0.03550367	0.01757267	0.02703846	0.02880159	0.05669206	0.005009531	0.01946455	0.03642269	0.004037667	0.04396224	0.08171864	0	0.390791	0.05660592	0	0.02461052	0.01003642	0.07179178	0.02499124	0.006255292	0.00320672	0.02663843	0.004477791	0.01662929	0	0.03422122	0.08005326	0.02231022
NPNT	0.4114737	0.3275513	0.2634033	0.3391851	0.108425	0.4289194	0.4484716	0.7730372	0.1769431	0.1691252	0.06200483	0.0597339	0.08735827	0.4282556	0.09478582	0.1215428	0.328204	0.3594893	0.2611223	0.3163413	0.2906111	0.2033626	0.1584505	0.1884186	0.2432789	0.1137297	0.2073391	0.9696171	0.4017228	0.4476285	0.2761816	0.06039725	0.3348835	0.5567785	0.3236843	0.4079637	0.1709797	0.1928627	0.1114269	0.1754719	0.07165976	0.06873138	0.6759593	0.5427548	0.1925513	0.1018584	0.02318478	0.3127366	0.2143597
KRT1	0	3.852641	0.9913933	0	0.0181755	0	0.0159799	0.006668738	0.006797383	0.1178133	0	0	0.01718233	0	0.005975399	0.006098476	0.03716092	0.02251824	0.04814967	0.03111029	0.008820948	0	0.1724311	0.01403777	0.007476573	0	4897.558	0.02122168	0.005091114	0	0.007988476	0	0.7146013	0.1454452	0.8661884	0	97.83912	0.01823741	0.02609089	0.9006741	0	0.01748101	0.01613509	6.371031	0	0	0.005182011	0	0.08108077
ERFL	0.04506445	0.1813754	0.05627108	0.1020747	0.02132043	0.05622777	0.3092912	0.02346792	0.263127	0	0	0.04306839	0	0.1382571	0.04205599	0.1502278	0.01868183	0.01981095	0.5365702	0.07298669	0.2172923	0.1986536	0.04494826	0.3458016	0.1315538	0.4661029	0.06406814	0.09957479	0.07166445	0.02581937	0.3092343	0.3266001	0.08200271	0.6322675	0.3429224	0.02966154	0.03147501	0	0	0.05326987	0.0800005	0.08202309	0	0.05726759	0.08861509	0.07344031	0.05470797	0.07313008	0.07133273
ZCCHC12	0.0642638	0.02155408	0.008916103	0.2183442	0.01351281	0.06236469	0.0178207	0.05949555	0.04548245	0.02318555	0.1445052	0.0136483	0	0.01752537	0.09995602	0.01360198	0.2190488	0.02511222	0.1252913	0.02312936	0.06885953	0.08993283	0.007122012	3.913712	0.04168918	0.08205955	0.04060617	0.01577754	0	0.1963707	0.1158132	0.0206998	0.1559191	0.009541165	0.01207461	0.01879938	0	0.1220296	0.04364464	0.05064339	0.04436603	0.1819508	0.008996887	0.04537	0.01684918	0.01163655	0.01155791	0.08497425	0.04521044
SLC7A7	1.859723	2.983384	0.5505046	1.357259	0.3202137	1.049802	1.987512	2.29912	3.431159	1.582758	0.66528	1.326336	2.024588	1.261138	2.396187	1.990145	3.670762	1.51774	1.027293	1.076081	2.018857	5.165575	2.421626	4.02285	3.070678	3.617967	0.5164347	0.7031706	1.170145	2.145262	4.028521	5.118249	1.126148	3.758609	1.774547	0.6375814	1.010507	0.4819566	1.043737	0.5908741	5.382107	1.113242	1.435674	1.195471	1.623965	0.6881147	4.907372	3.412604	2.7521
ECM2	0.1620248	0.2510652	0.05664881	0.1174399	0.1901057	0.1253401	0.2143178	0.104627	0.1410471	0.3647683	0.05400701	0.2229814	0.6739416	0.5766242	0.06350745	0.5555617	0.2471808	0.2849134	0.2071337	0.902713	0.2142866	0.7346466	0.3102856	0.3445706	0.302713	0.2383399	0.2257438	0.2720887	0.4844056	0.08911778	0.2830092	0.2348518	0.6289766	0.7707421	0.3561839	0.3156697	0.199171	0.20306	0.2905026	0.05745799	0.3365318	0.07667557	0.08166011	0.127658	0.3415466	0.1531475	0.4353564	0.2874724	0.1846583
OMD	0.02601924	0.08508682	0.008122428	0	0.01230996	0.008116177	0.02435156	0	0.06215067	0.03520277	0	0.006216691	0.5585906	0.5747519	0	0.3407576	0.07011215	0.2688028	0.02445822	0.1053524	0.0448071	0.2949386	0.07136844	0.007130658	0.3038254	0.3588237	0.1294705	0.04311926	0.01034438	0.03726887	0.04057846	0.01257146	0.7654368	0.1651451	0.2254955	0.2483261	0.03634599	0.009263918	0	0.00768922	0.06928585	0	0	0.03306507	0.5218774	0	0.05264534	0.0703729	0.06177898
THBS1	12.21298	12.47073	3.047416	4.375476	4.820967	4.557838	8.131328	6.0856	19.53787	2.60574	16.40884	1.99826	2.798472	1.596753	7.124956	4.866033	32.86581	1.943881	1.085728	4.631634	19.87121	2.250026	28.91218	29.10815	6.083438	4.449931	3.313872	8.576993	6.730304	3.627736	5.262904	4.951953	7.181046	16.06354	3.479821	3.082176	1.321854	1.587965	1.446001	2.872545	0.9943456	6.894187	1.545184	8.40888	2.83085	2.007042	2.542529	8.991657	3.862176
SIRPB1	0.1412305	0.3631602	0.0979732	0.01481013	0.08909007	0.1011611	0.5450322	1.239415	0.5691902	0.198155	0.04670213	0.1074801	0.06667568	0.05135327	0.4564259	0.1569364	0.4879021	0.1954587	0.08194903	0.2583892	0.273836	0.4710481	0.1643441	0.7626257	0.7726536	0.5109625	0.01487315	0.02889484	0.1996392	0.06892935	0.2479929	0.6545692	0.04124593	0.373935	0.6722453	0.1687021	0.03653395	0.1042925	0.01598607	0.05564869	0.2669693	0.04998345	0.4679415	0.1196499	0.1008009	0.1406531	0.2772882	0.7413221	0.447109
STX11	0.6368805	3.453819	1.177398	1.077256	5.008862	0.4540845	3.220273	2.524093	3.292813	0.4118103	0.413549	0.1264771	0.7546666	1.705257	2.732526	0.8271889	1.248113	2.036228	0.1865987	0.8439513	1.401569	1.437608	4.958159	1.224041	8.267428	3.193829	3.563017	0.1736226	7.168585	2.957081	3.518945	3.660611	0.2107121	2.166211	7.874534	4.246405	3.893668	0.1295746	0.1685206	2.062991	0.9911277	0.3989469	0.4689732	0.5675914	2.667379	0.4717758	0.8501512	9.270384	4.643467
VSTM4	2.537257	0.1114031	0.299541	0.6833818	0.05412717	0.1174218	0.4444162	0.5804158	0.1273338	0.3694925	0.2372444	0.6877822	0.3193967	0.4257286	0.1480996	0.1827862	0.180534	0.3877581	0.4856797	0.2839193	0.1474456	0.7669553	0.4233196	0.974998	0.3684574	0.2884071	0.2807072	0.2996846	0.2685051	0.2685387	0.5110996	0.1729635	0.5036712	0.5202615	0.3900507	0.2404842	0.3711812	0.08672328	0.387244	0.1243324	0.3619784	3.153765	0.3487557	0.2110469	0.4020454	0.1172808	0.3405037	0.1796698	0.2005684
NLRP1	1.283577	1.029974	0.3991411	4.308991	0.1035659	0.1660515	0.3383526	0.7850284	0.818658	0.3621318	0.6885027	0.2341709	0.7059298	0.6013837	0.1300032	0.2582539	2.967893	0.219806	1.586934	0.7674971	0.6528438	1.287681	1.399362	2.81142	0.5911069	0.543164	1.732911	0.1923781	1.483451	1.544945	0.6238197	0.6598351	0.4873574	1.61376	0.2187383	1.118285	0.2606125	0.4818047	0.4333352	0.2749358	0.6513626	1.670708	0.5720097	2.838725	0.4735012	0.391201	0.3674179	0.7198909	0.4567567
CREB3L1	0.8444589	0.3295544	3.261924	0.1430107	0.3845864	0.5908303	0.9208252	1.619316	1.156225	0.5082576	0.4133881	0.8296826	4.431688	0.7215464	0.3977244	1.454534	0.2584682	1.054726	0.2819087	16.73824	0.5490707	0.6858642	1.161089	0.6748143	1.571262	0.9160545	1.161297	0.3531304	0.4455462	0.9133928	4.155258	0.3431849	1.522281	0.4481889	1.774989	0.2805098	1.003224	0.112397	1.342663	0.5177681	0.3887911	0.1759677	3.316339	0.7271224	0.7666467	0.3408325	0.367272	0.4781383	0.520521
IFNG	0.0261581	3.697999	0	0.04443768	0	0.01631898	0.2448152	0.9126863	2.110515	0	0.01556993	0	0.2807858	0.1926064	0	0.1619451	0.01084405	0.02299892	0	0.08473168	0.2162218	0.6918626	0.2739519	0.8028957	2.061766	2.404924	0.09297245	0.01444979	0.374385	0.1348839	0.5874481	0.6824815	0	0.2097176	1.503953	0	0.07307991	0	0.02664783	0.01546051	0.1393112	0.01190278	0.09887712	0.01662076	0.2469	0.149202	0.03175577	1.259322	0.3312462
ACVRL1	5.600885	1.364377	3.516591	1.550011	0.6071289	1.435526	2.808302	3.400665	2.556917	2.336608	1.587874	3.208057	2.888145	1.559309	1.940942	1.318607	5.807349	1.839722	2.705718	3.598802	1.859358	1.695887	2.036593	3.572289	3.225773	2.440998	1.199809	1.574907	1.809527	2.162264	2.547512	1.615733	2.810605	3.767344	1.448477	1.468782	1.17887	0.8192649	1.867569	1.184404	1.745066	8.554723	3.52854	1.992276	2.157974	1.205339	1.358353	2.448368	2.047976
IL1B	0.8644339	0.5332661	4.722381	0.7692197	0.04868716	0.4365643	0.2568345	21.94022	0.4096872	0.3397227	1.408837	0.01967013	0.2002163	0.1831192	0.1200484	0.4851834	6.463242	0.1221483	0.3740412	0.1166703	0.05670935	0.3434731	0.5286139	0.6994218	0.5046976	0.4730617	1.45574	0.2046494	0.08591748	0.1827788	23.80417	0.4276042	0.04369417	0.9419342	0.1870726	0.02709394	1.193143	0.1758708	0.02096709	0.2615403	0.0776426	0.1264324	0.1426309	0.6800341	0.3804381	0.1173954	0.1207663	0.590064	0.2009036
PDGFB	3.316515	1.696241	4.675452	4.619557	0.6853433	1.87614	2.552925	2.620458	8.759468	4.130638	9.953546	2.570505	2.125547	2.359876	0.9052101	1.504795	4.080765	2.200943	2.144719	4.184655	4.522348	3.414243	2.568636	5.260718	3.496786	1.937352	1.668046	2.190036	1.70416	2.290887	2.93823	10.08923	2.199211	3.265679	1.339402	3.261862	1.094596	1.845872	3.52963	1.046439	2.22572	2.96813	6.180122	4.284578	1.958985	1.415059	4.411883	0.8385752	2.458365
FITM1	0.03527	0.1537842	0.08808189	0.1065193	0.01112439	0.04400705	0.07335421	0	0.2870653	0.02544992	0.04198711	0.03370777	0.630991	0.1442771	0.08777442	0.1679669	0.1364669	0.05168392	0.0589404	0.209453	0.210557	0.07403695	0.6684022	0.05155124	0.1098256	0.675553	0.1504301	0.03896645	0.01869622	0.09430261	0.205354	0.0454428	0.12836	0.2042232	0.08946352	0.1238123	0.1478048	0.01674342	0.215582	0	0.05217745	0.05349661	0	0.104582	0.07397888	0.03831904	0.08563513	0.03815717	0.07443873
CBLN4	0	0.02650306	0	0	0.04486174	0.01971877	0	0	0.01118511	0.01710547	0	0.005034615	0	0.07757757	0.004916267	0.01505259	0.004367742	0.004631727	0	0.07678808	0	0.0265397	0.45713	0.01732439	0.02460544	0	0	0.005820054	0.01256616	0	0	0.01018105	0.006390644	0	0	0.05547806	0	0.007502426	0.1073316	0.03113575	0.004675955	0.01438252	0.006637584	0.06025027	0.0165743	0.0944354	0.008527013	0.03989427	0
COL12A1	3.437245	3.18372	0.682133	12.24367	1.906989	1.442843	3.212557	5.26562	1.426826	1.299978	3.14069	1.949286	3.932104	5.557391	2.441865	4.693773	6.375972	3.612404	1.196588	0.9116378	1.241426	1.568983	41.25262	2.638826	5.955648	1.326013	3.277177	1.94034	4.317291	2.642858	2.938064	1.031101	5.091067	3.973814	6.170744	2.061618	1.91844	0.7452774	1.001199	1.777326	20.39952	0.4111965	0.4502985	3.005553	3.479656	4.474195	0.9730838	2.296345	5.324324
SLC22A3	0.1379863	0.04787649	0.02376562	0.03233279	0.03601803	0.035621	0.5165688	6.264056	0.5354421	0	0.00566433	0.01818958	0.02553742	0.3620287	0.06216699	0.1404908	0.007890114	0.1464223	0.3458876	0.4007292	0.4916335	0.2217349	0.1661058	0.005215945	0.02778033	0.1859183	1.806165	0.1945025	0.07188385	0.01635689	0.05936478	0.1885137	0.1616214	3.210753	0.0120692	0.0125273	0.2658642	0.088093	0.01938893	0.1012414	0.02111722	0.008660442	0.4076761	0.1693054	0.1235053	0.07754226	0.007701818	0.6434559	0.02008452
FHL5	0.1193839	0.04504651	0.01863403	0.1267567	0.04942146	0.009309844	0.09311003	0.1554269	0.03168504	0.306889	0	0.08557195	0.1101279	0.210604	0.02785347	0.1492427	0.6000848	0.2033708	0.01870357	0.1087621	0.1850292	0.3665089	0.1041915	0.4580454	0.07841471	0.05144961	0.04243202	0.1401393	0.1779863	0.03420008	0.1024022	0.06489168	0.09051666	0.3888371	0.05047018	0.284848	0.01042287	0.0743847	0.06080948	0.008820094	0.2185587	0.1290183	0	0.1043021	0.08216507	0.09727831	0.2113581	0.09686739	0.14173
IL33	0.00979421	0.1576789	0.07949393	0.4104167	0.2363206	0.2566289	2.38939	0.775271	1.330908	0.704958	0.1748925	0.1263653	1.458718	0.7632317	0.2924914	3.498234	0.05684375	0.2368118	0.4726058	2.395278	1.28859	3.281296	1.69003	1.132705	0.4060011	0.4839975	14.00798	0.7412169	0.7359375	0.1515112	3.494832	0.50161	1.075278	10.18839	0.07453001	0.4899397	0.519894	1.30419	0.2893498	0.4515248	2.573296	0.3966445	0.6602244	2.900014	1.232602	0.3431692	19.21442	3.592029	0.2480528
RPH3AL	0.4385686	0.1241947	0.1705201	0.1427632	0.05218339	0.4423557	0.140916	0.1066734	0.1867947	0.3382519	0.03126307	0.2108264	0.169138	0.07734737	0.1396978	0.05753036	2.29497	0.07157874	0.2764835	0.5444283	0.1193925	0.1521505	0.1702602	0.3569749	0.1625273	0.2776605	0.4032301	0.1218585	0.06055622	0.3490765	0.09174237	0.1243478	0.1656637	0.1789653	0.208722	0.05531344	0.09171131	0.1047223	0.24613	1.601837	0.06060704	0.3274264	0.4566343	0.1435041	0.5701167	0.05135737	0.1062714	0.08523404	0.05265483
DIO3	0.007578631	0.007625617	0.009463286	0	0	0.009456002	0.05674307	0	0.03218247	0.008202815	0	0.02172884	0.06101281	0.1209059	0.007072689	0.007218367	0	0.02665336	0.142479	0.08592082	0	0.02863561	0.02267727	0	0.01769906	0.01741911	0.09697089	0.01674581	0.006026019	0.008684249	0	0.01464677	0.06435639	0.08101366	0	0	0	0	0.01544104	0.008958563	0.006726969	0.006897041	0	0	0.04768858	0	0	0.05739308	0.0239925
DCN	0.7874001	1.892743	0.7679883	0.4873098	0.2980214	1.055171	3.091634	1.308283	3.871555	1.28039	0.1476156	1.31188	9.831386	8.739243	0.3668384	4.574224	0.811174	4.913722	0.9076189	2.79758	1.515261	4.7915	3.317106	0.8250977	9.546282	4.001512	3.437672	0.8548535	1.816147	5.427835	2.899227	1.703893	6.545062	3.961675	3.630726	3.367523	1.792767	0.2490009	0.5356034	1.169694	0.770457	0.07899359	0.9468098	2.401494	11.89815	1.04273	1.954951	2.881554	2.971683
CD248	7.491841	3.828674	21.43931	4.309413	1.832632	6.760191	8.867056	16.25454	8.693954	11.22301	11.6024	11.17746	13.36135	9.018165	5.74795	4.247019	7.95168	11.50951	7.984863	4.21608	4.435633	6.737681	9.062688	6.662968	11.73697	10.73543	14.35205	6.962878	4.446712	12.94499	7.482385	2.918674	15.39678	6.474109	10.67323	4.902456	83.73954	2.305984	9.084932	4.792383	2.592534	9.969212	6.018478	7.755751	12.10891	3.075148	1.214689	4.837468	4.869728
CIDEA	0.04300832	0.008654994	0.06444436	0.03896695	0.01627813	0.02146492	0	12.632	0	0.02793032	0	0.008220668	0	0.3694569	0.008027425	0.008192769	0.05705422	0.1966333	0.05390405	0.1811071	0	0.9967005	0.09437435	0.009429256	0	0	5.515274	0.009503156	0.01367893	0.04928264	0.02146364	0	0	0	0	0.06793966	0.9011676	0.01225018	0.01752541	0.07117511	0.007635037	0.03914034	0	0	0.4262424	0	0.006961579	0.00930579	0.01815416
SUSD4	2.093598	0.003403195	0.09291299	0.1149153	0.05440557	0.316505	0.113956	0.1972701	0.01436254	0.2452729	0.01610546	0.01292966	0.009076357	0.03320518	0.006312863	0.006442891	0.02243406	0.05650117	0.06358618	0.08216814	0.07455293	0.02129938	0.1889163	0.1001063	0.03554467	0.01554776	1.365617	0.06352386	0.01075728	0.003875646	0.04219815	0.06209793	0.04513341	0.253086	0.2087588	0.1068571	0.3023739	0.009633688	0.03445548	0.2118976	0.009006425	0.0646389	0.2897876	0.1633281	0.015962	0.352763	0	0.04025001	0.03212245
MRC1	0.7753677	0.5889858	0.1033242	0.871194	0.06089735	0.6347637	1.973367	2.952565	1.034625	3.161202	1.40097	0.2401738	2.43849	0.6995414	1.138319	0.6246679	4.535662	0.6628627	0.5492779	2.188948	1.849283	1.127105	2.43015	1.605869	2.598085	1.352458	0.4444219	0.301344	2.412471	0.47058	1.445339	0.6485631	0.8699734	2.338303	0.1451091	0.5890195	0.1883656	1.728393	1.148923	0.09781345	2.467307	2.309349	0.9537895	0.7127104	3.931649	0.06492785	2.748225	2.987327	1.345377
UNC5B	1.359931	0.9161464	1.529469	3.92165	0.5596668	1.598024	2.429299	4.060036	1.283039	3.725208	4.535213	1.422097	1.190441	2.240439	1.284355	1.987285	3.498463	1.678877	2.965286	2.500501	0.744276	2.246606	2.013733	1.472905	1.653244	0.6957969	3.098759	2.215095	2.26634	1.398224	2.658372	2.56525	2.457684	2.423923	2.059467	2.461552	1.05718	1.86712	1.143422	0.8973649	0.7172359	1.644514	2.447024	2.127686	1.144768	1.316842	0.3053122	2.156495	1.260622
C7	0.1952016	0.01227574	0.01523402	1.063918	1.252521	0.1179728	6.717675	0.1524808	1.881257	0.6668482	0.5228492	2.107494	0.02864709	0.9057995	1.915633	0.04067052	0.1264412	0.6248282	10.89093	3.848137	1.441251	2.228054	0.4319869	0.1103348	0.0391765	0.07010334	0.78052	1.789301	5.238379	0.1607692	0.1407978	2.964984	1.265413	22.99805	0.09025906	0.4697631	0.1065136	0.004343736	0.3231413	1.319569	1.386124	0.266469	1.268194	0.007751902	1.091562	0.1342047	5.289942	6.988761	0.0836836
PRKCB	1.595092	0.7330211	2.520913	0.09526851	0.05406472	0.2158554	4.046306	0.8265328	1.100275	0.1116619	0.1171445	0.08342704	0.1490722	0.278528	0.201443	0.3749035	0.2960856	0.1590837	0.3918814	0.3804441	0.7784159	0.797603	0.4954989	1.367531	1.543811	0.5399039	0.1286182	0.1981451	12.16189	0.1291277	0.5326754	1.372662	0.06546382	3.594734	2.901313	0.1086457	0.07981488	0.2124748	0.5141649	0.1257019	0.691719	1.038533	0.1419862	1.740625	0.423207	0.08276943	0.5356497	5.032759	7.66424
CHRM1	0.6617194	1.548653	0.1897374	0.005551292	0.009276028	0.7644814	0.1590319	0	0.02081463	0.1273279	0.9452913	11.14446	2.505787	0.04812197	0.03659518	7.553824	0.02032008	0.3490812	7.912704	8.788148	0.06077497	4.556075	2.053375	1.456144	0.02861802	0.01126614	0.2229966	6.720433	0.05456421	0.01685011	0.7827822	0.2605096	0.02378499	3.274821	0.1326201	3.006877	0.01369405	9.158703	0.03994715	0.01158825	15.94132	1.231179	5.867216	1.744106	0.02698807	2.77984	3.308502	0.01590861	0.04655284
ITGBL1	0.2889847	0.1479844	0.03866244	0.02337765	0.002441455	0.1352144	0.08049478	0.04837265	0.05204501	0.02234184	0.064504	0.03205714	0.2250346	0.2343159	0.04815935	0.4472769	0.05562185	0.2495461	0.01616947	0.221484	0.2701547	0.3932209	0.1544141	0.0197993	0.2741749	0.04151357	0.1687418	0.04561022	0.04923884	0.3429702	0.1706175	0.3565446	0.4069144	0.03102965	2.775002	0.1902105	0.04325137	0.1359623	0.03679939	0.07015075	0.01145132	0.2207277	0.03251062	0.1901777	0.6007339	0.08830323	0.004176496	0.2651864	0.1933209
LYVE1	0.2266043	0.0866435	0.1867511	0.3695597	0.04717183	0.2431551	0.3280175	0.5805957	0.09622696	5.248728	1.904511	0.3248508	1.374313	0.4004459	0.152263	0.1381327	17.05586	0.2590078	0.1136049	0.6532776	0.2435033	0.8390925	0.3390301	1.028403	0.4180755	0.1458349	0.1868548	0.2653746	0.09009027	0.4258469	0.2261773	0.07883001	0.2419099	1.338344	0.2260838	0.2983031	0.1202856	1.691062	2.483912	0.1500043	1.601068	3.575932	0.5881712	0.8696608	1.978448	0.1255589	10.6664	0.1765109	0.4017362
MRVI1	0.4779085	0.2831105	0.2402519	0.2553955	0.1487778	0.2374856	0.5344092	0.5408502	0.131781	0.3829138	0.2832312	0.4448769	0.4219445	0.3478296	0.1718369	0.1753763	1.446024	0.2582988	0.3396823	0.5126652	0.3078213	0.6879091	0.2723864	0.4309048	0.3478762	0.1474109	0.3353094	0.3428541	0.3800007	0.1374999	0.3020018	0.3698498	0.2133313	0.6330612	0.2501428	0.4057968	0.2283083	0.2033021	0.4046595	0.1051596	0.2772926	0.6006141	0.1798665	0.3654453	0.270131	0.1989231	0.6329214	0.2573957	0.4038946
CLEC9A	0	0.07301248	0	0	0.01584465	0	0.09751432	0.05813532	0.1125879	0.04833166	0.03322386	0.005334505	0.04493655	0.02054963	0.005209107	0.06911321	1.194	0.02453809	0.09794144	0.07232178	0.0384487	0.2109041	0.1503184	0.01835632	0.2085686	0.03848806	0.05554892	0.01233346	0.03106757	0.01918811	0.0557122	0.1995686	0.03385653	0.4251301	0.009438844	0.00734783	0.1637384	0.02384793	0.01137248	0.01319615	0.1040441	0	0	0.007093235	0.05268468	0.009096409	0.1987684	0.06038656	0.01178048
EAF2	0.5670101	0.6429731	0.4045795	0.4790733	0.7749676	0.4042681	1.1568	0.5718085	2.904641	0.506554	0.3107125	0.07741361	0.4105898	1.115539	0.3611706	0.4629053	1.179024	0.2453088	0.1804842	0.4373016	1.33911	0.4987665	2.414801	1.795629	1.029925	2.02727	0.8700961	0.2485854	0.8730714	0.3609606	1.223961	0.6957627	0.8079506	2.669812	0.7229248	0.3080443	0.2011555	0.2050833	0.513445	0.5957799	0.4234038	0.5078249	0.1360817	0.2516215	0.8495033	0.1320058	1.08533	0.9931644	0.8072958
TNFSF15	0.5492505	0.1341003	0.06051513	0.0525997	0.03248197	0.1536909	0.1461505	0.06519793	0.08146175	0.07649653	1.072129	0.04824653	0.02438501	0.05947384	0.03203644	0.2442606	0.1255677	0.08522049	0.8149413	0.08176193	0.07511167	1.040206	0.09063435	0.6131634	0.05659033	0.05569523	0.2354092	0.03792589	0.1493221	0.006941675	3.965492	0.7005141	0.0514427	0.2428407	0.05292764	0.02126577	0.01410371	0.03163401	0.04937061	0.009547928	0.1039581	0.2848428	0.06869635	0.1052108	0.05241421	0.04607125	0.2304336	0.7667952	0.05753456
FAM162B	0.1383905	0.1083044	0.1152036	0.06965907	0.05819901	0.1534866	0.3453879	0.8007635	0.2775117	0.7822287	0.2745779	0.4114777	0.2063207	0.2264426	0.04305055	0.04393728	0.2677308	0.297432	0.1156336	0.5727976	0.3177585	0.6972051	0.1840449	0.03371232	0.2154639	0.07068527	0.08744436	0.4586832	0.2200777	0.5638391	0.0959234	0.178306	0.4663443	0.1232799	0.02600237	0.161936	0.1718365	0.1751918	0.6265842	0.1090593	0.5732468	0.3498451	0.3487423	0.07816252	0.3991271	0.1252951	0.2115621	0.1164481	0.1947191
CD274	0.5080007	9.259233	0.5616971	0.2327678	0.1908044	0.2032166	0.9533012	23.52258	1.82375	0.1175231	0.03693121	0.0889465	0.738857	0.599621	0.4632301	1.292734	0.318305	1.142192	0.2673158	1.036303	1.009711	0.8644914	7.379896	0.7141629	2.078429	1.292398	0.9813437	0.05998	3.866609	0.5865546	1.969148	1.506399	0.07526896	1.279875	0.8688768	0.3113956	0.5579459	0.1932952	1.485377	0.3575487	0.3923978	0.2435085	0.3860011	0.2119026	0.728995	0.2907042	0.797172	2.957692	1.329964
COL5A2	8.735387	6.688476	2.490648	9.426762	2.778369	5.6052	9.16167	20.8557	5.04568	4.02626	7.770118	4.308269	13.47426	17.61809	2.842059	11.36067	10.17182	8.866508	2.089796	3.908337	5.406891	4.295426	5.761948	7.613821	11.42981	4.364529	6.408941	4.670501	4.563266	12.59128	11.76522	4.513148	12.86823	10.34571	12.1912	4.123223	4.633415	1.547152	3.125058	4.581414	5.475431	3.464346	2.151379	20.54113	10.05601	2.651984	1.843122	32.43598	17.00103
PKD2L1	0.02078993	0.1255129	0.03893995	0.07063634	0.009835918	0.03242499	0.05837224	0.09743973	0.02207098	0.1068855	0.055686	0	0	0.006378319	0.4316948	0.168314	0.02154658	0.09596515	0.05862791	2.668467	0.05012255	0.05891554	0.1399702	0.1595313	0.2245557	0.02389232	0.01477853	0.0229688	0.08265378	0.01786717	0.05836149	0.06026917	0.01891547	0.09028463	0.07910151	0.04105196	0.07260304	0.05181447	0.09530622	0.0983016	0.01845362	0.01419013	0.07203674	0.03302462	0.03270518	0.01694039	0.05047769	0.1461965	0.06033221
GZMA	0.3920204	15.02499	0.2892547	1.574108	0.1517471	0.4224316	2.445961	13.65949	38.04229	0.2507272	0.6363818	0.2213879	4.136291	1.640063	0.5986628	3.207717	0.7830276	1.269031	1.317671	4.300133	3.510461	8.348784	5.296403	9.903503	16.77067	29.44761	1.62134	0.6496587	2.635352	1.735587	6.780733	10.41747	0.2810168	6.857344	21.15302	0.1172858	0.9209785	1.218112	0.907636	0.04212729	3.115881	0.4216299	0.7858187	0.6793319	2.060331	1.742359	1.600789	6.265274	8.236138
IFI30	0.1733646	0.8980402	0.1042296	0.2036145	0.09113389	0.1682414	0.2884497	0.1939391	0.3203784	0.2362913	0.0840814	0.1350032	0.2153851	0.133955	0.2936206	0.4097507	0.3034498	0.1580724	0.1931421	0.5511657	1.105729	0.3720051	0.268983	0.337857	0.7422691	0.8707309	0.282987	0.1205955	0.2297465	0.1765832	0.6488922	0.3226421	0.09347186	0.3775086	0.4126003	0.05916765	0.1614474	0.1371665	0.1177402	0.2580615	0.1367844	0.05843442	0.2750705	0.1795123	0.1414127	0.08371189	0.155899	0.7015988	0.6437005
ANKRD29	0.1271232	0.04263712	0.03112475	1.733313	0.0448126	0.09952253	0.2923838	1.028065	0.07409371	0.0890309	0.008901976	0.02143985	0.1505034	0.1345924	0.1046793	0.02136709	0.4753328	0.0241073	0.1749491	0.157445	0.2197742	0.1632497	0.2138119	0.2322568	0.09896076	0.2807282	1.332449	0.0798616	0.09315201	0.4227249	0.1243957	0.1806495	0.08466728	1.655345	0.2507962	0.1115638	0.08704753	0.03194899	0.0964926	0.10018	0.1416	0.04990561	0.08479823	0.02850834	0.1097934	0.04874571	0.08674578	1.008549	0.05260756
TSPAN32	0.06299874	0.5451482	0.03671046	2.216565	0.01589617	0.183411	0.2463255	0.07873788	0.5127517	0.05454991	0.0299987	0.3010416	0.2592253	0.1597775	0.0352758	0.06000399	1.159578	0.1329365	0.1000145	0.1496487	0.4108101	0.4654978	0.2136435	0.3176762	0.3236786	0.3282122	0.03582614	0.04640085	0.06011085	0.07218939	0.1781601	0.3043847	0.1936097	0.7015007	0.1242876	0	0.07040179	0.322994	0.3251696	0.04468181	0.3988899	0.05351071	0.1799235	0.06938392	0.1486575	2.162859	0.1495611	0.290798	0.1285293
CD8A	0.3594615	14.77195	0.1040024	0.600728	0.0788105	0.3500542	2.926599	9.482997	23.41324	0.1375969	0.1983045	0.1843384	2.735083	1.909766	0.7404759	1.565734	0.3380156	1.33357	1.65926	2.442343	2.735766	9.154137	2.920746	6.573847	17.07119	13.19912	0.5359757	0.2712139	2.659517	0.9644535	6.180276	13.19525	0.1116762	6.009847	10.98962	0.06347765	0.5878569	0.830329	0.2500819	0.08809172	5.116735	0.4587842	1.0384	0.2841081	1.59989	1.621679	1.199169	5.714738	7.489433
POSTN	22.26566	10.39952	2.308093	5.656191	4.976697	16.62803	20.57752	24.2379	5.605313	3.300781	123.3817	13.66989	19.32497	29.65707	9.463159	167.8028	8.588617	15.65973	8.941609	3.390368	53.45246	55.29722	21.26316	19.65864	9.654915	4.174804	13.85247	19.24258	12.34678	15.93242	13.52788	15.70929	778.8586	14.04026	24.3797	14.09305	4.378073	49.25693	0.9326059	2.774318	24.37509	3.451931	2.196759	94.61445	29.31886	6.442774	21.65403	33.59179	10.36827
GCNT1	0.7591718	2.651254	0.02462241	0.1367853	0.3101936	0.3813536	0.6213146	1.014044	0.5207281	0.2107602	1.338026	0.1460514	0.5291616	1.355129	0.0621079	0.2934591	0.8011072	0.1755398	0.08650003	0.4670731	0.8251592	0.8319907	3.001814	1.396931	0.5957844	0.492883	0.1226494	0.5092327	0.3351391	0.1270994	0.5289427	1.121841	0.1166156	2.951038	0.4522393	0.2336208	0.1101796	1.175964	0.3967365	0.1048913	0.6519799	0.4306878	0.1397559	0.2850398	0.3664247	0.18076	0.261328	0.5146564	0.2861182
CCL4	1.33275	13.12615	0.41115	1.278546	0.07418083	0.7336313	1.907679	6.564874	10.3036	3.826912	0.4199744	0.3146833	1.209697	1.135259	0.5633578	1.933961	2.060508	0.8202533	1.031711	2.742604	2.019684	4.996256	2.142541	5.34546	15.47091	13.49637	0.6353056	1.022038	2.318902	1.113943	9.73226	7.348394	0.1236363	2.315099	11.53369	0.2889664	0.6570718	0.7927169	0.447243	0.2038779	2.191992	0.8918295	0.8297503	0.3287672	1.584771	1.315944	1.065944	4.588469	3.400205
ST14	0.5859414	1.356021	0.6264782	1.045174	0.5856159	2.248103	2.879026	1.045094	0.7969971	1.2684	0.457756	0.3219932	0.4274964	0.3864968	1.507185	3.62757	1.797509	1.052891	0.4681697	0.7176773	2.421685	0.4889162	1.720418	0.5660415	1.304258	3.139629	33.5452	0.5138345	0.6056717	0.5707089	0.776737	2.869961	0.3865061	2.53968	2.737195	0.2024758	3.990163	0.1668953	0.6267571	0.3939338	0.2632982	0.403266	6.100059	1.545066	0.9505649	0.3938933	0.278604	3.37555	0.7458561
TNNI2	0.161953	0.1481428	0.588298	0.1500696	0.01393119	0.4041436	0.2204694	0.230016	0.9534429	0.4143256	0.2278506	0.1547795	0.2568139	0.3432915	0.1648812	0.4627627	0.5004899	0.1165038	0.3136997	1.78841	0.4462323	0.945716	0.4405511	0.4680467	0.4813752	0.6768017	0.2511803	0.1463943	0.07024043	0.1012253	0.293905	0.6544478	0.07144291	0.7672525	0.1244846	6.124532	0.4935933	0.2935515	0.3899647	0.1566341	0.248301	0.1607865	0.4452212	0.2245186	0.1042251	0.1919494	0.5123773	0.2229949	0.3884184
RBP5	0.1629101	0.6790977	0.6683886	0.9884057	0.1651594	0.4065321	3.557599	0.3393506	5.151394	0.4156293	1.080501	0.3558726	0.889967	0.4426852	1.151118	0.1551659	9.898802	0.7673307	5.45457	2.33696	1.442795	1.231101	1.346346	0.4719725	0.5571002	0.9895938	0.4301317	1.041335	1.813493	0.3466849	0.3919897	1.16943	1.08696	8.178681	0.06887115	0.1378644	0.2925865	0.03314439	0.4504632	0.7702925	0.8469592	29.66233	1.75942	0.5767126	1.125794	0.4740897	1.374986	1.951293	0.7490545
ENPP6	0.8129423	0.0170413	0.004229604	0.2685347	0	0	0.03804187	0.003527923	0.01797989	0.0293299	0	0.00971168	0.0136348	0.004156825	0.003161129	0.00322624	2.443335	0.005956344	0	0.02194412	0.02333247	0.01706486	0.03040674	0.05198421	0.007910573	0.1012109	0.01926267	0.003742259	0.005386643	0.003881414	0.03803486	0.04582447	0.04520059	0.05431343	0.008591897	0.004459006	0.004731625	0	0	0.004004019	0.00300661	0.003082624	0.004267926	0	0.1598576	0.005520125	0.002741408	0.007329076	0.03574473
LRRC17	0.2025541	0.3117092	0.03719489	0.16193	0.1860236	0.795358	0.1338152	1.787002	0.2213598	0.3610957	1.482241	0.1765015	0.4796145	0.3655488	0.02223903	0.351805	0.3704577	0.2618987	0.171735	1.1675	0.1723548	0.9379214	0.1426107	0.6530659	0.02086954	0.2738592	0.09316716	0.4080742	0.05684379	0.1433583	0.07432808	0.195732	0.5420336	0.3263799	0.1158535	0.1960612	0.08321926	0.36483	0.2548984	0.1197178	0.2855515	0.1897589	0.1276084	4.004908	0.4779647	0.3203882	0.2796503	0.1482384	0.1257348
KCNK3	0.01791933	0.01803042	0.07351953	1.19157	0.009688925	0.3034339	0.1245831	0.03732693	0.02174114	0.01108296	0.04875893	0.004893034	0.02747848	0.01884899	0.02866809	0.009752858	0.1273474	0.0180059	0.05775174	0.02073019	0.007053356	0.08060427	0.04085286	0.0505116	0.03587025	0.2353525	0.02547591	0	0.01221278	0.2405354	0.05429545	0.002473686	0.003105465	5.130887	0.01947984	0.04717819	0.03218311	0.007291446	0.2034108	0.1028846	0	0.03494516	0.1354694	0.01951865	0.02818937	0.08760793	0.008287221	0.01938619	0
TBX15	0.5734232	0.2737488	1.019156	0.09480661	0.1069327	0.2350087	0.4021761	0.8064863	0.2488349	0.6478328	0.5730111	0.2640117	0.791868	0.7088381	0.1210905	0.3747406	0.4060278	0.7176135	0.4249214	0.1626955	0.2191192	0.6536883	0.4049536	0.5322401	0.415435	0.2405082	0.07140753	2.233506	0.3228242	0.2398094	0.3289926	0.2386314	0.3757416	0.7829972	0.5662314	0.4958917	0.157863	0.2384376	0.1449737	0.09895376	0.4086731	5.096627	0.02109517	0.5265804	0.6024755	0.1705278	0.2439004	0.3396149	0.3091835
GRIN3A	0.04707878	0.2348795	0.07593235	0.07331314	0.05011522	0.05629355	0.06609195	0.1327999	0.0354023	0.07643436	0.02101682	0.01124838	0.07632924	0.0722185	0.02562924	0.1158388	0.04391299	0.06898826	0.05163001	0.06671798	0.06756101	0.09388407	0.11935	0.2386887	0.1443059	0.1082083	0.06414309	0.04767844	0.08578599	0.1303717	0.1125804	0.2862278	0.03331539	0.1467843	0.09619694	0.1084558	0.04110238	0.04749227	0.03197346	0.0255067	0.08357643	0.05355589	0.02718786	0.1022051	0.1064625	0.02557434	0.0476278	0.1061096	0.09522157
PLA2G7	0.4796383	0.8069906	6.26406	0.3918237	0.2604018	1.373501	5.21014	3.750767	3.781385	1.940399	0.6177866	0.4133056	0.5591636	0.202636	2.744413	1.258176	1.955782	0.9747751	1.458528	2.126719	1.126573	1.109166	1.458733	0.9308994	3.791958	4.427773	0.7042594	0.4169756	6.914788	0.7658513	0.7750005	2.735316	0.4769325	7.091944	1.023821	0.952273	0.2526235	0.2015657	41.22015	2.19353	1.291173	1.373907	1.902189	0.7893797	1.830667	0.2947218	2.392749	6.28636	4.09067
ACSL5	2.090944	6.270097	0.3568883	0.3577674	0.7081292	0.3049985	1.426632	1.809589	1.764649	0.594282	0.3491987	1.290288	0.9032325	1.130699	0.5966371	4.226664	0.7296232	0.8464645	1.018099	1.285167	7.419125	3.192433	1.537907	2.077749	2.072712	1.823834	0.7485204	0.5235081	0.9987429	0.426623	1.750117	16.68383	1.455329	10.58789	1.125616	0.4307015	0.5620994	1.114015	0.390772	0.5956895	18.14578	0.4791457	1.393103	2.652377	1.561835	0.5454538	0.7791709	1.346686	1.345336
LILRA1	0.243942	0.4558439	0.05439384	0.1529376	0.004121833	0.07609276	0.1685121	0.4627743	0.1294867	0.1225869	0.03111432	0.0416316	0.08767359	0.1122616	0.1707425	0.1908555	0.3720069	0.09575022	0.1310324	0.09877253	0.1080222	0.4279445	0.2737271	0.4584212	0.193291	0.3103812	0.08051002	0.0529391	0.0415642	0.09983206	0.4565293	0.6061526	0.02113788	0.6286367	0.09576155	0.04587521	0.06084996	0.04963048	0.08875325	0.005149275	0.1894625	0.09117975	0.07684134	0.04982139	0.0513953	0.06389126	0.356078	0.2403474	0.2941996
SP140	0.1027392	1.323789	0.02494496	0.2068557	0.08911268	0.1388721	1.520661	3.938402	1.633018	0.04015588	0.07474237	0.02454713	0.2029497	0.2066326	0.09854377	0.2555111	0.177464	0.1932082	0.3791477	0.2172407	0.9200081	0.6290223	0.4839064	0.716414	0.709811	1.075753	0.1095483	0.1324245	0.4493022	0.2910484	0.804698	1.119646	0.05193113	2.783774	0.8952139	0.03005476	0.08770374	0.13006	0.1395502	0.3980735	0.4255705	0.07531885	0.1546217	0.08704017	0.2648801	0.1255735	0.3787937	0.9169821	0.6776098
FCER2	0	0.006539799	0.0892738	0.05888763	0.06149957	0.008109554	1.605892	0.006769409	0.4415997	0.02110443	0.01547465	0.006211618	0.05232514	0.1674992	0.1819681	0.02476215	0.02694421	0.01142908	3.201413	0.3157992	1.65651	0.163721	0.304689	0.09974776	0.03035775	0.1643267	0.03696138	0.3087692	0.04134375	0.0893723	0.07298162	0.08792839	0.007884662	10.35223	0.005495402	0.03422392	0.1271072	0.3424853	0.07945425	0.04609767	0.790368	0.2898333	0.08189333	0.01651905	0.05623497	0	0.110465	0.7664387	0.04801111
ARHGAP45	4.239222	6.960996	5.293432	4.997764	3.784093	2.794438	3.785867	5.840917	10.40252	1.64739	1.7359	7.802708	6.16779	4.08353	5.181213	10.99423	6.836934	7.084003	6.068556	4.917786	4.534957	10.43084	4.989894	7.071416	8.677618	8.581451	3.144156	11.13886	2.1057	7.941992	6.996829	8.150939	8.126046	13.53344	4.875524	1.916208	8.961063	1.069265	14.13167	3.462495	3.264143	1.60826	5.048582	8.574045	6.897822	3.783053	9.984824	8.269049	8.497
JAML	0.1038891	0.5077327	0.1320408	0.1260629	0.02457548	0.1087919	0.6296827	0.8153893	2.440181	0.1686683	0.315812	0.1684342	0.6148341	0.5714378	0.2389213	0.4028701	0.5952621	0.2397732	0.5719869	1.688605	0.9175265	1.238375	1.485855	0.8846393	1.358248	0.8869121	0.2953984	0.1414218	0.2699435	0.09991286	0.7985313	1.672571	0.2430573	1.673259	0.1631303	0.100128	0.2695114	0.1505972	0.4384557	0.08113932	0.9204972	0.1637668	0.4604862	0.7567664	0.5413642	0.166282	1.204153	1.125941	0.6205901
CRIP3	0.01298841	0.07187914	0.02432755	0.05148467	0.01843483	0	0.008103951	0	0.04136622	0.1124652	0.01546203	0	0.1132787	0.06375719	0	0	0.03769114	0.005709883	0.05697612	0.1051806	0.1431489	0.3353545	0.01295492	0.1281426	0.0151665	0.01492661	0.01846562	0.007174824	0.005163755	0.02976648	0	0.02510191	1.536255	0.1995865	0.02196369	0.04274502	0	0.1387322	0.2117053	0.01535336	0.04035084	0.02364057	0.008182656	0.1237918	0.03064861	0.05291714	0.04730355	0.04215489	0
ADAM8	1.093124	1.894647	0.690804	1.196489	0.3531877	2.781881	2.262379	2.801171	2.57924	1.024439	1.182286	0.3185079	0.5053043	1.472351	2.338876	2.967942	7.419167	1.128126	0.8855241	0.7934554	2.506862	0.8730784	1.55568	1.428457	2.369967	3.791718	1.374047	0.4123813	0.5882857	0.5117312	5.546797	4.602023	0.5377125	4.42649	2.417699	1.241571	3.370513	0.6644826	1.582112	3.057067	0.5028902	0.636923	3.485315	0.4828089	0.5478674	0.4725147	0.6824037	7.67973	2.148821
FAM92B	0	0	0.03134216	0	0	0	0.146169	0.02614257	0.1598813	0	0.009960177	0	0	0	0.01561638	0	0.006937002	0	0	0.02710168	0.1613715	0	0.1001421	0.09171735	0.009769807	0.173075	0.04758002	0.009243616	0.0266107	0	0.2505294	0.03233981	0.02029969	0.0670788	0.007074175	0	0.03506223	0	0	0	0.007426517	0.007614276	2.7831	0	0.03948584	0.01363506	0.006771452	0.08146476	0.0353167
TTC22	0.00263093	0.1297148	0.03613709	0	0.05227819	0.003282662	0.1116244	0.1452298	0.1536175	0.005695233	0.01565993	0	0.03530111	0.0258293	0.01473175	0.02756451	0.006544039	0.009252745	0.0461643	0.03834966	0.03986981	0.04970441	0.0839727	0.08940586	0.07373098	0.07861183	4.492214	0.02906663	0.03347103	0.00904424	0.1083214	0.1093198	0.02234139	0.1792904	0.0689589	0.00346337	0.5218666	0.007493752	0.01072075	0.0124399	0.03736439	0.004788631	0.1955824	0.05683725	0.01862454	0.02143778	0.01703431	0.05407963	0.08329024
APLNR	0.2386559	2.084034	7.604446	2.422935	1.371055	0.6753124	6.163657	3.497687	1.393489	2.172587	0.4109412	1.682127	2.721887	3.838782	1.777811	1.838784	2.438083	5.354485	8.247084	1.483994	0.7867398	2.549601	3.40058	0.2476025	8.688761	1.165645	2.750731	4.609483	0.7895503	3.174235	7.56092	0.4777087	5.356077	11.62264	3.354696	4.740569	4.107665	0.5280359	0.7206892	1.964701	0.7641246	0.4227491	0.7463926	2.085066	2.550953	0.562561	0.2586847	3.421045	2.091225
TMEM155	0.01580385	0.4717544	0.006577985	0.00596617	0.004984638	0	0.01314748	0.2084951	0.1677767	0.01140365	0	0	0.04241036	0.05171838	0	0.04515776	0.03494193	0.01852691	0	0.05119206	0.007257446	0.2786669	0.04728931	0.1212707	0.1783894	0.1574056	0.03744724	0.01164011	0.03350977	0	0.01314506	0.2748884	0.006390644	0.09150873	0.7750152	0.02080427	0	0.04501455	0	0.0124543	0.2525016	0.004794174	0	0	0.01243073	0	0.01705403	0.1538779	0.02223644
LAPTM5	15.93515	49.47757	6.46454	32.99195	2.960382	23.95017	42.64815	35.86955	81.77523	25.62649	9.128755	5.910374	22.1452	14.43824	19.82088	37.15394	64.27327	14.96035	23.47262	30.2454	47.4994	45.53931	38.69901	46.19103	47.65766	97.38643	12.05039	9.57939	16.63616	16.2694	71.0024	91.52087	10.93763	91.20487	39.63837	5.450847	4.608253	14.91931	22.03789	6.832959	22.12574	16.06955	22.60405	11.92757	18.15995	7.644028	23.83247	62.34151	37.85756
CDH23	0.01146762	0.04881763	0.07049543	0.08891473	0.01085088	0.06053538	0.05283745	0.03123771	0.04869695	0.02959809	0.01050123	0.005058312	0.07220024	0.1093363	0.0691517	0.05629279	0.05924205	0.02249205	0.08070893	0.1000086	0.04010383	0.09554822	0.03783355	0.08606265	0.1524477	0.04055039	0.06019759	0.01461862	0.02034077	0.02628117	0.04182194	0.07416004	0.01926217	0.09311815	0.04251321	0.1056722	0.01355452	0.01884434	0.2624027	0.03753876	0.04228167	0.2167532	0.06557679	0.05156588	0.03399848	0.01581332	0.02498751	0.08779876	0.05399099
TGM2	5.70921	4.813103	1.60402	5.583587	0.7934432	4.687158	8.91784	13.28006	4.442633	6.074291	3.041914	9.298496	1.024055	4.052955	6.21978	2.454568	7.287767	2.002649	2.690797	2.475412	5.825276	6.798695	6.643572	31.5794	6.719857	11.61874	1.341524	2.124421	2.906593	1.696859	9.09922	9.373023	1.830084	8.516125	4.19363	2.022436	1.187962	0.9006048	8.643369	11.29948	2.540852	12.57624	19.23031	3.320273	2.248446	4.393624	1.549837	9.329182	25.6868
TIFAB	0.00806869	0.1082495	0.02686723	0.01218416	0.007634752	0.03691401	0.2147992	0.04482005	0.2998056	0	0.009605357	0	0.0216527	0.07261355	0.03263014	0.08453643	0.0111498	0.04020054	0.1415794	0.04791639	0.1111591	0.2032485	0.1421793	0.1208817	0.2669501	0.1916367	0.02676627	0.02377153	0.04063264	0.0184916	0.1208023	0.3118774	0.009788269	0.4420428	0.02956272	0.00708111	0.03381318	0.04596455	0	0.01271714	0.112204	0	0.09488731	0.01025363	0.1565478	0.008766216	0.05006507	0.1745837	0.2355718
RGS13	0.005379126	0.0216499	0	0.003046041	0	0	0.2785677	0.01120501	0.0314082	0	0.009605357	0	0.01082635	0.006601232	0	0.00768513	0.00222996	0	0	0.00871207	0.1889705	0.01016242	0.02146103	0.02653501	0.02512472	0	0.02294252	0.02674297	0.01924704	0	0.01342247	0.007796935	0.01305103	0.1257845	0.009096221	0	0	0.0919291	0	0.009537853	0.009549274	0	0.01355533	0.01025363	0.01480858	0	0.2742695	0.02909729	0.002838215
SPI1	5.304961	10.84614	5.278208	8.371208	0.5609777	5.206898	8.839377	13.05533	24.57905	5.475207	2.978906	2.266409	8.33711	4.440932	6.265753	7.993513	16.28504	4.610111	10.48001	7.232703	10.18301	13.05276	10.93583	11.32688	14.69077	26.29766	3.875023	2.551935	5.430331	5.425998	19.981	21.64351	2.307081	16.73894	10.34442	1.875099	1.860677	3.092232	7.357352	2.439189	4.961674	3.391411	7.809572	3.356077	4.911537	2.584822	9.141519	12.67793	9.961322
LY86	1.257654	2.952719	0.8407231	3.251534	0.3365704	1.220488	2.631509	1.77297	5.704728	2.447474	0.7410245	0.6070445	1.772712	1.24718	2.051001	2.516735	3.033428	1.228627	2.26091	3.147944	2.117646	4.816003	3.889942	4.414486	4.346333	2.335883	1.137823	0.7157831	1.515154	1.06265	4.612217	9.010377	1.032532	8.147881	1.546706	0.334461	0.6920737	0.8684147	1.785915	0.6607333	2.018402	0.7514695	2.945182	1.275346	1.628723	0.6003775	4.544368	3.284692	2.533677
DPYD	0.5464213	2.316164	0.08644593	1.178885	0.107618	0.3671124	1.089133	8.907513	2.23637	0.7011466	0.1883761	0.2126681	0.3616103	3.05547	0.2953514	4.029337	1.685087	2.058669	0.2138225	0.7728626	1.158128	4.070102	8.103669	2.667015	1.660094	0.5739736	1.297089	0.9150936	0.8512614	0.2634874	0.7526898	3.55755	0.4649111	1.88977	0.3971991	0.4133602	0.1243368	0.7746723	0.5440575	0.06137652	0.8361592	0.3555204	0.4236845	0.1790956	2.456248	2.155706	13.43713	1.46584	0.8688466
PCDH12	1.359446	1.050584	1.131676	1.690417	0.4309884	0.9005636	1.437	1.282095	1.096049	2.72287	0.9843576	1.734542	1.165899	1.358722	0.7607786	0.7519761	2.703583	1.421171	1.686283	0.9268614	1.139159	1.347407	0.7734923	1.182976	1.110102	0.5637202	0.5944293	1.372891	1.123658	1.07331	0.8567957	0.6184586	1.669004	1.298404	0.9242815	1.392922	0.5285863	0.938098	1.289716	0.4997644	1.098863	1.660207	1.910083	1.87896	0.9131226	1.214312	0.6408613	0.755581	0.5965104
CD300C	0.4095458	1.077761	0.1442387	0.6422226	0.01987283	0.9040736	0.7207281	0.7656081	0.8361184	0.9206511	0.3250287	0.1806488	0.4649763	0.3221745	0.9016116	0.6701329	2.255033	0.4431803	0.3948463	0.3741711	1.099496	0.7538885	0.7646093	0.9094104	1.385625	1.037867	0.283661	0.2668401	0.3590427	0.4813261	1.401885	1.177109	0.2165657	1.81011	0.7458242	0.2350046	0.1026828	0.2243309	0.04279112	0.1861987	0.3355591	0.4587237	0.6880335	0.4403791	0.5699288	0.1882483	0.6119214	1.226966	1.041668
INSL3	0.01725924	0.1562962	0.1293076	0.9968869	0	0.1076734	0.1076868	0.1078558	0.6412959	0.01868074	0.06163871	0.01649477	0.04631597	0.08472177	0.03221407	0	0.2432685	0	0.1946853	0	0.07133213	0.08695131	0.2410064	0.2837971	0.1612283	0.2776867	0.0981499	0.09534044	0.01372339	0	0.430668	0.2334913	0	0.2767455	0.08755729	0.02272016	0.09643697	0	0.0703295	0.02040184	0.09191823	0.04712106	0.08698615	0.04386586	0.02715097	0.02812692	0.02793682	0.07468829	0.1457053
PARP15	0.0173564	0.9226817	0.03250889	0.05569437	0.04653173	0.02887455	0.2671228	0.08737294	0.3715886	0.02191687	0.05165474	0.01382302	0.1203231	0.3514446	0.03509502	0.1294954	0.1007333	0.07375775	0.1776534	0.2014589	0.3825796	0.568365	0.1211815	0.307592	0.2567151	0.1595713	0.0740268	0.0735058	0.1633076	0.03646218	0.1804551	0.237601	0.1017675	1.449496	0.105171	0.04569611	0.01616331	0.05355645	0.09430052	0.9095732	0.2002773	0.02632573	0.05467238	0.02573246	0.143345	0.07542735	0.1709057	0.6321651	0.2075778
MYCT1	0.2523609	0.3597278	0.2100787	0.5716182	0.2537131	0.3607949	0.7938475	17.96626	0.4465185	1.627493	0.2440934	0.4270949	0.6560588	0.4774477	0.1422894	0.3755695	0.8020731	0.5870645	0.5007989	1.413509	0.4418276	1.165434	0.6922032	0.5705727	0.7489798	0.6525441	0.5531216	0.6563638	0.7232137	0.5301576	0.5969158	0.4419987	0.8737845	1.222384	0.2978345	1.107364	0.3304876	0.3369406	0.8355283	0.2485927	0.8540053	0.9856441	0.3245976	0.7883838	0.6451178	0.3855616	0.3829558	0.4436558	0.5159734
DAPK2	0.142778	0.1707473	0.165132	0.1086849	0.01107372	0.06570991	0.04235166	0.05485101	0.3043941	0.06586839	0.05433462	0.04809441	0.07537404	0.06893758	0.03276548	0.03344036	0.2115306	0.04012984	0.05280475	0.07960869	0.1225342	0.1400295	0.1225659	0.245036	0.2391493	0.1882933	0.6938182	0.04525379	0.03536103	0.08984995	0.5344086	0.08255537	0.03407342	0.1720171	0.09796163	0.0338933	0.1062617	0.01166701	0.1812178	0.06502001	0.05713377	0.04792765	0.2506795	0.4357566	0.06627773	0.07247456	0.2727842	0.1899169	0.1309094
SLC15A3	12.76974	57.61446	1.316586	3.151916	0.3498028	3.706342	3.544367	6.233796	6.694002	2.040111	6.54557	2.465706	9.973053	1.840258	2.917963	9.184642	3.052163	11.87071	3.915554	1.926943	9.178156	6.757956	5.728321	4.409268	7.356781	3.907432	1.624859	0.3998004	6.177056	2.94145	24.77676	10.3472	0.7642955	14.13407	4.644562	2.189946	0.8618926	1.179044	1.097992	2.33886	4.626321	1.338639	3.660796	10.66297	4.204028	3.050509	2.625345	13.81506	4.384696
ADAM19	54.47809	3.189581	1.399451	0.6721141	0.5282784	0.9262291	5.217461	22.75776	1.290783	0.4319532	0.8935613	0.3300261	0.1636961	0.8983048	2.499026	6.314209	6.727465	1.130834	1.124776	0.9779118	3.267479	1.911603	1.303476	0.4986833	2.272094	1.468591	2.387104	4.571299	2.333078	3.030535	3.433809	1.588529	1.39973	5.998525	1.622462	0.3457009	0.3697251	0.2620941	0.5434788	0.356868	0.7103082	0.1994735	0.9692114	3.799709	1.045808	5.833171	0.2560495	2.863439	1.555823
ANKRD22	0.2481925	4.680149	0.08034783	0.5621764	0.08697948	0.1720414	0.7226638	3.551971	4.567088	0.06964583	0.07660083	0.008785157	0.18501	0.552757	0.1544156	1.068152	0.3048598	0.177807	0.08064768	0.1042156	0.9244638	1.89873	1.907072	1.571971	2.200433	5.197509	7.54065	0.1624914	0.5043287	0.09480013	2.431373	4.08605	0.04460544	2.50572	1.44563	0.08470568	1.078614	0.3665582	0.3558478	0.02173214	0.5711519	0.06692478	0.3822146	0.05840765	1.07732	0.449414	0.4910143	1.601111	1.493858
VNN1	0.1948972	0.1186955	0.02561729	0.1858771	0.03882433	0.02559757	0.134404	0.2938024	0.604385	0.4496548	0.0305283	0.02450849	0.6950602	0.1699413	0.08137008	0.1172415	0.2636507	0.04960392	0.06428223	1.387229	0.8902966	0.2648502	0.0920817	0.08995741	0.2335695	0.3772309	0.7656308	0.03966481	0.1427348	0.02938553	0.1023842	0.3271048	0.07466313	0.3906379	0.01300956	0.09452347	0.07880912	0.102261	0.3343934	0.0606275	0.07739263	0.1213577	0.07754818	0.2281208	0.1896066	0.03343355	0.1037737	0.1720103	0.2219062
AL159163.1	0.3717066	0.1335754	0.03315304	0.2104865	0	0.1987652	0.1325266	0.05530607	0.6482891	0.08621159	0.09482088	0.05074892	0.1424988	0.03258258	0.1486679	0.1517301	0.2201342	0	0.1331071	0.3440106	0.07315506	0.1337601	0	0.3201547	0.2480228	0.3051248	0	0.02933307	0.1055558	0.2738144	0.1325022	0.2309062	0.1288354	0.1064317	0.06734615	0.03495118	0.2596164	0.07562445	0.4868559	0.06276967	0.1414009	0.1933011	0	0.06748031	0.04176725	0	0.2148807	0.2872387	0
SIRPG	0.05684311	3.810652	0.05323415	0.11266	0.06723258	0.08865529	1.338862	1.642901	8.259821	0.01538119	0.1353376	0.040744	0.734104	0.3836664	0.2785037	0.4534307	0.01767357	0.2936209	1.407064	0.9091271	1.536844	2.192544	1.091409	1.90831	3.086457	4.180835	0.1616278	0.1570013	0.6271199	0.2279751	2.05668	3.721415	0.04309836	3.066676	3.051904	0.02806071	0.2779123	0.2732195	0.1881988	0.04199576	1.507351	0.09052905	0.4118263	0.05417687	0.3353302	0.2894865	0.6383165	1.729582	1.979499
IPCEF1	0.09211516	0.2950828	0.01643177	0.02341972	0.0106728	0.039875	0.1501363	0.2271243	0.4670028	0.03459044	0.1409893	0.03413605	0.07819441	0.07382411	0.01929841	0.2739521	0.07325683	0.03305722	0.106027	0.09438573	0.173521	0.3291123	0.241882	0.3297235	0.1712218	0.2203639	0.06681641	0.05192307	0.09417059	0.05169967	0.157145	0.4723124	0.1163076	0.5877983	0.1970952	0.01237356	0.02888614	0.07228676	0.03064155	0.01333318	0.1752076	0.01881914	0.04026728	0.08122482	0.07393305	0.04289074	0.1460601	0.1891423	0.1547366
GIMAP4	2.113868	12.83493	1.324308	4.969077	0.6804747	1.722088	6.218417	40.84024	18.83212	4.772498	1.54792	2.110489	4.561521	3.164656	1.87106	4.684052	5.848161	3.41696	4.606852	6.729619	5.003766	14.01645	6.665788	10.93328	10.9337	9.667154	1.631736	2.640378	5.56803	2.347337	6.688551	17.82249	2.405749	15.48186	6.854382	2.601018	1.359726	2.400119	2.826858	1.099113	7.80832	3.417806	2.279043	1.837015	4.370991	2.237418	10.77637	7.835212	8.018259
IGFBPL1	0.1457482	0.05866074	0.3821851	0	0.04137295	0.2182234	0.01818755	0	0.1547291	0.283954	0.121454	0.3203729	0	0.08943069	0	0	0.01208422	0.01281459	0.03653442	0.04721097	0.08031662	0.09178415	0.02907449	0.4633362	0.4595117	0.06699903	0	0.01610233	0.3244898	0	0.0545526	0.239427	0.05304293	0.01947515	0.850299	0.1343046	0.02035941	0.1660555	0.1187816	0	0	0.02652805	0.6978391	0.01852159	0.0573201	0	0	0.03153582	2.599283
SYK	9.759974	2.624334	0.3550748	1.43364	0.2748535	4.139351	4.273411	1.448998	3.119448	1.916181	1.987417	0.4061862	1.156948	1.388356	1.229863	1.997828	3.627778	1.035018	1.575058	1.658976	2.788598	2.811273	2.363558	3.800964	2.260055	3.169549	4.773052	26.74433	1.441717	0.7252665	6.317379	5.640435	0.7455636	6.361387	3.991649	0.7647667	0.6406765	0.8186601	0.8721667	0.2963789	15.1687	1.071318	1.810723	14.67211	2.467554	0.4584311	1.898044	3.926515	2.68133
STYK1	0.321025	0.1123531	0	0.005269188	0.01320696	0.01161012	0.06966936	0.2229041	0.3161101	0.005035724	0	0.01333938	0.02497058	0.06280521	0.008683874	0.01329411	1.164962	0.01227191	0.005831209	0.0376764	0.006409614	0.0351589	0.07888918	0.04590153	0.1303858	0.01069363	0.3770272	0.02056057	0.01849692	0.01599383	0.03482826	0.02697503	0.005644073	0.08081846	0.09834426	0.01837387	0.0259963	0	0	0	0.02064849	0.01693643	0.04689732	0.03547446	0.07684978	0.04549267	0.03765433	0.02013356	0.09328393
MYCL	0.1824919	0.1456323	0.03535975	0.1924258	0.03572636	0.3022895	0.3023271	0.1245288	0.4676406	0.1055722	0.6517414	0.05713388	0.06332655	0.4710735	0.1497544	0.1828073	0.03652236	0.094058	0.5126581	1.008998	0.1213712	0.3209925	0.6119684	0.5691077	0.4078195	0.3109705	2.29478	0.1877131	0.06754902	0.06129231	0.4475188	0.6080881	0.1030581	0.5255367	0.4283125	0.05384539	0.2768968	0.2240503	0.04487447	0.1710886	0.1647768	0.01145375	0.5708821	0.4278329	0.3217307	0.03589335	0.2622878	0.53102	0.285547
DHH	0.255082	0.09107414	0.03082411	6.486065	0.02335777	0.4414722	0.3593826	0.02571047	0.1310322	0.05343694	0.02938664	0.7470786	0.09936642	1.029987	0.03071651	0.3448411	1.623717	0.499193	0.1856349	0.02665372	0.2607283	0.1243637	0.1887664	0.01804027	0.2113831	0.1134762	0.2339679	0.04545414	0.0523417	0.2262929	0.1950575	0.03975658	1.637061	0.2418902	0.07652971	0.2707994	0.1149423	0.03515599	0.06706004	0.2139875	0.3213656	0.2096758	0.1969881	0.5437463	0.1423883	0.08045811	0.02663811	0.06231419	0.1215653
FAP	0.5209246	0.3204436	0.204514	6.123821	0.4369455	0.3547857	0.7380462	1.878811	0.6013223	0.2856074	0.7338701	0.1587036	2.090783	2.931176	3.604714	5.275778	3.966376	0.530013	0.04846823	0.2321077	1.789442	0.7506457	0.664792	0.7979658	0.831406	0.6326448	2.486988	0.3694384	0.3472804	2.640525	0.7379103	0.4506238	2.14695	0.6443958	0.7327969	0.4282181	0.9342185	0.08423114	0.2317368	0.1828504	0.1049957	0.476145	0.1175145	0.9134847	0.901786	0.7043579	0.602022	1.351084	0.4777008
ITGAL	0.3101384	7.439935	0.3196462	0.5129284	0.1676909	0.5804483	3.544554	3.935174	8.510819	0.5807827	0.3750641	0.3505063	0.9511663	1.042119	0.8751928	1.394923	0.8571356	1.014984	3.49221	1.479001	2.244838	5.093507	2.288125	4.748895	5.541425	4.944605	0.4304257	0.4949276	1.651837	0.3779473	4.416057	8.68158	0.6180992	9.314417	3.764808	0.1166479	0.4710504	0.8272885	0.4162448	0.1949429	2.936384	0.4883301	1.687144	0.2908993	1.368794	0.5415258	1.770973	3.280699	4.366327
RASAL3	1.517818	2.551088	0.3229606	0.674492	0.1610077	0.3227121	1.728423	9.506358	6.084089	0.4014981	0.3119508	0.1983989	0.8812947	1.023209	0.3715904	0.8654547	0.6433317	0.442841	1.962057	0.8598428	1.715964	2.366019	1.816007	1.619084	3.421507	2.573451	0.4886684	0.3947839	0.6792009	0.4094639	2.314047	3.216212	0.3880749	5.356827	1.913488	0.2777577	0.5562019	0.2908011	0.5131003	0.2252789	1.126736	0.1734383	0.5745899	0.3589531	0.6638502	0.4048631	0.5949272	2.00656	2.011113
SH2D3C	0.7488156	1.623892	3.133849	1.235308	0.7344268	1.023903	2.56861	2.225775	4.515645	2.083586	1.583401	1.96068	1.830554	1.418276	1.400842	0.9379323	1.423147	1.358847	3.659802	1.38446	0.9797973	2.024058	1.981462	1.971567	2.754922	1.351744	0.7291722	1.718809	1.438223	1.179339	2.47855	2.217044	1.688216	4.016032	1.890723	1.480868	0.8549596	0.7206966	2.856277	0.8407013	1.326297	1.347382	1.645745	1.368725	1.508785	0.908278	0.8052839	1.694209	1.980919
AGTR1	0.0366424	0.009217394	0.02859665	0.005187377	0	0.02285971	0.01143128	22.30212	0.0291752	0.09419323	0.07088393	0.1794743	0.03687433	0.2248367	0	0.004362567	0.007595199	0.1409494	0.02870337	0.4080057	0.006310097	0.1788339	0.03654792	0.05020984	0.09627108	0.02105519	0.01953544	0.1821721	0.0619131	0.05248502	0.01714376	0	0.08334663	0.006120281	0.04259963	0.07235437	0.03199084	0.0130462	0.03732842	0	0.3496399	0.3959949	0.02308459	0.02328245	0.2413806	0.01492878	0.1186231	0	0.05800143
CDH17	0.01633456	0.03287167	0.01019832	0.2497441	0	0.02038095	0.0509587	0.008506445	0.01300581	0.004419974	0.05833636	0.003902762	0.01643796	0.0250571	0.01524408	0.05445325	0.1015743	0.01077135	0.04094552	0.01984168	0.2081572	0.0462897	0.05702356	0.00447654	0.01907379	0.02815814	0.02902857	0.009023248	0.01623518	0.004679388	0.06623411	0.003946103	0.009907873	0.07093627	0.1070357	0.01612718	0.393603	0.005815774	0	0.08206237	0.007249468	0.06317838	0.02058145	0.0415157	0.02569633	0.22627	0.00991503	0.06185094	0
DUSP26	0.05434307	0.01562285	0	0.0175845	0.01469156	0.05811847	0.06781332	0.01617137	0.1565916	0.04201345	0.009241802	0.01483887	0.0520829	0.07621656	0.0289801	0.007394254	0.006436672	0	0.0194601	0.7418358	0.0641711	0.2542224	0.04645967	0.1702045	0.009065162	0.03568711	0.01103708	0.01715384	0.0123457	0	0.1356017	0.1050256	0	0.0518673	0.02625581	0.06131786	0.03253338	0.4422482	0.01581728	0.02753056	0.006890881	0	0.03912681	0.009865542	0	0.0379549	0.02513225	0.07558914	0.01638474
HTN1	0.008347017	0.01259815	0.06253652	0.2032468	0	0.07290312	0.06770419	0.01304047	0	0.05420692	0.2285439	0.6062748	0.06159891	0.03073023	0.420648	0	0	0	0	0.8719682	0.04599742	0.01051298	0	9.561864	0.1851887	233.791	0.05340131	0	0	0.03825893	0.8695782	0.004032945	0.005062957	0	0.1058624	0	0.005829927	0	0.008503291	1.332026	0.007409006	0.01139448	0.01577578	0.7000839	0.01969637	0	0	0	0
NCF4	3.006739	3.7635	1.402266	7.846446	0.2399427	1.412487	3.876347	5.253919	8.374221	2.891691	2.016089	0.6318371	5.565473	1.63376	1.977731	2.449764	4.234986	1.743825	2.40637	10.19417	3.144129	4.585409	3.017053	6.492775	5.943242	6.099026	1.918457	1.230688	2.491572	1.753823	5.965988	5.880955	0.8020167	6.159606	2.289539	0.8703022	0.9235115	1.728313	4.982039	0.8457312	2.307109	1.302227	1.928469	1.772365	2.642805	0.8265062	4.199886	4.702942	3.383175
TREML1	0.03222579	0.3134473	0.02682647	0.2068165	0.02032845	0.02680582	0.2814962	0	0.1026345	0.1046398	0.06393856	0.0615968	0.1585455	0.06591217	0.1002481	0.1943946	0.3562522	0.0566676	0.1077063	0.08698852	0.221981	0.3652922	0.3749982	0.2355089	0.1630629	0.740694	0.1527181	0.03560319	0.1452015	0.01230903	0.2546401	0.2491234	0.1694059	0.3444856	0.0454121	0.07070367	0.0750264	0.1070879	0.2188608	0	0.01906957	0.06843093	0.1894867	0.1638092	0.06759365	0.07002333	0.09563134	0.1859401	0.2380483
HVCN1	4.030085	2.603416	1.75294	0.6261761	0.1512259	1.088681	2.053659	0.7198187	1.343596	0.5002516	0.4422232	0.5118926	1.646	2.194553	0.6772291	0.5595253	3.699544	0.3418034	1.477965	1.483126	1.493649	1.055428	0.8918292	1.633603	1.916662	1.657999	1.430858	0.2767871	0.422452	0.9354829	0.997	1.995177	2.405183	3.220655	0.5003483	0.1876446	4.229727	0.3752515	0.475239	4.998767	1.027534	0.5149629	0.8000521	0.6477231	1.732752	0.1689446	0.3915397	1.892598	1.198814
CARD11	0.09476268	2.141974	0.09719822	0.6286039	0.1729279	0.1013462	2.082078	0.9869789	2.780922	0.1135568	0.09266541	0.07762741	0.6448321	0.7268262	0.192665	0.7285107	0.4293248	0.3451744	1.556733	11.60954	1.207595	1.364029	1.259119	0.9757307	1.798126	1.571324	0.3319988	0.2916482	0.5462797	0.1240997	1.228749	2.773295	0.18886	5.652841	1.585289	0.07128347	0.2316526	0.1638771	0.579221	0.07201109	0.6458719	0.05544008	0.6183233	0.1462288	0.535068	0.1820093	0.3889492	1.497522	1.096431
P2RX1	0.008025331	0.1372765	0.05010536	0.1590578	0.01898431	0.9562757	0.5007302	0.1797099	0.4472918	0.04777468	0.07642993	0.007669862	0.0753772	0.04431888	0.1160883	0.04204108	0.0565584	0.02822437	0.09052622	0.08448623	0.3593259	0.07075471	0.05603247	0.6950003	0.1358815	0.4888145	0.1654394	0.06206494	0.1244335	0.06897087	1.52194	0.4653023	0.09735671	0.3217079	0.003392753	0.005282294	0.0952892	0.03428816	0.02452675	0.0142299	0.09260511	0.1825892	0.1971814	0.06629048	0.1451859	0.019618	0.06819892	0.6034184	0.3260523
CP	0.1157216	0.04393928	0.008179205	0.0123641	0.07024404	0.1035235	0.2724642	0.02046688	0.1089445	0.009453025	0.08317621	0.004173431	0.04980427	0.07502568	0.1242975	0.04575194	0.190083	0.01535783	0.413223	1.071497	0.3158421	0.2090001	0.06097832	0.124462	0.09433434	0.2960915	0.06829193	0.2967079	0.1145836	0.02001567	0.2669658	0.2510768	0.02119003	1.989759	0.02399945	0.02586847	0.03965006	0.006219116	0.03114027	0.09291563	0.09690301	0.009935294	1.71944	0.166481	0.04121768	0.01423309	0.1254649	0.661405	0.03225746
MILR1	0.7544077	1.933018	0.1752584	1.71873	0.2158107	0.4268635	3.535746	1.032421	1.396907	1.205823	0.302842	0.1844399	1.106406	0.6243798	0.278343	0.9107147	8.349583	0.5630303	0.4067975	0.9234866	0.9909771	1.635173	2.948603	2.086711	0.8911613	1.57267	0.3242568	0.3295125	2.11344	2.985421	1.094456	2.119184	0.3511757	2.320867	6.890371	0.2309549	0.5514193	0.4247629	1.179607	0.7258607	0.9265807	0.4869782	0.3426397	4.570527	1.800867	0.8577472	1.419917	2.571862	0.7127905
GCSAM	0.2695052	0.1737222	0.1787793	0.05246066	0.1593819	0.03677917	0.7934781	0.2061368	0.2816413	0.02278921	1.273302	0.01207349	0.06215253	0.1343612	0.03929895	0.06417344	0.08728556	0.1406928	0.2163914	0.1023029	0.3422798	0.2492754	0.1470056	0.4985467	0.186853	0.3968316	0.215525	0.4419734	0.167416	0.1013323	0.08406166	0.2807742	0.08173537	0.7539966	0.04628601	0.01108681	0.04705859	0.04797745	0.06863772	0.03982215	0.1906277	0.03065838	0.05305857	0.06956733	0.1059914	0.01372516	0.09883491	0.4510172	0.1022065
DUSP9	0.9124333	0.1039347	2.092368	0.9423798	0.1900483	3.057375	0.07877122	0.448266	0.04873743	0.8757806	0.41672	1.815334	1.193479	0.2323974	1.049673	6.061551	0.07136915	0.07063717	8.760325	11.74791	0.03952903	8.051625	0.2175036	0.1635582	0.5494742	3.13918	0.3344999	12.24888	0.01825172	0.0986363	1.281586	1.186694	0.09746192	1.863321	1.892291	3.104813	8.545215	13.25607	2.548861	1.770484	0.5755872	0.4595775	2.92838	0.5250629	0.03159626	0.7762159	0.03251077	0.3787081	0.8417485
TNFAIP8L2	1.217084	3.116003	0.5741274	2.664903	0.2687134	0.8267821	2.700033	2.605676	9.475252	1.639338	0.6278463	0.4264977	2.848766	1.062115	0.997009	2.228294	2.578822	0.7490659	2.610164	3.241526	2.123857	4.206971	3.533933	3.350284	4.516205	9.604437	1.076649	0.806784	1.096776	0.9607522	3.070721	4.547559	1.181173	4.499404	2.080985	0.4628509	0.4911491	0.8859231	2.314425	0.4316081	1.800521	0.7753375	1.175698	0.5499244	1.13814	0.6170732	2.747117	2.882141	2.425999
CXCL11	1.56965	104.6257	0.02085097	1.352182	0.1106025	0.1875143	1.312764	5.921923	5.052294	0.126516	0.02981789	0.03989695	0.8626107	1.034856	0.0779182	5.654093	0.3530454	1.578283	0.1360371	0.2163589	3.910805	2.66048	2.065264	1.354571	2.778558	3.20477	5.021039	0.7656117	2.389942	0.2296137	2.250037	2.839937	0.1519285	8.701962	0.9600709	0.1868459	0.2099324	1.831158	0.1020662	0.02960833	0.1704518	0.09117975	0.07363962	0.2970831	1.595824	0.2449165	2.182594	2.131709	1.348032
XCL1	0.0932277	0.609737	0.02910289	0.03959407	0.0330802	0.01454025	0.1599626	0.2912975	2.461936	0.02522651	0.06936422	0.03341187	0.156363	0.2145159	0.01087549	0.06659696	0.0676345	0.04098418	0.3067208	0.3586065	0.09632707	0.8072573	0.6044176	0.6770578	0.4626615	1.660664	0.1159741	0.09012356	0.06486236	0.09347479	0.1308544	0.6531364	0.0706851	0.8097217	0.07882505	0.01534068	0.1302287	0.03319288	0.1424597	0.0275507	1.19989	0	0.102783	0.05923655	0.1558251	0.05697399	0.1320408	0.3908296	0.270546
TNNC1	0.01363894	0.082341	0.2724908	0.1235733	0.1032435	0.3403513	0.1701968	0.02841065	0.05791743	0.02952452	0.3409655	0.01303483	0.01830036	1.154896	0.01272842	0.02598118	0.3279396	0.04796693	0.08547115	2.120613	0.1315288	0.05153428	0.08162265	0.02990237	0.06370449	0.1253937	0.1163429	0.2260254	0.01084477	0.07814337	0.1361324	0.0658979	0.2150933	0.2369199	0.03459562	0.3590875	1.657531	0.01942409	0.2500972	0.2095905	0.1089562	0.1489477	2.818336	0.2253195	0.1180068	0.04445402	0.1434991	0.07377707	0.07196382
HSD11B1	0.04211575	0.1271306	0.1183255	0.131169	0.1095896	0.3678404	0.7751887	1.469467	2.30261	0.20513	0.1754782	0.06037545	0.08476465	0.3230262	0.7271266	0.4111655	0.1134862	0.2406906	0.03958902	6.22425	1.682615	0.7426205	0.3360573	0.2308392	0.7499699	1.911819	0.3891939	0.5350911	0.4688267	0.4584687	1.405592	0.9665606	0.1532741	1.617931	0.1780467	0.09702244	0.117662	0.1049645	0.2574255	0.4729506	0.205606	0.01916402	0.4112582	0.2408418	0.737069	0.1544285	0.1448634	3.223604	1.322194
DEF6	1.001511	4.553635	21.924	1.673022	0.4442106	1.702586	3.030667	2.392612	9.28991	8.793921	6.773453	8.991233	9.196632	1.974159	0.9989082	1.919728	2.465157	0.8750524	3.781392	8.870608	3.716679	4.060105	3.702279	3.684724	9.085237	22.63079	5.775485	5.995703	1.139753	1.463212	5.505739	5.455859	5.778608	8.205068	2.857911	1.697432	1.547643	1.078651	13.2889	3.477612	1.950165	1.99947	2.176773	2.092022	5.090845	0.8976743	2.066908	4.713198	9.947735
LINGO3	0.0355428	0.03576316	0	0.06440588	0.01345252	0.02660846	0.08870589	0.007403757	0.03773291	0.02308209	0.01692475	0.006793698	0.03815229	0.03489433	0.013268	0.07447706	0.05304438	0.01250008	0.1158228	0.04605229	0.21545	0.04476576	0.06381208	0.07013246	0.06640504	0.01633868	0.03031873	0	0	0.0162912	0.06208269	0.05495314	0	0.322952	0.0180311	0.009357745	0	0	0.05793318	0	0.03785833	0	0.0447837	0.009033508	0.02795666	0.01158463	0.0172595	0.1153569	0.0300058
ITGAM	1.04046	2.441848	0.158011	1.328047	0.7609945	1.435039	1.536981	1.47613	3.480894	1.515741	0.6293496	0.701437	0.8527289	1.259591	1.703186	1.992713	4.656042	0.9988636	0.8035767	0.4873231	2.983022	2.472142	1.340696	2.897653	1.549869	2.055351	1.203367	0.3106769	0.7087981	0.3963421	2.157692	3.326028	0.6618022	2.1493	0.7132867	0.3812856	0.08249064	0.8610374	3.993393	0.4454264	0.6914041	1.530371	1.597969	2.222741	1.232005	2.424263	1.477044	3.036161	1.602437
CYTIP	0.4042983	1.739442	0.185688	0.4368322	0.1495042	0.3363005	1.873079	1.524628	3.877697	0.2665819	0.4259748	0.08438415	0.3803571	0.8839498	0.4597083	0.7790109	1.078837	0.3064398	0.8969584	0.9408108	3.425142	1.281803	1.186592	1.951086	1.503114	2.008056	0.4690824	0.4774754	0.6133812	0.383404	4.180313	2.896432	0.09019979	4.334266	0.8133403	0.03058738	0.370015	0.4566587	0.1420233	0.2417035	0.8084764	0.4778957	0.4215834	0.2480315	0.6835305	0.2120514	0.8650391	2.292547	1.922349
KLRD1	0.008237908	0.2652474	0.009143565	0.01865954	0.005196579	0.01256273	0.07767015	0.1830401	0.3294145	0.01585136	0.0196136	0.01224692	0.09333983	0.1190676	0.01964699	0.05666775	0.05008799	0.04506752	0.02294422	0.03706159	0.1551035	0.1625503	0.1579426	0.216732	0.5418908	0.3387158	0.01951973	0.01618005	0.03493457	0.03461225	0.1861456	0.1954734	0.04219499	0.2274913	0.03869579	0.004819744	0.02557209	0.02998211	0.02424396	0.003245961	0.117807	0.01166204	0.01383961	0.01279505	0.09719452	0.0984507	0.02296473	0.1297228	0.2984671
TMEM176A	4.940723	2.921074	2.990349	11.18077	0.3769469	1.839678	5.199736	2.97594	10.80144	1.610737	1.558998	0.9102422	5.271514	1.92742	3.102412	1.866642	3.299165	1.256102	4.436265	4.642512	3.633571	3.644857	4.717894	16.97107	8.121875	7.619787	1.13273	3.166859	2.887234	1.469158	8.089527	6.446879	1.877538	7.336108	3.348917	0.8499194	1.292059	1.030353	0.9609305	1.293643	1.085198	2.616982	3.265531	1.15215	2.75527	0.5522061	1.130301	7.277155	4.701597
CRIP1	1.294936	0.2322116	0.1360809	0.5953397	0.06065813	0.1039818	0.2719862	0.6142646	1.061672	0.04856991	0.06868314	0.08577282	0.7397322	0.2832128	0.08973919	0.2198102	0.2179196	0.1014544	0.4660087	0.321861	0.4239166	0.3471842	0.3388845	0.1475745	0.8084447	1.399768	0.227848	0.1133189	0.03568082	0.2497569	1.791579	0.2849547	0.2799642	0.5396536	0.2330692	0.08438916	0.3134202	0.1186863	0.1175507	0.1136674	0.1991562	0.01750211	0.339246	0.1384908	0.1815236	0.08357714	0.05188267	0.2496723	0.243536
PSD4	1.136523	1.248506	0.4365488	1.738134	0.08073912	0.520498	0.9464778	1.186188	1.438052	0.2373031	0.1622437	0.1427101	0.3927675	0.6922768	0.2687569	0.4977903	2.043799	0.2334043	1.078363	0.4453046	0.7657281	1.244858	0.7281471	0.918489	1.033736	0.8879989	2.650308	0.3967232	0.4344104	0.1561705	1.020233	1.690312	0.09919998	2.378521	1.495022	0.1700496	0.3459933	0.2447302	0.3597755	0.1372882	0.5564727	0.3559144	0.7301916	0.2500014	0.4996409	0.1950659	0.4383298	1.123141	0.909196
NTRK2	0.757281	0.07320638	0.02051409	0.01860608	0.814266	0.01952219	0.07321732	0.01059243	0.05315331	0.03556339	0.0325957	0.04635515	0.1238633	0.09600525	0.005110619	0.1631827	0.03632328	1.186512	0.4726043	0.03674425	0.01939976	0.2946098	0.3409902	0.4056372	0.05298332	0.05394339	0.4204183	0.02852207	0.02177156	0.0304791	0.6149122	0.0612333	0.03891065	0.2770161	0.1071559	0.05046234	0.07212527	0.07241942	0.02390885	0.02496854	0.1617954	0.05909243	0.06209986	0.6153854	0.6159556	0.1529901	0.008864107	0.1328777	0.01155775
CD69	0.1406275	1.273494	0	0.2548262	0.05854837	0.05614835	0.386068	0.5331411	2.537978	0.06697228	0.1004459	0	0.2641662	0.6695996	0.03674701	0.3428928	0.1399158	0.1236436	0.2890567	0.5010748	1.115925	1.083967	0.7181563	1.116102	0.6042929	0.7757409	0.231919	0.2050829	0.2236351	0.1031316	0.4421418	0.690327	0.01364782	1.262749	0.3281698	0.0666442	0.1650104	0.2162987	0.04584331	0.09973994	0.5192688	0.05119202	0.06378831	0.04289002	0.4468741	0.08250365	0.7284093	1.064974	0.2967999
SYNPO2	0.3155635	0.2969611	0.922729	0.227546	0.07518513	0.09630919	0.5566797	0.1655162	0.1952206	0.4459856	0.8175379	0.5402514	0.2101842	0.4624804	0.2108089	0.1740669	7.18189	0.3652787	0.4709111	0.4154895	0.3284002	0.6476413	0.26833	0.2986401	0.4480105	0.08087959	0.1855872	0.1780802	0.4269164	0.1261697	0.2846616	0.3411327	0.3511439	1.290771	0.1583599	0.6529998	0.196619	0.08244649	0.2150853	0.4978099	0.3012602	0.1404924	0.1530362	0.1442503	0.7660602	0.1849875	0.7459733	0.602968	0.491122
THRSP	0.04070771	0.08192018	0.8641253	0.06147086	0.01283948	0.06772237	0.0169327	0.01413273	0.01440536	0.05874725	0	0	0	0.08326043	0.01266337	0	0.03375141	0.1431653	0.01700687	1.670239	0	1.093779	0.09473975	0.02974954	0	0.03118822	0.1736225	0.0299827	0	0	0.3555212	0	0.9547425	0.03626293	0.03441881	0.08931306	1.592196	0.8502919	0	0.0320799	0.02408874	0	0	0.05173107	0.4055763	0	0.02196396	0.01468	0
LPAR4	0.01535202	0.01029814	0.006389922	0.0115912	0.01936851	0	0.006385798	0.07994774	0.02173066	0.1606255	0.04264351	0	0.03433155	0.03139985	0.009551424	0.009748158	0.3945868	0.02249654	0.01282754	0	0.02114987	0.02578094	0.2398949	1.806322	0.01195099	0	0.03637663	2.775947	0.0244138	0.01759167	0.03192311	0.009889977	0.01862381	0.0478652	0.008653537	0.01347299	0	0.007287933	0.04170519	0.04839293	0.009084541	0.09314218	0	0.006503081	0.02817578	0.008339592	0	0.01107248	0.0216007
FLI1	0.5984578	1.029766	0.2604534	0.5431055	0.1733863	0.2870079	1.595768	2.391723	1.523146	0.9220378	0.2831167	0.3763319	0.6695979	0.5765346	0.9751102	0.5532986	0.9891492	0.6512984	0.7891627	1.225001	1.267591	1.581158	1.121889	1.277883	1.060744	1.469617	0.4157138	0.3855081	0.7207552	0.8555303	0.9582574	2.019346	0.7118107	2.651675	0.5636902	0.5081008	0.326767	0.4469727	0.4567501	0.2027801	1.00877	0.5730199	0.3070248	0.9512642	0.8939172	0.2700315	1.117001	0.9658982	1.075871
CD37	0.6852969	4.499382	1.209477	1.920806	0.5035383	1.050909	5.173984	2.089429	10.77467	1.189268	1.681755	0.7903221	1.987997	2.950521	2.704677	2.556183	2.790165	1.120911	10.17737	1.48815	5.706833	4.170962	3.081613	4.885103	4.91754	5.00695	0.7511262	1.442333	1.978695	0.7282414	3.926345	8.090875	1.003188	20.35017	2.460133	1.305314	1.037503	0.8832848	1.747268	0.5611708	2.181672	1.254297	3.053499	1.026557	1.728507	1.11681	2.444714	5.869031	3.85423
ARHGAP9	0.4784988	2.626175	0.2638276	0.6158177	0.1528817	0.4031905	1.41522	1.647208	4.908307	0.6221628	0.5215426	0.2672559	1.07562	0.8426858	0.4175576	0.7635335	1.179888	0.3933905	1.460361	1.232923	2.144569	2.44979	1.366714	2.135613	3.392354	1.892523	0.3975674	0.4359626	0.607764	0.4236904	2.178649	3.116581	0.3693934	4.521323	1.295169	0.2004222	0.4774354	0.4115315	0.4368124	0.231392	1.944366	0.4665693	0.6772899	0.3790585	0.6085456	0.4253436	1.061202	2.215217	1.695174
PRR5L	0.548988	1.017564	0.1383047	2.230669	0.1367008	0.2884138	0.5949275	1.70031	0.8179874	0.6280832	5.374521	0.2301191	0.3844625	0.3073085	1.844866	0.4930769	0.3773158	0.4996217	0.2474633	0.6473598	0.4809923	0.7763585	0.6124166	0.6651559	0.9194015	0.885489	0.2259332	0.795398	0.5054423	0.4359398	0.5677807	0.8422819	0.3154675	0.862264	0.9100281	0.2947817	0.3800741	0.2503288	0.1275519	0.2333939	0.7886476	0.1533904	0.2093367	0.2784481	0.4545408	0.2393637	0.3079004	0.919546	0.297288
IL27	0.07526118	0.4417454	0	0.07103031	0.02373787	0.1408572	0.1408747	0.2612885	0.266329	0	0.02986485	0	0.03366113	0.04618004	0.07023681	0.2269978	0.1560006	0.08822893	0.01572131	0.2031559	0.1382458	0.252775	0.08757832	0.1375038	0.3661754	0.3747989	0.07133256	0	0.06981641	0.04312037	0.07824933	0.3151476	0	0.167609	0.137874	0.01651237	0.03504383	0.01786404	0.102227	0	0.03340178	0.01141542	0.03160954	0.03188046	0.1183953	0.02044185	0.2131888	0.3528287	0.1588417
RXFP1	0.1121061	0.06486068	0	0.01269648	0.002651926	0.01748462	0.01049208	0.02335232	0.00297535	0.0364018	0.01334566	0	0.03384472	0.0068788	0.0104622	0.0106777	0.002323725	0	0.01756339	0.1316367	0.02316663	0.003529911	0.05311312	0.05222919	0.02618116	0.2576705	0.0119536	0.003096384	0.006685446	0.003211522	0.05594744	0.00812478	0	0.03744957	0.03080577	0.003689428	0	0.003991438	0.00571025	0	0.0024877	0.01020238	0.02471928	0.03917752	0.0242491	0.04110668	0.03402404	0.00909623	0.026618
PLA2G2A	0.160721	0.02853836	0	1.102846	0.08945724	0.6841768	0.6016786	0.009846778	4.556675	0.1637253	0.06752823	0.03614167	3.678752	20.32689	0	5.051666	0.7995378	2.252652	0.02369859	2.970537	0.325616	2.095707	1.801091	0.2383671	1.181236	0.8474682	0.174733	0.1775652	0.04510395	3.672525	1.297499	0.05481454	0.4472919	1.364347	0.0959233	1.978838	0.1188579	0	0.9245929	0.02235122	0.03356697	0.04301953	0.09529759	0.09611438	19.09643	0.1232577	0.09181847	0.5932289	0.05986023
PEAR1	0.2592632	0.3913059	0.241004	0.247951	0.1662724	0.1725267	0.6362715	0.5520606	0.08562982	0.8169055	1.508904	1.968471	0.3014893	0.4666438	0.3709977	0.1810883	0.3917035	0.5394848	0.5776799	0.5225478	0.2341491	0.6458218	0.3275533	2.418923	0.4944759	0.08607498	0.1556288	3.386299	0.4031352	0.1947565	0.3773797	0.2505312	3.284953	1.0239	0.1169119	0.5650335	0.2253451	0.2502581	0.4812801	0.1464247	4.367318	0.9254333	0.4391896	0.3697384	0.4259806	0.3051491	0.3030867	0.4051468	0.3222313
TLR4	1.542716	1.479088	0.06055351	1.290654	0.0659611	0.4424567	15.92286	1.632034	0.810844	1.696019	0.2706075	0.8284356	0.4229417	0.7736503	0.3111391	3.674893	3.2995	0.7621412	0.3038974	1.133939	5.436523	3.237116	1.130625	5.900734	1.256394	1.00315	0.5903326	0.2511393	1.294143	0.2257475	2.151648	3.499911	0.6397647	2.000657	0.7277894	0.5825196	0.1566504	0.6431531	0.4137411	0.06448938	1.622236	0.9047196	0.3246052	0.3273873	1.506672	0.2519061	2.374481	7.446566	0.9978982
MMP19	0.5353284	0.4288594	0.9920367	0.1544666	0.1548652	1.922985	0.702062	0.9801675	0.5972735	0.627396	0.5966896	0.3845274	2.200618	0.4770224	1.76925	0.5910718	2.459547	0.5935907	0.4316293	0.7676179	1.719269	0.3564455	0.6427784	0.2616457	0.7963062	1.214752	0.6592766	0.459585	0.4473468	0.8087839	0.8423192	0.3360793	0.4053681	2.114054	0.5650619	0.2603384	0.3286484	0.3933378	0.3612515	0.3546916	0.2784435	0.8378311	0.7346578	0.6889578	0.5551682	0.1722593	0.4856893	1.560385	0.5433268
CILP	0.08111997	0.2476833	0.09430717	0.05068783	0.1376338	0.1291363	1.288033	0.002913401	0.8344584	0.3027624	0.3796165	0.5453615	0.5967685	4.774964	0.06265198	3.287707	0.04870396	10.17704	0.1472475	0.1041999	0.5163886	3.445585	0.1897219	0.4783539	0.03919588	0.6365026	0.1073746	0.3708483	0.07784622	1.583428	0.2547672	0.9514662	3.515543	0.4111496	0.3074627	2.301438	0.06642636	0.1872352	0.153879	1.074634	0.1539395	0.06109604	0.5110532	0.1101961	2.844866	1.021123	0.1245139	0.4720903	0.2184364
IL15RA	0.3705707	1.230037	0.3882629	0.6994776	0.1491233	0.4836265	0.8716991	4.307662	2.247382	0.7653008	0.2129667	0.4274308	0.8115573	0.5645324	0.9023427	0.8276186	0.6674657	0.5130666	0.6566378	0.8761233	0.8802079	1.180236	2.421617	1.260697	2.148647	1.99718	1.56841	0.3717614	0.7688072	2.640527	1.39765	1.835725	0.3513692	3.420612	1.671049	0.2747499	0.2558481	0.2062485	0.6595553	0.23161	0.6654159	0.4380285	0.574254	0.2706429	0.9313872	0.4650794	0.7825336	1.622054	1.051795
MZB1	0.007008483	0.8885438	0.8051245	0.3492454	0.5504198	0.04372309	11.73674	2.321249	24.2183	0.03034284	0.3754457	0.03349027	0.1880758	0.5676508	0.3335708	0.2937142	0.01743254	0.04313436	2.71426	0.2497217	8.458051	1.421164	3.334427	12.2771	2.569704	14.38503	1.514522	2.895883	1.89471	0.3132061	43.05593	9.203742	0.09352326	5.103851	0.1303665	0.1199381	1.262919	0.4890802	0.47122	0.2402535	1.306387	0.01275634	2.022218	0.03562533	2.436576	0.3997537	0.4934789	7.385055	13.66751
FAM151A	0.3813734	0.007994538	0.1885011	0.2969457	0.02255393	0.1487021	0.2776118	0.1903301	0	0.06879728	0.009458442	0.1746472	0.07462531	0.4095167	0.05931887	0.007567585	0.2239769	0	0.5476974	0.1029458	0.1532425	0.01000699	0.01584958	0.0522583	0.0742213	0.07304733	0.2485077	0.3423411	0.03790531	0.1365658	0.1090417	0.007677681	0.5686748	1.528794	0.08061384	0	0	0.01131538	0.09712836	0.2066233	0	0.3687664	0	0.100968	1.04991	0.2848605	0.02572138	0.5071447	0.08384413
HLA-DRB5	12.44079	252.4448	6.583247	61.95748	3.588939	31.21875	20.38385	22.03025	146.7039	7.170615	13.93717	11.40642	116.6285	39.79729	11.65745	27.58838	46.2177	40.30714	75.39565	21.15256	67.42458	732.2091	247.0015	53.44227	193.3692	177.1177	14.12809	12.61322	17.60268	8.330331	196.5765	272.3594	5.93563	59.60175	79.12638	6.041561	14.0758	27.26081	1.597094	4.035193	113.6818	17.22451	35.55621	7.760235	62.64092	15.55609	53.92483	43.22259	40.59929
CLECL1	0.05553846	0.6426521	0	0.09434938	0.09634456	0.0461976	0.2194659	0.2892241	0.3537641	0.05009389	0.03305783	0.05307848	0.01242	0.1817506	0.008638461	0.2204098	0.1151196	0.06510793	0.08121001	0.2548597	0.4080701	0.4896506	0.3693018	0.2942629	0.4107293	0.3829573	0.0921189	0.1329448	0.08832092	0.04242717	0.1039384	0.4472327	0.01122911	1.199753	0.2582711	0.01218519	0.02586035	0.1581918	0.0942971	0.05470918	0.2218375	0.04211964	0.08164113	0.09410386	0.05824601	0.01508492	0.3296253	0.3104381	0.1562882
KCND3	0.06888333	0.02242395	0.03288742	0.01835605	0.04600853	0.1592548	0.1036549	0.01477079	0.08818358	0.008771369	0.0289419	0.001936243	0.1522307	0.1019371	0.01323509	0.05210113	0.02519659	0.02671946	0.02031394	4.462557	0.06140447	0.06889589	3.592905	0.2465205	0.1395779	0.08381909	1.399844	0.01342987	0.0547714	0.01392926	0.0834142	0.02740843	0.01966202	0.2003293	2.209755	0.04000516	0.0905622	0.01154131	0.3343536	0.02155387	0.01258815	0.001843772	0.03063267	0.07208884	0.09720725	0.01650843	0.02787465	0.2674027	0.0534489
FCER1A	0.1504147	0.1100707	0.05122359	0.1238915	0.05175466	0.2047366	0.1535716	0.01424191	0.07258322	0.01480027	0.1302261	0	0.6238145	0.805475	0.03828358	0.299553	0.07936168	0.08415828	0.137106	0.1550262	0.5274699	0.2411126	1.418436	0.02997937	0.2714413	0	2.041244	0	0.02174539	0.03133784	0.2047244	0.2510569	0.2985884	0.6395037	0.01156157	0.05400182	0.4202251	0.07789643	0.05572028	0.08081931	0.0849619	0.01244427	0.06891693	0.4517995	0.2043548	0	0.1438686	1.360994	0.1154386
RNASE2	0.5063931	0.7218379	0.6059762	0.3106518	0.03992992	0.2895916	0.368617	0.6592776	0.8959941	0.3882376	0.3265355	0.0604954	0.2264882	0.1294672	0.2362934	1.326382	2.834045	0.2040659	0.02644511	0.2392127	1.104593	0.5314971	1.325855	0.7632827	0.9116071	2.715813	0.3299722	0.06993316	0.0671083	0.2417787	1.869071	1.304901	0.05119286	0.3665197	0.5708813	0.02777577	0.08842185	0.1802967	0.6448423	0.2494159	0.2060145	0.07680837	0.4785391	0.6703342	0.1825588	0.2406994	0.4098387	0.7989421	0.7793062
KCNQ1	0.7020397	0.5852964	0.3606677	1.072234	0.1404485	0.8559265	0.8610391	1.4791	1.000829	1.541431	0.4011561	0.8166346	0.8989159	0.4578464	4.848274	0.6075317	1.832696	0.4796934	2.785494	1.578845	0.4587159	1.040843	0.564185	1.407241	0.7307648	0.5993385	0.3079821	0.5318513	0.3604473	0.6159847	0.8608805	1.387802	0.6813253	0.9166366	0.8988532	0.4277581	0.2857956	0.582752	1.790002	0.4884368	0.4486656	1.066052	2.016809	0.5301903	0.593219	0.562241	0.7435057	0.7291278	0.6096065
HAPLN1	0.04809315	0.02995653	0	0.4513018	0	0.0314321	0.02000473	1.760317	0.01945013	0.04709661	0.2426411	0.002188711	0	0.008431375	0	0.006543851	4.955867	0	0	0.025964	0.006310097	0.01153767	0.0456849	1.197505	0.07755171	0.05263797	0.006511814	0.007590502	0.00546292	0.01049701	0.01428646	0.01327811	0.05556442	0.0153007	0.03679059	0	0	0.03913859	0.01866421	0.00541429	0.00203279	0	0.005771149	0.3055822	0.009006738	0.03358976	0.001853485	0.02229858	0
COL14A1	3.09689	0.7285088	0.8442582	0.3630456	0.5403954	0.2804366	2.758736	0.6005828	0.9231423	0.5962129	0.1008849	37.8865	2.65733	2.807973	1.965161	0.9756208	3.757581	2.353558	2.255909	1.700758	0.6928876	1.603358	2.080095	0.3150486	1.320857	1.325371	2.1844	0.5495499	1.836941	1.245522	3.40871	0.7726249	18.94314	4.8594	0.3738424	1.39449	0.9573324	0.3095993	0.3002851	1.600637	3.833048	0.03185545	0.3528336	1.50069	2.572113	0.4323356	0.8290067	4.313065	0.4218726
RASGRP1	0.323988	1.677306	0.110927	0.5859039	0.03955662	0.270584	0.5771004	0.4653438	1.267629	0.07070001	0.1088644	0.02996492	0.1507491	0.5354723	0.06583621	0.4180852	0.1689729	0.1998609	0.160462	0.2031226	0.6515204	0.677905	0.6124265	1.076936	2.193641	1.705536	1.560144	0.09237248	0.2783888	0.4550848	0.5704744	1.247255	0.2535713	1.316213	1.075859	0.147899	0.2080386	0.398154	0.01597034	0.05250538	0.5519667	0.09035724	0.1152242	0.2888693	0.4254135	0.1788369	0.3023908	1.011955	0.5762582
CSF1	11.39347	13.48771	2.140446	13.59954	0.3477654	5.469894	5.320143	4.765019	20.06453	7.281363	2.212137	1.764691	7.724603	5.65775	4.011674	8.533067	27.49849	2.32405	4.282127	7.209746	4.998524	13.44637	10.98872	10.46554	7.409099	12.73212	2.311627	3.868847	2.896647	3.689267	14.67722	16.41943	3.056808	17.42824	10.91112	0.7354069	1.096623	5.209126	33.94872	1.772565	4.160078	4.259902	3.171222	4.610781	2.490771	3.881235	15.94829	13.81481	3.38511
FCRL2	0.01574761	0.1584524	0.007865491	0	0.0149007	0	0.7467395	0.01640156	0.1571488	0.01022676	0.003749343	0	0	0.06957135	0.02057484	0.01199922	0	0.01107659	0.07500102	0.1122217	0.3471177	0.05950182	0.06596943	0.3038241	0.08090899	0.1954536	0.03134374	0.04871448	0.0876501	0.4439063	0.479397	0.1156509	0	1.199408	0.03728138	0.008292095	0.0131986	0.01345631	0.0256679	0.01489197	0.07827649	0	0.07936756	0.004002391	0.05697786	0.01026538	0.04588201	0.6610239	0.122973
ADAMTS12	0.5327472	0.1557332	0.3315982	0.1549911	0.2127377	0.2439335	0.6952971	2.385774	0.1764177	0.6736107	0.05042633	0.9778172	0.6864076	0.4178621	0.2508714	0.6067341	0.339049	0.6961631	0.1592711	0.2691431	0.2581151	0.3303647	4.569488	0.3929082	0.6144767	0.2134438	0.3011098	0.6227803	0.3549472	0.4256472	0.5650789	0.4471083	0.6205917	0.3570218	0.6556917	0.3367152	0.2139258	0.1276134	0.2622323	0.1656226	0.192333	0.2772599	0.2586499	0.3395409	0.6394515	0.1646135	0.1951463	0.7244126	0.4521606
GPR68	0.2624269	0.9241885	1.243998	0.176124	0.04138557	0.5154069	0.7883675	2.626954	2.450625	0.06838015	0.1851292	0.111468	0.9846241	2.337835	0.1315244	1.110898	0.4311353	0.3717364	0.5238198	0.2125142	0.3280596	0.740618	0.8240285	0.5380602	2.967875	3.127575	8.422215	0.1664415	0.2898114	0.2505928	2.813347	0.6621473	0.2652955	1.376664	1.191604	0.2239093	1.540998	0.09689527	0.26734	2.481681	0.2501907	0.0486496	0.232684	0.4014234	0.9556264	0.3167926	0.06686344	1.056772	1.574405
CALHM5	0.4770618	0.1834887	0.06505912	0.09404401	0.07395034	0.06704058	0.2905453	1.292208	0.0898833	0.1321723	0.1880136	0.1058134	0.1114182	0.1078982	0.05014351	0.2078069	0.4063393	0.1689236	0.14897	0.1740446	0.1345862	0.2112217	0.7210557	0.2534488	0.1559015	0.0711043	0.08796273	0.1996712	0.141115	0.06343478	0.1584501	0.1935232	0.15209	0.3176416	0.2505519	0.1328888	0.1114461	0.09043398	0.1492813	0.05004123	0.07226128	0.09335114	0.114885	0.1986338	0.2804689	0.05041515	0.1106908	0.2184236	0.1769733
PTPN6	1.202165	5.990493	1.556717	1.646048	0.5236168	1.361079	4.817947	4.382308	12.81644	1.827844	0.7950643	0.8814446	2.291531	1.541639	1.837202	2.256716	3.530761	1.1884	6.37766	4.033145	4.653065	5.491668	3.530583	4.479923	5.938139	14.75125	2.238132	1.289507	1.79291	1.523317	5.753489	8.522034	0.5555688	11.48247	3.536043	0.5107659	0.8529734	1.091565	5.41059	0.8496274	3.122168	1.154828	3.39009	1.337751	4.617828	1.368286	2.741242	5.728718	3.946784
ADIPOQ	0.003453345	0.006949511	0	0.007822111	0.003267623	0.004308805	0	0	0	0.003737767	0	0.003300385	0	1.568032	0	0.006578369	0.01717934	0.5283121	0.004328216	0	0.004757537	3.018519	0	0.007571204	0	0	0.004909623	0.04959852	0.002745869	0.1661999	0.004308547	0	0	0.01384327	0	0.1409261	0	0	0	0	0.02145689	0.006285532	0	0	1.670509	0	0.002794894	0.003736034	0
CD52	1.090415	10.54317	3.510322	1.543675	2.224758	8.992264	19.43251	8.535471	56.77692	8.409088	1.987689	0.5536246	3.977774	5.059883	4.277184	9.136261	1.370247	2.187087	21.07647	4.387515	20.46777	8.476241	14.49572	6.406206	19.49698	34.34367	7.533215	6.964644	4.294483	3.045636	11.50006	11.22838	1.446814	56.57385	10.24238	0.7849997	4.212568	3.008802	1.562105	2.55778	6.775144	2.744462	8.672845	4.416893	4.744044	1.527126	3.488652	15.02243	11.72257
FAM107A	0.502967	0.2711171	0.299069	0.2136115	0.09348374	0.2091872	0.2391008	0.2432178	0.2256614	0.3791301	0.06771647	0.3633779	0.4217922	0.2424864	0.3017503	0.08839753	0.218438	0.1921562	0.5928656	0.7612714	0.5361863	0.5241304	0.2568074	0.2723976	0.3530864	0.2546051	0.2809197	0.08599811	0.08093733	0.2778796	0.298821	0.3992365	0.2796558	0.3120343	0.1721307	0.3389364	0.2801992	0.0724835	0.250092	0.06724058	0.4251859	0.209794	0.8336636	0.2206648	0.3131955	0.2195549	0.3997969	0.09392884	0.3727999
UPK3A	0	0.06100494	0	0.03433244	0.0143421	0.018912	0.05674307	0.0157867	0.1287299	0.01640563	0	0	0.08135041	0.0372018	0.01414538	0.01443673	0.02513426	0.02665336	0.05699161	0.09819523	0.04176312	0.03818081	0.07559091	0.06646235	0.05309718	0.2787058	0	0.01674581	0	0.034737	0.05673262	0	0.01838754	0.1012671	0.1537876	0	0.105865	0	0	0.5016795	0.04036181	0	0.09549027	0.01926174	0.03576643	0	0.1104049	0.01639802	0.04798501
EPYC	0.008825641	0.0444018	0.02204081	0.009995401	0.008350994	0.1982146	0.03303987	0	0.3091924	0	0	0.008434724	0.04736802	1.093908	0.02470935	0.4875537	0.06585732	0.1939937	0	0.01429407	0.02431747	0.933727	0.1408462	0.009674783	0.03091697	0.466562	0.01254742	0.03900243	0	0	0.01101126	0.1364543	0.1927177	0.01179299	0.6193607	0.3253074	0	0	0.1798175	0	0.007833844	0	0.01112025	0.08972451	0.2499093	0.8773574	0	0.09548102	0.8195821
IL4I1	11.61674	8.905722	1.342679	4.132063	0.3117042	4.792699	3.358409	1.955025	10.3794	1.049474	1.058087	0.9860696	1.209266	1.563659	2.331818	4.913616	6.395315	1.961872	1.908578	0.9261308	4.435543	2.653804	2.554176	5.587064	5.363506	15.78601	1.502214	0.6935561	2.164655	2.343216	12.23694	14.25258	0.5353479	8.072696	3.352855	0.1963703	1.18948	0.9914091	1.101742	0.5363464	1.081333	1.838359	3.868746	3.380597	3.295098	2.268942	1.976936	9.716581	6.001496
CPAMD8	0.2764644	0.009429776	0.5266	0.06014489	0.01330149	0.03118191	0.01364378	0.02277532	0.04311296	0.0304306	0.009297077	0.05821771	0.06077751	0.141844	0.04956083	0.01636465	0.2797273	0.01922628	0.5148617	0.2555035	0.0494921	0.2360704	0.1885081	0.1866325	0.05106853	0.193863	0.04885361	0.03106159	0.0136615	0.0143185	0.08574512	0.05282687	0.08905671	0.09600662	0.05282569	0.02467384	0.04581914	0.09565206	0.1145656	0.2695668	0.05407034	0.02985089	0.9230115	0.10917	0.04914275	0.0127273	0.03539559	0.01858786	0.07582061
NR2E1	0.05120905	0.008587757	0.1012442	0	0.004037917	1.325811	0.06390246	0.03111244	0.004530375	0.03233223	0	1.986182	0.01145182	0.03142172	0.09159824	0	0.007076373	0.776671	0.2995177	0.04838081	0.01175811	0.3063619	0.004256418	0	0.009966093	0	0.006066994	1.805717	2.493978	0	0.08518759	0	0.005176883	0.02851103	0.02886521	0	0.005961112	0.006077507	0	0.005044442	0	0	0	0.08134513	0.01006979	0.4103155	0.8358072	8.928792	0.9862185
HAVCR2	1.302397	7.496235	0.3660431	1.593588	0.1822774	1.844482	2.576326	4.147955	4.041248	1.772278	0.5134885	0.4802737	1.545235	1.027842	1.805588	2.835965	6.333198	1.465438	0.6928286	1.186945	2.711583	3.823977	3.412588	3.46597	6.816716	5.707854	0.7025432	0.5135601	2.057838	3.704604	4.00746	8.441473	0.431822	3.788341	5.548445	0.4741012	0.2222943	0.8767188	0.9385586	0.2821665	1.538905	1.333899	1.166121	0.7823032	1.386752	0.6619957	2.70465	5.608857	3.376291
SERPINA9	0	0	0.01553442	0.007044786	0.02354322	0.007761232	1.544678	0	0.006603627	0	0	0	0	0	0	0	0.00515738	0.005469091	0.1481277	0	0.2228073	0.01566889	0.1551075	0.006818814	0	0.01429714	0.02653037	0.04123353	0	0	0.03104307	0	0.007546	0.1080525	0	0	0.07820206	0.0442939	0	0.03676474	0.005521315	0	0	0	0.009785376	0	0	0	0
ATP2A3	1.451359	2.437029	2.617422	1.758889	0.4329845	5.579727	4.631606	1.694566	11.94603	0.5102906	0.4099322	0.7465459	1.128744	1.715868	6.783122	0.8936953	4.44931	0.5689505	4.912584	1.856549	2.534372	2.517826	2.2498	4.324577	2.995488	3.373061	0.8214162	0.6510896	1.09522	0.5349437	6.960546	4.211898	19.73183	10.44707	3.95694	1.289943	1.288101	0.5496569	0.5509178	9.381301	1.335441	5.304352	5.273537	3.259965	1.134314	0.3728643	0.7275956	3.245343	4.350845
CST7	0.7365615	16.23587	2.096128	3.763537	0.3403704	0.6625505	4.189551	13.93356	29.33213	0.3522624	0.8564467	0.474748	4.711654	2.018018	2.429841	1.941492	0.6106948	1.219907	3.64971	3.495592	3.327375	10.31247	5.672277	6.928861	24.48225	91.81303	1.241992	0.8516054	2.601439	4.867811	7.11665	10.32871	0.4363779	10.66606	16.20652	0.1127457	2.512416	0.7806395	2.861805	3.118235	5.868897	0.3429535	2.028788	0.9795528	3.826419	2.289048	1.52496	7.560864	7.881167
VGF	0.312243	3.509318	34.00149	66.05503	6.176586	43.1638	1366.188	75.71859	0.2376671	61.43851	222.9413	2.978496	3.320053	0.8097446	43.3798	0.4937961	23.0457	5.262738	0.7162381	178.8499	2.897525	0.2226037	0.7051424	732.7349	215.2612	4414.447	11.00577	9.574472	33.40934	17.03914	39.08913	1.75343	1.872496	29.70168	294.6245	27.0975	23.69301	0.8809801	462.3091	199.3053	0.2719248	28.88257	82.84919	5.540173	202.3364	118.7838	2.83223	176.7283	23.84217
CYP4F22	0.4157298	0.04243697	0.05266369	0.01364728	0.02850519	0.03758797	0.02255559	0.03765164	0.03837796	0.0130426	0	0	0.008084274	0.02218179	0.01124568	0.01147731	0.05495029	0.01059481	0.06796314	0.1170989	0.04980299	0.01517702	0.09615255	0.01320952	0.06331899	0.04154498	16.23227	0.05325218	0.01916292	0.006904044	0.01503429	0.06986573	0.02923647	0.06440647	0.03056557	0.007931432	1.506527	0.008580686	0.01227574	0.02136638	0.01069598	0.0164496	0	0.04593969	0.01421729	0	0.004876265	0.01955483	0.06358074
CFD	1.31666	1.088716	1.155744	2.126027	1.492552	5.969461	4.066897	1.384915	6.642968	2.469235	2.064023	3.102246	7.136601	4.559428	1.520744	3.538713	4.215335	4.607651	2.67957	5.637326	5.262136	3.661436	2.795565	2.958132	7.824288	11.71559	2.576174	0.6193071	1.554831	3.017485	4.830583	4.056291	1.945182	2.299343	3.438952	3.689609	3.605614	0.3527491	1.248349	2.665913	2.591964	0.9253775	7.572191	1.341875	13.80165	0.9347714	2.120672	6.797826	8.240293
PLXDC2	0.2395817	0.9617174	0.1598691	0.7996519	0.1019536	0.3621964	0.9997232	0.3643942	1.178866	0.5117677	0.09657892	0.2144321	0.8062119	1.088938	0.1845484	1.348631	2.492997	0.5416633	0.1604657	0.6980402	0.7090225	1.443293	1.302291	2.893127	0.9739737	1.01684	2.195064	0.1680577	0.7509099	0.1888325	1.07229	3.173805	0.4874769	1.182292	0.8606502	0.4105032	0.2762347	0.1534514	0.4958825	0.3176694	0.3881858	0.1638145	0.3370099	0.4301084	0.9581839	0.262359	0.5375866	2.298458	1.003267
UCP2	7.155586	10.77021	23.69567	5.400805	4.293422	4.494782	19.98953	15.12075	39.4036	8.016586	14.44136	3.922576	5.777871	2.675456	23.33126	6.71231	8.11579	4.716377	35.28139	5.890265	11.11903	23.37393	15.19218	16.84258	22.15311	54.79238	5.66727	14.35934	10.26405	9.682613	39.90416	15.34144	25.09842	28.48042	43.84885	1.438213	43.55698	7.036788	4.592318	22.19335	12.77282	4.353305	17.85216	13.77124	6.894111	2.037112	8.368201	19.71538	15.49165
PTAFR	0.3283547	2.493256	0.5283634	1.30348	0.2242134	0.6039825	2.200798	1.840402	3.679935	0.8353694	0.5561106	0.2749888	0.8811549	0.997002	1.690126	1.621764	2.663502	1.065506	1.450997	0.5427707	1.399056	1.982526	3.224436	2.846177	3.114779	2.894341	2.747994	0.1757741	2.007937	0.5042622	3.750381	5.721136	0.3408416	3.3291	1.305136	0.3654054	0.8747926	0.5351241	0.448302	0.412151	0.9254456	0.5113894	1.650634	0.7011872	1.451114	0.2316975	1.509553	2.863842	3.122098
AWAT2	0	0	0.07298265	0	0	0	0.008103951	0	0	0.007029074	0.02319304	0	0	0	0.01818197	0	0.005384448	0	0.03255778	0	0.008946807	0	0.01943238	0	0.00758325	0	0	0.007174824	0	0	0	0.006275479	0	0	0	0	0.03628672	0	0	0.01535336	0	0	0	0.01650558	0.005108102	0.01058343	0	0	0.006853138
ARHGEF6	6.100749	5.453464	0.2813423	2.097481	0.2694215	0.936056	1.773475	5.477312	2.465551	0.9084777	1.170155	0.3454776	2.229174	5.481409	0.2472407	9.859861	12.64968	0.6465471	1.647805	2.113307	3.165429	2.108062	1.187863	19.8406	1.905273	1.32597	1.11234	1.129738	1.510002	1.946292	2.276674	6.409676	9.04691	12.65799	2.790563	4.999855	1.871119	5.772329	1.341868	0.2429227	6.28546	0.7097821	1.020137	8.765937	0.9601143	1.016818	0.9317955	3.709906	1.395235
B3GNT8	0.1445116	0.153961	0.3184391	0.07701899	0.09652216	0.5197168	0.5303893	0.7260028	0.5143958	1.039692	0.3744261	0.4224563	0.2167138	0.1251839	0.4759912	0.2428977	0.6343248	0.2914874	0.4794412	0.7572272	0.2810653	0.3426086	0.2713205	0.382061	0.3374911	1.71938	2.525854	1.380564	0.310922	0.1753347	0.4772624	0.8707244	0.2784329	0.3294044	0.2228101	0.1566648	2.968627	0.3631911	9.560458	0.1406791	0.3244524	0.4796425	1.413827	0.24846	0.1604718	0.5264267	0.9081406	0.6713477	0.3588206
KRT86	0.08650529	2.939328	0.008309034	0.007536215	0	0.01660528	0.3570579	0	0.5086282	0	0.01584309	0.006359514	0.1428559	0.2613139	0	0.04436552	0.02206859	0.01755181	0.02502013	0.02155455	0.6142091	0.05866671	0.1792016	0.05835583	1.740511	4.297747	0.1135243	0.01470329	3.470906	0	0.1826471	0.1157425	0	0.05334922	0.1125249	3.013335	0.03718101	0	0.04067301	0.3775619	0.01771941	0.0121116	0.08384317	0.04228089	0.06804188	0.1084426	0.02154193	0.1439793	0.07724236
[truncated: 602 more rows]
[truncated: 357 more columns]
