# Supplementary material for: HLA-DRB1: A new potential prognostic factor and therapeutic target of cutaneous melanoma and an indicator of tumor microenvironment remodeling
Source: PLoS One. 2022 Sep 21;17(9):e0274897. doi: 10.1371/journal.pone.0274897 (PMC9491554; doi:10.1371/journal.pone.0274897)
Supplement: S5 File — (ZIP) [file pone.0274897.s007.zip › Step 5.Differentiation analysis/R language script.txt]

library("limma")
library("pheatmap")
fdrFilter=0.05                   
logFCfilter=1                     
scoreType="StromalScore"          
inputFile="mRNA.txt"           
scoreFile="scores.txt"            
rt=read.table(inputFile,sep="\t",header=T,check.names=F)
rt=as.matrix(rt)
rownames(rt)=rt[,1]
exp=rt[,2:ncol(rt)]
dimnames=list(rownames(exp),colnames(exp))
data=matrix(as.numeric(as.matrix(exp)),nrow=nrow(exp),dimnames=dimnames)
data=avereps(data)
data=data[rowMeans(data)>0.1,]
group=sapply(strsplit(colnames(data),"\\-"),"[",4)
group=sapply(strsplit(group,""),"[",1)
group=gsub("2","1",group)
data=data[,group==0]
score=read.table(scoreFile,sep="\t",header=T,check.names=F)
med=median(score[,scoreType])
conTab=score[score[,scoreType]<=med,]
treatTab=score[score[,scoreType]>med,]
con=as.vector(conTab[,1])
treat=as.vector(treatTab[,1])
conNum=length(con)
treatNum=length(treat)
data=cbind(data[,con],data[,treat])
outTab=data.frame()
Type=c(rep(1,conNum),rep(2,treatNum))
for(i in row.names(data)){
	geneName=unlist(strsplit(i,"\\|",))[1]
	geneName=gsub("\\/", "_", geneName)
	rt=rbind(expression=data[i,],Type=Type)
	rt=as.matrix(t(rt))
	wilcoxTest<-wilcox.test(expression ~ Type, data=rt)
	conGeneMeans=mean(data[i,1:conNum])
	treatGeneMeans=mean(data[i,(conNum+1):ncol(data)])
	logFC=log2(treatGeneMeans)-log2(conGeneMeans)  
	pvalue=wilcoxTest$p.value
	conMed=median(data[i,1:conNum])
	treatMed=median(data[i,(conNum+1):ncol(data)])
	diffMed=treatMed-conMed
	if( ((logFC>0) & (diffMed>0)) | ((logFC<0) & (diffMed<0)) ){  
		  outTab=rbind(outTab,cbind(gene=i,conMean=conGeneMeans,treatMean=treatGeneMeans,logFC=logFC,pValue=pvalue))
	 }
}
pValue=outTab[,"pValue"]
fdr=p.adjust(as.numeric(as.vector(pValue)),method="fdr")
outTab=cbind(outTab,fdr=fdr)
write.table(outTab,file="Stromal.all.xls",sep="\t",row.names=F,quote=F)
diffSig=outTab[( abs(as.numeric(as.vector(outTab$logFC)))>logFCfilter & as.numeric(as.vector(outTab$fdr))<fdrFilter),]
write.table(diffSig,file="Stromal.Diff.xls",sep="\t",row.names=F,quote=F)
write.table(diffSig,file="Stromal.Diff.txt",sep="\t",row.names=F,quote=F)
diffExp=rbind(ID=colnames(data[as.vector(diffSig[,1]),]),data[as.vector(diffSig[,1]),])
write.table(diffExp,file="Stromal.diffExp.txt",sep="\t",col.names=F,quote=F)
geneNum=50      
diffSig=diffSig[order(as.numeric(as.vector(diffSig$logFC))),]
diffGeneName=as.vector(diffSig[,1])
diffLength=length(diffGeneName)
hmGene=c()
if(diffLength>(2*geneNum)){
    hmGene=diffGeneName[c(1:geneNum,(diffLength-geneNum+1):diffLength)]
}else{
    hmGene=diffGeneName
}
hmExp=data[hmGene,]
hmExp=log2(hmExp+0.001)
Type=c(rep("Low",conNum),rep("High",treatNum))
names(Type)=colnames(data)
Type=as.data.frame(Type)
pdf(file="Stromal.heatmap.pdf",height=8,width=10)
pheatmap(hmExp, 
         annotation=Type, 
         color = colorRampPalette(c("blue", "white", "red"))(50),
         cluster_cols =F,
         show_colnames = F,
         fontsize = 8,
         fontsize_row=6,
         fontsize_col=8)
dev.off()

library("limma")
library("pheatmap")
fdrFilter=0.05                    
logFCfilter=1                     
scoreType="ImmuneScore"           
inputFile="mRNA.txt"            
scoreFile="scores.txt"            
rt=read.table(inputFile,sep="\t",header=T,check.names=F)
rt=as.matrix(rt)
rownames(rt)=rt[,1]
exp=rt[,2:ncol(rt)]
dimnames=list(rownames(exp),colnames(exp))
data=matrix(as.numeric(as.matrix(exp)),nrow=nrow(exp),dimnames=dimnames)
data=avereps(data)
data=data[rowMeans(data)>0.1,]
group=sapply(strsplit(colnames(data),"\\-"),"[",4)
group=sapply(strsplit(group,""),"[",1)
group=gsub("2","1",group)
data=data[,group==0]
score=read.table(scoreFile,sep="\t",header=T,check.names=F)
med=median(score[,scoreType])
conTab=score[score[,scoreType]<=med,]
treatTab=score[score[,scoreType]>med,]
con=as.vector(conTab[,1])
treat=as.vector(treatTab[,1])
conNum=length(con)
treatNum=length(treat)
data=cbind(data[,con],data[,treat])
outTab=data.frame()
Type=c(rep(1,conNum),rep(2,treatNum))
for(i in row.names(data)){
	geneName=unlist(strsplit(i,"\\|",))[1]
	geneName=gsub("\\/", "_", geneName)
	rt=rbind(expression=data[i,],Type=Type)
	rt=as.matrix(t(rt))
	wilcoxTest<-wilcox.test(expression ~ Type, data=rt)
	conGeneMeans=mean(data[i,1:conNum])
	treatGeneMeans=mean(data[i,(conNum+1):ncol(data)])
	logFC=log2(treatGeneMeans)-log2(conGeneMeans)  
	pvalue=wilcoxTest$p.value
	conMed=median(data[i,1:conNum])
	treatMed=median(data[i,(conNum+1):ncol(data)])
	diffMed=treatMed-conMed
	if( ((logFC>0) & (diffMed>0)) | ((logFC<0) & (diffMed<0)) ){  
		  outTab=rbind(outTab,cbind(gene=i,conMean=conGeneMeans,treatMean=treatGeneMeans,logFC=logFC,pValue=pvalue))
	 }
}
pValue=outTab[,"pValue"]
fdr=p.adjust(as.numeric(as.vector(pValue)),method="fdr")
outTab=cbind(outTab,fdr=fdr)
write.table(outTab,file="Immune.all.xls",sep="\t",row.names=F,quote=F)
diffSig=outTab[( abs(as.numeric(as.vector(outTab$logFC)))>logFCfilter & as.numeric(as.vector(outTab$fdr))<fdrFilter),]
write.table(diffSig,file="Immune.Diff.xls",sep="\t",row.names=F,quote=F)
write.table(diffSig,file="Immune.Diff.txt",sep="\t",row.names=F,quote=F)
diffExp=rbind(ID=colnames(data[as.vector(diffSig[,1]),]),data[as.vector(diffSig[,1]),])
write.table(diffExp,file="Immune.diffExp.txt",sep="\t",col.names=F,quote=F)
geneNum=50      
diffSig=diffSig[order(as.numeric(as.vector(diffSig$logFC))),]
diffGeneName=as.vector(diffSig[,1])
diffLength=length(diffGeneName)
hmGene=c()
if(diffLength>(2*geneNum)){
    hmGene=diffGeneName[c(1:geneNum,(diffLength-geneNum+1):diffLength)]
}else{
    hmGene=diffGeneName
}
hmExp=data[hmGene,]
hmExp=log2(hmExp+0.001)
Type=c(rep("Low",conNum),rep("High",treatNum))
names(Type)=colnames(data)
Type=as.data.frame(Type)
pdf(file="Immune.heatmap.pdf",height=8,width=10)
pheatmap(hmExp, 
         annotation=Type, 
         color = colorRampPalette(c("blue", "white", "red"))(50),
         cluster_cols =F,
         show_colnames = F,
         fontsize = 8,
         fontsize_row=6,
         fontsize_col=8)
dev.off()
