# Supplementary material for: HLA-DRB1: A new potential prognostic factor and therapeutic target of cutaneous melanoma and an indicator of tumor microenvironment remodeling
Source: PLoS One. 2022 Sep 21;17(9):e0274897. doi: 10.1371/journal.pone.0274897 (PMC9491554; doi:10.1371/journal.pone.0274897)
Supplement: S6 File — (ZIP) [file pone.0274897.s008.zip]

Archive with 9 entries (6 files):
- Step 6.Intersection analysis/
- Step 6.Intersection analysis/input files/
- Step 6.Intersection analysis/input files/Immune.Diff.txt
- Step 6.Intersection analysis/input files/Stromal.Diff.txt
- Step 6.Intersection analysis/output files/
- Step 6.Intersection analysis/output files/DEGs.txt
- Step 6.Intersection analysis/output files/DOWN.venn.pdf
- Step 6.Intersection analysis/output files/UP.venn.pdf
- Step 6.Intersection analysis/R language script.txt
