# Supplementary material for: HLA-DRB1: A new potential prognostic factor and therapeutic target of cutaneous melanoma and an indicator of tumor microenvironment remodeling
Source: PLoS One. 2022 Sep 21;17(9):e0274897. doi: 10.1371/journal.pone.0274897 (PMC9491554; doi:10.1371/journal.pone.0274897)
Supplement: S6 File — (ZIP) [file pone.0274897.s008.zip › Step 6.Intersection analysis/output files/DEGs.txt]

Gene	logFC
CD3G	2.9709720474435
STAP1	3.58403498660277
FLT4	1.21875965806124
CD28	2.01202457556789
DNASE1L3	2.80143719047516
PNOC	2.84907802238607
ADAP2	1.4436496699239
OTULINL	1.52000711410596
PLEKHS1	1.42421032254328
WNT10A	1.57586736625058
TFEC	2.25354384206395
SELE	1.66040818239034
FAM216B	1.70511443619107
TNFRSF25	1.34516702187536
ZNF683	2.44095755001239
TOX2	1.3241274739033
SPTA1	1.54727851362362
TESPA1	3.02907994366275
PTGER2	2.09614218553955
TNFSF18	1.55254937863916
CYP21A2	5.56836175792946
SLAMF8	2.19612074951571
LCP2	1.19977390076211
PSTPIP2	1.24088998260255
TLR2	1.07341935096568
PDPN	2.48573349229467
ZC3H12D	2.56407435582844
FLT3LG	1.29572820964387
SOWAHD	1.60602951945969
MAP4K1	1.83480136516889
APOBR	1.66475549982724
ETV7	1.81709185092819
CD40	1.27636807764989
HS3ST3B1	1.34967132299436
CHIT1	2.78132188334749
JSRP1	1.9365626974548
CXCR6	2.60795996832243
HCK	1.85437231630734
SLC40A1	1.55569608689876
IKZF1	2.83301816802676
LVRN	3.65824624646081
APCDD1L	2.10421947880708
AC119396.1	2.82980985440082
CD8B	2.96217926042045
SPN	2.34212727897532
SIDT1	1.59603240335878
TAGAP	2.48617262557231
FGL2	1.62733914065848
CR2	4.55812694052393
LAMP3	1.4442873792403
CEBPA	1.55348412118219
AKNA	1.65049303200978
RGS18	2.11750283656911
CFH	1.45335074633413
LILRA4	3.03652583682058
CEACAM4	1.6845016207005
AICDA	3.2021621303786
CLEC4C	2.69611322484926
SPNS3	2.55116985950858
CYRIA	1.57655835317256
CSF3R	1.64482262919193
ANKRD55	1.46564679281641
MS4A4A	1.64639127508954
NPY1R	1.92305674169794
CD3D	2.95343730813763
CXCR4	1.85045608840846
ZNF366	1.06629627979789
FILIP1L	1.54222068876186
MAP1LC3C	1.11297076626495
P2RY14	1.91249532040899
SLCO2B1	1.78681402667549
RHOF	1.31565088756805
TENT5C	1.62517679467522
HK3	1.91502879357851
LAX1	2.81611250343892
GZMK	3.20076881514073
DHRS3	1.06046068985258
IL18	2.03569463020904
ALPK2	1.95322026971756
SFRP4	2.45268761081071
SNAI3	1.47933084056296
CD1E	2.16363827213243
FCRL3	3.38146383728615
CD300E	1.33264151266536
NKG7	2.93461234529908
TMEM156	3.05088978382859
SELENOP	1.39664434463044
SELP	2.05384781184978
FCAR	1.30442234475009
CD5	2.93832259372518
PLAC8	2.8220457351119
CD6	2.67670627381163
C19orf38	1.44646510872437
TMIGD2	2.70312220308659
KLHL6	1.38816248941019
APOBEC3G	1.37325520377371
GBP3	1.23328240909508
ARL11	2.09384663824669
PIK3R5	1.77098752237566
CD300A	1.66031764336401
CCBE1	1.82795386067126
AC136428.1	2.99091003756798
LY75	2.17502650205178
RARRES1	1.66110959730021
CAMK1D	1.7314960215755
VOPP1	1.12805093193183
PHOSPHO1	1.15417761773092
BANK1	3.84196057667334
DPEP1	1.39266366415867
GPBAR1	1.63084503128109
NLRC5	1.36288805240337
KLRB1	2.30930899675586
GP1BA	2.52808613368865
CYBB	2.28615339149641
DOK2	2.06825249749206
CCL14	2.15837684499638
MFAP4	1.72087318456598
TYROBP	1.90438201678646
FAM166B	2.86974310903588
MSR1	1.55379013242819
IRF1	1.78933858739727
ABCG1	1.19691540230601
PTGER4	1.78334130728507
VMO1	1.38048497096389
CD1B	2.20791357959198
HLA-DMB	2.069318417114
MMP25	1.1808871259339
TNFRSF13C	2.19569493446483
CX3CR1	1.94665588326244
SLC43A2	1.15838566497328
IGLL5	2.44318481445148
FLT3	2.68400625341206
TNFRSF18	1.65062191730199
HAMP	1.78502905782035
ALOX5	1.97543343135013
LYL1	1.20887849632767
CHRNA1	1.93855790110737
PRF1	2.81892200707037
HCLS1	2.14053676697048
SLC8A1	1.74554246951489
OPCML	1.55337164873164
RARRES2	1.42031644838656
GPR34	1.47282615525146
CXCL13	3.16294359659373
SIGLEC14	2.2057810367039
HTRA4	1.99987046255912
FCGR3A	1.9774392854789
LBP	1.52579457688041
TACR1	1.9964794776383
PLA2G2D	3.86126447806403
GIMAP6	2.05066982621572
GIPC2	1.53008481192153
APOL3	2.25754658282283
PRAM1	1.87710335348149
GAPT	2.6264916125928
TMIGD3	1.24768758353734
TLR8	2.68712363956907
IL12RB1	2.11623499463366
WDFY4	2.64126035769822
PIM2	1.68736287781416
ALDH2	1.08024326735605
TREM1	1.26665525359086
DOCK2	2.20296377217687
ZNF831	2.49084051786615
SEMA4A	1.40730862329853
FBP1	1.73716587954075
ASGR2	1.31568079831422
CCL4L2	2.20237458252201
IL21R	2.79337864121335
VSIG4	1.76454889610458
IDO1	2.75576964560743
P2RY8	2.45502581926991
CASS4	1.8619897725892
CARD17	1.45858078328835
TRAF3IP3	2.7554992008484
GRAP	1.59266503310932
ZAP70	2.17924158614692
CD3E	3.0482789296971
FMNL1	1.85700450625491
TBX21	2.61921964616833
ECEL1	1.65101337532107
PLEK	2.38682995672697
C1R	1.31266665627959
GNGT2	2.17935930496468
SELPLG	2.1441234408595
FASLG	2.69320679920175
KIF21B	1.09711669422643
ECSCR	1.3100403779123
NEXN	1.36438144606322
SPATC1	1.69116865918447
TREML2	3.21300107110101
CDX1	1.46095811131617
TOX	1.78733314006312
SERPINA1	1.7539641420178
GZMH	2.85306314994259
VNN2	2.38201886824032
GHRL	1.69932013353046
PDCD1	2.78865242591872
ARHGAP30	2.26103336861234
HLA-DQB2	2.06078191010038
CETP	1.60936273084775
RCSD1	2.16668368540117
CCL21	3.67461918126615
TMEM119	1.70263598726712
GBP5	2.78142625640602
SYNDIG1	1.82859032808385
DAPP1	2.34452255598771
FCHO1	1.19013380756968
CD72	2.32902786913731
C10orf55	1.39118845029058
BASP1	1.44302308505922
CD4	2.06057952179381
CCND2	1.73984124875815
OR2I1P	2.46349961306814
CBFA2T3	1.33527183935336
SPIB	3.21097974324715
GCH1	1.63955845576068
AQP9	1.33304213368102
GPR18	2.42582869086303
FAM107B	1.09408360421835
F13A1	1.29800205038838
ASCL2	1.93348259217134
DPT	1.9211779269518
MMP9	1.56527114777665
LYZ	2.12209754092757
TDO2	1.62420786440082
BIN2	2.45478068310262
ADA2	2.10588963579468
HLA-DRA	2.06511612979194
SOCS1	1.88280412872934
MYBPC2	1.21918677770062
FCRL6	2.48566621852996
P2RY13	2.44438126243748
FAM177B	2.20510850663346
TIGIT	2.80624936302676
DTHD1	2.72806780300986
ANXA2R	1.35012536006121
POU2F2	2.20379492768615
IGSF6	1.96174630829761
KLRK1	1.81039177832319
ZMYND15	1.20498158886791
BCL11B	2.14789440100003
C5AR2	1.32793389180381
CD79A	3.23991686049678
CCL2	1.506110674227
CEACAM21	1.90285555847495
GBP4	2.29497051444398
TNFSF13B	1.63665886847827
C1QB	2.23428316698974
CD14	1.60428493032033
CMKLR1	1.94290640944532
CCRL2	1.9678649587904
ABCB1	1.3100299374789
SLA	2.23489711033218
DOCK8	1.86555879162921
ANK1	1.18075937247276
ELMO1	1.24054509388359
CTSS	1.7911926279078
ABI3	1.98307243778341
RHEX	2.64472511960785
ADGRE1	2.05228994995653
PDCD1LG2	2.2238143938003
CASP10	1.10953298061662
DMRT3	1.28886102813428
SHISA8	1.91456312127041
IL10RA	2.32227082949379
LMO2	1.46216949233306
CLEC4E	2.34542309103729
TMEM37	1.6349683938729
CCDC69	2.22077341637041
SHISAL2A	2.41179501838567
TNFRSF1B	1.91946460111899
SCT	1.58064700965387
NCR1	1.40031279351851
PRKCQ	2.10432903830124
VPREB3	3.23318491427453
CLEC12A	1.57765773679519
CCL22	1.90234564441906
GNLY	2.1854897051825
SIT1	3.00687784952289
HLA-DOA	2.14253450147101
CCDC88B	1.86449092060875
EVI2A	1.21799764208988
PCED1B	2.28525885544387
RAC2	2.23153373611293
SYTL3	1.31824666479059
PIK3IP1	1.35189998669965
BLK	3.45718974396836
ANO9	1.40849186504167
ARHGAP25	1.9262179030877
CXCR5	3.87932317515833
INPP5D	2.35922237283535
HS3ST2	1.33979428269607
FCRL1	3.75727243840621
MS4A7	1.28985241297572
SERPINE1	1.56100820609149
MYL4	1.18436572593488
CD200R1	1.67108235570994
CD96	2.54060890399507
TNFSF8	2.26817258161542
C3AR1	1.6369943489962
CXCL12	1.96614781688875
LRRC25	1.78492599638844
ERMN	1.77141091640622
GLIPR2	1.06908074577932
PTK2B	1.47638344693767
C3	2.32947585474406
RUFY4	2.3061535095646
AOAH	2.54985066655704
GATA3	1.81189473692214
CD209	1.6820239197453
GSTM5	1.48373023333428
DYSF	1.30949748110249
ADAMTS14	1.2116791018157
C11orf21	2.16812707951135
PTPN7	2.24582636180289
CD2	2.84479960449103
IL7R	2.76792574809376
AOX1	1.77130687083443
FYB1	1.60759961955873
ADH1B	1.60634621975019
SEMA4D	1.46167444045988
PLAU	1.6595587806978
GREM1	1.30527875519242
CD300LB	1.53362486498295
AIM2	1.24541257776879
PRDM1	1.89027126569439
SNX20	2.63806920046078
SQOR	1.11764129135055
CRHBP	1.16783018885534
TTC24	2.58463099442418
CD79B	1.91361024004637
C1S	1.52105962069542
TMC8	1.9527211664761
IL32	2.40508579687206
SUSD3	1.97791228868734
GIMAP8	1.93307380980718
WAS	2.2665153617524
RFTN1	1.36264416869972
NLRP3	1.31319331210864
PTPN22	2.35203291354961
CCDC88C	1.40034697919859
NR1H3	1.13063662420892
PATL2	1.46232688727716
NCF1	2.5436709257058
KCNN3	1.11295862985652
ITM2A	1.75223469603249
ARHGDIB	1.62775409711189
SIGLEC10	2.49180006939838
RIPK3	1.12535522047745
CCDC170	1.64379309893573
CCL26	1.20305563222608
GPR171	2.92804980810197
GIMAP2	1.49455106457617
LAIR2	1.47386593469835
GMFG	1.70316703240828
CD180	2.39436463347437
AMPD1	2.6066038704133
CASP5	2.04555567025637
GBP2	1.57184391791839
KCNMB1	1.14477316450124
CD53	2.44150544689534
C1QA	2.18029982802778
VSIR	1.68752750523586
ACE	1.28682231477346
SIRPB2	2.03163289402123
LGALS2	2.50417773948848
ITK	2.31885258443276
EPHB2	1.30477817974756
HLA-DMA	1.67071155325328
CCR7	3.144826792066
EXOC3L4	2.59819951612941
MARCHF1	1.60102790726085
IL2RB	2.44277373857078
SPIC	3.02944103571458
BTK	1.63195573473676
TNFSF10	1.71077181556563
EGFL6	1.45243955712032
MAFB	1.21163020101765
SIGLEC9	1.66175465953263
AKAP5	1.97669020728227
FGD2	2.22233734806407
GIMAP1	2.19863670439518
POU2AF1	3.06311808694335
GPR15	2.54523098089442
LILRB3	1.56713994783744
IL18RAP	2.13603541643961
SYTL1	1.64118940346348
CFP	2.04935263063209
CLEC10A	2.43904772350934
SAMSN1	2.25580841964706
FMO3	1.48797553851919
SLC27A2	1.75576782832736
STAC3	1.46817187269548
LSP1	2.10608794876878
PPP1R16B	1.58670986065686
GIMAP5	2.317792582398
SUCNR1	1.68831210866886
HLA-DQB1	2.00808558490521
SSTR3	2.95508156799171
ERFL	2.19588534379475
ZCCHC12	1.40671785579913
SLC7A7	1.71404166952629
THBS1	1.3673805214202
SIRPB1	1.88831497778861
STX11	1.23710154534353
NLRP1	1.15408123302668
IFNG	2.94503708494746
IL1B	1.69355168746592
FITM1	1.0978848588224
SLC22A3	2.09368597357342
DIO3	1.71936853075946
MRC1	1.58061606595623
C7	2.54167218421439
PRKCB	1.48175222163565
CLEC9A	2.354544812171
EAF2	1.42635578976638
TNFSF15	1.30486228336532
CD274	1.83135783845781
PKD2L1	1.37903778455952
GZMA	2.82827545747854
IFI30	1.43953019883266
ANKRD29	1.32908641536188
TSPAN32	1.45513483485496
CD8A	2.90219957478541
GCNT1	1.16635868248666
CCL4	2.39572871212637
TNNI2	2.26285489800696
RBP5	2.02493923427993
KCNK3	2.17911895501648
GRIN3A	1.60438170071331
PLA2G7	1.76378157984914
ACSL5	1.4366756437504
LILRA1	2.05091366656514
SP140	2.74326433428174
FCER2	4.37473474507098
ARHGAP45	1.25253673109657
JAML	2.19819835174379
CRIP3	1.43279008327023
ADAM8	1.41359942407153
FAM92B	1.57495481467443
TMEM155	2.81964186620255
LAPTM5	2.14048103690465
TGM2	1.28489326544996
TIFAB	2.7510002533904
RGS13	1.18641836964758
SPI1	1.94011326179718
LY86	2.16742759895677
CD300C	1.78968079438109
INSL3	2.19968641608622
PARP15	2.84335319013153
SLC15A3	1.36365687098349
ANKRD22	2.11297113514273
VNN1	1.65879990210039
AL159163.1	1.05826832798004
SIRPG	2.98800556536258
IPCEF1	2.43069578445791
GIMAP4	2.24160042869387
SYK	1.07627214433592
STYK1	1.13193677246235
ITGAL	2.841159622212
RASAL3	2.56797919996413
SH2D3C	1.51016467792455
DUSP26	1.08889368862426
NCF4	1.8566278546449
TREML1	1.79031353395562
HVCN1	1.72680854442822
CARD11	2.70566327246194
P2RX1	2.20662297325103
CP	2.24103495435789
MILR1	1.08679086004994
GCSAM	2.11536502173154
TNFAIP8L2	2.07058748449235
CXCL11	2.14468877988815
XCL1	2.01668677650432
HSD11B1	1.81755330450508
DEF6	1.45724194851254
LINGO3	2.17656337465298
ITGAM	1.54134427483071
CYTIP	2.67210244633891
KLRD1	2.5578945796345
TMEM176A	1.89558989341821
CRIP1	1.71381259151997
PSD4	1.9023041549765
CD69	2.83166968812453
FLI1	1.76690206550848
CD37	2.62954757851849
ARHGAP9	2.46374987698582
PRR5L	1.12959744048842
IL27	2.0031253720572
RXFP1	1.17048133235004
PLA2G2A	1.82144945989353
TLR4	1.10418168219948
MMP19	1.36181181274411
IL15RA	1.93145969353753
MZB1	2.73603544971979
FAM151A	1.34979983518171
HLA-DRB5	1.88134642195925
CLECL1	2.56608318585408
FCER1A	1.48953044928196
RNASE2	1.70258262949693
KCNQ1	1.19553078773914
RASGRP1	1.69363953059319
CSF1	1.19564272129809
FCRL2	3.39792332378184
GPR68	1.293306025523
PTPN6	2.37707255857153
CD52	2.78732620604478
FAM107A	2.30467915528197
UPK3A	1.76696249128224
IL4I1	2.10294134194916
HAVCR2	2.12373893499578
SERPINA9	2.09726150722198
ATP2A3	1.61426283434285
CST7	2.03367449741148
CFD	1.5368631653569
PLXDC2	1.44522324886115
UCP2	1.75007495102389
PTAFR	1.97108959391924
PTPRC	2.86014964589686
COL4A4	1.53697232850737
ACKR1	2.0561679993968
FFAR4	1.83961594990335
AL157935.3	1.21323769346799
CD244	1.5447816871185
P2RX5	1.93804430201522
CHST15	1.3454393514946
OSM	1.29573860536784
TNFSF14	2.22081061987511
CD22	1.06611027269538
CD163L1	1.15570828572729
CD84	2.26154974643438
LILRA6	1.57906026364467
CD38	2.51767729321137
NCKAP1L	2.37926524193334
RNASET2	1.16181937393818
PEAK3	1.53508972121969
CD160	1.0866471924131
EVL	1.14693083443955
KLRC4-KLRK1	1.1236199508148
XIRP1	2.62946896967629
FPR1	1.72725716278298
RSPO3	2.00620618219898
CCR1	1.38584664830634
STAR	5.50725492755911
CIITA	1.8928124744332
TTC9	1.81295386542007
ST8SIA4	1.56767893683133
CCR4	2.72316462106568
SHD	2.19482735952282
SERPING1	1.37012112601768
CD300LF	2.22054664485821
DSE	1.34441806008777
CCL5	2.76194819952532
FAM163B	2.51297310986589
CCR5	2.55529950463991
LAG3	2.85387287166342
IL2RG	2.76951206821261
JAKMIP1	2.72779258854731
ABCC3	1.81383163544136
CCL3	1.57084050074082
TLL1	2.03774023951066
LCK	2.98601816023788
C16orf54	2.70122545405365
LILRB1	2.38672976062206
MIXL1	1.26110174493349
TCL1A	4.02610624732058
SECTM1	1.92904027569909
PIK3R6	1.71239422179076
CLEC17A	3.36706466342795
CLEC7A	1.82805486811422
CCR2	2.47892719964574
RSAD2	1.21460821187486
DGKA	1.22077225948234
ARMH1	1.47295871594354
PLCH2	1.30353017018313
LILRA2	1.8021415867412
HLA-DQA2	2.25500062300643
CARMIL2	2.2528754534658
PLCG2	1.4671536665802
RGS9	1.14457564271043
LILRA5	1.49138421063565
DOK3	1.33379853358626
PRND	1.75106172756709
ALOX5AP	1.63641034605212
GGT5	1.54631970393601
APOL1	1.63461410056702
ART4	2.67883019328032
TBC1D10C	2.7039697607994
LYN	1.44574894505673
IL3RA	1.28038248159829
GNA15	1.08573443657993
SPINK2	1.56520028126168
CD40LG	3.10485620549711
XCR1	2.74587535500399
CRTAM	2.74731779854558
FOXP3	1.85075782759377
EVI2B	2.2013958368829
SPOCK2	2.52058977172181
S1PR4	2.61542489599515
PIK3AP1	1.7692041154589
ZBTB32	1.89046688064898
KCNJ5	1.7047290124062
CRYBB1	1.18257172543133
CD226	1.83526441445216
COL4A3	1.73401019446752
ADAMTSL1	1.35806239184225
ABCD2	2.40794297158678
BLNK	2.14431681330612
TRIM55	2.71082866117843
ARRDC5	2.72182848755555
FGD3	1.98351345009122
FCRL5	3.12438331676746
GIMAP7	2.3872774524162
CD27	2.92526830550972
DERL3	1.68218235894463
RASGRP2	2.76060477469514
ANPEP	1.95407330662624
VEGFC	1.21741058325185
DENND3	1.21095858714523
SH2D1A	2.98179534275356
CXCL10	2.25087913838846
KLRC1	2.22634359203192
RASGRP4	1.24214760978366
HLA-DPA1	1.9070550676517
RAB37	2.32107265759902
BIRC3	1.65282620190573
THEMIS	3.05330260161581
GALNT16	1.26503595412985
BCL2L14	1.93836292546056
PSTPIP1	2.24349201763637
GTSF1L	2.69637801201532
VCAM1	1.89846826720023
ITGAD	1.96689641222531
CYP2S1	1.12971648371074
OLFML1	1.51463412581314
P2RY6	1.7651457452473
RGL4	1.32332050360352
RHOH	3.07533532863185
TMEM150B	2.03743131258074
TNFAIP2	1.33602538373983
CCR8	2.26928683107756
RASGEF1B	1.20444314103099
CSF1R	1.89350720179211
GPR84	1.37684694136692
STAT4	2.13086070266426
CNR2	4.01170809459405
NUGGC	3.02939474102012
HLA-DPB1	2.03476964842346
SIGLEC7	1.74788994876691
LST1	1.88489958001685
TNFRSF17	2.92828004831714
MMRN1	2.08529105899076
MYMX	2.09753167658355
C1orf162	1.89510737573992
PIK3CG	2.06338246778636
IKZF3	2.9364805134404
UNC5A	1.45469116877377
AMPD3	1.43929744140947
KIR2DL4	2.31778209907053
CYSLTR1	2.14700027413069
AGAP2	1.4460885099482
P2RY10	3.14840115431042
MS4A1	4.25320898779404
PARVG	2.17216054041883
RGS16	1.26092257244713
FOLR2	1.28035491899592
CORO1A	2.65261299173255
CD48	2.5075441414188
PAX5	3.91688540246234
CFHR1	1.72077245578695
MNDA	1.94818469673579
IL15	1.32362462060378
TIMD4	3.59844519847753
RTP5	2.86262081812787
APOBEC3H	1.56810440388571
SLFN12L	2.1571121885196
ADRA2A	1.55273038581889
TMEM52B	1.86200526141264
GPR82	1.74920517141581
NCR3	3.00187886044933
JAK3	1.75171243809229
TREM2	1.64004413045847
NTRK1	1.67738967983694
UBASH3A	2.93050506376937
DTX1	1.36009005920863
S1PR1	1.44304683708513
NIBAN3	3.76470235400808
FMO2	1.4543458245932
LILRB5	1.39865790496041
MFNG	1.95008469792885
ITGAX	1.15883924631909
TCF7	1.09196391180193
STK17B	1.33759613725053
NCF2	1.80586115240195
PYHIN1	1.75385810366876
GBP1	2.0044484833179
STAB1	1.24866719898517
NOD2	1.31165089195657
FLVCR2	1.08136011010262
FPR3	1.84467706433174
HCST	2.16690110739188
NFAM1	2.10439992973233
SMOC2	2.04013994662599
MEF2B	1.32228365233071
ADAMDEC1	3.08072386483201
MYO1G	2.19432460864548
CD19	3.60103703430807
MPEG1	2.1497129886088
CD86	2.03432612643083
LEP	1.65070669605572
KIF19	1.47607948482733
RASSF5	1.94097660071436
CD74	2.12143296847178
C4B	1.37959848374023
GAB3	1.69865475545905
BCAS1	1.46629412966755
ICOS	2.40793233485278
ITGB2	2.26511382205982
RAPSN	1.57103139392889
LY9	2.99918376218215
TNIP3	2.41263075949304
HLA-DQA1	2.18404824587472
LTB	3.15430763940389
SDS	1.35461764125619
KLHDC7B	2.29115414320075
TM6SF1	1.26793893461018
CYTH4	1.96030789259423
TRIM22	1.48547844532981
GPR183	2.19168510158984
TNFRSF9	2.58159220069136
FGR	1.97479002621282
CPN2	1.58111846863319
CLU	1.89642398807755
CXCL9	2.82858935662043
ZBP1	2.49302552727421
SELL	2.9690103295183
CRISPLD2	1.48529529006123
CXorf21	2.14007048973456
COL8A1	1.61389400349093
KCNA3	2.20160856589657
PLAAT4	2.04785041787401
CCL25	2.19660454236556
BTG2	1.32375770352608
TNFRSF8	1.89626399521573
CD163	1.81842566794134
CR1	2.66364577689416
SSTR2	1.23077857615196
LTA	2.79979261511081
C4A	1.08546254482785
SLA2	2.76609519277783
TRANK1	1.34765299824781
IL2RA	2.04580551445328
ATP8B4	1.52707645443722
DOC2B	1.54810742270815
ITGB7	1.96264594685801
TMEM130	1.80578778893506
TMSB4X	1.75040681321382
P2RY12	1.42199790553876
ARHGAP27	1.21294505942731
ICAM3	2.85981045497376
DENND1C	1.93012608117599
LRMP	2.80606955940293
FCGR1B	2.10151051144057
CD177	2.36346756269189
DES	3.68862547215027
C2CD4B	1.514788777358
CCL19	3.22659252406091
ICAM2	1.56053631231662
SHISA3	1.13580103097342
FGF7	1.60617311282489
TNFRSF4	1.16053186108462
TLR7	2.29518997852244
VAV1	2.44874895233287
FPR2	1.45993908598041
SEPTIN1	2.05797826748924
GZMB	2.69236386300557
HLA-DRB1	1.89456743926662
LILRB2	1.99970538344909
NLRC3	1.96018356613431
RASSF4	1.50955875452461
TMEM273	1.79558806855284
MEFV	1.24198196213673
CCN1	1.19616135687894
CLEC4G	2.13107001115864
ANTXR2	1.21511879781371
CD7	2.79531115867586
JCHAIN	2.80092812949553
EFEMP1	1.74145775025927
SIGLEC12	1.4258355005124
IRF8	2.66201710506174
PILRA	1.76668550119996
MAN1A1	1.43243404413226
RGN	2.22099431423043
DNAJC5B	2.35203506600668
CXCR3	2.79933275346679
LGALS9	1.56283656211716
LPAR5	1.52242479472669
TMEM176B	1.89627248436335
NPY5R	1.32007798026559
C1QC	2.07742473228735
OSCAR	1.7452135159954
SMCO4	1.15766261073217
CD247	2.89464271467082
CD80	2.05590557479296
APOBEC3A	1.82618656554045
LAT2	1.67227063004856
APOL4	1.7983644798746
CD1C	2.37701504628168
IRF5	1.13918333791779
C5AR1	1.45652484662166
CXCL16	1.18628817559675
ADGRG5	2.36737655970434
NETO1	1.56625850847445
MEI1	1.71915872348719
GFI1	1.6729848163348
SLC2A5	1.63099777835809
TNFRSF13B	3.55739728764628
LAIR1	2.06423770314308
FCN1	1.92017783153347
IGLL1	3.29001942844212
CCL24	1.80380729395421
PLA2G5	1.7470303694652
EBI3	2.04888846195887
UBD	2.26858347169713
DHRS9	1.83838139062975
PACSIN1	1.68546758098035
SCIMP	2.5236710269495
NLRC4	1.16849482500208
SAMHD1	1.30444518179891
CAPN6	2.07480328246488
CALHM6	2.51818556002683
SLAMF6	3.02876547767469
IL34	2.2640033678606
CHST8	1.63167359430923
ACY3	1.62513362544788
CLEC4A	1.66576457363649
CYP1B1	1.8869507640631
NUAK2	1.54538499761744
LCP1	2.02258880083745
MARCO	2.05177066342939
G0S2	1.67777448406224
ZBED2	2.24642843826566
RERGL	2.19825822540568
RNASE6	1.76191494009896
LIFR	1.16497647235499
SIGLEC1	1.82629894449309
PTGDR	1.99152312812452
IL18R1	1.26983312936939
KBTBD8	1.360053876238
SRGN	1.5667873942889
XCL2	2.67211079214344
GPR174	2.8621505489563
PECAM1	1.42605287706902
RRAD	2.69715035517865
CCNI2	1.36630616098646
FCGR1A	2.17153249104666
SLC9A9	1.49733205376436
TCEAL7	1.07689821044382
PTGIR	1.34735010995345
FCER1G	1.64495346942725
AIF1	1.94065509426909
RAI2	1.38356120526297
DPEP2	2.16273352048108
EMB	1.33687678653794
OLR1	1.8342832934746
LILRB4	2.42196614381314
APBB1IP	2.39581763516304
TNFSF11	1.10650034468243
BTLA	2.06918272135298
HLA-DOB	2.67424135418814
TNF	1.78053990227638
GPR65	2.22411643963841
TNFAIP8	1.7969673242381
TRAT1	3.25993722388769
PTPRN2	1.38112852116229
PLD4	2.06450225872823
HAS1	2.15258651592377
SASH3	2.64801960117446
INMT	1.89604546762407
HMCN2	2.59910913981439
SIGLEC5	1.85620376224745
SLAMF1	2.11309276796402
CR1L	1.85519712303922
DBH	1.72623841033774
ACAP1	2.57513607716688
CCL8	1.90937182671907
TLR10	3.4916064094768
EPSTI1	1.70553225876737
FCAMR	4.1835364528951
HSH2D	2.6735146431689
SIGLEC8	2.53211897098698
CTSW	2.52075865381659
SAMD3	2.61617414486974
FUT7	2.32285899379997
MYO1F	2.04019839124188
CSF2RB	2.41727987302444
GPR132	1.74581929678265
ADAM28	2.55202483426361
SIGLEC11	1.83460133673946
PRDM8	1.59397135902799
IL18BP	1.73323986872032
CD1D	1.64526779216203
CCL3L1	1.61170900720812
MS4A6A	1.92313814176074
ABI3BP	2.10929283089699
CLDN5	1.54349923767949
GPR141	1.81377912369833
KCNJ4	-1.51173581734386
GSG1L	-1.16506509274309
RSPO4	-1.07767024216471
DDN	-1.2585444195412
ARHGDIG	-1.90316383066391
GABRA5	-1.54098696526493
