# Supplementary material for: HLA-DRB1: A new potential prognostic factor and therapeutic target of cutaneous melanoma and an indicator of tumor microenvironment remodeling
Source: PLoS One. 2022 Sep 21;17(9):e0274897. doi: 10.1371/journal.pone.0274897 (PMC9491554; doi:10.1371/journal.pone.0274897)
Supplement: S6 File — (ZIP) [file pone.0274897.s008.zip › Step 6.Intersection analysis/R language script.txt]

library(VennDiagram)                                           
StromalFile="Stromal.Diff.txt"      
ImmuneFile="Immune.Diff.txt"        
upList=list()
downList=list()
Stromal=read.table(StromalFile, header=T, sep="\t", check.names=F,row.names=1)
upList[["Stromal"]]=row.names(Stromal[Stromal[,"logFC"]>0,])
downList[["Stromal"]]=row.names(Stromal[Stromal[,"logFC"]<0,])
Immune=read.table(ImmuneFile, header=T, sep="\t", check.names=F,row.names=1)
upList[["Immune"]]=row.names(Immune[Immune[,"logFC"]>0,])
downList[["Immune"]]=row.names(Immune[Immune[,"logFC"]<0,])
upVenn=venn.diagram(upList,filename=NULL,main="Up",main.cex = 2,
             fill=c("darkblue", "darkgreen"),cat.cex=1.2)
pdf(file="UP.venn.pdf",width=7,height=7)
grid.draw(upVenn)
dev.off()
upGenes=Reduce(intersect,upList)
downVenn=venn.diagram(downList,filename=NULL,main="Down",main.cex = 2,
             fill=c("darkblue", "darkgreen"),cat.cex=1.2)
pdf(file="DOWN.venn.pdf",width=7,height=7)
grid.draw(downVenn)
dev.off()
downGenes=Reduce(intersect,downList)
upLogFC=(as.matrix(Stromal)[upGenes,"logFC"]+as.matrix(Immune)[upGenes,"logFC"])/2
downLogFC=(as.matrix(Stromal)[downGenes,"logFC"]+as.matrix(Immune)[downGenes,"logFC"])/2
logFC=c(upLogFC,downLogFC)
outTab=as.data.frame(logFC)
outTab=cbind(ID=row.names(outTab),outTab)
colnames(outTab)=c("Gene","logFC")
write.table(file="DEGs.txt",outTab,sep="\t",quote=F,row.names=F)
