# Supplementary material for: HLA-DRB1: A new potential prognostic factor and therapeutic target of cutaneous melanoma and an indicator of tumor microenvironment remodeling
Source: PLoS One. 2022 Sep 21;17(9):e0274897. doi: 10.1371/journal.pone.0274897 (PMC9491554; doi:10.1371/journal.pone.0274897)
Supplement: S7 File — (ZIP) [file pone.0274897.s009.zip]

Archive with 10 entries (7 files):
- Step 7.GO and KEGG function enrichment analysis/
- Step 7.GO and KEGG function enrichment analysis/input file/
- Step 7.GO and KEGG function enrichment analysis/input file/DEGs.txt
- Step 7.GO and KEGG function enrichment analysis/output files/
- Step 7.GO and KEGG function enrichment analysis/output files/GObarplot.pdf
- Step 7.GO and KEGG function enrichment analysis/output files/GOcircos.pdf
- Step 7.GO and KEGG function enrichment analysis/output files/id.txt
- Step 7.GO and KEGG function enrichment analysis/output files/KEGGbarplot.pdf
- Step 7.GO and KEGG function enrichment analysis/output files/KEGGcircos.pdf
- Step 7.GO and KEGG function enrichment analysis/R language script.txt
