# Supplementary material for: HLA-DRB1: A new potential prognostic factor and therapeutic target of cutaneous melanoma and an indicator of tumor microenvironment remodeling
Source: PLoS One. 2022 Sep 21;17(9):e0274897. doi: 10.1371/journal.pone.0274897 (PMC9491554; doi:10.1371/journal.pone.0274897)
Supplement: S7 File — (ZIP) [file pone.0274897.s009.zip › Step 7.GO and KEGG function enrichment analysis/output files/id.txt]

Gene	logFC	entrezID
CD3G	2.9709720474435	917
STAP1	3.58403498660277	26228
FLT4	1.21875965806124	2324
CD28	2.01202457556789	940
DNASE1L3	2.80143719047516	1776
PNOC	2.84907802238607	5368
ADAP2	1.4436496699239	55803
OTULINL	1.52000711410596	54491
PLEKHS1	1.42421032254328	79949
WNT10A	1.57586736625058	80326
TFEC	2.25354384206395	22797
SELE	1.66040818239034	6401
FAM216B	1.70511443619107	144809
TNFRSF25	1.34516702187536	8718
ZNF683	2.44095755001239	257101
TOX2	1.3241274739033	84969
SPTA1	1.54727851362362	6708
TESPA1	3.02907994366275	9840
PTGER2	2.09614218553955	5732
TNFSF18	1.55254937863916	8995
CYP21A2	5.56836175792946	1589
SLAMF8	2.19612074951571	56833
LCP2	1.19977390076211	3937
PSTPIP2	1.24088998260255	9050
TLR2	1.07341935096568	7097
PDPN	2.48573349229467	10630
ZC3H12D	2.56407435582844	340152
FLT3LG	1.29572820964387	2323
SOWAHD	1.60602951945969	347454
MAP4K1	1.83480136516889	11184
APOBR	1.66475549982724	55911
ETV7	1.81709185092819	51513
CD40	1.27636807764989	958
HS3ST3B1	1.34967132299436	9953
CHIT1	2.78132188334749	1118
JSRP1	1.9365626974548	126306
CXCR6	2.60795996832243	10663
HCK	1.85437231630734	3055
SLC40A1	1.55569608689876	30061
IKZF1	2.83301816802676	10320
LVRN	3.65824624646081	206338
APCDD1L	2.10421947880708	164284
AC119396.1	2.82980985440082	NA
CD8B	2.96217926042045	926
SPN	2.34212727897532	6693
SIDT1	1.59603240335878	54847
TAGAP	2.48617262557231	117289
FGL2	1.62733914065848	10875
CR2	4.55812694052393	1380
LAMP3	1.4442873792403	27074
CEBPA	1.55348412118219	1050
AKNA	1.65049303200978	80709
RGS18	2.11750283656911	64407
CFH	1.45335074633413	3075
LILRA4	3.03652583682058	23547
CEACAM4	1.6845016207005	1089
AICDA	3.2021621303786	57379
CLEC4C	2.69611322484926	170482
SPNS3	2.55116985950858	201305
CYRIA	1.57655835317256	81553
CSF3R	1.64482262919193	1441
ANKRD55	1.46564679281641	79722
MS4A4A	1.64639127508954	51338
NPY1R	1.92305674169794	4886
CD3D	2.95343730813763	915
CXCR4	1.85045608840846	7852
ZNF366	1.06629627979789	167465
FILIP1L	1.54222068876186	11259
MAP1LC3C	1.11297076626495	440738
P2RY14	1.91249532040899	9934
SLCO2B1	1.78681402667549	11309
RHOF	1.31565088756805	54509
TENT5C	1.62517679467522	54855
HK3	1.91502879357851	3101
LAX1	2.81611250343892	54900
GZMK	3.20076881514073	3003
DHRS3	1.06046068985258	9249
IL18	2.03569463020904	3606
ALPK2	1.95322026971756	115701
SFRP4	2.45268761081071	6424
SNAI3	1.47933084056296	333929
CD1E	2.16363827213243	913
FCRL3	3.38146383728615	115352
CD300E	1.33264151266536	342510
NKG7	2.93461234529908	4818
TMEM156	3.05088978382859	80008
SELENOP	1.39664434463044	6414
SELP	2.05384781184978	6403
FCAR	1.30442234475009	2204
CD5	2.93832259372518	921
PLAC8	2.8220457351119	51316
CD6	2.67670627381163	923
C19orf38	1.44646510872437	255809
TMIGD2	2.70312220308659	126259
KLHL6	1.38816248941019	89857
APOBEC3G	1.37325520377371	60489
GBP3	1.23328240909508	2635
ARL11	2.09384663824669	115761
PIK3R5	1.77098752237566	23533
CD300A	1.66031764336401	11314
CCBE1	1.82795386067126	147372
AC136428.1	2.99091003756798	NA
LY75	2.17502650205178	4065
RARRES1	1.66110959730021	5918
CAMK1D	1.7314960215755	57118
VOPP1	1.12805093193183	81552
PHOSPHO1	1.15417761773092	162466
BANK1	3.84196057667334	55024
DPEP1	1.39266366415867	1800
GPBAR1	1.63084503128109	151306
NLRC5	1.36288805240337	84166
KLRB1	2.30930899675586	3820
GP1BA	2.52808613368865	2811
CYBB	2.28615339149641	1536
DOK2	2.06825249749206	9046
CCL14	2.15837684499638	6358
MFAP4	1.72087318456598	4239
TYROBP	1.90438201678646	7305
FAM166B	2.86974310903588	730112
MSR1	1.55379013242819	4481
IRF1	1.78933858739727	3659
ABCG1	1.19691540230601	9619
PTGER4	1.78334130728507	5734
VMO1	1.38048497096389	284013
CD1B	2.20791357959198	910
HLA-DMB	2.069318417114	3109
MMP25	1.1808871259339	64386
TNFRSF13C	2.19569493446483	115650
CX3CR1	1.94665588326244	1524
SLC43A2	1.15838566497328	124935
IGLL5	2.44318481445148	100423062
FLT3	2.68400625341206	2322
TNFRSF18	1.65062191730199	8784
HAMP	1.78502905782035	57817
ALOX5	1.97543343135013	240
LYL1	1.20887849632767	4066
CHRNA1	1.93855790110737	1134
PRF1	2.81892200707037	5551
HCLS1	2.14053676697048	3059
SLC8A1	1.74554246951489	6546
OPCML	1.55337164873164	4978
RARRES2	1.42031644838656	5919
GPR34	1.47282615525146	2857
CXCL13	3.16294359659373	10563
SIGLEC14	2.2057810367039	100049587
HTRA4	1.99987046255912	203100
FCGR3A	1.9774392854789	2214
LBP	1.52579457688041	3929
TACR1	1.9964794776383	6869
PLA2G2D	3.86126447806403	26279
GIMAP6	2.05066982621572	474344
GIPC2	1.53008481192153	54810
APOL3	2.25754658282283	80833
PRAM1	1.87710335348149	84106
GAPT	2.6264916125928	202309
TMIGD3	1.24768758353734	57413
TLR8	2.68712363956907	51311
IL12RB1	2.11623499463366	3594
WDFY4	2.64126035769822	57705
PIM2	1.68736287781416	11040
ALDH2	1.08024326735605	217
TREM1	1.26665525359086	54210
DOCK2	2.20296377217687	1794
ZNF831	2.49084051786615	128611
SEMA4A	1.40730862329853	64218
FBP1	1.73716587954075	2203
ASGR2	1.31568079831422	433
CCL4L2	2.20237458252201	9560
IL21R	2.79337864121335	50615
VSIG4	1.76454889610458	11326
IDO1	2.75576964560743	3620
P2RY8	2.45502581926991	286530
CASS4	1.8619897725892	57091
CARD17	1.45858078328835	440068
TRAF3IP3	2.7554992008484	80342
GRAP	1.59266503310932	10750
ZAP70	2.17924158614692	7535
CD3E	3.0482789296971	916
FMNL1	1.85700450625491	752
TBX21	2.61921964616833	30009
ECEL1	1.65101337532107	9427
PLEK	2.38682995672697	5341
C1R	1.31266665627959	715
GNGT2	2.17935930496468	2793
SELPLG	2.1441234408595	6404
FASLG	2.69320679920175	356
KIF21B	1.09711669422643	23046
ECSCR	1.3100403779123	641700
NEXN	1.36438144606322	91624
SPATC1	1.69116865918447	375686
TREML2	3.21300107110101	79865
CDX1	1.46095811131617	1044
TOX	1.78733314006312	9760
SERPINA1	1.7539641420178	5265
GZMH	2.85306314994259	2999
VNN2	2.38201886824032	8875
GHRL	1.69932013353046	51738
PDCD1	2.78865242591872	5133
ARHGAP30	2.26103336861234	257106
HLA-DQB2	2.06078191010038	3120
CETP	1.60936273084775	1071
RCSD1	2.16668368540117	92241
CCL21	3.67461918126615	6366
TMEM119	1.70263598726712	338773
GBP5	2.78142625640602	115362
SYNDIG1	1.82859032808385	79953
DAPP1	2.34452255598771	27071
FCHO1	1.19013380756968	23149
CD72	2.32902786913731	971
C10orf55	1.39118845029058	414236
BASP1	1.44302308505922	10409
CD4	2.06057952179381	920
CCND2	1.73984124875815	894
OR2I1P	2.46349961306814	442197
CBFA2T3	1.33527183935336	863
SPIB	3.21097974324715	6689
GCH1	1.63955845576068	2643
AQP9	1.33304213368102	366
GPR18	2.42582869086303	2841
FAM107B	1.09408360421835	83641
F13A1	1.29800205038838	2162
ASCL2	1.93348259217134	430
DPT	1.9211779269518	1805
MMP9	1.56527114777665	4318
LYZ	2.12209754092757	4069
TDO2	1.62420786440082	6999
BIN2	2.45478068310262	51411
ADA2	2.10588963579468	51816
HLA-DRA	2.06511612979194	3122
SOCS1	1.88280412872934	8651
MYBPC2	1.21918677770062	4606
FCRL6	2.48566621852996	343413
P2RY13	2.44438126243748	53829
FAM177B	2.20510850663346	400823
TIGIT	2.80624936302676	201633
DTHD1	2.72806780300986	401124
ANXA2R	1.35012536006121	389289
POU2F2	2.20379492768615	5452
IGSF6	1.96174630829761	10261
KLRK1	1.81039177832319	22914
ZMYND15	1.20498158886791	84225
BCL11B	2.14789440100003	64919
C5AR2	1.32793389180381	27202
CD79A	3.23991686049678	973
CCL2	1.506110674227	6347
CEACAM21	1.90285555847495	90273
GBP4	2.29497051444398	115361
TNFSF13B	1.63665886847827	10673
C1QB	2.23428316698974	713
CD14	1.60428493032033	929
CMKLR1	1.94290640944532	1240
CCRL2	1.9678649587904	9034
ABCB1	1.3100299374789	5243
SLA	2.23489711033218	6503
DOCK8	1.86555879162921	81704
ANK1	1.18075937247276	286
ELMO1	1.24054509388359	9844
CTSS	1.7911926279078	1520
ABI3	1.98307243778341	51225
RHEX	2.64472511960785	440712
ADGRE1	2.05228994995653	2015
PDCD1LG2	2.2238143938003	80380
CASP10	1.10953298061662	843
DMRT3	1.28886102813428	58524
SHISA8	1.91456312127041	440829
IL10RA	2.32227082949379	3587
LMO2	1.46216949233306	4005
CLEC4E	2.34542309103729	26253
TMEM37	1.6349683938729	140738
CCDC69	2.22077341637041	26112
SHISAL2A	2.41179501838567	348378
TNFRSF1B	1.91946460111899	7133
SCT	1.58064700965387	6343
NCR1	1.40031279351851	9437
PRKCQ	2.10432903830124	5588
VPREB3	3.23318491427453	29802
CLEC12A	1.57765773679519	160364
CCL22	1.90234564441906	6367
GNLY	2.1854897051825	10578
SIT1	3.00687784952289	27240
HLA-DOA	2.14253450147101	3111
CCDC88B	1.86449092060875	283234
EVI2A	1.21799764208988	2123
PCED1B	2.28525885544387	91523
RAC2	2.23153373611293	5880
SYTL3	1.31824666479059	94120
PIK3IP1	1.35189998669965	113791
BLK	3.45718974396836	640
ANO9	1.40849186504167	338440
ARHGAP25	1.9262179030877	9938
CXCR5	3.87932317515833	643
INPP5D	2.35922237283535	3635
HS3ST2	1.33979428269607	9956
FCRL1	3.75727243840621	115350
MS4A7	1.28985241297572	58475
SERPINE1	1.56100820609149	5054
MYL4	1.18436572593488	4635
CD200R1	1.67108235570994	131450
CD96	2.54060890399507	10225
TNFSF8	2.26817258161542	944
C3AR1	1.6369943489962	719
CXCL12	1.96614781688875	6387
LRRC25	1.78492599638844	126364
ERMN	1.77141091640622	57471
GLIPR2	1.06908074577932	152007
PTK2B	1.47638344693767	2185
C3	2.32947585474406	718
RUFY4	2.3061535095646	285180
AOAH	2.54985066655704	313
GATA3	1.81189473692214	2625
CD209	1.6820239197453	30835
GSTM5	1.48373023333428	2949
DYSF	1.30949748110249	8291
ADAMTS14	1.2116791018157	140766
C11orf21	2.16812707951135	29125
PTPN7	2.24582636180289	5778
CD2	2.84479960449103	914
IL7R	2.76792574809376	3575
AOX1	1.77130687083443	316
FYB1	1.60759961955873	2533
ADH1B	1.60634621975019	125
SEMA4D	1.46167444045988	10507
PLAU	1.6595587806978	5328
GREM1	1.30527875519242	26585
CD300LB	1.53362486498295	124599
AIM2	1.24541257776879	9447
PRDM1	1.89027126569439	639
SNX20	2.63806920046078	124460
SQOR	1.11764129135055	58472
CRHBP	1.16783018885534	1393
TTC24	2.58463099442418	164118
CD79B	1.91361024004637	974
C1S	1.52105962069542	716
TMC8	1.9527211664761	147138
IL32	2.40508579687206	9235
SUSD3	1.97791228868734	203328
GIMAP8	1.93307380980718	155038
WAS	2.2665153617524	7454
RFTN1	1.36264416869972	23180
NLRP3	1.31319331210864	114548
PTPN22	2.35203291354961	26191
CCDC88C	1.40034697919859	440193
NR1H3	1.13063662420892	10062
PATL2	1.46232688727716	197135
NCF1	2.5436709257058	653361
KCNN3	1.11295862985652	3782
ITM2A	1.75223469603249	9452
ARHGDIB	1.62775409711189	397
SIGLEC10	2.49180006939838	89790
RIPK3	1.12535522047745	11035
CCDC170	1.64379309893573	80129
CCL26	1.20305563222608	10344
GPR171	2.92804980810197	29909
GIMAP2	1.49455106457617	26157
LAIR2	1.47386593469835	3904
GMFG	1.70316703240828	9535
CD180	2.39436463347437	4064
AMPD1	2.6066038704133	270
CASP5	2.04555567025637	838
GBP2	1.57184391791839	2634
KCNMB1	1.14477316450124	3779
CD53	2.44150544689534	963
C1QA	2.18029982802778	712
VSIR	1.68752750523586	64115
ACE	1.28682231477346	1636
SIRPB2	2.03163289402123	284759
LGALS2	2.50417773948848	3957
ITK	2.31885258443276	3702
EPHB2	1.30477817974756	2048
HLA-DMA	1.67071155325328	3108
CCR7	3.144826792066	1236
EXOC3L4	2.59819951612941	91828
MARCHF1	1.60102790726085	55016
IL2RB	2.44277373857078	3560
SPIC	3.02944103571458	121599
BTK	1.63195573473676	695
TNFSF10	1.71077181556563	8743
EGFL6	1.45243955712032	25975
MAFB	1.21163020101765	9935
SIGLEC9	1.66175465953263	27180
AKAP5	1.97669020728227	9495
FGD2	2.22233734806407	221472
GIMAP1	2.19863670439518	170575
POU2AF1	3.06311808694335	5450
GPR15	2.54523098089442	2838
LILRB3	1.56713994783744	11025
IL18RAP	2.13603541643961	8807
SYTL1	1.64118940346348	84958
CFP	2.04935263063209	5199
CLEC10A	2.43904772350934	10462
SAMSN1	2.25580841964706	64092
FMO3	1.48797553851919	2328
SLC27A2	1.75576782832736	11001
STAC3	1.46817187269548	246329
LSP1	2.10608794876878	4046
PPP1R16B	1.58670986065686	26051
GIMAP5	2.317792582398	55340
SUCNR1	1.68831210866886	56670
HLA-DQB1	2.00808558490521	3119
SSTR3	2.95508156799171	6753
ERFL	2.19588534379475	390937
ZCCHC12	1.40671785579913	170261
SLC7A7	1.71404166952629	9056
THBS1	1.3673805214202	7057
SIRPB1	1.88831497778861	10326
STX11	1.23710154534353	8676
NLRP1	1.15408123302668	22861
IFNG	2.94503708494746	3458
IL1B	1.69355168746592	3553
FITM1	1.0978848588224	161247
SLC22A3	2.09368597357342	6581
DIO3	1.71936853075946	1735
MRC1	1.58061606595623	4360
C7	2.54167218421439	730
PRKCB	1.48175222163565	5579
CLEC9A	2.354544812171	283420
EAF2	1.42635578976638	55840
TNFSF15	1.30486228336532	9966
CD274	1.83135783845781	29126
PKD2L1	1.37903778455952	9033
GZMA	2.82827545747854	3001
IFI30	1.43953019883266	10437
ANKRD29	1.32908641536188	147463
TSPAN32	1.45513483485496	10077
CD8A	2.90219957478541	925
GCNT1	1.16635868248666	2650
CCL4	2.39572871212637	6351
TNNI2	2.26285489800696	7136
RBP5	2.02493923427993	83758
KCNK3	2.17911895501648	3777
GRIN3A	1.60438170071331	116443
PLA2G7	1.76378157984914	7941
ACSL5	1.4366756437504	51703
LILRA1	2.05091366656514	11024
SP140	2.74326433428174	11262
FCER2	4.37473474507098	2208
ARHGAP45	1.25253673109657	23526
JAML	2.19819835174379	120425
CRIP3	1.43279008327023	401262
ADAM8	1.41359942407153	101
FAM92B	1.57495481467443	NA
TMEM155	2.81964186620255	NA
LAPTM5	2.14048103690465	7805
TGM2	1.28489326544996	7052
TIFAB	2.7510002533904	497189
RGS13	1.18641836964758	6003
SPI1	1.94011326179718	6688
LY86	2.16742759895677	9450
CD300C	1.78968079438109	10871
INSL3	2.19968641608622	3640
PARP15	2.84335319013153	165631
SLC15A3	1.36365687098349	51296
ANKRD22	2.11297113514273	118932
VNN1	1.65879990210039	8876
AL159163.1	1.05826832798004	NA
SIRPG	2.98800556536258	55423
IPCEF1	2.43069578445791	26034
GIMAP4	2.24160042869387	55303
SYK	1.07627214433592	6850
STYK1	1.13193677246235	55359
ITGAL	2.841159622212	3683
RASAL3	2.56797919996413	64926
SH2D3C	1.51016467792455	10044
DUSP26	1.08889368862426	78986
NCF4	1.8566278546449	4689
TREML1	1.79031353395562	340205
HVCN1	1.72680854442822	84329
CARD11	2.70566327246194	84433
P2RX1	2.20662297325103	5023
CP	2.24103495435789	1356
MILR1	1.08679086004994	284021
GCSAM	2.11536502173154	257144
TNFAIP8L2	2.07058748449235	79626
CXCL11	2.14468877988815	6373
XCL1	2.01668677650432	6375
HSD11B1	1.81755330450508	3290
DEF6	1.45724194851254	50619
LINGO3	2.17656337465298	645191
ITGAM	1.54134427483071	3684
CYTIP	2.67210244633891	9595
KLRD1	2.5578945796345	3824
TMEM176A	1.89558989341821	55365
CRIP1	1.71381259151997	1396
PSD4	1.9023041549765	23550
CD69	2.83166968812453	969
FLI1	1.76690206550848	2313
CD37	2.62954757851849	951
ARHGAP9	2.46374987698582	64333
PRR5L	1.12959744048842	79899
IL27	2.0031253720572	246778
RXFP1	1.17048133235004	59350
PLA2G2A	1.82144945989353	5320
TLR4	1.10418168219948	7099
MMP19	1.36181181274411	4327
IL15RA	1.93145969353753	3601
MZB1	2.73603544971979	51237
FAM151A	1.34979983518171	338094
HLA-DRB5	1.88134642195925	3127
CLECL1	2.56608318585408	160365
FCER1A	1.48953044928196	2205
RNASE2	1.70258262949693	6036
KCNQ1	1.19553078773914	3784
RASGRP1	1.69363953059319	10125
CSF1	1.19564272129809	1435
FCRL2	3.39792332378184	79368
GPR68	1.293306025523	8111
PTPN6	2.37707255857153	5777
CD52	2.78732620604478	1043
FAM107A	2.30467915528197	11170
UPK3A	1.76696249128224	7380
IL4I1	2.10294134194916	259307
HAVCR2	2.12373893499578	84868
SERPINA9	2.09726150722198	327657
ATP2A3	1.61426283434285	489
CST7	2.03367449741148	8530
CFD	1.5368631653569	1675
PLXDC2	1.44522324886115	84898
UCP2	1.75007495102389	7351
PTAFR	1.97108959391924	5724
PTPRC	2.86014964589686	5788
COL4A4	1.53697232850737	1286
ACKR1	2.0561679993968	2532
FFAR4	1.83961594990335	338557
AL157935.3	1.21323769346799	NA
CD244	1.5447816871185	51744
P2RX5	1.93804430201522	5026
CHST15	1.3454393514946	51363
OSM	1.29573860536784	5008
TNFSF14	2.22081061987511	8740
CD22	1.06611027269538	933
CD163L1	1.15570828572729	283316
CD84	2.26154974643438	8832
LILRA6	1.57906026364467	79168
CD38	2.51767729321137	952
NCKAP1L	2.37926524193334	3071
RNASET2	1.16181937393818	8635
PEAK3	1.53508972121969	374872
CD160	1.0866471924131	11126
EVL	1.14693083443955	51466
KLRC4-KLRK1	1.1236199508148	100528032
XIRP1	2.62946896967629	165904
FPR1	1.72725716278298	2357
RSPO3	2.00620618219898	84870
CCR1	1.38584664830634	1230
STAR	5.50725492755911	6770
CIITA	1.8928124744332	4261
TTC9	1.81295386542007	23508
ST8SIA4	1.56767893683133	7903
CCR4	2.72316462106568	1233
SHD	2.19482735952282	56961
SERPING1	1.37012112601768	710
CD300LF	2.22054664485821	146722
DSE	1.34441806008777	29940
CCL5	2.76194819952532	6352
FAM163B	2.51297310986589	642968
CCR5	2.55529950463991	1234
LAG3	2.85387287166342	3902
IL2RG	2.76951206821261	3561
JAKMIP1	2.72779258854731	152789
ABCC3	1.81383163544136	8714
CCL3	1.57084050074082	6348
TLL1	2.03774023951066	7092
LCK	2.98601816023788	3932
C16orf54	2.70122545405365	283897
LILRB1	2.38672976062206	10859
MIXL1	1.26110174493349	83881
TCL1A	4.02610624732058	8115
SECTM1	1.92904027569909	6398
PIK3R6	1.71239422179076	146850
CLEC17A	3.36706466342795	388512
CLEC7A	1.82805486811422	64581
CCR2	2.47892719964574	729230
RSAD2	1.21460821187486	91543
DGKA	1.22077225948234	1606
ARMH1	1.47295871594354	339541
PLCH2	1.30353017018313	9651
LILRA2	1.8021415867412	11027
HLA-DQA2	2.25500062300643	3118
CARMIL2	2.2528754534658	146206
PLCG2	1.4671536665802	5336
RGS9	1.14457564271043	8787
LILRA5	1.49138421063565	353514
DOK3	1.33379853358626	79930
PRND	1.75106172756709	23627
ALOX5AP	1.63641034605212	241
GGT5	1.54631970393601	2687
APOL1	1.63461410056702	8542
ART4	2.67883019328032	420
TBC1D10C	2.7039697607994	374403
LYN	1.44574894505673	4067
IL3RA	1.28038248159829	3563
GNA15	1.08573443657993	2769
SPINK2	1.56520028126168	6691
CD40LG	3.10485620549711	959
XCR1	2.74587535500399	2829
CRTAM	2.74731779854558	56253
FOXP3	1.85075782759377	50943
EVI2B	2.2013958368829	2124
SPOCK2	2.52058977172181	9806
S1PR4	2.61542489599515	8698
PIK3AP1	1.7692041154589	118788
ZBTB32	1.89046688064898	27033
KCNJ5	1.7047290124062	3762
CRYBB1	1.18257172543133	1414
CD226	1.83526441445216	10666
COL4A3	1.73401019446752	1285
ADAMTSL1	1.35806239184225	92949
ABCD2	2.40794297158678	225
BLNK	2.14431681330612	29760
TRIM55	2.71082866117843	84675
ARRDC5	2.72182848755555	645432
FGD3	1.98351345009122	89846
FCRL5	3.12438331676746	83416
GIMAP7	2.3872774524162	168537
CD27	2.92526830550972	939
DERL3	1.68218235894463	91319
RASGRP2	2.76060477469514	10235
ANPEP	1.95407330662624	290
VEGFC	1.21741058325185	7424
DENND3	1.21095858714523	22898
SH2D1A	2.98179534275356	4068
CXCL10	2.25087913838846	3627
KLRC1	2.22634359203192	3821
RASGRP4	1.24214760978366	115727
HLA-DPA1	1.9070550676517	3113
RAB37	2.32107265759902	326624
BIRC3	1.65282620190573	330
THEMIS	3.05330260161581	387357
GALNT16	1.26503595412985	57452
BCL2L14	1.93836292546056	79370
PSTPIP1	2.24349201763637	9051
GTSF1L	2.69637801201532	149699
VCAM1	1.89846826720023	7412
ITGAD	1.96689641222531	3681
CYP2S1	1.12971648371074	29785
OLFML1	1.51463412581314	283298
P2RY6	1.7651457452473	5031
RGL4	1.32332050360352	266747
RHOH	3.07533532863185	399
TMEM150B	2.03743131258074	284417
TNFAIP2	1.33602538373983	7127
CCR8	2.26928683107756	1237
RASGEF1B	1.20444314103099	153020
CSF1R	1.89350720179211	1436
GPR84	1.37684694136692	53831
STAT4	2.13086070266426	6775
CNR2	4.01170809459405	1269
NUGGC	3.02939474102012	389643
HLA-DPB1	2.03476964842346	3115
SIGLEC7	1.74788994876691	27036
LST1	1.88489958001685	7940
TNFRSF17	2.92828004831714	608
MMRN1	2.08529105899076	22915
MYMX	2.09753167658355	101929726
C1orf162	1.89510737573992	128346
PIK3CG	2.06338246778636	5294
IKZF3	2.9364805134404	22806
UNC5A	1.45469116877377	90249
AMPD3	1.43929744140947	272
KIR2DL4	2.31778209907053	3805
CYSLTR1	2.14700027413069	10800
AGAP2	1.4460885099482	116986
P2RY10	3.14840115431042	27334
MS4A1	4.25320898779404	931
PARVG	2.17216054041883	64098
RGS16	1.26092257244713	6004
FOLR2	1.28035491899592	2350
CORO1A	2.65261299173255	11151
CD48	2.5075441414188	962
PAX5	3.91688540246234	5079
CFHR1	1.72077245578695	3078
MNDA	1.94818469673579	4332
IL15	1.32362462060378	3600
TIMD4	3.59844519847753	91937
RTP5	2.86262081812787	285093
APOBEC3H	1.56810440388571	164668
SLFN12L	2.1571121885196	100506736
ADRA2A	1.55273038581889	150
TMEM52B	1.86200526141264	120939
GPR82	1.74920517141581	27197
NCR3	3.00187886044933	259197
JAK3	1.75171243809229	3718
TREM2	1.64004413045847	54209
NTRK1	1.67738967983694	4914
UBASH3A	2.93050506376937	53347
DTX1	1.36009005920863	1840
S1PR1	1.44304683708513	1901
NIBAN3	3.76470235400808	199786
FMO2	1.4543458245932	2327
LILRB5	1.39865790496041	10990
MFNG	1.95008469792885	4242
ITGAX	1.15883924631909	3687
TCF7	1.09196391180193	6932
STK17B	1.33759613725053	9262
NCF2	1.80586115240195	4688
PYHIN1	1.75385810366876	149628
GBP1	2.0044484833179	2633
STAB1	1.24866719898517	23166
NOD2	1.31165089195657	64127
FLVCR2	1.08136011010262	55640
FPR3	1.84467706433174	2359
HCST	2.16690110739188	10870
NFAM1	2.10439992973233	150372
SMOC2	2.04013994662599	64094
MEF2B	1.32228365233071	100271849
ADAMDEC1	3.08072386483201	27299
MYO1G	2.19432460864548	64005
CD19	3.60103703430807	930
MPEG1	2.1497129886088	219972
CD86	2.03432612643083	942
LEP	1.65070669605572	3952
KIF19	1.47607948482733	124602
RASSF5	1.94097660071436	83593
CD74	2.12143296847178	972
C4B	1.37959848374023	721
GAB3	1.69865475545905	139716
BCAS1	1.46629412966755	8537
ICOS	2.40793233485278	29851
ITGB2	2.26511382205982	3689
RAPSN	1.57103139392889	5913
LY9	2.99918376218215	4063
TNIP3	2.41263075949304	79931
HLA-DQA1	2.18404824587472	3117
LTB	3.15430763940389	4050
SDS	1.35461764125619	10993
KLHDC7B	2.29115414320075	113730
TM6SF1	1.26793893461018	53346
CYTH4	1.96030789259423	27128
TRIM22	1.48547844532981	10346
GPR183	2.19168510158984	1880
TNFRSF9	2.58159220069136	3604
FGR	1.97479002621282	2268
CPN2	1.58111846863319	1370
CLU	1.89642398807755	1191
CXCL9	2.82858935662043	4283
ZBP1	2.49302552727421	81030
SELL	2.9690103295183	6402
CRISPLD2	1.48529529006123	83716
CXorf21	2.14007048973456	NA
COL8A1	1.61389400349093	1295
KCNA3	2.20160856589657	3738
PLAAT4	2.04785041787401	5920
CCL25	2.19660454236556	6370
BTG2	1.32375770352608	7832
TNFRSF8	1.89626399521573	943
CD163	1.81842566794134	9332
CR1	2.66364577689416	1378
SSTR2	1.23077857615196	6752
LTA	2.79979261511081	4049
C4A	1.08546254482785	720
SLA2	2.76609519277783	84174
TRANK1	1.34765299824781	9881
IL2RA	2.04580551445328	3559
ATP8B4	1.52707645443722	79895
DOC2B	1.54810742270815	8447
ITGB7	1.96264594685801	3695
TMEM130	1.80578778893506	222865
TMSB4X	1.75040681321382	7114
P2RY12	1.42199790553876	64805
ARHGAP27	1.21294505942731	201176
ICAM3	2.85981045497376	3385
DENND1C	1.93012608117599	79958
LRMP	2.80606955940293	NA
FCGR1B	2.10151051144057	2210
CD177	2.36346756269189	57126
DES	3.68862547215027	1674
C2CD4B	1.514788777358	388125
CCL19	3.22659252406091	6363
ICAM2	1.56053631231662	3384
SHISA3	1.13580103097342	152573
FGF7	1.60617311282489	2252
TNFRSF4	1.16053186108462	7293
TLR7	2.29518997852244	51284
VAV1	2.44874895233287	7409
FPR2	1.45993908598041	2358
SEPTIN1	2.05797826748924	1731
GZMB	2.69236386300557	3002
HLA-DRB1	1.89456743926662	3123
LILRB2	1.99970538344909	10288
NLRC3	1.96018356613431	197358
RASSF4	1.50955875452461	83937
TMEM273	1.79558806855284	170371
MEFV	1.24198196213673	4210
CCN1	1.19616135687894	3491
CLEC4G	2.13107001115864	339390
ANTXR2	1.21511879781371	118429
CD7	2.79531115867586	924
JCHAIN	2.80092812949553	3512
EFEMP1	1.74145775025927	2202
SIGLEC12	1.4258355005124	89858
IRF8	2.66201710506174	3394
PILRA	1.76668550119996	29992
MAN1A1	1.43243404413226	4121
RGN	2.22099431423043	9104
DNAJC5B	2.35203506600668	85479
CXCR3	2.79933275346679	2833
LGALS9	1.56283656211716	3965
LPAR5	1.52242479472669	57121
TMEM176B	1.89627248436335	28959
NPY5R	1.32007798026559	4889
C1QC	2.07742473228735	714
OSCAR	1.7452135159954	126014
SMCO4	1.15766261073217	56935
CD247	2.89464271467082	919
CD80	2.05590557479296	941
APOBEC3A	1.82618656554045	200315
LAT2	1.67227063004856	7462
APOL4	1.7983644798746	80832
CD1C	2.37701504628168	911
IRF5	1.13918333791779	3663
C5AR1	1.45652484662166	728
CXCL16	1.18628817559675	58191
ADGRG5	2.36737655970434	221188
NETO1	1.56625850847445	81832
MEI1	1.71915872348719	150365
GFI1	1.6729848163348	2672
SLC2A5	1.63099777835809	6518
TNFRSF13B	3.55739728764628	23495
LAIR1	2.06423770314308	3903
FCN1	1.92017783153347	2219
IGLL1	3.29001942844212	3543
CCL24	1.80380729395421	6369
PLA2G5	1.7470303694652	5322
EBI3	2.04888846195887	10148
UBD	2.26858347169713	10537
DHRS9	1.83838139062975	10170
PACSIN1	1.68546758098035	29993
SCIMP	2.5236710269495	388325
NLRC4	1.16849482500208	58484
SAMHD1	1.30444518179891	25939
CAPN6	2.07480328246488	827
CALHM6	2.51818556002683	441168
SLAMF6	3.02876547767469	114836
IL34	2.2640033678606	146433
CHST8	1.63167359430923	64377
ACY3	1.62513362544788	91703
CLEC4A	1.66576457363649	50856
CYP1B1	1.8869507640631	1545
NUAK2	1.54538499761744	81788
LCP1	2.02258880083745	3936
MARCO	2.05177066342939	8685
G0S2	1.67777448406224	50486
ZBED2	2.24642843826566	79413
RERGL	2.19825822540568	79785
RNASE6	1.76191494009896	6039
LIFR	1.16497647235499	3977
SIGLEC1	1.82629894449309	6614
PTGDR	1.99152312812452	5729
IL18R1	1.26983312936939	8809
KBTBD8	1.360053876238	84541
SRGN	1.5667873942889	5552
XCL2	2.67211079214344	6846
GPR174	2.8621505489563	84636
PECAM1	1.42605287706902	5175
RRAD	2.69715035517865	6236
CCNI2	1.36630616098646	645121
FCGR1A	2.17153249104666	2209
SLC9A9	1.49733205376436	285195
TCEAL7	1.07689821044382	56849
PTGIR	1.34735010995345	5739
FCER1G	1.64495346942725	2207
AIF1	1.94065509426909	199
RAI2	1.38356120526297	10742
DPEP2	2.16273352048108	64174
EMB	1.33687678653794	133418
OLR1	1.8342832934746	4973
LILRB4	2.42196614381314	11006
APBB1IP	2.39581763516304	54518
TNFSF11	1.10650034468243	8600
BTLA	2.06918272135298	151888
HLA-DOB	2.67424135418814	3112
TNF	1.78053990227638	7124
GPR65	2.22411643963841	8477
TNFAIP8	1.7969673242381	25816
TRAT1	3.25993722388769	50852
PTPRN2	1.38112852116229	5799
PLD4	2.06450225872823	122618
HAS1	2.15258651592377	3036
SASH3	2.64801960117446	54440
INMT	1.89604546762407	11185
HMCN2	2.59910913981439	256158
SIGLEC5	1.85620376224745	8778
SLAMF1	2.11309276796402	6504
CR1L	1.85519712303922	1379
DBH	1.72623841033774	1621
ACAP1	2.57513607716688	9744
CCL8	1.90937182671907	6355
TLR10	3.4916064094768	81793
EPSTI1	1.70553225876737	94240
FCAMR	4.1835364528951	83953
HSH2D	2.6735146431689	84941
SIGLEC8	2.53211897098698	27181
CTSW	2.52075865381659	1521
SAMD3	2.61617414486974	154075
FUT7	2.32285899379997	2529
MYO1F	2.04019839124188	4542
CSF2RB	2.41727987302444	1439
GPR132	1.74581929678265	29933
ADAM28	2.55202483426361	10863
SIGLEC11	1.83460133673946	114132
PRDM8	1.59397135902799	56978
IL18BP	1.73323986872032	10068
CD1D	1.64526779216203	912
CCL3L1	1.61170900720812	6349
MS4A6A	1.92313814176074	64231
ABI3BP	2.10929283089699	25890
CLDN5	1.54349923767949	7122
GPR141	1.81377912369833	353345
KCNJ4	-1.51173581734386	3761
GSG1L	-1.16506509274309	146395
RSPO4	-1.07767024216471	343637
DDN	-1.2585444195412	23109
ARHGDIG	-1.90316383066391	398
GABRA5	-1.54098696526493	2558
