# Supplementary material for: HLA-DRB1: A new potential prognostic factor and therapeutic target of cutaneous melanoma and an indicator of tumor microenvironment remodeling
Source: PLoS One. 2022 Sep 21;17(9):e0274897. doi: 10.1371/journal.pone.0274897 (PMC9491554; doi:10.1371/journal.pone.0274897)
Supplement: S7 File — (ZIP) [file pone.0274897.s009.zip › Step 7.GO and KEGG function enrichment analysis/R language script.txt]

library("org.Hs.eg.db")                     
rt=read.table("DEGs.txt",sep="\t",check.names=F,header=T)     
genes=as.vector(rt[,1])
entrezIDs <- mget(genes, org.Hs.egSYMBOL2EG, ifnotfound=NA)       
entrezIDs <- as.character(entrezIDs)
out=cbind(rt,entrezID=entrezIDs)
write.table(out,file="id.txt",sep="\t",quote=F,row.names=F)  
library("clusterProfiler")
library("org.Hs.eg.db")
library("enrichplot")
library("ggplot2")
pvalueFilter=0.05         
qvalueFilter=0.05         
rt=read.table("id.txt",sep="\t",header=T,check.names=F)      
rt=rt[is.na(rt[,"entrezID"])==F,]                            
gene=rt$entrezID
geneFC=2^rt$logFC
names(geneFC)=gene
colorSel="qvalue"
if(qvalueFilter>0.05){
	colorSel="pvalue"
}
kk=enrichGO(gene = gene,OrgDb = org.Hs.eg.db, pvalueCutoff =1, qvalueCutoff = 1, ont="all", readable =T)
GO=as.data.frame(kk)
GO=GO[(GO$pvalue<pvalueFilter & GO$qvalue<qvalueFilter),]
write.table(GO,file="GO.txt",sep="\t",quote=F,row.names = F)
showNum=10
if(nrow(GO)<30){
	showNum=nrow(GO)
}
pdf(file="GObarplot.pdf",width = 15,height = 10)
bar=barplot(kk, drop = TRUE, showCategory =showNum,split="ONTOLOGY",color = colorSel) + facet_grid(ONTOLOGY~., scale='free')
print(bar)
dev.off()
pdf(file="GOcircos.pdf",width = 25,height = 23)
cnet=cnetplot(kk, foldChange=geneFC, showCategory = 5, circular = TRUE, colorEdge = TRUE)
print(cnet)
dev.off()
library("clusterProfiler")
library("org.Hs.eg.db")
library("enrichplot")
library("ggplot2")
pvalueFilter=0.05       
qvalueFilter=0.05             
rt=read.table("id.txt",sep="\t",header=T,check.names=F)      
rt=rt[is.na(rt[,"entrezID"])==F,]                             
gene=rt$entrezID
geneFC=2^rt$logFC
names(geneFC)=gene
colorSel="qvalue"
if(qvalueFilter>0.05){
	colorSel="pvalue"
}
kk <- enrichKEGG(gene = gene, organism = "hsa", pvalueCutoff =1, qvalueCutoff =1)
KEGG=as.data.frame(kk)
KEGG$geneID=as.character(sapply(KEGG$geneID,function(x)paste(rt$Gene[match(strsplit(x,"/")[[1]],as.character(rt$entrezID))],collapse="/")))
KEGG=KEGG[(KEGG$pvalue<pvalueFilter & KEGG$qvalue<qvalueFilter),]
write.table(KEGG,file="KEGG.txt",sep="\t",quote=F,row.names = F)
showNum=30
if(nrow(KEGG)<showNum){
	showNum=nrow(KEGG)
}
pdf(file="KEGGbarplot.pdf",width = 15,height = 10)
barplot(kk, drop = TRUE, showCategory = showNum, color = colorSel)
dev.off()
pdf(file="KEGGcircos.pdf",width = 25,height = 23)
kkx=setReadable(kk, 'org.Hs.eg.db', 'ENTREZID')
cnetplot(kkx, foldChange=geneFC,showCategory = 5, circular = TRUE, colorEdge = TRUE,node_label="all")
dev.off()
