# Supplementary material for: HLA-DRB1: A new potential prognostic factor and therapeutic target of cutaneous melanoma and an indicator of tumor microenvironment remodeling
Source: PLoS One. 2022 Sep 21;17(9):e0274897. doi: 10.1371/journal.pone.0274897 (PMC9491554; doi:10.1371/journal.pone.0274897)
Supplement: S8 File — (ZIP) [file pone.0274897.s010.zip]

Archive with 9 entries (6 files):
- Step 8.Establishment of protein-protein interaction network/
- Step 8.Establishment of protein-protein interaction network/DEGs.txt
- Step 8.Establishment of protein-protein interaction network/input files of Cytoscape/
- Step 8.Establishment of protein-protein interaction network/input files of Cytoscape/string_interactions_short.tsv
- Step 8.Establishment of protein-protein interaction network/input files of Cytoscape/type.txt
- Step 8.Establishment of protein-protein interaction network/output files/
- Step 8.Establishment of protein-protein interaction network/output files/hub20 rank.csv
- Step 8.Establishment of protein-protein interaction network/output files/hub20.pdf
- Step 8.Establishment of protein-protein interaction network/string_hires_image.png
