# Supplementary material for: HLA-DRB1: A new potential prognostic factor and therapeutic target of cutaneous melanoma and an indicator of tumor microenvironment remodeling
Source: PLoS One. 2022 Sep 21;17(9):e0274897. doi: 10.1371/journal.pone.0274897 (PMC9491554; doi:10.1371/journal.pone.0274897)
Supplement: S8 File — (ZIP) [file pone.0274897.s010.zip › Step 8.Establishment of protein-protein interaction network/input files of Cytoscape/string_interactions_short.tsv]

#node1	node2	node1_string_id	node2_string_id	neighborhood_on_chromosome	gene_fusion	phylogenetic_cooccurrence	homology	coexpression	experimentally_determined_interaction	database_annotated	automated_textmining	combined_score
ABCG1	NR1H3	9606.ENSP00000354995	9606.ENSP00000477707	0	0	0	0	0.062	0.075	0.900	0.829	0.983
ABI3	ABI3BP	9606.ENSP00000225941	9606.ENSP00000284322	0	0	0	0	0	0.192	0	0.968	0.973
ACKR1	CCL2	9606.ENSP00000357103	9606.ENSP00000225831	0	0	0	0	0	0.462	0	0.971	0.984
ACKR1	CCR5	9606.ENSP00000357103	9606.ENSP00000292303	0	0	0	0	0	0.312	0	0.909	0.935
ACKR1	NTRK1	9606.ENSP00000357103	9606.ENSP00000431418	0	0	0	0	0	0	0.900	0.085	0.904
ADAMTS14	CFP	9606.ENSP00000362304	9606.ENSP00000247153	0	0	0	0	0	0.143	0.900	0.047	0.911
ADAMTS14	THBS1	9606.ENSP00000362304	9606.ENSP00000260356	0	0	0	0.543	0.062	0.074	0.900	0.436	0.923
ADAMTS14	ADAMTSL1	9606.ENSP00000362304	9606.ENSP00000369921	0	0	0	0.579	0.076	0	0.900	0.365	0.917
ADAMTSL1	CFP	9606.ENSP00000369921	9606.ENSP00000247153	0	0	0	0	0.063	0.212	0.900	0.398	0.949
ADAMTSL1	THBS1	9606.ENSP00000369921	9606.ENSP00000260356	0	0	0	0.541	0.088	0.074	0.900	0.294	0.919
ADH1B	ALDH2	9606.ENSP00000306606	9606.ENSP00000261733	0.049	0	0	0	0.140	0	0.900	0.916	0.992
ADH1B	CYP2S1	9606.ENSP00000306606	9606.ENSP00000308032	0.044	0	0	0	0	0	0.900	0.319	0.929
ADH1B	AOX1	9606.ENSP00000306606	9606.ENSP00000363832	0	0	0	0	0.109	0	0.900	0.371	0.939
AGAP2	NTRK1	9606.ENSP00000449241	9606.ENSP00000431418	0	0	0	0	0.062	0.062	0.900	0.073	0.907
AIM2	MEFV	9606.ENSP00000357112	9606.ENSP00000219596	0	0	0	0	0.081	0.056	0	0.974	0.976
AIM2	NLRP3	9606.ENSP00000357112	9606.ENSP00000337383	0	0	0	0	0.084	0	0.900	0.981	0.998
AIM2	CASP5	9606.ENSP00000357112	9606.ENSP00000376849	0	0	0	0	0.102	0	0.900	0.744	0.975
AIM2	NLRP1	9606.ENSP00000357112	9606.ENSP00000478516	0	0	0	0	0	0	0.900	0.912	0.990
AIM2	NLRC4	9606.ENSP00000357112	9606.ENSP00000385090	0	0	0	0	0.065	0	0.720	0.989	0.997
ALOX5	IL18	9606.ENSP00000363512	9606.ENSP00000280357	0	0	0	0	0	0	0.900	0.325	0.929
ALOX5	ALOX5AP	9606.ENSP00000363512	9606.ENSP00000479870	0	0	0	0	0.320	0.754	0.600	0.982	0.998
ANK1	SPTA1	9606.ENSP00000265709	9606.ENSP00000357129	0	0	0	0	0.099	0.495	0.600	0.706	0.939
ANK1	ITGAM	9606.ENSP00000265709	9606.ENSP00000441691	0	0	0	0	0.999	0	0	0.086	0.999
ANPEP	GGT5	9606.ENSP00000300060	9606.ENSP00000381340	0	0	0	0	0.049	0	0.900	0.475	0.945
AOX1	CYP2S1	9606.ENSP00000363832	9606.ENSP00000308032	0	0	0	0	0.051	0	0.900	0.188	0.916
AOX1	DHRS3	9606.ENSP00000363832	9606.ENSP00000480439	0	0	0	0	0.062	0	0.900	0.067	0.904
AOX1	DHRS9	9606.ENSP00000363832	9606.ENSP00000389241	0	0	0	0	0.061	0	0.900	0.159	0.914
APBB1IP	FYB	9606.ENSP00000365411	9606.ENSP00000427114	0	0	0	0	0.352	0	0	0.858	0.904
APBB1IP	EVL	9606.ENSP00000365411	9606.ENSP00000376652	0	0	0	0	0.101	0.382	0.800	0.328	0.915
APOBEC3A	APOBEC3H	9606.ENSP00000384359	9606.ENSP00000385741	0	0	0	0.773	0	0	0.900	0.913	0.920
APOBEC3G	CD2	9606.ENSP00000385057	9606.ENSP00000358490	0	0	0	0	0.150	0	0	0.896	0.908
ARHGDIB	ARHGDIG	9606.ENSP00000228945	9606.ENSP00000219409	0	0	0	0.953	0	0	0.900	0.902	0.904
ARHGDIB	RAC2	9606.ENSP00000228945	9606.ENSP00000249071	0	0	0	0	0.633	0.963	0.600	0.866	0.999
BANK1	BLK	9606.ENSP00000320509	9606.ENSP00000259089	0	0	0	0	0.124	0.078	0	0.891	0.905
BANK1	LYN	9606.ENSP00000320509	9606.ENSP00000428924	0	0	0	0	0.085	0.424	0	0.876	0.929
BIRC3	RIPK3	9606.ENSP00000263464	9606.ENSP00000216274	0	0	0	0	0.107	0.327	0.900	0.540	0.968
BIRC3	CD14	9606.ENSP00000263464	9606.ENSP00000304236	0	0	0	0	0.064	0	0.900	0.054	0.903
BIRC3	TLR4	9606.ENSP00000263464	9606.ENSP00000363089	0	0	0	0	0.076	0.182	0.900	0.345	0.943
BIRC3	CD40LG	9606.ENSP00000263464	9606.ENSP00000359663	0	0	0	0	0.075	0.270	0.900	0.311	0.947
BIRC3	FASLG	9606.ENSP00000263464	9606.ENSP00000356694	0	0	0	0	0.065	0	0.900	0.499	0.949
BIRC3	NOD2	9606.ENSP00000263464	9606.ENSP00000300589	0	0	0	0	0.098	0.270	0.900	0.470	0.960
BIRC3	TNFRSF1B	9606.ENSP00000263464	9606.ENSP00000365435	0	0	0	0	0.103	0.270	0.900	0.550	0.966
BIRC3	CD40	9606.ENSP00000263464	9606.ENSP00000361359	0	0	0	0	0.108	0.621	0.900	0.567	0.983
BIRC3	TNF	9606.ENSP00000263464	9606.ENSP00000398698	0	0	0	0	0.173	0.281	0.900	0.814	0.987
BLK	CD79A	9606.ENSP00000259089	9606.ENSP00000221972	0	0	0	0	0.534	0.317	0.900	0.518	0.982
BLK	BLNK	9606.ENSP00000259089	9606.ENSP00000224337	0	0	0	0	0.152	0.056	0.900	0.458	0.950
BLK	S1PR1	9606.ENSP00000259089	9606.ENSP00000305416	0	0	0	0	0	0.069	0.900	0	0.902
BLK	EPHB2	9606.ENSP00000259089	9606.ENSP00000363763	0	0	0	0.752	0.062	0	0.900	0.056	0.902
BLK	LYN	9606.ENSP00000259089	9606.ENSP00000428924	0	0	0.434	0.964	0	0	0.900	0.637	0.903
BLK	HCK	9606.ENSP00000259089	9606.ENSP00000444986	0	0	0.444	0.966	0.076	0	0.900	0.535	0.906
BLK	FGR	9606.ENSP00000259089	9606.ENSP00000363117	0	0	0	0.950	0.096	0	0.900	0.517	0.908
BLK	DAPP1	9606.ENSP00000259089	9606.ENSP00000423602	0	0	0	0	0.098	0.056	0.900	0.091	0.912
BLK	SLA	9606.ENSP00000259089	9606.ENSP00000394049	0	0	0	0.771	0.076	0.128	0.900	0	0.912
BLK	ITK	9606.ENSP00000259089	9606.ENSP00000398655	0	0	0	0.854	0.116	0	0.900	0.549	0.914
BLK	LCK	9606.ENSP00000259089	9606.ENSP00000337825	0	0	0.433	0.964	0.155	0	0.900	0.509	0.914
BLK	PTK2B	9606.ENSP00000259089	9606.ENSP00000380638	0	0	0	0.746	0.115	0.078	0.900	0.286	0.917
BLK	BTK	9606.ENSP00000259089	9606.ENSP00000483570	0	0	0	0.865	0.174	0	0.900	0.596	0.920
BLK	SYK	9606.ENSP00000259089	9606.ENSP00000364907	0	0	0	0.733	0.097	0	0.900	0.640	0.921
BLK	IGLL5	9606.ENSP00000259089	9606.ENSP00000431254	0	0	0	0	0.175	0	0.900	0.128	0.921
BLK	ZAP70	9606.ENSP00000259089	9606.ENSP00000264972	0	0	0	0.741	0.204	0	0.900	0.414	0.925
BLK	PAX5	9606.ENSP00000259089	9606.ENSP00000350844	0	0	0	0	0.158	0.076	0.900	0.306	0.938
BLK	PLCG2	9606.ENSP00000259089	9606.ENSP00000482457	0	0	0	0.560	0.062	0.345	0.900	0.496	0.947
BLK	CD79B	9606.ENSP00000259089	9606.ENSP00000376544	0	0	0	0	0.327	0.282	0.900	0.591	0.977
BLNK	LCP2	9606.ENSP00000224337	9606.ENSP00000046794	0	0	0	0.627	0.161	0.213	0.800	0.822	0.900
BLNK	CD79A	9606.ENSP00000224337	9606.ENSP00000221972	0	0	0	0	0.230	0.675	0.900	0.982	0.999
BLNK	FGR	9606.ENSP00000224337	9606.ENSP00000363117	0	0	0	0	0.152	0.056	0.900	0.334	0.939
BLNK	HCK	9606.ENSP00000224337	9606.ENSP00000444986	0	0	0	0	0.159	0.056	0.900	0.412	0.947
BLNK	LCK	9606.ENSP00000224337	9606.ENSP00000337825	0	0	0	0	0.085	0.056	0.900	0.593	0.960
BLNK	ITK	9606.ENSP00000224337	9606.ENSP00000398655	0	0	0	0	0.062	0.302	0.900	0.480	0.961
BLNK	PTPN6	9606.ENSP00000224337	9606.ENSP00000391592	0	0	0	0	0.170	0.462	0.900	0.293	0.964
BLNK	ZAP70	9606.ENSP00000224337	9606.ENSP00000264972	0	0	0	0	0.096	0.056	0.900	0.703	0.971
BLNK	CD72	9606.ENSP00000224337	9606.ENSP00000379980	0	0	0	0	0.092	0.270	0.900	0.642	0.973
BLNK	CD79B	9606.ENSP00000224337	9606.ENSP00000376544	0	0	0	0	0.168	0	0.900	0.798	0.981
BLNK	LYN	9606.ENSP00000224337	9606.ENSP00000428924	0	0	0	0	0.090	0.281	0.900	0.786	0.984
BLNK	VAV1	9606.ENSP00000224337	9606.ENSP00000472929	0	0	0	0	0.108	0.281	0.800	0.952	0.993
BLNK	SYK	9606.ENSP00000224337	9606.ENSP00000364907	0	0	0	0	0.180	0.867	0.900	0.985	0.999
BLNK	BTK	9606.ENSP00000224337	9606.ENSP00000483570	0	0	0	0	0.219	0.883	0.900	0.990	0.999
BLNK	PLCG2	9606.ENSP00000224337	9606.ENSP00000482457	0	0	0	0	0.087	0.470	0.900	0.988	0.999
BTK	LCP2	9606.ENSP00000483570	9606.ENSP00000046794	0	0	0	0	0.595	0.056	0.800	0.850	0.987
BTK	CD79A	9606.ENSP00000483570	9606.ENSP00000221972	0	0	0	0	0.338	0.104	0.900	0.715	0.980
BTK	ZAP70	9606.ENSP00000483570	9606.ENSP00000264972	0	0	0	0.688	0.170	0	0.900	0.703	0.932
BTK	FCER1G	9606.ENSP00000483570	9606.ENSP00000289902	0	0	0	0	0.216	0.282	0.900	0.395	0.961
BTK	NLRP3	9606.ENSP00000483570	9606.ENSP00000337383	0	0	0	0	0.136	0.056	0	0.908	0.918
BTK	LCK	9606.ENSP00000483570	9606.ENSP00000337825	0	0	0	0.868	0.113	0	0.900	0.602	0.914
BTK	FASLG	9606.ENSP00000483570	9606.ENSP00000356694	0	0	0	0	0	0.128	0.900	0.211	0.925
BTK	FCER1A	9606.ENSP00000483570	9606.ENSP00000357097	0	0	0	0	0.289	0.056	0.900	0.126	0.933
BTK	FGR	9606.ENSP00000483570	9606.ENSP00000363117	0	0	0	0.844	0.367	0	0.900	0.517	0.939
BTK	SYK	9606.ENSP00000483570	9606.ENSP00000364907	0	0	0	0.656	0.305	0.462	0.900	0.984	0.973
BTK	WAS	9606.ENSP00000483570	9606.ENSP00000365891	0	0	0	0	0.430	0.699	0.900	0.941	0.998
BTK	CD79B	9606.ENSP00000483570	9606.ENSP00000376544	0	0	0	0	0.349	0.058	0.900	0.738	0.981
BTK	CD72	9606.ENSP00000483570	9606.ENSP00000379980	0	0	0	0	0.109	0.058	0.900	0.436	0.946
BTK	PTPN6	9606.ENSP00000483570	9606.ENSP00000391592	0	0	0	0	0.344	0.078	0.900	0.393	0.958
BTK	ITK	9606.ENSP00000483570	9606.ENSP00000398655	0	0	0	0.947	0	0.213	0.900	0.807	0.921
BTK	INPP5D	9606.ENSP00000483570	9606.ENSP00000405338	0	0	0	0	0.234	0.182	0.900	0.467	0.962
BTK	LYN	9606.ENSP00000483570	9606.ENSP00000428924	0	0	0	0.862	0.170	0.462	0.900	0.869	0.957
BTK	CD19	9606.ENSP00000483570	9606.ENSP00000437940	0	0	0	0	0.308	0.462	0	0.778	0.910
BTK	HCK	9606.ENSP00000483570	9606.ENSP00000444986	0	0	0	0.857	0.360	0.270	0.900	0.704	0.954
BTK	PLCG2	9606.ENSP00000483570	9606.ENSP00000482457	0	0	0	0	0.108	0.752	0.900	0.982	0.999
C1QA	TYROBP	9606.ENSP00000363773	9606.ENSP00000262629	0	0	0	0	0.901	0	0	0.456	0.944
C1QA	SERPING1	9606.ENSP00000363773	9606.ENSP00000278407	0	0	0	0	0.349	0	0.800	0.553	0.936
C1QA	CSF1R	9606.ENSP00000363773	9606.ENSP00000286301	0	0	0	0	0.874	0	0	0.339	0.913
C1QA	C1QB	9606.ENSP00000363773	9606.ENSP00000313967	0	0	0.389	0.860	0.990	0.966	0.900	0.885	0.999
C1QA	C1QC	9606.ENSP00000363773	9606.ENSP00000363770	0	0	0.397	0.825	0.954	0.961	0.900	0.803	0.999
C1QA	C4A	9606.ENSP00000363773	9606.ENSP00000396688	0	0	0	0	0.156	0	0.900	0.550	0.958
C1QA	C4B	9606.ENSP00000363773	9606.ENSP00000415941	0	0	0	0	0.161	0	0.900	0.550	0.959
C1QA	VSIG4	9606.ENSP00000363773	9606.ENSP00000363869	0	0	0	0	0.955	0	0	0.293	0.966
C1QA	C1S	9606.ENSP00000363773	9606.ENSP00000385035	0	0	0	0	0.181	0.732	0.900	0.615	0.990
C1QA	C1R	9606.ENSP00000363773	9606.ENSP00000438615	0	0	0	0	0.155	0.786	0.900	0.570	0.991
C1QB	TYROBP	9606.ENSP00000313967	9606.ENSP00000262629	0	0	0	0	0.826	0	0	0.455	0.901
C1QB	SERPING1	9606.ENSP00000313967	9606.ENSP00000278407	0	0	0	0	0.363	0	0.800	0.570	0.940
C1QB	CSF1R	9606.ENSP00000313967	9606.ENSP00000286301	0	0	0	0	0.896	0	0	0.330	0.927
C1QB	CTSS	9606.ENSP00000313967	9606.ENSP00000357981	0	0	0	0	0.844	0	0	0.480	0.915
C1QB	C4A	9606.ENSP00000313967	9606.ENSP00000396688	0	0	0	0	0.160	0	0.900	0.638	0.967
C1QB	C4B	9606.ENSP00000313967	9606.ENSP00000415941	0	0	0	0	0.171	0	0.900	0.643	0.967
C1QB	VSIG4	9606.ENSP00000313967	9606.ENSP00000363869	0	0	0	0	0.955	0	0	0.325	0.968
C1QB	C1R	9606.ENSP00000313967	9606.ENSP00000438615	0	0	0	0	0.138	0.213	0.900	0.658	0.973
C1QB	C1S	9606.ENSP00000313967	9606.ENSP00000385035	0	0	0	0	0.223	0	0.900	0.687	0.973
C1QB	C1QC	9606.ENSP00000313967	9606.ENSP00000363770	0	0	0.426	0.927	0.990	0.907	0.900	0.949	0.999
C1QC	TYROBP	9606.ENSP00000363770	9606.ENSP00000262629	0	0	0	0	0.856	0	0	0.418	0.912
C1QC	SERPING1	9606.ENSP00000363770	9606.ENSP00000278407	0	0	0	0	0.329	0	0.800	0.505	0.927
C1QC	C4B	9606.ENSP00000363770	9606.ENSP00000415941	0	0	0	0	0.171	0	0.900	0.585	0.962
C1QC	C4A	9606.ENSP00000363770	9606.ENSP00000396688	0	0	0	0	0.161	0	0.900	0.584	0.962
C1QC	C1S	9606.ENSP00000363770	9606.ENSP00000385035	0	0	0	0	0.185	0	0.900	0.688	0.972
C1QC	C1R	9606.ENSP00000363770	9606.ENSP00000438615	0	0	0	0	0.120	0	0.900	0.746	0.975
C1R	SERPING1	9606.ENSP00000438615	9606.ENSP00000278407	0	0	0	0	0.698	0.330	0.800	0.986	0.999
C1R	C1S	9606.ENSP00000438615	9606.ENSP00000385035	0	0	0	0.879	0.873	0.972	0.900	0.991	0.999
C1R	C4A	9606.ENSP00000438615	9606.ENSP00000396688	0	0	0	0	0.185	0.134	0.900	0.829	0.986
C1R	C4B	9606.ENSP00000438615	9606.ENSP00000415941	0	0	0	0	0.182	0.134	0.900	0.853	0.988
C1S	SERPING1	9606.ENSP00000385035	9606.ENSP00000278407	0	0	0	0	0.445	0.507	0.800	0.988	0.999
C1S	C4A	9606.ENSP00000385035	9606.ENSP00000396688	0	0	0	0	0.145	0.134	0.900	0.902	0.991
C1S	C4B	9606.ENSP00000385035	9606.ENSP00000415941	0	0	0	0	0.137	0.134	0.900	0.927	0.993
C1orf162	LILRB2	9606.ENSP00000344218	9606.ENSP00000375629	0	0	0	0	0.900	0	0	0	0.900
C3	CPN2	9606.ENSP00000245907	9606.ENSP00000319464	0	0	0	0	0.065	0.105	0.900	0.078	0.912
C3	C5AR1	9606.ENSP00000245907	9606.ENSP00000347197	0	0	0	0	0.063	0.086	0.600	0.833	0.935
C3	ITGB2	9606.ENSP00000245907	9606.ENSP00000380948	0	0	0	0	0.064	0.270	0.900	0.587	0.968
C3	ITGAX	9606.ENSP00000245907	9606.ENSP00000454623	0	0	0	0	0.064	0.462	0.900	0.457	0.969
C3	SELP	9606.ENSP00000245907	9606.ENSP00000263686	0	0	0	0	0.062	0	0	0.988	0.989
C3	CFD	9606.ENSP00000245907	9606.ENSP00000332139	0	0	0	0	0.063	0.819	0.900	0.696	0.994
C3	ITGAM	9606.ENSP00000245907	9606.ENSP00000441691	0	0	0	0	0.062	0.835	0.900	0.772	0.996
C3	C3AR1	9606.ENSP00000245907	9606.ENSP00000302079	0	0	0	0	0.062	0.249	0.800	0.985	0.997
C3	CR2	9606.ENSP00000245907	9606.ENSP00000356024	0	0	0	0	0.062	0.835	0.600	0.958	0.997
C3	CFHR1	9606.ENSP00000245907	9606.ENSP00000314299	0	0	0	0	0	0.973	0.600	0.955	0.999
C3	CFP	9606.ENSP00000245907	9606.ENSP00000247153	0	0	0	0	0.064	0.932	0.800	0.989	0.999
C3	CFH	9606.ENSP00000245907	9606.ENSP00000356399	0	0	0	0	0.118	0.982	0.800	0.989	0.999
C3	VSIG4	9606.ENSP00000245907	9606.ENSP00000363869	0	0	0	0	0.107	0.928	0	0.987	0.999
C3	CR1	9606.ENSP00000245907	9606.ENSP00000356016	0	0	0	0	0.062	0.955	0.600	0.989	0.999
C4A	CR1	9606.ENSP00000396688	9606.ENSP00000356016	0	0	0	0	0	0.213	0.600	0.912	0.970
C4A	FCN1	9606.ENSP00000396688	9606.ENSP00000360871	0	0	0	0	0.062	0	0.900	0.523	0.951
C4A	IGLL5	9606.ENSP00000396688	9606.ENSP00000431254	0	0	0	0	0	0	0.900	0.066	0.902
C4A	C4B	9606.ENSP00000396688	9606.ENSP00000415941	0	0	0	0.988	0.771	0.270	0.800	0.988	0.964
C4B	CR1	9606.ENSP00000415941	9606.ENSP00000356016	0	0	0	0	0	0.213	0.600	0.936	0.978
C4B	FCN1	9606.ENSP00000415941	9606.ENSP00000360871	0	0	0	0	0.062	0	0.900	0.523	0.951
C4B	CD40	9606.ENSP00000415941	9606.ENSP00000361359	0	0	0	0	0.049	0	0	0.970	0.970
C4B	IGLL5	9606.ENSP00000415941	9606.ENSP00000431254	0	0	0	0	0	0	0.900	0.118	0.908
C5AR1	TLR2	9606.ENSP00000347197	9606.ENSP00000260010	0	0	0	0	0.170	0	0	0.985	0.987
C5AR1	TLR4	9606.ENSP00000347197	9606.ENSP00000363089	0	0	0	0	0.434	0	0	0.875	0.926
C7	CFP	9606.ENSP00000322061	9606.ENSP00000247153	0	0	0	0	0	0	0.900	0.241	0.920
CARD11	PRKCQ	9606.ENSP00000380150	9606.ENSP00000263125	0	0	0	0	0.076	0.875	0.800	0.909	0.997
CARD11	PRKCB	9606.ENSP00000380150	9606.ENSP00000305355	0	0	0	0	0.095	0.290	0.900	0.752	0.982
CASP10	GZMB	9606.ENSP00000286186	9606.ENSP00000216341	0	0	0	0	0.065	0	0.900	0.436	0.942
CASP10	TNFSF10	9606.ENSP00000286186	9606.ENSP00000241261	0	0	0	0	0.098	0.486	0.900	0.657	0.982
CASP10	TNFRSF25	9606.ENSP00000286186	9606.ENSP00000367013	0	0	0	0	0	0	0.900	0.405	0.937
CASP10	FASLG	9606.ENSP00000286186	9606.ENSP00000356694	0	0	0	0	0	0.674	0.900	0.658	0.987
CASP5	NLRP3	9606.ENSP00000376849	9606.ENSP00000337383	0	0	0	0	0.118	0	0.900	0.848	0.985
CASP5	NLRC4	9606.ENSP00000376849	9606.ENSP00000385090	0	0	0	0	0.170	0.144	0.720	0.748	0.943
CASP5	NLRP1	9606.ENSP00000376849	9606.ENSP00000478516	0	0	0	0	0.062	0.462	0.900	0.969	0.998
CCL14	CCR5	9606.ENSP00000479097	9606.ENSP00000292303	0	0	0	0	0.133	0.213	0	0.896	0.923
CCL14	CCR1	9606.ENSP00000479097	9606.ENSP00000296140	0	0	0	0	0.109	0.463	0	0.914	0.955
CCL19	CCL22	9606.ENSP00000308815	9606.ENSP00000219235	0	0	0	0	0.062	0.213	0.900	0.687	0.973
CCL19	CCL2	9606.ENSP00000308815	9606.ENSP00000225831	0	0	0	0	0.264	0	0.900	0.681	0.974
CCL19	CCR7	9606.ENSP00000308815	9606.ENSP00000246657	0	0	0	0	0.152	0.270	0.800	0.989	0.998
CCL19	CCL21	9606.ENSP00000308815	9606.ENSP00000259607	0	0	0	0.844	0.547	0	0.800	0.915	0.919
CCL19	IL1B	9606.ENSP00000308815	9606.ENSP00000263341	0	0	0	0	0.065	0	0.900	0.560	0.955
CCL19	IL18	9606.ENSP00000308815	9606.ENSP00000280357	0	0	0	0	0	0	0.900	0.467	0.944
CCL19	CXCL13	9606.ENSP00000308815	9606.ENSP00000286758	0	0	0	0	0.423	0.213	0	0.898	0.950
CCL19	CCR5	9606.ENSP00000308815	9606.ENSP00000292303	0	0	0	0	0.186	0	0.600	0.762	0.916
CCL19	CCL3L3	9606.ENSP00000308815	9606.ENSP00000480558	0	0	0	0.806	0.076	0	0.900	0.286	0.908
CCL19	TNF	9606.ENSP00000308815	9606.ENSP00000398698	0	0	0	0	0.065	0	0.900	0.612	0.960
CCL19	CCL3	9606.ENSP00000308815	9606.ENSP00000477908	0	0	0	0	0.109	0	0.900	0.702	0.971
CCL19	CCRL2	9606.ENSP00000308815	9606.ENSP00000349967	0	0	0	0	0.076	0	0.800	0.941	0.988
CCL2	CCL22	9606.ENSP00000225831	9606.ENSP00000219235	0	0	0	0	0.062	0	0.900	0.777	0.977
CCL2	CXCL9	9606.ENSP00000225831	9606.ENSP00000354901	0	0	0	0	0.097	0.296	0	0.857	0.901
CCL2	CCL3L3	9606.ENSP00000225831	9606.ENSP00000480558	0	0	0	0.873	0.083	0	0.900	0.686	0.912
CCL2	CCL4	9606.ENSP00000225831	9606.ENSP00000482259	0	0	0	0.871	0.141	0	0.900	0.902	0.920
CCL2	CXCR4	9606.ENSP00000225831	9606.ENSP00000386884	0	0	0	0	0.062	0.057	0.600	0.804	0.921
CCL2	CCL3	9606.ENSP00000225831	9606.ENSP00000477908	0	0	0	0.847	0.117	0	0.900	0.933	0.921
CCL2	CXCR3	9606.ENSP00000225831	9606.ENSP00000362795	0	0	0	0	0	0.057	0.600	0.838	0.933
CCL2	CX3CR1	9606.ENSP00000225831	9606.ENSP00000351059	0	0	0	0	0	0	0.600	0.860	0.941
CCL2	CCL5	9606.ENSP00000225831	9606.ENSP00000474412	0	0	0	0.831	0.066	0.450	0.900	0.931	0.952
CCL2	IL18	9606.ENSP00000225831	9606.ENSP00000280357	0	0	0	0	0	0	0.900	0.774	0.976
CCL2	CCR1	9606.ENSP00000225831	9606.ENSP00000296140	0	0	0	0	0.097	0.483	0.600	0.939	0.987
CCL2	CXCL10	9606.ENSP00000225831	9606.ENSP00000305651	0	0	0	0	0.160	0	0.900	0.910	0.991
CCL2	TNF	9606.ENSP00000225831	9606.ENSP00000398698	0	0	0	0	0.062	0	0.900	0.930	0.992
CCL2	IL1B	9606.ENSP00000225831	9606.ENSP00000263341	0	0	0	0	0.127	0	0.900	0.927	0.993
CCL2	CCR5	9606.ENSP00000225831	9606.ENSP00000292303	0	0	0	0	0.085	0.298	0.600	0.981	0.994
CCL2	CCR2	9606.ENSP00000225831	9606.ENSP00000292301	0	0	0	0	0.062	0.691	0.800	0.995	0.999
CCL21	CCR7	9606.ENSP00000259607	9606.ENSP00000246657	0	0	0	0	0.062	0.623	0.800	0.990	0.999
CCL21	CXCR4	9606.ENSP00000259607	9606.ENSP00000386884	0	0	0	0	0.062	0.056	0.600	0.812	0.925
CCL21	PDPN	9606.ENSP00000259607	9606.ENSP00000294489	0	0	0	0	0	0	0	0.978	0.978
CCL21	CXCR3	9606.ENSP00000259607	9606.ENSP00000362795	0	0	0	0	0.062	0.056	0.600	0.987	0.994
CCL22	F13A1	9606.ENSP00000219235	9606.ENSP00000264870	0	0	0	0	0	0	0.900	0.077	0.903
CCL22	CCL3L3	9606.ENSP00000219235	9606.ENSP00000480558	0	0	0	0.821	0.062	0	0.900	0.318	0.907
CCL22	CCL3	9606.ENSP00000219235	9606.ENSP00000477908	0	0	0	0.827	0.085	0	0.900	0.740	0.916
CCL22	CCL4	9606.ENSP00000219235	9606.ENSP00000482259	0	0	0	0.822	0.085	0	0.900	0.723	0.916
CCL22	CCL5	9606.ENSP00000219235	9606.ENSP00000474412	0	0	0	0.850	0.126	0.056	0.900	0.756	0.920
CCL22	IL18	9606.ENSP00000219235	9606.ENSP00000280357	0	0	0	0	0	0	0.900	0.502	0.948
CCL22	CCR4	9606.ENSP00000219235	9606.ENSP00000332659	0	0	0	0	0.096	0.463	0.800	0.624	0.958
CCL22	IL1B	9606.ENSP00000219235	9606.ENSP00000263341	0	0	0	0	0.063	0	0.900	0.661	0.965
CCL22	TNF	9606.ENSP00000219235	9606.ENSP00000398698	0	0	0	0	0.088	0	0.900	0.693	0.969
CCL22	CXCL10	9606.ENSP00000219235	9606.ENSP00000305651	0	0	0	0	0.063	0	0.900	0.874	0.987
CCL3	IL1B	9606.ENSP00000477908	9606.ENSP00000263341	0	0	0	0	0.685	0	0.900	0.885	0.996
CCL3	IL18	9606.ENSP00000477908	9606.ENSP00000280357	0	0	0	0	0.062	0	0.900	0.729	0.972
CCL3	CCR2	9606.ENSP00000477908	9606.ENSP00000292301	0	0	0	0	0.105	0	0.600	0.942	0.977
CCL3	CCR5	9606.ENSP00000477908	9606.ENSP00000292303	0	0	0	0	0.276	0.678	0.800	0.995	0.999
CCL3	CCR1	9606.ENSP00000477908	9606.ENSP00000296140	0	0	0	0	0.332	0.463	0.800	0.990	0.999
CCL3	CXCL10	9606.ENSP00000477908	9606.ENSP00000305651	0	0	0	0	0.237	0	0.900	0.906	0.992
CCL3	CX3CR1	9606.ENSP00000477908	9606.ENSP00000351059	0	0	0	0	0	0	0.600	0.803	0.918
CCL3	TNF	9606.ENSP00000477908	9606.ENSP00000398698	0	0	0	0	0.407	0	0.900	0.903	0.993
CCL3	CCL5	9606.ENSP00000477908	9606.ENSP00000474412	0	0	0	0.940	0.163	0	0.900	0.937	0.917
CCL3	CCL3L3	9606.ENSP00000477908	9606.ENSP00000480558	0	0	0	0.980	0.771	0	0.900	0.690	0.976
CCL3	CCL4	9606.ENSP00000477908	9606.ENSP00000482259	0	0	0	0.954	0.974	0.270	0.900	0.943	0.998
CCL3L3	IL1B	9606.ENSP00000480558	9606.ENSP00000263341	0	0	0	0	0.468	0	0.900	0.422	0.966
CCL3L3	IL18	9606.ENSP00000480558	9606.ENSP00000280357	0	0	0	0	0.062	0	0.900	0.226	0.921
CCL3L3	CCR5	9606.ENSP00000480558	9606.ENSP00000292303	0	0	0	0	0.204	0.678	0.800	0.995	0.999
CCL3L3	CCR1	9606.ENSP00000480558	9606.ENSP00000296140	0	0	0	0	0.213	0.270	0.800	0.826	0.977
CCL3L3	CXCL10	9606.ENSP00000480558	9606.ENSP00000305651	0	0	0	0	0.195	0	0.900	0.552	0.960
CCL3L3	TNF	9606.ENSP00000480558	9606.ENSP00000398698	0	0	0	0	0.375	0	0.900	0.487	0.965
CCL3L3	CCL5	9606.ENSP00000480558	9606.ENSP00000474412	0	0	0	0.942	0.132	0	0.900	0.739	0.913
CCL3L3	CCL4	9606.ENSP00000480558	9606.ENSP00000482259	0	0	0	0.960	0.755	0	0.900	0.769	0.975
CCL4	IL1B	9606.ENSP00000482259	9606.ENSP00000263341	0	0	0	0	0.628	0	0.900	0.876	0.995
CCL4	IL18	9606.ENSP00000482259	9606.ENSP00000280357	0	0	0	0	0.062	0	0.900	0.700	0.969
CCL4	CCR2	9606.ENSP00000482259	9606.ENSP00000292301	0	0	0	0	0.151	0	0.600	0.891	0.959
CCL4	CCR5	9606.ENSP00000482259	9606.ENSP00000292303	0	0	0	0	0.374	0.679	0.900	0.995	0.999
CCL4	CCR1	9606.ENSP00000482259	9606.ENSP00000296140	0	0	0	0	0.360	0.463	0.600	0.941	0.990
CCL4	CXCL10	9606.ENSP00000482259	9606.ENSP00000305651	0	0	0	0	0.317	0	0.600	0.893	0.968
CCL4	FGR	9606.ENSP00000482259	9606.ENSP00000363117	0	0	0	0	0.370	0	0.900	0.115	0.939
CCL4	CXCL12	9606.ENSP00000482259	9606.ENSP00000379140	0	0	0	0	0	0	0.900	0.689	0.967
CCL4	CXCR4	9606.ENSP00000482259	9606.ENSP00000386884	0	0	0	0	0.099	0	0.900	0.692	0.969
CCL4	TNF	9606.ENSP00000482259	9606.ENSP00000398698	0	0	0	0	0.463	0	0.900	0.877	0.992
CCL4	HCK	9606.ENSP00000482259	9606.ENSP00000444986	0	0	0	0	0.350	0	0.900	0.170	0.941
CCL4	FPR1	9606.ENSP00000482259	9606.ENSP00000471493	0	0	0	0	0.218	0	0.900	0.211	0.932
CCL4L1	IL1B	9606.ENSP00000483609	9606.ENSP00000263341	0	0	0	0	0.489	0	0	0.832	0.910
CCL4L1	CCR2	9606.ENSP00000483609	9606.ENSP00000292301	0	0	0	0	0.082	0	0.600	0.835	0.934
CCL4L1	CCR5	9606.ENSP00000483609	9606.ENSP00000292303	0	0	0	0	0.082	0	0.800	0.995	0.999
CCL4L1	CCR1	9606.ENSP00000483609	9606.ENSP00000296140	0	0	0	0	0.082	0	0.600	0.825	0.930
CCL5	IL1B	9606.ENSP00000474412	9606.ENSP00000263341	0	0	0	0	0.129	0	0.900	0.876	0.988
CCL5	IL18	9606.ENSP00000474412	9606.ENSP00000280357	0	0	0	0	0.062	0	0.900	0.731	0.972
CCL5	CCR2	9606.ENSP00000474412	9606.ENSP00000292301	0	0	0	0	0.105	0.056	0.600	0.968	0.988
CCL5	CCR5	9606.ENSP00000474412	9606.ENSP00000292303	0	0	0	0	0.181	0.973	0.800	0.995	0.999
CCL5	CCR1	9606.ENSP00000474412	9606.ENSP00000296140	0	0	0	0	0.096	0.764	0.800	0.989	0.999
CCL5	CXCL10	9606.ENSP00000474412	9606.ENSP00000305651	0	0	0	0	0.306	0.248	0.600	0.908	0.978
CCL5	CCR4	9606.ENSP00000474412	9606.ENSP00000332659	0	0	0	0	0.138	0.470	0.800	0.271	0.924
CCL5	CXCL9	9606.ENSP00000474412	9606.ENSP00000354901	0	0	0	0	0.265	0.248	0	0.861	0.917
CCL5	CXCR3	9606.ENSP00000474412	9606.ENSP00000362795	0	0	0	0	0.174	0.281	0.600	0.837	0.956
CCL5	CXCR4	9606.ENSP00000474412	9606.ENSP00000386884	0	0	0	0	0.062	0.056	0.600	0.896	0.958
CCL5	TNF	9606.ENSP00000474412	9606.ENSP00000398698	0	0	0	0	0.157	0	0.900	0.893	0.990
CCL8	CCR2	9606.ENSP00000378118	9606.ENSP00000292301	0	0	0	0	0.109	0.463	0.800	0.987	0.998
CCL8	CCR5	9606.ENSP00000378118	9606.ENSP00000292303	0	0	0	0	0.275	0.463	0.800	0.971	0.997
CCL8	CCR1	9606.ENSP00000378118	9606.ENSP00000296140	0	0	0	0	0.182	0.270	0.800	0.967	0.995
CCL8	CXCL10	9606.ENSP00000378118	9606.ENSP00000305651	0	0	0	0	0.573	0.270	0	0.753	0.916
CCNA2	CCND2	9606.ENSP00000274026	9606.ENSP00000261254	0	0	0	0.685	0.062	0.098	0.900	0.787	0.930
CCNA2	SAMHD1	9606.ENSP00000274026	9606.ENSP00000262878	0	0	0	0	0	0.740	0	0.858	0.961
CCND2	LYN	9606.ENSP00000261254	9606.ENSP00000428924	0	0	0	0	0	0	0.900	0.172	0.913
CCR1	CXCL10	9606.ENSP00000296140	9606.ENSP00000305651	0	0	0	0	0.153	0	0.600	0.758	0.911
CCR1	PTAFR	9606.ENSP00000296140	9606.ENSP00000362965	0	0	0	0.684	0.277	0	0.900	0.269	0.930
CCR1	TNFRSF1B	9606.ENSP00000296140	9606.ENSP00000365435	0	0	0	0	0.211	0	0.900	0.321	0.941
CCR2	CD4	9606.ENSP00000292301	9606.ENSP00000011653	0	0	0	0	0.173	0.062	0	0.918	0.931
CCR2	PTAFR	9606.ENSP00000292301	9606.ENSP00000362965	0	0	0	0.685	0.231	0	0.900	0.240	0.925
CCR2	TNFRSF1B	9606.ENSP00000292301	9606.ENSP00000365435	0	0	0	0	0.142	0	0.900	0.322	0.936
CCR4	CXCL12	9606.ENSP00000332659	9606.ENSP00000379140	0	0	0	0	0	0.296	0.600	0.969	0.990
CCR5	CD4	9606.ENSP00000292303	9606.ENSP00000011653	0	0	0	0	0.323	0.974	0	0.995	0.999
CCR5	CXCL11	9606.ENSP00000292303	9606.ENSP00000306884	0	0	0	0	0.136	0	0.600	0.762	0.911
CCR5	FPR1	9606.ENSP00000292303	9606.ENSP00000471493	0	0	0	0.683	0.177	0	0.900	0.394	0.924
CCR5	CXCL9	9606.ENSP00000292303	9606.ENSP00000354901	0	0	0	0	0.336	0	0.600	0.753	0.928
CCR5	PTAFR	9606.ENSP00000292303	9606.ENSP00000362965	0	0	0	0.690	0.278	0	0.900	0.218	0.929
CCR5	TNFRSF1B	9606.ENSP00000292303	9606.ENSP00000365435	0	0	0	0	0.211	0	0.900	0.339	0.943
CCR5	CXCL10	9606.ENSP00000292303	9606.ENSP00000305651	0	0	0	0	0.225	0	0.600	0.840	0.946
CCR5	CXCR4	9606.ENSP00000292303	9606.ENSP00000386884	0	0	0	0.820	0.098	0.695	0.900	0.995	0.975
CCR5	CXCL12	9606.ENSP00000292303	9606.ENSP00000379140	0	0	0	0	0	0.076	0.900	0.865	0.986
CCR7	SELL	9606.ENSP00000246657	9606.ENSP00000236147	0	0	0	0	0.330	0	0	0.871	0.910
CCR7	CXCL13	9606.ENSP00000246657	9606.ENSP00000286758	0	0	0	0	0.121	0	0.600	0.809	0.927
CCR7	CXCL12	9606.ENSP00000246657	9606.ENSP00000379140	0	0	0	0	0	0	0.600	0.880	0.950
CCRL2	RARRES2	9606.ENSP00000349967	9606.ENSP00000418009	0	0	0	0	0	0	0	0.986	0.986
CD14	LBP	9606.ENSP00000304236	9606.ENSP00000217407	0	0	0	0	0.063	0.675	0.650	0.876	0.985
CD14	CD180	9606.ENSP00000304236	9606.ENSP00000256447	0	0	0	0	0.098	0.056	0.900	0.155	0.918
CD14	TLR2	9606.ENSP00000304236	9606.ENSP00000260010	0	0	0	0	0.611	0.656	0.900	0.825	0.997
CD14	ITGAM	9606.ENSP00000304236	9606.ENSP00000441691	0	0	0	0	0.526	0	0.600	0.747	0.948
CD14	PLCG2	9606.ENSP00000304236	9606.ENSP00000482457	0	0	0	0	0.098	0	0.900	0.504	0.951
CD14	LY86	9606.ENSP00000304236	9606.ENSP00000369286	0	0	0	0	0.330	0	0.900	0.403	0.956
CD14	TLR4	9606.ENSP00000304236	9606.ENSP00000363089	0	0	0	0	0.264	0.302	0.900	0.984	0.999
CD163	CSF1R	9606.ENSP00000352071	9606.ENSP00000286301	0	0	0	0	0.779	0	0	0.641	0.917
CD163	MRC1	9606.ENSP00000352071	9606.ENSP00000455897	0	0	0	0	0.289	0	0	0.883	0.913
CD177	PECAM1	9606.ENSP00000479536	9606.ENSP00000457421	0	0	0	0	0	0	0.800	0.987	0.997
CD180	TLR4	9606.ENSP00000256447	9606.ENSP00000363089	0	0	0	0.691	0.177	0	0.900	0.877	0.937
CD180	LY86	9606.ENSP00000256447	9606.ENSP00000369286	0	0	0	0	0.249	0.953	0.800	0.988	0.999
CD19	CD4	9606.ENSP00000437940	9606.ENSP00000011653	0	0	0	0	0.079	0	0	0.915	0.918
CD19	CD22	9606.ENSP00000437940	9606.ENSP00000085219	0	0	0	0	0.229	0.270	0	0.872	0.922
CD19	CD79A	9606.ENSP00000437940	9606.ENSP00000221972	0	0	0	0	0.789	0.270	0.900	0.887	0.998
CD19	CD38	9606.ENSP00000437940	9606.ENSP00000226279	0	0	0	0	0.083	0	0	0.903	0.908
CD19	CR2	9606.ENSP00000437940	9606.ENSP00000356024	0	0	0	0	0.160	0.678	0.600	0.994	0.999
CD19	SYK	9606.ENSP00000437940	9606.ENSP00000364907	0	0	0	0	0.149	0.270	0.900	0.785	0.984
CD19	CD79B	9606.ENSP00000437940	9606.ENSP00000376544	0	0	0	0	0.713	0.270	0.900	0.900	0.997
CD19	CD8A	9606.ENSP00000437940	9606.ENSP00000386559	0	0	0	0	0.090	0	0	0.913	0.917
CD19	PTPRC	9606.ENSP00000437940	9606.ENSP00000411355	0	0	0	0	0.173	0	0	0.915	0.927
CD19	LYN	9606.ENSP00000437940	9606.ENSP00000428924	0	0	0	0	0.088	0.462	0.900	0.988	0.999
CD19	VAV1	9606.ENSP00000437940	9606.ENSP00000472929	0	0	0	0	0.151	0.675	0.800	0.988	0.999
CD1D	CD4	9606.ENSP00000357153	9606.ENSP00000011653	0	0	0	0	0.113	0	0	0.929	0.935
CD1D	CD8A	9606.ENSP00000357153	9606.ENSP00000386559	0	0	0	0	0.070	0	0	0.940	0.942
CD2	CD4	9606.ENSP00000358490	9606.ENSP00000011653	0	0	0	0	0.338	0.213	0	0.861	0.921
CD2	CD3D	9606.ENSP00000358490	9606.ENSP00000300692	0	0	0	0	0.784	0	0	0.556	0.900
CD2	CD7	9606.ENSP00000358490	9606.ENSP00000312027	0	0	0	0	0.403	0	0	0.879	0.924
CD2	CD28	9606.ENSP00000358490	9606.ENSP00000324890	0	0	0	0	0.150	0	0.900	0.903	0.991
CD2	LCK	9606.ENSP00000358490	9606.ENSP00000337825	0	0	0	0	0.402	0.487	0	0.974	0.991
CD2	CD5	9606.ENSP00000358490	9606.ENSP00000342681	0	0	0	0	0.516	0.270	0	0.924	0.971
CD2	CD3E	9606.ENSP00000358490	9606.ENSP00000354566	0	0	0	0	0.862	0	0	0.457	0.922
CD2	CD247	9606.ENSP00000358490	9606.ENSP00000354782	0	0	0	0	0.776	0.213	0.900	0.747	0.994
CD2	FCGR3A	9606.ENSP00000358490	9606.ENSP00000356946	0	0	0	0	0.337	0	0.900	0.923	0.994
CD2	PSTPIP1	9606.ENSP00000358490	9606.ENSP00000452746	0	0	0	0	0.215	0.500	0	0.845	0.934
CD2	SYK	9606.ENSP00000358490	9606.ENSP00000364907	0	0	0	0	0.158	0	0.900	0.367	0.942
CD2	CD8A	9606.ENSP00000358490	9606.ENSP00000386559	0	0	0	0	0.807	0	0	0.857	0.971
CD2	PTPRC	9606.ENSP00000358490	9606.ENSP00000411355	0	0	0	0	0.540	0.462	0	0.969	0.991
CD2	CD48	9606.ENSP00000358490	9606.ENSP00000484431	0	0	0	0	0.551	0.270	0	0.991	0.996
CD200R1	DOK2	9606.ENSP00000311035	9606.ENSP00000276420	0	0	0	0	0.151	0	0	0.961	0.966
CD209	CD4	9606.ENSP00000315477	9606.ENSP00000011653	0	0	0	0	0.076	0	0	0.951	0.954
CD209	ICAM3	9606.ENSP00000315477	9606.ENSP00000160262	0	0	0	0	0	0.213	0.800	0.993	0.998
CD209	ITGAM	9606.ENSP00000315477	9606.ENSP00000441691	0	0	0	0	0.066	0.213	0	0.911	0.928
CD209	LSP1	9606.ENSP00000315477	9606.ENSP00000371194	0	0	0	0	0	0.270	0.800	0.967	0.994
CD209	ICAM2	9606.ENSP00000315477	9606.ENSP00000415283	0	0	0	0	0	0.213	0.800	0.989	0.998
CD22	CD79B	9606.ENSP00000085219	9606.ENSP00000376544	0	0	0	0	0.212	0	0.900	0.759	0.979
CD22	CD79A	9606.ENSP00000085219	9606.ENSP00000221972	0	0	0	0	0.185	0	0.900	0.802	0.982
CD22	SYK	9606.ENSP00000085219	9606.ENSP00000364907	0	0	0	0	0.102	0.504	0.900	0.799	0.989
CD22	LYN	9606.ENSP00000085219	9606.ENSP00000428924	0	0	0	0	0.085	0.696	0.900	0.723	0.991
CD22	PTPN6	9606.ENSP00000085219	9606.ENSP00000391592	0	0	0	0	0.064	0.876	0.900	0.904	0.998
CD22	PTPRC	9606.ENSP00000085219	9606.ENSP00000411355	0	0	0	0	0.180	0.683	0.800	0.988	0.999
CD226	KLRK1	9606.ENSP00000280200	9606.ENSP00000240618	0	0	0	0	0.085	0	0	0.908	0.913
CD226	ITGAL	9606.ENSP00000280200	9606.ENSP00000349252	0	0	0	0	0.117	0	0.800	0.593	0.921
CD226	TIGIT	9606.ENSP00000280200	9606.ENSP00000419085	0	0	0	0	0.093	0.312	0	0.958	0.971
CD244	SH2D1A	9606.ENSP00000357012	9606.ENSP00000360181	0	0	0	0	0.102	0.895	0.800	0.675	0.993
CD244	CD48	9606.ENSP00000357012	9606.ENSP00000484431	0	0	0	0	0.347	0.842	0.800	0.989	0.999
CD247	CD4	9606.ENSP00000354782	9606.ENSP00000011653	0	0	0	0	0.233	0	0.900	0.873	0.989
CD247	LCP2	9606.ENSP00000354782	9606.ENSP00000046794	0	0	0	0	0.358	0	0.900	0.660	0.976
CD247	IL2RB	9606.ENSP00000354782	9606.ENSP00000216223	0	0	0	0	0.645	0	0.900	0.372	0.975
CD247	SLA2	9606.ENSP00000354782	9606.ENSP00000262866	0	0	0	0	0.132	0.270	0.900	0.224	0.944
CD247	PRKCQ	9606.ENSP00000354782	9606.ENSP00000263125	0	0	0	0	0.114	0.078	0.900	0.492	0.952
CD247	CD80	9606.ENSP00000354782	9606.ENSP00000264246	0	0	0	0	0.090	0	0.900	0.556	0.956
CD247	ZAP70	9606.ENSP00000354782	9606.ENSP00000264972	0	0	0	0	0.603	0.983	0.900	0.989	0.999
CD247	NCR1	9606.ENSP00000354782	9606.ENSP00000291890	0	0	0	0	0.062	0.270	0.800	0.979	0.996
CD247	TRAT1	9606.ENSP00000354782	9606.ENSP00000295756	0	0	0	0	0.353	0.462	0.900	0.646	0.986
CD247	CD3D	9606.ENSP00000354782	9606.ENSP00000300692	0	0	0	0	0.757	0.835	0.900	0.973	0.999
CD247	CD28	9606.ENSP00000354782	9606.ENSP00000324890	0	0	0	0	0.170	0.213	0.900	0.944	0.995
CD247	CD8B	9606.ENSP00000354782	9606.ENSP00000331172	0	0	0	0	0.302	0	0.900	0.294	0.946
CD247	CD86	9606.ENSP00000354782	9606.ENSP00000332049	0	0	0	0	0.158	0	0.900	0.544	0.958
CD247	PDCD1	9606.ENSP00000354782	9606.ENSP00000335062	0	0	0	0	0.157	0	0.900	0.537	0.957
CD247	LCK	9606.ENSP00000354782	9606.ENSP00000337825	0	0	0	0	0.347	0.876	0.900	0.970	0.999
CD247	NCR3	9606.ENSP00000354782	9606.ENSP00000342156	0	0	0	0	0.136	0.462	0.800	0.988	0.998
CD247	PTPN22	9606.ENSP00000354782	9606.ENSP00000352833	0	0	0	0	0.273	0.282	0.900	0.395	0.964
CD247	HLA-DRB1	9606.ENSP00000354782	9606.ENSP00000353099	0	0	0	0	0.119	0	0.900	0.365	0.939
CD247	CD3E	9606.ENSP00000354782	9606.ENSP00000354566	0	0	0	0	0.554	0.923	0.900	0.867	0.999
CD247	HLA-DRA	9606.ENSP00000354782	9606.ENSP00000378786	0	0	0	0	0.142	0	0.900	0.153	0.920
CD247	MAP4K1	9606.ENSP00000354782	9606.ENSP00000465039	0	0	0	0	0.136	0	0.900	0.177	0.922
CD247	FGR	9606.ENSP00000354782	9606.ENSP00000363117	0	0	0	0	0.152	0.056	0.900	0.167	0.924
CD247	HCK	9606.ENSP00000354782	9606.ENSP00000444986	0	0	0	0	0.116	0.056	0.900	0.218	0.926
CD247	LYN	9606.ENSP00000354782	9606.ENSP00000428924	0	0	0	0	0	0.056	0.900	0.310	0.929
CD247	IL2RA	9606.ENSP00000354782	9606.ENSP00000369293	0	0	0	0	0.089	0	0.900	0.420	0.942
CD247	PTPN6	9606.ENSP00000354782	9606.ENSP00000391592	0	0	0	0	0.137	0.268	0.900	0.266	0.947
CD247	IL2RG	9606.ENSP00000354782	9606.ENSP00000363318	0	0	0	0	0.232	0	0.900	0.373	0.947
CD247	FYB	9606.ENSP00000354782	9606.ENSP00000427114	0	0	0	0	0.324	0	0.900	0.310	0.949
CD247	PDCD1LG2	9606.ENSP00000354782	9606.ENSP00000380855	0	0	0	0	0.062	0	0.900	0.513	0.950
CD247	CD274	9606.ENSP00000354782	9606.ENSP00000370989	0	0	0	0	0.062	0	0.900	0.608	0.960
CD247	TNFRSF9	9606.ENSP00000354782	9606.ENSP00000478699	0	0	0	0	0	0	0	0.965	0.966
CD247	SYK	9606.ENSP00000354782	9606.ENSP00000364907	0	0	0	0	0.123	0.102	0.900	0.727	0.975
CD247	VAV1	9606.ENSP00000354782	9606.ENSP00000472929	0	0	0	0	0.124	0.182	0.900	0.745	0.979
CD247	ITK	9606.ENSP00000354782	9606.ENSP00000398655	0	0	0	0	0.741	0.056	0.900	0.517	0.986
CD247	PTPRC	9606.ENSP00000354782	9606.ENSP00000411355	0	0	0	0	0.324	0.282	0.900	0.747	0.986
CD247	FCGR3A	9606.ENSP00000354782	9606.ENSP00000356946	0	0	0	0	0.149	0.213	0.800	0.959	0.993
CD247	CD8A	9606.ENSP00000354782	9606.ENSP00000386559	0	0	0	0	0.357	0	0.900	0.929	0.995
CD247	CD3G	9606.ENSP00000354782	9606.ENSP00000431445	0	0	0	0	0.388	0.800	0.900	0.840	0.997
CD274	CD4	9606.ENSP00000370989	9606.ENSP00000011653	0	0	0	0	0.062	0	0.900	0.887	0.988
CD274	CD80	9606.ENSP00000370989	9606.ENSP00000264246	0	0	0	0.589	0.183	0.890	0.800	0.992	0.988
CD274	CD3D	9606.ENSP00000370989	9606.ENSP00000300692	0	0	0	0	0.062	0	0.900	0.322	0.930
CD274	CD28	9606.ENSP00000370989	9606.ENSP00000324890	0	0	0	0	0.062	0	0	0.923	0.925
CD274	PDCD1	9606.ENSP00000370989	9606.ENSP00000335062	0	0	0	0	0.062	0.976	0.800	0.995	0.999
CD274	HLA-DQA1	9606.ENSP00000370989	9606.ENSP00000339398	0	0	0	0	0.063	0	0.900	0.328	0.931
CD274	HLA-DRB1	9606.ENSP00000370989	9606.ENSP00000353099	0	0	0	0	0.083	0	0.900	0.291	0.929
CD274	CD3E	9606.ENSP00000370989	9606.ENSP00000354566	0	0	0	0	0.062	0	0.900	0.478	0.946
CD274	HLA-DQA2	9606.ENSP00000370989	9606.ENSP00000364076	0	0	0	0	0.063	0	0.900	0.256	0.924
CD274	HLA-DQB1	9606.ENSP00000370989	9606.ENSP00000364080	0	0	0	0	0.064	0	0.900	0.267	0.925
CD274	HLA-DRB5	9606.ENSP00000370989	9606.ENSP00000364114	0	0	0	0	0.062	0	0.900	0.149	0.913
CD274	HLA-DPB1	9606.ENSP00000370989	9606.ENSP00000408146	0	0	0	0	0.049	0	0.900	0.234	0.920
CD274	HLA-DPA1	9606.ENSP00000370989	9606.ENSP00000393566	0	0	0	0	0.096	0	0.900	0.228	0.924
CD274	HLA-DQB2	9606.ENSP00000370989	9606.ENSP00000390431	0	0	0	0	0.064	0	0.900	0.262	0.924
CD274	CD3G	9606.ENSP00000370989	9606.ENSP00000431445	0	0	0	0	0.062	0	0.900	0.268	0.925
CD274	HLA-DRA	9606.ENSP00000370989	9606.ENSP00000378786	0	0	0	0	0.090	0	0.900	0.347	0.935
CD274	PDCD1LG2	9606.ENSP00000370989	9606.ENSP00000380855	0	0	0	0.824	0.344	0.617	0.900	0.930	0.977
CD28	CD4	9606.ENSP00000324890	9606.ENSP00000011653	0	0	0	0	0.169	0.213	0.900	0.948	0.996
CD28	PRKCQ	9606.ENSP00000324890	9606.ENSP00000263125	0	0	0	0	0.061	0.270	0.900	0.949	0.996
CD28	CD80	9606.ENSP00000324890	9606.ENSP00000264246	0	0	0	0	0.063	0.624	0.900	0.990	0.999
CD28	ZAP70	9606.ENSP00000324890	9606.ENSP00000264972	0	0	0	0	0.259	0.056	0.900	0.843	0.987
CD28	ITGB7	9606.ENSP00000324890	9606.ENSP00000267082	0	0	0	0	0.197	0	0.900	0.310	0.939
CD28	CD3D	9606.ENSP00000324890	9606.ENSP00000300692	0	0	0	0	0.347	0	0.900	0.460	0.961
CD28	ITGAD	9606.ENSP00000324890	9606.ENSP00000373854	0	0	0	0	0	0	0.900	0.164	0.912
CD28	VAV1	9606.ENSP00000324890	9606.ENSP00000472929	0	0	0	0	0.117	0.270	0.500	0.763	0.913
CD28	TNFRSF4	9606.ENSP00000324890	9606.ENSP00000368538	0	0	0	0	0.062	0	0	0.914	0.916
CD28	ITGAM	9606.ENSP00000324890	9606.ENSP00000441691	0	0	0	0	0.067	0	0.720	0.722	0.921
CD28	HLA-DRA	9606.ENSP00000324890	9606.ENSP00000378786	0	0	0	0	0.062	0	0.900	0.261	0.924
CD28	ITGAX	9606.ENSP00000324890	9606.ENSP00000454623	0	0	0	0	0.069	0	0.720	0.739	0.926
CD28	LYN	9606.ENSP00000324890	9606.ENSP00000428924	0	0	0	0	0.062	0.056	0.900	0.325	0.932
CD28	HLA-DRB1	9606.ENSP00000324890	9606.ENSP00000353099	0	0	0	0	0.055	0	0.900	0.396	0.938
CD28	ITGB2	9606.ENSP00000324890	9606.ENSP00000380948	0	0	0	0	0.118	0	0.900	0.391	0.941
CD28	CD8B	9606.ENSP00000324890	9606.ENSP00000331172	0	0	0	0	0.199	0	0.900	0.407	0.948
CD28	CD40	9606.ENSP00000324890	9606.ENSP00000361359	0	0	0	0	0.062	0	0	0.950	0.951
CD28	SYK	9606.ENSP00000324890	9606.ENSP00000364907	0	0	0	0	0.066	0.056	0.900	0.533	0.953
CD28	CD3G	9606.ENSP00000324890	9606.ENSP00000431445	0	0	0	0	0.197	0	0.900	0.464	0.953
CD28	ITGAL	9606.ENSP00000324890	9606.ENSP00000349252	0	0	0	0	0.150	0	0.900	0.635	0.966
CD28	FCGR3A	9606.ENSP00000324890	9606.ENSP00000356946	0	0	0	0	0.062	0	0.900	0.695	0.968
CD28	CD3E	9606.ENSP00000324890	9606.ENSP00000354566	0	0	0	0	0.270	0	0.900	0.755	0.980
CD28	ITK	9606.ENSP00000324890	9606.ENSP00000398655	0	0	0	0	0.259	0.225	0.900	0.825	0.988
CD28	CD8A	9606.ENSP00000324890	9606.ENSP00000386559	0	0	0	0	0.086	0	0.900	0.917	0.991
CD28	LCK	9606.ENSP00000324890	9606.ENSP00000337825	0	0	0	0	0.195	0.225	0.900	0.987	0.999
CD28	CD86	9606.ENSP00000324890	9606.ENSP00000332049	0	0	0	0	0.099	0.708	0.900	0.990	0.999
CD300E	TYROBP	9606.ENSP00000376395	9606.ENSP00000262629	0	0	0	0	0.224	0.242	0.600	0.776	0.940
CD300LB	TYROBP	9606.ENSP00000376397	9606.ENSP00000262629	0	0	0	0	0.534	0.077	0.600	0.695	0.940
CD37	CLEC7A	9606.ENSP00000325708	9606.ENSP00000302569	0	0	0	0	0.098	0	0	0.927	0.932
CD38	FCGR3A	9606.ENSP00000226279	9606.ENSP00000356946	0	0	0	0	0.076	0.312	0	0.882	0.918
CD38	PECAM1	9606.ENSP00000226279	9606.ENSP00000457421	0	0	0	0	0.077	0.213	0	0.989	0.991
CD3D	CD4	9606.ENSP00000300692	9606.ENSP00000011653	0	0	0	0	0.228	0	0.900	0.796	0.982
CD3D	LCP2	9606.ENSP00000300692	9606.ENSP00000046794	0	0	0	0	0.390	0	0.900	0.417	0.961
CD3D	IL2RB	9606.ENSP00000300692	9606.ENSP00000216223	0	0	0	0	0.307	0	0.900	0.340	0.950
CD3D	SLA2	9606.ENSP00000300692	9606.ENSP00000262866	0	0	0	0	0.104	0	0.900	0.233	0.925
CD3D	PRKCQ	9606.ENSP00000300692	9606.ENSP00000263125	0	0	0	0	0.102	0	0.900	0.294	0.931
CD3D	CD80	9606.ENSP00000300692	9606.ENSP00000264246	0	0	0	0	0.085	0	0.900	0.240	0.924
CD3D	ZAP70	9606.ENSP00000300692	9606.ENSP00000264972	0	0	0	0	0.689	0.495	0.900	0.684	0.994
CD3D	TRAT1	9606.ENSP00000300692	9606.ENSP00000295756	0	0	0	0	0.538	0	0.900	0.502	0.975
CD3D	PTPN6	9606.ENSP00000300692	9606.ENSP00000391592	0	0	0	0	0.121	0	0.900	0.061	0.910
CD3D	PDCD1LG2	9606.ENSP00000300692	9606.ENSP00000380855	0	0	0	0	0.062	0	0.900	0.193	0.917
CD3D	PTPN22	9606.ENSP00000300692	9606.ENSP00000352833	0	0	0	0	0.205	0	0.900	0.066	0.919
CD3D	HLA-DRB1	9606.ENSP00000300692	9606.ENSP00000353099	0	0	0	0	0.110	0	0.900	0.218	0.924
CD3D	MAP4K1	9606.ENSP00000300692	9606.ENSP00000465039	0	0	0	0	0.121	0	0.900	0.215	0.925
CD3D	SYK	9606.ENSP00000300692	9606.ENSP00000364907	0	0	0	0	0.106	0.056	0.900	0.266	0.929
CD3D	VAV1	9606.ENSP00000300692	9606.ENSP00000472929	0	0	0	0	0.118	0	0.900	0.295	0.932
CD3D	CD86	9606.ENSP00000300692	9606.ENSP00000332049	0	0	0	0	0.151	0	0.900	0.311	0.936
CD3D	IL2RA	9606.ENSP00000300692	9606.ENSP00000369293	0	0	0	0	0.087	0	0.900	0.392	0.939
CD3D	PDCD1	9606.ENSP00000300692	9606.ENSP00000335062	0	0	0	0	0.193	0	0.900	0.325	0.940
CD3D	HLA-DRA	9606.ENSP00000300692	9606.ENSP00000378786	0	0	0	0	0.097	0	0.900	0.391	0.940
CD3D	FYB	9606.ENSP00000300692	9606.ENSP00000427114	0	0	0	0	0.357	0	0.900	0.293	0.950
CD3D	PTPRC	9606.ENSP00000300692	9606.ENSP00000411355	0	0	0	0	0.304	0	0.900	0.451	0.958
CD3D	IL2RG	9606.ENSP00000300692	9606.ENSP00000363318	0	0	0	0	0.373	0	0.900	0.457	0.962
CD3D	ITK	9606.ENSP00000300692	9606.ENSP00000398655	0	0	0	0	0.591	0	0.900	0.500	0.977
CD3D	CD8B	9606.ENSP00000300692	9606.ENSP00000331172	0	0	0	0	0.554	0.213	0.900	0.606	0.984
CD3D	LCK	9606.ENSP00000300692	9606.ENSP00000337825	0	0	0	0	0.737	0	0.900	0.603	0.988
CD3D	CD8A	9606.ENSP00000300692	9606.ENSP00000386559	0	0	0	0	0.382	0.312	0.900	0.774	0.989
CD3D	CD3G	9606.ENSP00000300692	9606.ENSP00000431445	0	0	0	0.894	0.829	0.835	0.900	0.989	0.997
CD3D	CD3E	9606.ENSP00000300692	9606.ENSP00000354566	0	0	0	0	0.765	0.887	0.900	0.860	0.999
CD3E	CD4	9606.ENSP00000354566	9606.ENSP00000011653	0	0	0	0	0.216	0	0.900	0.816	0.984
CD3E	LCP2	9606.ENSP00000354566	9606.ENSP00000046794	0	0	0	0	0.404	0	0.900	0.421	0.962
CD3E	IL2RB	9606.ENSP00000354566	9606.ENSP00000216223	0	0	0	0	0.299	0	0.900	0.491	0.961
CD3E	SLA2	9606.ENSP00000354566	9606.ENSP00000262866	0	0	0	0	0.098	0	0.900	0.114	0.913
CD3E	PRKCQ	9606.ENSP00000354566	9606.ENSP00000263125	0	0	0	0	0.107	0	0.900	0.307	0.932
CD3E	CD80	9606.ENSP00000354566	9606.ENSP00000264246	0	0	0	0	0.078	0	0.900	0.542	0.954
CD3E	ZAP70	9606.ENSP00000354566	9606.ENSP00000264972	0	0	0	0	0.725	0.881	0.900	0.780	0.999
CD3E	TRAT1	9606.ENSP00000354566	9606.ENSP00000295756	0	0	0	0	0.406	0.213	0.900	0.343	0.965
CD3E	CD8B	9606.ENSP00000354566	9606.ENSP00000331172	0	0	0	0	0.395	0	0.900	0.605	0.974
CD3E	CD86	9606.ENSP00000354566	9606.ENSP00000332049	0	0	0	0	0.185	0	0.900	0.568	0.961
CD3E	PDCD1	9606.ENSP00000354566	9606.ENSP00000335062	0	0	0	0	0.215	0	0.900	0.442	0.952
CD3E	LCK	9606.ENSP00000354566	9606.ENSP00000337825	0	0	0	0	0.571	0.486	0.900	0.755	0.993
CD3E	PTPN22	9606.ENSP00000354566	9606.ENSP00000352833	0	0	0	0	0.131	0.282	0.900	0.091	0.935
CD3E	HLA-DRB1	9606.ENSP00000354566	9606.ENSP00000353099	0	0	0	0	0.120	0	0.900	0.263	0.929
CD3E	MAP4K1	9606.ENSP00000354566	9606.ENSP00000465039	0	0	0	0	0.160	0	0.900	0.145	0.922
CD3E	PTPN6	9606.ENSP00000354566	9606.ENSP00000391592	0	0	0	0	0.140	0.151	0.900	0.069	0.922
CD3E	PDCD1LG2	9606.ENSP00000354566	9606.ENSP00000380855	0	0	0	0	0.062	0	0.900	0.317	0.930
CD3E	HLA-DRA	9606.ENSP00000354566	9606.ENSP00000378786	0	0	0	0	0.157	0	0.900	0.322	0.937
CD3E	FYB	9606.ENSP00000354566	9606.ENSP00000427114	0	0	0	0	0.358	0	0.900	0.306	0.951
CD3E	VAV1	9606.ENSP00000354566	9606.ENSP00000472929	0	0	0	0	0.147	0.182	0.900	0.424	0.954
CD3E	IL2RA	9606.ENSP00000354566	9606.ENSP00000369293	0	0	0	0	0.089	0	0.900	0.573	0.957
CD3E	IL2RG	9606.ENSP00000354566	9606.ENSP00000363318	0	0	0	0	0.351	0	0.900	0.407	0.958
CD3E	PTPRC	9606.ENSP00000354566	9606.ENSP00000411355	0	0	0	0	0.350	0.058	0.900	0.825	0.987
CD3E	CD8A	9606.ENSP00000354566	9606.ENSP00000386559	0	0	0	0	0.365	0	0.900	0.817	0.987
CD3E	ITK	9606.ENSP00000354566	9606.ENSP00000398655	0	0	0	0	0.870	0	0.900	0.376	0.991
CD3E	SYK	9606.ENSP00000354566	9606.ENSP00000364907	0	0	0	0	0.177	0.945	0.900	0.477	0.997
CD3E	CD3G	9606.ENSP00000354566	9606.ENSP00000431445	0	0	0	0	0.560	0.932	0.900	0.878	0.999
CD3G	CD4	9606.ENSP00000431445	9606.ENSP00000011653	0	0	0	0	0.174	0	0.900	0.715	0.974
CD3G	LCP2	9606.ENSP00000431445	9606.ENSP00000046794	0	0	0	0	0.308	0	0.900	0.465	0.959
CD3G	IL2RB	9606.ENSP00000431445	9606.ENSP00000216223	0	0	0	0	0.282	0	0.900	0.283	0.944
CD3G	SLA2	9606.ENSP00000431445	9606.ENSP00000262866	0	0	0	0	0.128	0	0.900	0.181	0.922
CD3G	PRKCQ	9606.ENSP00000431445	9606.ENSP00000263125	0	0	0	0	0.090	0	0.900	0.287	0.929
CD3G	CD80	9606.ENSP00000431445	9606.ENSP00000264246	0	0	0	0	0.066	0	0.900	0.248	0.923
CD3G	ZAP70	9606.ENSP00000431445	9606.ENSP00000264972	0	0	0	0	0.315	0.495	0.900	0.773	0.991
CD3G	TRAT1	9606.ENSP00000431445	9606.ENSP00000295756	0	0	0	0	0.249	0	0.900	0.375	0.948
CD3G	CD8B	9606.ENSP00000431445	9606.ENSP00000331172	0	0	0	0	0.214	0	0.900	0.577	0.963
CD3G	CD86	9606.ENSP00000431445	9606.ENSP00000332049	0	0	0	0	0.076	0	0.900	0.300	0.929
CD3G	PDCD1	9606.ENSP00000431445	9606.ENSP00000335062	0	0	0	0	0.101	0	0.900	0.268	0.928
CD3G	LCK	9606.ENSP00000431445	9606.ENSP00000337825	0	0	0	0	0.446	0	0.900	0.605	0.976
CD3G	PTPN22	9606.ENSP00000431445	9606.ENSP00000352833	0	0	0	0	0.210	0	0.900	0.113	0.923
CD3G	HLA-DRB1	9606.ENSP00000431445	9606.ENSP00000353099	0	0	0	0	0.090	0	0.900	0.204	0.921
CD3G	FGR	9606.ENSP00000431445	9606.ENSP00000363117	0	0	0	0	0.062	0	0.900	0.045	0.902
CD3G	IL2RG	9606.ENSP00000431445	9606.ENSP00000363318	0	0	0	0	0.221	0	0.900	0.333	0.943
CD3G	SYK	9606.ENSP00000431445	9606.ENSP00000364907	0	0	0	0	0.083	0.056	0.900	0.325	0.933
CD3G	IL2RA	9606.ENSP00000431445	9606.ENSP00000369293	0	0	0	0	0.088	0	0.900	0.383	0.938
CD3G	HLA-DRA	9606.ENSP00000431445	9606.ENSP00000378786	0	0	0	0	0.064	0	0.900	0.284	0.927
CD3G	PDCD1LG2	9606.ENSP00000431445	9606.ENSP00000380855	0	0	0	0	0.062	0	0.900	0.167	0.915
CD3G	CD8A	9606.ENSP00000431445	9606.ENSP00000386559	0	0	0	0	0.289	0	0.900	0.681	0.975
CD3G	PTPN6	9606.ENSP00000431445	9606.ENSP00000391592	0	0	0	0	0.066	0	0.900	0.087	0.907
CD3G	ITK	9606.ENSP00000431445	9606.ENSP00000398655	0	0	0	0	0.456	0	0.900	0.466	0.968
CD3G	PTPRC	9606.ENSP00000431445	9606.ENSP00000411355	0	0	0	0	0.269	0	0.900	0.427	0.954
CD3G	FYB	9606.ENSP00000431445	9606.ENSP00000427114	0	0	0	0	0.163	0	0.900	0.310	0.937
CD3G	LYN	9606.ENSP00000431445	9606.ENSP00000428924	0	0	0	0	0	0	0.900	0.104	0.906
CD3G	HCK	9606.ENSP00000431445	9606.ENSP00000444986	0	0	0	0	0.064	0	0.900	0.070	0.905
CD3G	MAP4K1	9606.ENSP00000431445	9606.ENSP00000465039	0	0	0	0	0.124	0	0.900	0.176	0.921
CD3G	VAV1	9606.ENSP00000431445	9606.ENSP00000472929	0	0	0	0	0.117	0	0.900	0.294	0.932
CD4	CD40LG	9606.ENSP00000011653	9606.ENSP00000359663	0	0	0	0	0.277	0.056	0	0.873	0.906
CD4	CD5	9606.ENSP00000011653	9606.ENSP00000342681	0	0	0	0	0.198	0.213	0	0.867	0.909
CD4	SLA2	9606.ENSP00000011653	9606.ENSP00000262866	0	0	0	0	0.062	0	0.900	0.112	0.909
CD4	SELL	9606.ENSP00000011653	9606.ENSP00000236147	0	0	0	0	0.166	0.213	0	0.883	0.917
CD4	MAP4K1	9606.ENSP00000011653	9606.ENSP00000465039	0	0	0	0	0.076	0	0.900	0.183	0.917
CD4	FOXP3	9606.ENSP00000011653	9606.ENSP00000365380	0	0	0	0	0.076	0	0	0.919	0.922
CD4	HLA-DQB1	9606.ENSP00000011653	9606.ENSP00000364080	0	0	0	0	0.122	0.213	0.600	0.787	0.933
CD4	PTPN6	9606.ENSP00000011653	9606.ENSP00000391592	0	0	0	0	0.119	0	0.900	0.321	0.935
CD4	TNF	9606.ENSP00000011653	9606.ENSP00000398698	0	0	0	0	0.098	0	0	0.931	0.935
CD4	FCGR3A	9606.ENSP00000011653	9606.ENSP00000356946	0	0	0	0	0.315	0.213	0	0.892	0.937
CD4	TLR4	9606.ENSP00000011653	9606.ENSP00000363089	0	0	0	0	0.119	0	0	0.934	0.940
CD4	IFNG	9606.ENSP00000011653	9606.ENSP00000229135	0	0	0	0	0.075	0	0	0.939	0.941
CD4	TRAT1	9606.ENSP00000011653	9606.ENSP00000295756	0	0	0	0	0.208	0	0.900	0.391	0.947
CD4	IL7R	9606.ENSP00000011653	9606.ENSP00000306157	0	0	0	0	0.242	0	0.500	0.872	0.947
CD4	ITGAM	9606.ENSP00000011653	9606.ENSP00000441691	0	0	0	0	0.287	0	0	0.933	0.950
CD4	FYB	9606.ENSP00000011653	9606.ENSP00000427114	0	0	0	0	0.345	0	0.900	0.325	0.951
CD4	PRKCQ	9606.ENSP00000011653	9606.ENSP00000263125	0	0	0	0	0.065	0	0.900	0.536	0.952
CD4	ITGAX	9606.ENSP00000011653	9606.ENSP00000454623	0	0	0	0	0.159	0	0	0.946	0.952
CD4	PTPN22	9606.ENSP00000011653	9606.ENSP00000352833	0	0	0	0	0.255	0	0.900	0.528	0.961
CD4	VAV1	9606.ENSP00000011653	9606.ENSP00000472929	0	0	0	0	0.119	0	0.900	0.613	0.963
CD4	CD8B	9606.ENSP00000011653	9606.ENSP00000331172	0	0	0	0	0.127	0	0.900	0.634	0.965
CD4	SYK	9606.ENSP00000011653	9606.ENSP00000364907	0	0	0	0	0.205	0.282	0.900	0.613	0.975
CD4	HLA-DRB1	9606.ENSP00000011653	9606.ENSP00000353099	0	0	0	0	0.162	0	0.900	0.728	0.975
CD4	PDCD1LG2	9606.ENSP00000011653	9606.ENSP00000380855	0	0	0	0	0.062	0	0.900	0.780	0.977
CD4	PDCD1	9606.ENSP00000011653	9606.ENSP00000335062	0	0	0	0	0.098	0	0.900	0.834	0.983
CD4	ITK	9606.ENSP00000011653	9606.ENSP00000398655	0	0	0	0	0.660	0.057	0.900	0.647	0.987
CD4	CD40	9606.ENSP00000011653	9606.ENSP00000361359	0	0	0	0	0.082	0	0	0.987	0.988
CD4	LCP2	9606.ENSP00000011653	9606.ENSP00000046794	0	0	0	0	0.545	0	0.900	0.775	0.988
CD4	ZAP70	9606.ENSP00000011653	9606.ENSP00000264972	0	0	0	0	0.470	0.282	0.900	0.807	0.991
CD4	HLA-DRA	9606.ENSP00000011653	9606.ENSP00000378786	0	0	0	0	0.201	0.800	0.900	0.519	0.991
CD4	CD8A	9606.ENSP00000011653	9606.ENSP00000386559	0	0	0	0	0.116	0.369	0.900	0.919	0.994
CD4	CD80	9606.ENSP00000011653	9606.ENSP00000264246	0	0	0	0	0.100	0	0.900	0.944	0.994
CD4	CD86	9606.ENSP00000011653	9606.ENSP00000332049	0	0	0	0	0.291	0	0.900	0.937	0.995
CD4	PTPRC	9606.ENSP00000011653	9606.ENSP00000411355	0	0	0	0	0.304	0.312	0.900	0.919	0.995
CD4	CXCR4	9606.ENSP00000011653	9606.ENSP00000386884	0	0	0	0	0.087	0.683	0.900	0.989	0.999
CD4	LCK	9606.ENSP00000011653	9606.ENSP00000337825	0	0	0	0	0.110	0.976	0.900	0.990	0.999
CD40	CD80	9606.ENSP00000361359	9606.ENSP00000264246	0	0	0	0	0.122	0	0	0.950	0.954
CD40	CD86	9606.ENSP00000361359	9606.ENSP00000332049	0	0	0	0	0.119	0	0	0.948	0.952
CD40	PIK3CG	9606.ENSP00000361359	9606.ENSP00000352121	0	0	0	0	0.060	0	0.900	0.284	0.926
CD40	CD40LG	9606.ENSP00000361359	9606.ENSP00000359663	0	0	0	0	0.062	0.932	0.900	0.995	0.999
CD40	PIK3R6	9606.ENSP00000361359	9606.ENSP00000480157	0	0	0	0	0.094	0	0.900	0	0.905
CD40	TNFSF13B	9606.ENSP00000361359	9606.ENSP00000365048	0	0	0	0	0.062	0	0.600	0.839	0.934
CD40	TNF	9606.ENSP00000361359	9606.ENSP00000398698	0	0	0	0	0.161	0	0.600	0.864	0.950
CD40	JAK3	9606.ENSP00000361359	9606.ENSP00000391676	0	0	0	0	0.085	0.243	0.900	0.973	0.997
CD40LG	ICOS	9606.ENSP00000359663	9606.ENSP00000319476	0	0	0	0	0.292	0	0.800	0.660	0.947
CD40LG	PIK3CG	9606.ENSP00000359663	9606.ENSP00000352121	0	0	0	0	0.088	0.056	0.900	0.240	0.925
CD40LG	PIK3R6	9606.ENSP00000359663	9606.ENSP00000480157	0	0	0	0	0.077	0	0.900	0.047	0.904
CD40LG	TNFSF13B	9606.ENSP00000359663	9606.ENSP00000365048	0	0	0	0	0.096	0	0.600	0.799	0.921
CD40LG	TNF	9606.ENSP00000359663	9606.ENSP00000398698	0	0	0	0	0.076	0	0.600	0.822	0.928
CD40LG	JAK3	9606.ENSP00000359663	9606.ENSP00000391676	0	0	0	0	0.088	0.056	0.900	0.392	0.940
CD40LG	ITGB2	9606.ENSP00000359663	9606.ENSP00000380948	0	0	0	0	0.122	0	0.900	0.707	0.972
CD40LG	ITGAM	9606.ENSP00000359663	9606.ENSP00000441691	0	0	0	0	0.097	0	0.900	0.940	0.994
CD48	LCK	9606.ENSP00000484431	9606.ENSP00000337825	0	0	0	0	0.157	0.462	0	0.907	0.954
CD5	CD7	9606.ENSP00000342681	9606.ENSP00000312027	0	0	0	0	0.293	0	0	0.874	0.907
CD5	LCK	9606.ENSP00000342681	9606.ENSP00000337825	0	0	0	0	0.255	0.678	0	0.734	0.930
CD5	CD72	9606.ENSP00000342681	9606.ENSP00000379980	0	0	0	0	0.089	0.491	0	0.988	0.994
CD52	SIGLEC10	9606.ENSP00000363330	9606.ENSP00000345243	0	0	0	0	0.098	0	0	0.922	0.927
CD53	LAPTM5	9606.ENSP00000271324	9606.ENSP00000294507	0	0	0	0	0.817	0	0	0.507	0.905
CD6	LCP2	9606.ENSP00000323280	9606.ENSP00000046794	0	0	0	0	0.132	0.288	0	0.972	0.981
CD69	SELL	9606.ENSP00000228434	9606.ENSP00000236147	0	0	0	0	0.314	0	0	0.873	0.909
CD69	S1PR1	9606.ENSP00000228434	9606.ENSP00000305416	0	0	0	0	0.065	0.345	0	0.983	0.988
CD7	SECTM1	9606.ENSP00000312027	9606.ENSP00000269389	0	0.289	0	0	0.214	0.270	0	0.948	0.975
CD72	CD79A	9606.ENSP00000379980	9606.ENSP00000221972	0	0	0	0	0.179	0	0.900	0.521	0.957
CD72	SYK	9606.ENSP00000379980	9606.ENSP00000364907	0	0	0	0	0.104	0.282	0.900	0.464	0.961
CD72	CD79B	9606.ENSP00000379980	9606.ENSP00000376544	0	0	0	0	0.267	0	0.900	0.572	0.965
CD72	PLCG2	9606.ENSP00000379980	9606.ENSP00000482457	0	0	0	0	0.100	0	0.900	0.325	0.933
CD72	LYN	9606.ENSP00000379980	9606.ENSP00000428924	0	0	0	0	0.062	0.317	0.900	0.506	0.964
CD72	PTPN6	9606.ENSP00000379980	9606.ENSP00000391592	0	0	0	0	0.096	0.877	0.900	0.559	0.994
CD72	SEMA4D	9606.ENSP00000379980	9606.ENSP00000416523	0	0	0	0	0.049	0.486	0.800	0.989	0.998
CD74	HLA-DPB1	9606.ENSP00000009530	9606.ENSP00000408146	0	0	0	0	0.350	0.387	0.600	0.582	0.924
CD74	HLA-DQA2	9606.ENSP00000009530	9606.ENSP00000364076	0	0	0	0	0.597	0.343	0.600	0.481	0.937
CD74	HLA-DOB	9606.ENSP00000009530	9606.ENSP00000390020	0	0	0	0	0.160	0	0.900	0.322	0.938
CD74	HLA-DRB5	9606.ENSP00000009530	9606.ENSP00000364114	0	0	0	0	0.769	0.173	0.600	0.369	0.945
CD74	HLA-DOA	9606.ENSP00000009530	9606.ENSP00000229829	0	0	0	0	0.171	0.152	0.900	0.343	0.947
CD74	HLA-DQB1	9606.ENSP00000009530	9606.ENSP00000364080	0	0	0	0	0.708	0.473	0.600	0.562	0.969
CD74	HLA-DQB2	9606.ENSP00000009530	9606.ENSP00000390431	0	0	0	0	0.815	0.061	0.600	0.667	0.973
CD74	HLA-DPA1	9606.ENSP00000009530	9606.ENSP00000393566	0	0	0	0	0.817	0.372	0.600	0.619	0.980
CD74	CTSS	9606.ENSP00000009530	9606.ENSP00000357981	0	0	0	0	0.622	0	0.900	0.619	0.984
CD74	HLA-DQA1	9606.ENSP00000009530	9606.ENSP00000339398	0	0	0	0	0.589	0.747	0.600	0.670	0.984
CD74	HLA-DMB	9606.ENSP00000009530	9606.ENSP00000398890	0	0	0	0	0.635	0.213	0.900	0.540	0.985
CD74	CXCR4	9606.ENSP00000009530	9606.ENSP00000386884	0	0	0	0	0.098	0.270	0	0.988	0.991
CD74	HLA-DRB1	9606.ENSP00000009530	9606.ENSP00000353099	0	0	0	0	0.871	0.173	0.900	0.535	0.994
CD74	HLA-DMA	9606.ENSP00000009530	9606.ENSP00000363976	0	0	0	0	0.544	0.697	0.900	0.647	0.994
CD74	HLA-DRA	9606.ENSP00000009530	9606.ENSP00000378786	0	0	0	0	0.919	0.868	0.900	0.629	0.999
CD79A	IGJ	9606.ENSP00000221972	9606.ENSP00000254801	0	0	0	0	0.182	0.213	0.720	0.513	0.900
CD79A	IGLL1	9606.ENSP00000221972	9606.ENSP00000329312	0	0	0	0	0.082	0	0.540	0.829	0.921
CD79A	DAPP1	9606.ENSP00000221972	9606.ENSP00000423602	0	0	0	0	0.161	0	0.900	0.219	0.928
CD79A	INPP5D	9606.ENSP00000221972	9606.ENSP00000405338	0	0	0	0	0.173	0	0.900	0.325	0.939
CD79A	IGLL5	9606.ENSP00000221972	9606.ENSP00000431254	0	0	0	0	0.481	0	0.540	0.778	0.942
CD79A	PTPN6	9606.ENSP00000221972	9606.ENSP00000391592	0	0	0	0	0.230	0.213	0.900	0.358	0.955
CD79A	PLCG2	9606.ENSP00000221972	9606.ENSP00000482457	0	0	0	0	0.097	0	0.900	0.727	0.973
CD79A	PTPRC	9606.ENSP00000221972	9606.ENSP00000411355	0	0	0	0	0.277	0.270	0.900	0.743	0.984
CD79A	CXCL9	9606.ENSP00000221972	9606.ENSP00000354901	0	0	0	0	0.090	0	0	0.989	0.989
CD79A	CD79B	9606.ENSP00000221972	9606.ENSP00000376544	0	0	0	0.633	0.748	0.687	0.900	0.989	0.994
CD79A	LYN	9606.ENSP00000221972	9606.ENSP00000428924	0	0	0	0	0.098	0.460	0.900	0.977	0.998
CD79A	SYK	9606.ENSP00000221972	9606.ENSP00000364907	0	0	0	0	0.165	0.282	0.900	0.988	0.999
CD79B	CXCL9	9606.ENSP00000376544	9606.ENSP00000354901	0	0	0	0	0.076	0	0	0.966	0.968
CD79B	SYK	9606.ENSP00000376544	9606.ENSP00000364907	0	0	0	0	0.199	0.471	0.900	0.910	0.995
CD79B	DAPP1	9606.ENSP00000376544	9606.ENSP00000423602	0	0	0	0	0.127	0	0.900	0.223	0.926
CD79B	INPP5D	9606.ENSP00000376544	9606.ENSP00000405338	0	0	0	0	0.442	0	0.900	0.274	0.956
CD79B	PTPN6	9606.ENSP00000376544	9606.ENSP00000391592	0	0	0	0	0.208	0.213	0.900	0.391	0.956
CD79B	PLCG2	9606.ENSP00000376544	9606.ENSP00000482457	0	0	0	0	0.094	0	0.900	0.687	0.969
CD79B	PTPRC	9606.ENSP00000376544	9606.ENSP00000411355	0	0	0	0	0.322	0.270	0.900	0.559	0.975
CD79B	LYN	9606.ENSP00000376544	9606.ENSP00000428924	0	0	0	0	0.095	0.226	0.900	0.833	0.986
CD80	PRKCQ	9606.ENSP00000264246	9606.ENSP00000263125	0	0	0	0	0	0	0.900	0.341	0.931
CD80	FCER2	9606.ENSP00000264246	9606.ENSP00000264072	0	0	0	0	0.232	0	0.900	0.214	0.934
CD80	CD8B	9606.ENSP00000264246	9606.ENSP00000331172	0	0	0	0	0	0	0.900	0.249	0.921
CD80	ITGB7	9606.ENSP00000264246	9606.ENSP00000267082	0	0	0	0	0.128	0	0.900	0.219	0.926
CD80	ITGAD	9606.ENSP00000264246	9606.ENSP00000373854	0	0	0	0	0	0	0.900	0.323	0.929
CD80	ITK	9606.ENSP00000264246	9606.ENSP00000398655	0	0	0	0	0.076	0	0.900	0.341	0.933
CD80	HLA-DRA	9606.ENSP00000264246	9606.ENSP00000378786	0	0	0	0	0.152	0	0.900	0.300	0.935
CD80	HLA-DRB1	9606.ENSP00000264246	9606.ENSP00000353099	0	0	0	0	0.154	0	0.900	0.395	0.944
CD80	LCK	9606.ENSP00000264246	9606.ENSP00000337825	0	0	0	0	0.062	0	0.900	0.470	0.945
CD80	ZAP70	9606.ENSP00000264246	9606.ENSP00000264972	0	0	0	0	0.083	0	0.900	0.522	0.952
CD80	ITGB2	9606.ENSP00000264246	9606.ENSP00000380948	0	0	0	0	0.282	0	0.900	0.412	0.954
CD80	CSF1	9606.ENSP00000264246	9606.ENSP00000327513	0	0	0	0	0.060	0	0.900	0.560	0.955
CD80	ITGAM	9606.ENSP00000264246	9606.ENSP00000441691	0	0	0	0	0.139	0	0.720	0.848	0.960
CD80	ITGAL	9606.ENSP00000264246	9606.ENSP00000349252	0	0	0	0	0.111	0	0.900	0.611	0.962
CD80	PDCD1	9606.ENSP00000264246	9606.ENSP00000335062	0	0	0	0	0.150	0.417	0	0.936	0.965
CD80	PDCD1LG2	9606.ENSP00000264246	9606.ENSP00000380855	0	0	0	0	0.122	0.128	0	0.959	0.966
CD80	ITGAX	9606.ENSP00000264246	9606.ENSP00000454623	0	0	0	0	0.100	0	0.720	0.898	0.972
CD80	CD86	9606.ENSP00000264246	9606.ENSP00000332049	0	0	0	0.620	0.318	0.600	0.900	0.949	0.981
CD80	CD8A	9606.ENSP00000264246	9606.ENSP00000386559	0	0	0	0	0	0	0.900	0.897	0.989
CD84	SH2D1A	9606.ENSP00000312367	9606.ENSP00000360181	0	0	0	0	0.099	0.878	0	0.736	0.968
CD86	PRKCQ	9606.ENSP00000332049	9606.ENSP00000263125	0	0	0	0	0	0	0.900	0.279	0.924
CD86	FCER2	9606.ENSP00000332049	9606.ENSP00000264072	0	0	0	0	0.345	0	0.900	0.271	0.948
CD86	ZAP70	9606.ENSP00000332049	9606.ENSP00000264972	0	0	0	0	0.142	0	0.900	0.503	0.953
CD86	CSF1	9606.ENSP00000332049	9606.ENSP00000327513	0	0	0	0	0.062	0	0.900	0.608	0.960
CD86	CD8B	9606.ENSP00000332049	9606.ENSP00000331172	0	0	0	0	0.098	0	0.900	0.281	0.929
CD86	ITGAM	9606.ENSP00000332049	9606.ENSP00000441691	0	0	0	0	0.350	0	0	0.895	0.929
CD86	ITGAX	9606.ENSP00000332049	9606.ENSP00000454623	0	0	0	0	0.287	0	0	0.911	0.934
CD86	ITK	9606.ENSP00000332049	9606.ENSP00000398655	0	0	0	0	0.125	0	0.900	0.306	0.934
CD86	LCK	9606.ENSP00000332049	9606.ENSP00000337825	0	0	0	0	0.084	0	0.900	0.460	0.946
CD86	HLA-DRA	9606.ENSP00000332049	9606.ENSP00000378786	0	0	0	0	0.401	0	0.900	0.301	0.954
CD86	HLA-DRB1	9606.ENSP00000332049	9606.ENSP00000353099	0	0	0	0	0.346	0	0.900	0.386	0.956
CD86	CD8A	9606.ENSP00000332049	9606.ENSP00000386559	0	0	0	0	0.088	0	0.900	0.872	0.987
CD8A	LCP2	9606.ENSP00000386559	9606.ENSP00000046794	0	0	0	0	0.160	0	0.900	0.657	0.968
CD8A	IL2RB	9606.ENSP00000386559	9606.ENSP00000216223	0	0	0	0	0.328	0	0.900	0.733	0.980
CD8A	GZMB	9606.ENSP00000386559	9606.ENSP00000216341	0	0	0	0	0.550	0	0	0.877	0.942
CD8A	IFNG	9606.ENSP00000386559	9606.ENSP00000229135	0	0	0	0	0.149	0	0	0.889	0.902
CD8A	KLRK1	9606.ENSP00000386559	9606.ENSP00000240618	0	0	0	0	0.153	0	0	0.937	0.945
CD8A	PRKCQ	9606.ENSP00000386559	9606.ENSP00000263125	0	0	0	0	0.098	0	0.900	0.392	0.940
CD8A	ZAP70	9606.ENSP00000386559	9606.ENSP00000264972	0	0	0	0	0.189	0.056	0.900	0.790	0.981
CD8A	GZMA	9606.ENSP00000386559	9606.ENSP00000274306	0	0	0	0	0.776	0	0	0.719	0.934
CD8A	TRAT1	9606.ENSP00000386559	9606.ENSP00000295756	0	0	0	0	0.171	0	0.900	0.310	0.937
CD8A	CD8B	9606.ENSP00000386559	9606.ENSP00000331172	0	0	0	0	0.474	0.850	0.900	0.732	0.997
CD8A	LCK	9606.ENSP00000386559	9606.ENSP00000337825	0	0	0	0	0.212	0.848	0.900	0.989	0.999
CD8A	IL2RG	9606.ENSP00000386559	9606.ENSP00000363318	0	0	0	0	0.121	0	0.900	0.721	0.973
CD8A	SYK	9606.ENSP00000386559	9606.ENSP00000364907	0	0	0	0	0.108	0.056	0.900	0.563	0.958
CD8A	FOXP3	9606.ENSP00000386559	9606.ENSP00000365380	0	0	0	0	0.076	0	0	0.917	0.920
CD8A	IL2RA	9606.ENSP00000386559	9606.ENSP00000369293	0	0	0	0	0.107	0	0.900	0.756	0.976
CD8A	ITGAX	9606.ENSP00000386559	9606.ENSP00000454623	0	0	0	0	0.098	0	0	0.896	0.902
CD8A	ITGAM	9606.ENSP00000386559	9606.ENSP00000441691	0	0	0	0	0.128	0	0	0.896	0.906
CD8A	PTPN6	9606.ENSP00000386559	9606.ENSP00000391592	0	0	0	0	0.076	0	0.900	0.270	0.926
CD8A	PRF1	9606.ENSP00000386559	9606.ENSP00000398568	0	0	0	0	0.550	0	0	0.880	0.943
CD8A	PTPRC	9606.ENSP00000386559	9606.ENSP00000411355	0	0	0	0	0.190	0.312	0	0.913	0.947
CD8A	VAV1	9606.ENSP00000386559	9606.ENSP00000472929	0	0	0	0	0.094	0	0.900	0.562	0.956
CD8B	LCP2	9606.ENSP00000331172	9606.ENSP00000046794	0	0	0	0	0.160	0	0.900	0.074	0.915
CD8B	IL2RB	9606.ENSP00000331172	9606.ENSP00000216223	0	0	0	0	0.131	0	0.900	0.323	0.936
CD8B	PRKCQ	9606.ENSP00000331172	9606.ENSP00000263125	0	0	0	0	0.084	0	0.900	0.164	0.916
CD8B	ZAP70	9606.ENSP00000331172	9606.ENSP00000264972	0	0	0	0	0.563	0	0.900	0.307	0.967
CD8B	TRAT1	9606.ENSP00000331172	9606.ENSP00000295756	0	0	0	0	0.233	0	0.900	0.134	0.927
CD8B	VAV1	9606.ENSP00000331172	9606.ENSP00000472929	0	0	0	0	0.097	0	0.900	0.148	0.916
CD8B	PTPN6	9606.ENSP00000331172	9606.ENSP00000391592	0	0	0	0	0.076	0	0.900	0.186	0.918
CD8B	SYK	9606.ENSP00000331172	9606.ENSP00000364907	0	0	0	0	0.062	0	0.900	0.213	0.919
CD8B	IL2RG	9606.ENSP00000331172	9606.ENSP00000363318	0	0	0	0	0.170	0	0.900	0.207	0.928
CD8B	IL2RA	9606.ENSP00000331172	9606.ENSP00000369293	0	0	0	0	0.063	0	0.900	0.306	0.929
CD8B	LCK	9606.ENSP00000331172	9606.ENSP00000337825	0	0	0	0	0.291	0	0.900	0.391	0.953
CEBPA	SPI1	9606.ENSP00000427514	9606.ENSP00000227163	0	0	0	0	0.242	0.497	0.600	0.961	0.993
CEBPA	FLT3	9606.ENSP00000427514	9606.ENSP00000241453	0	0	0	0	0.097	0.060	0.800	0.804	0.962
CEBPA	LEP	9606.ENSP00000427514	9606.ENSP00000312652	0	0	0	0	0.062	0	0.900	0.693	0.968
CEBPA	GFI1	9606.ENSP00000427514	9606.ENSP00000359357	0	0	0	0	0.088	0.058	0.900	0.578	0.958
CEBPA	CSF3R	9606.ENSP00000427514	9606.ENSP00000362195	0	0	0	0	0.110	0	0.900	0.610	0.962
CEBPA	TNF	9606.ENSP00000427514	9606.ENSP00000398698	0	0	0	0	0.076	0	0.900	0.598	0.959
CETP	NR1H3	9606.ENSP00000200676	9606.ENSP00000477707	0	0	0	0	0	0	0.900	0.469	0.944
CFH	CFHR1	9606.ENSP00000356399	9606.ENSP00000314299	0	0	0	0.960	0.325	0.932	0	0.874	0.954
CFH	ITGAM	9606.ENSP00000356399	9606.ENSP00000441691	0	0	0	0	0	0.213	0	0.925	0.938
CFP	THBS1	9606.ENSP00000247153	9606.ENSP00000260356	0	0	0	0.660	0	0	0.900	0.548	0.918
CFP	NCR1	9606.ENSP00000247153	9606.ENSP00000291890	0	0	0	0	0	0.542	0	0.948	0.975
CHRNA1	RAPSN	9606.ENSP00000261007	9606.ENSP00000298854	0	0	0	0	0.064	0.068	0.900	0.791	0.979
CHST15	DSE	9606.ENSP00000402394	9606.ENSP00000332151	0	0	0	0	0	0	0.900	0.678	0.966
CLEC4C	FCER1G	9606.ENSP00000440428	9606.ENSP00000289902	0	0	0	0	0	0.270	0.600	0.835	0.947
CLEC4E	FCER1G	9606.ENSP00000299663	9606.ENSP00000289902	0	0	0	0	0.159	0.118	0.800	0.880	0.979
CLEC4E	LYN	9606.ENSP00000299663	9606.ENSP00000428924	0	0	0	0	0.116	0.058	0.900	0.108	0.915
CLEC4E	SYK	9606.ENSP00000299663	9606.ENSP00000364907	0	0	0	0	0.129	0.058	0.800	0.906	0.982
CLEC4G	LAG3	9606.ENSP00000327599	9606.ENSP00000203629	0	0	0	0	0	0	0	0.973	0.973
CLEC7A	TLR2	9606.ENSP00000302569	9606.ENSP00000260010	0	0	0	0	0.281	0.281	0	0.989	0.994
CLEC7A	LGALS9	9606.ENSP00000302569	9606.ENSP00000378856	0	0	0	0	0.109	0	0	0.922	0.928
CLEC7A	PLCG2	9606.ENSP00000302569	9606.ENSP00000482457	0	0	0	0	0.062	0	0.900	0.459	0.944
CLEC7A	TLR4	9606.ENSP00000302569	9606.ENSP00000363089	0	0	0	0	0.113	0.056	0	0.979	0.981
CLEC7A	SYK	9606.ENSP00000302569	9606.ENSP00000364907	0	0	0	0	0.118	0.058	0.800	0.989	0.997
CLU	TREM2	9606.ENSP00000315130	9606.ENSP00000362205	0	0	0	0	0	0.270	0	0.903	0.927
CMKLR1	RARRES2	9606.ENSP00000311733	9606.ENSP00000418009	0	0	0	0	0	0	0	0.991	0.992
CNR2	GPR18	9606.ENSP00000363596	9606.ENSP00000343428	0	0	0	0	0.107	0.322	0.600	0.665	0.908
CNR2	ZC3H12D	9606.ENSP00000363596	9606.ENSP00000386616	0	0	0	0	0.152	0	0	0.908	0.918
COL4A3	COL4A4	9606.ENSP00000379823	9606.ENSP00000379866	0	0	0.426	0.846	0.395	0	0.900	0.941	0.949
CP	SLC40A1	9606.ENSP00000264613	9606.ENSP00000261024	0	0	0	0	0.062	0.345	0.800	0.683	0.956
CR2	FCER2	9606.ENSP00000356024	9606.ENSP00000264072	0	0	0	0	0.157	0.462	0	0.958	0.979
CSF1	FCER2	9606.ENSP00000327513	9606.ENSP00000264072	0	0	0	0	0	0	0.900	0.081	0.904
CSF1	CSF1R	9606.ENSP00000327513	9606.ENSP00000286301	0	0	0	0	0.062	0.982	0.900	0.989	0.999
CSF1	TNFSF11	9606.ENSP00000327513	9606.ENSP00000381775	0	0	0	0	0	0	0	0.929	0.929
CSF1	NTRK1	9606.ENSP00000327513	9606.ENSP00000431418	0	0	0	0	0	0.060	0.600	0.838	0.933
CSF1	IL34	9606.ENSP00000327513	9606.ENSP00000397863	0	0	0	0	0	0	0.800	0.901	0.979
CSF1R	LCP2	9606.ENSP00000286301	9606.ENSP00000046794	0	0	0	0	0.547	0	0	0.890	0.948
CSF1R	SPI1	9606.ENSP00000286301	9606.ENSP00000227163	0	0	0	0	0.705	0	0.800	0.735	0.983
CSF1R	TYROBP	9606.ENSP00000286301	9606.ENSP00000262629	0	0	0	0	0.925	0	0	0.940	0.995
CSF1R	TREM2	9606.ENSP00000286301	9606.ENSP00000362205	0	0	0	0	0.493	0	0	0.838	0.914
CSF1R	ITGAM	9606.ENSP00000286301	9606.ENSP00000441691	0	0	0	0	0.533	0	0	0.846	0.925
CSF1R	TNFSF11	9606.ENSP00000286301	9606.ENSP00000381775	0	0	0	0	0.062	0	0	0.976	0.977
CSF1R	IL34	9606.ENSP00000286301	9606.ENSP00000397863	0	0	0	0	0.196	0.976	0.800	0.990	0.999
CSF2RB	IL3RA	9606.ENSP00000384053	9606.ENSP00000327890	0	0	0	0	0.239	0.839	0.900	0.859	0.998
CSF2RB	SYK	9606.ENSP00000384053	9606.ENSP00000364907	0	0	0	0	0.232	0.225	0.900	0.154	0.943
CSF2RB	INPP5D	9606.ENSP00000384053	9606.ENSP00000405338	0	0	0	0	0.331	0	0.900	0	0.930
CSF2RB	LYN	9606.ENSP00000384053	9606.ENSP00000428924	0	0	0	0	0.147	0.281	0.900	0.411	0.959
CSF2RB	PTPN6	9606.ENSP00000384053	9606.ENSP00000391592	0	0	0	0	0.260	0.866	0.900	0.080	0.989
CSF3R	SPI1	9606.ENSP00000362195	9606.ENSP00000227163	0	0	0	0	0.553	0.270	0.900	0.677	0.988
CTSS	IL10RA	9606.ENSP00000357981	9606.ENSP00000227752	0	0	0	0	0.545	0	0.800	0.210	0.921
CTSS	HLA-DQA1	9606.ENSP00000357981	9606.ENSP00000339398	0	0	0	0	0.200	0	0.900	0.341	0.942
CTSS	HLA-DRB1	9606.ENSP00000357981	9606.ENSP00000353099	0	0	0	0	0.265	0	0.900	0.247	0.939
CTSS	HLA-DRB5	9606.ENSP00000357981	9606.ENSP00000364114	0	0	0	0	0.167	0	0.900	0.201	0.927
CTSS	HLA-DPB1	9606.ENSP00000357981	9606.ENSP00000408146	0	0	0	0	0.170	0	0.900	0.198	0.927
CTSS	HLA-DQA2	9606.ENSP00000357981	9606.ENSP00000364076	0	0	0	0	0.144	0	0.900	0.236	0.928
CTSS	HLA-DQB2	9606.ENSP00000357981	9606.ENSP00000390431	0	0	0	0	0.181	0	0.900	0.280	0.936
CTSS	HLA-DPA1	9606.ENSP00000357981	9606.ENSP00000393566	0	0	0	0	0.245	0	0.900	0.235	0.937
CTSS	HLA-DQB1	9606.ENSP00000357981	9606.ENSP00000364080	0	0	0	0	0.234	0	0.900	0.271	0.939
CTSS	HLA-DRA	9606.ENSP00000357981	9606.ENSP00000378786	0	0	0	0	0.280	0	0.900	0.385	0.951
CTSS	TLR7	9606.ENSP00000357981	9606.ENSP00000370034	0	0	0	0	0.559	0	0.900	0.194	0.961
CXCL10	IL1B	9606.ENSP00000305651	9606.ENSP00000263341	0	0	0	0	0.242	0	0.900	0.863	0.988
CXCL10	IL18	9606.ENSP00000305651	9606.ENSP00000280357	0	0	0	0	0.062	0	0.900	0.742	0.973
CXCL10	CXCL13	9606.ENSP00000305651	9606.ENSP00000286758	0	0	0	0	0.153	0	0.900	0.712	0.973
CXCL10	GBP1	9606.ENSP00000305651	9606.ENSP00000359504	0	0	0	0	0.795	0	0	0.550	0.903
CXCL10	TLR4	9606.ENSP00000305651	9606.ENSP00000363089	0	0	0	0	0.078	0	0	0.959	0.961
CXCL10	CXCL11	9606.ENSP00000305651	9606.ENSP00000306884	0	0	0	0.818	0.841	0.237	0.900	0.882	0.988
CXCL10	TNF	9606.ENSP00000305651	9606.ENSP00000398698	0	0	0	0	0.216	0	0.900	0.881	0.989
CXCL10	CXCL9	9606.ENSP00000305651	9606.ENSP00000354901	0	0	0	0.862	0.848	0.272	0.900	0.918	0.989
CXCL10	CXCR3	9606.ENSP00000305651	9606.ENSP00000362795	0	0	0	0	0.090	0.678	0.900	0.989	0.999
CXCL11	CXCL13	9606.ENSP00000306884	9606.ENSP00000286758	0	0	0	0	0.153	0	0.800	0.692	0.943
CXCL11	CXCR4	9606.ENSP00000306884	9606.ENSP00000386884	0	0	0	0	0	0	0.600	0.765	0.902
CXCL11	CXCL9	9606.ENSP00000306884	9606.ENSP00000354901	0	0	0	0.846	0.749	0.237	0.900	0.884	0.982
CXCL11	CXCR3	9606.ENSP00000306884	9606.ENSP00000362795	0	0	0	0	0.062	0.678	0.900	0.989	0.999
CXCL12	VCAM1	9606.ENSP00000379140	9606.ENSP00000294728	0	0	0	0	0.142	0	0	0.920	0.928
CXCL12	LCK	9606.ENSP00000379140	9606.ENSP00000337825	0	0	0	0	0	0	0.900	0.503	0.948
CXCL12	PIK3CG	9606.ENSP00000379140	9606.ENSP00000352121	0	0	0	0	0	0	0.900	0.409	0.938
CXCL12	CXCR3	9606.ENSP00000379140	9606.ENSP00000362795	0	0	0	0	0	0.076	0.600	0.956	0.982
CXCL12	TLR4	9606.ENSP00000379140	9606.ENSP00000363089	0	0	0	0	0	0	0	0.929	0.929
CXCL12	FGR	9606.ENSP00000379140	9606.ENSP00000363117	0	0	0	0	0	0	0.900	0.181	0.914
CXCL12	PIK3R6	9606.ENSP00000379140	9606.ENSP00000480157	0	0	0	0	0	0	0.900	0.049	0.900
CXCL12	PTPN6	9606.ENSP00000379140	9606.ENSP00000391592	0	0	0	0	0	0	0.900	0.103	0.906
CXCL12	HCK	9606.ENSP00000379140	9606.ENSP00000444986	0	0	0	0	0	0	0.900	0.193	0.915
CXCL12	FPR1	9606.ENSP00000379140	9606.ENSP00000471493	0	0	0	0	0	0.076	0.900	0.275	0.927
CXCL12	VAV1	9606.ENSP00000379140	9606.ENSP00000472929	0	0	0	0	0	0	0.900	0.395	0.936
CXCL12	PTPRC	9606.ENSP00000379140	9606.ENSP00000411355	0	0	0	0	0	0	0.900	0.703	0.969
CXCL12	CXCR4	9606.ENSP00000379140	9606.ENSP00000386884	0	0	0	0	0	0.848	0.900	0.990	0.999
CXCL13	CXCR4	9606.ENSP00000286758	9606.ENSP00000386884	0	0	0	0	0.062	0	0.600	0.872	0.948
CXCL13	CXCL9	9606.ENSP00000286758	9606.ENSP00000354901	0	0	0	0	0.482	0	0.800	0.727	0.969
CXCL13	CXCR3	9606.ENSP00000286758	9606.ENSP00000362795	0	0	0	0	0.091	0.270	0.900	0.839	0.987
CXCL13	CXCR5	9606.ENSP00000286758	9606.ENSP00000292174	0	0	0	0	0.094	0.463	0.800	0.989	0.998
CXCL16	CXCR6	9606.ENSP00000293778	9606.ENSP00000395704	0	0	0	0	0.062	0.213	0.800	0.989	0.998
CXCL9	CXCR3	9606.ENSP00000354901	9606.ENSP00000362795	0	0	0	0	0.123	0.675	0.900	0.989	0.999
CXCR3	IFNG	9606.ENSP00000362795	9606.ENSP00000229135	0	0	0	0	0.118	0	0	0.942	0.947
CXCR4	TLR2	9606.ENSP00000386884	9606.ENSP00000260010	0	0	0	0	0.076	0.651	0	0.933	0.976
CXCR4	LCK	9606.ENSP00000386884	9606.ENSP00000337825	0	0	0	0	0.093	0.056	0.900	0.616	0.962
CXCR4	PIK3CG	9606.ENSP00000386884	9606.ENSP00000352121	0	0	0	0	0.118	0.182	0.900	0.535	0.962
CXCR4	TNFRSF4	9606.ENSP00000386884	9606.ENSP00000368538	0	0	0	0	0.096	0	0	0.955	0.957
CXCR4	JAK3	9606.ENSP00000386884	9606.ENSP00000391676	0	0	0	0	0.069	0.281	0.600	0.689	0.905
CXCR4	PIK3R6	9606.ENSP00000386884	9606.ENSP00000480157	0	0	0	0	0.121	0	0.900	0.047	0.908
CXCR4	FPR1	9606.ENSP00000386884	9606.ENSP00000471493	0	0	0	0.752	0.065	0	0.900	0.459	0.913
CXCR4	PTPN6	9606.ENSP00000386884	9606.ENSP00000391592	0	0	0	0	0.103	0.270	0.900	0.154	0.937
CXCR4	VAV1	9606.ENSP00000386884	9606.ENSP00000472929	0	0	0	0	0.107	0.213	0.900	0.464	0.957
CXCR4	PTPRC	9606.ENSP00000386884	9606.ENSP00000411355	0	0	0	0	0.226	0.462	0.900	0.917	0.996
CYBB	RAC2	9606.ENSP00000367851	9606.ENSP00000249071	0	0	0	0	0.259	0.237	0.800	0.988	0.998
CYBB	TLR2	9606.ENSP00000367851	9606.ENSP00000260010	0	0	0	0	0.238	0.059	0	0.930	0.946
CYBB	NCF1	9606.ENSP00000367851	9606.ENSP00000289473	0	0	0	0	0.303	0.213	0.900	0.992	0.999
CYBB	VCAM1	9606.ENSP00000367851	9606.ENSP00000294728	0	0	0	0	0.084	0	0.900	0.568	0.956
CYBB	NCF2	9606.ENSP00000367851	9606.ENSP00000356505	0	0	0	0	0.382	0.462	0.900	0.992	0.999
CYBB	NCF4	9606.ENSP00000367851	9606.ENSP00000380334	0	0	0	0	0.400	0.213	0.800	0.989	0.998
CYP1B1	IDO1	9606.ENSP00000478561	9606.ENSP00000430950	0	0	0	0	0	0	0.900	0.300	0.927
CYP21A2	HSD11B1	9606.ENSP00000408860	9606.ENSP00000355995	0	0	0	0	0.062	0.066	0.900	0.466	0.946
DAPP1	LCK	9606.ENSP00000423602	9606.ENSP00000337825	0	0	0	0	0.083	0.225	0.900	0.269	0.941
DAPP1	FGR	9606.ENSP00000423602	9606.ENSP00000363117	0	0	0	0	0.182	0.056	0.900	0.096	0.920
DAPP1	HCK	9606.ENSP00000423602	9606.ENSP00000444986	0	0	0	0	0.159	0.056	0.900	0.080	0.917
DAPP1	MAP4K1	9606.ENSP00000423602	9606.ENSP00000465039	0	0	0	0	0.091	0.213	0.900	0.345	0.946
DAPP1	LYN	9606.ENSP00000423602	9606.ENSP00000428924	0	0	0	0	0.110	0.225	0.900	0.391	0.952
DAPP1	PLCG2	9606.ENSP00000423602	9606.ENSP00000482457	0	0	0	0	0.080	0.213	0.600	0.858	0.953
DHRS3	RBP5	9606.ENSP00000480439	9606.ENSP00000266560	0	0	0	0	0.049	0.101	0.900	0.220	0.924
DHRS3	DHRS9	9606.ENSP00000480439	9606.ENSP00000389241	0	0	0	0	0.062	0	0.800	0.541	0.906
DHRS9	RBP5	9606.ENSP00000389241	9606.ENSP00000266560	0	0	0	0	0	0	0.900	0.105	0.906
DOCK2	RAC2	9606.ENSP00000256935	9606.ENSP00000249071	0	0	0	0	0.564	0.557	0.900	0.658	0.992
DOCK2	LYN	9606.ENSP00000256935	9606.ENSP00000428924	0	0	0	0	0.132	0.057	0.900	0.150	0.921
DOCK2	HCK	9606.ENSP00000256935	9606.ENSP00000444986	0	0	0	0	0.257	0.057	0.900	0.224	0.938
DOCK2	FGR	9606.ENSP00000256935	9606.ENSP00000363117	0	0	0	0	0.302	0.057	0.900	0.195	0.940
DOCK2	ELMO1	9606.ENSP00000256935	9606.ENSP00000312185	0	0	0	0	0.094	0.948	0.900	0.982	0.999
DOK2	IL2RB	9606.ENSP00000276420	9606.ENSP00000216223	0	0	0	0	0.164	0	0.900	0	0.912
DOK2	IKZF3	9606.ENSP00000276420	9606.ENSP00000344544	0	0	0	0	0.088	0	0.900	0	0.904
DOK2	IL2RA	9606.ENSP00000276420	9606.ENSP00000369293	0	0	0	0	0.108	0	0.900	0.081	0.910
DOK2	JAK3	9606.ENSP00000276420	9606.ENSP00000391676	0	0	0	0	0.098	0.060	0.900	0.097	0.913
DOK2	IL2RG	9606.ENSP00000276420	9606.ENSP00000363318	0	0	0	0	0.255	0	0.900	0.082	0.925
DOK2	LCK	9606.ENSP00000276420	9606.ENSP00000337825	0	0	0	0	0.108	0.683	0.900	0.367	0.979
DOK3	TYROBP	9606.ENSP00000349727	9606.ENSP00000262629	0	0	0	0	0.229	0	0	0.923	0.938
DOK3	INPP5D	9606.ENSP00000349727	9606.ENSP00000405338	0	0	0	0	0.157	0.496	0	0.904	0.956
DPEP1	GGT5	9606.ENSP00000376807	9606.ENSP00000381340	0.048	0	0	0	0.062	0	0.900	0.341	0.933
DPEP2	GGT5	9606.ENSP00000458977	9606.ENSP00000381340	0.048	0	0	0	0.062	0	0.900	0.521	0.951
EBI3	STAT4	9606.ENSP00000221847	9606.ENSP00000376134	0	0	0	0	0.062	0	0.900	0.143	0.912
EBI3	IL27	9606.ENSP00000221847	9606.ENSP00000349365	0	0	0	0	0.077	0.486	0.900	0.965	0.998
ELMO1	RAC2	9606.ENSP00000312185	9606.ENSP00000249071	0	0	0	0	0	0.104	0.900	0.570	0.958
ELMO1	LYN	9606.ENSP00000312185	9606.ENSP00000428924	0	0	0	0	0	0	0.900	0.045	0.900
ELMO1	FGR	9606.ENSP00000312185	9606.ENSP00000363117	0	0	0	0	0.098	0	0.900	0	0.905
ELMO1	LCK	9606.ENSP00000312185	9606.ENSP00000337825	0	0	0	0	0	0	0.900	0.163	0.912
ELMO1	HCK	9606.ENSP00000312185	9606.ENSP00000444986	0	0	0	0	0.088	0.270	0.900	0.552	0.966
EPHB2	LCK	9606.ENSP00000363763	9606.ENSP00000337825	0	0	0	0.769	0.062	0	0.900	0.195	0.905
EPHB2	MMP9	9606.ENSP00000363763	9606.ENSP00000361405	0	0	0	0	0	0.213	0.900	0.194	0.931
EPHB2	FGR	9606.ENSP00000363763	9606.ENSP00000363117	0	0	0	0.738	0.062	0	0.900	0.090	0.903
EPHB2	HCK	9606.ENSP00000363763	9606.ENSP00000444986	0	0	0	0.770	0.062	0	0.900	0.134	0.904
EPHB2	LYN	9606.ENSP00000363763	9606.ENSP00000428924	0	0	0	0.769	0.062	0	0.900	0.194	0.905
EVI2A	EVI2B	9606.ENSP00000247270	9606.ENSP00000333779	0	0	0	0	0.783	0	0	0.907	0.978
FASLG	RIPK3	9606.ENSP00000356694	9606.ENSP00000216274	0	0	0	0	0.065	0	0.900	0.508	0.949
FASLG	SYK	9606.ENSP00000356694	9606.ENSP00000364907	0	0	0	0	0	0	0.900	0.233	0.920
FBP1	HK3	9606.ENSP00000408025	9606.ENSP00000292432	0	0	0	0	0.143	0	0.900	0.550	0.958
FCAR	FCGR1A	9606.ENSP00000347714	9606.ENSP00000358165	0	0	0	0	0.060	0.678	0	0.710	0.904
FCER1A	LCP2	9606.ENSP00000357097	9606.ENSP00000046794	0	0	0	0	0.281	0	0.900	0.398	0.952
FCER1A	FCER1G	9606.ENSP00000357097	9606.ENSP00000289902	0	0	0	0	0.223	0.213	0.900	0.905	0.993
FCER1A	HCLS1	9606.ENSP00000357097	9606.ENSP00000320176	0	0	0	0	0.186	0	0.900	0.048	0.915
FCER1A	ITK	9606.ENSP00000357097	9606.ENSP00000398655	0	0	0	0	0.061	0.056	0.900	0.066	0.906
FCER1A	VAV1	9606.ENSP00000357097	9606.ENSP00000472929	0	0	0	0	0.105	0	0.900	0.060	0.908
FCER1A	LAT2	9606.ENSP00000357097	9606.ENSP00000420494	0	0	0	0	0.098	0	0.900	0.077	0.909
FCER1A	INPP5D	9606.ENSP00000357097	9606.ENSP00000405338	0	0	0	0	0.098	0.081	0.900	0.080	0.913
FCER1A	SYK	9606.ENSP00000357097	9606.ENSP00000364907	0	0	0	0	0.139	0.281	0.900	0.410	0.958
FCER1A	LYN	9606.ENSP00000357097	9606.ENSP00000428924	0	0	0	0	0.086	0.056	0.900	0.642	0.964
FCER1G	LCP2	9606.ENSP00000289902	9606.ENSP00000046794	0	0	0	0	0.411	0	0.900	0.524	0.969
FCER1G	LILRA2	9606.ENSP00000289902	9606.ENSP00000251377	0	0	0	0	0.157	0	0	0.900	0.912
FCER1G	TYROBP	9606.ENSP00000289902	9606.ENSP00000262629	0	0	0	0	0.893	0	0	0.836	0.981
FCER1G	ZAP70	9606.ENSP00000289902	9606.ENSP00000264972	0	0	0	0	0.085	0.056	0.800	0.723	0.945
FCER1G	ITK	9606.ENSP00000289902	9606.ENSP00000398655	0	0	0	0	0.073	0.057	0.900	0.124	0.913
FCER1G	PIK3R5	9606.ENSP00000289902	9606.ENSP00000392812	0	0	0	0	0.218	0	0.900	0.043	0.918
FCER1G	PIK3R6	9606.ENSP00000289902	9606.ENSP00000480157	0	0	0	0	0.223	0	0.900	0.062	0.920
FCER1G	PIK3CG	9606.ENSP00000289902	9606.ENSP00000352121	0	0	0	0	0.120	0	0.900	0.204	0.923
FCER1G	HCLS1	9606.ENSP00000289902	9606.ENSP00000320176	0	0	0	0	0.306	0	0.900	0	0.927
FCER1G	LAT2	9606.ENSP00000289902	9606.ENSP00000420494	0	0	0	0	0.175	0	0.900	0.295	0.936
FCER1G	NCR3	9606.ENSP00000289902	9606.ENSP00000342156	0	0	0	0	0.077	0.228	0.800	0.623	0.939
FCER1G	INPP5D	9606.ENSP00000289902	9606.ENSP00000405338	0	0	0	0	0.164	0	0.900	0.345	0.940
FCER1G	PTPN6	9606.ENSP00000289902	9606.ENSP00000391592	0	0	0	0	0.134	0.057	0.900	0.397	0.944
FCER1G	VAV1	9606.ENSP00000289902	9606.ENSP00000472929	0	0	0	0	0.209	0.104	0.900	0.497	0.959
FCER1G	FCGR1A	9606.ENSP00000289902	9606.ENSP00000358165	0	0	0	0	0.347	0.282	0	0.938	0.968
FCER1G	LYN	9606.ENSP00000289902	9606.ENSP00000428924	0	0	0	0	0.174	0.226	0.900	0.665	0.975
FCER1G	FCGR3A	9606.ENSP00000289902	9606.ENSP00000356946	0	0	0	0	0.379	0.213	0.800	0.825	0.980
FCER1G	NCR1	9606.ENSP00000289902	9606.ENSP00000291890	0	0	0	0	0.071	0.309	0.800	0.939	0.991
FCER1G	LILRA4	9606.ENSP00000289902	9606.ENSP00000291759	0	0	0	0	0.158	0	0.540	0.980	0.991
FCER1G	SYK	9606.ENSP00000289902	9606.ENSP00000364907	0	0	0	0	0.185	0.680	0.900	0.988	0.999
FCER2	VCAM1	9606.ENSP00000264072	9606.ENSP00000294728	0	0	0	0	0.062	0	0.900	0.129	0.911
FCER2	ITGAM	9606.ENSP00000264072	9606.ENSP00000441691	0	0	0	0	0.214	0	0.900	0.254	0.936
FCER2	ITGAX	9606.ENSP00000264072	9606.ENSP00000454623	0	0	0	0	0.144	0.213	0.900	0.282	0.945
FCER2	ITGB2	9606.ENSP00000264072	9606.ENSP00000380948	0	0	0	0	0.292	0.213	0.900	0.170	0.947
FCGR1A	SPI1	9606.ENSP00000358165	9606.ENSP00000227163	0	0	0	0	0.370	0	0.800	0.340	0.909
FCGR1A	FCGR3A	9606.ENSP00000358165	9606.ENSP00000356946	0	0	0	0.833	0.507	0.600	0.500	0.853	0.908
FCGR1A	LILRB2	9606.ENSP00000358165	9606.ENSP00000375629	0	0	0	0	0.350	0.213	0.800	0.181	0.905
FCGR1A	LILRB4	9606.ENSP00000358165	9606.ENSP00000375616	0	0	0	0	0.225	0	0.800	0.490	0.914
FCGR1A	FGR	9606.ENSP00000358165	9606.ENSP00000363117	0	0	0	0	0.314	0.056	0.900	0.248	0.944
FCGR1A	LYN	9606.ENSP00000358165	9606.ENSP00000428924	0	0	0	0	0.091	0.056	0.900	0.693	0.970
FCGR1A	HCK	9606.ENSP00000358165	9606.ENSP00000444986	0	0	0	0	0.427	0.336	0.900	0.518	0.979
FCGR1A	SYK	9606.ENSP00000358165	9606.ENSP00000364907	0	0	0	0	0.116	0.606	0.800	0.797	0.984
FCGR3A	LILRB1	9606.ENSP00000356946	9606.ENSP00000315997	0	0	0	0	0.170	0	0.800	0.601	0.928
FCGR3A	LILRB4	9606.ENSP00000356946	9606.ENSP00000375616	0	0	0	0	0.248	0	0.800	0.390	0.900
FCGR3A	ITGAM	9606.ENSP00000356946	9606.ENSP00000441691	0	0	0	0	0.340	0	0	0.857	0.902
FCGR3A	PTPRC	9606.ENSP00000356946	9606.ENSP00000411355	0	0	0	0	0.291	0.330	0	0.857	0.926
FCGR3A	LYN	9606.ENSP00000356946	9606.ENSP00000428924	0	0	0	0	0.127	0.056	0.900	0.246	0.929
FCGR3A	FGR	9606.ENSP00000356946	9606.ENSP00000363117	0	0	0	0	0.552	0.056	0.900	0.156	0.959
FCGR3A	SYK	9606.ENSP00000356946	9606.ENSP00000364907	0	0	0	0	0.163	0.281	0.900	0.467	0.963
FCGR3A	LILRB2	9606.ENSP00000356946	9606.ENSP00000375629	0	0	0	0	0.782	0	0.800	0.324	0.968
FCGR3A	HCK	9606.ENSP00000356946	9606.ENSP00000444986	0	0	0	0	0.748	0.056	0.900	0.154	0.977
FGR	ZAP70	9606.ENSP00000363117	9606.ENSP00000264972	0	0	0	0.706	0.123	0.061	0.900	0.466	0.922
FGR	S1PR1	9606.ENSP00000363117	9606.ENSP00000305416	0	0	0	0	0.112	0.069	0.900	0	0.910
FGR	LCK	9606.ENSP00000363117	9606.ENSP00000337825	0	0	0	0.950	0.069	0	0.900	0.740	0.906
FGR	ITK	9606.ENSP00000363117	9606.ENSP00000398655	0	0	0	0.839	0.078	0	0.900	0.394	0.909
FGR	IGLL5	9606.ENSP00000363117	9606.ENSP00000431254	0	0	0	0	0.213	0	0.900	0.057	0.919
FGR	PTK2B	9606.ENSP00000363117	9606.ENSP00000380638	0	0	0	0.705	0.152	0.078	0.900	0.499	0.926
FGR	PLCG2	9606.ENSP00000363117	9606.ENSP00000482457	0	0	0	0.555	0.158	0.097	0.900	0.505	0.935
FGR	LYN	9606.ENSP00000363117	9606.ENSP00000428924	0	0	0	0.951	0.187	0.241	0.900	0.855	0.935
FGR	WAS	9606.ENSP00000363117	9606.ENSP00000365891	0	0	0	0	0.351	0.873	0	0.310	0.938
FGR	SLA	9606.ENSP00000363117	9606.ENSP00000394049	0	0	0	0.737	0.560	0.056	0.900	0	0.954
FGR	SYK	9606.ENSP00000363117	9606.ENSP00000364907	0	0	0	0.710	0.228	0.515	0.900	0.745	0.967
FGR	HCK	9606.ENSP00000363117	9606.ENSP00000444986	0	0	0	0.953	0.712	0	0.900	0.878	0.971
FLT3	SPI1	9606.ENSP00000241453	9606.ENSP00000227163	0	0	0	0	0.230	0	0.800	0.675	0.945
FLT3	FLT3LG	9606.ENSP00000241453	9606.ENSP00000469613	0	0	0	0	0	0.835	0.800	0.988	0.999
FLT4	VEGFC	9606.ENSP00000261937	9606.ENSP00000480043	0	0	0	0	0.062	0.934	0.900	0.995	0.999
FOXP3	IFNG	9606.ENSP00000365380	9606.ENSP00000229135	0	0	0	0	0.060	0.345	0.900	0.853	0.989
FOXP3	TNFRSF18	9606.ENSP00000365380	9606.ENSP00000328207	0	0	0	0	0.065	0.182	0.900	0.860	0.987
FOXP3	RSPO3	9606.ENSP00000365380	9606.ENSP00000349131	0	0	0	0	0	0	0.900	0	0.900
FOXP3	GATA3	9606.ENSP00000365380	9606.ENSP00000368632	0	0	0	0	0	0.495	0	0.943	0.970
FOXP3	IL2RA	9606.ENSP00000365380	9606.ENSP00000369293	0	0	0	0	0.062	0.730	0.900	0.841	0.995
FPR1	GNA15	9606.ENSP00000471493	9606.ENSP00000262958	0	0	0	0	0.076	0.151	0.900	0.150	0.924
FPR1	FPR3	9606.ENSP00000471493	9606.ENSP00000341821	0	0	0	0.957	0.158	0	0.900	0.891	0.915
FPR1	PTAFR	9606.ENSP00000471493	9606.ENSP00000362965	0	0	0	0.633	0.327	0	0.900	0.373	0.938
FPR1	TNFRSF1B	9606.ENSP00000471493	9606.ENSP00000365435	0	0	0	0	0.149	0	0.900	0.123	0.918
FPR1	FPR2	9606.ENSP00000471493	9606.ENSP00000468897	0	0	0	0.971	0.684	0	0.900	0.921	0.967
FPR2	FPR3	9606.ENSP00000468897	9606.ENSP00000341821	0	0	0	0.974	0.112	0	0.900	0.912	0.909
FUT7	SELE	9606.ENSP00000318142	9606.ENSP00000331736	0	0	0	0	0	0	0	0.933	0.933
FYB	LCP2	9606.ENSP00000427114	9606.ENSP00000046794	0	0	0	0	0.699	0.881	0.900	0.989	0.999
FYB	HLA-DRB1	9606.ENSP00000427114	9606.ENSP00000353099	0	0	0	0	0.173	0	0.900	0.090	0.918
FYB	HLA-DRA	9606.ENSP00000427114	9606.ENSP00000378786	0	0	0	0	0.220	0	0.900	0.093	0.923
GATA3	TBX21	9606.ENSP00000368632	9606.ENSP00000177694	0	0	0	0	0	0.329	0.800	0.921	0.988
GBP2	IRF1	9606.ENSP00000359497	9606.ENSP00000245414	0	0	0	0	0.330	0	0.900	0.640	0.973
GBP2	SAMHD1	9606.ENSP00000359497	9606.ENSP00000262878	0	0	0	0	0.137	0	0.900	0.232	0.927
GBP2	IRF8	9606.ENSP00000359497	9606.ENSP00000268638	0	0	0	0	0.170	0	0.900	0.370	0.943
GBP2	IRF5	9606.ENSP00000359497	9606.ENSP00000349770	0	0	0	0	0.088	0	0.900	0.194	0.920
GBP2	GBP5	9606.ENSP00000359497	9606.ENSP00000359488	0	0	0	0.966	0.644	0	0.800	0.909	0.928
GBP2	RSAD2	9606.ENSP00000359497	9606.ENSP00000371471	0	0	0	0	0.122	0	0.900	0.515	0.953
GBP5	NLRP3	9606.ENSP00000359488	9606.ENSP00000337383	0	0	0	0	0.251	0	0	0.968	0.975
GFI1	SPI1	9606.ENSP00000359357	9606.ENSP00000227163	0	0	0	0	0.116	0.345	0.650	0.790	0.951
GHRL	PLA2G7	9606.ENSP00000335074	9606.ENSP00000274793	0	0	0	0	0	0	0.900	0.080	0.904
GHRL	LEP	9606.ENSP00000335074	9606.ENSP00000312652	0	0	0	0	0	0.213	0.900	0.933	0.994
GIMAP4	GIMAP8	9606.ENSP00000255945	9606.ENSP00000305107	0	0	0	0.778	0.905	0	0	0.740	0.920
GIMAP4	GIMAP5	9606.ENSP00000255945	9606.ENSP00000477920	0	0	0	0.825	0.919	0	0	0.950	0.932
GNLY	GZMH	9606.ENSP00000263863	9606.ENSP00000216338	0	0	0	0	0.791	0	0	0.596	0.912
GNLY	GZMB	9606.ENSP00000263863	9606.ENSP00000216341	0	0	0	0	0.797	0	0	0.731	0.943
GNLY	GZMA	9606.ENSP00000263863	9606.ENSP00000274306	0	0	0	0	0.778	0	0	0.684	0.927
GNLY	PRF1	9606.ENSP00000263863	9606.ENSP00000398568	0	0	0	0	0.783	0	0	0.942	0.987
GP1BA	SELP	9606.ENSP00000329380	9606.ENSP00000263686	0	0	0	0	0.084	0.281	0	0.978	0.984
GP1BA	ITGB2	9606.ENSP00000329380	9606.ENSP00000380948	0	0	0	0	0.076	0.070	0.900	0.836	0.984
GP1BA	ITGAM	9606.ENSP00000329380	9606.ENSP00000441691	0	0	0	0	0.076	0.227	0.900	0.941	0.995
GRIN3A	PACSIN1	9606.ENSP00000355155	9606.ENSP00000484060	0	0	0	0	0.090	0	0	0.947	0.949
GZMA	GZMK	9606.ENSP00000274306	9606.ENSP00000231009	0	0	0.446	0.906	0.907	0	0	0.775	0.917
GZMA	PRF1	9606.ENSP00000274306	9606.ENSP00000398568	0	0	0	0	0.730	0	0.900	0.872	0.996
GZMB	TBX21	9606.ENSP00000216341	9606.ENSP00000177694	0	0	0	0	0.554	0.057	0	0.783	0.901
GZMB	SRGN	9606.ENSP00000216341	9606.ENSP00000242465	0	0	0	0	0.168	0.678	0	0.987	0.996
GZMB	PRF1	9606.ENSP00000216341	9606.ENSP00000398568	0	0	0	0	0.779	0.462	0.900	0.990	0.999
GZMH	NKG7	9606.ENSP00000216338	9606.ENSP00000221978	0	0	0	0	0.785	0	0	0.561	0.901
HAMP	SLC40A1	9606.ENSP00000471894	9606.ENSP00000261024	0	0	0	0	0.058	0.835	0	0.988	0.998
HAVCR2	LAG3	9606.ENSP00000312002	9606.ENSP00000203629	0	0	0	0	0	0	0	0.913	0.913
HAVCR2	LGALS9	9606.ENSP00000312002	9606.ENSP00000378856	0	0	0	0	0.111	0.317	0.800	0.995	0.999
HCK	ZAP70	9606.ENSP00000444986	9606.ENSP00000264972	0	0	0	0.745	0.110	0	0.900	0.512	0.918
HCK	S1PR1	9606.ENSP00000444986	9606.ENSP00000305416	0	0	0	0	0.078	0.069	0.900	0	0.906
HCK	LCK	9606.ENSP00000444986	9606.ENSP00000337825	0	0	0.437	0.968	0.065	0	0.900	0.769	0.906
HCK	SYK	9606.ENSP00000444986	9606.ENSP00000364907	0	0	0	0.736	0.302	0	0.900	0.821	0.942
HCK	PTK2B	9606.ENSP00000444986	9606.ENSP00000380638	0	0	0	0.746	0.117	0.078	0.900	0.520	0.922
HCK	ITGB2	9606.ENSP00000444986	9606.ENSP00000380948	0	0	0	0	0.708	0.147	0.900	0.364	0.982
HCK	SLA	9606.ENSP00000444986	9606.ENSP00000394049	0	0	0	0.769	0.543	0.056	0.900	0	0.953
HCK	ITK	9606.ENSP00000444986	9606.ENSP00000398655	0	0	0	0.845	0.081	0	0.900	0.575	0.912
HCK	PTPRC	9606.ENSP00000444986	9606.ENSP00000411355	0	0	0	0	0.384	0.078	0.800	0.324	0.913
HCK	LYN	9606.ENSP00000444986	9606.ENSP00000428924	0	0	0.442	0.973	0.287	0.131	0.900	0.861	0.934
HCK	IGLL5	9606.ENSP00000444986	9606.ENSP00000431254	0	0	0	0	0.165	0	0.900	0.377	0.943
HCK	ITGAM	9606.ENSP00000444986	9606.ENSP00000441691	0	0	0	0	0.540	0.075	0.900	0.269	0.964
HCK	PLCG2	9606.ENSP00000444986	9606.ENSP00000482457	0	0	0	0.553	0.203	0.258	0.900	0.615	0.953
HCLS1	WAS	9606.ENSP00000320176	9606.ENSP00000365891	0	0	0	0	0.420	0.497	0.800	0.432	0.962
HCLS1	SYK	9606.ENSP00000320176	9606.ENSP00000364907	0	0	0	0	0.267	0.610	0.900	0.246	0.975
HCLS1	LYN	9606.ENSP00000320176	9606.ENSP00000428924	0	0	0	0	0.206	0.705	0.900	0.718	0.992
HCST	KLRK1	9606.ENSP00000246551	9606.ENSP00000240618	0	0	0	0	0.062	0.584	0.800	0.995	0.999
HCST	TYROBP	9606.ENSP00000246551	9606.ENSP00000262629	0	0	0	0	0.783	0.373	0	0.968	0.995
HLA-DMA	HLA-DOA	9606.ENSP00000363976	9606.ENSP00000229829	0	0	0	0.738	0.195	0.745	0.900	0.768	0.982
HLA-DMA	HLA-DRB1	9606.ENSP00000363976	9606.ENSP00000353099	0	0	0	0	0.423	0.899	0.900	0.706	0.998
HLA-DMA	HLA-DRB5	9606.ENSP00000363976	9606.ENSP00000364114	0	0	0	0	0.206	0.212	0.720	0.629	0.926
HLA-DMA	HLA-DQB1	9606.ENSP00000363976	9606.ENSP00000364080	0	0	0	0	0.341	0.212	0.720	0.695	0.949
HLA-DMA	HLA-DPA1	9606.ENSP00000363976	9606.ENSP00000393566	0	0	0	0.719	0.440	0	0.900	0.694	0.952
HLA-DMA	HLA-DQB2	9606.ENSP00000363976	9606.ENSP00000390431	0	0	0	0	0.289	0.212	0.900	0.602	0.974
HLA-DMA	HLA-DPB1	9606.ENSP00000363976	9606.ENSP00000408146	0	0	0	0	0.244	0.212	0.900	0.683	0.978
HLA-DMA	HLA-DOB	9606.ENSP00000363976	9606.ENSP00000390020	0	0	0	0	0.171	0.653	0.900	0.688	0.989
HLA-DMA	HLA-DRA	9606.ENSP00000363976	9606.ENSP00000378786	0	0	0	0.713	0.473	0.945	0.900	0.776	0.997
HLA-DMA	HLA-DMB	9606.ENSP00000363976	9606.ENSP00000398890	0	0	0	0	0.759	0.978	0.900	0.963	0.999
HLA-DMB	HLA-DOA	9606.ENSP00000398890	9606.ENSP00000229829	0	0	0	0.647	0.222	0.580	0.900	0.740	0.973
HLA-DMB	HLA-DRB1	9606.ENSP00000398890	9606.ENSP00000353099	0	0	0	0.665	0.655	0.653	0.900	0.671	0.989
HLA-DMB	HLA-DRA	9606.ENSP00000398890	9606.ENSP00000378786	0	0	0	0.663	0.810	0.963	0.900	0.740	0.999
HLA-DMB	HLA-DOB	9606.ENSP00000398890	9606.ENSP00000390020	0	0	0	0.668	0.211	0.213	0.900	0.724	0.948
HLA-DMB	HLA-DQB2	9606.ENSP00000398890	9606.ENSP00000390431	0	0	0	0.675	0.177	0	0.900	0.635	0.931
HLA-DMB	HLA-DPA1	9606.ENSP00000398890	9606.ENSP00000393566	0	0	0	0.676	0.701	0.182	0.900	0.702	0.979
HLA-DMB	HLA-DPB1	9606.ENSP00000398890	9606.ENSP00000408146	0	0	0	0.677	0.390	0	0.900	0.674	0.949
HLA-DOA	HLA-DRA	9606.ENSP00000229829	9606.ENSP00000378786	0	0	0	0.952	0.190	0	0.900	0.696	0.918
HLA-DOA	HLA-DPA1	9606.ENSP00000229829	9606.ENSP00000393566	0	0	0	0.951	0.181	0	0.900	0.821	0.918
HLA-DOA	HLA-DQB2	9606.ENSP00000229829	9606.ENSP00000390431	0	0	0	0.679	0.129	0.212	0.900	0.646	0.940
HLA-DOA	HLA-DRB1	9606.ENSP00000229829	9606.ENSP00000353099	0	0	0	0.654	0.174	0.212	0.900	0.659	0.945
HLA-DOA	HLA-DPB1	9606.ENSP00000229829	9606.ENSP00000408146	0	0	0	0.686	0.219	0.212	0.900	0.689	0.947
HLA-DOA	HLA-DOB	9606.ENSP00000229829	9606.ENSP00000390020	0	0	0	0.629	0.128	0.270	0.900	0.758	0.950
HLA-DOB	HLA-DRB1	9606.ENSP00000390020	9606.ENSP00000353099	0	0	0	0.951	0.158	0	0.900	0.602	0.914
HLA-DOB	HLA-DRA	9606.ENSP00000390020	9606.ENSP00000378786	0	0	0	0.614	0.194	0	0.900	0.639	0.936
HLA-DOB	HLA-DQB2	9606.ENSP00000390020	9606.ENSP00000390431	0	0	0	0.945	0.092	0	0.900	0.815	0.909
HLA-DOB	HLA-DPB1	9606.ENSP00000390020	9606.ENSP00000408146	0	0	0	0.947	0.130	0	0.900	0.610	0.912
HLA-DOB	HLA-DPA1	9606.ENSP00000390020	9606.ENSP00000393566	0	0	0	0.635	0.180	0	0.900	0.609	0.933
HLA-DPA1	PRKCQ	9606.ENSP00000393566	9606.ENSP00000263125	0	0	0	0	0	0	0.900	0.095	0.905
HLA-DPA1	PDCD1	9606.ENSP00000393566	9606.ENSP00000335062	0	0	0	0	0.118	0	0.900	0.150	0.918
HLA-DPA1	PTPN22	9606.ENSP00000393566	9606.ENSP00000352833	0	0	0	0	0.115	0	0.900	0.204	0.923
HLA-DPA1	HLA-DRB1	9606.ENSP00000393566	9606.ENSP00000353099	0	0	0	0.648	0.574	0.345	0.900	0.773	0.977
HLA-DPA1	HLA-DQB1	9606.ENSP00000393566	9606.ENSP00000364080	0	0	0	0.653	0.373	0.345	0.720	0.883	0.913
HLA-DPA1	HLA-DRA	9606.ENSP00000393566	9606.ENSP00000378786	0	0	0	0.957	0.560	0	0.900	0.785	0.955
HLA-DPA1	PDCD1LG2	9606.ENSP00000393566	9606.ENSP00000380855	0	0	0	0	0.080	0	0.900	0.193	0.919
HLA-DPA1	HLA-DQB2	9606.ENSP00000393566	9606.ENSP00000390431	0	0	0	0.653	0.174	0.345	0.900	0.748	0.956
HLA-DPA1	PTPN6	9606.ENSP00000393566	9606.ENSP00000391592	0	0	0	0	0.139	0	0.900	0	0.910
HLA-DPA1	PTPRC	9606.ENSP00000393566	9606.ENSP00000411355	0	0	0	0	0.254	0	0.900	0.119	0.928
HLA-DPA1	HLA-DPB1	9606.ENSP00000393566	9606.ENSP00000408146	0	0	0	0.680	0.435	0.910	0.900	0.928	0.996
HLA-DPB1	PRKCQ	9606.ENSP00000408146	9606.ENSP00000263125	0	0	0	0	0	0	0.900	0.142	0.910
HLA-DPB1	PDCD1	9606.ENSP00000408146	9606.ENSP00000335062	0	0	0	0	0.088	0	0.900	0.182	0.918
HLA-DPB1	PTPN22	9606.ENSP00000408146	9606.ENSP00000352833	0	0	0	0	0.076	0	0.900	0.459	0.945
HLA-DPB1	HLA-DRB1	9606.ENSP00000408146	9606.ENSP00000353099	0	0	0	0.962	0.347	0	0.900	0.871	0.934
HLA-DPB1	HLA-DRA	9606.ENSP00000408146	9606.ENSP00000378786	0	0	0	0.665	0.394	0.212	0.900	0.753	0.961
HLA-DPB1	PDCD1LG2	9606.ENSP00000408146	9606.ENSP00000380855	0	0	0	0	0.049	0	0.900	0.113	0.908
HLA-DPB1	HLA-DQB2	9606.ENSP00000408146	9606.ENSP00000390431	0	0	0	0.957	0.088	0	0.900	0.602	0.907
HLA-DPB1	PTPN6	9606.ENSP00000408146	9606.ENSP00000391592	0	0	0	0	0.096	0	0.900	0.054	0.907
HLA-DPB1	PTPRC	9606.ENSP00000408146	9606.ENSP00000411355	0	0	0	0	0.152	0	0.900	0.133	0.920
HLA-DQA1	PRKCQ	9606.ENSP00000339398	9606.ENSP00000263125	0	0	0	0	0	0	0.900	0.103	0.906
HLA-DQA1	PDCD1	9606.ENSP00000339398	9606.ENSP00000335062	0	0	0	0	0.089	0	0.900	0.181	0.918
HLA-DQA1	PTPN6	9606.ENSP00000339398	9606.ENSP00000391592	0	0	0	0	0.060	0	0.900	0.050	0.902
HLA-DQA1	HLA-DRB1	9606.ENSP00000339398	9606.ENSP00000353099	0	0	0	0.645	0.241	0.375	0.720	0.926	0.902
HLA-DQA1	PDCD1LG2	9606.ENSP00000339398	9606.ENSP00000380855	0	0	0	0	0.062	0	0.900	0.296	0.928
HLA-DQA1	PTPRC	9606.ENSP00000339398	9606.ENSP00000411355	0	0	0	0	0.177	0	0.900	0.321	0.939
HLA-DQA1	PTPN22	9606.ENSP00000339398	9606.ENSP00000352833	0	0	0	0	0.086	0	0.900	0.517	0.952
HLA-DQA1	HLA-DQB2	9606.ENSP00000339398	9606.ENSP00000390431	0	0	0	0.672	0.552	0.940	0.720	0.660	0.993
HLA-DQA1	HLA-DQB1	9606.ENSP00000339398	9606.ENSP00000364080	0	0	0	0.641	0.556	0.994	0.720	0.926	0.999
HLA-DQA2	PRKCQ	9606.ENSP00000364076	9606.ENSP00000263125	0	0	0	0	0	0	0.900	0.181	0.914
HLA-DQA2	PDCD1	9606.ENSP00000364076	9606.ENSP00000335062	0	0	0	0	0.089	0	0.900	0.149	0.915
HLA-DQA2	PTPN22	9606.ENSP00000364076	9606.ENSP00000352833	0	0	0	0	0.052	0	0.900	0.403	0.938
HLA-DQA2	PTPN6	9606.ENSP00000364076	9606.ENSP00000391592	0	0	0	0	0.069	0	0.900	0.048	0.903
HLA-DQA2	PTPRC	9606.ENSP00000364076	9606.ENSP00000411355	0	0	0	0	0.110	0	0.900	0.134	0.916
HLA-DQA2	PDCD1LG2	9606.ENSP00000364076	9606.ENSP00000380855	0	0	0	0	0.062	0	0.900	0.241	0.922
HLA-DQA2	HLA-DQB1	9606.ENSP00000364076	9606.ENSP00000364080	0	0	0	0.629	0.492	0.826	0.600	0.904	0.974
HLA-DQA2	HLA-DQB2	9606.ENSP00000364076	9606.ENSP00000390431	0	0	0	0.664	0.515	0.940	0.600	0.774	0.990
HLA-DQB1	PRKCQ	9606.ENSP00000364080	9606.ENSP00000263125	0	0	0	0	0	0	0.900	0.203	0.916
HLA-DQB1	PDCD1	9606.ENSP00000364080	9606.ENSP00000335062	0	0	0	0	0.088	0	0.900	0.319	0.932
HLA-DQB1	PTPN22	9606.ENSP00000364080	9606.ENSP00000352833	0	0	0	0	0.117	0	0.900	0.556	0.957
HLA-DQB1	PTPN6	9606.ENSP00000364080	9606.ENSP00000391592	0	0	0	0	0.121	0	0.900	0.067	0.910
HLA-DQB1	HLA-DRA	9606.ENSP00000364080	9606.ENSP00000378786	0	0	0	0.641	0.407	0.345	0.720	0.811	0.915
HLA-DQB1	PDCD1LG2	9606.ENSP00000364080	9606.ENSP00000380855	0	0	0	0	0.062	0	0.900	0.186	0.917
HLA-DQB1	PTPRC	9606.ENSP00000364080	9606.ENSP00000411355	0	0	0	0	0.179	0	0.900	0.553	0.960
HLA-DQB2	PRKCQ	9606.ENSP00000390431	9606.ENSP00000263125	0	0	0	0	0	0	0.900	0	0.900
HLA-DQB2	PDCD1	9606.ENSP00000390431	9606.ENSP00000335062	0	0	0	0	0.062	0	0.900	0.280	0.926
HLA-DQB2	PTPN22	9606.ENSP00000390431	9606.ENSP00000352833	0	0	0	0	0.103	0	0.900	0.075	0.909
HLA-DQB2	HLA-DRB1	9606.ENSP00000390431	9606.ENSP00000353099	0	0	0	0.956	0.310	0	0.900	0.685	0.930
HLA-DQB2	HLA-DRA	9606.ENSP00000390431	9606.ENSP00000378786	0	0	0	0.660	0.174	0.345	0.900	0.652	0.953
HLA-DQB2	PDCD1LG2	9606.ENSP00000390431	9606.ENSP00000380855	0	0	0	0	0.063	0	0.900	0.202	0.918
HLA-DQB2	PTPN6	9606.ENSP00000390431	9606.ENSP00000391592	0	0	0	0	0.078	0	0.900	0	0.903
HLA-DQB2	PTPRC	9606.ENSP00000390431	9606.ENSP00000411355	0	0	0	0	0.117	0	0.900	0.628	0.964
HLA-DRA	LCP2	9606.ENSP00000378786	9606.ENSP00000046794	0	0	0	0	0.351	0	0.900	0.073	0.934
HLA-DRA	SLA2	9606.ENSP00000378786	9606.ENSP00000262866	0	0	0	0	0	0	0.900	0.057	0.901
HLA-DRA	PRKCQ	9606.ENSP00000378786	9606.ENSP00000263125	0	0	0	0	0	0	0.900	0.134	0.909
HLA-DRA	ZAP70	9606.ENSP00000378786	9606.ENSP00000264972	0	0	0	0	0.117	0	0.900	0.123	0.915
HLA-DRA	PDCD1	9606.ENSP00000378786	9606.ENSP00000335062	0	0	0	0	0.129	0	0.900	0.233	0.927
HLA-DRA	LCK	9606.ENSP00000378786	9606.ENSP00000337825	0	0	0	0	0.087	0	0.900	0.147	0.915
HLA-DRA	PTPN22	9606.ENSP00000378786	9606.ENSP00000352833	0	0	0	0	0.117	0	0.900	0.259	0.928
HLA-DRA	HLA-DRB1	9606.ENSP00000378786	9606.ENSP00000353099	0	0	0	0.642	0.869	0.992	0.900	0.908	0.999
HLA-DRA	HLA-DRB5	9606.ENSP00000378786	9606.ENSP00000364114	0	0	0	0.647	0.693	0.961	0.720	0.770	0.997
HLA-DRA	ITK	9606.ENSP00000378786	9606.ENSP00000398655	0	0	0	0	0.086	0	0.900	0.066	0.907
HLA-DRA	VAV1	9606.ENSP00000378786	9606.ENSP00000472929	0	0	0	0	0.098	0	0.900	0.060	0.907
HLA-DRA	MAP4K1	9606.ENSP00000378786	9606.ENSP00000465039	0	0	0	0	0.076	0	0.900	0.125	0.912
HLA-DRA	PTPN6	9606.ENSP00000378786	9606.ENSP00000391592	0	0	0	0	0.184	0	0.900	0.095	0.919
HLA-DRA	PDCD1LG2	9606.ENSP00000378786	9606.ENSP00000380855	0	0	0	0	0.062	0	0.900	0.283	0.926
HLA-DRA	PTPRC	9606.ENSP00000378786	9606.ENSP00000411355	0	0	0	0	0.326	0	0.900	0.289	0.947
HLA-DRB1	LCP2	9606.ENSP00000353099	9606.ENSP00000046794	0	0	0	0	0.330	0	0.900	0.074	0.932
HLA-DRB1	SLA2	9606.ENSP00000353099	9606.ENSP00000262866	0	0	0	0	0	0	0.900	0.044	0.900
HLA-DRB1	PRKCQ	9606.ENSP00000353099	9606.ENSP00000263125	0	0	0	0	0	0	0.900	0.310	0.928
HLA-DRB1	ZAP70	9606.ENSP00000353099	9606.ENSP00000264972	0	0	0	0	0.119	0	0.900	0.181	0.921
HLA-DRB1	PDCD1	9606.ENSP00000353099	9606.ENSP00000335062	0	0	0	0	0.098	0	0.900	0.323	0.933
HLA-DRB1	LCK	9606.ENSP00000353099	9606.ENSP00000337825	0	0	0	0	0.065	0	0.900	0.189	0.917
HLA-DRB1	PTPN22	9606.ENSP00000353099	9606.ENSP00000352833	0	0	0	0	0.128	0	0.900	0.894	0.989
HLA-DRB1	MAP4K1	9606.ENSP00000353099	9606.ENSP00000465039	0	0	0	0	0.069	0	0.900	0.063	0.905
HLA-DRB1	ITK	9606.ENSP00000353099	9606.ENSP00000398655	0	0	0	0	0.066	0	0.900	0.098	0.908
HLA-DRB1	VAV1	9606.ENSP00000353099	9606.ENSP00000472929	0	0	0	0	0.107	0	0.900	0.097	0.912
HLA-DRB1	PTPN6	9606.ENSP00000353099	9606.ENSP00000391592	0	0	0	0	0.173	0	0.900	0.107	0.919
HLA-DRB1	PDCD1LG2	9606.ENSP00000353099	9606.ENSP00000380855	0	0	0	0	0.062	0	0.900	0.215	0.920
HLA-DRB1	HLA-DRB5	9606.ENSP00000353099	9606.ENSP00000364114	0	0	0	0.983	0.289	0.742	0.720	0.770	0.944
HLA-DRB1	PTPRC	9606.ENSP00000353099	9606.ENSP00000411355	0	0	0	0	0.221	0	0.900	0.417	0.950
HLA-DRB5	PRKCQ	9606.ENSP00000364114	9606.ENSP00000263125	0	0	0	0	0	0	0.900	0.048	0.900
HLA-DRB5	PDCD1	9606.ENSP00000364114	9606.ENSP00000335062	0	0	0	0	0.077	0	0.900	0.108	0.910
HLA-DRB5	PTPN22	9606.ENSP00000364114	9606.ENSP00000352833	0	0	0	0	0.084	0	0.900	0.193	0.919
HLA-DRB5	PTPN6	9606.ENSP00000364114	9606.ENSP00000391592	0	0	0	0	0.085	0	0.900	0	0.904
HLA-DRB5	PDCD1LG2	9606.ENSP00000364114	9606.ENSP00000380855	0	0	0	0	0.062	0	0.900	0.092	0.907
HLA-DRB5	PTPRC	9606.ENSP00000364114	9606.ENSP00000411355	0	0	0	0	0.105	0	0.900	0.249	0.926
ICAM2	ITGAL	9606.ENSP00000415283	9606.ENSP00000349252	0	0	0	0	0.117	0	0.900	0.987	0.998
ICAM2	ITGB2	9606.ENSP00000415283	9606.ENSP00000380948	0	0	0	0	0.119	0.213	0.900	0.830	0.986
ICAM2	ITGAM	9606.ENSP00000415283	9606.ENSP00000441691	0	0	0	0	0.085	0.213	0.900	0.770	0.981
ICAM3	ITGAD	9606.ENSP00000160262	9606.ENSP00000373854	0	0	0	0	0	0.270	0.900	0.233	0.939
ICAM3	ITGB2	9606.ENSP00000160262	9606.ENSP00000380948	0	0	0	0	0.156	0.213	0.900	0.796	0.984
ICAM3	ITGAL	9606.ENSP00000160262	9606.ENSP00000349252	0	0	0	0	0.172	0.932	0.900	0.986	0.999
IDO1	INMT	9606.ENSP00000430950	9606.ENSP00000013222	0	0	0	0	0	0	0.900	0.128	0.909
IDO1	IL4I1	9606.ENSP00000430950	9606.ENSP00000472474	0	0	0	0	0.075	0	0.900	0.137	0.913
IDO1	TDO2	9606.ENSP00000430950	9606.ENSP00000444788	0	0	0	0	0	0	0.800	0.862	0.971
IFNG	IL1B	9606.ENSP00000229135	9606.ENSP00000263341	0	0	0	0	0.080	0	0	0.903	0.907
IFNG	IL2RA	9606.ENSP00000229135	9606.ENSP00000369293	0	0	0	0	0.182	0	0.600	0.751	0.911
IFNG	PTPN6	9606.ENSP00000229135	9606.ENSP00000391592	0	0	0	0	0.069	0	0.900	0.215	0.920
IFNG	TNF	9606.ENSP00000229135	9606.ENSP00000398698	0	0	0	0	0.152	0.213	0	0.915	0.938
IFNG	SOCS1	9606.ENSP00000229135	9606.ENSP00000329418	0	0	0	0	0.085	0	0.900	0.592	0.959
IFNG	STAT4	9606.ENSP00000229135	9606.ENSP00000376134	0	0	0	0	0.096	0	0.900	0.670	0.967
IFNG	IRF1	9606.ENSP00000229135	9606.ENSP00000245414	0	0	0	0	0.088	0	0.900	0.695	0.969
IGLL1	VPREB3	9606.ENSP00000329312	9606.ENSP00000248948	0	0	0	0	0	0	0.600	0.858	0.941
IGLL1	IGLL5	9606.ENSP00000329312	9606.ENSP00000431254	0	0	0	0.971	0.746	0.412	0.540	0.787	0.926
IGLL5	PRKCQ	9606.ENSP00000431254	9606.ENSP00000263125	0	0	0	0	0	0	0.900	0	0.900
IGLL5	LAT2	9606.ENSP00000431254	9606.ENSP00000420494	0	0	0	0	0.084	0	0.900	0	0.904
IKZF1	SPI1	9606.ENSP00000331614	9606.ENSP00000227163	0	0	0	0	0.593	0	0	0.802	0.916
IKZF1	PTPRC	9606.ENSP00000331614	9606.ENSP00000411355	0	0	0	0	0.821	0.057	0	0.464	0.901
IKZF3	IL2RB	9606.ENSP00000344544	9606.ENSP00000216223	0	0	0	0	0.307	0	0.900	0.244	0.943
IKZF3	LCK	9606.ENSP00000344544	9606.ENSP00000337825	0	0	0	0	0.151	0.067	0.900	0.184	0.926
IKZF3	IL2RG	9606.ENSP00000344544	9606.ENSP00000363318	0	0	0	0	0.163	0	0.900	0.043	0.913
IKZF3	JAK3	9606.ENSP00000344544	9606.ENSP00000391676	0	0	0	0	0.112	0.067	0.900	0.194	0.924
IKZF3	IL2RA	9606.ENSP00000344544	9606.ENSP00000369293	0	0	0	0	0.108	0	0.900	0.323	0.934
IL12RB1	IL1B	9606.ENSP00000470788	9606.ENSP00000263341	0	0	0	0	0	0	0.900	0.578	0.956
IL12RB1	SOCS1	9606.ENSP00000470788	9606.ENSP00000329418	0	0	0	0	0.062	0	0.900	0.333	0.931
IL12RB1	LCK	9606.ENSP00000470788	9606.ENSP00000337825	0	0	0	0	0.104	0.083	0.900	0.210	0.926
IL12RB1	STAT4	9606.ENSP00000470788	9606.ENSP00000376134	0	0	0	0	0	0.241	0.900	0.715	0.976
IL15	IL2RB	9606.ENSP00000296545	9606.ENSP00000216223	0	0	0	0	0.151	0.955	0.800	0.965	0.999
IL15	KLRK1	9606.ENSP00000296545	9606.ENSP00000240618	0	0	0	0	0.062	0	0	0.903	0.906
IL15	IL18	9606.ENSP00000296545	9606.ENSP00000280357	0	0	0	0	0.062	0	0	0.968	0.969
IL15	IL7R	9606.ENSP00000296545	9606.ENSP00000306157	0	0	0	0	0.110	0	0.600	0.763	0.908
IL15	IL2RA	9606.ENSP00000296545	9606.ENSP00000369293	0	0	0	0	0	0	0.600	0.858	0.940
IL15	IL2RG	9606.ENSP00000296545	9606.ENSP00000363318	0	0	0	0	0.112	0.893	0.800	0.810	0.995
IL15	IL15RA	9606.ENSP00000296545	9606.ENSP00000380421	0	0	0	0	0.098	0.976	0.800	0.988	0.999
IL15RA	IL2RB	9606.ENSP00000380421	9606.ENSP00000216223	0	0	0	0	0.065	0.932	0.600	0.760	0.993
IL15RA	IL2RG	9606.ENSP00000380421	9606.ENSP00000363318	0	0	0	0	0.077	0.932	0.600	0.530	0.986
IL18	IL1B	9606.ENSP00000280357	9606.ENSP00000263341	0	0	0	0	0.096	0	0.900	0.944	0.994
IL18	IL18RAP	9606.ENSP00000280357	9606.ENSP00000264260	0	0	0	0	0	0.894	0.900	0.988	0.999
IL18	NLRP3	9606.ENSP00000280357	9606.ENSP00000337383	0	0	0	0	0.085	0	0	0.927	0.931
IL18	STAT4	9606.ENSP00000280357	9606.ENSP00000376134	0	0	0	0	0	0	0.900	0.544	0.952
IL18	TNF	9606.ENSP00000280357	9606.ENSP00000398698	0	0	0	0	0	0	0.900	0.889	0.988
IL18	IL18BP	9606.ENSP00000280357	9606.ENSP00000384212	0	0	0	0	0	0.270	0.800	0.989	0.998
IL18	IL18R1	9606.ENSP00000280357	9606.ENSP00000387211	0	0	0	0	0	0.936	0.900	0.981	0.999
IL18BP	IL18RAP	9606.ENSP00000384212	9606.ENSP00000264260	0	0	0	0	0	0	0.900	0.861	0.985
IL18BP	IL18R1	9606.ENSP00000384212	9606.ENSP00000387211	0	0	0	0	0	0	0.900	0.592	0.957
IL18R1	IL18RAP	9606.ENSP00000387211	9606.ENSP00000264260	0	0	0	0.686	0.526	0.800	0.900	0.975	0.992
IL18R1	STAT4	9606.ENSP00000387211	9606.ENSP00000376134	0	0	0	0	0.088	0.077	0.900	0.459	0.948
IL18RAP	STAT4	9606.ENSP00000264260	9606.ENSP00000376134	0	0	0	0	0.102	0.077	0.900	0.325	0.936
IL1B	OSM	9606.ENSP00000263341	9606.ENSP00000215781	0	0	0	0	0.361	0	0	0.910	0.940
IL1B	TLR2	9606.ENSP00000263341	9606.ENSP00000260010	0	0	0	0	0.280	0	0	0.883	0.912
IL1B	LEP	9606.ENSP00000263341	9606.ENSP00000312652	0	0	0	0	0	0	0	0.913	0.913
IL1B	LTA	9606.ENSP00000263341	9606.ENSP00000403495	0	0	0	0	0.243	0	0	0.905	0.925
IL1B	TLR4	9606.ENSP00000263341	9606.ENSP00000363089	0	0	0	0	0.160	0	0	0.917	0.927
IL1B	TNF	9606.ENSP00000263341	9606.ENSP00000398698	0	0	0	0	0.462	0	0.500	0.942	0.983
IL1B	NLRP3	9606.ENSP00000263341	9606.ENSP00000337383	0	0	0	0	0.232	0	0.800	0.920	0.986
IL21R	IL2RG	9606.ENSP00000338010	9606.ENSP00000363318	0	0	0	0	0.187	0.102	0.800	0.781	0.963
IL27	STAT4	9606.ENSP00000349365	9606.ENSP00000376134	0	0	0	0	0.065	0	0.900	0.230	0.921
IL2RA	IL2RB	9606.ENSP00000369293	9606.ENSP00000216223	0	0	0	0	0.089	0.463	0.900	0.986	0.999
IL2RA	SOCS1	9606.ENSP00000369293	9606.ENSP00000329418	0	0	0	0	0	0	0.900	0.401	0.937
IL2RA	LCK	9606.ENSP00000369293	9606.ENSP00000337825	0	0	0	0	0.082	0	0.900	0.874	0.987
IL2RA	IL2RG	9606.ENSP00000369293	9606.ENSP00000363318	0	0	0	0	0.139	0	0.900	0.983	0.998
IL2RA	SYK	9606.ENSP00000369293	9606.ENSP00000364907	0	0	0	0	0.079	0	0.900	0.685	0.968
IL2RA	PTK2B	9606.ENSP00000369293	9606.ENSP00000380638	0	0	0	0	0	0	0.900	0	0.900
IL2RA	JAK3	9606.ENSP00000369293	9606.ENSP00000391676	0	0	0	0	0.098	0	0.900	0.897	0.989
IL2RB	IL7R	9606.ENSP00000216223	9606.ENSP00000306157	0	0	0	0	0.535	0	0	0.805	0.905
IL2RB	PTK2B	9606.ENSP00000216223	9606.ENSP00000380638	0	0	0	0	0.123	0	0.900	0.075	0.911
IL2RB	PRKCB	9606.ENSP00000216223	9606.ENSP00000305355	0	0	0	0	0.067	0	0.900	0.207	0.919
IL2RB	SYK	9606.ENSP00000216223	9606.ENSP00000364907	0	0	0	0	0.205	0.213	0.900	0.188	0.942
IL2RB	SOCS1	9606.ENSP00000216223	9606.ENSP00000329418	0	0	0	0	0.096	0.482	0.900	0.255	0.960
IL2RB	LCK	9606.ENSP00000216223	9606.ENSP00000337825	0	0	0	0	0.187	0.462	0.900	0.723	0.986
IL2RB	JAK3	9606.ENSP00000216223	9606.ENSP00000391676	0	0	0	0	0.115	0.462	0.900	0.793	0.988
IL2RB	IL2RG	9606.ENSP00000216223	9606.ENSP00000363318	0	0	0	0	0.299	0.939	0.900	0.988	0.999
IL2RG	PRKCB	9606.ENSP00000363318	9606.ENSP00000305355	0	0	0	0	0.111	0	0.900	0.137	0.916
IL2RG	IL7R	9606.ENSP00000363318	9606.ENSP00000306157	0	0	0	0	0.139	0.420	0.800	0.989	0.998
IL2RG	SOCS1	9606.ENSP00000363318	9606.ENSP00000329418	0	0	0	0	0.081	0	0.900	0.319	0.931
IL2RG	LCK	9606.ENSP00000363318	9606.ENSP00000337825	0	0	0	0	0.228	0	0.900	0.396	0.949
IL2RG	PTK2B	9606.ENSP00000363318	9606.ENSP00000380638	0	0	0	0	0.134	0	0.900	0.061	0.911
IL2RG	PTPN6	9606.ENSP00000363318	9606.ENSP00000391592	0	0	0	0	0.273	0	0.900	0.096	0.928
IL2RG	INPP5D	9606.ENSP00000363318	9606.ENSP00000405338	0	0	0	0	0.308	0	0.900	0.096	0.932
IL2RG	SYK	9606.ENSP00000363318	9606.ENSP00000364907	0	0	0	0	0.174	0	0.900	0.271	0.934
IL2RG	JAK3	9606.ENSP00000363318	9606.ENSP00000391676	0	0	0	0	0.152	0.675	0.900	0.989	0.999
IL3RA	PTPN6	9606.ENSP00000327890	9606.ENSP00000391592	0	0	0	0	0.112	0	0.900	0.045	0.907
IL3RA	INPP5D	9606.ENSP00000327890	9606.ENSP00000405338	0	0	0	0	0.116	0	0.900	0.081	0.911
IL4I1	TDO2	9606.ENSP00000472474	9606.ENSP00000444788	0	0	0	0	0.062	0	0.900	0.124	0.910
IL7R	JAK3	9606.ENSP00000306157	9606.ENSP00000391676	0	0	0	0	0.083	0.472	0.800	0.795	0.977
INPP5D	PRKCB	9606.ENSP00000405338	9606.ENSP00000305355	0	0	0	0	0.098	0	0.900	0.142	0.915
INPP5D	PIK3CG	9606.ENSP00000405338	9606.ENSP00000352121	0	0	0	0	0.172	0.057	0.900	0.535	0.958
INPP5D	JAK3	9606.ENSP00000405338	9606.ENSP00000391676	0	0	0	0	0.098	0.225	0.900	0.276	0.942
INPP5D	PECAM1	9606.ENSP00000405338	9606.ENSP00000457421	0	0	0	0	0.111	0.519	0.800	0.112	0.914
INPP5D	TIGIT	9606.ENSP00000405338	9606.ENSP00000419085	0	0	0	0	0.077	0	0	0.961	0.963
INSL3	RXFP1	9606.ENSP00000369017	9606.ENSP00000405841	0	0	0	0	0.062	0	0.600	0.970	0.987
IRF1	IRF5	9606.ENSP00000245414	9606.ENSP00000349770	0	0	0	0.698	0.098	0	0.900	0.783	0.927
IRF1	SAMHD1	9606.ENSP00000245414	9606.ENSP00000262878	0	0	0	0	0.142	0	0.900	0.293	0.934
IRF1	RSAD2	9606.ENSP00000245414	9606.ENSP00000371471	0	0	0	0	0.141	0	0.900	0.700	0.972
IRF5	SAMHD1	9606.ENSP00000349770	9606.ENSP00000262878	0	0	0	0	0.083	0	0.900	0.187	0.918
IRF5	RSAD2	9606.ENSP00000349770	9606.ENSP00000371471	0	0	0	0	0.077	0	0.900	0.403	0.940
IRF8	SPI1	9606.ENSP00000268638	9606.ENSP00000227163	0	0	0	0	0.538	0.865	0	0.990	0.999
IRF8	SAMHD1	9606.ENSP00000268638	9606.ENSP00000262878	0	0	0	0	0.120	0	0.900	0.174	0.920
IRF8	RSAD2	9606.ENSP00000268638	9606.ENSP00000371471	0	0	0	0	0.090	0	0.900	0.389	0.939
ITGAD	ITGB7	9606.ENSP00000373854	9606.ENSP00000267082	0	0	0	0	0.063	0.190	0.900	0.579	0.963
ITGAD	VCAM1	9606.ENSP00000373854	9606.ENSP00000294728	0	0	0	0	0.053	0.270	0.900	0.772	0.982
ITGAD	ITGAL	9606.ENSP00000373854	9606.ENSP00000349252	0	0	0	0.796	0.072	0	0.900	0.759	0.918
ITGAD	ITGB2	9606.ENSP00000373854	9606.ENSP00000380948	0	0	0	0	0.091	0.383	0.900	0.812	0.988
ITGAL	ITGB7	9606.ENSP00000349252	9606.ENSP00000267082	0	0	0	0	0.274	0.190	0.900	0.538	0.969
ITGAL	VCAM1	9606.ENSP00000349252	9606.ENSP00000294728	0	0	0	0	0.062	0	0	0.949	0.951
ITGAL	VAV1	9606.ENSP00000349252	9606.ENSP00000472929	0	0	0	0	0.291	0	0.800	0.377	0.904
ITGAL	PTPRC	9606.ENSP00000349252	9606.ENSP00000411355	0	0	0	0	0.648	0.313	0	0.796	0.946
ITGAL	ITGB2	9606.ENSP00000349252	9606.ENSP00000380948	0	0	0	0	0.418	0.870	0.900	0.989	0.999
ITGAM	SPI1	9606.ENSP00000441691	9606.ENSP00000227163	0	0	0	0	0.532	0	0.800	0.644	0.963
ITGAM	SELPLG	9606.ENSP00000441691	9606.ENSP00000228463	0	0	0	0	0.329	0	0.900	0.470	0.961
ITGAM	SELL	9606.ENSP00000441691	9606.ENSP00000236147	0	0	0	0	0.336	0	0	0.861	0.903
ITGAM	SELP	9606.ENSP00000441691	9606.ENSP00000263686	0	0	0	0	0.179	0	0.900	0.749	0.977
ITGAM	VCAM1	9606.ENSP00000441691	9606.ENSP00000294728	0	0	0	0	0.062	0	0.900	0.691	0.968
ITGAM	MMP9	9606.ENSP00000441691	9606.ENSP00000361405	0	0	0	0	0.227	0	0.900	0.639	0.969
ITGAM	PLAU	9606.ENSP00000441691	9606.ENSP00000361850	0	0	0	0	0.053	0	0.900	0.292	0.927
ITGAM	ITGB2	9606.ENSP00000441691	9606.ENSP00000380948	0	0	0	0	0.623	0.573	0.900	0.982	0.999
ITGAM	PTPRC	9606.ENSP00000441691	9606.ENSP00000411355	0	0	0	0	0.346	0.098	0	0.927	0.953
ITGAM	ITGAX	9606.ENSP00000441691	9606.ENSP00000454623	0	0	0	0.962	0.547	0	0.900	0.915	0.954
ITGAX	VCAM1	9606.ENSP00000454623	9606.ENSP00000294728	0	0	0	0	0.053	0	0.900	0.891	0.988
ITGAX	ITGB2	9606.ENSP00000454623	9606.ENSP00000380948	0	0	0	0	0.411	0.977	0.900	0.654	0.999
ITGAX	PTPRC	9606.ENSP00000454623	9606.ENSP00000411355	0	0	0	0	0.292	0.098	0	0.923	0.946
ITGB2	SELPLG	9606.ENSP00000380948	9606.ENSP00000228463	0	0	0	0	0.337	0	0.900	0.684	0.977
ITGB2	TYROBP	9606.ENSP00000380948	9606.ENSP00000262629	0	0	0	0	0.851	0	0	0.451	0.915
ITGB2	SELP	9606.ENSP00000380948	9606.ENSP00000263686	0	0	0	0	0.182	0	0.900	0.659	0.969
ITGB2	ITGB7	9606.ENSP00000380948	9606.ENSP00000267082	0	0	0	0.930	0.231	0	0.900	0.577	0.923
ITGB2	LAPTM5	9606.ENSP00000380948	9606.ENSP00000294507	0	0	0	0	0.845	0.315	0	0.193	0.907
ITGB2	VCAM1	9606.ENSP00000380948	9606.ENSP00000294728	0	0	0	0	0.450	0	0.900	0.935	0.996
ITGB2	MMP9	9606.ENSP00000380948	9606.ENSP00000361405	0	0	0	0	0.290	0.069	0.900	0.399	0.955
ITGB2	PLAU	9606.ENSP00000380948	9606.ENSP00000361850	0	0	0	0	0.063	0	0.900	0.219	0.920
ITGB2	PTK2B	9606.ENSP00000380948	9606.ENSP00000380638	0	0	0	0	0.214	0.423	0.800	0.470	0.945
ITGB2	RASSF5	9606.ENSP00000380948	9606.ENSP00000462099	0	0	0	0	0.214	0	0.800	0.429	0.902
ITGB2	VAV1	9606.ENSP00000380948	9606.ENSP00000472929	0	0	0	0	0.307	0.270	0.800	0.417	0.933
ITGB7	VCAM1	9606.ENSP00000267082	9606.ENSP00000294728	0	0	0	0	0.107	0.213	0.900	0.335	0.947
ITK	LCP2	9606.ENSP00000398655	9606.ENSP00000046794	0	0	0	0	0.636	0.882	0.900	0.989	0.999
ITK	ZAP70	9606.ENSP00000398655	9606.ENSP00000264972	0	0	0	0.675	0.684	0	0.900	0.807	0.975
ITK	LCK	9606.ENSP00000398655	9606.ENSP00000337825	0	0	0	0.856	0.408	0.213	0.900	0.826	0.955
ITK	SYK	9606.ENSP00000398655	9606.ENSP00000364907	0	0	0	0.665	0.203	0	0.900	0.771	0.938
ITK	LYN	9606.ENSP00000398655	9606.ENSP00000428924	0	0	0	0.858	0.062	0	0.900	0.519	0.909
ITK	PLCG2	9606.ENSP00000398655	9606.ENSP00000482457	0	0	0	0.548	0.064	0.258	0.900	0.564	0.943
ITK	VAV1	9606.ENSP00000398655	9606.ENSP00000472929	0	0	0	0	0.119	0.121	0.900	0.963	0.996
JAK3	PRKCB	9606.ENSP00000391676	9606.ENSP00000305355	0	0	0	0.558	0.077	0.061	0.900	0.134	0.909
JAK3	SOCS1	9606.ENSP00000391676	9606.ENSP00000329418	0	0	0	0	0.062	0.655	0.900	0.636	0.986
JAK3	LCK	9606.ENSP00000391676	9606.ENSP00000337825	0	0	0	0.678	0.107	0.213	0.900	0.681	0.940
JAK3	SYK	9606.ENSP00000391676	9606.ENSP00000364907	0	0	0	0.646	0.087	0	0.900	0.558	0.923
JAK3	STAT4	9606.ENSP00000391676	9606.ENSP00000376134	0	0	0	0	0.069	0.140	0.800	0.654	0.937
JAK3	PTK2B	9606.ENSP00000391676	9606.ENSP00000380638	0	0	0	0.573	0.085	0.298	0.900	0.703	0.950
JAK3	PTPN6	9606.ENSP00000391676	9606.ENSP00000391592	0	0	0	0	0.107	0.243	0.900	0.326	0.948
KLRC1	KLRD1	9606.ENSP00000438038	9606.ENSP00000371333	0	0	0	0.780	0.096	0.973	0.900	0.994	0.997
KLRC1	PTPN6	9606.ENSP00000438038	9606.ENSP00000391592	0	0	0	0	0	0.835	0.900	0.145	0.984
KLRD1	TYROBP	9606.ENSP00000371333	9606.ENSP00000262629	0	0	0	0	0.064	0.101	0.800	0.978	0.995
KLRD1	PTPN6	9606.ENSP00000371333	9606.ENSP00000391592	0	0	0	0	0.062	0.133	0.900	0.193	0.925
KLRK1	NCR1	9606.ENSP00000240618	9606.ENSP00000291890	0	0	0	0	0.086	0	0	0.901	0.906
KLRK1	NCR3	9606.ENSP00000240618	9606.ENSP00000342156	0	0	0	0	0.063	0	0	0.919	0.922
KLRK1	TYROBP	9606.ENSP00000240618	9606.ENSP00000262629	0	0	0	0	0.062	0.421	0	0.959	0.976
LAIR1	PTPN6	9606.ENSP00000375622	9606.ENSP00000391592	0	0	0	0	0.107	0.875	0	0.399	0.927
LAPTM5	SPI1	9606.ENSP00000294507	9606.ENSP00000227163	0	0	0	0	0.909	0	0	0.074	0.912
LAT2	LCP2	9606.ENSP00000420494	9606.ENSP00000046794	0	0	0	0	0.158	0	0.900	0.574	0.961
LAT2	SYK	9606.ENSP00000420494	9606.ENSP00000364907	0	0	0	0	0.151	0	0.900	0.620	0.964
LAT2	LYN	9606.ENSP00000420494	9606.ENSP00000428924	0	0	0	0	0.118	0	0.900	0.560	0.957
LBP	OSM	9606.ENSP00000217407	9606.ENSP00000215781	0	0	0	0	0	0	0.900	0	0.900
LBP	MMP9	9606.ENSP00000217407	9606.ENSP00000361405	0	0	0	0	0	0	0.900	0.181	0.914
LBP	TLR4	9606.ENSP00000217407	9606.ENSP00000363089	0	0	0	0	0.064	0	0.650	0.954	0.983
LCK	LCP2	9606.ENSP00000337825	9606.ENSP00000046794	0	0	0	0	0.160	0.683	0.900	0.954	0.998
LCK	SLA2	9606.ENSP00000337825	9606.ENSP00000262866	0	0	0	0.816	0.069	0.057	0.900	0.155	0.906
LCK	PRKCQ	9606.ENSP00000337825	9606.ENSP00000263125	0	0	0	0.576	0.139	0.706	0.900	0.863	0.982
LCK	ZAP70	9606.ENSP00000337825	9606.ENSP00000264972	0	0	0	0.751	0.535	0.882	0.900	0.991	0.995
LCK	PRKCB	9606.ENSP00000337825	9606.ENSP00000305355	0	0	0	0.573	0.116	0.061	0.900	0.282	0.919
LCK	S1PR1	9606.ENSP00000337825	9606.ENSP00000305416	0	0	0	0	0	0.069	0.900	0.275	0.926
LCK	SOCS1	9606.ENSP00000337825	9606.ENSP00000329418	0	0	0	0	0.062	0.317	0.900	0.290	0.948
LCK	SLA	9606.ENSP00000337825	9606.ENSP00000394049	0	0	0	0.754	0.076	0.056	0.900	0.095	0.906
LCK	MAP4K1	9606.ENSP00000337825	9606.ENSP00000465039	0	0	0	0.573	0.192	0.057	0.900	0.322	0.927
LCK	LYN	9606.ENSP00000337825	9606.ENSP00000428924	0	0	0.438	0.967	0.078	0.270	0.900	0.804	0.929
LCK	PTK2B	9606.ENSP00000337825	9606.ENSP00000380638	0	0	0	0.730	0	0.298	0.900	0.698	0.940
LCK	PLCG2	9606.ENSP00000337825	9606.ENSP00000482457	0	0	0	0.553	0.062	0.258	0.900	0.528	0.941
LCK	PECAM1	9606.ENSP00000337825	9606.ENSP00000457421	0	0	0	0	0	0.281	0.900	0.340	0.948
LCK	TNFRSF9	9606.ENSP00000337825	9606.ENSP00000478699	0	0	0	0	0	0	0	0.948	0.948
LCK	SYK	9606.ENSP00000337825	9606.ENSP00000364907	0	0	0	0.762	0.096	0.787	0.900	0.921	0.983
LCK	PTPN6	9606.ENSP00000337825	9606.ENSP00000391592	0	0	0	0.556	0.117	0.837	0.900	0.587	0.988
LCK	VAV1	9606.ENSP00000337825	9606.ENSP00000472929	0	0	0	0	0.172	0.470	0.900	0.837	0.991
LCK	PTPN22	9606.ENSP00000337825	9606.ENSP00000352833	0	0	0	0	0.113	0.646	0.900	0.899	0.996
LCK	PTPRC	9606.ENSP00000337825	9606.ENSP00000411355	0	0	0	0	0.195	0.880	0.900	0.988	0.999
LCP1	SPI1	9606.ENSP00000381581	9606.ENSP00000227163	0	0	0	0	0.554	0	0	0.819	0.916
LCP1	STAT4	9606.ENSP00000381581	9606.ENSP00000376134	0	0	0	0	0.065	0	0.900	0.065	0.904
LCP2	TYROBP	9606.ENSP00000046794	9606.ENSP00000262629	0	0	0	0	0.572	0	0.600	0.752	0.953
LCP2	PTPRC	9606.ENSP00000046794	9606.ENSP00000411355	0	0	0	0	0.915	0.213	0	0.500	0.963
LCP2	PRKCQ	9606.ENSP00000046794	9606.ENSP00000263125	0	0	0	0	0.087	0.270	0.900	0.593	0.969
LCP2	PTPN6	9606.ENSP00000046794	9606.ENSP00000391592	0	0	0	0	0.367	0.678	0.800	0.519	0.977
LCP2	PLCG2	9606.ENSP00000046794	9606.ENSP00000482457	0	0	0	0	0.213	0.226	0.800	0.887	0.984
LCP2	SYK	9606.ENSP00000046794	9606.ENSP00000364907	0	0	0	0	0.272	0.470	0.800	0.961	0.996
LCP2	MAP4K1	9606.ENSP00000046794	9606.ENSP00000465039	0	0	0	0	0.098	0.464	0.900	0.957	0.997
LCP2	WAS	9606.ENSP00000046794	9606.ENSP00000365891	0	0	0	0	0.436	0.270	0.900	0.957	0.998
LCP2	VAV1	9606.ENSP00000046794	9606.ENSP00000472929	0	0	0	0	0.391	0.874	0.900	0.989	0.999
LCP2	ZAP70	9606.ENSP00000046794	9606.ENSP00000264972	0	0	0	0	0.509	0.870	0.900	0.987	0.999
LGALS9	PTPRC	9606.ENSP00000378856	9606.ENSP00000411355	0	0	0	0	0.214	0	0	0.916	0.931
LIFR	OSM	9606.ENSP00000263409	9606.ENSP00000215781	0	0	0	0	0	0.867	0.800	0.979	0.999
LILRB1	PTPN6	9606.ENSP00000315997	9606.ENSP00000391592	0	0	0	0	0.088	0.533	0.600	0.838	0.968
LILRB2	TYROBP	9606.ENSP00000375629	9606.ENSP00000262629	0	0	0	0	0.907	0	0	0.278	0.930
LILRB4	PTPN6	9606.ENSP00000375616	9606.ENSP00000391592	0	0	0	0	0.092	0.524	0.600	0.544	0.910
LMO2	LYL1	9606.ENSP00000257818	9606.ENSP00000264824	0	0	0	0	0.104	0.206	0	0.963	0.972
LTA	TNFRSF1B	9606.ENSP00000403495	9606.ENSP00000365435	0	0	0	0	0.111	0.852	0.900	0.811	0.997
LTA	TNF	9606.ENSP00000403495	9606.ENSP00000398698	0	0	0	0.759	0.282	0.270	0.800	0.830	0.908
LTA	LTB	9606.ENSP00000403495	9606.ENSP00000410481	0	0	0	0.647	0.215	0.951	0.800	0.957	0.994
LY86	TLR4	9606.ENSP00000369286	9606.ENSP00000363089	0	0	0	0	0.301	0.200	0.900	0.966	0.997
LY9	SH2D1A	9606.ENSP00000263285	9606.ENSP00000360181	0	0	0	0	0.091	0.749	0	0.785	0.947
LYN	PRKCQ	9606.ENSP00000428924	9606.ENSP00000263125	0	0	0	0.585	0.063	0.275	0.900	0.228	0.932
LYN	ZAP70	9606.ENSP00000428924	9606.ENSP00000264972	0	0	0	0.742	0.063	0	0.900	0.687	0.919
LYN	PRKCB	9606.ENSP00000428924	9606.ENSP00000305355	0	0	0	0.576	0.057	0.496	0.800	0.517	0.918
LYN	S1PR1	9606.ENSP00000428924	9606.ENSP00000305416	0	0	0	0	0.062	0.069	0.900	0.150	0.915
LYN	SYK	9606.ENSP00000428924	9606.ENSP00000364907	0	0	0	0.723	0.244	0.462	0.900	0.990	0.967
LYN	PTK2B	9606.ENSP00000428924	9606.ENSP00000380638	0	0	0	0.732	0.062	0.298	0.900	0.774	0.943
LYN	PTPN6	9606.ENSP00000428924	9606.ENSP00000391592	0	0	0	0	0.107	0.870	0.900	0.600	0.994
LYN	SLA	9606.ENSP00000428924	9606.ENSP00000394049	0	0	0	0.756	0.116	0.056	0.900	0.071	0.909
LYN	PTPRC	9606.ENSP00000428924	9606.ENSP00000411355	0	0	0	0	0.177	0.482	0.900	0.819	0.991
LYN	PIK3R6	9606.ENSP00000428924	9606.ENSP00000480157	0	0	0	0	0.105	0	0.900	0.068	0.909
LYN	PECAM1	9606.ENSP00000428924	9606.ENSP00000457421	0	0	0	0	0.076	0.281	0.900	0.258	0.944
LYN	PLCG2	9606.ENSP00000428924	9606.ENSP00000482457	0	0	0	0.558	0.161	0.696	0.900	0.944	0.983
LYN	VAV1	9606.ENSP00000428924	9606.ENSP00000472929	0	0	0	0	0.133	0.056	0.900	0.871	0.988
MAP4K1	ZAP70	9606.ENSP00000465039	9606.ENSP00000264972	0	0	0	0.552	0.153	0.057	0.900	0.323	0.924
MEFV	NLRP1	9606.ENSP00000219596	9606.ENSP00000478516	0	0	0	0	0.062	0	0	0.916	0.918
MEFV	PSTPIP1	9606.ENSP00000219596	9606.ENSP00000452746	0	0	0	0	0.103	0.678	0.800	0.989	0.999
MMP9	OSM	9606.ENSP00000361405	9606.ENSP00000215781	0	0	0	0	0.176	0	0.900	0.458	0.951
MMP9	THBS1	9606.ENSP00000361405	9606.ENSP00000260356	0	0	0	0	0.063	0.462	0.800	0.691	0.964
NCF1	RAC2	9606.ENSP00000289473	9606.ENSP00000249071	0	0	0	0	0.156	0.320	0.800	0.963	0.995
NCF1	VCAM1	9606.ENSP00000289473	9606.ENSP00000294728	0	0	0	0	0.062	0	0.900	0.477	0.946
NCF1	PRKCB	9606.ENSP00000289473	9606.ENSP00000305355	0	0	0	0	0.095	0.868	0.900	0.475	0.992
NCF1	NCF4	9606.ENSP00000289473	9606.ENSP00000380334	0	0	0	0.580	0.332	0.973	0.900	0.990	0.998
NCF1	NCF2	9606.ENSP00000289473	9606.ENSP00000356505	0	0	0	0	0.305	0.979	0.900	0.996	0.999
NCF2	RAC2	9606.ENSP00000356505	9606.ENSP00000249071	0	0	0	0	0.311	0.735	0.800	0.989	0.999
NCF2	VCAM1	9606.ENSP00000356505	9606.ENSP00000294728	0	0	0	0	0.063	0	0.900	0.293	0.927
NCF2	PRKCB	9606.ENSP00000356505	9606.ENSP00000305355	0	0	0	0	0.089	0	0.900	0.258	0.926
NCF2	VAV1	9606.ENSP00000356505	9606.ENSP00000472929	0	0	0	0	0.169	0.151	0	0.895	0.920
NCF2	NCF4	9606.ENSP00000356505	9606.ENSP00000380334	0	0	0	0.583	0.534	0.902	0.900	0.990	0.997
NCF4	RAC2	9606.ENSP00000380334	9606.ENSP00000249071	0	0	0	0	0.306	0.320	0.800	0.988	0.998
NCF4	VCAM1	9606.ENSP00000380334	9606.ENSP00000294728	0	0	0	0	0.062	0	0.900	0.218	0.920
NCF4	PRKCB	9606.ENSP00000380334	9606.ENSP00000305355	0	0	0	0	0.126	0	0.900	0.166	0.920
NCKAP1L	WAS	9606.ENSP00000293373	9606.ENSP00000365891	0	0	0	0	0.388	0.252	0.600	0.622	0.921
NCR1	NCR3	9606.ENSP00000291890	9606.ENSP00000342156	0	0	0	0	0	0	0	0.906	0.906
NLRC4	NLRP3	9606.ENSP00000385090	9606.ENSP00000337383	0	0	0	0	0.169	0.270	0.720	0.990	0.998
NLRC4	NLRP1	9606.ENSP00000385090	9606.ENSP00000478516	0	0	0	0	0.063	0.270	0.720	0.983	0.996
NLRP1	NOD2	9606.ENSP00000478516	9606.ENSP00000300589	0	0	0	0.556	0.062	0.270	0.800	0.988	0.916
NLRP1	NLRP3	9606.ENSP00000478516	9606.ENSP00000337383	0	0	0	0.784	0.085	0	0.900	0.989	0.925
NOD2	TLR2	9606.ENSP00000300589	9606.ENSP00000260010	0	0	0	0	0.314	0	0	0.978	0.985
NOD2	TLR4	9606.ENSP00000300589	9606.ENSP00000363089	0	0	0	0	0.093	0	0	0.922	0.927
NTRK1	VEGFC	9606.ENSP00000431418	9606.ENSP00000480043	0	0	0	0	0	0	0.600	0.796	0.915
P2RX1	P2RY12	9606.ENSP00000225538	9606.ENSP00000307259	0	0	0	0	0.070	0	0	0.910	0.913
PDCD1	PTPN6	9606.ENSP00000335062	9606.ENSP00000391592	0	0	0	0	0.140	0.270	0.800	0.454	0.922
PDCD1	PDCD1LG2	9606.ENSP00000335062	9606.ENSP00000380855	0	0	0	0	0.062	0.946	0.800	0.994	0.999
PDPN	PTPN6	9606.ENSP00000294489	9606.ENSP00000391592	0	0	0	0	0	0	0.900	0.101	0.906
PECAM1	PTPN6	9606.ENSP00000457421	9606.ENSP00000391592	0	0	0	0	0.076	0.906	0.800	0.402	0.988
PECAM1	PTPRC	9606.ENSP00000457421	9606.ENSP00000411355	0	0	0	0	0.197	0.184	0	0.941	0.958
PIK3AP1	SYK	9606.ENSP00000339826	9606.ENSP00000364907	0	0	0	0	0.202	0.482	0.800	0.321	0.936
PIK3CG	SYK	9606.ENSP00000352121	9606.ENSP00000364907	0	0	0	0	0.148	0.317	0.900	0.461	0.964
PIK3CG	PIK3R6	9606.ENSP00000352121	9606.ENSP00000480157	0	0	0	0	0.182	0.735	0.900	0.744	0.993
PIK3CG	PIK3R5	9606.ENSP00000352121	9606.ENSP00000392812	0	0	0	0	0.165	0.820	0.800	0.989	0.999
PIK3R5	SYK	9606.ENSP00000392812	9606.ENSP00000364907	0	0	0	0	0.181	0	0.900	0.214	0.930
PIK3R5	PIK3R6	9606.ENSP00000392812	9606.ENSP00000480157	0	0	0	0.606	0.403	0.182	0.800	0.788	0.926
PIK3R6	SYK	9606.ENSP00000480157	9606.ENSP00000364907	0	0	0	0	0.152	0	0.900	0.114	0.918
PLAU	SERPINE1	9606.ENSP00000361850	9606.ENSP00000223095	0	0	0	0	0.214	0.976	0.900	0.989	0.999
PLCG2	ZAP70	9606.ENSP00000482457	9606.ENSP00000264972	0	0	0	0	0.065	0.097	0.900	0.748	0.975
PLCG2	PRKCB	9606.ENSP00000482457	9606.ENSP00000305355	0	0	0	0	0.069	0.112	0.900	0.569	0.959
PLCG2	TLR4	9606.ENSP00000482457	9606.ENSP00000363089	0	0	0	0	0	0.057	0.900	0.391	0.937
PLCG2	SYK	9606.ENSP00000482457	9606.ENSP00000364907	0	0	0	0.548	0.237	0.493	0.900	0.965	0.976
PLCG2	PTPN6	9606.ENSP00000482457	9606.ENSP00000391592	0	0	0	0.550	0.066	0.363	0.900	0.417	0.946
PLCG2	VAV1	9606.ENSP00000482457	9606.ENSP00000472929	0	0	0	0.546	0.108	0.270	0.800	0.886	0.915
PRF1	SRGN	9606.ENSP00000398568	9606.ENSP00000242465	0	0	0	0	0.141	0.270	0	0.984	0.989
PRKCB	PTK2B	9606.ENSP00000305355	9606.ENSP00000380638	0	0	0	0.552	0.123	0	0.900	0.229	0.916
PRKCQ	RGS9	9606.ENSP00000263125	9606.ENSP00000262406	0	0	0	0	0.056	0	0.900	0.043	0.901
PRKCQ	PTK2B	9606.ENSP00000263125	9606.ENSP00000380638	0	0	0	0.554	0.056	0.169	0.900	0.180	0.920
PRKCQ	RASGRP1	9606.ENSP00000263125	9606.ENSP00000310244	0	0	0	0.548	0.049	0	0.900	0.574	0.925
PRKCQ	ZAP70	9606.ENSP00000263125	9606.ENSP00000264972	0	0	0	0.560	0.102	0.117	0.900	0.685	0.939
PRKCQ	VAV1	9606.ENSP00000263125	9606.ENSP00000472929	0	0	0	0	0.054	0.270	0.900	0.801	0.984
PSTPIP1	WAS	9606.ENSP00000452746	9606.ENSP00000365891	0	0	0	0	0.181	0.746	0	0.987	0.997
PTAFR	TNFRSF1B	9606.ENSP00000362965	9606.ENSP00000365435	0	0	0	0	0.118	0	0.900	0.143	0.917
PTK2B	VCAM1	9606.ENSP00000380638	9606.ENSP00000294728	0	0	0	0	0.065	0	0.900	0.326	0.931
PTK2B	RAPSN	9606.ENSP00000380638	9606.ENSP00000298854	0	0	0	0	0	0	0.900	0.097	0.905
PTK2B	SYK	9606.ENSP00000380638	9606.ENSP00000364907	0	0	0	0.687	0.097	0.298	0.900	0.704	0.946
PTPN22	ZAP70	9606.ENSP00000352833	9606.ENSP00000264972	0	0	0	0	0.532	0.298	0.900	0.692	0.988
PTPN6	ZAP70	9606.ENSP00000391592	9606.ENSP00000264972	0	0	0	0.547	0.130	0.482	0.900	0.596	0.963
PTPN6	PTPN7	9606.ENSP00000391592	9606.ENSP00000309116	0	0	0	0.736	0.155	0	0.900	0.469	0.922
PTPN6	SYK	9606.ENSP00000391592	9606.ENSP00000364907	0	0	0	0	0.230	0.870	0.900	0.689	0.996
PTPN6	VAV1	9606.ENSP00000391592	9606.ENSP00000472929	0	0	0	0.547	0.187	0.282	0.800	0.532	0.902
PTPRC	SELL	9606.ENSP00000411355	9606.ENSP00000236147	0	0	0	0	0.573	0.133	0	0.855	0.941
PTPRC	SPN	9606.ENSP00000411355	9606.ENSP00000353238	0	0	0	0	0.448	0	0	0.857	0.917
PTPRC	SEMA4D	9606.ENSP00000411355	9606.ENSP00000416523	0	0	0	0	0.107	0.683	0.800	0.968	0.997
RAC2	WAS	9606.ENSP00000249071	9606.ENSP00000365891	0	0	0	0	0.349	0.614	0	0.794	0.943
RAC2	VAV1	9606.ENSP00000249071	9606.ENSP00000472929	0	0	0	0	0.350	0.283	0.800	0.767	0.975
RGS13	RGS9	9606.ENSP00000442837	9606.ENSP00000262406	0	0	0	0.804	0	0	0.900	0.193	0.903
RGS13	RGS18	9606.ENSP00000442837	9606.ENSP00000356430	0	0	0	0.875	0.063	0	0.900	0.323	0.905
RGS13	RGS16	9606.ENSP00000442837	9606.ENSP00000356529	0	0	0	0.890	0	0	0.900	0.608	0.906
RGS16	RGS9	9606.ENSP00000356529	9606.ENSP00000262406	0	0	0	0.780	0	0	0.900	0.309	0.906
RGS16	RGS18	9606.ENSP00000356529	9606.ENSP00000356430	0	0	0	0.887	0	0	0.900	0.681	0.907
RGS18	RGS9	9606.ENSP00000356430	9606.ENSP00000262406	0	0	0	0.748	0.054	0	0.900	0.147	0.904
RHOH	ZAP70	9606.ENSP00000371219	9606.ENSP00000264972	0	0	0	0	0.126	0.345	0	0.939	0.962
RIPK3	TNFSF10	9606.ENSP00000216274	9606.ENSP00000241261	0	0	0	0	0.152	0	0.900	0.460	0.950
RIPK3	ZBP1	9606.ENSP00000216274	9606.ENSP00000360215	0	0	0	0	0.089	0.281	0.800	0.944	0.991
RNASE2	TLR2	9606.ENSP00000303276	9606.ENSP00000260010	0	0	0	0	0.285	0	0	0.908	0.931
RSAD2	SAMHD1	9606.ENSP00000371471	9606.ENSP00000262878	0	0	0	0	0.087	0	0.900	0.529	0.953
RSPO3	RSPO4	9606.ENSP00000349131	9606.ENSP00000217260	0	0	0	0.877	0	0	0.900	0.729	0.908
S1PR1	TNFRSF1B	9606.ENSP00000305416	9606.ENSP00000365435	0	0	0	0	0.064	0	0.900	0.063	0.904
SELE	SELPLG	9606.ENSP00000331736	9606.ENSP00000228463	0	0	0	0	0	0.213	0.800	0.989	0.998
SELE	VCAM1	9606.ENSP00000331736	9606.ENSP00000294728	0	0	0	0	0.122	0	0	0.916	0.924
SELE	TNFRSF25	9606.ENSP00000331736	9606.ENSP00000367013	0	0	0	0	0	0	0	0.906	0.906
SELE	SPN	9606.ENSP00000331736	9606.ENSP00000353238	0	0	0	0	0	0	0.600	0.988	0.995
SELL	SELPLG	9606.ENSP00000236147	9606.ENSP00000228463	0	0	0	0	0.327	0.213	0.600	0.989	0.997
SELP	SELPLG	9606.ENSP00000263686	9606.ENSP00000228463	0	0	0	0	0.127	0.873	0.900	0.989	0.999
SH2D1A	SLAMF1	9606.ENSP00000360181	9606.ENSP00000306190	0	0	0	0	0.104	0.909	0	0.988	0.998
SH2D1A	SLAMF6	9606.ENSP00000360181	9606.ENSP00000357036	0	0	0	0	0.120	0.756	0.600	0.667	0.967
SIGLEC1	TYROBP	9606.ENSP00000341141	9606.ENSP00000262629	0	0	0	0	0.533	0	0	0.902	0.952
SIGLEC1	SPN	9606.ENSP00000341141	9606.ENSP00000353238	0	0	0	0	0	0.213	0.800	0.885	0.980
SIGLEC14	TYROBP	9606.ENSP00000354090	9606.ENSP00000262629	0	0	0	0	0.299	0.270	0.600	0.979	0.995
SIRPB1	TYROBP	9606.ENSP00000371018	9606.ENSP00000262629	0	0	0	0	0.173	0.486	0.800	0.986	0.998
SIRPG	TYROBP	9606.ENSP00000305529	9606.ENSP00000262629	0	0	0	0	0.157	0	0.800	0.700	0.945
SLA2	ZAP70	9606.ENSP00000262866	9606.ENSP00000264972	0	0	0	0	0.103	0.345	0.900	0.424	0.961
SOCS1	VAV1	9606.ENSP00000329418	9606.ENSP00000472929	0	0	0	0	0.062	0.690	0.900	0.811	0.993
SYK	TYROBP	9606.ENSP00000364907	9606.ENSP00000262629	0	0	0	0	0.349	0.678	0.800	0.989	0.999
SYK	ZAP70	9606.ENSP00000364907	9606.ENSP00000264972	0	0	0	0.955	0.070	0	0.900	0.916	0.907
SYK	TRAT1	9606.ENSP00000364907	9606.ENSP00000295756	0	0	0	0	0.109	0	0.900	0.194	0.921
SYK	TREM2	9606.ENSP00000364907	9606.ENSP00000362205	0	0	0	0	0.101	0	0.800	0.656	0.932
SYK	TLR4	9606.ENSP00000364907	9606.ENSP00000363089	0	0	0	0	0.124	0.488	0	0.988	0.994
SYK	VAV1	9606.ENSP00000364907	9606.ENSP00000472929	0	0	0	0	0.180	0.969	0.900	0.989	0.999
THBS1	VCAM1	9606.ENSP00000260356	9606.ENSP00000294728	0	0	0	0	0.062	0	0.900	0.459	0.944
TLR2	TLR4	9606.ENSP00000260010	9606.ENSP00000363089	0	0	0	0.624	0.263	0	0.800	0.991	0.903
TLR2	TNF	9606.ENSP00000260010	9606.ENSP00000398698	0	0	0	0	0.170	0	0	0.909	0.921
TLR4	TREM1	9606.ENSP00000363089	9606.ENSP00000244709	0	0	0	0	0.191	0	0	0.960	0.966
TLR4	TNF	9606.ENSP00000363089	9606.ENSP00000398698	0	0	0	0	0.083	0	0	0.925	0.929
TMEM176A	TMEM176B	9606.ENSP00000417626	9606.ENSP00000410269	0	0	0	0.768	0.965	0.272	0	0.950	0.979
TNF	VCAM1	9606.ENSP00000398698	9606.ENSP00000294728	0	0	0	0	0	0	0.900	0.884	0.987
TNF	TNFSF13B	9606.ENSP00000398698	9606.ENSP00000365048	0	0	0	0	0.084	0	0.600	0.755	0.902
TNF	TNFRSF1B	9606.ENSP00000398698	9606.ENSP00000365435	0	0	0	0	0.161	0.978	0.900	0.994	0.999
TNFRSF13B	TNFRSF17	9606.ENSP00000261652	9606.ENSP00000053243	0	0	0	0	0.140	0	0	0.987	0.989
TNFRSF13B	TNFRSF13C	9606.ENSP00000261652	9606.ENSP00000291232	0	0	0	0	0.089	0	0	0.990	0.990
TNFRSF13B	TNFSF13B	9606.ENSP00000261652	9606.ENSP00000365048	0	0	0	0	0	0.791	0.900	0.989	0.999
TNFRSF13C	TNFRSF17	9606.ENSP00000291232	9606.ENSP00000053243	0	0	0	0	0.070	0	0	0.977	0.977
TNFRSF13C	TNFSF13B	9606.ENSP00000291232	9606.ENSP00000365048	0	0	0	0	0.063	0.969	0.800	0.990	0.999
TNFRSF17	TNFSF13B	9606.ENSP00000053243	9606.ENSP00000365048	0	0	0	0	0.062	0.949	0.900	0.989	0.999
TNFRSF18	TNFSF18	9606.ENSP00000328207	9606.ENSP00000385470	0	0	0	0	0	0.792	0.800	0.989	0.999
TNFRSF25	TNFSF15	9606.ENSP00000367013	9606.ENSP00000363157	0	0	0	0	0	0.661	0.800	0.989	0.999
TNFRSF8	TNFSF8	9606.ENSP00000263932	9606.ENSP00000223795	0	0	0	0	0.080	0.487	0.800	0.989	0.998
TRAT1	ZAP70	9606.ENSP00000295756	9606.ENSP00000264972	0	0	0	0	0.379	0	0.900	0.289	0.952
TREM1	TREML2	9606.ENSP00000244709	9606.ENSP00000418767	0	0.467	0	0	0.152	0	0.300	0.770	0.917
TREM1	TREM2	9606.ENSP00000244709	9606.ENSP00000362205	0	0	0	0	0.165	0	0.300	0.912	0.944
TREM1	TYROBP	9606.ENSP00000244709	9606.ENSP00000262629	0	0	0	0	0.347	0.500	0.600	0.991	0.998
TREM2	TYROBP	9606.ENSP00000362205	9606.ENSP00000262629	0	0	0	0	0.535	0.676	0.800	0.989	0.999
TREML1	TREML2	9606.ENSP00000402855	9606.ENSP00000418767	0	0	0	0	0.112	0	0.300	0.909	0.938
TYROBP	ZAP70	9606.ENSP00000262629	9606.ENSP00000264972	0	0	0	0	0.128	0	0.800	0.902	0.981
VAV1	ZAP70	9606.ENSP00000472929	9606.ENSP00000264972	0	0	0	0	0.118	0.869	0.900	0.987	0.999
VAV1	WAS	9606.ENSP00000472929	9606.ENSP00000365891	0	0	0	0	0.478	0	0.900	0.914	0.995
XCL1	XCR1	9606.ENSP00000356792	9606.ENSP00000310405	0	0	0	0	0.435	0.226	0.800	0.994	0.999
XCL1	XCL2	9606.ENSP00000356792	9606.ENSP00000356793	0	0	0	0.984	0.558	0	0.800	0.906	0.909
XCL2	XCR1	9606.ENSP00000356793	9606.ENSP00000310405	0	0	0	0	0.448	0.226	0.800	0.961	0.996
