# Supplementary material for: HLA-DRB1: A new potential prognostic factor and therapeutic target of cutaneous melanoma and an indicator of tumor microenvironment remodeling
Source: PLoS One. 2022 Sep 21;17(9):e0274897. doi: 10.1371/journal.pone.0274897 (PMC9491554; doi:10.1371/journal.pone.0274897)
Supplement: S8 File — (ZIP) [file pone.0274897.s010.zip › Step 8.Establishment of protein-protein interaction network/input files of Cytoscape/type.txt]

gene	type
CD3G	up
STAP1	up
FLT4	up
CD28	up
DNASE1L3	up
PNOC	up
ADAP2	up
OTULINL	up
PLEKHS1	up
WNT10A	up
TFEC	up
SELE	up
FAM216B	up
TNFRSF25	up
ZNF683	up
TOX2	up
SPTA1	up
TESPA1	up
PTGER2	up
TNFSF18	up
CYP21A2	up
SLAMF8	up
LCP2	up
PSTPIP2	up
TLR2	up
PDPN	up
ZC3H12D	up
FLT3LG	up
SOWAHD	up
MAP4K1	up
APOBR	up
ETV7	up
CD40	up
HS3ST3B1	up
CHIT1	up
JSRP1	up
CXCR6	up
HCK	up
SLC40A1	up
IKZF1	up
LVRN	up
APCDD1L	up
AC119396.1	up
CD8B	up
SPN	up
SIDT1	up
TAGAP	up
FGL2	up
CR2	up
LAMP3	up
CEBPA	up
AKNA	up
RGS18	up
CFH	up
LILRA4	up
CEACAM4	up
AICDA	up
CLEC4C	up
SPNS3	up
CYRIA	up
CSF3R	up
ANKRD55	up
MS4A4A	up
NPY1R	up
CD3D	up
CXCR4	up
ZNF366	up
FILIP1L	up
MAP1LC3C	up
P2RY14	up
SLCO2B1	up
RHOF	up
TENT5C	up
HK3	up
LAX1	up
GZMK	up
DHRS3	up
IL18	up
ALPK2	up
SFRP4	up
SNAI3	up
CD1E	up
FCRL3	up
CD300E	up
NKG7	up
TMEM156	up
SELENOP	up
SELP	up
FCAR	up
CD5	up
PLAC8	up
CD6	up
C19orf38	up
TMIGD2	up
KLHL6	up
APOBEC3G	up
GBP3	up
ARL11	up
PIK3R5	up
CD300A	up
CCBE1	up
AC136428.1	up
LY75	up
RARRES1	up
CAMK1D	up
VOPP1	up
PHOSPHO1	up
BANK1	up
DPEP1	up
GPBAR1	up
NLRC5	up
KLRB1	up
GP1BA	up
CYBB	up
DOK2	up
CCL14	up
MFAP4	up
TYROBP	up
FAM166B	up
MSR1	up
IRF1	up
ABCG1	up
PTGER4	up
VMO1	up
CD1B	up
HLA-DMB	up
MMP25	up
TNFRSF13C	up
CX3CR1	up
SLC43A2	up
IGLL5	up
FLT3	up
TNFRSF18	up
HAMP	up
ALOX5	up
LYL1	up
CHRNA1	up
PRF1	up
HCLS1	up
SLC8A1	up
OPCML	up
RARRES2	up
GPR34	up
CXCL13	up
SIGLEC14	up
HTRA4	up
FCGR3A	up
LBP	up
TACR1	up
PLA2G2D	up
GIMAP6	up
GIPC2	up
APOL3	up
PRAM1	up
GAPT	up
TMIGD3	up
TLR8	up
IL12RB1	up
WDFY4	up
PIM2	up
ALDH2	up
TREM1	up
DOCK2	up
ZNF831	up
SEMA4A	up
FBP1	up
ASGR2	up
CCL4L2	up
IL21R	up
VSIG4	up
IDO1	up
P2RY8	up
CASS4	up
CARD17	up
TRAF3IP3	up
GRAP	up
ZAP70	up
CD3E	up
FMNL1	up
TBX21	up
ECEL1	up
PLEK	up
C1R	up
GNGT2	up
SELPLG	up
FASLG	up
KIF21B	up
ECSCR	up
NEXN	up
SPATC1	up
TREML2	up
CDX1	up
TOX	up
SERPINA1	up
GZMH	up
VNN2	up
GHRL	up
PDCD1	up
ARHGAP30	up
HLA-DQB2	up
CETP	up
RCSD1	up
CCL21	up
TMEM119	up
GBP5	up
SYNDIG1	up
DAPP1	up
FCHO1	up
CD72	up
C10orf55	up
BASP1	up
CD4	up
CCND2	up
OR2I1P	up
CBFA2T3	up
SPIB	up
GCH1	up
AQP9	up
GPR18	up
FAM107B	up
F13A1	up
ASCL2	up
DPT	up
MMP9	up
LYZ	up
TDO2	up
BIN2	up
ADA2	up
HLA-DRA	up
SOCS1	up
MYBPC2	up
FCRL6	up
P2RY13	up
FAM177B	up
TIGIT	up
DTHD1	up
ANXA2R	up
POU2F2	up
IGSF6	up
KLRK1	up
ZMYND15	up
BCL11B	up
C5AR2	up
CD79A	up
CCL2	up
CEACAM21	up
GBP4	up
TNFSF13B	up
C1QB	up
CD14	up
CMKLR1	up
CCRL2	up
ABCB1	up
SLA	up
DOCK8	up
ANK1	up
ELMO1	up
CTSS	up
ABI3	up
RHEX	up
ADGRE1	up
PDCD1LG2	up
CASP10	up
DMRT3	up
SHISA8	up
IL10RA	up
LMO2	up
CLEC4E	up
TMEM37	up
CCDC69	up
SHISAL2A	up
TNFRSF1B	up
SCT	up
NCR1	up
PRKCQ	up
VPREB3	up
CLEC12A	up
CCL22	up
GNLY	up
SIT1	up
HLA-DOA	up
CCDC88B	up
EVI2A	up
PCED1B	up
RAC2	up
SYTL3	up
PIK3IP1	up
BLK	up
ANO9	up
ARHGAP25	up
CXCR5	up
INPP5D	up
HS3ST2	up
FCRL1	up
MS4A7	up
SERPINE1	up
MYL4	up
CD200R1	up
CD96	up
TNFSF8	up
C3AR1	up
CXCL12	up
LRRC25	up
ERMN	up
GLIPR2	up
PTK2B	up
C3	up
RUFY4	up
AOAH	up
GATA3	up
CD209	up
GSTM5	up
DYSF	up
ADAMTS14	up
C11orf21	up
PTPN7	up
CD2	up
IL7R	up
AOX1	up
FYB1	up
ADH1B	up
SEMA4D	up
PLAU	up
GREM1	up
CD300LB	up
AIM2	up
PRDM1	up
SNX20	up
SQOR	up
CRHBP	up
TTC24	up
CD79B	up
C1S	up
TMC8	up
IL32	up
SUSD3	up
GIMAP8	up
WAS	up
RFTN1	up
NLRP3	up
PTPN22	up
CCDC88C	up
NR1H3	up
PATL2	up
NCF1	up
KCNN3	up
ITM2A	up
ARHGDIB	up
SIGLEC10	up
RIPK3	up
CCDC170	up
CCL26	up
GPR171	up
GIMAP2	up
LAIR2	up
GMFG	up
CD180	up
AMPD1	up
CASP5	up
GBP2	up
KCNMB1	up
CD53	up
C1QA	up
VSIR	up
ACE	up
SIRPB2	up
LGALS2	up
ITK	up
EPHB2	up
HLA-DMA	up
CCR7	up
EXOC3L4	up
MARCHF1	up
IL2RB	up
SPIC	up
BTK	up
TNFSF10	up
EGFL6	up
MAFB	up
SIGLEC9	up
AKAP5	up
FGD2	up
GIMAP1	up
POU2AF1	up
GPR15	up
LILRB3	up
IL18RAP	up
SYTL1	up
CFP	up
CLEC10A	up
SAMSN1	up
FMO3	up
SLC27A2	up
STAC3	up
LSP1	up
PPP1R16B	up
GIMAP5	up
SUCNR1	up
HLA-DQB1	up
SSTR3	up
ERFL	up
ZCCHC12	up
SLC7A7	up
THBS1	up
SIRPB1	up
STX11	up
NLRP1	up
IFNG	up
IL1B	up
FITM1	up
SLC22A3	up
DIO3	up
MRC1	up
C7	up
PRKCB	up
CLEC9A	up
EAF2	up
TNFSF15	up
CD274	up
PKD2L1	up
GZMA	up
IFI30	up
ANKRD29	up
TSPAN32	up
CD8A	up
GCNT1	up
CCL4	up
TNNI2	up
RBP5	up
KCNK3	up
GRIN3A	up
PLA2G7	up
ACSL5	up
LILRA1	up
SP140	up
FCER2	up
ARHGAP45	up
JAML	up
CRIP3	up
ADAM8	up
FAM92B	up
TMEM155	up
LAPTM5	up
TGM2	up
TIFAB	up
RGS13	up
SPI1	up
LY86	up
CD300C	up
INSL3	up
PARP15	up
SLC15A3	up
ANKRD22	up
VNN1	up
AL159163.1	up
SIRPG	up
IPCEF1	up
GIMAP4	up
SYK	up
STYK1	up
ITGAL	up
RASAL3	up
SH2D3C	up
DUSP26	up
NCF4	up
TREML1	up
HVCN1	up
CARD11	up
P2RX1	up
CP	up
MILR1	up
GCSAM	up
TNFAIP8L2	up
CXCL11	up
XCL1	up
HSD11B1	up
DEF6	up
LINGO3	up
ITGAM	up
CYTIP	up
KLRD1	up
TMEM176A	up
CRIP1	up
PSD4	up
CD69	up
FLI1	up
CD37	up
ARHGAP9	up
PRR5L	up
IL27	up
RXFP1	up
PLA2G2A	up
TLR4	up
MMP19	up
IL15RA	up
MZB1	up
FAM151A	up
HLA-DRB5	up
CLECL1	up
FCER1A	up
RNASE2	up
KCNQ1	up
RASGRP1	up
CSF1	up
FCRL2	up
GPR68	up
PTPN6	up
CD52	up
FAM107A	up
UPK3A	up
IL4I1	up
HAVCR2	up
SERPINA9	up
ATP2A3	up
CST7	up
CFD	up
PLXDC2	up
UCP2	up
PTAFR	up
PTPRC	up
COL4A4	up
ACKR1	up
FFAR4	up
AL157935.3	up
CD244	up
P2RX5	up
CHST15	up
OSM	up
TNFSF14	up
CD22	up
CD163L1	up
CD84	up
LILRA6	up
CD38	up
NCKAP1L	up
RNASET2	up
PEAK3	up
CD160	up
EVL	up
KLRC4-KLRK1	up
XIRP1	up
FPR1	up
RSPO3	up
CCR1	up
STAR	up
CIITA	up
TTC9	up
ST8SIA4	up
CCR4	up
SHD	up
SERPING1	up
CD300LF	up
DSE	up
CCL5	up
FAM163B	up
CCR5	up
LAG3	up
IL2RG	up
JAKMIP1	up
ABCC3	up
CCL3	up
TLL1	up
LCK	up
C16orf54	up
LILRB1	up
MIXL1	up
TCL1A	up
SECTM1	up
PIK3R6	up
CLEC17A	up
CLEC7A	up
CCR2	up
RSAD2	up
DGKA	up
ARMH1	up
PLCH2	up
LILRA2	up
HLA-DQA2	up
CARMIL2	up
PLCG2	up
RGS9	up
LILRA5	up
DOK3	up
PRND	up
ALOX5AP	up
GGT5	up
APOL1	up
ART4	up
TBC1D10C	up
LYN	up
IL3RA	up
GNA15	up
SPINK2	up
CD40LG	up
XCR1	up
CRTAM	up
FOXP3	up
EVI2B	up
SPOCK2	up
S1PR4	up
PIK3AP1	up
ZBTB32	up
KCNJ5	up
CRYBB1	up
CD226	up
COL4A3	up
ADAMTSL1	up
ABCD2	up
BLNK	up
TRIM55	up
ARRDC5	up
FGD3	up
FCRL5	up
GIMAP7	up
CD27	up
DERL3	up
RASGRP2	up
ANPEP	up
VEGFC	up
DENND3	up
SH2D1A	up
CXCL10	up
KLRC1	up
RASGRP4	up
HLA-DPA1	up
RAB37	up
BIRC3	up
THEMIS	up
GALNT16	up
BCL2L14	up
PSTPIP1	up
GTSF1L	up
VCAM1	up
ITGAD	up
CYP2S1	up
OLFML1	up
P2RY6	up
RGL4	up
RHOH	up
TMEM150B	up
TNFAIP2	up
CCR8	up
RASGEF1B	up
CSF1R	up
GPR84	up
STAT4	up
CNR2	up
NUGGC	up
HLA-DPB1	up
SIGLEC7	up
LST1	up
TNFRSF17	up
MMRN1	up
MYMX	up
C1orf162	up
PIK3CG	up
IKZF3	up
UNC5A	up
AMPD3	up
KIR2DL4	up
CYSLTR1	up
AGAP2	up
P2RY10	up
MS4A1	up
PARVG	up
RGS16	up
FOLR2	up
CORO1A	up
CD48	up
PAX5	up
CFHR1	up
MNDA	up
IL15	up
TIMD4	up
RTP5	up
APOBEC3H	up
SLFN12L	up
ADRA2A	up
TMEM52B	up
GPR82	up
NCR3	up
JAK3	up
TREM2	up
NTRK1	up
UBASH3A	up
DTX1	up
S1PR1	up
NIBAN3	up
FMO2	up
LILRB5	up
MFNG	up
ITGAX	up
TCF7	up
STK17B	up
NCF2	up
PYHIN1	up
GBP1	up
STAB1	up
NOD2	up
FLVCR2	up
FPR3	up
HCST	up
NFAM1	up
SMOC2	up
MEF2B	up
ADAMDEC1	up
MYO1G	up
CD19	up
MPEG1	up
CD86	up
LEP	up
KIF19	up
RASSF5	up
CD74	up
C4B	up
GAB3	up
BCAS1	up
ICOS	up
ITGB2	up
RAPSN	up
LY9	up
TNIP3	up
HLA-DQA1	up
LTB	up
SDS	up
KLHDC7B	up
TM6SF1	up
CYTH4	up
TRIM22	up
GPR183	up
TNFRSF9	up
FGR	up
CPN2	up
CLU	up
CXCL9	up
ZBP1	up
SELL	up
CRISPLD2	up
CXorf21	up
COL8A1	up
KCNA3	up
PLAAT4	up
CCL25	up
BTG2	up
TNFRSF8	up
CD163	up
CR1	up
SSTR2	up
LTA	up
C4A	up
SLA2	up
TRANK1	up
IL2RA	up
ATP8B4	up
DOC2B	up
ITGB7	up
TMEM130	up
TMSB4X	up
P2RY12	up
ARHGAP27	up
ICAM3	up
DENND1C	up
LRMP	up
FCGR1B	up
CD177	up
DES	up
C2CD4B	up
CCL19	up
ICAM2	up
SHISA3	up
FGF7	up
TNFRSF4	up
TLR7	up
VAV1	up
FPR2	up
SEPTIN1	up
GZMB	up
HLA-DRB1	up
LILRB2	up
NLRC3	up
RASSF4	up
TMEM273	up
MEFV	up
CCN1	up
CLEC4G	up
ANTXR2	up
CD7	up
JCHAIN	up
EFEMP1	up
SIGLEC12	up
IRF8	up
PILRA	up
MAN1A1	up
RGN	up
DNAJC5B	up
CXCR3	up
LGALS9	up
LPAR5	up
TMEM176B	up
NPY5R	up
C1QC	up
OSCAR	up
SMCO4	up
CD247	up
CD80	up
APOBEC3A	up
LAT2	up
APOL4	up
CD1C	up
IRF5	up
C5AR1	up
CXCL16	up
ADGRG5	up
NETO1	up
MEI1	up
GFI1	up
SLC2A5	up
TNFRSF13B	up
LAIR1	up
FCN1	up
IGLL1	up
CCL24	up
PLA2G5	up
EBI3	up
UBD	up
DHRS9	up
PACSIN1	up
SCIMP	up
NLRC4	up
SAMHD1	up
CAPN6	up
CALHM6	up
SLAMF6	up
IL34	up
CHST8	up
ACY3	up
CLEC4A	up
CYP1B1	up
NUAK2	up
LCP1	up
MARCO	up
G0S2	up
ZBED2	up
RERGL	up
RNASE6	up
LIFR	up
SIGLEC1	up
PTGDR	up
IL18R1	up
KBTBD8	up
SRGN	up
XCL2	up
GPR174	up
PECAM1	up
RRAD	up
CCNI2	up
FCGR1A	up
SLC9A9	up
TCEAL7	up
PTGIR	up
FCER1G	up
AIF1	up
RAI2	up
DPEP2	up
EMB	up
OLR1	up
LILRB4	up
APBB1IP	up
TNFSF11	up
BTLA	up
HLA-DOB	up
TNF	up
GPR65	up
TNFAIP8	up
TRAT1	up
PTPRN2	up
PLD4	up
HAS1	up
SASH3	up
INMT	up
HMCN2	up
SIGLEC5	up
SLAMF1	up
CR1L	up
DBH	up
ACAP1	up
CCL8	up
TLR10	up
EPSTI1	up
FCAMR	up
HSH2D	up
SIGLEC8	up
CTSW	up
SAMD3	up
FUT7	up
MYO1F	up
CSF2RB	up
GPR132	up
ADAM28	up
SIGLEC11	up
PRDM8	up
IL18BP	up
CD1D	up
CCL3L1	up
MS4A6A	up
ABI3BP	up
CLDN5	up
GPR141	up
KCNJ4	down
GSG1L	down
RSPO4	down
DDN	down
ARHGDIG	down
GABRA5	down
