# Supplementary material for: HLA-DRB1: A new potential prognostic factor and therapeutic target of cutaneous melanoma and an indicator of tumor microenvironment remodeling
Source: PLoS One. 2022 Sep 21;17(9):e0274897. doi: 10.1371/journal.pone.0274897 (PMC9491554; doi:10.1371/journal.pone.0274897)
Supplement: S8 File — (ZIP) [file pone.0274897.s010.zip › Step 8.Establishment of protein-protein interaction network/output files/hub20 rank.csv]

Top 20 in network string_interactions_short.tsv ranked by Degree method
Rank	Name	Score
1	LCK	52.0
2	SYK	50.0
3	CD4	47.0
4	PTPN6	46.0
5	LYN	42.0
6	CD247	38.0
7	PTPRC	36.0
8	HLA-DRA	34.0
8	HLA-DRB1	34.0
10	CD3G	33.0
10	ZAP70	33.0
12	CD8A	32.0
13	CD3E	31.0
13	CD3D	31.0
13	VAV1	31.0
16	CD28	29.0
16	PRKCQ	29.0
18	LCP2	28.0
19	CD80	27.0
19	HCK	27.0
