# Supplementary material for: HLA-DRB1: A new potential prognostic factor and therapeutic target of cutaneous melanoma and an indicator of tumor microenvironment remodeling
Source: PLoS One. 2022 Sep 21;17(9):e0274897. doi: 10.1371/journal.pone.0274897 (PMC9491554; doi:10.1371/journal.pone.0274897)
Supplement: S9 File — (ZIP) [file pone.0274897.s011.zip]

Archive with 7 entries (4 files):
- Step 9.Univariate COX regression analysis/
- Step 9.Univariate COX regression analysis/input file/
- Step 9.Univariate COX regression analysis/input file/expTime.txt
- Step 9.Univariate COX regression analysis/output files/
- Step 9.Univariate COX regression analysis/output files/cox.result.txt
- Step 9.Univariate COX regression analysis/output files/forest.pdf
- Step 9.Univariate COX regression analysis/R language script.txt
