# Supplementary material for: HLA-DRB1: A new potential prognostic factor and therapeutic target of cutaneous melanoma and an indicator of tumor microenvironment remodeling
Source: PLoS One. 2022 Sep 21;17(9):e0274897. doi: 10.1371/journal.pone.0274897 (PMC9491554; doi:10.1371/journal.pone.0274897)
Supplement: S9 File — (ZIP) [file pone.0274897.s011.zip › Step 9.Univariate COX regression analysis/input file/expTime.txt]

id	futime	fustat	CD3G	STAP1	FLT4	CD28	DNASE1L3	PNOC	ADAP2	OTULINL	PLEKHS1	WNT10A	TFEC	SELE	FAM216B	TNFRSF25	ZNF683	TOX2	SPTA1	TESPA1	PTGER2	TNFSF18	CYP21A2	SLAMF8	LCP2	PSTPIP2	TLR2	PDPN	ZC3H12D	FLT3LG	SOWAHD	MAP4K1	APOBR	ETV7	CD40	HS3ST3B1	CHIT1	JSRP1	CXCR6	HCK	SLC40A1	IKZF1	LVRN	APCDD1L	AC119396.1	CD8B	SPN	SIDT1	TAGAP
TCGA-FS-A1ZS	4526	0	0.2625726	0.1521493	0.4071384	0.8988509	0.1499804	0.02961043	2.845421	0.9116728	0.01748013	0.01383758	0.4806591	0.3947358	0.06184803	2.486419	0.03969217	5.190641	0.007849349	0.1158814	0.8082164	0.07837622	0.005410088	2.279796	2.272486	1.237644	1.956002	2.054806	0.09115994	0.4921564	0.1926681	0.6688527	1.481658	0.2651718	1.488472	8.583001	0.05700679	0.08877815	0.2672403	4.494374	8.417802	0.6771949	0.1588973	0.5549402	0.09091239	0.1519759	0.4711577	0.1073929	0.8082584
TCGA-DA-A1I7	1876	0	0.5059041	0.01763304	1.142318	0.2509053	0.01390534	0.08922269	2.953287	1.24997	0.05132089	0.08125307	0.3308541	0.6937649	0.004410925	0.6070415	0.2330689	6.813518	0.008732972	0.2148775	0.45432	0.007266604	0.01504779	2.644559	10.99588	0.386033	2.15396	1.692548	0.062847	0.281983	0.3384589	0.64227	1.308295	0.5531679	2.373186	3.596859	0.03208962	0.5462399	0.5807114	2.737056	6.092643	0.4831965	0.03078342	0.788421	0.01873086	0.9315287	0.5376381	0.08327564	0.6708662
TCGA-BF-A3DM	601	0	0.03737553	0.07700439	0.3239325	0.7206945	0.1973574	0.02247923	1.988099	0.3362799	0.4187523	0.1587426	0.07187425	0.1111819	0.01444705	0.5529654	0.00669621	0.3361028	0.2796738	0.05072329	0.07085852	0.1031343	0.02738103	1.281441	5.691272	0.8893119	3.686723	0.391059	0.04495401	0.5149635	0.1129079	8.410448	0.7309782	2.965958	14.87121	0.5906701	0.01442587	0.13071	0.07607989	1.91658	4.731257	0.1221148	0.2856696	0.2869229	0.03067449	0.3503978	0.09710955	0.1383523	0.4090682
TCGA-EB-A6R0	467	0	1.972292	0.774818	0.249888	0.341253	0.1476628	0.0678558	2.808289	1.022963	0.05934486	0.07046768	0.8196251	0.1887827	0.04845541	0.4868445	0.4312144	1.407453	1.354275	0.7049591	0.2268567	0.1117563	0.01653047	7.072898	8.665068	2.42381	7.598532	0.3156516	0.3856685	0.5463168	0.5473837	3.393957	2.472836	12.51805	8.347537	0.2926862	0.02488339	0.0986403	3.534131	4.027998	0.4109063	1.571122	0.1280198	0.01626489	0.1028822	5.408944	2.31468	0.3619462	2.124662
TCGA-QB-A6FS	220	0	1.143068	0.6278274	0.9719125	0.5019792	1.584327	1.163193	3.496764	0.3927697	0.1654178	0.62124	0.09616421	0.1314398	0.03769242	0.4561443	0.8647867	2.637128	0.08291705	0.9677163	0.3865467	0.04139659	0	16.16846	4.036304	0.5094393	1.563529	2.483416	0.2191381	1.226712	2.249499	7.522827	6.121433	22.48804	8.0427	0.1819845	7.000511	0.8951853	1.439072	10.74675	1.439798	2.287534	0	0.2530422	0.4001493	6.600002	2.592709	0.5156597	3.405069
TCGA-EB-A3Y7	326	1	0.02074226	0.07211538	0.5213402	0.008144044	0.4296837	0.03742583	0.5569711	0.004882628	0	0.1165992	0.02531352	0.6854762	0.03006624	0.2284666	0.02508427	0.6542146	0	0.01187572	0.04826161	0.01981258	0.006838029	3.279894	0.7194448	0.5310924	0.2131267	1.180524	0.04136129	0.2586077	1.294507	0.6944275	1.117342	0.3351614	20.99387	0.07783275	0.6973719	0.32643	0.1002772	8.923015	0.2113219	0.07725771	0.002997563	0.1665221	0	0.1600737	0.1805408	0.01480781	0.4232303
TCGA-WE-A8K6	486	0	0.0893619	0.06540797	0.8560227	0.336089	0	0.0509173	3.13685	0.5889901	0.01669909	0.02115088	0.2462888	0.02754458	0.01090792	0.5756029	0.1592584	21.28842	0.005399012	0.03949427	0.1094321	0	0	2.667714	2.630043	0.6918904	2.555907	0.3114833	0.09110615	0.4881275	0.2906201	0.6663516	0.7993157	0.7523707	6.861129	1.089158	0.02333984	0.05551292	0.1483928	2.666577	1.608336	0.228656	0.01903133	26.59571	0.06948022	0.1742224	0.1295326	0.06715272	0.2382616
TCGA-EE-A3JD	832	1	9.591738	13.36632	1.099396	5.853979	8.620366	2.323984	8.494165	4.308977	7.83665	0.581419	2.598118	0.9959623	2.081971	2.512544	0.3461391	3.948581	0.02613582	6.607086	1.347064	0.2423271	0.02573408	24.57451	18.54976	5.605448	10.93497	4.493242	1.562141	1.275731	1.181753	16.09698	3.632469	10.67408	21.37389	2.2387	1.196024	0.4222897	5.760024	18.76353	27.5929	13.89478	0.04512384	0.09495236	2.930993	10.62263	9.395584	2.414853	9.300344
TCGA-D3-A2J9	723	1	15.36998	3.255844	2.369797	9.176256	3.426605	2.130341	9.543472	4.012577	0.0692439	1.226664	2.911016	0.449806	1.194939	2.804785	1.015635	14.12773	0.06554859	5.315341	2.861596	0.2215253	0.1668138	40.88048	22.90991	5.432688	7.011736	6.561565	1.917417	2.06739	2.774932	27.19083	5.982585	8.572302	27.37236	1.921334	6.473812	2.587023	14.84656	29.84493	45.09867	12.53885	0.1112118	0.3795592	2.069939	39.96116	19.32494	1.817472	10.91314
TCGA-EE-A29L	79	1	0.05894243	0.04553941	0.234992	0.06479927	0.004788292	0.02836038	0.2130394	0.02219962	0.030694	0.03092462	0.01569434	0.08547703	0.02734017	0.07309784	0.02534434	0.06079928	0.07668337	0.04499566	0.02438099	0.02252024	0	1.172275	0.2392956	0.03292765	0.1256129	0.06912605	0.02462632	0.1324099	0.3205071	0.6711216	0.2941567	0.03174715	0.2684248	0.04212841	0.04875015	0.2241707	0.05199153	0.2047506	0.2889386	0.07857224	0.02725777	0.07647664	0.06772453	0.03234666	0.1041386	0.08415751	0.1732591
TCGA-FR-A7U8	847	0	0.03108944	0.2762295	0.536657	0.362131	0.006314014	0.03739702	1.240295	0.7854981	0.007358947	0.005825474	0.0988767	0.01300535	0.01802586	0.4768741	0.05848492	0.3145214	0.05948085	0.04746631	0.1285986	0.009898664	0.03416383	1.559073	0.6996841	1.254343	0.7288056	0.8686257	0.04132946	0.1676164	0.2689477	0.2463823	1.231799	1.674517	1.219177	0.05184856	0.2494207	0.09173777	0.1318421	1.671376	1.055796	0.1625226	0.002995256	0.1008448	0.06378856	0.05331684	0.166939	0.01726248	0.2236047
TCGA-DA-A1I1	5941	0	1.396904	0.29608	1.132122	0.7992409	0.2058707	0.3420109	5.956021	2.219322	0.03803944	0.2779634	1.161193	0.8377458	0	0.7382985	0.8836953	1.172149	1.546785	0.6354196	0.7158784	0.5589075	0.01630132	13.35879	7.781229	2.865951	5.15228	2.626658	0.4648383	0.3943381	1.008298	3.446877	4.868776	5.999146	7.187206	0.7274626	0.4723651	0.6728044	1.76983	11.59953	4.541275	2.54131	0.0619316	0.4651432	0.2130577	2.035217	2.556675	0.2961333	3.556445
TCGA-EE-A29H	1966	0	0.7980617	1.201147	0.8466312	0.4354252	1.622904	0.7667344	1.918985	0.5611399	0	0.2388742	0.395556	0.9278308	0.2884497	0.3703845	0.1754766	1.35076	0.01586353	0.5538425	0.2009603	0.01979979	0	4.478745	2.527409	0.4631998	0.8093589	1.136862	0.3720114	0.2724106	0.5635796	3.032388	1.58319	1.457011	3.154521	0.2740908	1.383557	0.6116613	0.5116111	4.031089	7.304267	1.836734	0.02396503	0.3025722	0.3572604	1.098464	1.510717	0.2614359	1.084132
TCGA-ER-A1A1	3196	0	15.13282	29.70249	4.314849	13.79963	13.39894	11.4342	5.313084	4.762405	0.1932721	2.917155	2.782055	2.702173	1.688543	7.656765	0.2340604	12.00194	0.06769439	15.78031	3.433746	0.2859715	0.02392703	15.90245	17.39372	3.391492	2.697144	7.064581	6.965024	2.610751	6.054447	41.58527	5.125749	3.122492	35.74524	4.733624	2.061999	2.721684	3.337987	15.56066	57.24223	37.18862	0.01835541	0.07062782	15.72562	4.228874	22.77066	5.757851	26.50354
TCGA-EE-A2M5	659	1	1.219732	0.2406065	1.034646	0.5230584	0.07378827	0.07023819	2.906887	1.238074	0.03992848	0.1021185	0.32055	0.06513692	0.005015665	1.444056	0.1046143	53.78571	0.009930267	0.6042394	0.3891329	0.2644115	0	6.108404	3.220334	3.914381	2.27545	9.448431	0.1256769	0.6354562	0.406243	1.691501	2.647165	0.9574892	7.045122	2.633917	0.02361061	0.136138	1.51435	7.37295	6.617569	1.017487	0.02250247	33.3057	0.03194831	3.195528	1.600295	0.1214538	1.326859
TCGA-D3-A2JL	5219	0	2.266087	0.7970558	0.5731548	1.232473	0.1719125	0.8352532	2.859237	1.477818	0.006261344	0.9120128	0.5106436	0.05901641	0	1.342419	2.722679	4.307993	0.0118088	1.756817	0.4171554	0.03368902	0.005813644	15.94662	11.64969	1.231448	2.142173	1.683433	0.2135022	1.224121	3.258154	7.106159	2.461857	4.274277	28.71073	0.3655262	0.3894329	6.877502	3.571734	5.414867	3.273017	2.350794	0.03313058	0.00429018	0.01085487	11.84014	3.065309	0.4532218	2.35749
TCGA-FS-A1ZR	347	1	0.6445505	0.07190158	0.8065778	0.4926072	0.352808	0.03731487	1.554896	0.947667	0.1395128	0.2402573	0.4313485	1.603354	0.007993894	0.5061984	0.1889637	0.5538184	0.1411215	0.2657536	0.5667293	0.4016613	0.04999688	4.302855	5.161725	0.8408102	4.7347	2.104376	0.1570997	0.4320579	0.4600404	3.127366	1.419123	3.135607	2.260333	0.22172	0.09065469	0.1288288	0.5507664	2.963382	9.462973	0.6905551	0.08567537	0.1475808	0.1527562	0.8724752	0.9224166	1.199158	0.9377235
TCGA-FS-A1ZU	808	1	0.07641278	0.01041832	1.312847	2.410748	0.08763567	0	2.933493	0.5713581	0.006383679	0.01010687	0.1635666	0.08649363	0	0.09681751	0.01449543	0.2995873	0.0481581	0.01715654	0	0.07728131	0.01185446	0.76543	1.209152	2.326876	0.8539053	0.3628003	0.06146081	0.1817532	0.2221948	0.5234197	0.9548752	0.1016817	1.890036	0.1188682	0.04907257	0.1061066	0.1097945	2.866284	11.19755	0.296066	0.0129915	0.008748005	0.04426783	0.03700068	0.1308006	0.0705951	0.3626411
TCGA-YD-A89C	210	0	0.113706	0.03437615	0.392052	0.5124404	0.05421779	0.6957694	0.8748807	0.2141267	0	0.03890658	0.05704172	0.02481681	0	0.2226524	0.007971491	0.1294483	0.516431	0.04906155	0.1226958	0.009444311	0	0.7659097	1.039312	0.3682364	0.5282878	0.0818524	0.09013124	0.0266538	0.09775349	0.5037285	0.5101124	0.1278125	0.5853604	0.1095378	0	0.3598331	0.1207589	1.312527	2.64097	0.1686308	0.04000881	0.0192432	0.04868852	0.1627826	0.1233108	0.04235176	0.2318926
TCGA-D3-A51N	688	0	0.4720522	0.8383627	0.5260193	1.208334	1.120558	0.1880458	3.725059	1.333426	0.6530021	0.1171704	0.9222801	0.2615825	0.220381	0.8523183	0.5634538	0.4596827	0.002345814	0.4258761	0.4659613	0.02342309	0.02425244	10.09432	22.19226	0.9075652	8.885985	1.503501	0.3667403	1.231202	0.9243066	2.724687	2.003144	2.595365	8.803671	0.3549207	0.675385	3.702386	0.7861806	8.564003	7.891429	0.8460658	0.1807348	0.3281134	0.07547106	0.630815	1.401705	0.4318218	2.133707
TCGA-DA-A1HY	3580	0	0.1208228	0.07001151	1.487453	0.07115807	0.006692218	0.04954633	2.193787	1.039393	0.2339922	1.500383	0.2035057	0.1585202	0.006368531	1.890017	0.004427722	0.3660433	0.01576092	0.06079064	0.1277827	0.02098317	0.003621021	2.345086	21.32157	0.3502661	14.10242	2.179453	0.03285379	0.4293366	0.1221675	0.3011109	1.0778	1.073765	1.771571	0.2551447	0.006813422	0.3133056	0.2655047	1.311584	7.298072	0.303604	0.009524006	146.0374	0.03380472	0.09041674	0.262554	0.06795839	0.6285611
TCGA-FS-A1ZY	824	1	0.01587557	0	1.152342	0.2181632	0.02901781	0.007161184	0.657706	0.05979254	0.005636681	0.03569678	0.0088065	0.01992324	0.004602381	0.08937406	0.02559845	0.1511603	0.1473111	0.01211914	0.05540723	0.00758201	0	0.5132484	0.4035254	0.09238275	2.417824	0.3121326	0.01582842	0.160485	0.961352	3.631892	0.4014946	0.1282618	2.211103	0.05389768	0.003939114	0.04684516	0.04847337	0.4973132	1.838916	0.1135938	0.00458851	0.007724341	0.06840355	0.06534196	0.06599697	0.08689021	0.1749963
TCGA-FS-A1Z4	854	1	5.821383	10.14514	3.074254	5.577054	5.416265	3.182061	6.318138	2.178996	0.0566663	0.7491295	2.406324	2.279979	1.772078	2.125122	0.8235026	4.084018	0.2183238	4.791176	1.497755	0.4497154	0.02630727	9.977228	21.03354	1.459973	2.904414	4.046252	2.239118	0.8013105	0.8777033	13.31542	4.835462	5.119048	11.31413	2.663574	0.0732608	0.7456559	3.35025	12.61769	52.70347	11.26486	0.05074179	0.3727383	3.644651	2.701466	9.218173	1.581829	10.78764
TCGA-EB-A4P0	326	1	0.239603	0.0258306	0.5408902	0.231907	0.3191285	0	1.561787	0.6400903	0.01978417	0.7079	0.1360036	0.5547663	0	0.4146213	0.06289354	0.5703489	0.07462531	0.153133	0.09507603	0.04257932	0.007347824	3.160563	7.353127	0.7730214	2.671853	1.960464	0.06031807	0.3529925	0.3718558	3.125385	0.811702	3.034252	4.93135	0.1154965	0.02212142	0.05480723	0.5444369	2.357314	2.320131	0.318962	0.0644208	0.39583	0.08231638	1.135251	0.2982398	0.09812262	0.3240985
TCGA-WE-A8JZ	731	0	0.3465509	0.1181242	0.5653733	0.2881407	0.03105074	0.05517276	0.8497537	0.5614377	0.01085684	0.08021503	0.2419946	0.09806753	0.02363911	0.6237094	0.1725685	0.3760695	0.1872076	0.1828515	0.1897247	0	0.03360184	2.636187	0.9850338	0.5361891	11.11531	1.492453	0.1916338	0.3022418	0.2645235	1.849616	1.288868	0.9305387	1.663298	0.1347742	0.06828432	0.2706861	0.3993938	1.460526	4.424609	0.5195097	0.05891967	0.08430805	0.1254785	0.7865966	0.5746752	0.06306306	0.8844868
TCGA-DA-A3F8	492	0	9.147109	1.282453	0.7975385	3.457391	1.362794	0.7292798	13.15021	3.366027	0.04179813	0.5161751	2.051402	1.145793	0.05005499	1.348537	1.746364	5.216907	2.956525	3.588731	1.716505	1.25191	0.02587298	26.54857	20.68423	7.073402	8.282679	0.8324372	1.075367	2.110368	2.725429	15.54794	5.482082	30.90473	10.66868	1.22566	1.367029	1.428096	16.43877	24.95997	27.11608	7.975699	0.07031946	0.1871111	0.9468449	32.33466	8.664288	1.105622	7.358951
TCGA-BF-AAP7	318	0	0.9288976	0.4215707	1.40184	0.4641809	1.076501	0.5508648	4.817449	0.7461897	0.1199304	0.8179362	0.2882675	1.722782	0.0150652	1.062093	1.759646	1.515326	0.8127815	0.6297644	1.108355	0.1116836	0.01713155	17.55726	11.27219	2.122855	4.105511	2.513966	0.5292219	0.7704744	1.589476	5.458854	5.49349	7.021919	24.88826	0.436422	1.74715	0.8305947	3.979979	7.003106	2.324898	1.708899	0.0150198	0.01896335	0.1439413	8.007396	2.538366	0.4977385	1.694096
TCGA-DA-A1I2	5088	0	1.078561	0.4870895	1.110225	0.4610913	0.06778532	0.1170992	2.924209	1.457856	0.0790034	0.1355044	0.632243	0.1809908	0.1003438	0.3388843	0.8670671	0.4413863	1.099756	0.320849	0.2013368	0.2774802	0.008150498	2.564077	3.371217	1.378276	2.907273	1.474267	0.1989609	0.7039628	0.5499696	1.769388	1.985195	10.01225	2.331573	0.2959859	0.02607158	0.1215887	1.050554	2.967559	12.00001	1.065051	0.0375155	0.07518328	0.15979	1.100267	0.9507045	1.20314	1.307547
TCGA-EE-A17X	907	1	0.1588995	0	0.4551401	0.2404251	0.07083922	0.02797139	1.21313	0.1021773	0.005504181	0.008714415	0.04987702	0.009727454	0	0.0493283	0.02499671	0.2306359	0.01779566	0.05029561	0.1202328	0.01480756	0	18.82168	0.9071124	0.8660267	0.3752095	0.5534441	0.06403341	0.522375	0.6130636	3.09145	1.458451	0.5322988	1.182519	0.06371087	3.390706	0.07623996	0.1853911	2.245405	0.961363	0.2978221	0.002240324	0.1697122	0.03816891	0.3589086	0.4350077	0.05164642	0.6435368
TCGA-FS-A1YX	1478	1	0.1968772	0.240172	0.7004926	0.5587297	0.2020252	0.04362484	3.773454	0.8293126	0.0147162	0.04659844	0.4276501	4.054315	0.03204229	0.3753684	0.05012417	0.2754315	0.03171947	0.147656	0.4500433	0.2771307	0	3.316794	2.010103	0.4277141	4.211444	1.937206	0.1790737	0.5307244	0.2219631	1.052451	1.729561	2.098487	3.413303	0.2073704	0.1045561	0.09512453	0.3199001	5.000696	5.159039	0.6879334	0.02395929	0.4571107	0.1870916	0.44781	0.5384512	0.092056	0.6739774
TCGA-EE-A3J4	3869	1	0.3559882	0.1925276	0.311962	0.2081047	0.05783866	0.09991633	2.771603	0.6927294	0.05617552	0.03112868	0.4195221	0.1720821	0	0.1587783	0.2933831	0.2448019	0.07567585	0.1932483	0.1043029	0.07556279	0.005215885	3.150071	1.642137	0.4014218	1.257192	1.203362	0.08563409	0.2559046	0.4301626	1.00181	2.844939	0.4090449	1.621176	0.1441817	0.2905052	0.1478396	0.5837321	3.341791	1.310555	0.5831001	0.02743763	0.09237753	0.1752979	0.7163223	1.109919	0.07153527	0.6790561
TCGA-DA-A1I8	1368	0	0.0619773	0.04788417	1.113105	1.078815	0.004195696	0.03106315	5.043714	17.40973	0.2982936	0.3174268	0.3651925	0.09794411	0.00399276	0.4921836	0.04441547	0.3401391	0.005270045	0.04468395	0.1281817	0.03288857	0	3.584161	9.721884	0.4231706	21.15804	0.7411046	0.08435262	0.5197828	0.1191448	2.058224	2.636734	0.6064354	28.30819	0.1747292	0.03588216	0.2099741	0.1506888	5.040589	3.193725	0.4900371	0.05573017	1.159306	0.0254327	0.04960105	0.2773297	0.155678	0.4845213
TCGA-EE-A2M7	877	1	1.993669	2.770563	1.183446	1.270939	2.009428	0.6769407	1.878738	1.03513	0.006195707	0.372752	0.377516	0.1167955	0.08094126	1.076345	0.1617889	0.9242196	0.01669287	1.621841	0.4330832	0.1750133	0.0172581	2.36273	3.47213	0.4427359	5.179759	0.2392593	0.4299846	1.140729	0.6146085	7.133268	1.641686	0.7401573	5.032964	1.057021	0.119069	0.1029822	0.7592511	3.501711	44.2752	3.819335	0.04034865	0.267448	1.965618	2.415026	2.094659	0.7785951	3.896147
TCGA-EE-A180	2889	1	0.1935183	0.06770437	0.7341779	0.3297297	0.1245799	0.00658812	1.318464	0.2578487	0.002592807	0.03284019	0.1150452	0.1832891	0	0.08937176	0.1236373	0.1086437	0.09919704	0.06410863	0.1472563	0.01395054	0.009629661	1.453929	9.452928	0.363757	0.4168554	0.6536545	0.07904961	0.142721	0.2526917	0.5314828	0.9271076	2.454355	1.236017	0.1122178	0.04529865	0.1005584	0.3902006	1.512975	2.503674	0.3650467	0.01899594	0.02131863	0.0359598	0.4057631	0.4041386	0.8932084	0.3870669
TCGA-EB-A5SH	1643	0	0.3487294	0.4946275	1.179649	0.5354256	1.465108	0.3380895	1.107451	0.2107365	0.00369605	0.3159928	0.02540799	0.1393487	0.01810707	0.4127746	0.2182083	0.5265638	0.03983254	0.6794421	0.3067975	0	0.006863548	2.172542	1.510409	0.1889991	0.16163	0.4147253	0.1334432	0.4770528	1.556632	1.995091	2.064002	0.193437	2.504646	0.1339255	6.865432	0.1740631	0.1589233	2.505444	3.81799	1.157068	0.003008749	0.005064957	0.2819341	0.974738	1.179247	0.3889171	1.059583
TCGA-D3-A3C8	1409	0	15.44784	1.357293	2.068177	3.494785	0.5779919	0.2958464	16.99415	6.48422	14.43349	1.869738	4.940135	1.847028	0	3.342532	3.59751	14.67809	0.2352753	4.577574	0.626753	0.2684844	0.007721964	60.40169	29.21393	10.78451	10.07635	7.532168	1.397902	3.02298	5.384219	26.54328	10.87617	21.12903	21.0498	2.063416	0.2644438	1.416909	12.95701	31.65334	9.12016	10.80685	0.067701	0.0911748	0.3460312	63.06324	21.73288	1.5217	12.83297
TCGA-BF-AAP8	447	0	0.2286828	0.09353763	0.9122966	0.464784	6.523962	0.02427168	1.29348	1.842914	0.02865694	0.2192916	0.1910286	0.1913254	0	1.145824	0.1301427	0.6724378	0.002573645	0.1694381	0.1982269	0.167037	0.1153009	2.213219	1.727414	3.663463	0.8108822	1.489444	0.1034638	0.3988879	0.3491087	1.886271	1.095445	0.945522	1.96033	0.3028601	0.2102782	0.2513924	0.232748	4.514305	13.20429	0.5274079	0	0.02618041	0.06624081	1.259588	0.436887	0.09603274	0.3091805
TCGA-D3-A51T	818	0	0.4805807	0.6630368	0.4041214	0.453756	0.3416072	0.3509791	1.264119	0.5925667	0.1259426	0.1865325	0.3351389	0.3733541	0.02653751	0.7113853	0.1199263	0.8647868	0.2714582	0.3712346	0.3194802	0.02185908	0.0150887	9.720637	4.083918	0.8576188	4.237768	1.367587	0.1923132	0.4241245	0.4525055	2.020878	1.788363	1.451391	2.683607	0.2780628	0.5564706	0.9904069	0.5764673	3.165636	2.427802	1.150712	0.009921572	0.2171269	0.3239858	1.177388	1.144596	0.3512532	1.314966
TCGA-D3-A5GU	3808	0	1.124547	0.3515749	0.7479806	0.6735923	0.2485694	0.0188749	4.446186	1.487318	0.007428365	0.1470107	0.9470289	0.2100486	0.0363918	0.7425426	0.4554253	0.9524648	1.256878	0.6388542	0.4056614	0.07993631	0	4.192281	4.791654	0.9155424	3.248459	0.3301605	0.2860754	0.2326467	0.6722479	2.289115	1.518558	1.326896	2.675731	0.2056122	0.04672086	0.1646278	1.549119	5.476723	6.992286	1.388322	0.1058229	0.04071845	0.2833173	3.552106	1.380726	0.2016359	1.373911
TCGA-D9-A3Z1	468	1	2.355953	0.7864575	0.3523382	1.191465	0.3666574	1.235998	6.830467	2.381077	0.01818456	0.7125634	1.806923	0.7445139	0.1930213	0.8587238	0.6090528	1.996358	0.03429581	0.9530066	0.2581943	0.03669061	0	18.90231	11.27564	2.342571	5.677633	2.92155	0.4778153	0.5004843	1.265889	5.616154	2.707106	2.565478	7.599742	0.3843661	0.3145235	1.183833	3.557655	14.06619	18.37048	3.250504	0	0.04983916	0.09457605	6.139562	3.243605	0.557588	5.531461
TCGA-BF-A1Q0	831	0	0.7290148	0.2592197	0.6767094	0.2537069	0.3028439	0.1420014	2.546511	1.392353	12.73019	0.5821076	0.4485154	0.4609084	0	0.3528232	0.6278208	3.357292	0.07449305	0.4047401	1.31714	0.03956476	0.01092417	5.515613	2.362324	0.8793057	1.116028	3.201845	0.1486737	2.222033	0.3685641	1.893199	2.40517	3.005162	11.39345	0.2605274	0.07810995	0.3422291	0.5944225	4.758541	4.601632	0.9679036	0.1101422	0.03224598	0.1019847	1.457647	1.429211	0.1577093	1.045292
TCGA-EE-A2MS	4942	0	1.329299	0.2321363	0.6431238	0.9544762	0.06102059	0.6571207	5.006055	2.78619	0.03555957	0.3531494	0.7293078	0.04570464	0.02111606	0.3699407	0.1174475	1.267868	0.2543237	0.5456096	0.1977208	0.1217539	0.01200618	4.208369	3.628077	0.7883774	4.049749	0.075373	0.2412086	0.6074614	0.5850999	3.282316	0.594073	1.596237	3.786986	0.1626885	0.08132825	0.9492698	1.853328	5.342814	7.872458	1.50106	0.05263105	0.008859961	0.1457117	1.817499	0.8705469	0.2729945	1.691206
TCGA-BF-AAP4	335	0	1.299598	0.2697529	0.5968014	0.3960242	0.5495423	0.1137452	2.118115	0.7351192	0.05509578	0.1362963	0.2668455	2.113739	0	0.6124607	0.5004244	1.379401	0.5937704	0.488642	0.7221045	0.1019018	0.01278908	10.43708	3.808164	1.05199	1.731731	2.825132	0.3232438	0.7516504	1.546148	3.515173	3.487821	6.895327	4.740603	0.6377334	3.378629	0.2671015	3.020496	6.070223	3.488358	1.300447	0.04204727	0.03303196	0.04775793	7.354862	2.235129	0.2238668	1.050867
TCGA-EE-A2GE	4898	0	3.853171	1.074761	3.300409	2.23628	0.6500397	2.887571	12.45845	3.631935	0.6905975	0.5812899	1.731797	3.831388	0.004758453	1.526688	1.859273	4.141587	0.4003935	1.581927	1.775871	0.5095431	0.07575574	25.42932	11.3494	3.450021	11.97812	4.165601	0.7715012	1.023218	1.896624	9.126811	4.557905	4.992815	18.15163	1.824274	0.4602144	7.709035	6.799227	20.20056	56.94375	5.325284	0.03320878	0.5710191	0.4445458	13.43555	4.861744	0.863214	5.793629
TCGA-QB-AA9O	549	1	0.7349721	0.7079632	0.4219077	0.3897602	0.06978711	0.3100045	2.577694	0.9167224	0.01355608	0.1931622	0.508306	0.03992909	0	0.4485755	0.3693818	1.817684	0.003652366	0.5027728	0.2220884	0	0.03776037	12.09907	6.762953	1.510812	2.039977	1.521097	0.2284017	0.6304054	0.8729085	4.668339	2.761572	7.896742	5.375605	0.3206454	0.359992	1.051507	2.729851	6.749849	1.099295	1.298589	0.01103525	0.02786528	0	5.853681	1.790572	0.4815369	0.6536789
TCGA-XV-A9W2	417	0	0.08265726	0.1231618	0.1944481	0.1576326	0.5683606	0.02130582	8.135194	0.3502282	1.186488	0.7434308	0.08384299	1.50164	0.08215752	2.034744	0.2094401	0.1264864	0.07229315	0.06309915	0.1556884	0.01127893	0.007785524	1.269986	0.7941213	2.721069	1.747138	4.288902	0.05718365	0.3183147	0.05837136	1.735991	1.266191	3.062357	1.998624	0.2363132	0.07910717	0.1393729	0.1622442	1.655391	1.24486	0.2476845	0.01365165	0.06319862	0.02907329	0.230855	0.3405497	0.09834778	0.2658616
TCGA-D3-A2JE	841	1	0.1376422	0.1382465	0.7933052	0.2053615	0.09504363	0.1241758	0.8494858	0.1339213	0	0.05158219	0.0692266	0.1497042	0	0.2515547	0.06658201	0.2075067	0.001755595	0.0805565	0.06405119	0.03505945	0.04840109	0.6344403	0.6001051	1.691636	0.1801889	0.1804138	0.03136761	0.07420876	0.04536042	0.5253685	0.3713047	0.1705124	1.497415	0.1738013	0.03415235	0.144409	0.1260801	0.7684279	1.032416	0.1744874	0.00795653	0.08482929	0.04518574	0.1321877	0.1788117	0.03275405	0.2066013
TCGA-FS-A1ZD	1628	1	0.05612744	0.08005758	0.8475538	1.1256	0.00526109	0.01558035	4.394427	1.313082	0.2299414	0.009708038	0.4770842	0.01444878	0	2.997038	0.07657883	1.911583	0.006608244	0.1087648	0.3348547	0.02474389	0.01708001	1.713683	5.5214	0.3979683	3.363646	0.772919	0.06887473	0.2735102	0.4375248	8.0191	1.926109	0.3139368	1.278026	8.455308	0.08570201	0.118906	0.04394246	3.154905	10.80923	0.7075715	0.03244498	0.03361119	0.1700838	0.04442573	0.4240316	0.08630277	0.769568
TCGA-EE-A3AF	420	1	0.8978595	0.1083896	0.5228343	0.3084612	0.08547563	0.09281436	4.730976	1.259305	0.2158463	0.1945264	0.4275021	1.201116	0	0.2151886	1.651336	0.6623269	0.03041938	0.1999115	0.3409255	0.05360105	0.01233309	16.80685	4.447476	2.756083	2.208142	3.150244	0.1252204	0.6807296	1.167389	2.119219	3.079629	2.773136	6.388855	0.2105691	25.00945	0.05519534	0.633011	11.93965	4.656549	1.329252	0	0.1319675	0.1381655	2.078709	1.752052	0.2203362	2.89104
TCGA-D3-A1QA	2765	0	0.6174847	0.2908364	0.7197634	0.7986368	0.04023727	0.1072439	2.026671	0.3513344	0.1195856	0.05568592	0.4103047	3.409094	0.05360752	0.1131532	0.1916776	0.5384228	0.01010808	0.17141	0.1997578	0.2081677	0.01306293	6.494005	1.968898	0.3689328	0.5247629	0.5911351	0.08465782	0.2492392	0.2856535	0.7209728	0.5377999	0.3894981	2.135343	0.1180053	0.1835277	0.09743609	0.5746894	2.535796	19.64946	0.6123615	0.01908784	0.07711837	0.08943107	1.039702	0.6091405	0.2215885	0.6412338
TCGA-D3-A2J8	1992	1	4.19944	1.301062	3.210912	2.319655	0.5514813	1.152084	7.507689	2.147179	0.03487782	0.5166996	1.102286	1.405957	0.11798	2.912777	0.9277378	32.1811	0.02013644	2.584444	1.632574	0.3686165	0.03701026	27.49068	8.980573	5.850247	4.511586	6.770677	0.8834653	2.028608	1.179297	10.69683	4.989911	9.710744	20.07761	1.165996	0.07312159	1.352687	5.730925	17.36203	8.755376	4.566647	0.02636409	0.911529	0.362792	11.67454	5.893964	0.7597176	4.462913
TCGA-D3-A8GV	5101	1	0.07138018	0.0661787	0.472236	0.2765236	0.04059086	0.02575864	1.007637	0.1164977	0.05406677	0.01070005	0.0337886	0.01592523	0.09380984	0.08386351	0.06138475	0.2605329	0.02731315	0.05812312	0.2066802	0.01818157	0	1.846145	0.682898	0.2126714	1.799352	0.4185635	0.06235686	1.334115	0.2469975	1.006687	0.4236228	1.814664	2.16711	0.09863508	0.009445946	0.2059459	0.4068348	1.847863	0.5564819	0.1436611	0.01650478	0.07872221	0.01171649	0.3623438	0.1755696	0.022648	0.1562485
TCGA-D3-A8GE	804	0	2.167642	0.2697564	2.580569	1.450838	2.04456	0.2799918	5.223429	4.113981	0	0.2180768	1.086764	1.537653	0	3.285491	0.9695848	2.112415	0.0296889	4.856868	0.4964533	0.0463196	0	2.756765	9.491002	1.851165	4.353743	6.117017	0.3536388	0.9804262	0.5153892	3.985797	3.497677	0.5328276	4.740664	29.15242	0.04331632	0.248026	1.372073	6.40119	31.61043	2.418406	0.044851	1.151415	0.2029738	2.055795	2.678661	1.107809	2.124508
TCGA-EB-A82B	390	0	0.8082772	0.3122408	0.460285	0.5248552	0.1199591	1.514489	2.920348	0.6537295	0.1802834	0.3378573	0.2023402	2.089402	0.01201652	0.4210445	0.9357027	1.073009	4.33193	0.2768703	0.2089602	0.03959229	0.02732943	7.509637	4.754824	1.611252	2.072713	3.04537	0.2656735	1.145311	1.306239	5.812264	3.695176	6.262319	4.231471	0.2370078	0.03085433	3.608137	1.392169	7.732866	0.4590145	1.202596	0.02396061	0.0504194	0.0255139	2.665683	1.811988	0.18741	1.535976
TCGA-D3-A3CC	2644	0	0.1401177	0.06661915	0.5822873	1.272387	0.1444729	0.1426154	5.325302	0.8930793	0.01785873	0.1009806	0.3730854	0.7875336	0.004166214	0.4080381	0.08689683	0.2822219	0.09073329	0.1261621	0.1671877	0.398081	0.03316358	1.343223	6.626469	0.4616246	2.365882	1.141361	0.135096	0.2421264	0.4617626	0.7565542	1.650041	0.3309034	1.554343	0.3389608	0.04100676	0.2827044	0.1206688	3.441002	15.75204	0.6521863	0.06022804	0.09439615	0.08845852	0.1922359	0.3397852	0.2188679	2.335733
TCGA-EE-A2MN	1446	1	1.982407	0.4836707	0.51127	0.9611246	0.2836205	0.4778869	5.5007	1.923274	0.01139856	0.4646999	0.7283715	0.06043348	0.06049539	0.2907446	0.5176545	1.6669	0.3193915	0.8026194	0.4606298	0.2223201	0.0158753	11.74056	6.821361	1.617838	4.929665	0.6519608	0.3680965	0.4543482	1.319181	3.863041	2.772661	1.024521	5.811491	0.4531791	0.3544744	1.160452	2.483258	9.195425	3.313389	3.263148	0.06495253	0.1015316	0.2964137	5.227598	2.87147	0.3953482	3.407029
TCGA-FS-A4FB	813	1	0.05541667	0.1284461	0.7007934	0.1819783	0.1227783	0.02726995	0.6493303	0.3035885	0.003577435	0.02831962	0.08719192	0.1854555	0	0.3206087	0.04061645	0.101933	0.001927711	0.04230415	0.03125808	0.1443623	0.006643282	0.4966784	0.698955	0.586326	3.400334	0.3909895	0.05740474	0.1697585	0.2863931	10.39841	0.3210692	0.5942491	3.257847	0.05401148	0.03500055	0.2279395	0.06665667	0.7937626	11.02837	0.1145613	0.01164877	0.274535	0.1240392	0.06220592	0.1439843	1.66399	0.1134281
TCGA-GF-A3OT	301	0	0.7135232	0.04240568	1.232059	0.376408	0.02229397	0.05281762	3.832841	0.9371302	0	0.01645519	0.4774024	0.9643247	0.0127294	1.239549	0.1770023	16.72769	0.01120102	0.2039102	0.7094764	0.1118429	0	12.5605	2.658445	1.723873	2.018551	6.978383	0.1292514	0.3057798	0.2260999	1.168211	0.9550002	0.8987004	13.142	10.0035	1.75045	0.1007733	2.51007	7.358607	2.359911	0.6699656	0.06345516	204.6655	0.01801833	1.844897	0.8100049	0.09926402	2.159164
TCGA-EE-A2GP	423	1	0.7143309	0.1199778	1.130546	1.369822	0.3216877	0.1027374	7.910761	2.008053	0.3896281	0.1163911	1.353005	1.896853	0	0.7601964	0.2086626	0.8748367	0.1465704	0.466278	0.9635097	0.07910888	0.04778078	7.16445	8.3822	0.910885	7.077363	3.315637	0.2860633	0.4395463	0.7676416	5.394813	3.068515	0.719311	6.749737	0.5623555	1.253543	0.0610964	0.8798108	9.45937	16.97189	1.674312	0.1944939	0.2014848	0.1784266	0.5326268	1.441749	0.5395206	1.369402
TCGA-DA-A1IC	2071	1	0.599164	0.06774426	0.6755038	0.4743254	0.7954068	0.03515733	1.49489	0.6696549	0.1798738	0.1697743	0.1772631	0.7335883	0.1073266	0.20508	0.6912059	0.6899313	0.00745581	0.2528669	0.3475785	0.06514087	0	3.723503	7.803082	0.3174827	0.6762597	1.461822	0.07770852	0.446471	0.7224017	1.120317	1.049616	0.9524098	1.848647	0.2437169	0.8388208	0.06707839	0.3123443	2.441525	7.552129	0.7983238	0.03660633	0.04740265	0.1319303	0.8821775	0.9163339	0.5540923	1.096764
TCGA-D3-A2JO	2010	0	3.832094	0.31465	0.6723205	1.27312	0.207958	1.028755	5.201507	3.513272	0.04957648	0.5276356	2.124018	0.937813	0.01349315	0.6113912	2.389058	2.298936	0.02523029	1.033349	1.179206	0.02222876	0.005114628	32.15553	13.80426	5.044951	4.325379	1.721839	0.3314671	0.6168859	1.668074	8.17882	5.763831	2.431693	19.0529	0.6514694	33.75465	3.715798	7.062232	20.67681	5.624948	3.412433	0.02017873	0.2453322	0.1527954	11.84529	6.113024	0.337811	4.417325
TCGA-EE-A3AA	3781	0	3.323909	2.80388	1.151848	1.795286	5.057872	0.9712017	3.195789	1.436854	1.162434	0.4304681	1.428283	0.9703042	1.113221	1.613589	0.4115896	1.446388	0.05095981	1.885059	0.7746747	0.180213	0.01463482	6.955716	5.080629	0.6406568	2.914201	2.2452	0.5848764	0.9424029	0.5623324	8.475764	3.463521	1.443597	7.370616	0.5116336	0.4461044	0.2619857	0.5873651	7.793058	15.02825	3.829104	0.04811559	0.1349971	1.31161	3.699986	3.714008	1.014138	2.795491
TCGA-FR-A7U9	571	0	0.831238	0.2186285	15.24913	1.296219	0.1580421	0.2978377	5.469667	2.94198	0.782838	7.761269	1.302865	0.4340385	0.02050882	2.758979	3.726289	16.38368	0.03383699	0.5850489	3.987009	0.1013593	0	13.76791	5.815932	1.569834	7.715815	9.187287	0.463506	1.914992	1.427971	3.260866	6.422916	4.153275	15.14189	0.7289528	0.6875009	14.71675	1.446025	14.10108	8.502593	1.534746	0.0783802	6.993136	0.05806005	1.941149	2.19343	0.2356835	2.129259
TCGA-D3-A51F	1695	0	14.75274	2.060567	1.276533	3.113166	0.7729513	0.979779	21.82552	8.054006	0.5801059	1.464108	5.201277	2.223303	0.03900726	2.987599	3.688293	15.78562	1.127169	4.721233	0.8721169	1.018995	0	56.41481	30.11129	10.51885	16.98974	5.758361	2.277863	2.18277	4.572797	26.64099	7.029313	16.08097	22.98561	1.48033	0.5890205	3.828541	17.87616	33.40366	12.32037	11.20078	0.1000021	1.744236	0.3667813	41.68354	13.58931	1.475155	11.72563
TCGA-BF-A1PX	282	1	2.408227	0.3617864	1.887501	0.9922367	2.63113	0.5163313	7.591852	2.127568	0.1398692	2.832837	0.3545885	1.781625	0.02154792	1.127972	3.973013	3.339547	0.127985	1.217089	0.7321171	0.3123848	0.00490069	19.95189	6.862375	3.103818	3.136344	9.087451	0.2138522	1.262312	1.469702	7.349847	5.549054	4.750034	8.992574	0.6667194	21.40998	1.169732	6.085985	10.22179	5.850601	2.973908	0.008593193	0.5533192	0.06405183	13.27715	4.638739	0.6137555	2.757784
TCGA-FS-A4FD	2454	1	0.5109404	0.02299554	2.629037	0.4051169	0.1088051	0.1074063	2.303754	0.3876758	0.003522549	0.06134727	0.4292709	2.274327	0	0.8645043	0.3119477	0.6789677	0.02277763	0.1931282	0.2154495	0.03790599	0.1439099	3.143945	2.020038	4.045931	1.214219	1.24737	0.1667458	0.1604678	0.3433032	1.453757	0.8831936	2.30045	2.808764	0.2056402	0.09108226	0.322026	0.8179005	3.224805	9.742926	0.5795774	0.002867512	0.2992862	0.07328168	1.459828	0.5258571	0.1062402	0.5724
TCGA-D3-A2J6	1321	1	1.264057	0.05696955	0.5964684	0.3115707	0.04706529	0.00633548	3.203881	0.3636758	0.1221755	0.0750045	0.107517	0.09106786	0	0.1615758	0.2434539	1.395818	0.03090197	0.3457772	0.2233071	0.006707784	0	4.239481	2.465516	7.898461	0.711945	1.569654	0.08201967	0.3833477	0.5988253	2.872391	1.587749	3.897793	5.564652	0.2911181	0.05750124	0.08979487	1.393738	2.587556	1.508678	1.11647	0.002029721	0.1435078	0.008645205	5.202707	2.554446	0.125334	0.7740937
TCGA-ER-A2NB	857	1	0.2654589	0	0.1725543	0.07896003	0.210749	0.03628596	12.55698	0.1969311	0.008568377	3.187954	0.01427931	0.5686948	0.02332042	0.9962951	0.9792969	0.8138053	0.03847579	0.196506	0.180928	0.01536732	0	9.691917	1.297092	1.348147	1.462062	5.910138	0.06187099	0.3523793	0.2982369	2.287192	3.442183	1.637765	2.845198	0.4110894	28.93347	0.553854	1.735688	3.418086	0.6591978	0.3989661	0.002325014	0.08219295	0.009902946	3.385395	0.9927764	0.1148545	0.3999638
TCGA-XV-AAZV	412	0	0.7683198	0.2849329	1.074319	0.9492417	0.3807365	0.02772601	9.305529	2.122076	0.06183348	1.48573	0.8910471	1.144198	0.005939691	1.870569	0.4790302	1.377772	0.0274393	0.5552411	0.1747946	0.1174213	0.01350876	9.837365	8.82338	1.969619	7.241875	3.51945	0.4581634	0.821564	1.12675	2.758643	4.621957	4.386564	5.924873	0.5564695	0.1067577	0.1914469	2.47105	10.30085	9.856013	1.439899	0.002960895	0.03489079	0.05044544	2.487685	1.599668	0.3607913	1.455978
TCGA-D9-A3Z3	678	0	1.279942	3.708352	1.436572	0.9548342	0.254747	2.424906	3.775135	0.875756	0.01211862	0.4125125	0.3086175	0.6924845	0.1434763	0.5305019	0.8530508	2.249526	0.1665189	1.201816	0.3375155	0.7987484	0.005626055	10.52112	4.39655	0.9652876	1.874319	2.384069	0.7219307	0.5348053	1.602875	7.444071	2.07167	6.459614	22.55128	0.3750776	5.873198	2.90395	1.676134	7.590272	10.08808	4.133367	0.04192665	0.577093	0.9664247	1.878951	3.006307	0.6639882	3.426134
TCGA-D3-A8GL	2711	1	0.005466816	0.02534224	1.040007	0.352016	0.04663118	0.02959178	0.6654704	0.1183913	0.01552811	0.006146163	0.1237281	0.2607045	0.01267878	0.1498672	0.008814925	0.2277303	0.01464289	0.00834655	0.04239933	0.02088716	0	0.7909512	0.4921342	0.1170695	0.1547838	0.2885099	0.02491692	0.1989491	0.08107232	3.193616	0.2709822	0.08833491	0.7883725	0.03516608	0.2170319	0.1613131	0.2336879	0.6239667	4.460513	0.0985949	0.006320285	0.0372387	0.2019003	0.02250076	0.08238289	0.1222858	0.09231419
TCGA-EB-A4OZ	620	0	0.7414042	0.3242349	2.088361	0.3844689	2.906347	0.340744	6.153114	0.5005187	0.4221746	5.811165	0.1738205	0.5149571	0	4.533372	5.131504	1.773156	0.1070541	0.8543025	0.3254804	0.2137883	0	17.72278	4.633473	2.982607	2.465845	5.131584	0.3825519	2.347428	1.970792	7.092792	8.886875	9.470896	10.01231	0.3249447	3.307815	1.940047	1.744085	5.345262	1.270263	1.365654	0	0.4356032	0.1205475	7.542462	2.148034	0.2663071	0.951434
TCGA-XV-AB01	403	0	0.2893092	0.1397017	1.14924	0.1893194	0.1175127	0.5872596	1.578368	0.1475543	0	0.3252609	0.01604856	0.05042667	0	0.1062203	0.4081826	1.090393	0.02306297	0.3404829	0.168286	0.09211406	0.03179186	5.232239	1.640531	0.2020249	0.6165501	1.521833	0.1579606	0.4061952	0.9832226	2.830859	4.926548	1.071301	2.452049	0.1464694	1.124626	3.201318	0.687055	3.678962	0.4805674	1.068124	0	0.9384324	0.1483994	1.364415	1.52843	0.2065366	1.164796
TCGA-BF-AAOX	444	0	0.11022	0.04033746	0.1935685	0.1002175	0.1343087	0.1046699	0.7002224	0.07647021	0.004119369	0.09130705	0.01029747	0.4076855	0	0.3123802	0.02806158	0.179514	0.006659201	0.1107106	0.04499157	0	0.0152993	0.6610487	2.393009	0.189041	0.5086361	1.080526	0.09915119	0.1094658	0.172058	0.4897537	0.7863606	0.3749424	0.8717967	0.08292465	0.002878762	0.3309395	0.1239877	1.043551	0.4059985	0.1910505	0	0.03951543	0.04284884	0.167135	0.2471867	0.08558781	0.1469373
TCGA-EE-A2A0	1424	1	2.38784	1.850275	1.404976	2.870353	1.663908	1.933114	9.132891	3.909876	0.0049725	0.2755424	2.231203	1.863018	0.008120146	0.4799135	0.5532622	0.9001042	0.1607667	1.234825	1.444631	0.2541671	0.00923391	18.21844	10.0749	1.819015	6.606636	17.68783	0.5784805	0.2831494	0.4846137	4.213027	0.8854643	1.504875	10.48096	1.621596	1.306585	0.2479518	4.47572	12.8921	59.34332	5.197129	0.1902483	0.5042483	0.2586147	3.444144	1.841221	0.9198212	4.946605
TCGA-YG-AA3P	439	0	0.1715153	0.05483344	0.3818813	0.2972343	0.03603452	0.01067137	1.42779	0.6849637	0.02099901	0.01994783	0.1889736	0.02474082	0	0.2489932	0.1430475	0.2182151	0.5340859	0.0632085	0.07339211	0.04519389	0	0.8481247	0.8957175	1.547364	0.6590131	0.04896107	0.07076103	0.04782994	0.2923626	0.5968841	0.5863288	0.09556586	0.969621	0.08877101	0.002934972	0.197787	0.1805837	1.306063	6.261285	0.2411573	0.01709413	0.005755285	0.0436855	0.1582271	0.1382999	0.05911092	0.3273545
TCGA-D3-A8GR	3943	1	0.04230587	0.05883455	0.9863251	0.259125	0	0.03053345	1.782975	0.262907	0.09012513	0.0475631	0.1614592	0.01415793	0.009811687	0.8449771	0.2046473	0.7250724	0.02913851	0.02583647	0.1049966	0.04849163	0.1227321	1.029179	7.016532	0.2836054	1.437384	0.4027583	0.09641189	0.1938756	1.673044	1.280876	0.92441	0.1914064	0.8091788	0.07257029	0.05038612	0.5159841	0.09472743	1.01822	5.104679	0.1592333	0.004891058	0	0.1249951	0.1915385	0.1406971	0.08859248	0.1349401
TCGA-GN-A4U7	317	1	0.01472698	0.03413456	0.3233503	0.1079356	0.05383675	0.008857432	0.376618	0.08319985	0.006971825	0.03311413	0.01089247	0.06982013	0	0.1538001	0.02374641	0.5024689	0.07325737	0.02248466	0.01522919	0.009377938	0	0.9113753	5.570765	0.9506862	0.5380257	0.4368647	0.03356168	0.3639141	0.9949316	1.757805	0.6008805	0.1189821	1.222108	0.04210374	0.01948864	0.1351962	0.05995511	0.6090201	2.113584	0.08083583	0	0.1146478	0.03625976	0.05051207	0.07652763	0.2079343	0.3914469
TCGA-D3-A8GI	1780	1	0.1032526	0	2.068565	0.06236941	0.05807012	0.05732353	1.161826	0.1570487	0.04512026	0.0089295	0.04934572	0.4385719	0.03684094	0.1944069	0.0384205	0.7373445	0.03646977	0.0242527	0.4312013	0	0.01047351	3.27454	0.9210895	0.05176509	0.5295534	1.832814	0.0724015	1.049125	0.09815546	0.4316159	3.004965	0.3465128	2.580149	0.1873348	1.269149	0.09374602	0.1697576	2.148094	0.3025636	0.1463584	0.01377371	0.4946517	0	0.09807121	0.2393812	0.07560163	0.2682388
TCGA-Z2-AA3S	2950	0	0.8035816	0.1281579	0.6725008	0.5789186	0.1706872	0.05985926	1.91174	0.5032677	0	0.05801912	0.3975059	0.02158792	0	0.2851115	0.06538082	0.9213213	0.4485335	0.4502317	0.3373494	0.1408375	0.004860807	1.873703	8.641382	0.5045128	0.9090057	0.07247415	0.1680094	0.09439974	0.3006591	2.203464	0.5891703	1.113815	3.726671	0.1001161	0.01097549	0.2247911	0.8628868	3.141734	8.859598	0.9422871	0.0149157	0.02510924	0.1724401	1.881299	1.201007	0.1666636	0.999385
TCGA-FR-A729	6716	0	4.486909	1.305813	0.9765571	2.863746	3.653193	0.8259222	5.135235	2.543398	0.521506	0.650354	1.312573	0.1977969	0.1749914	3.078057	0.7461986	4.130949	0.4503939	1.996771	1.185989	0.1633602	0.07959734	15.77277	14.81541	2.922459	5.990862	1.738541	1.174996	0.7932535	3.257396	13.02327	4.976586	6.876234	20.71598	1.021052	0.6764736	2.117582	4.008636	15.32674	28.34644	4.305249	0.04943148	0.2202708	0.5820917	11.45942	6.411867	1.058152	4.180976
TCGA-D3-A8GJ	7342	0	4.04904	0.3365127	0.6454671	1.42721	0.1900199	1.222484	5.043985	1.883465	0.03054718	0.5380427	1.157345	0.05848436	0.04988388	1.921605	8.349636	4.601552	2.44849	1.748676	1.259472	0.3492617	0.113452	25.55653	12.43485	6.969117	4.174509	2.520643	0.8853703	0.9277069	2.06004	15.26282	5.825817	20.09697	13.80302	0.8532123	0.2748486	3.406097	9.188831	12.90854	3.26316	4.125818	0.02175842	0.09418714	0.132394	24.27876	5.543746	0.5323093	3.561421
TCGA-FS-A1Z0	6164	1	2.551088	0.2352359	1.479344	1.068652	0.7645099	0.424508	8.937739	2.74955	0.003275853	0.337119	2.170052	1.655758	0.005349503	0.7000776	2.142284	1.367156	0.5984037	0.8980139	0.7370417	0.04406413	0.03041622	11.77775	8.73082	4.110491	7.171157	0.04773714	0.3732146	0.391728	1.52789	4.337864	3.131361	10.71907	7.310956	0.4022603	0.7554633	0.571722	2.638695	13.12904	17.29973	3.195943	0.02933359	0.01346739	0.2498815	5.212012	3.461562	0.3205507	2.895263
TCGA-D3-A1Q1	504	1	0.05669023	0.008759867	0.682952	0.949688	0.05065864	0.006819182	1.654657	0.3060363	0	0.01699599	0.1056626	0.03161959	0.004382582	0.1554105	0.01218796	0.247399	0.07664556	0.02308072	0.08793518	0.1082987	0.004983699	0.904889	0.6984616	0.165385	0.4107648	0.0234652	0.01937891	0.1324445	0.168142	2.094136	0.4893698	0.06106816	4.715873	0.1269585	0.03000793	0.03717328	0.1269356	1.350357	10.58022	0.1896658	0.04369373	0.007355444	0.037221	0.1244428	0.1237263	0.1007276	0.4219154
TCGA-FR-A8YD	1103	1	0.1517439	0.06064065	0.970497	0.07806941	0.1912839	0.07552984	1.022337	0.1724403	0.8620357	0.3588498	0.04179743	0.0131333	0.7341955	0.1536911	0.371236	0.6601421	0.0180198	0.08787765	0.2353779	0.02998813	0.02759994	2.854037	0.7952347	0.1753869	0.7742078	0.5414636	0.05067948	0.2186345	0.6337182	0.6854863	2.244344	0.4650223	2.478228	0.03739902	3.030283	0.1852805	0.1384647	2.012399	1.16353	0.3672218	0	0.03564292	0.07729931	0.3015116	0.6716063	0.1568908	0.3877947
TCGA-EB-A6QZ	352	1	0.1055479	0.01223208	0.8964849	0.3646837	0.1543387	0.00952215	1.074286	0.1788874	0.303549	0.3559922	0.05620757	0.1192128	0.06119738	0.3048498	0.03403799	0.1633095	0.5613823	0.04028675	0.1309767	0.2217978	0.006959124	1.608176	5.108531	0.3685211	6.931191	2.490236	0.03908706	0.2916401	0.1304387	1.121542	0.870197	2.728774	1.43399	0.04903544	0.5552067	0.0726711	0.128909	1.479678	1.888825	0.1448371	0.01525323	0.4827358	0.02598728	0.1086056	0.1727686	0.0477218	0.1188208
TCGA-EE-A2GB	1803	0	0.3854433	0.1135665	0.3991763	0.4642705	0.1353322	0.1709196	1.490255	0.7381545	0	0.09548198	0.2957144	0.4645866	0.03030272	0.2494522	0.2528156	0.2760293	0.07874323	0.1446269	0.435744	0.02496051	0.008614763	3.412758	15.65061	2.436085	3.242928	1.46022	0.07444036	0.2201366	0.2745012	1.141124	0.6972222	2.844888	15.09373	0.1354109	0.3160911	0.08353449	0.3823216	3.185225	8.423865	0.5839901	0.04342887	0.06357267	0.09650968	0.6386086	0.6246415	0.1539066	1.265581
TCGA-GN-A9SD	1807	1	5.898231	4.908434	2.483929	3.652322	10.73923	2.329666	3.622099	2.380798	0.01736475	0.5388528	0.4514417	1.133427	0.3743101	2.284057	0.3233274	2.753302	0.5932366	3.968718	2.033123	0.140146	0.03869551	8.760501	6.852743	1.215814	3.046409	3.866552	1.081126	1.450243	0.8703498	9.017369	6.12499	1.651652	20.22343	2.058907	0.06795659	1.135273	1.274286	10.75777	26.13091	8.088038	0.01413568	0.3617013	1.758079	8.605444	5.77414	1.350038	9.456141
TCGA-D3-A8GP	4638	0	0.1015165	0.06274598	0.5103073	0.06908801	0.008246871	0.0366338	0.6438365	0.1210756	0.009611681	0	0.07208093	0.03963534	0	0.1192702	0.1964274	0.1933191	0.3884461	0.05683038	0.1364719	0.02585772	0.07139539	0.7018869	9.013293	0.2457487	3.554205	0.2311082	0.04241388	0.2280495	0.184003	0.5516662	0.4381629	2.241801	0.5034018	0.06288335	0.01007548	0.06656705	0.4270606	0.6381136	0.4136996	0.1459386	0.02347301	0.03292891	0.1499681	0.6545998	8.025379	0.06764071	0.1650746
TCGA-ER-A19T	270	1	0.5417821	0.1426995	1.239712	0.6349375	0.05001435	0.0370285	8.464252	0.9081889	0.020402	0.05075899	0.2659301	0	0	0.1647589	0.2183981	0.5324705	0.5543955	0.238126	0.2546626	0.06272716	0	4.861041	4.329525	0.749011	2.312945	0.5224105	0.1449814	0.2987364	0.3753525	2.959316	1.959761	0.4907726	2.04984	0.2053505	0.4480975	0.06459289	0.7435723	6.828395	5.497854	1.300242	0.01898073	0.7029515	0.06063357	0.6588371	0.6334491	0.216829	0.7931941
TCGA-EE-A3JI	4648	1	0.3495453	0.4362533	0.3626659	1.018759	0.2621163	0.02425747	3.424339	0.5791336	0.01909344	0.03022941	0.6160047	0.01687177	0	0.6186459	0.03793607	0.1920126	0.04115422	0.2155222	0.4796367	0.17336	0.02216027	2.121553	2.473917	0.4036837	1.829556	0.04521364	0.1685089	0.5164386	0.1495304	1.092614	0.5202018	0.5267927	0.9438766	0.07446957	0.01667897	0.1256226	0.6396821	3.494244	4.287689	0.7273968	0.08937173	0.04905953	0.1572298	0.5671745	0.3108814	5.936147	0.8670903
TCGA-EE-A2MK	4825	0	2.267988	0.5098973	0.3767889	0.6868839	0.006382587	0.2551714	5.968777	2.303177	0.1934106	0.3709906	1.608506	0.2191099	0	0.3487192	1.28375	1.558516	0.4309089	0.9316468	0.4224844	0.8905488	0.02072092	15.14306	11.28324	2.179926	9.974433	2.298131	0.1820341	2.280337	1.26872	3.761286	1.356448	8.158828	8.587168	0.2807767	0.228736	0.6697461	2.036426	9.825253	9.726012	2.211723	0.01211114	11.91679	0.1676515	6.01478	2.06313	1.483247	3.026879
TCGA-WE-A8ZN	1794	0	0.5493258	0.1305888	0.6653177	0.4921975	0.4119272	0.3430951	1.952325	0.6100716	0.01000206	0.3642192	0.2219001	0.5361867	0	1.075658	3.0093	1.014236	0.06737048	0.559128	0.6226797	0.04036189	0.03714756	12.03798	2.826863	0.7540751	1.222133	2.098862	0.2567943	2.088343	1.375148	4.90695	7.601689	7.965835	5.259856	0.1359084	5.532423	0.5957278	1.928147	4.78801	1.229114	0.9608969	0.01628424	0.418049	0.05201969	5.724864	1.884721	0.1776457	0.8258609
TCGA-D3-A8GM	3259	1	0.8940642	0.7393577	0.6853233	0.7020738	0.2189876	0.4134292	2.265739	0.7487666	0.06380719	0.3081166	0.8034975	0.1841836	0.3646925	0.6202245	0.3911952	0.6256332	0.09627153	0.4973088	0.3832947	0.1373253	0.02962242	5.568366	3.544884	2.108276	2.211738	1.645792	0.3737132	0.3815047	1.343655	2.27146	2.972375	3.600768	5.749321	0.369284	1.576283	1.051736	1.033419	5.579417	4.493661	1.218944	0.0519419	0.2317146	0.2322983	2.20052	1.676273	0.4126829	1.972527
TCGA-FS-A1ZP	2273	1	1.503455	0.9412815	0.8799259	1.20096	1.442466	0.1481085	3.279158	1.334266	0	0.1311428	0.312509	0.3397646	0.04508859	0.1184359	0.222918	0.9049864	2.706163	0.9597245	0.4288896	0.214585	0	7.89354	4.200335	1.065954	1.665148	0.7600042	0.1919887	0.110639	0.3310241	1.945274	1.595197	0.5096028	3.27254	0.3273135	9.626236	0.02549625	0.6859432	6.163793	25.077	2.828718	0.03496321	0.0966943	0.7552323	1.627027	1.726402	0.3947807	2.127805
TCGA-EB-A551	590	0	4.266599	1.078379	0.5613214	1.2455	0.1417343	1.163814	8.588279	10.69301	2.031092	0.469575	1.996649	0.7829262	0.01226172	1.376905	1.363994	3.253248	0.129474	1.243087	0.7380832	0.1818008	0.01394354	13.72141	14.48555	3.814972	6.769953	1.783536	0.7801499	0.5130793	1.502772	7.906108	2.920191	23.41614	8.434986	0.6423981	0.238753	1.903283	6.215023	11.99668	4.852424	3.666894	0.02750572	0.09260678	0.2733624	8.921849	5.225446	0.5938324	5.1037
TCGA-DA-A1HW	428	0	4.76603	0.893317	1.133334	2.613049	1.00638	0.8506343	6.452333	2.255142	0.02932326	0.2978978	1.0308	0.1381935	0.2873112	0.7445835	1.204068	2.785058	0.1000725	1.85199	0.8967487	0.223512	0	15.86157	7.340009	1.973645	2.335206	0.9044753	0.5411106	0.3803335	0.978119	6.114305	2.022523	4.47611	5.881915	0.8116484	1.335405	0.9747954	4.903289	11.04014	28.23595	4.280941	0.03580566	0.1372944	0.4744672	6.394807	5.487928	0.8139673	5.274977
TCGA-EE-A184	2073	1	1.152562	0.3656718	0.546938	0.3716603	0.1441837	0.6642064	1.959012	0.614826	0.009335846	0.04434253	0.2625464	0.3263155	0.005081846	0.5234587	0.6147688	1.121412	0.2179947	0.2910517	0.5370194	0	0.005778875	7.305605	5.397819	1.260806	1.989272	1.002205	0.1897545	0.2658059	1.191483	2.202876	1.675755	0.6585507	8.614926	0.2474472	2.070353	0.3448358	1.694902	4.349482	3.762036	1.453587	0.01519959	0.01279357	0.1186895	2.326809	1.890127	1.211792	1.159362
TCGA-EB-A57M	399	0	0.6740917	0.2091437	1.106363	0.7252347	2.283147	0.5554675	5.565273	0.649705	1.2325	1.587327	0.06359792	5.537593	0.006155005	0.4729017	0.3337829	1.598285	0.01015499	0.3322551	0.1564312	0.02027964	0.006999228	4.070792	2.425639	0.8302444	2.205749	7.695014	0.1572493	0.4936374	0.6428331	1.504007	2.974646	1.423709	4.39122	0.3186703	0.02370592	1.482681	0.7671073	5.491873	1.659895	1.111268	0.04295518	0.2117684	0.09147965	0.3823103	1.108781	0.2526148	1.175138
TCGA-EE-A20F	2785	0	1.161233	0.3437786	1.036223	0.6704099	0.4716741	0.6592514	4.040958	1.161519	0.1644063	0.2114888	0.6389418	0.2663399	0.03775461	0.2302194	0.4141493	1.300288	0.4623332	0.513653	0.4376868	0.4422922	0.03339237	10.35211	4.473026	1.337169	5.117939	1.055649	0.1793096	0.3218118	0.7868355	2.257237	2.166438	5.044557	14.31623	0.3051008	1.095074	1.245364	1.347559	7.234667	5.130934	1.3233	0.03764082	0.4013111	0.09797566	2.83643	1.821557	0.3667225	2.260217
TCGA-EB-A3XC	650	0	0.1704685	0.09118065	0.5171058	0.3706955	0.623174	0.0591502	3.427197	0.7099475	0.2188229	0.2211371	0.2938705	2.259994	0	0.5648949	0.2431548	0.3589608	0.01003518	0.1301328	0.1118711	0.01252523	0.008645811	3.769242	8.030575	1.208697	2.221642	3.40589	0.08965037	0.3711623	0.3727225	1.107062	1.936707	1.070016	3.304321	0.2999147	0.0227755	0.11608	0.5405157	4.327346	3.386336	0.4241475	0.01895017	0.03190089	0.01614292	0.5532066	0.4088431	0.1372989	0.6950416
TCGA-EE-A3AH	4222	1	0.09059621	0.1259917	0.5998885	0.486609	0.2737824	0.03923165	1.130621	0.3343903	0.02830654	0.01222252	0.07236797	0.1000514	0.008404524	0.2731964	0.04674597	0.2846638	0.3633001	0.08299154	0.1124228	0.02076855	0.004778646	1.002214	2.515781	0.2125651	4.302716	0.5437434	0.03509853	0.4640207	0.08956883	4.543435	0.7625066	0.3571887	1.545787	0.1476359	0.1438663	0.02138628	0.09589497	1.66795	16.0328	0.2983675	0.01256879	1.107291	0.09814628	0.1044073	0.2466868	2.18692	0.3263644
TCGA-BF-A1PZ	853	0	0.2140676	0.09250649	0.3003098	0.2051377	0.1193731	0.02618631	1.161691	0.3382141	0.04122331	0.1713238	0.08211697	0.4614044	0	0.1598548	0.3685731	0.4577444	0.2859963	0.09694144	0.1294438	0.08317543	0.004784469	1.974352	1.087466	1.13844	1.547551	0.6194965	0.05787979	0.2542998	0.3587119	0.6865708	1.057065	2.216096	11.38998	0.1192899	0.00360104	0.1141991	0.3877401	2.129115	1.182871	0.347097	0.004194702	0.03883771	0.02679978	0.627207	0.3997048	0.08806688	0.4799318
TCGA-FS-A1ZA	843	1	0.6215935	0.1949243	1.090142	0.4852419	0.1247554	0.5409869	3.216647	2.10701	0.2129097	0.1233242	0.6198474	0.2875575	0.01696019	0.3937898	0.3891219	16.95488	0.0293813	0.3182035	0.5104516	0.09080627	0	6.741505	2.81722	1.19494	2.571447	0.6697101	0.1979024	0.5174764	0.4337962	1.930226	1.808742	5.577344	18.18894	0.2848597	0.8981769	0.5466573	1.153644	5.2938	8.950126	1.152592	0.8052946	1.359199	0.2160628	1.48237	1.442128	0.0887506	1.444113
TCGA-EE-A3J7	1949	0	0.381212	0.04374171	0.7654701	1.117379	0.07818762	0.00681021	1.752865	1.169227	0	0.02970386	0.1574479	0.1010496	0.1006668	1.200999	0.2677824	0.7232515	0.02599632	0.1527086	0.3102955	0.01442082	0.004977142	1.580264	1.618939	1.47245	1.778788	0.4413465	0.07526329	0.4527713	0.1306051	0.8643885	0.6605437	1.335633	2.423589	0.2077222	0.05806387	0.09652338	0.610794	1.540566	7.720756	0.4824196	0.06545437	0.08447632	0.1301021	1.514651	0.4609116	0.5119571	0.3009717
TCGA-EE-A2A6	2620	0	2.209944	2.027562	0.3083425	0.9432856	0.7344355	0.9440014	3.241086	0.823666	0.2526331	0.56938	0.5702293	0.2626321	0.2378244	1.135119	0.6073988	1.91292	0.9096825	1.527277	0.5713266	0.07196224	0	8.885229	4.97581	1.270417	5.986436	0.948522	0.6319215	0.8067278	1.20003	6.441726	2.934207	4.565086	6.004163	0.7060026	0.3842538	1.012736	3.352544	7.202162	5.009488	2.980062	0.06048665	0.1303345	0.3606837	7.855518	3.22112	0.581666	3.965794
TCGA-BF-AAP1	409	0	0.1250919	0.159	0.4371644	0.1362542	0.2114365	0.02912345	0.7677641	0.5319284	0.08596325	0.06351337	0.2041438	0.3139712	0	0.3713723	0.09109189	0.2065163	0.01080836	0.06160842	0.09388869	0.3160576	0.01064222	1.529312	8.446845	1.855991	2.907862	0.3298759	0.0597738	0.2556284	0.319157	2.169347	1.061332	0.5803038	12.62464	0.1269016	0.02402968	0.2460782	0.3367704	2.302844	1.698055	0.2531335	0.01399558	0.26309	0.009935247	0.1079552	0.4885714	0.1075472	0.336914
TCGA-D3-A8GB	938	1	2.016594	2.478137	1.133072	1.325861	0.406329	2.024625	3.779168	1.096412	0.4698156	0.8271376	1.026452	2.38683	0.01841314	3.720763	5.09509	2.419039	0.05265759	1.793985	0.6896475	0.4044532	0.02791825	12.61856	7.147164	1.212299	9.271955	5.274432	0.9167206	2.953503	1.543698	10.10298	6.039664	5.370948	17.64408	0.63555	0.919307	4.321012	2.91436	6.875103	8.12142	3.12937	0.08260938	0.4429491	0.5082404	7.777219	3.388509	0.7229676	3.515508
TCGA-EE-A2MP	7563	0	1.231324	0.3209658	1.099622	0.7935135	0.2006657	0.03376462	5.869025	1.536458	0.023919	0.1893471	0.5148753	0.1565618	0	0.5020087	0.1931126	1.18934	0.0171851	0.5999821	0.7198677	0.2502416	0.1529935	11.27069	5.648349	2.2232	8.549082	0.3601766	0.2985207	0.5548977	1.045302	2.949065	2.074757	5.436684	14.17491	0.2006249	4.199293	0.1104363	2.925433	8.664176	10.93166	1.418944	0.03028843	0.7393235	0.03685935	4.721388	1.557807	0.2422473	1.671264
TCGA-WE-AAA0	1065	0	1.28175	2.176117	0.5802094	0.8750853	1.203741	0.5229346	1.131593	0.4689118	0.4840767	0.1009639	0.2753475	0.3415175	0.1562071	0.8712532	0.125058	0.6218734	0.05935421	0.7322917	0.341918	0.03119239	0.02691402	2.649833	1.897878	0.9805614	1.618053	1.469972	0.532573	0.5611999	0.5246431	3.141222	1.626972	1.53024	4.380932	0.4376349	0.02025689	0.2810514	0.5484034	3.09424	4.071953	1.690051	0.02831569	0.03575018	0.623127	0.7392462	1.283316	0.3458098	2.021944
TCGA-ER-A2NF	877	1	1.203209	0.518624	0.3915138	0.5801606	0.1080337	0.7008084	1.494237	0.735403	0.002997921	0.2088423	0.2266968	0.007064239	0.009791274	0.1694705	0.530976	1.341608	0.03553964	0.5317685	0.373272	0.08871636	0.044537	2.356782	2.329507	2.409561	0.7904589	0.1834854	0.1395064	0.3812542	0.3652171	2.204094	0.7217605	3.206209	1.441956	0.1297513	0.3666345	1.220836	1.649984	2.749758	10.41627	1.406945	0	0.008216523	0.1143405	4.092133	0.8139066	0.2772801	2.392184
TCGA-D3-A3BZ	3976	0	2.831015	0.9825754	4.030966	1.622355	1.900028	1.063817	4.306527	1.844377	0.04152134	0.4327756	0.4822084	24.10534	0.0508536	0.8205568	2.089931	3.038895	0.07457964	1.718504	1.315133	0.1861705	0.03212706	13.89386	7.227354	2.790118	2.492203	12.3837	0.3386849	1.385773	1.240481	4.553487	5.417189	5.015375	18.41045	0.6895698	14.10932	2.386763	1.934119	15.29416	6.643476	3.897251	0.02816685	0.7871112	0.5278735	6.527994	2.775116	0.5751237	8.415527
TCGA-D3-A1Q4	3408	0	0.4446169	0.2810575	5.510477	0.7681087	0.2364169	0.5761502	4.366209	1.712629	0.01148094	0.1726818	0.5076257	2.417902	0.05155836	1.361338	0.1499013	2.001267	0.06650526	0.2931294	0.7774447	0.7489968	0.02132005	2.665246	3.424628	0.4516021	3.879943	2.271167	0.1105362	0.4303919	0.1998068	2.627967	1.590571	0.6988355	13.3759	0.8782414	0.06619213	0.978008	0.329106	4.011644	36.38126	1.156853	0.08411395	3.98835	0.1094705	0.3410436	0.7414341	0.2154542	1.171692
TCGA-D3-A8GK	5177	0	0.02354818	0.01364514	0.7194219	0.1525546	0.007173667	0.02124431	0.4697202	0.04434502	0.0125413	0.01323722	0.02351276	0.01970138	0.006826694	0.09222135	0.08543267	0.7076801	0.03604222	0.01348221	0.4109267	0	0	0.5879342	5.8109	0.712561	0.6989884	0.2132168	0.02347823	0.2777212	0.7129848	1.930927	0.4764283	0.428063	7.596081	0.02524617	0.1227003	0.3011027	0.1438007	0.606198	1.048296	0.08309253	0.04423977	0.02864371	0.04348402	0.06057592	0.1835495	0.1653076	0.09941028
TCGA-BF-AAOU	476	0	0.299493	0.1633347	0.4936913	0.281294	0.1216492	1.176129	1.700005	0.6635221	0.671377	0.1914627	0.1511501	1.012099	0.01361945	0.6209469	0.1420339	0.4263484	0.006741119	0.1300041	0.1821801	0	0.08518127	3.052667	1.865812	0.9076241	2.199023	3.080921	0.2007418	0.5303164	0.2322327	1.675389	1.467316	2.590461	2.692135	0.4868796	0.0699402	8.167327	0.5976804	5.245515	1.695996	0.4811993	0.02036761	0.1714351	0.05783459	0.4954879	0.4424754	0.100615	1.134868
TCGA-EE-A29E	1940	0	0.0500307	0.008920183	0.2718429	0.06044178	0.09379227	0	0.4724129	0.1050869	0.5001132	0.1730704	0.06319151	0.1867499	0.4730556	0.07535939	0.06205508	0.06870728	0	0.002937891	0.02984817	0	0	0.4188407	9.959457	0.0859975	0.5448214	0.2070869	0.01534833	0.09337044	0.1141462	0.71331	0.7163434	0.08706009	3.195611	0.04951225	0.03437675	0.06056576	0.07833857	0.7734768	0.2625274	0.06639082	0	0.04119532	0	0.03960006	0.05399599	0.0567804	0.292442
TCGA-ER-A2NC	1333	1	0.3728572	0.2016508	4.039427	0.4164127	0.06057942	0.0523255	16.94723	5.773236	0.05001185	0.07918055	0.9192504	0.06238954	0	0.7950057	0.394127	1.528551	0.03170474	0.3795105	0.6554728	1.717413	0.2130588	4.349613	6.813992	2.503376	7.541133	1.534755	0.5074677	0.5974857	1.894343	2.593054	2.43912	1.050987	4.43995	0.6632771	0.04111773	0.2118934	0.3331038	15.83032	19.12178	2.63459	0.01915853	0.0927235	0.05100129	0.6650086	1.082861	0.2030864	3.074241
TCGA-W3-AA1Q	2101	1	1.056332	0.1255586	0.2934357	0.9826339	0.2376359	0.06841938	1.967168	0.4590562	0.007693425	0.1766173	0.4783906	0.02266079	0.05025379	0.8751124	0.2445727	0.7736869	0.03731062	0.8560095	0.613399	0.3208059	0.007143328	2.843717	2.220275	0.5497606	0.9499402	0.5325316	0.2993694	0.5257048	0.2543936	2.281431	0.8932306	0.262594	1.990006	0.2826413	0.134411	0.4049425	1.019976	3.212423	5.456534	1.14689	0.02191977	0.03689995	0.1867261	1.995499	1.128794	0.2578157	1.351789
TCGA-D3-A2JD	361	1	2.51617	2.692399	2.2326	1.081869	2.20551	1.580642	1.693546	0.3015977	0.01096166	0.4468885	0.06165364	0.226011	0.1924305	0.6158772	0.205348	1.869412	0.04430042	2.221295	0.6225585	0.04423423	0.01526682	2.445876	9.496535	0.2479264	1.311187	2.176431	0.3759746	0.8790686	1.516619	9.392294	2.885008	0.8854797	19.39657	0.3585772	1.007343	0.4554992	0.5459585	3.815837	2.79322	6.368446	0.0111541	0.1389492	3.221093	2.072839	15.90067	1.000996	4.782519
TCGA-DA-A960	804	0	0.01594366	0.0369546	0.9845549	0.05007972	0.1457112	0	0.4648149	0.03002448	0	0.008962465	0.02122623	0.006669559	0.009244235	0.2731745	0.01285411	0.2656649	0.003050367	0.03651335	0.03709656	0	0	0.8063466	2.321778	0.06680082	0.116495	0.02474772	0.0136254	0.9455495	4.571227	0.2011329	0.6935322	0.1803366	5.784411	0.04558216	0.613181	0.1254561	0.3488822	0.4054907	0.353117	0.05938457	0.03225731	0	0.03925537	0	0.09113498	0.06829265	0.03739292
TCGA-W3-A824	6940	0	1.913925	0.7416894	0.1831474	0.5025572	0.03678574	0.04357536	3.205386	1.131296	0.1329081	0.08824265	0.6028538	0.08082112	0	0.8630434	1.849709	1.185681	0.2333357	0.4839466	0.5431854	0.01153401	0.03184641	8.140119	4.287405	2.760123	2.520061	0.8621855	0.2270281	2.441353	0.7013751	5.41364	4.067711	29.34549	4.435926	0.3711172	0.1498079	0.2019103	2.679197	5.565364	0.5830191	1.316141	0.0418812	0.05875267	0.08919243	7.181682	1.574976	0.206891	1.34238
TCGA-FS-A4F8	5318	1	9.347153	5.096966	9.989352	5.545031	10.88017	2.117371	4.295375	3.41571	0.00724616	1.181655	1.204563	1.583679	1.165556	5.659759	0.9625513	2.775162	0.1776599	5.737189	2.690836	0.1754451	0.03364022	9.955788	12.61203	3.002288	4.78113	5.258589	2.052242	2.482589	1.727672	13.03637	6.4517	3.775872	13.33707	2.198964	8.043965	1.716303	2.092721	10.65313	36.74812	11.05619	0.02064544	0.3276874	3.831465	7.91695	9.062134	2.107741	8.845397
TCGA-D9-A4Z5	218	0	0.1961429	0.01165705	0.6603709	0.8727993	0.006128468	0.01814903	4.367804	0.7482087	0.09642638	0.1017771	0.3169277	0.02103862	0	0.7139869	0.05676626	0.3531656	0.8044121	0.08062503	0.3120488	1.258619	0	4.327271	1.904208	0.4823105	2.434519	1.384349	0.106018	0.2236999	0.4972273	0.6783825	2.314887	0.7395156	2.786598	0.1330016	0.2795279	0.1187226	0.194511	5.746545	7.333792	0.6329585	0.05523749	0.2936441	0.03714843	0.1552501	0.5070075	0.07420161	0.6275108
TCGA-BF-A5ES	490	0	0.4773064	0.01317039	0.31026	0.3926582	0.2908112	0.03075775	2.726077	0.7222862	0.2017493	0.1469317	0.09582204	0.8367003	0	0.1057026	0.4123013	0.3381476	0.06957644	0.1865215	0.1586518	0.01085508	0	4.052378	1.486432	0.2169118	1.141747	4.651044	0.1100695	0.3599644	0.4072892	1.180004	3.132743	1.00997	2.113282	0.3736395	0.008459376	0.06706767	0.4684416	4.786597	0.5436663	0.5435881	0.006569317	0.005529425	0.02798074	0.7133136	0.7145587	0.07031288	0.7196366
TCGA-D3-A1Q9	961	1	1.024379	0.1650114	0.9683816	0.4720832	0.07711249	0.3568176	4.252173	1.821073	0.02527711	0.2267779	0.3861423	0.1555242	0.009172843	0.2749371	0.9438582	0.8473282	0.03934852	0.3049473	0.3190206	0.09066862	0	4.8311	3.748988	3.818748	1.871199	1.633014	0.1374551	0.3784974	0.4594578	1.82692	1.516388	2.313488	5.26543	0.2261507	0.3159991	1.307116	0.9339021	9.955935	3.090439	1.290168	0.06173008	0.34639	0.06816635	1.798812	1.224931	0.1355305	1.502718
TCGA-ER-A19K	469	1	0.3726046	0.06045426	0.3536141	0.324777	0.6447339	0	2.100135	0.6806245	0.01058357	0.4524198	0.2430689	0.7356979	0.01296232	0.2991412	0.4746347	0.3148654	0.02281195	0.2190189	0.1444917	0.1494798	0	4.765962	1.481796	3.198605	1.245543	2.602604	0.1061422	0.3867076	0.2854939	1.420995	2.261569	2.631041	2.19459	0.1890835	1.629008	0.05130862	0.576427	3.175734	5.839381	0.480625	0.02153875	0.06163951	0.03669606	0.743794	0.7841657	0.2021607	0.7725063
TCGA-D3-A51J	4414	0	4.168978	0.7530957	0.590969	2.569398	0.8587679	0.5862528	6.806486	2.606899	0.5621877	0.5968137	2.416696	0.3330962	0	2.311932	1.306077	4.60242	0.03327048	2.53624	1.45519	0.06993847	0.02413827	21.60335	15.43415	2.7184	3.40642	1.136524	0.886462	0.820364	1.968101	11.11093	3.782192	4.791639	10.68417	0.7621038	2.257339	0.8732266	6.11545	15.46527	25.27369	4.480143	0.08200591	0.05343852	0.5971704	14.94586	12.789	1.402622	3.893857
TCGA-GN-A8LL	650	1	0.03601571	0.01669562	0.7304241	0.1131269	0.1492158	0.1039746	0.6189401	0.1424292	0.02046002	0.3077338	0.009589746	0.01205289	0	0.1833621	0.2090637	0.7630102	0.00551247	0.04399006	0.08938538	0	0	1.899879	2.151301	0.7511409	0.2894703	2.355402	0.0451424	0.3592257	6.480526	2.474441	0.3060424	0.5586774	2.110341	0.01544508	0.02502183	1.898763	0.2126045	0.8042733	1.231601	0.132734	0.008327684	0.03504725	0.01773508	0.5929454	0.2096113	0.04113834	0.1013619
TCGA-EB-A550	264	1	0.4588495	0.06330553	0.2840596	0.1501319	0.2928785	0.01971226	9.320396	0.5091946	0.6943334	3.783043	0.09454084	0.1873761	0.00633438	5.064717	0.1761591	1.053233	0.08569768	0.1042494	0.03389265	0.2817537	0.04321924	1.19598	0.9111748	4.226427	5.46803	10.66077	0.121374	0.5448368	0.06750686	6.260265	0.994658	1.535812	2.877358	0.9331166	0.5258863	0.07521995	0.7783439	2.534555	5.294184	0.3169676	0.03789173	0.0637873	0.09414564	0.4496594	4.836878	0.626544	0.3638403
TCGA-D3-A3MR	3151	0	2.689357	1.756921	1.709895	1.492155	0.5567308	3.194393	5.602972	1.530103	0.09585528	1.155722	1.145088	0.5559912	0.09632783	3.065139	2.762592	3.664305	0.03973223	2.20758	0.6442629	0.1289368	0.03423131	22.80742	10.06786	4.118506	5.391486	3.981007	0.8755488	1.931397	2.130167	14.54008	6.885439	9.160922	16.31407	0.7866862	30.85271	9.242964	4.037053	9.829068	4.949048	4.12198	0.05101993	0.1667226	0.3834874	15.52448	3.833693	1.591286	4.139988
TCGA-EB-A3XF	278	0	0.2824826	0.4728715	0.4851197	0.4888312	0.2103564	0.02831617	5.613332	1.315124	0.130014	0.7292714	0.8496555	0.9540995	0	0.5582627	0.2193085	0.2490441	1.207006	0.1277881	0.2109725	0.1998678	0.01379631	9.410464	3.099761	2.669069	8.299025	4.476715	0.2235266	0.3877969	0.4137469	2.203127	1.926236	23.83663	4.62162	0.2168567	0.04672718	0.0720344	0.6069533	6.061553	7.178605	0.7732171	0.006047838	2.407804	0.0515192	0.3552586	0.3751298	0.4854853	1.163075
TCGA-DA-A1I5	3280	0	2.078853	0.5308424	0.9466742	1.044486	1.110954	1.001308	6.014649	2.197936	0.0156378	0.5892481	1.456136	4.267067	0	1.366958	1.732829	1.672209	0.07583827	0.9548663	1.011109	0.1009666	0	20.14891	12.29581	2.759803	5.989709	9.210941	0.5068775	0.7598631	1.099487	4.628731	6.567339	2.03538	12.14814	1.451208	15.6121	1.100346	2.003741	14.4854	8.030041	2.82851	0.05346545	0.3600169	0.1192849	4.722284	3.801508	0.383598	3.71039
TCGA-EB-A3XD	430	0	1.733595	0.2719063	1.496853	0.8393131	2.27925	0.6114836	7.806751	1.755051	0.3748652	4.872562	0.1127962	1.232293	0.007557518	1.435697	1.387152	1.450528	0.07980136	1.442802	1.13224	0.09960267	0	11.83257	9.400985	1.377442	1.214299	4.322949	0.349031	1.054122	0.7570958	4.281605	5.854494	4.454555	10.99141	0.7732523	25.91231	0.5256467	1.565419	8.093555	3.291029	3.347338	0.1544622	0.5771245	0.4332524	3.218919	3.549212	0.7289161	3.393287
TCGA-BF-A5ER	327	0	0.04034168	0	0.9207189	0.06687736	0.07646865	0.01617547	0.6648548	0.06330825	0.1623326	0.0957491	0.01790267	0.3000135	0	0.2106526	0.1084144	0.2347375	0	0.03421795	0.0347645	0.01712602	0	0.9412222	0.4533619	0.05425456	0.1310059	0.7699732	0.007661305	0.1268745	0.1107894	0.2305362	1.020245	0.05794279	1.061474	0.06087123	1.138887	0.02645311	0.1642353	1.256779	0.1350147	0.1370782	0	0.008723755	0.03310884	0.1199189	0.1630475	0.1194657	0.1387672
TCGA-D3-A1Q8	854	1	0.641957	0.4627142	1.538532	3.620941	0.5533042	1.391373	8.929236	4.772978	0.3113179	0.1672304	0.9015572	4.244303	0.01815663	0.8776306	0.03787019	8.171654	0.01647589	0.4273076	0.2914458	2.273268	0.020647	3.057234	7.472527	0.6742411	6.64616	1.089608	0.2140934	0.3534928	0.6772469	2.25252	1.421565	0.5629243	14.27278	0.8365276	0.07381503	0.5775204	0.4023796	10.03302	30.69688	1.705055	0.01131369	0.3580568	0.2409424	0.7008322	0.6509035	0.6725318	1.288934
TCGA-FS-A1ZF	470	1	0.2408364	0.04730649	2.441105	0.2339953	0.104456	0.01473043	1.924945	0.4035683	0.002898639	0.100963	0.150353	0.4951963	0.02840106	0.5595158	0.2961876	0.2234839	0.7903417	0.1121799	0.1266353	0.1481626	0.00538276	1.641106	4.554439	0.2774434	5.092724	1.14471	0.07442008	0.2090728	0.1614273	25.41874	0.4170631	1.292779	6.778925	0.2713314	0.09520662	0.2087793	0.4362264	1.605346	8.957501	0.2544658	0.01651735	0.05561093	0.1608056	0.8736474	0.3457501	0.1165641	0.5054819
TCGA-D3-A5GO	4195	0	0.5618412	0.07351409	0.3023778	0.220596	0.03312738	0.06540294	2.813377	0.7380667	0.7689779	0.08659851	0.2955787	0.5231308	0	0.1907544	0.9936078	6.843399	0.2132511	0.2248267	0.3724966	0.01731158	0.01792454	10.83691	10.72986	0.7213888	4.519016	2.01612	0.1316534	1.526777	0.7279343	1.86867	4.134364	5.395818	3.397756	0.1360154	1.77181	0.08913246	0.9223046	5.362649	0.5539387	0.7922987	0.1257203	0.0661371	0.02231172	1.939492	1.297323	0.2134866	1.015901
TCGA-FS-A1Z7	237	1	0.1975889	0.155712	3.736667	0.6889052	0.2841112	0.0285212	4.341542	1.544181	0.01122474	0.03554283	0.864576	1.580373	0.02291266	1.12203	0.02548805	0.6490674	0.1572606	0.1598861	0.5578126	0.4831559	0.01042215	7.518791	2.569751	0.5923791	2.862167	3.500437	0.2183907	0.3941557	0.6544163	1.668144	3.721794	0.3384279	5.18298	0.4039015	3.553446	0.2409895	0.305674	6.38326	9.753584	0.8598993	0.03883413	0.7344932	0.1070277	0.3659634	1.421029	0.1786733	0.9787186
TCGA-GF-A6C8	62	0	0.9917603	0.6122237	1.554975	0.9744667	0.3157918	0.1528685	4.114097	0.8915892	0.02831181	0.1232667	0.4998341	0.4836719	0.1444797	0.6050475	0.1848271	0.9253298	0.1887918	0.5744776	0.6029798	0.1428104	0.006571863	5.10482	2.765764	1.062602	3.24088	1.304759	0.2044354	0.4366271	0.4927204	5.44074	1.850248	4.815626	5.984164	0.2635921	0.1286045	0.1960774	1.222428	6.195273	6.605047	1.219271	0.01152354	0.1066936	0.2331409	3.446082	1.369979	0.3344385	1.407284
TCGA-D3-A1Q6	2184	1	0.4797028	0.2779668	0.1672066	0.5527544	0.03176862	0.06585637	2.512191	0.7855286	0.1740229	0.5979353	0.4118777	0.1308715	0.09069613	0.918906	0.09248286	4.244815	0.007980657	0.2627065	0.3154304	0.1892574	0	2.543585	6.568694	0.8689981	5.205158	0.9550227	0.2287416	0.3795088	0.1417634	0.60718	2.18371	1.524969	4.329573	1.181383	0.1086758	0.06154314	1.082598	4.094749	3.464467	0.7584387	0.006028186	0.2536976	0	0.4721389	0.5689948	0.07692893	0.7679723
TCGA-XV-A9W5	392	0	0.5238296	0.05647187	1.351446	0.3061157	0.3636902	0.04396093	2.654291	0.412935	0.103807	0.4382694	0.1513713	0.4280654	0	1.115186	0.1767862	1.580398	0.05127533	0.1999413	0.2550996	0.1047247	0.0160641	3.205311	2.651329	0.7882932	4.700863	2.439263	0.121459	0.7799359	0.195714	1.152598	1.022845	3.149484	2.792363	0.165433	0.09672543	1.162271	0.9732932	2.025189	3.394165	0.4322473	0.02464687	1.055051	0.1049786	0.7520999	0.6077114	0.06377608	0.3885635
TCGA-EB-A44N	205	1	1.290522	0.9156747	1.064279	0.9720335	1.861406	0.9741785	7.031649	1.308125	0.05610669	2.494645	0.3652441	5.178172	0.007635236	2.501239	0.7431758	1.410588	0.02771381	0.8192934	0.5515153	0.3144592	0	5.201532	10.25426	2.918083	2.303231	6.58858	0.3788791	0.6301028	0.4231259	4.063668	2.431154	2.787459	5.547224	0.7294374	0.4116982	1.865159	0.9314866	4.95835	6.801404	1.9671	0.08373446	0.3203622	0.3890736	1.463409	2.148689	1.081115	1.73571
TCGA-BF-A5EP	335	0	0.0391699	0.1475321	0.7553524	0.06536201	0.02983159	0	1.08685	0.1567469	0.04172225	0.06605615	0.07822198	0.08192788	0.005677741	0.2109256	0.1026337	0.2039618	0.005620538	0.02990164	0.04556886	0.01870714	0.006456503	1.774131	7.861254	0.455873	0.7825819	1.180523	0.03626401	0.1121902	0.1452214	0.5226451	0.4309154	0.3797533	2.088537	0.1154844	0.02186775	0.01926356	0.1594648	0.892933	1.878197	0.1439746	0.01132126	0.6479826	0.02411035	0.3828942	0.1246703	0.06291726	0.174545
TCGA-FS-A4F0	2367	0	0.02143875	0.07950602	0.3381723	0.1649831	0.235118	0.007736504	0.6535262	0.08881977	0.01826857	0.009641153	0.09133442	0.03946039	0.3381049	0.751444	0.006913748	0.08675542	0.0393763	0.01963917	0.08646239	0.1965873	0.02827055	0.3074356	0.3791805	0.1437187	0.1214005	0.05324351	0.0342001	1.606638	0.1271738	1.08598	0.2298876	0.1177813	0.5792857	0.0337108	0.06170587	0.1012173	0.1265552	0.6383366	1.895486	0.09077899	0.05700717	0.008344905	0.348381	0.07941538	0.115861	1.444795	0.1930777
TCGA-EE-A29N	566	1	2.812633	1.906921	1.092762	2.09835	1.454887	0.7905034	2.66845	4.18504	1.021197	0.5903184	1.455962	0.6743314	0.349038	1.51932	0.1887423	3.287876	0.2162709	2.159882	0.9856555	0.03194493	0.01764054	25.08865	16.26659	0.9528398	2.388653	4.132163	1.126094	0.8384434	0.9423426	7.256725	2.479884	3.453153	9.752541	1.068493	2.109414	0.2631607	1.521518	8.555489	10.99805	4.703386	0.1140621	0.4784058	0.9634165	2.842496	4.972096	0.8945342	4.03164
TCGA-EE-A2A2	1120	0	1.395011	1.64749	0.741264	1.103273	1.015889	0.8330261	1.987612	0.8100015	0.1202881	0.32861	0.3817614	0.208415	0.07318047	0.4357601	0.2195819	0.936904	0.3266298	0.9533642	0.303973	0.06345171	0.008759783	4.51212	10.92949	0.5411877	1.783755	0.8145783	0.3046662	0.9759525	0.7799001	4.164307	1.595998	1.046552	4.028549	0.3038683	0.4944801	0.4181696	0.628773	4.466804	11.19922	2.489881	0.05375993	0.1001964	0.637873	1.490108	1.689724	0.3872916	2.087684
TCGA-D3-A1Q3	507	1	3.067499	1.437741	0.9929829	2.720173	1.573855	0.4599535	3.639092	1.706843	0.002011315	0.5572674	0.790625	0.2962138	0.6766068	0.7764764	0.3927703	1.982219	0.3316436	1.859504	0.7864363	0.1244511	0.003735003	5.135185	11.1696	0.4166722	1.425401	1.878755	0.5131604	0.5841053	0.6090629	3.435721	1.733491	0.6544703	3.822356	0.8340657	0.1279077	0.7912038	1.458677	5.878833	29.84521	3.856763	0.0704039	0.2315247	0.9205367	2.93778	3.492676	0.4623743	4.057482
TCGA-EE-A2MH	516	1	2.855689	3.742012	1.304745	1.844021	6.561041	0.7717548	4.04933	1.283231	0.3096857	0.4148739	0.5657196	0.3508351	0.3890155	1.322007	0.1893242	1.557173	0.141202	2.179985	0.7610342	0.08811938	0	13.8791	10.78308	0.7886723	1.011107	1.826846	0.6522235	0.887375	1.27484	6.315494	3.597245	6.599647	7.173996	0.6623738	0.1852051	0.3464632	2.1553	7.538264	25.36949	4.245044	0.09211273	0.1142573	0.9601917	4.970717	3.60198	1.325182	3.528725
TCGA-D3-A8GQ	884	1	0.2978745	0.2522692	0.5833579	1.061588	0.02792119	1.043919	8.291513	0.5609459	0.004067748	0.1416845	0.1754054	0.4073692	0.006642677	1.486244	0.02770993	11.12675	0.03287877	0.1399338	0.3287655	0.05471607	0.03021516	2.339686	1.780608	0.8000234	1.041148	3.272089	0.1305449	0.6948903	0.2831698	7.843481	0.7185583	0.286939	9.017417	0.2947878	0.01137075	3.707404	1.195188	2.72898	0.9692908	0.4536737	0.03973594	0.03902025	0.07051982	0.671951	0.5655724	0.1008731	1.321985
TCGA-W3-A825	1917	1	2.153892	0.2291173	1.614261	0.9478195	0.2852857	6.974736	8.291601	2.086848	0.03694432	0.2339662	0.8103909	0.4744488	0.006033047	5.817064	2.281795	6.024968	0.02787057	0.7784347	1.388055	0.8149901	0.08232652	7.354099	5.499007	2.499509	6.253293	3.607069	0.3438362	0.4908687	1.697401	6.007895	4.173564	2.059622	9.951018	1.171335	0.6712682	0.7368856	2.58402	12.10219	14.39877	1.682828	0.04811891	4.834916	0.1793341	5.695973	2.446678	0.3268444	2.337871
TCGA-D3-A51R	1941	0	0.0287568	0.07998387	1.086661	1.065851	0.07008328	0.6122629	0.6471584	1.445904	0.004084083	0.1034571	0.09188337	0.09142468	0.0133387	0.6926117	0.009273736	0.8556554	0.03961296	0.1273242	0.1784247	0.09888444	0	0.2209167	0.4872936	1.965251	4.958746	0.1487876	0.08847169	0.1240321	0.07107673	1.261336	0.1338162	0.07434614	7.02813	9.405321	0	0.4412444	0.1931688	0.6064969	3.194691	0.06539292	0.08644028	0.2014814	0.1840878	0.09468763	0.0179319	0.03010973	0.1402831
TCGA-EE-A3JA	1618	1	1.788484	0.406411	0.08104958	1.156587	0.1994185	0.6960219	5.345009	3.577129	0	0.06571026	1.810435	0.2542765	0	0.1258927	0.3392738	0.5008578	0.07156618	0.8655813	0.181321	0.2456412	0.03082893	7.767795	6.846189	4.331697	6.459194	2.963574	0.2064549	0.1102898	0.3467063	5.433516	0.79228	2.889901	3.60216	0.4929384	0.3074458	0.09198089	2.010633	6.961037	4.960436	2.919411	0.3175877	0.02275022	0.2302474	3.536256	1.919487	0.2670413	3.311784
TCGA-EB-A44O	81	0	0.2299169	0.0522458	0.5079388	0.2336462	0.06592133	0	0.8393045	0.2461991	0.04481804	0.1571202	0.1700527	0.494096	0.0261387	0.5561418	0.1090376	0.1126778	0.09832634	0.09980248	0.104893	0	0.005944779	1.419949	0.6493366	1.754521	1.317589	0.6064572	0.0642112	0.1336802	0.2451378	0.9493193	0.6019841	0.2913793	0.9101769	0.08055413	0.178974	0.1418942	0.3624769	1.224853	5.399682	0.2987099	0.01563595	0.03509561	0.06659831	0.2226613	0.2998578	0.08796871	1.268772
TCGA-D9-A6EA	766	0	0.08599725	0.06644218	0.3581751	0.09379206	0.02328713	0.0172408	1.495481	0.4993357	0.1560608	0.03222796	0.1017694	0.03197726	0	0.3040462	0.1848875	0.1649029	0.06946881	0.05835453	0.08151907	0.02738093	0.1575023	1.510935	10.68146	0.6450025	0.6588982	0.3262962	0.05171727	0.3928128	0.212555	2.392288	1.208265	0.2161563	5.98328	0.1809818	0.02370889	0.1221798	0.1847771	1.778166	3.364882	0.2547494	0.01380875	0.01859662	0.02352628	0.157313	0.230887	0.100048	0.2285829
TCGA-EE-A2M8	601	1	14.28571	2.036172	0.5600721	4.810816	0.4595769	1.070546	19.57697	6.452742	0.05878912	1.571968	4.814955	0.4001963	0	1.377958	6.192572	9.344418	1.559295	3.791986	1.234244	3.30372	0	50.95112	29.06366	6.008132	14.20283	2.565342	1.577491	1.655219	4.831436	18.8305	5.239009	14.00908	18.5579	1.019082	0.4085569	0.8685917	17.1143	28.08544	23.8123	12.2677	0.2020628	0.2327372	1.019188	34.72809	13.21931	2.447292	12.81068
TCGA-EE-A29V	787	1	0.03460033	0.02916273	0.4171057	0.02964031	0.3947922	0.08513225	0.8044052	0.07700491	0.08711163	0.04950911	0.01256301	1.718462	0	0.1016285	0.1065101	0.2321119	0.007221592	0.01680847	0.02439563	0	0	1.083369	0.5063622	0.1259324	0.3361264	2.066889	0.01433664	0.2077434	0.5986391	3.153114	1.228245	0.1829734	3.786466	0.08543151	0.6540345	0.09900371	0.1184518	1.038026	0.1811305	0.1060591	0.001818276	0.03673083	0	0.09062504	0.1225895	0.09581004	0.256725
TCGA-EE-A20B	4070	0	1.047394	0.3079004	0.8369226	0.690079	0.242809	0.4056246	3.804828	1.144961	0.02176865	0.2297661	0.6484645	0.953236	0	0.6402955	1.038033	1.173632	0.2052768	0.3471274	0.4992882	0.2049701	0	7.045451	5.789889	0.6469588	18.14778	1.580824	0.1746536	0.8057232	0.9218623	3.148341	2.294825	1.180566	7.267236	0.3030968	0.4639877	1.638279	1.492419	6.104101	8.337515	1.454304	0.1506256	0.1044089	0.1132166	2.649656	1.558472	0.2893656	1.749487
TCGA-EE-A3AC	1570	0	1.617957	0.6396269	0.4095439	0.5135508	0.1428002	0.1705213	5.007724	1.719206	0.174486	0.1445013	1.31859	0.05060373	0.02630193	0.5810816	0.7497432	0.9268486	0.02314395	0.5915884	0.3928734	0.0361084	0	9.549644	5.747204	2.139973	3.780652	0.4968016	0.3424447	0.4636693	0.7381375	3.030087	3.189331	3.078589	7.678082	0.4187955	0.9079622	0.2082214	1.154242	8.75133	3.057629	2.138709	0.01092611	0.03310761	0.3629937	3.298541	2.547815	0.2105003	2.709431
TCGA-EE-A2ML	6590	1	3.002525	0.391086	0.8211801	2.153924	1.644847	0.1014812	5.412537	1.099888	0.03379433	0.06809649	0.6278251	0.01447859	0.2458308	0.6565578	0.03488038	1.54478	0.05959692	1.499428	0.2550147	0.1074448	0.01711525	6.242921	5.037934	1.156087	1.750492	0.6178203	0.2760674	0.8863687	0.8768551	3.266318	0.9103339	0.6571323	4.262311	0.5349586	0.01717577	0.2383028	3.205612	7.600278	52.2106	2.651235	0.1575578	0.008420136	0.5965217	4.745555	2.46176	0.8215681	2.248528
TCGA-EE-A2MT	2166	0	0.2251345	0.1577602	0.8939372	0.2507942	0.04465967	0.3211943	0.9211904	0.2612805	0.6171713	0.2177935	0.09293888	0.03504313	0.02428548	1.348166	0.9033198	11.87722	0.03005101	0.1278987	0.4223101	0	0.02761649	1.809982	1.483295	0.1608677	3.763376	0.6230566	0.07457334	0.1975947	0.2717564	1.066952	0.9745446	2.182686	7.208655	0.4490574	0.02598201	1.483133	0.5275471	1.838227	2.820122	0.3243343	0.04539804	0.08151839	0.01289094	0.6357089	0.3672924	0.1320666	0.4567915
TCGA-EE-A2GH	6328	0	2.184815	1.405874	0.6624819	1.360855	0.150839	2.378673	6.369204	3.065372	0.0175802	1.280346	1.351353	0.8336908	0	1.557353	3.842242	2.158369	0.04262914	2.074182	0.6144327	0.08276616	0.00816159	30.43042	11.81859	5.295863	6.21816	4.6754	0.6241416	1.042782	2.004002	9.513643	5.553589	3.920341	20.87648	1.08381	2.10085	7.633987	8.233186	13.69085	9.145904	4.591168	0.0214666	0.2589824	0.04571643	11.84556	4.708532	0.757036	4.389582
TCGA-EE-A185	151	1	0.006154082	0.01426408	0.6053776	0.05799073	0.0674916	0	0.4154843	0.04635653	0	0.041513	0	0.04633883	0.01427271	0.1144804	0.0198462	0.1098684	0.1459988	0.004697922	0	0	0	0.3073015	0.2346367	0.8365609	0.601418	0.1146283	0	0.1907809	0.3042147	0.5733058	0.2178922	0.03977601	0.5138062	0.0307899	0.06413302	0.02421237	0.01879044	0.2901256	0.9213841	0.02171541	0	0.0838404	0.06060863	0	0.03197922	0.2255265	0.4503181
TCGA-ER-A19D	383	1	1.424261	0.3241165	3.395728	1.561716	0.1262207	1.046623	10.53753	2.925941	0.007355477	0.3377181	1.838699	0.1863222	0.01201157	1.92688	1.152445	2.200611	0.04161696	0.6760759	0.803362	1.048763	0.08878407	10.05293	5.803268	1.842051	3.883553	6.490183	0.3865432	0.3839399	0.6912537	5.588733	2.876335	1.062817	6.022252	0.9291322	0.3521085	0.4279077	1.523376	9.522349	38.13298	2.637716	0.08682145	0.2519932	0.3315441	2.259568	1.986176	0.4214989	2.42934
TCGA-EB-A5UN	1582	0	0.2758337	0.04825164	0.2503408	0.1675596	0.02536736	0.01878092	0.8411547	0.1372104	2.420677	0.01170229	0.0900741	0.4223597	0.006035101	0.3108247	0.01678362	0.5822609	0.1632975	0.1628913	0.4036416	0.009942288	0.006862879	2.192321	12.04351	0.2907395	2.30538	4.701557	0.07709297	0.2735771	0.09004433	0.9797719	1.500468	1.13528	7.149792	0.3756988	0.01549608	0.1023801	0.8210236	3.415594	3.227455	0.3081134	0.03910993	0.06077356	0.03844181	0.5783596	0.2920786	0.09164668	1.415895
TCGA-EB-A553	226	0	0.1492471	0.1245343	1.06586	0.2203321	0.4946734	0.1292595	0.8976984	0.1573915	0.09326367	0.1543701	0.1404124	0.4645024	0.06230479	2.396425	0.8952264	0.4973729	0.006853008	0.2643238	0.1296428	0	0	4.891956	1.356198	0.4724612	0.4580094	0.5559866	0.1394504	0.8529339	0.5459519	1.425124	2.886715	0.2604518	2.256516	0.1194733	1.599774	1.233102	0.2734203	1.866403	0.9519826	0.4119463	0.003450945	0.1510432	0	0.6634256	0.4218997	0.05966624	0.2352213
TCGA-ER-A199	279	1	4.237211	5.170374	0.8015109	3.723426	3.544619	2.821486	5.125581	1.614869	0.1313398	0.2457494	0.7660778	0.2110134	0.3834629	1.119445	0.2168971	3.495488	0.2981037	2.900885	1.677915	0.1070713	0.02217249	13.73526	7.550497	1.487252	1.781422	2.969506	0.8110768	1.427788	1.191362	9.610514	3.447245	2.14637	15.8931	1.149707	6.397131	0.330768	3.91893	15.60344	30.69573	6.440747	0.06479784	0.0927191	2.194151	10.15018	5.623998	1.485789	5.836369
TCGA-3N-A9WD	395	1	1.173755	1.604432	1.089022	0.8803455	1.631987	0.8552808	1.947246	1.126439	9.60653	0.7105616	0.4741383	1.095321	0.2617503	1.303888	0.5702101	1.128344	0.1094034	0.9189997	0.583549	0.05749469	0.1289826	4.691574	4.577971	0.8126288	2.549506	3.067645	0.4629633	0.8822991	1.060021	5.030647	3.539289	1.83581	10.29084	1.683233	0.7542292	2.634613	0.9648857	4.620587	14.29119	2.141665	0.06958972	0.146435	0.2408282	3.56134	1.994011	2.016066	2.477544
TCGA-ER-A3EV	1429	1	0.7520191	0.02681613	0.8322634	0.5178505	0.2537651	0.4592546	4.083024	0.7080867	0.1396653	0.273152	0.07187988	0.1742317	0.4561498	0.9175182	0.01865519	1.473389	0.01328101	0.5387507	0.3589219	0.1326116	0	4.992087	2.793705	1.949734	1.046116	1.053548	0.03295759	0.06237624	0.4861287	2.301554	0.6905224	1.607725	12.94364	0.3307672	10.73634	0.273112	0.6476355	3.688822	3.761597	1.392567	0	0.1463595	0.05697137	3.690455	1.058115	0.2918333	1.226466
TCGA-D3-A3CF	746	1	3.001237	5.292869	36.96346	2.564704	2.749887	1.398815	6.850722	2.677746	0.06813302	0.763724	1.449396	3.015077	0.623067	1.863758	0.3774919	2.462071	0.06167897	2.299883	1.059664	0.1026447	0.03036545	11.36596	8.037856	1.511525	5.22988	4.12237	0.8746284	0.8069784	1.527237	7.225154	4.880217	1.972053	12.48502	1.06432	0.1847415	1.85726	1.476515	12.63194	19.06744	6.432679	0.01996679	0.2651636	1.474108	2.661682	5.284988	1.042973	6.44478
TCGA-EE-A2GR	1301	1	0.06037386	0	0.3793622	0.2014892	0.006130721	0.0181557	0.3808436	0.03316067	0	0.01131272	0.03349059	0.1178596	0	0.07881372	0.02433734	0.06586863	0.001925138	0.01152209	0.02341226	0.05766786	0	0.3092044	0.2371143	0.459066	1.167161	0.8486161	0.0487289	0.4746893	0.1243525	1.103387	0.3664464	0.3414403	0.4353273	0.01438383	0.02996043	0.06928029	0.08705006	0.3807471	0.5482309	0.09468279	0.04362457	0.06364628	0.09909889	0.04141526	0.104576	0.08141232	0.1321561
TCGA-BF-A9VF	440	0	0.03936213	0.06082301	0.2643915	0.03090954	0.0799413	0	0.932802	0.08030235	0.02329278	0.162263	0.05822656	0.1042846	0.007607473	0.244076	0.01057819	0.1405459	0	0.02504032	0.02035222	0.02506526	0.008650918	1.091962	0.2813925	0.1832441	0.9826537	0.9843541	0.01495055	0.1326363	0.1783639	0.5283932	0.7897408	0.1484066	0.4580981	0.05626723	0.6413464	0.1419593	0.1335395	0.7243633	0.4475162	0.05915852	0	0.03830368	0.08076226	0.1755106	0.1465886	0.0811791	0.1600155
TCGA-EE-A2GU	2884	0	4.347944	0.5011047	0.2260415	1.608776	0.3261713	0.3034022	4.949642	1.880563	0.009747457	1.045553	1.157403	0.1579099	0.02387656	0.4132631	0.2711362	3.087788	0.6801916	1.197198	0.8729827	0.2228954	0.004525246	11.21747	11.42486	3.025789	2.642191	0.07457317	0.3871172	0.5596756	0.8057824	4.775383	1.551762	0.9592931	7.428484	0.7162047	0.2554452	0.3510384	4.798953	9.570679	19.91616	3.344803	0.01785345	0.04007288	0.2788254	11.02409	4.26553	0.5079387	2.755767
TCGA-YG-AA3N	306	0	2.302575	0.1038825	0.1990779	0.8886636	0.1706695	0.1718447	5.467234	0.9336902	0.1312834	0.9195903	0.2809404	0.3609125	0	0.4388096	1.662164	5.587715	0.8917837	0.7698161	0.3215349	0.1070254	0.02216298	10.50146	12.19309	0.7928608	1.703906	1.565279	0.2968417	0.8985922	1.204698	7.377405	3.508107	4.634894	4.354269	0.2402538	1.629179	0.6722732	2.697029	6.971272	1.707344	3.086103	0.009715506	0.03271035	0.2207004	15.41474	4.174704	0.4826075	3.484552
TCGA-ER-A42L	4533	0	3.608573	0.9449307	1.950339	1.489738	9.246976	0.7428712	12.48611	5.241068	0.01146521	0.4583412	1.459888	0.7159342	0	1.430608	0.9437352	3.0122	0.007722576	1.315735	1.828249	0.3547078	409.9339	15.03414	13.7738	4.190388	6.868156	1.035871	0.9083748	0.7725561	1.446615	8.127704	4.173104	2.667591	10.33068	0.5769989	0.03004612	1.731006	6.737431	30.48679	53.05604	4.486557	0.04199936	0.1453321	0.7155527	12.37704	3.836333	2.457039	3.69202
TCGA-EB-A5SE	401	1	0.1618938	0.03127011	0.5047363	0.2401323	0.2630345	0.08114148	1.499659	0.2455914	0.02235371	0.4196384	0.1416935	0.9293169	0	0.2377582	0.1232709	0.321142	0.184122	0.05149456	0.09068291	0.02577293	0.005930106	1.531602	0.7953792	0.3935835	0.283404	1.614779	0.03586952	0.1333503	0.2000723	0.7025953	0.4731199	0.2397946	1.201472	0.05785583	0.488732	0.141544	0.2746195	1.361308	2.493978	0.2327361	0.01039824	0.01750449	0.03321697	0.4442235	0.3458549	0.1541004	0.2404717
TCGA-EE-A2MI	6225	1	1.408251	0.04958096	1.659299	2.953586	0.1129537	0.02573111	9.467496	13.68951	4.288649	0.0921893	1.235657	0.1043976	0	1.640571	0.3736634	3.717111	0.02864815	0.6667941	0.1493143	0.5244314	0.0188052	13.81759	6.800283	1.76926	6.001195	9.300621	0.2945243	0.7256108	0.9252504	2.376794	4.381973	0.9678104	4.697602	0.2216917	0.1256147	0.1332541	0.5805713	11.28763	3.62274	2.446151	0.04740053	54.49964	0.03511189	2.391847	1.965636	0.1628913	2.334533
TCGA-WE-A8ZQ	1818	0	0.03993033	0.03966494	1.376884	1.016822	0.06951024	0	1.400437	0.4995114	0.05265896	0.01923959	0.09113208	0.04772481	0	1.318048	0.009197908	1.507218	0.03274088	0.03048214	0.2831453	0.2179465	0.9327419	0.9933004	1.37139	0.1912004	7.830567	0.3423647	0.05849886	0.5151378	0.01409911	3.365583	0.9290542	0.2119975	11.45613	0.1467758	0.03113843	0.1122145	0.05805737	1.302153	6.938509	0.118534	0.2209286	0.03885661	0.2808963	0.0469567	0.07706955	0.0733014	0.165893
TCGA-ER-A193	955	1	2.740397	0.1671516	0.9227336	0.7898347	0.259005	0.1849079	4.6436	1.58678	0.1509344	0.2944387	0.9230403	0.9939393	0.01760554	0.8658574	3.427271	1.621769	0.02904695	0.7620344	0.5769748	0.1232651	0.01001016	15.2936	21.16434	1.668014	3.036755	4.772089	0.3892412	1.023175	2.1577	4.26149	3.808888	3.311829	7.20787	0.4286278	8.649226	0.1791973	3.619665	9.445965	7.969211	2.498556	0.1930773	0.2548516	0.2803552	5.420863	3.455532	0.370317	2.77024
TCGA-D3-A8GD	718	0	7.380692	7.102398	1.033092	4.703744	2.949012	1.890041	8.479844	2.88524	0.4702441	1.54316	3.761604	0.04029358	0.4607482	4.444185	1.009541	6.248005	0.2626066	3.31348	2.110423	0.1725094	0.7779784	24.473	20.02967	3.744247	6.400131	2.510543	2.191682	2.198971	1.874839	19.45956	5.968194	23.01544	16.73279	1.480172	1.906015	1.18427	10.70414	18.01453	17.29594	7.201301	0.03479997	0.05272433	1.230257	11.94308	7.507968	1.661798	10.70795
TCGA-EE-A2ME	3141	1	18.43187	6.29934	4.076359	13.12593	4.224771	2.163065	7.469365	7.734753	0.03385818	1.960429	6.072749	3.613018	1.303283	7.322478	1.834181	4.442633	0.07819105	10.83632	3.296481	0.5335072	0.01796414	33.48957	23.12785	3.234395	8.908691	4.976251	2.312905	1.900446	2.845215	18.30936	8.206606	2.916657	18.18782	2.81395	30.72928	3.323053	11.48033	22.27543	48.16034	21.25505	0.01968719	0.4971241	6.775386	29.53512	17.65166	3.008383	19.20205
TCGA-3N-A9WB	518	1	0.00973504	0.04512823	0.3142905	0.1567132	0.08303853	0.008782599	0.4779982	0.09166326	0.003456462	0.0820859	0.04968204	0.2402697	0	0.3955487	0.007848595	0.1390392	0.04097554	0.003715782	0.06795239	0.009298708	0.0192559	0.6730825	0.2757984	0.2809835	2.782988	0.690056	0.0249586	0.4067646	0.1564004	0.4770687	0.59088	0.440447	0.6723919	0.08697506	0.09903545	0.08617757	0.04954048	0.621991	0.5778342	0.04961845	0.01125486	0.05683959	0.05992236	0.04006825	0.06070487	0.03938222	0.0365308
TCGA-EE-A29P	1716	0	6.345157	0.9167641	1.293959	1.994791	0.2375913	0.3317019	9.687571	3.792403	0.1780144	0.6889392	2.051921	2.069383	0.006459988	0.9926684	2.829524	4.720814	0.8164162	2.037026	1.252971	0.1596338	0.176305	24.49377	14.77939	5.140125	7.403054	1.625638	0.5839914	1.561801	2.340747	8.454874	3.403814	2.970506	11.46705	0.6330861	4.777069	1.238343	7.132663	15.43286	11.9976	5.084682	0.02576207	0.0704732	0.4937786	14.812	6.652321	0.7768368	5.863717
TCGA-EE-A2MM	5107	1	0.4460664	0.1646926	0.8245278	0.9206436	0.01924088	0.1709416	3.068895	0.8809008	1.264217	0.1686453	0.3696301	0.04293423	0.004577561	0.2357573	0.2355087	0.4651302	0.03625155	0.1777934	0.1836948	0.0678701	0.09890302	3.623907	8.46178	0.4594227	3.919042	0.4860982	0.1146994	1.159902	0.3902725	1.015123	0.8186254	0.3699533	2.121279	0.08746409	0.03917871	0.3727403	0.5383669	4.231301	7.784611	0.6871732	0.02053694	0.08835088	0.1360693	0.4955456	0.5415388	0.2479925	0.9554375
TCGA-EE-A3JB	6138	0	0.6800916	0.2915761	1.342408	1.389146	0.04311294	0.02127933	6.707561	2.724311	3.316361	0.1370101	1.250847	0.1085362	0.02735178	0.4118312	0.3866654	2.054017	0.02105928	0.3691211	0.7866209	0.2177881	0	12.5683	10.69377	1.961857	16.00988	4.425947	0.2015737	0.3815026	0.5344054	1.640369	1.984413	1.295834	19.14384	0.6771507	4.297688	0.1237329	0.8642263	12.78772	18.46858	1.536663	0.01136223	10.72658	0.04839521	0.3721447	1.834434	0.1272254	1.239145
TCGA-EE-A29W	5932	0	0.1641534	0.03902347	1.652535	0.700705	0.1025792	0.01518905	2.114044	1.030425	0.01793331	0.004732111	0.2465603	0.1514234	0	0.9395812	0.05429495	8.681648	0.008052848	0.1638695	0.692063	0.0482449	0.02775174	2.349679	4.357448	0.2782435	5.89712	1.75528	0.04796067	0.4425105	0.09362993	1.057881	0.557785	0.1972337	2.56853	5.240593	0.02297614	0.09935976	0.3127236	1.994747	11.12692	0.3432502	0.1289536	0.1392599	0.09326935	0.1385919	0.3215194	0.1742802	0.3948633
TCGA-EB-A3XE	180	0	0.4718298	0.07456491	0.4995492	0.3115648	1.00616	0.1064169	3.378553	0.403878	0.01903692	1.265877	0.05472608	0.6055858	0	0.6089404	0.5273715	0.8806433	0.02256782	0.3069774	0.2328709	0.1741271	0.03535147	5.155602	1.260625	1.482656	2.717847	3.245746	0.1741195	1.365866	0.5168376	3.480812	2.419066	1.195583	2.498702	0.287416	0.8700606	0.06328458	0.9276925	2.580914	1.871499	0.6558725	0.04649071	0.01043505	0.1056097	1.986131	0.782913	0.22711	0.5532951
TCGA-GN-A26C	821	1	4.2053	0.6873601	0.7175207	1.436046	0.1355123	0.6093971	15.43318	3.738573	23.33108	0.3658204	1.74923	0.05858135	0.1576153	0.9033029	8.069222	4.201171	0.2505893	1.13821	0.7730562	0.1888415	0.01629399	34.42085	12.26421	4.229881	7.636539	1.325524	0.3496451	4.840959	1.822263	7.749984	1.962467	16.73148	11.05419	0.7271352	0.124681	1.895968	3.341042	22.00823	3.192787	4.227689	0.01428548	0.7775618	0.2129618	9.366259	2.966463	0.5410331	4.381731
TCGA-EE-A183	818	1	2.0228	1.475523	4.936256	1.14769	6.701552	1.943838	2.346623	0.6738913	0.00267487	1.109557	0.1069849	0.1638782	0.09172993	1.349814	0.7288599	2.515127	0.04468221	1.932371	0.636883	0.08635248	0.02980333	8.33411	5.234108	0.3647484	0.9770715	1.980151	0.4249265	1.604388	2.383447	11.14886	4.900382	0.6573555	10.10389	0.6892323	2.669353	0.5038852	0.8051011	8.995981	4.525109	5.011003	0.004354927	0.1612848	2.52266	3.658924	3.930492	1.150952	5.318347
TCGA-ER-A3PL	1010	0	0.3017873	0.06245447	0.7286261	0.4570363	0.01313369	0.02917088	4.410119	0.9539561	0.06122897	0.06058743	0.4017779	0.01352613	0.02499689	0.3957203	0.19117	0.186007	0.01855879	0.1398732	0.2340591	0.1235404	0.00710637	2.697904	2.348621	1.259413	2.106619	2.50389	0.1105313	0.7408953	0.293037	0.716449	1.422865	2.316288	3.051372	0.3697696	0.01872018	0.127215	0.5320313	3.182431	3.184414	0.5725908	0.01246078	0.03146489	0.1061486	0.7652348	0.2856391	1.287538	0.6167857
TCGA-DA-A95W	398	0	0.5873879	0.08990788	0.7348145	0.3524668	0.1553069	0.2399638	2.454451	0.5478555	0.007869971	0.1059102	0.2926375	0.07881471	0.03855525	2.00198	0.2769906	0.6001763	0.07209286	0.2961145	0.2922487	0.06351631	0.007307251	3.313392	1.860409	2.043129	0.8350883	0.1032161	0.1073416	0.6348655	0.7122121	1.82831	1.126745	0.4566539	2.346911	0.1227801	0.178744	0.5777487	0.9587834	3.437386	11.72805	0.6409192	0.006406508	0.01617716	0.1637237	1.847425	0.656536	0.1081301	0.4054854
TCGA-D3-A2JA	3514	0	1.237697	1.795991	2.323449	0.5227106	0.09505445	0.1782815	11.5224	1.894985	8.179656	0.1052397	5.575683	0.1261754	0.04221322	1.018313	1.274574	0.6932241	0.07760615	0.5915155	1.072861	0.1092811	0.006857601	10.82666	10.88314	1.960983	10.16912	2.19022	0.4236852	1.044401	0.5912648	3.825237	10.32159	2.487293	4.397095	1.412433	0.387104	0.2557533	1.291456	13.25186	8.099289	2.35291	0.01503071	10.78913	0.1664531	1.530404	1.73491	0.3316543	2.283204
TCGA-FW-A3R5	1124	0	0.4877865	1.026879	0.8668581	0.8679891	0.4635175	0.4198769	1.780739	0.82588	0.1366456	0.08049944	0.5103878	4.477893	0.08303026	0.4074745	0.06494264	0.7563276	0.02911028	0.512433	0.97182	0.1624321	0.005901171	4.114002	13.77065	0.7541596	1.16487	2.704408	0.3034033	0.3860353	0.2433396	1.867341	1.607096	0.766491	4.374844	0.5021691	0.3908545	0.2112801	0.6558707	4.491495	5.756528	1.20362	0.24834	0.1001597	0.2864757	0.6538744	0.8464655	0.2555807	1.926981
TCGA-W3-AA1W	6666	0	11.7951	1.163089	0.4134035	4.057368	1.028078	0.5273295	8.946256	4.67814	0.2153662	0.9671303	3.354997	0.08304292	0.05755015	3.476889	6.321856	6.668111	0.06119036	4.352652	2.814111	0.0526715	0.1163445	39.0015	20.67691	7.326494	9.780687	2.105587	1.570836	1.910151	3.502764	21.30271	9.098191	8.402343	21.67186	1.765696	0.1970255	1.735621	18.13905	27.45359	24.61159	8.855497	0.02550075	0.04829424	1.167617	38.77649	11.72549	1.209861	9.052955
TCGA-EE-A2GL	2423	0	7.160127	9.154885	2.874183	3.364204	22.05017	2.359919	2.607417	2.830382	0.04485511	2.063648	1.063561	0.4631957	1.094425	5.129468	0.7309421	2.078525	0.01137426	4.978043	1.47548	0.0922778	0.0489975	6.57482	7.789771	1.453014	1.564477	5.013865	1.752828	1.817981	1.946981	16.07065	5.732171	0.7805132	17.11307	1.85902	0.3909075	0.6359197	1.145867	11.22476	25.99183	10.37973	0.008591544	0.0759312	3.622808	7.210799	8.171264	2.164532	8.637773
TCGA-EB-A97M	414	0	0.3591792	0.07684748	0.2418557	0.4165652	0.03366756	0.06979288	2.131015	0.3850233	0.02354361	0.2360755	0.1029938	0.1849256	0	0.1298444	0.4544144	0.5261457	0.3848251	0.219353	0.188571	0.07389426	0.007286729	7.160034	9.600728	0.4218839	1.175934	1.601075	0.07870599	0.4468819	0.7238699	2.622155	2.711126	0.5089446	3.841816	0.1145362	2.114225	0.2282764	0.8379855	4.634294	0.935022	0.6109547	0.006388516	0.005377244	0.0544213	0.9438621	0.9734239	0.08152729	0.5546807
TCGA-EE-A20I	412	1	0.6891135	0.2167115	0.8343527	0.3208734	0.0379773	0.2499269	2.00494	0.5249538	0.007377054	0.1946602	0.2381953	1.182053	0.01606241	0.1288355	0.6867947	0.4492442	0.054327	0.2035499	0.4243451	0.1587683	0.01369916	3.431748	2.119804	2.90176	1.252455	1.193268	0.08680812	0.4200721	0.4964237	1.105568	1.530838	1.091114	2.171006	0.3242321	0.2990102	0.2384239	0.736608	3.419714	3.840897	0.9530966	0.03002625	0.1246813	0.119365	1.24712	1.119264	0.1483282	0.867382
TCGA-D3-A5GT	487	0	0.005584139	0.01294306	0.2831257	0.09647014	0.06124104	0	0.6569032	0.04732126	0	0.01255613	0.1362959	0.177533	0	0.3827088	0.009004101	0.1063395	0.01068367	0.008525674	0.0346474	0.02133541	0.02209085	0.4790356	0.4376411	0.4783276	0.1326047	0.1906892	0.03181458	0.3010647	0.0828122	0.5689804	0.2372552	0.08120758	0.4662214	0.03991197	0.02494008	0.3295501	0.03978384	0.7343467	3.289793	0.08538527	0	0.005433982	0.0687444	0.02298364	0.06093686	0.1142795	0.1204885
TCGA-ER-A2ND	710	1	0.08151306	0.1392138	0.5688951	0.06737792	0.02613891	0.04644513	2.242548	0.311044	0.0365577	0.2990438	0.1389826	0.1399837	0.3979941	0.4830428	1.508045	0.3421107	0.01477442	0.08842598	0.05989224	0.01639149	0.00565729	4.614128	2.078715	1.573806	1.473299	0.1331836	0.1613197	0.9541161	0.8801133	1.286423	2.265449	0.4228646	18.32614	0.1471844	0.03619275	0.5148105	0.2969169	5.109565	2.113193	0.267444	0.0223197	0.04174799	0.03168882	0.7239693	0.2697513	0.07554729	0.4024715
TCGA-EE-A2GI	1482	0	2.096272	0.8584748	0.7958982	1.073426	0.3629224	0.9714259	4.800367	1.060608	0.8622364	0.3262559	0.4727628	0.3258477	0.05756145	0.4373965	0.978941	2.295012	0.9160876	1.020201	0.1658394	0.1021217	0.1007025	8.482259	5.505833	2.854777	3.72108	1.252537	0.3328409	0.6072967	1.22689	5.93594	2.696131	9.921085	6.856987	0.27837	0.6669864	2.583912	2.759218	6.66039	1.640619	2.52553	0.01765784	0.2340873	0.0846114	7.252866	2.515933	0.3779916	2.858509
TCGA-EE-A29X	545	1	0.602622	0.2408228	0.864481	0.4014174	1.215436	0.5549119	3.966487	0.5400248	0.4397312	0.3037106	0.2545188	0.4763617	0.05301305	0.3133155	1.601618	1.226724	0.1049579	0.5774188	0.8058264	0.03969739	0	16.25642	4.366353	0.8938618	2.083909	0.9504413	0.1775858	0.4761454	1.242937	6.517337	4.485922	1.846748	6.996517	1.22086	73.27143	0.4905375	2.059958	12.69417	3.523544	1.924372	0	0.21839	0.1432571	1.659248	2.204993	0.6685552	1.419188
TCGA-D3-A8GN	4897	0	1.815524	1.470476	3.378071	0.7790781	0.1398113	3.093134	2.264492	0.8134244	0.02875576	0.4173322	0.4133258	1.214024	0.01565282	1.044049	1.719455	2.425911	0.9736104	0.6079588	1.078304	0.2320796	0.01779977	7.302022	5.654006	1.658956	3.56909	6.935134	0.4768055	0.9278836	0.9842117	6.457707	2.273548	7.186756	10.06085	0.6078091	0.5794218	11.20562	3.819239	5.610009	3.515747	1.815248	0.1443523	0.3480867	0.2160251	7.375252	2.205997	0.4657589	3.545677
TCGA-D3-A1Q7	4053	0	6.756588	2.870821	4.289087	3.308045	0.7681957	1.003658	10.64423	3.732625	0.01316658	0.5544984	3.023097	1.880143	0.202111	1.176355	1.14806	5.331683	1.499852	1.690036	3.595122	0.5809086	0.09780115	27.32506	16.96064	6.297748	9.022827	2.739891	0.6528412	0.8247204	1.933964	11.94368	5.27442	9.071996	21.95417	1.736071	0.5318339	1.225554	10.15653	24.10735	42.21559	6.669142	0.06645276	0.1299103	0.5843462	16.36964	7.006603	0.8948095	7.521358
TCGA-FS-A1ZJ	1441	1	0.6445251	0.02872878	1.378616	0.2919926	0.06544892	0.01490942	2.485077	0.4707152	0.008801578	0.03715992	0.4308707	0.01728322	0.02874615	0.238661	0.1265765	0.9441365	0.173901	0.2113161	0.1794435	0.110499	0.02179265	3.226873	2.244723	0.7001128	1.064128	0.01282604	0.122402	0.1559254	0.7250375	1.17873	0.6060292	1.241727	2.163753	0.1978505	0.1886263	0.2519538	1.29094	3.500863	9.651973	0.7775327	0.02149463	0.0924709	0.1424146	1.156343	2.70085	0.1356775	0.6860409
TCGA-D3-A2JC	2639	0	1.314291	0.2906007	0.3878159	0.7061475	0.1159003	0.1638146	2.892299	1.213087	0.1074509	0.3499614	0.7252266	0.3508561	0	0.677255	0.9968694	0.8901895	0.5161392	0.613866	0.5431973	0.1238866	0.005701025	13.36264	4.038469	1.594023	5.239843	2.724529	0.3202074	1.0489	0.7907454	3.112962	2.589107	3.72343	18.75658	0.3399052	1.463193	0.850476	2.415699	6.34515	4.400771	1.267891	0.05997932	0.635268	0.08515677	3.345327	1.990473	0.1790115	2.113087
TCGA-EE-A3AD	875	1	0.0654145	0.01783757	0.5802853	0.1299295	0.03282215	0	0.8659547	0.1014474	0.0355216	0.03460865	0.05635117	0.08692169	0.008924178	0.327762	0	0.1786109	0.008834269	0.02643688	0.02387479	0.05880713	0.02029645	0.6059922	10.05978	1.178698	0.9172653	0.215018	0.0175382	0.2230167	0.9700904	0.3622002	0.5838841	0.5222787	0.4147218	0.0495045	0.1298474	0.07569534	0.09399156	0.3914516	1.578326	0.05129396	0.01334592	0.1722443	0.2084294	0.0554314	0.2039529	0.8625606	0.0866359
TCGA-WE-AA9Y	370	0	1.198174	0.7759707	1.21662	1.019286	0.6512911	0.720633	3.016067	1.299617	0.01668299	0.118859	0.3023512	2.044196	0.272435	0.5347946	0.2841157	1.167413	0.03595871	0.6770322	0.7106225	0.02244062	0.007745059	4.000721	2.457068	1.15933	2.344232	6.035248	0.2677009	0.4749904	0.9145707	2.861181	3.012369	0.9395566	4.359855	0.6884632	0.9793282	0.5083778	0.4124691	5.880341	6.431304	2.417917	0.01018552	1.091655	0.5929047	0.8823592	1.559608	0.5311131	2.082779
TCGA-EE-A181	1026	1	3.417978	1.254186	0.4044899	1.324298	0.5219965	1.244821	5.230708	2.492274	0.2369495	0.9834933	1.368737	0.3093522	0.1882416	1.470139	1.563229	2.200403	0.1466605	1.462957	0.8323415	0.06891361	0	15.7327	14.5179	5.474684	5.032695	0.7092506	0.5163761	0.7536427	1.950406	14.91691	3.740453	15.64336	16.69495	0.625243	1.414218	4.381986	2.290093	10.35489	7.078716	3.923011	0.04952516	0.01755182	0.954794	6.625688	4.606681	1.05372	4.881658
TCGA-WE-A8K4	509	0	3.572927	0.5151121	0.1358177	1.261885	0.374968	0.05140933	3.141902	1.282366	0.05665114	0.3011092	0.6195645	0.08581601	0.5088156	1.071203	1.019914	3.757376	0.3750414	1.174527	0.1591049	0.08708863	0.00751435	13.27168	5.848042	1.246826	2.477381	0.7429903	0.5713987	1.720475	1.323949	8.327858	3.896849	12.15426	17.2746	0.2606655	0.2827845	0.2241974	3.711838	4.354882	3.599455	2.274398	0.006588079	0.02218087	0.1543336	18.10659	3.369794	0.832604	3.047144
TCGA-EB-A6L9	757	0	4.988858	5.810357	4.255127	3.030562	5.161569	2.985613	3.603202	1.441411	0.2638499	1.631958	0.2352444	0.2984307	0.3619306	2.420396	1.453876	3.030771	0.07203599	4.980811	1.068172	0.08517833	0.03919745	7.745049	9.035143	3.750107	1.407218	2.537657	1.292728	2.350488	3.269414	15.55722	8.975891	4.090633	13.55189	0.9348085	2.8912	1.617796	1.462252	9.784844	6.820456	9.542906	0	0.09159828	3.232427	7.595575	9.383693	2.706806	9.169809
TCGA-ER-A2NE	613	1	0.02650063	0.008774832	0.3707694	0.06837543	0.04151878	0.006830831	0.3795173	0.06416353	0.1344164	0.03405005	0.0100803	0.03800832	0.004390069	0.1223169	0.01220878	0.4415731	0.01593475	0.02023013	0.03523416	0.007232244	0.004992213	1.013074	0.3147444	1.628477	1.348504	0.0665983	0.008627564	0.4286286	0.2526439	1.983827	0.7621168	0.2079864	0.4884842	0.02164687	0.09205627	0.05957886	0.04623724	0.5636098	2.008981	0.07421477	0.01094209	0	0.02796344	0.02337288	0.1672175	0.09369256	0.2592642
TCGA-FS-A1ZN	730	1	0.1027736	0.0794037	0.252375	0.2660245	0.05565994	0.06181238	2.53092	0.1541146	0.01351486	0.445062	0.07094647	0.09872306	0.008827968	0.3503158	0.03068823	0.2944756	0.4209298	0.05230373	0.01771305	0.04362986	0	1.437727	0.645012	0.570591	2.899433	2.249105	0.04120418	0.1180019	0.1128979	1.074886	0.6391989	0.8795318	0.5547052	0.1169858	0.09066882	0.314493	0.166586	1.317531	2.930408	0.1850553	0.07261123	0.0703774	0.09371925	0.1880016	0.1859303	0.1213769	0.203542
TCGA-EE-A2MQ	1315	1	0.4164741	0.1061845	1.774102	0.3466633	0.101499	0.04508733	2.176989	0.552923	0.1508281	0.07959879	0.975856	0.655066	0.2704513	0.1998013	0.3290548	0.4758581	0.003187221	0.184399	0.4457502	0.07956148	0	3.028817	13.42209	0.4032763	0.9053035	1.9609	0.0949113	0.1234964	0.277932	1.196276	1.213363	0.4777978	2.332855	0.1756253	0.4526173	0.4014468	0.5171306	2.717771	3.678526	0.770712	0.01203733	0.2066903	0.1025414	0.7713707	0.7336556	0.2576765	0.9767636
TCGA-D9-A6EG	698	1	0.02181709	0.03371213	1.605672	0.5967685	0.008861749	0	1.164226	1.191468	0.005164159	0.01226412	0.07906886	0.02129525	0.008433127	0.4699305	0.02345253	0.3505491	0.2114868	0.0194306	0.04512217	0.09724975	0	0.7309404	23.38146	2.407113	0.5380094	2.07702	0.02485975	0.1568336	1.123421	1.439652	0.6768207	0.5699217	1.313699	0.07796754	0.05413348	0.02145906	0.3737829	1.091692	2.370905	0.1325839	0	0.003538405	0.01790551	0.02244913	0.07369104	0.2993886	0.2012607
TCGA-EB-A4OY	593	0	0.1526193	0	0.3359776	0.1246398	1.175359	0.1542101	0.8180654	0.1149627	0	0.1098143	0.01896406	0.1379026	0	1.034022	0.1968718	0.7847141	0.007007851	0.1211673	0.03787772	0	0	5.080653	0.6109861	0.1932545	0.3902984	0.328495	0.04521502	0.5019297	0.5733765	1.516565	2.179989	1.134397	13.4836	0.02181657	16.35618	0.468358	0.316878	13.08737	0.6652199	0.2608904	0.003528918	0.0415843	0.03006149	1.143256	0.5266014	0.02033813	0.2806254
TCGA-DA-A3F2	657	0	3.67267	0.9478322	4.563991	1.017884	0.629932	8.798475	17.11914	2.150425	0.01643691	1.396595	0.4964858	0.2453002	0.008947219	0.9971559	1.779079	13.16869	0.02066651	1.737559	1.41225	0	0.02034885	37.73767	12.95601	2.112048	4.693302	20.27985	0.751694	2.350321	9.74502	21.22657	29.51154	2.855015	15.95238	0.904411	52.12665	19.62535	15.2738	36.23097	9.767826	8.358301	0.01338038	0.4580014	0.4559291	27.00922	15.781	1.560657	6.159792
TCGA-FR-A3YN	2828	0	1.245039	0.1097852	0.1788678	0.7306037	0.04947209	0.1281946	2.432976	1.06718	0.1465511	0.2206138	0.3723494	0.1188841	0.01961635	0.3511197	0.7473772	1.030845	0.9890601	0.5113789	0.2256618	0.1292647	0	7.844953	8.402492	0.4126557	2.858289	0.8332361	0.1522763	0.4012929	0.4933715	2.245655	0.8179811	2.777133	11.0163	0.1620156	0.08394682	0.405984	1.821559	3.089243	9.678184	1.314531	0.005867169	0.03950739	0.1915906	4.978217	1.409984	0.2833945	1.507614
TCGA-FW-A3TV	411	0	0.7785559	0.9974551	0.5964756	0.6113696	1.200899	0.2726557	2.490044	3.996332	0.004665471	0.1440375	0.5466842	0.318815	0.1676128	0.3280619	0.03707863	1.098667	0.02388302	0.468949	0.428031	0.1506148	0.004331879	4.365918	2.652842	0.9451077	3.039346	0.7172654	0.3892914	0.2523829	0.2760624	2.0147	1.206308	1.385415	2.867363	0.2089674	0.06194755	0.2326419	0.7288705	3.101453	11.56247	1.517221	0.05886747	0.2461468	0.6308806	1.703628	1.268337	0.3689751	1.664166
TCGA-FR-A8YE	3176	0	8.960282	4.994351	4.178685	7.396007	8.696833	1.671264	7.056347	20.31174	1.955909	1.375687	1.711262	1.248064	1.000605	11.35971	0.7782077	2.442736	0.08580809	7.655138	2.117331	0.5029037	0.04499965	7.090736	19.76416	1.756582	27.31619	6.416812	2.832998	2.759746	2.048387	19.11214	11.66813	0.984655	12.1439	3.010488	0.1838607	0.9973636	1.294998	18.30744	19.53842	14.53193	0.03381658	0.3557947	6.097489	3.852477	11.52889	2.422257	13.33599
TCGA-FS-A1ZK	728	1	0.03879628	0	0.6113565	0.4182042	0.03008426	0.006363744	1.053483	0.3287684	0.002504502	0.07533912	0.08138878	0.3009794	0.02453927	0.7355143	0.02843489	0.1259322	0.04858409	0.01615441	0.04923731	0.02021313	0.009301698	1.011538	0.4575764	0.3349492	1.832901	0.4124125	0.01808464	0.1093374	0.3312591	0.5749875	0.4424145	0.2336572	9.037393	0.07562504	0.0245033	0.09019547	0.1076889	0.9757562	1.868483	0.2005061	0.1447531	0.05148143	0.0347351	0.05080753	0.1301249	0.09903596	0.274623
TCGA-EE-A17Y	828	1	0.03032719	0.07029312	0.9744032	0.06123796	0.04751388	0.1250747	1.059203	4.438341	0.0676832	0.05845006	0.1249716	0.866306	0.07535959	0.6489926	0.07684418	0.2114152	0.001657786	0.02315127	0.1545669	0.05793581	0.005713063	0.9374706	5.41435	0.3469077	2.540379	1.08494	0.01727835	0.05255577	0.07495819	0.3111126	1.100064	0.2660208	1.289032	0.5078378	0.002149974	0.1363635	0.1014179	1.026613	5.542326	0.1053145	0.01001766	0.4131638	0.01066707	0.0534956	0.1035611	0.02474338	0.1707045
TCGA-GN-A267	1960	1	0.5209748	0.407032	0.8548577	0.3999079	0.1212605	0.0528095	3.574772	0.7936825	0.01662688	0.1842699	0.2467824	0.2497676	0.02036391	0.6132318	0.2737215	1.470034	0.06047623	0.665818	0.04539951	0.1677385	0.01543802	2.615706	8.022157	1.062778	1.240349	0.7995703	0.1834254	0.3471547	0.6221313	1.959736	1.030353	4.218514	3.2078	0.1966399	0.03195351	0.3800009	0.7864174	3.369642	4.605008	0.8147366	0.03383755	0.02278498	0.04323735	5.252256	0.99467	0.1560121	0.933549
TCGA-D9-A4Z6	561	1	0.08947824	0.0487988	1.475741	0.09919592	0.1090338	0.05698166	0.9045345	0.03964753	0	0.3787199	0.06073034	0.1056864	0.0488283	0.4844071	0.02546091	0.4071929	0.07250455	0.09643225	0.2122738	0.05027516	0	1.785876	0.944862	2.607123	0.5143771	0.5228725	0.07196971	0.1915473	0.5073644	4.939088	1.059575	0.714407	4.969724	0.09404929	3.246675	0.4348724	0.1660667	6.131592	6.523444	0.1300083	0.009127713	0.1587787	0.06479622	0.6174134	0.5388145	0.1828668	0.6715354
TCGA-EB-A4IQ	414	0	0.07975649	0.03262263	0.69328	0.1178911	1.286304	0.008465107	7.299509	0.1943692	0.02998359	2.315534	0.02914802	0.7654045	0.03808275	1.506625	0.3101595	0.4634613	0.01615674	0.06446621	0.02910929	0.03585024	0	1.033195	3.485579	1.747264	0.9426905	5.854913	0.05613147	0.2719126	0.1507465	0.5599819	1.139039	0.4017824	2.734776	0.2716121	1.033711	0.1476662	0.2769476	1.810159	0.9517948	0.1765837	0.008135994	0.009130806	0.05775616	0.1255143	0.3510623	0.2746413	0.2244651
TCGA-FS-A1ZB	1486	1	0.5649314	0.1235294	2.070895	0.8425964	0.363682	0.006410826	6.80017	1.686113	0.08578307	0.8188834	0.596011	3.338241	0	0.88706	0.08020673	1.006454	0.1223588	0.3471771	1.322709	0.0475129	0.009370516	7.433399	3.723442	1.485342	4.526913	5.051744	0.2935193	0.8332812	1.009912	4.651172	11.05233	1.240082	5.021364	0.4037781	0.9820937	0.04892611	0.3543865	11.80893	6.525122	2.099298	0.06572352	0.06914975	0.1837084	0.4021555	2.403888	0.4616415	2.639887
TCGA-EE-A182	447	1	0.05580197	0.01724523	2.013529	0.09348078	0.0317322	0.1275344	2.287073	0.1190953	0.007925079	0.832302	0.03631992	0.09026005	0	0.1384064	0.2939264	1.08921	0.03843406	0.04827806	0.2077377	0	0.004905612	11.37442	1.520813	0.31866	0.547033	3.295248	0.0423895	0.9276278	0.9194861	1.418739	4.128338	0.3486456	2.953475	0.09306221	33.44412	0.482999	0.431634	5.681401	1.015079	0.3281731	0	0.09412254	0.009159451	0.8804178	0.7133279	0.09029673	0.2687265
TCGA-ER-A197	424	1	3.290271	0.09752266	0.7949661	0.6211504	0.3127509	0.007591721	11.98664	2.693962	0.2420104	5.250703	0.8551735	0.8131603	0	0.6261562	0.2713745	3.630624	3.19258	0.8094089	0.8419167	0.03215139	0.06103128	13.82351	11.18481	5.327767	6.847971	2.869237	0.3787494	0.7542586	1.518325	6.214288	2.630411	9.307354	7.300364	0.90218	0.2881397	0.05793846	1.858519	22.12725	3.619386	2.842316	0.02675407	0.06550989	0.1450321	6.33824	2.964757	0.2623251	3.078797
TCGA-EB-A3HV	39	0	0.2497533	0.01809014	0.6764388	0.199186	0.2425188	0.0563296	5.580663	0.4519538	0.3436189	2.062048	0.05195369	1.070889	0	0.4699489	0.2202336	1.546656	0.01941194	0.1400141	0.2058092	0.2012843	0	4.656762	5.773749	1.180854	2.295337	4.086654	0.07559276	0.5522864	0.8777273	1.261036	3.785822	1.387241	4.85164	0.2259245	22.27816	0.1151507	0.6513698	4.575117	2.24371	0.6686132	0	0.2012654	0.08647389	0.1847106	0.7928895	0.2080142	0.5528022
TCGA-EB-A4XL	777	0	1.162782	0.2836973	0.7978251	0.4605483	0.7643852	0.2576539	3.255331	1.166883	0.1050232	0.9001866	0.3281672	1.216039	0.01182787	1.418064	1.471975	0.5948503	0.1151356	0.4321443	0.1740365	0.2338242	0.08070109	4.916942	6.921689	1.628691	4.946718	3.667787	0.2498801	0.9348585	0.6806815	3.424689	2.177138	4.326338	3.205066	0.3572205	0.07845563	0.1705518	0.9135418	3.9038	9.921705	1.017755	0.04716887	0.2630275	0.11301	1.994112	1.918697	0.2888377	1.21523
TCGA-WE-AAA3	600	0	1.145845	0.1863768	1.548453	1.010288	0.2388359	0.2539011	5.032934	1.547378	0	0.1130032	0.4728146	0.2354607	0	0.4083979	0.07293196	0.8792793	0.142304	0.3989947	0.7717575	0.3168254	0	9.561957	4.425717	1.604969	2.093078	1.237725	0.3206854	0.3319181	1.291848	2.375046	3.116463	5.051024	5.06562	0.2909533	3.788332	0.3064763	2.583063	8.155265	8.659673	1.310313	0.06100743	0.2298535	0.03712134	3.619861	1.590424	0.1674298	1.183386
TCGA-BF-A3DJ	464	0	0.5307016	0.05549203	0.4634157	2.221565	0.2917386	0.07199695	6.163438	2.043879	0.1955113	0.2512213	0.6587271	0.470714	0	0.5000609	0.5147222	0.4559196	0.007634191	0.2132256	0.3094734	0.06860507	0.005261792	6.519079	6.875693	2.080502	10.95876	4.851686	0.1432219	0.3173178	0.5325733	2.695006	2.978965	3.159314	3.555578	0.1796745	0.1544516	0.290432	0.9097022	7.851291	9.353611	0.9746507	0.004613186	0.0194147	0.03929795	0.5419702	1.219216	1.342647	1.280225
TCGA-EB-A41B	291	0	0.2733372	0.04727969	0.1378973	0.2178447	0.3479893	0	0.888896	1.041	0.07242492	0.2293314	0.1194901	0.03413212	0	0.4593419	0.0789386	0.3738807	0.1155181	0.1837463	0.05695358	0.08572976	0.01613913	2.345347	0.851178	3.6541	1.684193	0.4474926	0.13481	0.8303184	0.3630057	1.144125	0.5571448	0.9162979	20.48008	0.04957012	0.09515267	0.1123559	0.4484357	1.3868	3.766018	0.2799137	0.05659883	0.007939917	0.09040192	1.402081	0.4261128	0.2795954	0.4248234
TCGA-EE-A2GT	1365	0	5.283981	3.860428	3.700284	2.855237	9.854728	1.862364	3.149511	1.341839	0.008328955	1.160429	0.2212174	0.161916	0.299228	1.46991	0.2458635	3.196835	0.002244041	4.22621	1.037041	0.01120344	0.007733416	8.289768	10.87248	0.808127	1.333721	3.119289	0.8386489	1.770632	1.797401	12.59987	6.15213	0.8528583	10.11319	0.9934176	8.925846	0.3461001	0.620758	12.69612	13.82003	9.923848	0	0.1027238	4.115215	3.234476	10.23649	2.138006	8.115028
TCGA-WE-A8ZM	3008	0	0.02457029	0.04555971	2.103946	0.2315291	0.3053897	0.01773314	1.13102	4.895348	0.01046853	0.563521	0.11776	0.1192278	0	7.005125	0.01584727	0.5088361	0.01128199	0.03376179	0.1600715	0.1408142	0.03240002	0.6606424	0.4085453	1.509857	2.823061	0.238998	0.08959016	0.5166289	0.1093125	2.017124	0.253525	0.05558227	29.57719	0.1966869	0.02194735	0.2513377	0.1350382	2.353243	7.078669	0.1233055	0.07385603	0.0239096	0.2419811	1.668618	0.07916015	0.04443626	0.479441
TCGA-W3-AA1R	3379	1	0.3055186	0.05058132	0.3801656	0.2878942	0.02127372	0.1811268	1.075979	0.2630129	0.8461088	0.122673	0.1626982	0.03651563	0	0.4743257	0.5559693	0.6337496	0.2404896	0.2532186	0.1489418	0.02501357	0.01726616	5.331197	1.546201	0.6217451	2.591088	0.5193898	0.1317909	1.153027	0.4638685	1.37226	1.02874	0.5571402	1.722607	0.134139	0.4050235	0.7813128	1.150514	2.447468	0.9627856	0.4380681	0.02522968	0.5478873	0.07522267	1.90418	0.5760734	0.08932058	1.244728
TCGA-EE-A2MG	3139	1	8.750729	8.657232	4.594933	5.319629	9.581288	2.557077	5.562975	4.095643	0.1303415	1.343748	1.390434	1.699952	1.153345	2.84611	0.7915391	4.53691	0.05553458	5.660212	1.403721	0.138629	0.05628922	9.91982	11.14843	1.359245	5.271041	5.98088	1.37407	1.967706	1.603692	13.93472	6.839996	2.945209	23.11356	2.126523	0.06566761	0.6549814	2.463349	20.5582	27.06525	13.28841	0.09870124	0.8183114	4.887137	8.275114	8.872682	2.823896	11.08855
TCGA-FS-A1ZZ	822	1	0.1260247	0.07105213	0.3778602	0.08023969	0.02490285	0.03687403	0.693353	0.3495731	0.04595488	0.0421227	0.1299919	0.1339341	0.01974864	0.03001309	0.09885773	0.149994	0.01042649	0.04160222	0.1162335	0.006506821	0.01796589	0.7980716	0.5645449	0.133194	0.7777201	0.3242633	0.03298928	0.07345438	0.08418619	0.3073893	0.3032124	0.09906594	0.9306789	0.05112346	0.01690258	0.1809097	0.1351982	0.7014572	0.582374	0.2003122	0.03150258	0.05303175	0.1928826	0.1612184	0.1929235	0.2156002	0.3259235
TCGA-D3-A5GL	3826	0	0.06405061	0	0.3181291	0.08511706	0.01200753	0.0266696	1.108792	0.1623699	0.04198413	0.01661769	0.1246288	0.09068633	0.04570703	0.1157725	0.05561118	0.1700577	0.01319691	0.06017865	0.05349737	0.01882456	0.01949108	2.094377	0.4748445	0.07798484	0.2879978	1.468346	0.03087753	0.2855565	0.1461329	0.5402691	0.7725416	0.2627191	1.249021	0.1056448	0.04890001	0.04846117	0.03008733	0.9841128	0.7551213	0.1371514	0.008544239	0.1821904	0.07278507	0.1825093	0.1356939	0.06565707	0.4622122
TCGA-WE-A8ZX	991	0	1.554793	0.2470304	0.8530759	0.5858438	1.161203	0.3054217	2.950027	1.310483	0.03116326	0.4651943	0.6287719	0.1153939	0.007269992	1.104861	1.334378	1.164029	0.03358482	0.4929474	0.3500885	0.1197666	5.373646	11.58308	7.350191	2.562517	3.865039	0.5773868	0.3893295	0.5830605	1.007212	7.300521	2.866616	6.949328	6.224034	0.3360695	0.348448	0.9372996	3.120198	7.381186	9.130895	1.693566	0.01449616	0.1830223	0.1852308	4.915622	2.404262	0.1163668	2.281992
TCGA-EE-A2GN	3106	1	0.1899812	0.05391956	1.258443	0.7124336	0.1228377	0.1049352	2.462938	0.4599839	0.008259615	0.06538458	0.1238828	0.1427271	0.01348804	0.5694032	0.1938029	0.5722087	0.4910624	0.1657468	0.2165068	0.1407288	0.03067614	3.092711	1.601435	1.779684	1.664339	0.6700188	0.06626829	0.1358725	0.3641539	6.471348	1.21979	1.165267	12.78932	0.2743448	0.3309345	0.1296604	0.3354176	2.987069	6.598308	0.4940376	0.01792985	0.128279	0.05727656	0.4149068	2.546632	0.08119153	0.5528656
TCGA-EE-A2GM	2296	0	0.3287984	0.03810485	0.7181207	0.8081427	0.03205262	0.0059326	2.048304	0.3529329	0.002334822	0.03326916	0.2247058	0.280588	0	0.1223284	0.100732	0.3208942	0.2201719	0.1179696	0.1887061	0.02512491	0	1.620792	1.183965	0.3704217	0.7537594	0.1292913	0.1273822	0.1107933	0.4957314	1.317745	0.4523545	0.4462794	1.731939	0.148053	0.5221302	0.09702082	0.4584614	2.308794	9.533808	0.4047823	0.01520519	0.01919742	0.07285902	0.9202404	0.3929724	0.09232627	0.3578073
TCGA-EB-A85I	362	0	1.651425	0.09672924	0.5399613	0.4353877	0.0653831	0.05378541	2.31135	0.3929477	0.6815991	0.4222691	0.1508057	0.1795647	0	0.7821645	0.4518155	2.206774	0.2577815	0.4596667	0.1572109	0.07972455	0.01572331	3.763248	8.811282	0.4329673	1.884016	1.184504	0.2717309	0.5544622	0.4273306	3.338157	3.208493	10.06684	1.855267	0.2514074	0.03550254	0.3870232	1.474477	3.897884	1.24647	0.8999161	0.01033886	0.0522136	0.05871516	7.508674	1.775163	0.2156435	1.040288
TCGA-GN-A4U9	673	1	0.5742688	0.2198071	2.748858	0.4261279	0.03851978	0.3327148	2.166517	1.026873	0.01122365	0.8174051	0.3343402	0.3614447	0.006109446	1.501052	0.1274278	7.468248	0.02015965	0.1568541	1.315737	0.8655697	0.1250536	3.656156	1.813436	2.217219	1.366584	3.581872	0.0810443	0.4899835	0.3776362	1.860981	1.252469	0.4001146	12.53231	3.125459	0.1019653	0.07254888	0.8418618	4.444641	5.129524	0.6320803	0.2984606	0.08202961	0.03891536	0.3469536	2.099852	0.0651937	0.6721854
TCGA-EB-A42Z	441	0	0.3814518	0.1023739	0.4785044	0.6306089	0.1272135	0.0869386	1.99618	0.7523618	1.24601	0.036114	0.1176045	0.9271807	0	0.3105684	0.1877579	0.5878134	0.01229137	0.1195427	0.0435982	0.03835314	0.005294817	4.056298	13.5145	0.254218	1.991339	2.069195	0.08692999	0.3463696	0.3275042	0.9546275	1.645059	2.19296	1.298282	0.1406239	0.009962886	0.2448622	0.4617926	2.660091	1.305488	0.3904181	0.00232107	0.1289413	0.0593169	0.6114775	0.5612714	0.1796336	0.4482543
TCGA-EE-A3J8	1044	1	0.0234649	0	0.2033696	0.4698649	0.05718638	0	1.692214	1.369834	0.1499634	0.1187137	0.1874369	0.08834267	0	0.08040832	0	0.2932421	0.02693607	0.8687664	0.1091929	0.2241319	0	0.39057	1.01269	2.009963	0.9429762	0.02428146	0.05347475	0.1581366	0.02899851	0.3984819	0.1661602	0.1516619	0.4452482	0.1006276	0.00582221	0.06923951	0.07164609	0.6549986	10.93441	0.1057983	0.0542564	0.0342509	0.02888683	0	0.03658007	0.2959431	0.209124
TCGA-EB-A431	568	0	0.1638598	0.06158893	0.5008971	0.2608231	0.2428439	0.02397217	0.6161083	0.5462603	0.06289626	0.0746847	0.1670527	0.318646	0.01540654	0.6460576	0.4355969	0.1265029	0.1779321	0.06761504	0.09617303	0.03384119	0.005839903	1.508305	1.428197	2.474021	0.9707588	0.8569755	0.07064783	0.08953766	0.2736514	0.5371958	0.7257651	0.7370652	1.095801	0.1709273	0.03955873	0.1132552	0.2524127	1.714212	4.551133	0.3073309	0.01280009	0.02585735	0.0218078	0.2825304	0.273856	0.1875877	1.852965
TCGA-D9-A4Z3	505	0	0.3935592	0	0.3748096	1.3404	0.0278821	0	3.10833	0.7454446	0.02599715	0.05659446	0.4203837	0.03062957	0.02122681	0.2195442	0.03689486	0.190633	0.03151943	0.09082963	0.1135759	0.1049078	0	2.595686	20.93269	0.3153006	1.650966	0.355164	0.08082456	0.1603721	0.2035968	1.07912	0.4305315	0.2144409	4.515422	0.1897084	0.0885677	0.2520657	0.5123383	2.986321	8.578632	0.5041736	0.02380819	0.00890643	0.06760426	0.4803022	10.03764	0.0827635	0.9960041
TCGA-EE-A3J5	1124	1	1.032232	0.2820095	0.8163942	0.7304389	0.1626089	0.6161069	4.717443	1.529958	0.06131521	0.3309423	0.670573	0.4564315	0.009102582	0.29973	1.0632	1.30797	0.1426722	0.5153384	0.4078973	0.08247628	0.02587774	10.60832	5.218773	1.527493	3.832027	1.356513	0.2504434	0.5766227	0.9797827	2.822224	2.358404	5.117913	5.195309	0.316991	0.5180865	0.9033402	2.22899	8.277697	5.500709	1.821945	0.04764453	0.1260368	0.1352884	4.272773	2.259778	0.1531718	2.098736
TCGA-D3-A2JB	5110	1	7.12719	12.91654	1.962804	5.349936	8.541887	5.904463	4.033211	1.799022	0.1130633	0.8432117	1.550758	1.766785	0.5539008	4.561766	1.72957	6.323413	0.3142421	5.651882	1.735321	0.1280704	0.02762606	15.14474	10.44601	1.739924	2.158353	2.345672	2.418207	2.191238	2.26801	28.77904	4.730298	5.274112	20.46791	1.63813	76.06009	4.022331	4.025673	14.11832	21.8264	13.20292	0.01211034	0.008154663	4.374123	6.113543	9.972041	1.880482	11.7726
TCGA-EB-A4IS	405	0	3.756849	4.15099	0.68661	1.815179	0.5469431	2.599672	5.532643	2.024377	0.280482	1.271652	1.946062	1.528382	0.0416391	2.061034	1.910673	3.824983	0.2868197	2.069559	0.487361	0.1371934	0.04143155	11.90187	11.11644	2.319384	5.739256	4.0037	1.567576	1.585051	1.941436	12.38738	4.277199	12.06114	9.934114	0.9367595	0.6459447	5.024056	2.023739	9.767129	7.503447	5.390231	0.155676	0.08298772	1.735038	8.119323	6.353454	1.053146	5.756099
TCGA-DA-A1HV	1502	0	2.295733	0.6331752	1.054042	1.018945	0.7105699	0.6350824	6.142335	2.344638	2.663558	0.6142467	1.697208	0.5669815	0.1827571	0.6995085	1.236736	2.150882	0.04824423	0.9945672	0.7089468	0.09032279	0	20.28654	11.07193	2.89563	8.900474	1.288381	0.4818766	1.097527	2.726755	4.700268	4.469369	24.75286	11.64303	0.4655953	4.384954	2.707604	2.95677	11.39906	7.493013	2.537539	0.05162512	0.08179408	0.2457563	7.567818	5.099427	0.3975398	3.720903
TCGA-WE-A8K5	1860	1	0.8665516	0.04319387	0.7046024	0.3658437	0.09083336	0.05884301	2.826074	1.34672	0.04300796	0.1309457	0.5499548	0.3196205	0	0.8529769	0.8488757	0.7153021	0.3814956	0.3592075	0.216799	0.02670039	0	6.299154	2.681706	0.8198317	2.561576	3.451839	0.3052455	0.4898012	0.7369675	2.274057	1.625964	3.688718	4.469634	0.3163385	0.182645	0.2841104	1.100074	4.18465	3.95401	0.8347566	0.08079323	0.07707125	0.1720616	1.821662	1.099112	0.124169	1.245627
TCGA-EE-A2A1	3130	0	3.060312	3.696568	3.053989	2.332952	1.931934	1.99481	7.926096	2.773003	0.003340738	0.6637915	0.8330194	0.8108208	0.2482235	0.651762	1.4982	3.032042	0.3456319	1.899838	1.3026	0.1707603	0.04342615	15.76674	8.753032	2.720141	4.803851	3.232529	0.6312179	1.065299	2.244205	8.201578	4.44028	7.430757	20.56763	0.6102981	1.375095	0.5506547	3.311029	13.71885	49.46787	6.076732	0.05167069	0.2380585	1.065657	4.550393	4.399211	0.7545567	5.329261
TCGA-W3-AA1O	122	1	0.06361602	0.0421288	0.9510926	0.3639592	0.06644519	0.008198866	2.412421	0.3208908	0.1484295	0.005108672	0.1835032	0.5968667	0.05269283	0.3069741	0.0732694	0.2758207	0.001738732	0.04162577	0.1339203	0.0607647	0.01198404	1.483595	10.73423	0.2792311	0.5851765	1.763298	0.06213262	0.3429811	0.2358548	0.5247316	0.9193454	0.1395051	1.731353	0.1039287	0.1059828	0.1251441	0.2266141	2.502998	4.464375	0.2743603	0.03152042	0.1149672	0.04475171	0.1776744	0.1770942	0.09515567	0.3538165
TCGA-EB-A5FP	454	1	0.03397662	0.009843982	0.3864975	0.07670649	0.08280453	0	1.029641	0.119969	0.003015881	0.2435174	0.1093156	0.2416231	0.009849934	0.3326553	0.07532985	0.1061519	0.003250233	0.02917933	0.006587865	0	0	0.7776122	0.3395997	1.633133	0.1512809	1.116298	0.01693785	0.08014233	0.1154702	1.022101	0.3007451	0.1372518	0.5802379	0.06071098	0.02107606	0.01670953	0.2118063	0.3477549	0.7374575	0.05328468	0.002455062	0.01239862	0.02091372	0.06118162	0.09048543	0.1293641	0.05976446
TCGA-FS-A1ZW	1505	0	2.600737	1.397339	0.3311207	1.612888	0.444191	3.832486	6.955713	4.752396	0.3982324	1.071843	2.389173	0.1700826	0.07316076	0.2402176	0.07912337	1.359967	0.05632953	0.9418414	0.7937796	0.5222784	0.03697579	12.63753	7.520768	2.813075	5.147637	1.392771	0.4233489	0.1606258	0.623752	8.047465	0.5531303	5.19916	10.19439	0.3156532	0.8001097	0.8687746	2.233158	10.41012	17.03488	5.191785	0.0769925	0.2523982	0.1725972	5.438719	2.451558	1.070955	12.75152
TCGA-EE-A20C	4601	1	0.0176179	0.01633408	0.09467013	0.354167	0.01717465	0.006357691	0.6596029	0.162569	2.094274	0.01188434	0.07349297	0.02947972	0.01634396	0.1172944	0.02272628	0.08387497	0.02292067	0.01344921	0.03825927	0.0134626	0.09757494	1.579025	7.036243	0.1804381	15.74988	0.3318039	0.0903372	0.4939252	0.2177264	0.3385097	1.140629	0.7572402	0.7488339	4.9311	0.03497141	0.09010968	0.08248299	0.9835711	0.6024654	0.1063744	0.03869991	0.02057299	0.03470206	0.02175395	0.1647901	0.04527844	0.2313895
TCGA-EE-A29B	2588	1	0.1658779	0.163111	0.710116	0.4933993	0.04900139	0.009069636	2.200724	0.3739032	0.01784714	0	0.1048422	0.02943824	0	0.024607	0.1377868	0.4965591	0.06924226	0.06523279	0.1325495	0.03841045	0.0596557	4.794768	3.345877	0.4914114	0.6978264	0.1924564	0.07445911	0.6910642	0.6957439	0.78533	2.384831	1.234571	1.991537	0.06466869	21.31252	0.09888229	0.3223054	5.531428	1.331485	0.4591902	0.005811346	0.004891437	0.02475231	0.2482667	0.5328553	0.2320544	0.2970822
TCGA-D3-A5GS	553	0	1.157336	0.07889712	1.094023	0.6771532	0.04147863	0.05118169	6.273391	8.034053	0.01611437	0.06378211	0.6495504	0.2373223	0	0.3110509	0.2286933	1.836608	0.1302491	0.398437	0.2376006	0.6611105	0.01496216	7.380059	5.677946	3.576015	7.78785	1.819898	0.2133257	0.5887945	1.163843	1.987414	2.129185	7.901953	5.382483	0.1743592	1.095161	0.1116023	1.784186	7.74918	4.920426	1.599265	0.01311782	0.4195704	0.0558728	2.358378	1.659748	0.1782037	2.293866
TCGA-D3-A2J7	3136	1	1.554075	0.6727607	0.4533379	0.7977413	0.1989511	0.3600543	2.29488	1.195682	2.344528	0.3263244	0.9311766	1.871887	0.5609728	0.597963	1.794076	0.8420597	0.06015979	0.7893641	0.6565855	0.05775953	0	8.686971	4.848024	0.7093992	1.170857	3.691873	0.2825027	1.426332	0.7622471	2.804907	2.336751	3.283038	9.353761	0.3457608	0.6511748	1.249028	1.495538	4.088598	4.735673	1.960679	0.01398205	0.7002412	0.1637731	3.210637	2.31271	0.2618929	1.684832
TCGA-BF-A5EQ	323	0	1.328244	0.7985936	0.8374218	0.882252	1.101333	0.585632	3.182229	0.9638458	0.1914758	0.4715687	0.2969373	2.978687	0	0.5573335	0.2818048	1.360974	0.080249	0.6060881	0.2556022	0.104931	0.01316925	7.710459	3.299977	0.5857982	1.327145	4.190569	0.2787996	0.3836319	0.6047545	3.295011	2.8338	3.905165	4.790563	0.7030874	1.0234	1.542197	1.148569	7.031227	8.228104	1.568161	0.0404107	0.02915475	0.2090048	3.165042	1.76964	0.4349014	1.780087
TCGA-DA-A95Z	396	0	0.2627832	0.04060569	0.7439942	0.08941979	0.02134765	0	1.917509	0.4041382	0	0.0393918	0.2448954	0.02931403	0	0.5745995	0.324854	0.281487	0.03351741	0.1069889	0.1766339	0	0.01155078	2.613178	1.117876	0.334381	0.6240224	0.05438555	0.09481998	0.1298711	0.497956	0.6885145	1.081052	0.1981537	3.975766	0.06260706	0.05216229	0.1723139	0.4368424	2.825457	2.196107	0.2987842	0.02531737	0.0170478	0.1509682	0.540792	0.4551776	0.07503992	0.3286985
TCGA-GN-A4U3	3708	0	0.09063988	0.0774006	0.2604794	0.1610824	0.08138374	0.1205061	1.25414	0.265018	0.2337431	0.0268167	0.1333737	0.01995607	0.005531957	1.541324	0.03076875	0.4939731	0.1697629	0.04734254	0.2071945	0.06379382	0.06919796	1.850739	9.758669	0.3420092	1.350693	0.1629055	0.05707619	0.1350295	0.3537316	6.041267	0.6563189	1.140841	4.634672	0.04091607	0.007102088	0.6850662	0.3204514	1.473683	2.370933	0.2020001	0.03584935	0	0.05872822	0.3239756	0.1586537	0.161201	0.31775
TCGA-EB-A24D	645	0	0.7396687	0.1732661	0.4552268	0.4016398	0.07670846	0.5466199	1.754742	0.4927069	0.005587704	0.190203	0.3439612	0.2929602	0.004562391	0.4314312	0.2537602	0.5712912	0.243887	0.3003461	0.07933727	0.06764517	0.0881989	2.302143	1.566742	0.3882993	0.6647838	0.8549775	0.246571	0.1909086	0.3792546	1.721899	0.5412882	1.856351	1.720067	0.2249657	0.312391	1.106775	0.9410219	1.888989	3.935175	1.059737	0.1864943	0.03445751	0.2809238	0.4615162	0.9731749	0.1722704	1.140511
TCGA-GN-A4U5	1156	0	3.318075	0.3766881	0.3893042	0.6983596	0.7151317	0.0244363	6.095651	1.122174	0.2276047	1.233317	0.382645	0.7402768	0	1.348071	1.958102	2.374868	3.620632	0.8270897	0.4481602	0.1293615	0.06548267	8.982281	11.5942	2.02174	6.675365	4.685498	0.41409	1.137848	0.4016874	5.173691	4.484568	13.87418	6.133314	0.7259862	0.3203568	0.09768671	5.196536	4.637333	1.871696	1.897386	0.05480123	0.07028794	0.04446005	7.209302	2.613296	0.3910333	2.045538
TCGA-D3-A5GN	4129	0	1.254677	0.2893653	1.014388	0.3480232	0.09127691	0.3942023	1.85813	2.750675	3.093964	0.2456255	0.808877	1.676409	0.01447701	1.252864	1.610423	4.294197	0.06449021	0.3430922	0.396985	0.1907966	0.03292537	7.089183	5.169788	1.32511	8.038671	1.776334	0.1671489	0.4543319	0.3085693	1.980776	1.370269	6.495604	6.509774	0.3926137	0.1455904	1.006917	2.077476	4.545828	5.402827	1.054812	0.01804172	1.61577	0.06147619	3.147274	1.310454	0.1188336	1.516691
TCGA-EE-A2MJ	2927	1	6.393316	4.788643	1.260548	3.833923	2.010271	1.326042	6.571479	2.671176	0.04744311	0.4911276	1.459653	2.756152	0.1728291	2.153594	2.071715	4.520313	0.04129708	3.052305	0.9805402	0.3141743	0.0135541	15.98343	11.44929	2.9141	3.811458	2.111312	1.156573	1.20531	1.918093	11.96431	4.731049	21.22582	13.44982	1.388496	0.415712	0.303299	3.138409	13.93145	22.7012	7.231717	0.06832913	0.2100473	1.467827	15.32523	8.738234	1.112912	6.962007
TCGA-EE-A17Z	263	1	0.04154283	0.0288867	0.5310743	0.2055184	0.2885458	0.007495686	0.7776685	0.08605504	0.008849961	0.03269367	0.03318428	0.08341546	0.009634721	0.08541409	0.01339708	0.1137214	1.451313	0.01902786	0.01933178	0.00793617	0	0.9787025	0.3805768	0.9012253	1.001681	0.0988735	0.04970331	0.0503944	2.402696	6.341275	0.6345755	0.08055179	0.4792731	0.05641527	0.03092334	0.0817222	0.08879077	1.066855	3.076756	0.09446833	0.002401421	0.04851089	0.1022839	0.05984485	0.1662231	0.144332	0.1091228
TCGA-EB-A299	378	0	0.4764769	0.1187516	0.5994595	0.2252999	0.6180704	0.03697722	8.841405	0.6705501	0.7567392	1.641623	0.1364187	0.9815979	0	2.287378	0.4708883	0.8293084	0.03136701	0.3324454	0.2702043	0.107663	0.02026819	4.26392	5.621456	2.857374	8.946972	7.008843	0.2189224	1.132521	0.3039184	3.753683	2.156068	3.327996	12.39711	0.278304	0.2389934	0.1411013	1.089827	3.254378	4.016917	0.4760684	0.05923264	0.1545548	0.025229	1.465569	1.458962	0.2657841	0.4614149
TCGA-FS-A4F5	874	1	0.09734721	0.04905082	1.010612	0.2758594	0.05673254	0.01527358	1.242581	0.4104785	0.1983643	0.04758447	0.2047321	0.9879594	0.01963219	0.2113392	0.08189569	0.2115745	0.0437274	0.07431321	0.09191326	0.08085568	0.01674371	1.69078	4.238257	0.3389031	0.7151492	0.8190177	0.05546174	0.1540292	0.2615306	0.6325111	1.489996	1.620846	1.291413	0.08772849	0.02730474	0.1831734	0.1766168	2.116118	0.8924077	0.2854212	0.06605894	0.08237352	0.03126281	0.1219429	0.393689	0.09467538	0.9926523
TCGA-ER-A19A	2365	0	7.419268	0.7805975	6.964407	3.250218	3.278968	0.1762219	21.12497	8.558684	2.853061	0.6209548	5.396819	12.30746	0.01562139	2.116878	5.875678	3.198657	0.06829936	2.000178	3.003785	0.1865776	0.004441007	46.3243	20.57499	6.682075	13.62635	16.75936	1.105195	1.679546	2.122627	8.990605	11.6379	6.513862	19.46269	2.871666	11.59023	0.185502	9.892255	29.13853	20.31518	8.012246	0.09928621	0.3572194	0.6384816	9.16243	7.775484	1.09474	9.617289
TCGA-BF-A5EO	703	0	0.4602738	0.04849246	0.4963807	0.1683959	0.0828554	0.1887465	2.894531	0.2117677	0.2971308	0.3881031	0.05338574	0.1356546	0.01819567	0.681082	0.2530108	1.38199	0.03402333	0.24356	0.08924436	0.00999191	0	7.199111	5.301219	0.6574289	1.824846	4.075535	0.09237731	0.6062835	1.06007	7.21747	5.751398	3.574966	3.318817	0.2803767	1.315954	0.6379245	1.176463	6.106078	0.1668118	0.4614007	0	0.7939994	0.01287789	1.140965	1.255683	0.3485019	0.9519121
TCGA-GF-A769	1070	1	0.05711165	0.06109606	0.2817606	0.7382597	0.01606004	0.007926778	1.694221	0.5708448	0.03119646	0.01481741	0.1754639	0.01470214	0.005094417	0.7570215	0.007083787	1.631377	0	0.04024437	0.4088717	0.05035557	0.00579317	1.406236	0.8607623	0.2413319	2.736497	0.3182258	0.04255007	0.390813	0.1085846	1.08711	0.8710593	0.2342573	14.93835	0.1067597	0.008720481	0.09506443	0.1609668	1.978459	1.397226	0.192913	0.07872547	0.02137535	0.05408322	0.1446552	0.1369737	0.03763548	0.1689767
TCGA-XV-AAZW	393	1	0.04526249	0.03497017	0.5404864	0.1066286	0.3676978	0.0453713	4.259647	0.156267	0.1071374	0.8368106	0.06695469	0.7026703	0.005831886	1.501792	0.03243695	0.2035134	0.09237009	0.03071344	0.08581102	0.02882253	0.01326358	2.060548	5.054664	1.222131	1.745456	5.100092	0.07449708	0.399937	0.111873	1.327445	1.241355	0.869516	1.923844	0.3738318	0.03993144	0.1681856	0.1433199	1.322729	0.4856385	0.1301374	0.02616439	1.022832	0.1114422	0.1241966	0.156802	0.2202051	0.1085139
TCGA-GN-A8LN	603	0	0.1638146	0.1178359	0.3500481	0.7274655	0.1101332	0.09173021	2.478901	0.7020791	0.5856409	0.01270147	0.483811	0.2788341	0.01965119	0.5198722	0.03643332	0.5647447	0.008645871	0.1336776	0.04381058	0.09712073	0.007448853	4.202111	3.335259	1.251736	9.668374	0.999555	0.1609143	0.4796659	0.4467776	4.610015	2.011442	4.490736	5.94239	0.1049723	0.03083517	0.4555986	0.3679485	6.377274	1.080934	0.5846832	0.07836786	2.017356	0.3059767	0.2906212	0.5019439	0.2312046	1.213533
TCGA-EE-A2MR	4088	0	9.928148	4.8672	2.283009	7.018317	1.98468	1.800735	11.63215	6.707195	17.12456	1.35144	4.320259	0.7418555	0.9852144	4.006562	2.566396	10.03691	0.05678536	6.853936	1.571084	0.5386549	0.06360048	27.80812	20.27505	2.376577	7.407329	2.748851	1.720587	1.78523	2.806018	14.06622	6.117585	1.88239	27.70898	2.041831	0.09573806	0.350322	3.708054	23.04618	23.85886	13.63399	0.02788032	3.751109	4.229356	11.91076	10.84642	1.822239	13.6471
TCGA-EE-A2GC	2051	0	2.462254	0.7591978	0.2398334	1.951251	0.01376323	0.6317618	9.601181	3.871108	0.09624576	0.4063459	1.488664	0.05669788	0.01309753	0.3870424	0.764909	1.734141	0.2852427	0.5345773	0.9110331	0.3452321	0	9.602431	6.603065	2.218912	6.746575	3.845282	0.6306267	0.5023819	0.8933326	2.849715	0.7883801	8.249215	6.103791	0.5650949	0.1513349	0.5776884	3.402675	9.024046	8.195037	2.940401	0.1109935	0.2637847	0.2502822	7.252097	1.801853	0.3386573	11.01973
TCGA-EE-A2MD	1438	1	0.9129803	0.5901553	0.6494147	1.119664	0.3013981	0.5250408	2.578507	0.8356705	0.04390972	0.1717539	0.4083871	0.4960375	0.04639738	0.3703695	0.3225778	2.246846	0.3911004	0.4914773	0.1805478	0.02779474	0.004796479	5.570006	9.154943	2.536594	1.285665	0.8920558	0.2196664	0.1813983	0.3416317	2.068412	0.9051761	0.6465145	2.827034	0.2261799	0.08664191	0.9516633	0.9810384	3.849247	8.771351	1.503109	0.02523139	0.05309345	0.2776263	1.122824	1.196454	0.2735195	2.545587
TCGA-WE-A8K1	1492	0	2.068564	0.5392425	0.534777	0.8499111	0.3882667	0.3924005	3.238675	1.528651	0.05028029	0.5913555	1.122224	0.6812568	0	2.688807	0.6197884	1.841982	0.3038362	1.227765	0.4393273	0.07729485	0	14.34354	8.934534	3.05613	5.141267	2.030642	0.743422	0.9611884	1.225064	5.855149	4.256761	5.508121	5.343531	0.5096967	0.4818879	0.9053804	3.263529	6.544389	2.769012	2.23873	0.0204652	0.04429454	0.2739552	6.00557	3.319354	0.4380873	2.377086
TCGA-D3-A3C7	1429	0	0.9225147	0.05091018	0.9232789	0.8830961	0.2087673	0.2615672	2.871456	12.09453	2.333348	0.3210236	0.9396473	0.205817	0.03565867	0.3741859	0.1770835	2.619449	0.005042773	0.3923579	1.335564	0	0.02317122	24.32072	20.73841	4.920407	22.46033	0.4682171	0.4029488	0.3138149	1.042346	2.715471	4.248368	0.6388434	8.582344	2.263791	2.779478	1.348101	2.311516	13.11805	4.226438	1.186685	0.04824805	0.3719077	0.04326385	3.760798	1.723477	0.1003549	0.943737
TCGA-EE-A3JH	3333	0	5.261894	2.705812	1.226093	4.023581	2.319492	4.337231	9.447433	3.80657	0.02041808	1.713312	1.418926	1.80904	0.006668591	2.589959	2.49435	4.400988	0.2134455	3.485652	3.380762	0.1757745	0.02274977	40.27588	14.99779	4.444065	5.29958	4.891576	1.533334	1.744003	3.16966	15.15663	8.766868	2.378805	23.18582	1.734524	30.62388	14.16346	8.88475	31.13471	32.43234	9.510201	0.07978191	0.04476854	1.769873	18.45014	8.633225	1.861116	9.602901
TCGA-FR-A8YC	1059	1	0.7041651	0.1569357	0.3315559	0.4519331	0.02475177	0.2321187	2.098607	0.8160349	0.06250411	0.06850989	0.297468	0.01699424	0.007851529	0.3513429	0.01091755	0.701098	0.06217941	0.3152924	0.3780926	0.06467346	0.1428552	2.860829	8.146098	0.7312747	1.972701	0.3433154	0.1658745	0.3285393	0.2844965	2.181379	1.253437	1.466033	1.43894	0.1161447	0.02352005	0.4661795	1.426474	3.334808	3.646997	0.7724961	0.1252459	0.07906502	0.4000954	2.090091	0.7740489	0.1224527	0.7114112
TCGA-EE-A29D	425	1	0.1140693	0.1929352	0.6132208	0.9344764	0.003756738	0.05006392	1.488526	0.3512448	0.02627074	0.4540544	0.116292	0.07737979	0.1430013	0.3320273	0.09942169	0.2568522	0.1981849	0.03059517	0.1386818	0.06478502	0	1.278936	21.75866	0.496586	12.51889	0.4530137	0.05093719	1.175972	0.3047992	3.889217	0.7828003	1.175647	0.9079085	0.08373318	0.03824777	0.06064723	0.09099499	1.835893	3.534207	0.3867935	0.02851407	0.03900069	0.1062689	0.0380672	0.3540494	0.5150124	0.2863279
TCGA-FS-A1Z3	636	1	0.2923649	0.02509817	0.6569415	0.3202821	0.1671351	0	1.292277	0.6049476	0.03844638	0.04057979	0.2466748	0.2174262	0.01674223	0.7915938	0.2095207	0.1460621	0.0372905	0.1928771	0.1735627	0.08274397	0.09043336	1.409538	5.271505	0.2117201	3.735076	0.9337621	0.04524107	0.3356858	0.160583	1.271448	0.5659554	0.7756927	1.671142	0.2734595	0.005373541	0.2414144	0.2608261	1.759835	10.35399	0.4627539	0.05633473	0.02809908	0.2132861	0.2228405	0.6452131	0.09448143	1.35106
TCGA-WE-A8ZY	1506	1	0.1986929	0.1046671	0.3874645	0.3085055	0.1320641	0.04888731	1.542849	0.429446	0.02565332	0.06599978	0.2905771	0.5364845	0.8692622	0.4642298	0.09465795	2.730308	0.01900713	0.1137591	0.1190784	0.06901356	0.01190953	2.879358	8.601421	0.5633986	2.610734	1.285045	0.09519218	0.8582077	0.8371007	1.205075	1.05981	2.728972	1.384696	0.1226479	0.132215	0.2131988	0.6985953	3.109293	1.480205	0.3948177	0.1357392	0.09667501	0.122302	0.2509147	0.3003614	0.3911511	0.6227424
TCGA-FR-A2OS	368	1	0.09180333	0.09119315	1.177856	1.52418	0.09189081	0.005915831	2.280639	0.6606504	0.07915955	0.03686124	0.2313457	0.2578502	0.007604024	0.4140991	0.0158601	0.304378	0.652376	0.06257242	0.05085748	0.07516169	0	1.737951	1.904615	0.5464303	1.754799	1.842283	0.08966266	0.05744966	0.1134528	1.250388	2.099493	0.2013177	2.105301	0.4194695	0.02277863	0.1096461	0.1635117	3.026303	3.883493	0.3727868	0.01895277	0.1467642	0.02421769	0.02024204	0.2180795	0.1029883	0.4521465
TCGA-ER-A2NG	1490	1	4.536341	0.3090092	0.2721431	1.261789	0.115429	0.1582568	4.407099	2.401592	0.4035954	0.3076602	1.233094	0.4109362	0.2074868	0.9033937	6.211459	3.678759	0.06443808	0.9588104	1.44214	0.006702272	0	30.72108	20.65356	3.749993	5.213436	4.218609	0.4497381	0.7282351	1.005894	7.895137	5.660804	6.802778	12.08412	1.23122	5.332775	0.2484584	12.57976	13.44075	2.31555	4.41957	0.002028053	0.310678	0.1986763	12.77948	5.897745	0.3907208	5.351668
TCGA-WE-AAA4	678	0	1.711523	0.3898219	0.9110303	0.7729899	0.3616611	0.3748619	8.096065	1.075911	0.01756308	0.4949556	0.3512291	0.3145282	0	0.2518397	2.31307	4.739373	0.3747711	1.027113	1.557605	0.1417467	0.02609165	57.35614	9.372322	3.108793	3.957675	3.342534	0.4480988	1.426804	3.912403	10.72843	11.269	2.645651	17.58599	0.6540718	7.376499	0.253002	5.945783	22.97025	1.533788	4.152269	0.005718853	0.09145812	0.3410169	21.08237	5.955761	0.2424864	3.990861
TCGA-FS-A4F4	2028	1	0.5904173	0.02942976	1.114213	0.2891467	0.06188851	0.0114549	2.80548	0.5140818	0	0.535312	0.1267805	0.5364593	0	0.3418637	0.5015987	1.118294	0.3473813	0.3101692	0.2067997	0.04851221	0.0334866	5.405484	2.810494	0.5438077	1.820686	3.061386	0.2061679	0.8642537	1.616219	2.507393	4.643278	1.979846	2.948974	0.1633525	0.7120061	0.4121299	0.7689101	4.993494	0.9223818	1.05288	0.003669851	0.7598769	0.03126204	2.730581	1.49774	0.1420096	0.8754977
TCGA-D3-A3C6	1766	1	0.03651621	0.1128509	1.025059	0.3472832	0.0148323	0	1.867683	0.3438296	0.002881159	0.004561554	0.171053	0.2036731	0	0.1867047	0.04579577	0.1786748	0.009315125	0.04645977	0.3902019	0.06200805	0.0374521	1.553285	3.562279	2.043722	5.054601	1.377124	0.04623205	0.3445303	0.1604538	2.071003	0.7429029	2.648637	1.712227	0.1884966	0.02013457	0.0478893	0.06194224	1.942986	1.969765	0.248159	0.04221706	0.0789651	0.02996923	0.1001976	0.2002956	0.6507537	0.3273431
TCGA-EE-A29M	1729	0	1.880947	1.278187	0.5501962	1.148059	2.23473	0.408804	1.749167	0.7808781	0.03339186	0.1537954	0.3908004	0.07510736	0.1388018	0.8789363	0.2274689	1.017589	0.3516872	0.9953282	0.66973	0.04899932	0.00563714	6.288988	2.963219	1.190081	1.526617	0.6325807	0.4140405	0.2592866	0.8347144	3.177638	1.824932	7.273613	5.49643	0.669137	0.195169	0.3616066	2.079717	4.460248	13.39521	1.942538	0.01235567	0.02079964	0.3157594	4.557077	2.452435	1.086447	2.999763
TCGA-ER-A19E	396	1	0.3109142	0.1238608	1.09682	0.3318898	0.05327789	0.2103716	3.806595	0.5489078	0.1379891	0.1747753	0.5238787	0.06503091	0.005633441	0.3519707	0.1644993	0.2486265	0.1003803	0.1335075	0.1883888	0.15777	0.03203063	4.683736	2.137774	0.5111171	5.297784	0.5278444	0.110711	0.2684653	0.3842355	5.836239	2.127937	0.196245	3.657764	0.5590279	0.9763707	0.6020675	0.375774	3.7307	4.178982	0.7199703	0.01404115	0.4491033	0.09568894	0.3599116	0.7573322	0.08323513	1.189495
TCGA-EB-A1NK	613	0	0.1888894	0.006840821	1.052603	0.2503026	0.5646394	0.08520458	3.912731	0.4112888	0.1991018	0.5740415	0.04584157	1.459333	0	0.2109428	0.4521009	0.3969395	0.005646663	0.1216645	0.1098736	0.01127645	0.01167572	4.477986	5.46073	1.665258	0.7062496	2.763963	0.07903063	0.4773672	0.2042549	0.8076599	2.370601	1.311469	7.934499	0.1645391	0.7865041	0.04064149	0.3965099	3.41624	0.724266	0.423517	0.006824327	0.04020848	0.04360035	0.4008706	0.5091787	0.07725629	0.5066875
TCGA-FS-A1ZM	3080	0	1.978517	0.1142071	1.433906	0.872069	0.1570334	0.04787211	9.57277	2.33402	0.2826067	0.1150542	1.21106	1.28112	0.01758095	1.313671	0.4461452	1.845061	0.05076115	0.4889883	0.429187	0.3113526	0	10.42899	21.37563	2.452649	7.962077	3.984914	0.481553	0.6436999	0.6651421	3.490496	2.492257	1.622979	6.823815	0.479501	0.03573731	0.09692963	2.044549	11.10678	6.987664	2.590173	0.01752796	0.2213005	0.1399818	5.904699	3.245869	0.3373295	2.14767
TCGA-BF-AAP6	325	0	0.1498458	0.01929535	0.2958171	0.1863078	0.07100911	0.007510304	0.8047321	0.3174569	0.01773444	0.09827228	0.1459261	0.2159102	0.004826755	0.6724195	0.03355802	0.198162	0.0175198	0.0508399	0.1484993	0.06361317	0	3.634656	0.8948873	0.5890703	2.79801	2.231146	0.06877176	0.1851398	0.1748952	6.244583	1.317943	0.6591225	14.57051	0.1606508	0.6692468	0.1801395	0.2457099	8.479191	0.8296891	0.220312	0.007218312	0	0.02049667	0.1027912	0.4023089	0.7607062	0.2928633
TCGA-EB-A5VV	214	0	21.99514	39.39431	4.92788	14.67099	25.76625	6.2708	5.704898	6.698475	0.03380716	5.18425	3.498114	5.343078	0.646716	19.69029	1.261156	5.820146	0.01301221	17.7045	5.76015	0.09094935	0.08071683	15.43946	29.42449	4.584655	5.043964	6.552279	7.66061	6.462782	5.446513	44.20624	14.69597	2.890283	55.05942	8.147187	0.1890052	1.511851	4.665509	20.8412	47.35872	30.44661	0.02358903	0	7.769907	14.22044	16.86167	6.15336	29.34348
TCGA-D3-A3MV	1378	0	0.164766	0.1782194	1.229685	0.8481859	0.02677011	0.02642593	4.243579	0.4723166	0.09620126	0.1440763	0.3217244	0.01531667	0	0.9750752	0.1298859	0.3224817	0.1989471	0.1760914	0.2158207	0.1328996	0	1.818962	1.388252	0.4909066	2.722129	0.5304434	0.1189049	0.2418214	0.2352964	2.007499	0.8185733	0.4614743	7.014355	0.1413174	0.04179092	0.1224469	0.3875617	3.011672	2.56904	0.4421482	0.004233087	0.1710245	0.06310506	0.9795601	0.3120351	0.1341805	0.6698092
TCGA-EB-A5KH	619	1	0.1869463	0.0270818	1.045573	0.1468017	0.1708528	0.06324607	0.4840601	0.1705243	0	1.911303	0.02333315	0.01955087	0.2574327	0.2402317	0.09420004	0.3824265	0.01117715	0.1828493	0.03624778	0.03348136	0	0.5535227	0.6929711	0.3589982	0.1654085	0.163225	0.06656822	0.370091	0.2454724	1.065802	0.9928565	0.04719922	0.8513567	0.05428218	0.03768855	0.2758177	0.0951348	0.753771	1.019586	0.6642432	0	0.1478095	0.5034382	0.07213581	0.5221556	0.1779469	0.4932544
TCGA-DA-A95Y	430	1	0.1484053	0.04913964	0.9348092	0.1789674	0.4068889	0.02868983	0.6939827	0.1147828	0	0.02383532	0.09408387	0.01330307	0.05531552	0.2542738	0.04273124	0.29018	0.04867398	0.0485529	0.123321	0.02025052	0	1.459038	0.7157011	0.3849172	0.7019217	0.4278012	0.03019683	0.1571657	0.3799061	0.3960353	1.066976	0.2312347	4.964207	0.09849444	3.75857	0.1251171	0.04854968	1.795119	2.671741	0.2930034	0	0.09283802	0.05219904	0.2508718	0.2561409	0.07063061	0.2834182
TCGA-ER-A42K	394	1	0.20454	0.2164314	0.5761411	0.4120183	0.2384059	0.08022981	1.400937	0.5652125	0.385216	0.01999632	0.2111388	0.3050518	0.05671869	0.169785	0.1362254	1.672345	0.6278285	0.1663256	0.2000198	0.04247226	0.005863478	1.172801	7.972739	0.3519012	16.66293	20.70565	0.08613295	0.3356234	0.1538634	1.022635	1.974673	1.077729	5.440375	1.296664	0.03309869	0.2624132	0.1221903	2.245194	4.053466	0.4061987	0.02313317	1.527415	0.1642188	0.1738628	3.237152	0.1121605	1.13045
TCGA-EE-A2GJ	2270	0	1.446619	0.4504042	0.7934369	0.786704	0.1631229	0.05454095	9.598788	4.370945	0.5304928	0.1165172	1.79178	0.245673	0.005007517	0.2579012	0.2645922	1.624107	0.07766072	0.6065543	0.3148195	0.5444627	0.0113887	11.02481	13.03649	2.191226	8.231161	0.6702805	0.3739581	0.4074282	1.430214	3.486458	2.686549	1.325748	4.804926	0.2500008	0.03000105	0.1444117	2.461217	13.45226	11.69487	3.458915	0.04992425	0.2689375	0.1913784	3.919048	2.726404	0.2568993	3.832322
TCGA-GN-A263	467	1	0.2114887	0.309596	0.1977673	0.2797033	0.2644917	0.01004197	1.964129	0.466392	0.1027545	0.0688281	0.2321642	2.1	0.4388595	0.1144292	0.1346105	0.2384648	0.01277759	0.2166787	0.2935195	0.07442459	0	3.534451	1.986386	0.3938207	4.630749	4.382725	0.07927085	0.1275252	0.08253567	0.4428628	0.484186	0.5125973	2.036076	0.425632	0.01933306	0.01094832	0.4531542	2.0714	1.898257	0.713532	0.009651549	0.1029009	0.01370297	0.6299396	0.3441558	0.2436884	0.6630843
TCGA-Z2-AA3V	486	0	0.8955047	0.2496002	2.60839	1.019202	0.8563994	0.2863414	3.235134	0.4055851	0.004024712	0.5479978	0.07042594	0	0.05257919	0.2830057	0.8042251	5.288654	0.4879637	0.8739864	1.415439	0.01082744	0.01494774	40.55122	8.730813	1.699214	1.765202	1.073292	0.4133241	1.145897	3.151956	12.078	9.764178	4.093702	16.3814	0.1863441	77.57466	0.4794278	4.014879	20.95396	1.230177	3.017677	0	0.0716995	0.5163256	6.123543	4.41486	0.5583734	1.961998
TCGA-D3-A51K	1002	0	0.3564801	0.3541108	0.5926991	0.4970185	0.05319054	1.522694	2.976779	0.1644024	0	0.3353457	0.08071293	0.006086653	0	0.5342133	0.2932671	2.935332	0.1642425	0.3498826	0.1015632	0.01389806	0.07674748	6.641491	2.527221	0.9686272	1.063135	0.1882068	0.3606023	0.6177653	1.204761	7.193914	1.582297	10.45054	5.908352	0.09359632	0.9711597	7.87129	0.4738836	5.361235	1.598386	0.9156014	0	0.007079478	0.03582452	2.799713	0.9866982	0.280458	0.7166218
TCGA-D3-A2JG	3453	1	0.1110859	0.08878538	0.5876264	0.1774708	0.009335439	0.2073469	0.8111077	0.3173957	0.0244809	4.676923	0.0985945	0.3397082	0.05774539	0.1875189	0.04941229	0.3920826	0.01465734	0.1052703	0.4099817	0.1609898	0	1.30951	6.002138	0.2532215	0.4338223	0.6262878	0.08074815	0.1187497	0.1325488	0.5315556	0.5037493	0.3218564	1.354847	0.07118381	0.09124335	2.290754	0.3001954	1.463695	1.238638	0.2117591	0.01549998	0.1379191	0.00943131	0.3862688	0.197061	0.04193071	0.4168505
TCGA-D3-A8GS	3564	1	1.189744	0.5217116	0.3797131	1.388764	0.1959141	2.291734	3.81555	0.8704569	0.08562629	0.9218528	0.5315474	0	0.03728764	2.274594	0.05184848	2.631133	0.5198437	0.7425398	0.9975538	0.07678506	0.07420356	9.880977	9.275754	2.776816	4.19969	0.6821215	0.714474	2.188703	1.430577	7.871089	2.577872	5.156799	20.87927	0.5573276	5.736538	16.84168	4.941755	11.46909	5.077759	1.790203	0.06970362	0.04693589	0.1583409	5.690927	13.47599	0.4973691	2.300134
TCGA-GF-A4EO	591	0	6.093926	2.463239	0.6325078	4.83814	2.401488	5.388492	7.141898	4.452274	0.08119736	1.247735	4.387833	0.2138414	0.4679865	2.851484	0.8459559	4.010744	0.9934602	2.988371	2.368369	0.07709658	0.06208717	32.58794	23.50073	7.483732	11.62303	1.726142	1.41022	1.187638	2.327469	16.61801	2.680868	7.781796	27.54763	1.355705	12.01296	5.438195	9.720973	21.25382	40.97279	7.159801	0.03110507	0.01309064	0.4471403	25.01266	5.976812	1.408527	11.16242
TCGA-D3-A3MO	284	1	0.03746643	0.09648957	0.8244288	1.667186	0.02029101	1.67502	2.21863	0.407653	0.1034646	0.009360506	0.3103651	0.02438019	0.009654791	0.387202	0.01342499	0.2328713	0.1226548	0.01906749	0.5295026	0.1829121	0.1537067	4.141499	4.532346	0.2674424	9.813345	0.3144696	0.04743509	0.1683312	0.08231455	5.720247	1.756087	0.255612	4.15182	0.1368688	0.0247902	0.06551394	0.1228712	1.342803	1.405127	0.1599514	0.07219269	0.6400573	0.05124847	0.008567073	0.9193762	0.08123201	0.1952681
TCGA-ER-A19M	1857	1	2.073291	0.1449943	0.8093862	0.7087739	0.1361213	0.04837366	6.554489	2.532774	0.1364378	0.115542	1.300798	0.08224401	0.010363	0.6430931	1.74358	1.286992	0.2667234	0.5901073	0.7901357	0.01707211	0	18.58784	7.798834	3.594491	4.603421	5.923078	0.2774846	0.421584	0.4528069	3.325749	2.409239	4.678592	16.20436	0.8718705	0.6474769	0.1230593	3.433537	9.861827	4.215826	2.713663	0.06199059	0.3304592	0.14302	7.788583	2.549466	0.3827881	2.267781
TCGA-EE-A2GD	10346	1	0.4970108	0.1189549	1.588419	1.376597	0.4772653	0.1608338	7.358113	2.441613	0.6233836	0.08503066	0.638909	8.815829	0.1409528	0.5685918	0.6489607	0.7780036	0.002067151	0.1958908	0.1592158	0.1238438	0	5.232674	8.203167	0.7393953	5.671739	20.05515	0.1862101	0.4550946	0.3338142	1.032752	2.125876	0.4190029	14.01091	1.146783	0.05093668	0.4144637	0.7367756	9.195412	7.676673	1.292022	0.04528123	0.5756441	0.07315631	0.2056754	0.5067103	2.177734	1.332893
TCGA-EB-A42Y	440	0	0.2053393	0.1471089	0.4918358	0.7182729	0.1182842	0.006736351	2.379275	17.02126	0.182929	0.902438	0.1623676	0.1124478	0.01731739	0.42036	0.5598562	0.3288209	0.03142869	0.04275069	0.2721834	0.1141154	0.004923163	2.026805	1.326576	1.185346	1.469657	1.325133	0.1446399	0.5283751	1.171925	0.5977851	1.495598	3.848823	0.9464533	2.84455	0.07596129	0.08813219	4.213989	3.37194	4.091379	0.2722604	0.01510705	0.4141677	0	0.3995263	0.322049	0.3162809	1.134791
TCGA-EB-A3Y6	126	0	0.273528	0.1329334	0.6786965	0.329115	0.1505262	0.007960227	2.86119	0.6854119	0.02819529	0.1537593	0.213403	0.2103896	0.03581139	0.4319408	0.4481618	0.2467893	0.2852929	0.1380818	0.2600448	0.3455484	0.01163523	3.801561	2.502072	0.5545303	1.797108	3.067859	0.1181348	0.2319094	0.3271284	1.301474	0.6917546	2.480774	8.023064	0.2333398	0.04816504	0.1822525	0.5208594	3.453652	5.592943	0.4566423	0.01275124	0.0815691	0.04344915	0.8534354	0.4378729	0.1343797	0.6208159
TCGA-EE-A29R	440	0	0.1512423	0.08302577	0.755442	0.2531564	0.3006944	0.07899468	0.7450548	0.224853	0.3250212	0.01789861	0.1024428	2.267651	0	0.4091601	0.1026819	0.4547569	0.01979828	0.09114935	0.3333789	0.02281003	0.03149024	0.9529458	0.9610695	0.81155	3.584231	2.26521	0.08163235	0.1877593	0.1573971	1.023499	0.3945719	1.273365	1.329186	0.2446444	0.03160159	0.2505439	0.1863374	1.017176	2.972406	0.259036	0.2392739	0.1820328	0.0587966	0.3276291	0.2088891	0.05682699	0.414452
TCGA-W3-AA1V	1280	1	0.6324855	0.09021481	1.178572	1.72687	0.02371434	0.008778546	6.370368	1.516327	3.081741	9.966099	1.129205	0.008140976	0.03949284	1.729132	0.6432877	10.24362	0.003723329	0.2636988	5.501603	0.06506091	0.02566269	6.621819	3.815597	0.7383737	4.172556	1.042158	0.2106642	0.9574229	0.4569595	1.251137	1.771822	1.745252	6.063505	0.4242424	0.2317809	25.17138	1.133953	7.092253	7.999741	0.8908124	0.1968691	1.600243	0.08385258	0.750933	15.29815	0.1366164	1.442301
TCGA-D9-A3Z4	519	1	0.9975542	0.3173547	0.4471219	1.228769	0.280058	0.326455	3.306398	1.740427	0.02430683	0.3133652	0.8506604	0.5441232	0.005670475	1.488953	1.766194	0.7624229	0.1103958	0.7391185	0.4626906	0.07473279	0.2643778	6.430038	10.43805	1.675466	3.0236	1.047449	0.2953127	0.4152318	0.4955381	6.097632	2.794892	1.027182	4.179151	0.2411584	0.5023146	0.5579282	0.9854259	5.775404	6.142897	1.629624	0.01413346	0.1427544	0.4093515	1.821451	1.631345	0.2490197	1.651469
TCGA-ER-A3ET	2829	1	0.8044874	0.9323304	0.6382056	0.7692872	0.1027744	0.2692407	7.977179	2.296905	2.612189	0.4157593	1.223631	0.4396649	0.007523339	0.5145135	0.2092241	0.7567317	0.3326569	0.4506937	0.3421613	0.5081551	0.1454392	7.11063	4.71359	1.75781	8.153523	3.390353	0.3289709	0.6121238	0.4169248	2.134268	3.169969	4.214262	4.687895	0.5193529	0	0.153152	0.7857728	11.99286	5.713137	2.169745	0.01875166	0.6881546	0.1597382	0.4005452	1.598014	0.2748091	2.099801
TCGA-EB-A5SF	369	1	0.03147101	0	1.445619	0.1153271	0.4601886	0.018928	14.31504	0.1135913	0	4.287098	0	0.07460152	0.006082366	0.3440713	0.05920272	0.4682082	0.01605623	0.02802851	0.1220408	0	0	1.202124	0.4194079	0.8643987	0.1724612	1.373207	0	0.1908829	0.1944633	0.3257551	1.257529	0.3983412	2.555865	0.06373168	1.340497	0.1238183	0.03736887	1.281931	0.5761982	0.07403279	0	0.08677016	0	0.04317697	0.09812203	0.07489008	0.3739681
TCGA-EB-A51B	537	0	0.2938765	0.04466586	0.07933337	0.07187911	0.09392884	0.008692615	1.24189	0.222274	0.4276309	0.1733224	0.1432431	0.1531644	0.02234643	0.1745223	0.4893953	0.3096329	0.1290409	0.09562049	0.2167143	0.02761031	0.01905861	1.060963	0.8469803	2.00953	4.558523	0.4985298	0.06587435	0.376623	0.2738734	0.827485	1.432823	6.025234	0.3729741	0.8470659	0.0143445	0.03790872	0.2991007	1.320889	1.378568	0.2436615	0.008354656	0.1125145	0	0.6741813	0.4681459	0.08483604	0.3660847
TCGA-FR-A44A	5299	0	6.55192	0.2478334	0.5752026	2.365469	0.2246441	0.07983214	7.826122	4.346534	0.06021893	0.414525	3.35264	0.1758309	0.0769603	1.490889	3.947602	4.243517	0.1128666	2.049062	1.464116	0.4226173	0.004862012	47.14216	16.21124	7.373893	9.631114	5.875677	0.7688334	0.536721	2.214493	10.38676	2.98761	9.246359	25.93645	1.351903	11.13373	0.3554031	12.72511	20.00779	15.71474	5.65657	0.07672835	0.5202489	0.1906389	13.97666	7.010486	0.9633788	6.229546
TCGA-D3-A5GR	5424	0	2.325321	4.018534	1.867451	1.918891	4.297418	2.101926	2.848792	2.956438	0.168031	0.5729934	1.86796	0.848997	1.662209	1.532621	0.2494739	2.290977	0.05223692	1.521524	0.797618	0.1477835	0.02400252	10.42922	14.25817	1.084634	3.254267	4.661796	0.868514	0.8954856	1.001011	7.568759	2.946133	1.867642	13.89145	1.515636	0.8852118	1.593404	0.819762	7.847222	22.22898	4.255128	0.01841333	0.2081239	1.310868	2.509745	2.922706	1.106691	4.397043
TCGA-GN-A268	1910	1	0.1359398	0.07413756	0.4175629	0.1820999	0.02923229	0	1.402843	0.229644	0.01419586	0.02697047	0.1774318	0.01003525	0.0139092	0.4384296	0.02578765	0.1998643	0.05354636	0.06104361	0.06822049	0.290246	0	1.448742	0.8511261	0.5397803	0.3797785	0.2027308	0.03416874	0.3071753	0.1679978	0.2909918	0.4085068	0.1938147	0.7404588	0.06858449	0.2857125	0.102248	0.3051978	1.339277	1.144092	0.2351371	0.02542334	0.09337721	0.03937666	0.1481061	0.1849108	0.188385	0.2738117
TCGA-DA-A1IA	2005	1	0.05501323	0.0490427	0.6125019	0.0232614	0.0206266	0.007635529	0.7445598	0.1155525	0.02103516	0.06184958	0.007511863	0.03540488	0	0.1367263	0.08870566	5.273376	0.2250779	0.04199617	0.07220562	0.01616846	0.01674094	1.901813	0.9142903	0.240345	0.2744173	0.2846382	0.01446589	0.3593421	0.4288393	6.447261	1.044537	0.1846229	0.3918564	0.02117234	0.1008008	0.03329874	0.08183326	1.076259	0.3111663	0.1957798	0.002446223	0.02882596	0.03125764	0.2786804	0.1627272	0.4471161	0.08733895
TCGA-EB-A5UM	414	0	1.565791	0.8112396	1.000504	0.9402478	0.6659285	0.3545349	1.551451	0.6706706	0.05232376	0.7938914	0.2615946	0.6472969	0.02136132	2.975864	3.247519	1.512803	0.0140974	0.9328016	0.438133	0.03519086	0.09716499	4.46559	3.28084	1.680825	0.7907553	0.7815465	0.5667332	1.721475	0.6981334	5.094618	2.702049	2.212567	4.222457	0.5354273	1.234093	0.6643552	1.356144	3.511832	5.603013	1.673172	0.05324235	0.06572769	0.4081959	3.348669	2.34204	0.3828323	1.647484
TCGA-FR-A728	583	0	1.652953	0.219499	0.7219006	0.3887238	0.2150587	0.08543529	4.425299	0.9808491	0.6724747	0.4307138	0.4832965	0.2881101	0.2096484	0.8766107	1.103597	1.772653	0.03623649	0.7853616	0.4340074	0.07400936	0.005676284	10.15209	5.84906	2.436768	2.921106	3.202684	0.4512498	0.7890633	0.9043469	4.415257	6.296625	6.023446	4.175452	0.4984152	4.455974	0.09314637	1.778721	8.774168	2.520701	1.544232	0.01990634	0.1047204	0.05299201	5.270829	3.048805	0.3093497	3.129626
TCGA-FS-A1ZH	996	1	2.472645	1.223506	1.864405	1.695457	0.6867616	17.68114	9.995607	2.713114	0.8539657	0.3078878	0.9951444	1.225292	0.2163141	3.745976	0.6079692	2.177675	0.07441562	1.227076	1.422133	0.2198805	0.04186959	16.81032	9.327414	3.40711	9.073272	2.571012	0.5313879	0.8452294	1.108509	6.832493	2.730191	2.25743	9.326487	2.521869	0.051209	2.069015	4.451515	13.97907	11.32544	4.17967	0.06882834	19.77837	1.006519	4.721004	3.223572	0.5780146	4.170166
TCGA-D3-A2JN	2022	1	1.344969	1.332334	1.617926	0.5434143	2.400568	1.37953	2.106537	19.15886	13.33931	0.2948919	0.4928472	0.3361763	0.2782768	0.8032059	3.779452	9.365539	0.01281271	0.7370281	0.2250729	0.06396782	0.03679597	9.439196	4.976656	0.5040208	8.558061	4.446744	0.3052366	0.7898205	0.6896874	4.424551	3.742994	1.424788	14.39336	0.6501746	0.0443113	6.268671	3.118316	4.950403	17.38835	1.575397	0.02258217	2.031089	0.109925	5.306034	1.734208	0.3001355	1.759123
TCGA-EE-A2MC	1871	1	4.547659	0.9655582	0.8188055	2.422273	0.1148196	0.3758229	7.239189	3.632919	0.02465135	0.3902889	1.509755	0.08298275	0.03450507	2.723928	0.5677552	26.5495	0.1005747	1.457545	1.307742	1.402152	0.006539634	27.90072	9.929455	5.850279	29.74506	964.9073	0.5848694	1.082872	1.238018	6.05412	2.663933	8.518237	20.34876	2.123207	0.1624283	0.7511961	8.792638	17.07958	15.32448	3.993753	98.32401	91.72153	0.4273638	11.19587	4.607769	0.4272093	4.401201
TCGA-FS-A1ZQ	4062	1	0.2749433	0.09472938	1.603644	0.1808911	0.5704608	0.1005583	1.79391	0.3428428	0.01846858	0.5388535	0.06925076	0.1181229	0.3403703	0.2437252	0.2576108	0.6633167	0.1762898	0.1503245	0.1383175	0.03548921	0.04899438	3.344287	8.580205	0.6123025	1.12323	1.084218	0.1481765	0.2804421	0.8356794	1.809951	2.236344	0.8104814	3.891651	0.08497837	16.57748	0.2265777	0.3403348	3.498584	2.69579	0.7647736	0.02792074	0.07592638	0.1555147	0.5046474	0.6487169	0.2564029	1.711411
TCGA-EE-A29G	2192	1	0.7791888	0.09395496	0.6558025	0.4810049	0.8012967	0.1300265	5.869666	1.454616	0.1631138	2.567285	0.5576538	1.156842	0.03656013	1.516943	0.5156311	0.9541901	0.02412786	0.4882334	0.6637044	0.2581266	0.05939248	7.704418	3.911475	2.293852	3.895614	5.942413	0.2566059	0.6738501	0.9128456	3.509651	2.815758	2.2197	5.339751	0.6663677	2.087577	0.1860629	0.8022082	6.068279	26.65807	1.334998	0.114557	1.187758	0.2217878	0.8898166	2.270246	0.3022451	1.339422
TCGA-EE-A2GK	1665	0	15.87149	38.53187	4.2445	11.33673	34.37169	11.16511	5.565121	5.512551	0.0107611	4.401319	2.030971	5.751869	3.637611	8.872545	0.6678972	8.098367	0.003865768	13.93228	4.513241	0.1061498	0.07327219	14.59108	19.35576	1.79662	3.081892	10.86731	5.062295	4.364287	6.929333	54.36684	12.37134	2.554782	53.28528	4.632178	6.214228	1.222252	3.264659	23.36289	41.92269	31.27796	0.01168003	0.03440896	16.29274	11.87163	16.19313	7.931174	32.56065
TCGA-D3-A2JP	1812	0	1.434719	0.1600473	0.5452632	0.8344281	0.5656195	0.2076499	3.574875	1.083612	0.433128	0.09919563	0.502205	0.02246635	0.02669067	0.4657266	0.06185564	1.301243	0.02201814	0.8551071	0.452234	0.3297787	0.01517579	10.49139	12.80594	1.682277	9.134094	1.468767	0.2797532	0.7238805	0.3318563	3.540197	1.393156	2.163309	5.04297	0.5099823	0.1104135	0.5508863	3.498288	7.333932	9.69249	1.418303	0.0354803	43.97465	0.06611566	3.536762	9.247494	0.9676417	0.9248893
TCGA-WE-A8ZT	359	0	0.4943861	0.5305095	0.5752779	0.348681	0.4574043	0.1486724	0.4635804	0.5646397	0	0.02573251	0.1157927	0.01148955	0.01592491	0.3854386	0.01476239	0.4467604	0.1243641	0.265582	0.07100632	0.008744952	0	0.9612208	0.7587296	0.6094807	5.401748	0.2273735	0.1616978	0.2344606	0.1244578	1.412607	0.2917382	0.6065328	0.9867434	0.1505038	0.03634642	0.1710961	0.2143151	1.04496	7.145607	0.5940632	0.1614153	0.04900013	0.4621017	0.4239237	0.5090505	0.2047925	0.4423248
TCGA-EB-A85J	360	0	3.333671	0.3759717	0.4096382	1.26937	0.2930818	1.009234	2.563314	1.353528	0	0.7671953	0.6999862	0.5475221	0	0.9966945	1.298743	4.71999	0.1797836	1.263894	1.084529	0.08548332	0.1253893	19.25052	5.340383	2.702871	1.828895	0.1678535	0.8763532	0.6559028	2.046092	8.310047	7.084205	17.17228	9.144618	0.5477017	5.382121	1.078317	2.914734	12.49074	1.605507	2.78511	0.02263324	0.02177201	0.2065755	10.0375	4.574944	0.3434075	3.248094
TCGA-GN-A4U4	1197	0	0.5035614	0.4518066	0.5085876	0.4687725	0.4849541	0.1685287	0.6937365	0.2103057	0	0.03195938	0.1081299	0.0373734	0.01412749	0.3856707	0.006548094	0.4060021	0.08701877	0.3472092	0.1196847	0.01551585	0.005355075	1.029515	0.8042711	0.3138269	1.546664	0.2815539	0.159643	0.2846281	0.2007463	1.923102	0.4642153	0.6365028	2.132948	0.1625421	0.03022881	0.1358075	0.3141209	1.128542	7.540718	0.6273199	0.002347486	0.003951779	0.2399679	0.5515785	0.3292	0.1932744	0.5676472
TCGA-EE-A3AG	1265	1	0.05768609	0.03342656	0.4827772	0.3454021	0.008786683	0	1.364584	1.714352	1.369711	0.08106822	0.1247985	0.02714769	0.02508508	5.414902	0.08720201	8.976997	0.006897875	0.02477058	0.3299572	0.05510055	0.009508587	1.657228	0.8190465	0.7485785	1.643164	0.5409724	0.0821639	0.345027	0.1247573	1.570902	1.170756	0.1048628	6.195422	0.1803832	0.1807056	0.1276637	0.2605325	1.909933	1.737564	0.149837	0.07711255	4.196085	0.04438459	7.063513	0.3953103	0.03088639	0.301025
TCGA-BF-AAP2	405	0	0.7125705	0.1701662	0.1965035	0.6985945	0.8998785	0.07012966	2.107219	0.6790753	0.1318671	0.4806718	0.1571526	0.8743766	0.005007915	0.6553748	0.2646133	0.7247384	0.1404614	0.4450617	0.3282422	0.07425083	0.1309805	3.920369	1.811212	0.9971878	4.180989	1.224477	0.2460446	0.8847716	0.6190971	1.64698	2.551332	0.7955118	1.809366	0.3642276	0.5336326	0.1784051	0.7120514	3.675421	3.875645	1.120893	0.0224677	0.02521489	0.1701277	1.359778	1.202855	0.2856947	1.389631
TCGA-BF-AAP0	454	0	5.267729	4.410882	1.388166	2.750242	3.596953	1.781062	4.61181	2.113582	0.02695966	1.120442	1.02353	0.7980604	0.3467002	2.759949	4.499476	4.309663	0.08716375	3.082993	0.5815433	0.9881931	0.03128998	17.62119	14.26657	1.829288	6.050833	5.44613	1.378925	1.34327	3.002806	13.31835	6.361018	7.277204	13.43546	1.241448	2.055956	3.482196	5.139188	11.96953	11.35995	7.124395	0.02194637	0.3740653	1.028239	13.2432	7.667005	0.998312	6.69146
TCGA-D9-A4Z2	190	1	0.138858	0.05679678	0.4194473	0.3720179	0.1741822	0.02210693	1.311804	0.8498489	0.05800239	0.04132415	0.2211136	0.4612803	0.02841556	0.9916484	0.1580474	0.07777323	0.4141255	0.1434142	0.08868994	0.1872483	0.04308407	2.834183	8.869145	1.543829	7.803381	0.8494619	0.07213126	0.2752362	0.3835856	2.734593	0.8965239	2.824447	3.763171	0.1401135	0.04053414	0.2249541	0.3325327	2.568851	10.05113	0.3042339	0.04249488	0.5961356	0.09049936	0.2269281	0.6345526	1.549151	0.3639795
TCGA-EB-A3XB	408	0	0.3951905	0.06039444	0.5175293	0.3921723	0.2063828	0.1958937	1.927978	0.5806454	0.3176335	0.01952966	0.2890814	0.1598663	0.03525139	0.4124307	0.09803413	0.3824856	0.06979248	0.2453236	0.3570224	0.03318486	0.005726641	4.837502	21.97563	0.6590738	2.006989	1.757106	0.1311327	0.1638954	0.3864154	1.28955	1.295977	0.7157529	2.274351	0.7076963	0.1616313	0.2733752	0.6011135	4.013844	4.743718	0.5159052	0.06024882	0.08874551	0.03207728	0.7328442	0.6296132	0.3885675	0.6070338
TCGA-DA-A1IB	454	0	8.618186	12.67196	1.663288	8.254543	9.52783	4.574078	5.051007	5.3491	0.09036972	3.702822	3.973641	1.448028	3.252547	6.932665	1.64983	5.374039	0.07207006	8.137259	2.850497	0.1264204	0.08055176	42.69107	23.522	2.96698	5.983658	8.528287	3.262732	2.607271	3.900385	23.54316	9.737797	5.124422	38.88418	2.568684	35.59842	15.20109	7.331078	25.533	49.30928	15.11034	0.05296679	0.1188864	3.546962	13.3463	12.85582	2.587461	18.15652
TCGA-FS-A4F2	1525	1	0.1195473	0.1608908	0.728621	0.9993232	0.07988602	0.02783257	3.3018	0.7189534	0.8899905	0.04769142	0.3166019	0.05162229	0.01788756	0.2001097	0.03730898	0.3763658	0.02360979	0.07065319	0.1734724	0.02946815	0.01017051	4.587019	1.398842	0.3662348	2.694441	1.63613	0.08568654	0.654926	0.3240737	0.4977158	1.599455	0.4611133	13.80954	0.2453099	0.06123886	0.3413772	0.1177475	6.851097	1.674036	0.449052	0.07579301	0.03752667	0.2088872	0.03174466	0.9658943	0.07708517	0.448602
TCGA-EE-A29S	1864	1	1.247262	0.1272739	0.9127296	0.8993475	0.544853	0.1061542	4.710273	1.325814	0.005570378	0.2778055	0.6126849	0.3773703	0	0.3878521	0.5122711	1.027003	0.01800969	0.670689	0.3589526	0.09740672	0.04137667	6.990475	2.506906	0.5185616	1.139166	1.99282	0.2212258	0.4070662	0.3393013	1.849774	2.039408	0.5070123	4.304694	0.4737665	0.06033807	0.2314706	0.8263299	5.230922	14.72939	1.499331	0.009069072	0.293889	0.2607387	2.074419	1.46135	0.2837382	1.56012
TCGA-FS-A1ZC	10870	1	0.007751437	0.03593295	0.4803474	0.3256492	0.04250486	1.594419	2.017982	5.357176	0.1348566	0.1742937	0.2081141	0.226981	0.008988668	1.115613	0.01874812	0.2168046	0.01186414	0.03846256	0.1382721	0.02961605	0.01022156	0.9775866	4.927703	0.2417734	7.720354	1.134997	0.07728412	0.4179131	0.1053736	0.8387043	1.505545	0.1064631	3.200549	0.132966	0.01538655	0.1753574	0.03155693	1.567505	1.311615	0.1945021	0.0403271	0.2640051	0.09542527	0.1276159	0.2295946	0.01844573	0.1563443
TCGA-DA-A1I0	594	0	0.4869752	0.4514893	2.681839	0.4620698	4.391192	0.3661094	1.369894	0.2178001	0	0.2372458	0.06483237	0.2885917	0.1035288	0.4767833	0.1701309	1.985115	0.01086971	0.6722454	0.3965707	0.04651486	0.01070263	8.142005	2.282182	0.1889196	0.6523303	3.212499	0.1895874	1.137713	1.424298	3.170102	4.663524	1.121294	5.932329	0.3190548	8.031189	0.1596613	0.6773637	7.179335	1.650171	1.767672	0.004691674	2.14036	0.2597826	1.202599	1.585798	0.3321984	1.461902
TCGA-FS-A4F9	1035	0	0.1146523	0.04088368	1.182871	0.2458566	0.2579256	0.007956549	0.6991791	0.1909962	0.006262726	0.1239421	0.148726	0.08485482	0.1636336	0.1036179	0	0.3988791	0.001687344	0.03029664	0.07524135	0.3790852	0.005814927	0.733989	0.7098771	0.1067491	0.2819271	0.07301051	0.05275926	0.4041681	0.07629469	0.36801	0.3791741	0.08550442	1.646713	3.391319	0.7112002	0.2515657	0.3455832	1.176216	6.223231	0.129668	0.03058883	0.02574676	0.05428634	0.2087228	0.5384952	0.2140687	0.1737482
TCGA-3N-A9WC	2022	0	4.520609	0.4500453	0.5501593	1.450437	0.2062689	0.5569524	5.846558	3.93306	1.202026	0.6045113	1.710078	0.1124641	0.0346398	1.71093	3.082666	3.466452	11.65126	1.569653	0.911271	0.2472859	0.01969551	20.59609	8.934758	4.7328	6.106838	3.441466	0.6382099	0.7515758	1.87043	7.628602	2.865719	15.04356	8.910421	0.8718146	0.1680038	1.821663	4.63644	10.46318	4.26068	3.620905	0.1093621	0.2180146	0.3677422	13.15554	4.020376	0.5212875	4.511798
TCGA-EE-A3AB	3733	0	0.5607689	0.2301665	1.394766	1.710943	0.06406179	0.2213336	6.841723	9.630668	1.414461	0.07223953	1.171696	0.6108885	0.006773697	2.253321	0.09418827	1.849322	0.004470302	0.3121428	1.177906	0.01115906	0.02310834	18.28641	5.239939	1.919857	25.84853	5.555002	0.4659193	0.1732124	0.8229518	1.632514	3.740474	0.4058626	4.57547	0.409153	0.3449521	0.7009491	0.9750098	14.39233	1.216105	1.697044	0.1350656	0.3637932	0.1294394	0.8294581	0.5767277	0.1668044	1.32614
TCGA-FS-A1ZG	295	1	0.07680607	0.0728276	0.2662703	0.2796321	0.1148631	0.01889772	0.9928074	0.197234	0.002479116	0.02355015	0.09605686	0.07302173	0	0.03418118	0.02251734	0.1246558	0.1269085	0.02931623	0.0812304	0.03334708	0.009207416	0.8403641	4.462829	0.2372887	0.290164	0.03612675	0.04972592	0.1552854	0.2847565	0.2405376	0.6886804	0.6995076	1.017531	0.1547076	0.6375581	0.0549423	0.1563428	1.745489	3.745482	0.2436436	0.008072445	0.01019192	0.04297877	0.09340044	0.368276	0.1711408	0.206336
TCGA-EE-A2MU	1620	0	2.976976	0.5142358	0.5051892	1.057985	0.275265	0.3348052	10.22098	2.252326	0.4926874	0.4807225	1.106296	0.755973	0	0.3949419	2.959474	1.785995	0.4182949	0.8591436	0.9197946	0.05394261	0.005319293	26.70732	8.706695	2.486328	4.38425	6.052615	0.3378363	1.348387	2.532443	5.100529	7.798121	11.42612	22.05035	0.5968104	28.52748	0.3967647	5.004667	18.99697	9.984725	3.398737	0.03730879	0.03140299	0.1489778	6.118137	2.963964	0.3839658	4.363247
TCGA-GN-A26A	988	1	0.6978715	0.1146291	0.8810705	0.1553418	0.107136	0.05948923	3.288327	2.783631	3.067032	0.6301465	1.948419	1.218307	0.2230247	0.6886458	0.19493	2.374087	0.02102645	0.2307156	0.5455144	0.01049752	0	27.9107	18.31756	2.522319	17.98743	5.851176	0.3068088	0.5036448	0.8828196	3.295429	2.796083	2.965624	9.926407	0.848345	0.5699243	0.172956	1.84001	11.28941	0.4137913	1.18925	0.05082343	36.34553	0.04058861	1.684964	1.196438	0.1019952	2.000161
TCGA-D3-A8GC	2421	1	0.3193651	0.2612585	0.8263077	0.7191628	0.2575342	0.5084464	3.334152	0.6942818	0.5502836	0.1425647	0.689875	0.9862603	0.3866785	0.2896899	0.03786454	4.265023	0.02156523	0.1756779	0.3205426	0.2512184	0	3.337401	2.454686	0.3848067	0.7678226	1.278175	0.1899796	0.7279811	0.2437725	0.9935434	1.700873	0.159366	2.416861	0.1577696	0.7271638	1.644533	0.7695856	3.944631	9.769388	0.7549611	0.04072322	0.1645292	0.1618892	0.4542648	0.7175141	0.1519956	1.295351
TCGA-DA-A3F5	6446	0	0.08549312	0.009907904	0.6724268	0.1376256	0.01041778	0.02313864	0.9926002	0.9981836	0.04856744	0.3123806	0.1176134	2.54994	0.05452642	0.8872606	0	0.5749074	0.003271338	0.0391584	0.2121806	0.05716288	0.005636845	2.123585	5.860483	0.4059595	3.322462	1.256248	0.04383729	0.1786103	0.1479163	0.763257	3.511296	0.3729863	2.511224	0.3727417	0.05939615	0.2270434	0.53948	2.450091	1.526149	0.2245785	0	0.3119783	0.1157724	0.3254885	0.1954737	0.02237883	0.4130474
TCGA-FR-A3R1	685	0	0.9660441	0.1124673	0.1777759	0.2424739	0.03762658	0.3979589	2.824714	0.6977819	5.954688	0.0644712	0.3699802	0.05904894	0	0.1857101	0.3271861	0.588016	0.02869432	0.2424532	0.3831734	0.1432573	0.0116337	3.738933	19.11462	0.4599941	1.571255	1.232459	0.1231456	0.6718541	0.2834739	1.558138	1.249457	0.8980929	1.801269	0.179711	0.05910384	0.1735509	1.732976	2.676091	0.6096326	0.8059367	0.002549911	0.4292545	0.03258256	1.988061	0.8939681	0.1595548	1.055248
TCGA-D3-A1QB	2912	0	6.833615	1.000274	0.7757042	1.691478	0.38869	0.6567917	9.282056	2.378007	0.039972	3.489118	0.7427442	0.2323333	0.05221976	0.4225251	2.027074	6.132385	0.1522091	1.990985	0.4540353	0.05735158	0.05938225	19.128	12.19741	9.328959	4.400833	0.5902556	0.5729877	0.4451096	3.348379	9.78134	4.080931	21.55649	7.1549	0.9789949	1.003757	0.7972753	9.097766	11.82068	3.693561	5.852851	0.006507797	0.02191058	0.4434993	19.80119	7.919141	0.7340505	6.012982
TCGA-FS-A1YW	6598	1	0.6415677	0.3098003	0.7331184	0.4108353	0.5491096	0.1309188	1.453194	0.7766843	0.008135392	0.17603	0.3948689	0.6613674	0.01771358	0.5421449	0.04310378	0.2318044	0.01169008	0.4431179	0.3257995	0.1459077	0.06042954	2.302984	1.356925	2.648932	3.934337	0.8022048	0.1414219	0.8441522	0.1698997	1.297039	0.7958124	0.4751402	1.547811	0.1692279	0.05874812	0.1126856	0.3225995	1.93774	6.367127	1.010646	0.008830096	0.07432333	0.3761009	0.2907821	0.944593	0.3289693	1.200161
TCGA-WE-A8ZR	274	1	0.4590356	0.7599744	0.7786389	0.5595755	0.2450523	0.315524	1.641234	0.563943	0	0.275242	0.3705564	0.1024128	0.2636171	0.4879509	0.07754145	1.831547	0.02007394	0.3470827	0.2644699	0.008351644	0	2.099061	1.291789	0.7326743	1.237793	1.574318	0.2341288	0.3005183	0.3889972	2.893298	1.154271	0.3108191	2.030728	0.1968542	0.5423707	0.2666016	0.378206	2.587108	3.071291	1.103837	0.07328706	0.1233721	0.4197907	0.7377405	0.7019725	0.3620344	1.521572
TCGA-EE-A2MF	8174	1	0.9708945	0.3388578	0.5295745	0.438604	0.05938264	0.07440126	4.310086	1.133013	0.2795024	0.07164581	0.6571027	0.02509005	0.004346957	0.3486664	0.09066668	0.7852415	1.00694	0.3891829	0.3546963	0.1861918	0	4.598059	9.986809	0.9004785	2.314453	0.2172283	0.1922139	0.2930515	0.6115093	3.66314	0.8532279	0.7268611	8.575489	0.3643831	0.02046275	0.1106133	1.178917	6.445767	6.452615	1.241913	0.04550549	0.0802522	0.2307403	1.465746	0.8376166	0.1552155	1.399642
TCGA-EB-A5VU	321	1	0.1157004	0.04623675	1.058097	0.4730725	0.2236343	0.01439733	4.48928	0.8677733	0.002833092	0.2825835	0.2407906	0.5974877	0.004626471	0.4687401	0.01286622	0.1994363	0.00457986	0.05177596	0.1052059	0.1143254	0.01578312	1.425206	3.87257	1.890758	3.571018	3.261518	0.08410241	0.1451925	0.5324972	0.518792	0.8596597	0.7284723	4.59676	1.009455	0.03563759	0.1883614	0.178666	3.99438	4.184842	0.3597715	0.009225054	0.5008278	0.009823084	0.1231574	0.238418	0.1670948	0.4042239
TCGA-D3-A3CE	1832	1	2.404596	0.6255892	1.120711	1.206158	0.2451736	2.859986	6.786877	3.539422	0.13242	0.9268828	0.9995914	0.7718681	0.03414368	0.5381188	0.6884135	3.019638	10.71638	0.857875	1.743155	0.4687388	0.01294228	9.826967	7.20343	1.626587	6.799248	1.543745	0.4137878	0.7937266	1.225051	7.8765	1.936069	4.781467	11.1219	0.7786566	0.433476	4.932997	3.63605	12.36503	28.16726	3.161154	0.1673671	0.02865228	0.3141452	6.564354	3.205426	1.130407	4.649742
TCGA-FS-A4FC	1655	1	0.5075397	0.09722215	1.132426	0.3623192	0.250452	0.06054663	2.106752	0.7583042	0.294879	0.287663	0.5156182	0.9720837	0.01459214	1.166318	0.1352692	0.6639793	0.0449404	0.2625675	0.4099017	0.09615697	0.01659361	3.630514	2.030163	0.7224998	1.405983	2.144211	0.3178383	0.616247	0.3421255	1.461271	1.17537	0.8268797	2.992649	0.19487	1.738082	0.1485255	0.5122929	3.934101	2.207302	0.758137	0.1212347	0.08979854	0.05163757	0.8286832	1.113807	0.1696864	0.940468
TCGA-EE-A2GO	3857	0	0.1106935	0.02932206	0.7113093	0.4346163	0.003853877	0.01141299	1.404077	2.459753	0.1729293	0.0284455	0.09122862	0.01587612	0.003667474	0.7400584	0.04079699	2.491898	0.003630525	0.01207165	0.04415206	0.01208367	0.004170507	1.206721	12.92752	0.338636	0.5892687	0.782182	0.04865054	0.3239748	0.0625361	0.5370859	0.6270761	0.1226487	0.9601902	4.995664	0.04394516	0.06843694	0.2027902	1.102553	2.602917	0.1500381	0.00182821	3.90243	0.007786908	0.0911202	0.1265462	0.02107296	0.1394483
TCGA-DA-A3F3	319	1	0.3735694	0.09802283	0.4474765	0.2795122	0.0128834	0.01271776	1.979179	0.978915	0.01001035	0.04358405	0.5489545	0.1474262	0	0.08626201	0.10797	0.3691189	0.0903513	0.1264462	0.1475991	0.04712792	1.58008	4.160381	1.593762	1.630809	2.163037	0.2370472	0.07228328	0.1045037	0.2090564	4.421969	0.4741626	4.532902	1.45515	0.07304834	0.1556519	0.08319373	0.5344463	2.776376	12.93201	0.4808468	0.04889324	0.02743578	0.06073997	0.6599932	0.4669927	0.1492791	0.8199333
TCGA-FS-A1YY	6953	1	0.05500554	0.01416591	0.9521383	0.4607329	0.06702708	0.005513778	1.834929	0.4172146	0.01301995	0.03779168	0.1423925	0.5164456	0.01063086	0.1256601	0.09854806	0.1382088	0.008185142	0.04898868	0.127983	0	0.004029664	0.9781619	1.114945	0.2446886	0.6586812	3.206475	0.05571266	0.2718451	0.1208484	1.132789	2.136103	0.1283823	1.92047	0.07426084	1.237437	0.06011432	0.1866112	2.289866	1.762405	0.2743668	0.01059882	0.2319479	0.07523936	0.1697972	0.3858733	0.07999083	0.5274888
TCGA-ER-A196	1785	0	0.1151209	0.05617473	0.4096021	0.2426524	0.03691597	0.349837	5.094711	0.3194817	0.01721014	1.968647	0.02957719	0.2179757	0.04918261	0.6169471	0.009769775	0.3028782	0.002318433	0.194264	0.09398421	0.09259878	0.02396936	2.901408	3.092983	4.422806	4.96389	25.91325	0.04487596	0.1306664	0.1347813	0.3939372	2.224935	0.5776307	3.688231	0.3854228	0.03608118	1.513729	0.1418341	5.299424	1.524437	0.3919643	0.02101473	0.2712191	0.0447541	0.02493808	0.6234048	0.2566457	0.608199
TCGA-ER-A19C	1487	1	0.1222556	0.07312701	0.9126109	0.4985941	0.09130713	0.04269468	1.924301	0.6832547	0.9857661	0.04433807	0.1925146	0.3728421	0.004573201	0.4749266	0.08902652	0.2253029	0.02263564	0.08128558	0.2018718	0.04520363	0	15.42607	4.084851	0.1321877	1.044563	2.015998	0.06965285	0.08504933	0.3704057	0.5549157	1.48808	0.2995042	1.670263	0.1127494	0.1604797	0.2637729	0.1244289	2.289772	3.165382	0.355629	0.08206953	0.3607423	0.05825988	0.1866671	0.4590498	0.07883155	1.335598
TCGA-EB-A44Q	422	0	3.319761	1.802045	0.3596532	1.674245	0.5986578	0.3528554	5.56224	7.872941	0.00338705	0.9652495	1.629867	0.5267575	0.2765544	1.527072	1.615106	8.685748	0.0255517	1.383642	0.5548981	0.04555986	0.006289736	28.80104	8.072433	3.597195	4.142928	0.6910056	0.5543674	0.7779051	2.027743	5.984775	2.69724	3.992318	5.227669	0.5352346	0.01656894	0.5535967	3.606939	8.947226	7.377895	3.515746	0.005514419	0.04641512	0.5167272	6.439232	4.03512	0.4403954	10.33197
TCGA-Z2-A8RT	839	0	1.66998	0.7027844	0.5579232	1.000011	0.3751595	0.4545035	3.612197	2.332278	0.05299955	0.3461319	0.9398269	0.2497741	0.06491163	1.255958	0.82738	1.426854	0.356987	0.9472232	0.5137372	0.07129073	0.06151245	7.238817	12.77329	0.903385	3.919632	0.8447384	0.5926565	0.4904181	1.026136	5.065357	3.119176	8.200776	5.594079	0.3467437	0.3356567	0.5597602	1.405311	8.663414	15.66239	2.31356	0.0566265	0.04085382	0.4134679	1.881555	6.796898	0.417378	2.761335
TCGA-IH-A3EA	524	0	0.1085337	0.02096351	0.3723438	0.1491477	0.06612695	0	1.90589	0.1788382	0.199099	0.1220209	0.1083705	0.08323678	0	0.3010762	0.189588	0.3229408	0.006921617	0.1104704	0.1402936	0	0	6.635517	4.961846	0.2105255	0.6112859	0.7861739	0.08759962	0.1706692	0.581224	0.473946	4.702802	0.1753729	2.361485	0.08403761	22.21711	0.1245447	0.3221839	6.294849	0.6490215	0.2163094	0	0.01760254	0.02226868	0.2978078	0.8177812	0.07748175	0.1442427
TCGA-WE-A8ZO	2057	0	1.206815	0.02311723	0.4365296	0.7283702	0.0364603	0.1529641	6.549943	2.169325	0.1274828	0.1009177	1.22381	0.008344387	0	0.4687169	0.2975165	1.003068	0.9903455	0.4606309	0.4099732	0.1238464	0.1841273	9.417898	5.619491	1.824732	5.032882	0.3715469	0.41765	0.3024694	0.7148913	3.029363	1.160281	3.271516	4.178665	0.1425713	0.1781791	0.6474602	2.13678	8.042807	6.825655	1.704919	0.1816092	0.03882193	0.1105042	2.288562	1.513361	0.2041114	1.969558
TCGA-FR-A7UA	1164	0	17.21754	2.326639	0.4407578	6.958499	1.206984	2.794748	13.94711	7.323434	1.114057	4.222692	8.428406	0.1890991	0.9019248	3.521136	0.9432747	16.02984	0.1984085	5.769981	3.629681	1.689032	0.1139593	60.59365	32.90715	8.974717	14.37747	8.880831	2.552709	2.141475	5.340004	32.04828	12.30645	17.36918	33.59375	3.026619	30.5611	4.616258	26.33278	35.53751	53.45698	13.35496	0.04611315	2.600515	0.8347428	64.36706	15.84891	2.61017	12.80953
TCGA-D3-A3MU	1209	0	0.3575437	0.2514106	1.095033	0.2649918	0.1566509	0.2537012	2.399934	0.4425707	0.05705493	0.2213119	0.2371126	0.5612998	0.0279514	0.1966633	0.3562756	0.5259569	0.3535585	0.352679	0.2866497	0.00767457	0	6.033565	2.601751	0.5049569	0.983339	3.866145	0.1098627	0.5198213	0.3872493	1.302079	3.946105	0.6945777	3.323602	0.335948	0.9668966	0.3240164	0.5397163	4.565347	1.178034	1.019074	0.004644526	0.3987506	0.2077158	0.7936757	1.377805	0.1089827	1.130634
TCGA-EB-A44R	315	1	1.980705	0.3053348	1.910356	0.4802806	0.2522517	0.1443118	3.128227	1.151777	0.006681772	0.4760469	0.3820785	0.1928737	0.01091141	1.501652	0.2199985	3.034976	0.3204438	0.5890118	0.2919121	0.1348167	0.02481604	3.867314	3.657327	0.5957416	2.999317	0.2580296	0.3859847	0.7229132	0.9535388	5.633841	1.166041	1.786501	12.64108	0.2656512	0.09105448	0.3794595	2.035068	16.1505	8.690292	1.376064	0.03535519	0.1327693	0.1969236	6.777482	3.689193	1.596507	1.33734
TCGA-EE-A29Q	2030	1	0.1316761	0.08976533	0.5460014	0.2209924	0.1227002	0.08385416	1.016822	0.5445558	0.05316904	0.03773546	0.1558259	0.1771291	0.05089777	0.5940443	0.149873	0.5838599	0.004939705	0.1084032	0.1521861	0.0394586	0.01361857	1.180162	0.8681817	1.067336	2.327465	0.6919784	0.05736822	0.709922	0.3190756	0.8067601	0.8697437	0.6341299	13.12578	0.07196948	0.2690637	0.09650156	0.2785448	2.165322	3.044427	0.3107687	0.06119175	0.09044848	0.06992631	0.1328341	0.4306717	0.06389747	0.3294103
TCGA-EE-A2A5	1195	1	0.1759543	0.06941808	1.411427	1.290567	0.07755232	0.03377438	2.933446	0.7860758	0	0.04629822	0.2375756	0.5230675	0.008682506	0.5314766	0.07243816	0.4589417	0.1962532	0.1686151	0.2729319	0.07867008	0.03949361	2.708241	1.649398	1.213005	1.271962	0.7205614	0.1087783	0.2018393	0.3701254	1.195225	1.185377	0.2177722	2.216358	0.1016793	0.01672028	0.16202	0.1752719	3.60415	18.13847	0.5885841	0.03246127	0.1712229	0.2304375	0.2773558	0.4999651	0.1478848	0.5232988
TCGA-W3-AA21	3195	1	0.2282413	0.2091488	0.2990242	0.2292464	0.1811039	0.04788628	0.7384346	0.1149506	0.03392285	0.1014482	0.04711071	0.03552671	0.02462061	0.3118108	0.265321	0.4548588	0.01624838	0.2917433	0.06586736	0.02028013	0.006999398	0.9378679	0.7982598	0.8104963	4.004379	0.4668751	0.1088675	0.4936494	0.2099098	1.148636	0.9665149	4.151156	1.05553	0.03035029	0.04214488	0.2923666	0.2052872	0.9153342	0.6066053	0.2975939	0.006136603	0.1859475	0.05227535	0.8957201	0.4220091	0.09346975	0.3535458
TCGA-D3-A51E	5318	0	1.667108	0.6694578	0.3359668	0.887333	0.0617464	0.5485729	4.390343	1.531547	0.007196507	0.4500538	1.164827	0.04239425	0.005875987	0.7144049	1.487042	1.284593	0.02132822	0.4332398	0.6445195	0.009680162	0.006681941	12.16482	7.513217	2.241005	5.007539	1.342344	0.285807	0.5737078	1.077093	3.914106	2.327201	16.65392	6.615148	0.296981	0.1181856	1.305819	1.351206	8.140979	1.014535	1.501937	0.02343311	0.00986188	0.04990441	3.827071	1.566712	0.2604564	3.774416
TCGA-DA-A1I4	1093	1	0.1551044	0.2488879	1.456308	1.492799	0.4313137	0.03587937	13.13228	2.336693	0.09319602	0.0447125	1.369572	0.8983849	0.004611822	0.1051326	0.1987949	0.506479	0.09435074	0.115368	0.7217715	0.03798781	0.01048876	7.806176	4.845919	0.7627953	4.0973	7.872821	0.2333816	0.3109074	0.9338345	2.130347	7.43484	0.5333783	7.97509	0.5088145	0.3651155	0.2268827	0.4290597	13.27244	20.26604	1.30511	0.01839169	0.3831392	0.02937594	0.4010404	1.204849	0.3028468	1.55208
TCGA-EB-A44P	376	0	0.317617	0.04395107	0.3225267	0.4020376	0.1270853	0.02566052	0.9844015	0.2856712	0.1279194	0.1705487	0.1346396	0.4124787	0.01649162	1.70337	0.7032356	0.3610997	0.07437157	0.1628486	0.1544197	0.08150538	0.006251205	3.20479	1.285284	0.6576526	2.34237	4.248179	0.1539479	0.7028542	0.2343396	3.22477	1.304392	1.968611	2.173247	0.7386392	0.2658315	0.4662758	0.7623219	2.305441	1.591691	0.3568554	0.1178337	0.09226157	0.1050467	0.8292405	0.4705078	0.417392	0.3290956
TCGA-HR-A2OH	2004	1	9.526427	0.5550986	0.55351	4.088631	0.2810237	0.7121986	13.83703	4.685395	0.04094144	0.5185596	3.046706	0.1150262	0.005142909	1.593588	4.076193	8.229248	1.844674	3.507503	4.051964	0.5930737	0.01169663	42.86689	24.99539	8.683932	7.902825	2.051442	1.374563	1.374888	2.280058	17.83476	4.894753	24.18619	26.92282	1.740264	3.580819	3.03612	15.97907	23.33475	36.54007	8.482028	0.0564015	0.5265233	1.037362	33.92509	11.54617	1.334002	12.2114
TCGA-XV-AAZY	405	0	0.2918092	0.1656398	0.5367888	0.2665581	0.166907	0.1289435	1.833651	0.2074733	0.03383117	0.3012902	0.06607038	0.1395084	0	0.7230008	1.978128	0.6024766	0.01595127	0.7182946	0.2771269	0	0.01570608	8.440873	1.362344	0.5766571	0.2882758	2.292461	0.1323237	1.075602	1.015638	2.976199	3.042318	0.7120862	3.679347	0.1191813	0.5408205	0.8083437	0.4182197	2.866644	0.780828	0.9222788	0.006885019	0.2028304	0.0146627	2.13248	1.404958	0.195567	0.5586817
TCGA-D3-A51H	1714	0	6.447925	45.01476	2.705832	6.421617	14.36047	8.119812	3.920076	1.827331	0.1348151	1.89728	2.159338	2.270791	1.100772	8.777584	0.2267591	9.783257	0.1399098	10.40272	2.486795	0.2149243	0.04636129	20.56286	13.0434	2.880612	4.867984	6.766898	7.77582	2.511541	7.10822	45.10967	5.754525	3.89711	50.28485	3.156148	2.952026	4.827476	2.504789	17.35973	26.20056	23.00865	0.01219394	0.102637	8.864041	4.355619	7.980091	4.648325	19.63772
TCGA-EB-A6QY	382	0	0.2894199	0.0628898	0.3351056	0.1775548	0.1983786	0.05711653	4.232694	0.2639962	0.01926743	0.4931621	0.2769436	0.4540136	0.1153677	0.9165009	0.09479292	0.1937623	0	0.1208256	0.09820439	0.01727799	0.005963254	1.719656	4.327197	1.132614	3.225735	2.377213	0.08759863	0.213334	0.1117726	0.504659	1.033873	0.7526334	0.9267349	0.1228228	0.2042156	0.3024623	0.3497957	1.183777	1.87493	0.2641781	0.0261409	0.04400585	0.04453685	0.2791916	0.3900866	0.1334393	0.6151456
TCGA-EE-A20H	5118	1	0.1876531	0.03345746	2.473979	0.2550404	0.03957663	0.006511301	1.081602	7.145774	0.01537544	0.3367442	0.2290089	0.5193021	0.008369423	0.8161661	0.0698261	16.06358	0.01242765	0.06611594	0.2295043	0.1585605	0.009517377	1.395392	1.270791	2.751805	0.6196402	0.4630524	0.02467196	0.4572187	0.3478595	5.137293	0.4088657	0.6705762	2.465121	0.1521778	0.01611736	0.1277818	0.2571005	1.172986	10.27197	0.2829727	0.00208605	0.8076854	0.06219588	0.259928	0.4950635	0.252472	0.2572927
TCGA-D3-A2JH	1280	0	6.907046	1.377146	0.9469015	2.001324	0.6477964	0.162218	8.404963	3.290416	0.09437538	0.2241277	1.968863	0.3172245	0	0.7118408	0.4285967	6.294654	0.8017054	1.99331	1.13384	0.1120113	0.01546365	20.23968	14.52264	6.22348	7.98283	1.193256	0.7905951	1.064268	1.111068	10.27203	3.02106	21.37391	13.32127	1.329872	1.243406	0.3229602	10.72178	15.53287	43.60896	5.17546	0.04745121	0.06466461	0.2117335	33.38386	5.661054	0.7906573	4.532478
TCGA-D9-A6E9	301	0	4.731108	1.66008	0.4611898	2.324942	0.8112932	0.7189563	8.569925	1.77144	0.04297989	0.6918142	0.4700491	0.05907821	0.005848886	0.6913568	1.789233	12.90074	3.070608	1.875131	1.697752	0.08671964	0	42.09959	19.85559	3.315478	5.274665	2.066861	0.7615105	3.045662	4.026702	15.69189	6.872867	46.24313	18.63605	0.6200625	5.341381	0.8830678	10.53392	21.33799	12.04677	7.000442	0.125372	0.2552263	0.4719052	36.23619	9.262563	0.9626047	5.427314
TCGA-BF-A3DN	717	0	0.2037277	0.04070733	1.592175	0.3089257	0.6505931	0	1.545033	0.439877	0.02743713	0.0394904	0.1200263	5.028185	0.008146388	0.1478784	0.1246031	0.2842819	0.006720262	0.1072567	0.1362124	0.1945964	0.009263751	1.888896	7.328556	0.484022	3.243415	1.824659	0.04402655	0.4071591	0.1389085	1.44183	0.8350263	0.5278407	6.515782	0.1908019	0.1063288	0.02763923	0.1966243	2.122218	10.53969	0.2396257	0.05279193	0.09228853	0.04324174	0.2891443	0.3376745	0.1889052	0.3459974
TCGA-DA-A95X	1513	0	0.5945786	0.2127993	1.348924	0.4909309	0.01065477	0.03944171	2.271859	1.527221	0.1117627	0.09338852	1.026337	0.09144282	0	0.4151989	0.7613393	0.499528	0.0317847	0.3637805	0.5086114	0.05011139	0.02306031	11.58717	3.773619	1.762543	6.951818	1.610558	0.181829	0.3417764	0.4430381	1.421238	1.410819	0.9324856	3.67666	0.3405994	0.2408199	0.2580094	1.268141	5.326243	4.539298	1.009596	0.02274495	0.1446476	0.4520961	1.241601	1.281309	0.3308347	1.652863
TCGA-D3-A3CB	5065	0	7.964143	5.197218	0.9519931	4.624022	16.75095	3.781558	6.157876	3.92776	0.02510322	1.87366	2.315109	1.774581	0.9135767	1.226234	0.1465764	4.964845	0.09275617	3.531387	3.493789	0.1543626	0	41.00817	19.26287	2.426266	5.428916	3.078071	1.539328	0.830445	1.897308	12.70264	6.406416	2.782656	17.95426	1.844485	235.5677	9.060375	8.717373	28.18162	79.27965	9.163531	0.01459653	0.1720035	1.342896	24.93275	7.350637	2.167991	12.86289
TCGA-EE-A29C	2402	1	0.4221753	0.1204343	1.82949	0.464125	0.2374349	0.2461014	3.109372	0.6971752	0.04150936	0.0657191	0.149881	0.8477023	0	0.2543628	0.1361467	1.576986	0.05467596	0.223118	0.2820928	0.01240779	0	3.060301	1.857263	1.118749	0.9550689	3.441165	0.1517167	0.3414191	0.6581884	0.9580207	2.523022	0.3883105	3.736733	0.1671202	1.018511	0.3321979	0.1917035	3.763011	6.789726	0.7181097	0.08259893	0.5245895	0.1759071	0.3207919	0.7121419	0.1360115	0.8774118
TCGA-D9-A6EC	2015	0	0.04349934	0.0705767	0.2469398	0.2015342	0.03180371	0.007848705	2.229296	0.3235693	0.2996253	0.02934293	0.204622	0.05459001	0.01513272	0.2768281	0.2174345	0.3365227	0.01498026	0.03652733	0.07422152	0.008309934	0.02868056	2.478446	1.068811	0.7330653	1.577257	0.5491595	0.03965269	0.8794631	0.1827757	0.9328821	1.372927	0.9559154	2.21208	0.06218128	0.1208843	0.08557101	0.1328178	2.223407	0.4007806	0.2029513	0.05783394	0.2793757	0.05355054	0.18799	0.2350827	0.08074039	0.3509479
TCGA-EB-A5UL	526	0	1.596239	1.367549	0.4737046	0.7398671	0.2842409	1.49371	1.576702	0.4694145	0.1299142	0.6016278	0.6089163	0.4936299	0.05303781	1.683738	1.150486	1.578661	0.03500231	0.9147792	0.376013	0.1834876	0.01809375	6.031794	5.863642	1.997224	3.003521	1.027042	0.7035682	0.8507369	1.186994	5.876412	1.883116	5.018109	5.443295	0.4053603	3.5975	3.311039	1.773576	4.278415	2.731009	2.243324	0.01057559	0.07566297	0.4954916	4.678014	2.210345	0.3831146	3.406861
TCGA-EE-A2GS	2470	1	0.4804109	0.1381095	0.713317	0.6404442	0.03630421	0.06719523	2.902856	1.816396	0.002644522	0.08373802	0.4015996	0.4050473	0.01727413	0.1494931	0.3242657	0.3723237	1.266832	0.1762615	0.4794637	0.1138303	0.02455432	3.929046	7.239485	0.7697638	3.656461	0.8246941	0.09123502	0.4718399	0.15648	8.680563	1.069921	2.094114	7.564019	0.2555297	0.09240431	0.08791204	0.488951	4.144333	6.525896	0.6760305	0.02152759	0.3406536	0.01833852	1.134273	1.942949	1.77242	0.6113961
TCGA-BF-A1PU	387	0	0.03609263	0	1.280972	0.1133685	0.1319422	0.03256146	0.7088707	0.1597254	0.04100742	0.1136177	0.004805113	0.2627102	0	0.102478	0.05237754	0.2706309	0.02900227	0.0165315	0.0671822	0.02068496	0	0.9704531	0.3688722	0.3293259	1.872389	0.915041	0.002056309	0.2918861	0.03568333	0.3502436	0.6900659	0.1807915	1.7642	0.03869517	0.2131398	0.007100067	0.06979504	0.967189	0.1918494	0.05518807	0.03546824	0.08780525	0.01777295	0.02228294	0.08252313	0.03950844	0.06094702
TCGA-W3-A828	3683	1	0.3532702	0.1324559	1.485864	0.7995915	0.3735029	0.04686875	2.651831	2.533876	1.597386	0.2394702	0.5141227	0.2868674	3.7833	1.068148	0.3853364	1.360314	0.00198789	0.4124525	1.386057	0.2977379	0.1370134	2.3015	1.925734	1.349533	2.918115	5.682364	0.1361526	0.3151042	0.1797682	0.9679458	2.822166	0.579222	3.367435	2.246469	0.1057015	0.1328573	0.3225376	6.335643	71.49901	0.7984473	0.01801862	0.3538817	0.1279114	0.3635044	2.186692	0.3857147	0.9991102
TCGA-BF-A3DL	769	0	0.06334286	0.03146093	1.607758	0.149222	0.07167321	0.008163662	1.203345	0.07242294	0.006425748	0.1576888	0.06425153	0.02271225	0.01049332	0.03100858	0.2699327	0.5008076	0.001731266	0.02417744	0.04912722	0.06914719	0	2.195562	0.9056526	0.1895674	0.2768686	1.446719	0.01546646	0.402492	0.1230125	0.6498052	0.9611678	0.2851229	2.142879	0.05497504	0.9632213	0.1157063	0.174987	1.650274	0.1843819	0.1614259	0	0.08805654	0	0.2327782	0.1880893	0.1162805	0.2164718
TCGA-EE-A3JE	1562	0	8.619048	3.4381	1.363513	2.108996	1.711661	2.291172	13.15035	4.782554	0.9495873	1.086506	3.755111	14.61013	0	1.287253	0.471109	6.620448	2.124149	2.410531	1.255021	0.9016295	0.01481831	19.7979	17.0367	4.258334	9.298682	6.686329	1.222833	1.242	1.610938	10.70846	3.785458	9.097028	23.91582	0.9638116	0.5743812	1.591624	13.95328	15.60031	32.90229	7.304838	0.2858175	0.1640277	0.7470313	22.5939	8.309471	1.24613	8.307142
TCGA-FS-A1ZT	1617	0	3.288819	1.008761	0.9080088	2.159785	0.5248692	1.246729	3.749776	1.694096	0.003186104	0.2370846	1.200652	0.5367985	0.05723237	1.203651	0.3472653	1.853035	0.07210734	1.596116	0.8421236	0.5057115	0.005916581	8.255237	5.878084	1.729489	2.696443	1.160732	0.6927479	0.5079944	0.5323093	5.12465	1.919935	6.677186	5.578189	0.4842392	0.9551957	0.8031957	2.091481	7.180667	21.7308	3.854256	0.01556179	0.06549214	1.182037	4.478271	3.518275	0.5786938	5.594
TCGA-ER-A2NH	1264	0	6.799837	2.530067	1.594389	2.238719	0.4616347	0.6603782	14.33193	4.715793	0.8298469	0.4836675	2.442009	1.138879	0.1340257	1.307615	5.75654	4.386648	0.07370858	2.093018	2.938184	1.177575	0.05080292	35.21173	16.4365	7.144171	8.016788	2.039844	0.7792057	0.562548	1.253766	12.45567	4.722231	10.67618	12.92467	1.473176	0.777484	1.326282	15.84772	18.36169	16.66144	6.057038	0.007423433	0.9310024	0.3952335	29.78442	8.011231	0.5347911	6.39718
TCGA-D3-A2JF	1888	0	1.333273	1.750362	0.5980841	0.9079171	0.3934728	1.287405	2.55189	1.358365	1.475625	0.3864495	0.8158639	0.2832251	0	0.9127385	1.53679	1.363704	0.2829839	1.005871	0.8401697	0.02984801	0.0480742	10.99605	4.685681	0.9552714	8.238656	1.325776	0.397607	2.407781	1.158533	5.352133	3.197998	20.6515	8.348654	0.4318015	1.837587	0.5327538	1.955951	7.03633	9.606178	2.193035	0.1414977	1.469735	0.2692834	4.865951	2.324753	0.4139417	2.25238
TCGA-ER-A19J	196	1	0.1845486	0.04173184	2.473337	0.9826203	0.07130404	0.03248645	4.613622	1.161275	0.003196325	0.04554482	0.4414515	0.7192826	0	0.3745933	0.07983692	0.5839447	0.3203569	0.1580619	0.4468496	0.09458766	0.005935561	3.423341	5.217625	0.7334092	1.701988	3.525972	0.07949844	0.1031382	0.3448859	0.7425533	1.270403	0.4509376	3.245592	0.398929	0.09158195	0.1593835	0.4443765	4.657277	10.83047	0.5876697	0.01821366	0.2584288	0.03324752	0.6947377	0.4958694	0.2185097	0.9627716
TCGA-EE-A29A	1927	1	0.03958937	0.04588061	0.8020425	0.3575118	0.01809063	0.06250316	1.290851	0.5172126	0.01054226	0.05007266	0.09004016	0.1863118	0.01721563	0.5765669	0.04787668	11.82689	0.009467881	0.03022185	0.3914833	0.2363434	0.01957694	0.9440862	0.9512515	0.1704793	1.310738	2.258308	0.03101353	0.7137006	0.1467766	0.4370003	0.4104996	0.3278463	1.06672	0.0813511	0.03929232	0.04867462	0.05036641	1.117375	4.59014	0.1629784	0.04576998	0.4045105	0.08528993	0.1323929	0.09771848	0.05181492	0.1996266
TCGA-EE-A2M6	3932	0	0.41485	0.06868212	0.2182977	0.529369	0.1760279	0.1069322	6.047186	2.054215	0.5155291	0.1249292	0.7314707	0.09606696	0	0.08340942	0.01194503	0.5290207	0.03543295	0.3873791	0.4194213	0.2476601	0	10.35294	4.562291	2.334765	2.496656	0.1226533	0.128728	0.2895642	0.6866276	1.807977	5.879039	0.3950162	5.25162	0.9265911	0.1874875	0.2623129	0.5277808	15.6791	3.747399	1.431898	0.01498799	0.04325301	0.02735933	0.6936608	2.151887	0.1410284	1.692246
TCGA-D3-A2JK	368	1	0	0	2.407148	0.2295757	0.2226567	0.2637529	1.121477	0.06881919	0.02595052	0.1232573	0.113523	0.09172389	0	0.6798134	0.2357035	0.5654362	0.01398351	0.1394872	0.1700582	0.2094393	0.04818999	6.597477	1.451388	1.224915	1.001319	1.323567	0.04164108	0.4925674	0.6322763	3.759063	6.913116	0.6495499	4.32703	0.02611975	10.50025	0.3594479	0.2231648	3.944394	1.48926	0.2435752	0	0.5689891	0	0.07520638	1.234354	0.1391411	0.2399836
TCGA-D3-A1Q5	3424	1	0.09773484	0.129447	0.9650487	0.2302421	0.07656103	0.1007689	0.9140683	0.2629293	0.07435953	0.1098801	0.114627	0.2861915	0.03238131	2.077826	0.6979064	3.431545	0.219043	0.08526757	0.8229803	0.1600359	0.04602844	0.3039045	1.896439	2.216446	5.45151	8.379833	0.03579595	0.5081113	0.2415663	0.8671278	0.4802203	0.2030447	41.8063	4.101476	0.01039302	0.219728	0.2557857	0.5283118	8.571864	0.3585542	0.0807093	11.77286	0.1031297	0.215499	0.3954143	0.09302998	0.3602015
TCGA-FS-A1ZE	1413	1	0.1662427	0.02752296	0.6878202	0.1709504	0.1688128	0.007141817	0.9069612	0.2944273	0.08432156	0.07565051	0.1247141	0.2152514	0.004589934	0.18214	0.1404107	3.83003	0.05300973	0.06647503	0.1105148	0.09073806	0.01043898	0.8970227	0.8279243	0.2358602	0.4699655	0.4628367	0.04510174	0.1067006	0.08804866	0.4609209	0.5125233	0.1023319	0.9132934	0.0820424	0.3948103	0.1167962	0.1127986	1.001758	2.188107	0.2529549	0.2013484	0.07703451	0.1266916	0.1547675	0.2653308	0.06970094	0.349046
TCGA-D3-A3ML	422	1	0.07607519	0.06411962	0.5514491	0.04616186	0	0.03119649	0.3926365	0.07488689	0.007366576	0.00777535	0.0552442	0.05496842	0	0.07448301	0.01115153	0.1111226	0.001323167	0.02903726	0.02145531	0.00660595	0.0136797	0.2169468	2.521474	0.05151358	0.08527338	0.1789149	0.01379077	0.01398252	0.03418749	0.1510027	0.3043336	0.2402629	0.5091731	0.03707308	0.01716009	0.03401217	0.09502472	0.3303317	0.7750534	0.06100916	0.005996721	0.06729958	0.07662563	0.07827909	0.1257833	0.03785226	0.09732023
TCGA-EE-A3J3	5237	1	0.9000057	0.5844552	1.237292	0.6031655	0.2269041	0.2029881	3.333373	1.475694	0.04132116	0.1439265	0.9468557	1.233332	0.008997054	0.4253921	0.2251873	0.5586772	0.09500172	0.4086758	0.5897091	0.08893104	0.2199685	5.42893	13.13089	0.9102049	4.095853	4.608453	0.1856549	0.4967348	0.3547692	2.966438	2.645011	4.162203	7.991172	0.571178	0.06930409	0.1068389	0.6514689	4.432574	5.244481	1.336929	0.05381963	0.2906765	0.2101315	1.141632	1.249837	0.2695589	1.324708
[truncated: 867 more columns]
