# Supplementary material for: HLA-DRB1: A new potential prognostic factor and therapeutic target of cutaneous melanoma and an indicator of tumor microenvironment remodeling
Source: PLoS One. 2022 Sep 21;17(9):e0274897. doi: 10.1371/journal.pone.0274897 (PMC9491554; doi:10.1371/journal.pone.0274897)
Supplement: S9 File — (ZIP) [file pone.0274897.s011.zip › Step 9.Univariate COX regression analysis/output files/cox.result.txt]

gene	KM	HR	HR.95L	HR.95H	pvalue
APOBEC3G	5.48497446350993e-07	0.904340886426511	0.866914421470122	0.943383128262879	3.12158103656572e-06
NLRC5	8.83901141168764e-08	0.892050602952799	0.852585426707124	0.933342575771949	7.50041655286016e-07
IRF1	8.98510386093676e-08	0.959187196514013	0.9423419023696	0.976333616963112	4.03831973306943e-06
HLA-DMB	7.86821813814065e-07	0.959446617773199	0.943905511858485	0.975243603084758	6.74487967642967e-07
HLA-DRA	4.93698457115777e-07	0.999344283905037	0.999084744095183	0.999603891137514	7.44053307231739e-07
GBP4	4.37199517822062e-06	0.974894170703153	0.964767620633394	0.985127012706972	1.81785891828899e-06
NR1H3	4.1087038904486e-07	0.908550526007383	0.872965606152069	0.945586003034922	2.54342099303468e-06
NCF1	2.62095688041697e-07	0.790775835334736	0.716503866847733	0.872746750831199	3.09069181355062e-06
HLA-DQB1	1.98517453575686e-06	0.987093918249705	0.982083319075952	0.99213008155187	5.64654610175818e-07
SLC7A7	6.75761003821052e-07	0.881584309003122	0.835974914133985	0.929682076268557	3.31756509343314e-06
IL4I1	1.61660672959307e-07	0.948054017625227	0.926778997946433	0.969817423924064	4.09400118197402e-06
CLEC7A	1.40133998582925e-06	0.767841123192935	0.686414335627813	0.858927268654642	3.86057198682491e-06
APOL1	4.50413759134349e-06	0.986312384556563	0.98088611882231	0.991768668413464	9.75839566719329e-07
HLA-DPA1	9.43129092600969e-08	0.994137042893311	0.991693728418131	0.996586377156107	2.81970212851427e-06
HLA-DPB1	2.7021919379866e-06	0.995887693360214	0.994277227623903	0.997500767624424	6.02535932603009e-07
LST1	2.48309190808982e-06	0.90877322549448	0.874268151028528	0.944640124890804	1.27485755841199e-06
KIR2DL4	3.16044340686883e-06	0.544775321874414	0.421015859066196	0.704914422895192	3.8475433603878e-06
CD86	4.34224207701561e-08	0.877245317695691	0.832645824409626	0.924233719618612	8.6743766877472e-07
CD74	2.05261399899292e-06	0.999459838576635	0.999252507792021	0.999667212379459	3.31829532059411e-07
HLA-DQA1	2.8961875842004e-07	0.983623697949174	0.976993959190087	0.990298425150206	1.7073044690654e-06
HLA-DRB1	1.38920870373926e-06	0.998839771130063	0.998391056123504	0.999288687806253	4.11108074745532e-07
PILRA	7.10463269770756e-07	0.885504850399123	0.841504407166085	0.931805981529001	2.92351186935614e-06
CD80	3.17187094700522e-07	0.259338648120327	0.147811019313857	0.455017052998384	2.53742300785623e-06
