# Supplementary material for: HLA-DRB1: A new potential prognostic factor and therapeutic target of cutaneous melanoma and an indicator of tumor microenvironment remodeling
Source: PLoS One. 2022 Sep 21;17(9):e0274897. doi: 10.1371/journal.pone.0274897 (PMC9491554; doi:10.1371/journal.pone.0274897)
Supplement: S10 File — (ZIP) [file pone.0274897.s012.zip]

Archive with 18 entries (10 files):
- Step 10.Survival analysis of HLA-DRB1 expression/
- Step 10.Survival analysis of HLA-DRB1 expression/DFS/
- Step 10.Survival analysis of HLA-DRB1 expression/DFS/DFS.pdf
- Step 10.Survival analysis of HLA-DRB1 expression/OS/
- Step 10.Survival analysis of HLA-DRB1 expression/OS/input file/
- Step 10.Survival analysis of HLA-DRB1 expression/OS/input file/expTime.txt
- Step 10.Survival analysis of HLA-DRB1 expression/OS/output file/
- Step 10.Survival analysis of HLA-DRB1 expression/OS/output file/sur.HLA-DRB1.pdf
- Step 10.Survival analysis of HLA-DRB1 expression/OS/R language script.txt
- Step 10.Survival analysis of HLA-DRB1 expression/PFS/
- Step 10.Survival analysis of HLA-DRB1 expression/PFS/input file/
- Step 10.Survival analysis of HLA-DRB1 expression/PFS/input file/exptime.txt
- Step 10.Survival analysis of HLA-DRB1 expression/PFS/input file/HLA-DRB1.txt
- Step 10.Survival analysis of HLA-DRB1 expression/PFS/input file/mRNA.txt
- Step 10.Survival analysis of HLA-DRB1 expression/PFS/input file/progression free survival data
- Step 10.Survival analysis of HLA-DRB1 expression/PFS/output file/
- Step 10.Survival analysis of HLA-DRB1 expression/PFS/output file/PFS.HLA-DRB1.pdf
- Step 10.Survival analysis of HLA-DRB1 expression/PFS/R language script.txt
