# Supplementary material for: HLA-DRB1: A new potential prognostic factor and therapeutic target of cutaneous melanoma and an indicator of tumor microenvironment remodeling
Source: PLoS One. 2022 Sep 21;17(9):e0274897. doi: 10.1371/journal.pone.0274897 (PMC9491554; doi:10.1371/journal.pone.0274897)
Supplement: S10 File — (ZIP) [file pone.0274897.s012.zip › Step 10.Survival analysis of HLA-DRB1 expression/PFS/input file/exptime.txt]

ID	futime	fustat	HLA-DRB1
TCGA-EE-A29L-06	55	1	9.10886
TCGA-EB-A5FP-01	24	1	9.432747
TCGA-GN-A4U7-06	183	1	9.689827
TCGA-EE-A3AD-06	554	1	12.11183
TCGA-D3-A51R-06	1016	1	12.87527
TCGA-D3-A3ML-06	32	1	13.36647
TCGA-EE-A3J8-06	1035	1	13.4948
TCGA-FS-A1ZY-06	824	1	14.16222
TCGA-EE-A185-06	85	1	14.7001
TCGA-3N-A9WB-06	426	1	14.86299
TCGA-D9-A6EG-06	398	1	15.75612
TCGA-WE-A8ZQ-06	1757	1	16.10932
TCGA-D3-A3MO-06	47	1	16.17721
TCGA-EE-A17Z-06	138	1	19.84646
TCGA-D3-A8GL-06	1333	1	20.07012
TCGA-EE-A2GR-06	1301	1	20.15792
TCGA-D3-A8GK-06	1555	1	20.53918
TCGA-D9-A4Z6-06	213	1	20.80984
TCGA-BF-A1PU-01	484	1	21.82944
TCGA-BF-A9VF-01	440	0	23.00406
TCGA-FS-A1ZK-06	367	1	23.59331
TCGA-D3-A5GT-01	291	1	24.96898
TCGA-D3-A3C6-06	1441	1	26.25832
TCGA-D3-A2JE-06	149	1	27.12859
TCGA-DA-A960-01	804	0	29.24323
TCGA-EB-A3Y7-01	326	0	30.75301
TCGA-YD-A89C-06	210	0	31.3258
TCGA-D3-A5GL-06	1092	1	31.5529
TCGA-EE-A17Y-06	317	1	32.48666
TCGA-BF-A5EP-01	335	0	34.06392
TCGA-FS-A4F0-06	872	1	34.52274
TCGA-EE-A3AH-06	1981	1	35.75478
TCGA-D3-A1Q5-06	2452	1	36.04122
TCGA-FS-A4FB-06	813	1	37.55393
TCGA-DA-A1IA-06	2005	1	37.84412
TCGA-FS-A1ZU-06	679	1	39.8398
TCGA-FS-A1ZC-06	10334	1	40.3947
TCGA-DA-A3F5-06	6841	1	41.10713
TCGA-D3-A8GV-06	3896	1	43.19996
TCGA-GF-A769-01	1070	1	44.04351
TCGA-D3-A1Q1-06	58	1	44.24875
TCGA-EE-A2GO-06	2216	1	44.7042
TCGA-EE-A2M5-06	537	1	45.23307
TCGA-FS-A4F5-06	874	1	45.89359
TCGA-D3-A2JG-06	3279	1	46.51591
TCGA-GN-A4U4-06	217	1	46.74569
TCGA-EB-A5KH-06	619	0	47.03734
TCGA-BF-A5ER-01	327	0	47.37724
TCGA-EB-A6QZ-01	129	1	47.64503
TCGA-WE-A8ZT-06	69	1	48.33002
TCGA-FS-A4F9-06	376	1	48.90483
TCGA-FR-A7U8-06	567	1	49.38644
TCGA-W3-AA21-06	2952	1	50.0131
TCGA-FS-A1ZE-06	761	1	50.03337
TCGA-EB-A5SE-01	367	1	50.07195
TCGA-GN-A268-06	908	1	50.72805
TCGA-BF-A3DL-01	769	0	50.97643
TCGA-GN-A4U3-06	2274	1	50.98379
TCGA-DA-A1HY-06	4407	0	51.31875
TCGA-FS-A1ZG-06	140	1	51.68932
TCGA-EB-A431-01	568	0	51.85073
TCGA-YG-AA3P-06	439	0	52.87332
TCGA-EB-A5SF-01	369	0	53.04767
TCGA-EE-A17X-06	531	1	53.55009
TCGA-DA-A95Y-06	338	1	53.80682
TCGA-EB-A553-01	226	0	54.59936
TCGA-EE-A3AG-06	229	1	54.65278
TCGA-GN-A8LL-06	650	1	55.51679
TCGA-EB-A44O-01	60	1	56.08407
TCGA-BF-AAOX-01	444	0	56.43414
TCGA-BF-A3DM-01	601	0	58.0649
TCGA-EE-A20H-06	4667	1	58.35514
TCGA-EE-A180-06	850	1	58.77508
TCGA-EE-A29A-06	867	1	59.20573
TCGA-FS-A1YY-06	6777	1	59.98685
TCGA-EE-A2GM-06	1218	1	61.34186
TCGA-WE-A8JZ-06	731	0	62.96634
TCGA-XV-AAZW-01	393	1	66.02734
TCGA-ER-A3PL-06	945	1	66.31348
TCGA-BF-A3DN-01	717	0	67.37063
TCGA-ER-A42K-06	206	1	67.83502
TCGA-EB-A5VU-01	217	1	70.38365
TCGA-W3-AA1O-06	122	1	71.76833
TCGA-XV-A9W2-01	417	0	72.39052
TCGA-EB-A4OY-01	977	0	72.44465
TCGA-EE-A29D-06	425	0	72.98876
TCGA-DA-A95Z-06	396	0	73.46399
TCGA-D9-A4Z3-01	100	1	74.23
TCGA-WE-A8ZM-06	646	1	74.24486
TCGA-DA-A3F3-06	319	1	74.9557
TCGA-EB-A6QY-01	36	1	75.5477
TCGA-D3-A3MV-06	16	1	76.51718
TCGA-EE-A29Q-06	1256	1	76.6657
TCGA-EB-A4IQ-01	337	1	77.49397
TCGA-FS-A1ZJ-06	1225	1	77.84584
TCGA-BF-AAP8-01	447	0	78.29275
TCGA-ER-A196-01	1785	0	78.97746
TCGA-GN-A4U9-06	151	1	79.32133
TCGA-BF-AAP1-01	409	0	79.7578
TCGA-BF-A1PZ-01	853	0	82.18464
TCGA-EE-A2MQ-06	986	1	82.97935
TCGA-EE-A29R-06	426	1	83.01127
TCGA-D3-A8GQ-06	578	1	87.205
TCGA-D3-A2JK-06	261	1	87.93794
TCGA-EE-A3J7-06	1270	1	88.63645
TCGA-FS-A1ZF-06	470	1	90.28826
TCGA-FR-A8YD-06	1103	1	92.06362
TCGA-D3-A1QA-06	1393	1	98.48741
TCGA-D3-A3CC-06	96	1	99.40044
TCGA-EB-A42Y-01	721	1	99.80008
TCGA-DA-A1I8-06	961	1	103.1626
TCGA-EE-A2A5-06	1028	1	103.4996
TCGA-EE-A2A2-06	1814	0	104.4692
TCGA-BF-AAP6-01	325	0	106.0991
TCGA-EB-A41B-01	291	0	106.9908
TCGA-EE-A29V-06	96	1	107.7434
TCGA-DA-A1IC-06	1930	1	107.9324
TCGA-D3-A8GP-06	535	1	108.4236
TCGA-D3-A1Q6-06	48	1	108.4285
TCGA-ER-A19E-06	64	1	108.8686
TCGA-WE-A8ZR-06	126	1	111.2177
TCGA-ER-A2NF-06	230	1	111.9352
TCGA-EE-A3J4-06	1429	1	113.1692
TCGA-D3-A2J6-06	448	1	113.2076
TCGA-EB-A24D-01	500	1	113.5401
TCGA-EB-A5UN-06	1689	1	116.2022
TCGA-ER-A19C-06	1487	1	117.3244
TCGA-FS-A1YX-06	1478	1	117.894
TCGA-FS-A1ZD-06	1497	1	120.8613
TCGA-FR-A8YC-06	1059	1	121.3395
TCGA-EB-A5SH-06	1065	1	121.5572
TCGA-EE-A2MT-06	2166	0	121.9523
TCGA-FS-A1ZN-01	361	1	122.1528
TCGA-D3-A8GI-06	50	1	122.7577
TCGA-FS-A1ZS-06	2861	1	123.7915
TCGA-DA-A95W-06	1136	0	123.873
TCGA-WE-A8ZY-06	1389	1	125.614
TCGA-GF-A6C8-06	62	0	125.9647
TCGA-EE-A2GB-06	1803	0	126.4644
TCGA-EE-A2M7-06	799	1	127.242
TCGA-EB-A3Y6-01	126	0	132.0003
TCGA-D3-A8GC-06	1859	1	132.7295
TCGA-Z2-AA3S-06	2727	1	133.138
TCGA-FS-A1ZQ-06	3940	1	133.3546
TCGA-FS-A4FD-06	2010	1	133.7416
TCGA-D9-A6EA-06	766	0	133.756
TCGA-EE-A3JI-06	725	1	134.0203
TCGA-D9-A4Z2-01	80	1	134.8468
TCGA-FS-A1YW-06	6598	1	135.3472
TCGA-D3-A1Q9-06	44	1	135.9419
TCGA-EE-A29C-06	204	1	136.1909
TCGA-EE-A20I-06	53	1	136.9109
TCGA-EE-A2GN-06	2422	1	138.0982
TCGA-ER-A19J-06	98	1	139.0593
TCGA-FW-A3TV-06	139	1	139.6498
TCGA-ER-A19K-01	211	1	139.884
TCGA-EE-A2MD-06	1344	1	140.3
TCGA-FS-A4FC-06	1655	1	140.6541
TCGA-FS-A1ZZ-06	822	1	141.9792
TCGA-EB-A1NK-01	1039	0	142.6048
TCGA-WE-A8K6-06	256	1	150.4489
TCGA-EE-A2GS-06	1565	1	150.953
TCGA-EB-A3XC-01	74	1	150.9618
TCGA-XV-A9W5-01	392	0	151.4619
TCGA-D9-A6EC-06	2359	0	153.0819
TCGA-IH-A3EA-01	314	1	153.4385
TCGA-ER-A2ND-06	710	1	155.5596
TCGA-EB-A550-01	264	0	156.8185
TCGA-EE-A184-06	1309	1	161.4425
TCGA-EB-A44P-01	741	0	162.6866
TCGA-FS-A1ZP-06	2273	1	166.0561
TCGA-FS-A1Z7-06	136	1	166.2377
TCGA-FS-A1Z3-06	276	1	168.5814
TCGA-EB-A4XL-01	777	0	172.364
TCGA-XV-AAZY-01	405	0	173.3133
TCGA-BF-AAP2-01	405	0	173.5384
TCGA-DA-A1HW-06	852	1	175.0565
TCGA-D3-A2JP-06	227	1	175.2539
TCGA-W3-AA1R-06	1037	1	177.2334
TCGA-EE-A29H-06	1231	1	179.5664
TCGA-GN-A263-01	39	1	180.1914
TCGA-GN-A267-06	456	1	181.0144
TCGA-D9-A4Z5-01	218	0	182.5974
TCGA-EE-A2MF-06	8071	1	189.4949
TCGA-D3-A51K-06	1002	0	192.6117
TCGA-ER-A3EV-06	728	1	196.5479
TCGA-WE-AAA0-06	650	1	200.3794
TCGA-EE-A29G-06	726	1	202.1997
TCGA-EE-A182-06	270	1	206.0457
TCGA-FS-A4F2-06	1525	1	206.2627
TCGA-EE-A3AC-06	1948	0	211.8122
TCGA-FS-A1ZT-06	1617	0	214.0198
TCGA-D3-A1Q4-06	3408	0	214.5018
TCGA-DA-A1I7-06	755	1	214.674
TCGA-EB-A5UL-06	891	0	214.7367
TCGA-D3-A8GM-06	3259	0	216.6978
TCGA-EE-A2M6-06	3932	0	219.0567
TCGA-D3-A1Q3-06	507	1	219.5438
TCGA-FS-A1ZA-06	663	1	223.191
TCGA-EE-A2A6-06	1505	1	223.3498
TCGA-FS-A1ZR-06	152	1	224.2856
TCGA-EB-A5UM-01	779	0	224.4172
TCGA-WE-A8ZX-06	326	1	225.7004
TCGA-EB-A44R-06	315	0	225.884
TCGA-ER-A19T-06	118	1	228.5853
TCGA-FR-A2OS-01	283	1	229.2709
TCGA-D3-A5GR-06	0	1	231.2631
TCGA-EB-A44N-01	115	1	237.3494
TCGA-GF-A3OT-06	248	1	237.4866
TCGA-EE-A2MM-06	1357	1	239.7613
TCGA-BF-A5ES-01	490	0	243.2605
TCGA-FW-A3R5-06	1124	0	246.005
TCGA-EE-A2GP-06	251	1	246.1941
TCGA-WE-AA9Y-06	370	0	250.3913
TCGA-GN-A8LN-01	186	1	252.8294
TCGA-3N-A9WD-06	306	1	255.6663
TCGA-FR-A3YN-06	2828	0	257.1948
TCGA-WE-A8K5-06	1498	1	260.0408
TCGA-EE-A2ML-06	4983	1	260.1793
TCGA-DA-A1I0-06	599	1	262.8479
TCGA-EB-A3XF-01	278	0	266.8998
TCGA-D9-A3Z4-01	192	1	270.6234
TCGA-DA-A1I2-06	4679	1	271.6445
TCGA-EE-A20B-06	4070	0	272.3125
TCGA-W3-A828-06	3683	0	273.2846
TCGA-W3-AA1V-06	1219	1	278.8315
TCGA-BF-AAOU-01	476	0	282.2559
TCGA-WE-A8K4-01	614	0	291.2946
TCGA-D3-A51N-06	18	1	292.6794
TCGA-D3-A51T-06	210	1	292.8446
TCGA-D3-A2JN-06	2022	0	295.4749
TCGA-D3-A1Q8-06	147	1	296.1767
TCGA-DA-A1I4-06	889	1	297.537
TCGA-EE-A29M-06	1729	0	298.1146
TCGA-FS-A1Z4-06	854	1	298.7637
TCGA-ER-A3ET-06	2435	1	299.5435
TCGA-EB-A3HV-01	39	0	302.5602
TCGA-BF-A5EO-01	703	0	307.6648
TCGA-D3-A2JD-06	85	1	311.5026
TCGA-EB-A82B-01	390	0	313.387
TCGA-EB-A299-01	378	0	315.9162
TCGA-ER-A19D-06	357	1	317.2191
TCGA-EE-A2MS-06	1883	1	317.5477
TCGA-BF-AAP4-01	335	0	318.4402
TCGA-D3-A2JL-06	2638	1	318.9396
TCGA-DA-A95X-06	2249	0	322.0498
TCGA-QB-AA9O-06	549	1	323.8628
TCGA-EE-A29B-06	490	1	325.281
TCGA-EE-A3AF-06	201	1	329.7847
TCGA-W3-A825-06	1917	1	334.3922
TCGA-EB-A551-01	590	0	340.1559
TCGA-D3-A3MR-06	3108	1	357.1095
TCGA-BF-A1PX-01	282	0	358.6548
TCGA-D3-A5GN-06	1279	1	367.3093
TCGA-EB-A3XB-01	796	0	367.3623
TCGA-EE-A29N-06	478	1	367.9212
TCGA-EE-A3J3-06	4523	1	370.2137
TCGA-ER-A193-06	806	1	379.4141
TCGA-EE-A2MH-06	440	1	391.6347
TCGA-D3-A2J7-06	13	1	392.1657
TCGA-XV-AB01-06	403	0	394.0436
TCGA-EB-A4P0-01	326	0	400.2697
TCGA-ER-A2NB-01	461	1	402.1188
TCGA-BF-A5EQ-01	323	0	405.0097
TCGA-FS-A1ZB-06	1461	1	411.8299
TCGA-D3-A2JA-06	40	1	414.9771
TCGA-EB-A57M-01	472	0	415.2876
TCGA-EE-A29S-06	1418	1	427.0571
TCGA-D3-A8GE-06	59	1	429.4569
TCGA-FS-A4F4-06	2028	1	430.5872
TCGA-EE-A2GH-06	6699	0	434.203
TCGA-WE-AAA3-06	651	0	441.7166
TCGA-XV-AAZV-01	412	0	448.1183
TCGA-D3-A3CE-06	0	1	454.3877
TCGA-EB-A3XD-01	1160	0	454.4911
TCGA-EB-A97M-01	414	0	457.5907
TCGA-W3-AA1Q-06	1066	1	459.5809
TCGA-EE-A2GT-06	281	1	467.5961
TCGA-Z2-A8RT-06	839	0	468.7837
TCGA-FR-A728-01	64	1	470.5249
TCGA-D3-A3MU-06	750	1	471.3568
TCGA-EB-A42Z-01	441	0	475.5678
TCGA-EE-A3AB-06	3733	0	478.0988
TCGA-D9-A3Z3-06	678	0	478.3597
TCGA-EE-A29X-06	391	1	479.1421
TCGA-WE-A8ZO-06	1371	1	480.1594
TCGA-D3-A3C7-06	1429	0	483.2205
TCGA-FS-A1ZH-06	577	1	491.0824
TCGA-FR-A729-06	6299	1	498.0042
TCGA-D3-A51J-06	2008	1	498.999
TCGA-WE-A8K1-06	1492	0	500.796
TCGA-FS-A1Z0-06	5503	1	501.2599
TCGA-EE-A20F-06	2785	0	503.0276
TCGA-FS-A4F8-06	5318	1	512.9513
TCGA-D3-A5GS-06	44	1	515.0559
TCGA-EE-A2MC-06	896	1	525.4157
TCGA-ER-A42L-06	3812	1	526.6618
TCGA-EE-A2GD-06	3689	1	531.9852
TCGA-EE-A29E-06	1940	0	555.0127
TCGA-GN-A9SD-06	1137	1	555.1291
TCGA-ER-A199-06	119	1	556.1621
TCGA-EE-A3AA-06	3781	0	558.9949
TCGA-EE-A3J5-06	467	1	563.4793
TCGA-EE-A3JA-06	539	1	569.1053
TCGA-EE-A2GI-06	1482	0	574.4635
TCGA-D3-A2JH-06	569	1	583.8803
TCGA-WE-A8ZN-06	1449	1	589.6809
TCGA-EB-A6L9-06	1109	0	590.7197
TCGA-EE-A3JB-06	1434	1	594.039
TCGA-EB-A3XE-01	180	0	610.6367
TCGA-DA-A1I5-06	4107	0	614.1569
TCGA-ER-A2NC-06	1157	1	615.8394
TCGA-EE-A2GL-06	2329	1	625.6618
TCGA-D3-A3CF-06	129	1	632.32
TCGA-D3-A3BZ-06	2340	1	632.8599
TCGA-D3-A2J8-06	1737	1	633.479
TCGA-ER-A1A1-06	1971	1	634.6402
TCGA-D9-A3Z1-06	335	1	650.6805
TCGA-D3-A8GB-06	347	1	665.4551
TCGA-EE-A2MP-06	365	1	668.0827
TCGA-EE-A2MG-06	2585	1	671.9964
TCGA-D3-A8GN-06	787	1	680.1823
TCGA-BF-AAP7-01	318	0	690.8013
TCGA-EE-A2GU-06	2884	0	693.9941
TCGA-FS-A1ZW-06	1505	0	710.9317
TCGA-D3-A2JO-06	50	1	713.2301
TCGA-EE-A2GJ-06	733	1	717.1291
TCGA-D3-A51E-06	5318	0	720.3451
TCGA-Z2-AA3V-06	486	0	720.5705
TCGA-FS-A1ZM-06	3080	0	722.2781
TCGA-ER-A2NG-06	766	1	738.8469
TCGA-GN-A26A-06	750	1	751.2309
TCGA-WE-AAA4-06	523	1	762.3239
TCGA-D3-A8GD-06	147	1	763.7776
TCGA-EE-A2A0-06	1247	1	764.6448
TCGA-QB-A6FS-06	63	1	771.7688
TCGA-D3-A2JC-06	2639	0	783.6836
TCGA-EE-A2MR-06	3136	1	789.0262
TCGA-EE-A2MU-06	1620	0	796.9375
TCGA-DA-A3F8-06	1319	0	801.6709
TCGA-D3-A8GS-06	2641	1	814.1977
TCGA-BF-A3DJ-01	217	1	821.1191
TCGA-EB-A6R0-01	608	0	828.2986
TCGA-EB-A4IS-01	774	0	844.7137
TCGA-EE-A2GK-06	1498	1	847.2753
TCGA-EE-A2MJ-06	396	1	852.1052
TCGA-FR-A7U9-06	95	1	861.0811
TCGA-EE-A2A1-06	3488	1	861.8321
TCGA-EE-A2MK-06	5487	0	908.1942
TCGA-BF-AAP0-06	454	0	924.0884
TCGA-YG-AA3N-01	306	0	928.7806
TCGA-FR-A44A-06	5299	0	931.7092
TCGA-D3-A51H-06	838	1	952.329
TCGA-EB-A85I-01	362	0	952.4012
TCGA-ER-A2NH-06	1264	0	966.5381
TCGA-DA-A1I1-06	5591	1	1015.748
TCGA-EE-A2GE-06	5276	1	1034.485
TCGA-BF-A1Q0-01	831	0	1071.23
TCGA-ER-A197-06	110	1	1075.674
TCGA-DA-A1IB-06	243	1	1077.719
TCGA-GF-A4EO-06	591	0	1123.797
TCGA-GN-A26C-01	593	1	1153.429
TCGA-EE-A2MN-06	969	1	1165.51
TCGA-D3-A5GO-06	757	1	1182.523
TCGA-EB-A85J-01	138	1	1205.881
TCGA-EE-A2M8-06	498	1	1229.779
TCGA-ER-A19M-06	1152	1	1232.676
TCGA-D3-A2J9-06	231	1	1249.025
TCGA-D3-A1Q7-06	921	1	1261.306
TCGA-GN-A4U5-01	1156	0	1273.902
TCGA-FR-A3R1-01	678	1	1364.87
TCGA-W3-A824-06	2406	1	1383.277
TCGA-3N-A9WC-06	1705	1	1409.347
TCGA-EB-A4OZ-01	620	0	1475.715
TCGA-D3-A1QB-06	0	1	1530.919
TCGA-EE-A2ME-06	2703	1	1534.408
TCGA-EE-A2MI-06	2673	1	1536.892
TCGA-D3-A5GU-06	3074	1	1590.027
TCGA-EB-A5VV-06	214	0	1598.26
TCGA-D3-A3CB-06	5065	0	1620.635
TCGA-EE-A181-06	788	1	1636.904
TCGA-EE-A3JH-06	537	1	1648.54
TCGA-D3-A51F-06	1695	0	1660.236
TCGA-D3-A2JF-06	25	1	1723.018
TCGA-EE-A2GC-06	2051	0	1728.912
TCGA-ER-A19A-06	1617	1	1823.931
TCGA-W3-AA1W-06	335	1	1825.198
TCGA-EE-A29P-06	1668	1	1832.758
TCGA-D9-A6E9-06	301	0	1870.728
TCGA-EE-A3JD-06	364	1	1906.387
TCGA-HR-A2OH-06	2004	1	1911.337
TCGA-FR-A8YE-06	3176	0	2095.525
TCGA-FR-A7UA-06	1164	0	2100.16
TCGA-EB-A44Q-06	422	0	2166.31
TCGA-DA-A3F2-06	430	1	2256.393
TCGA-D3-A8GJ-06	1443	1	2399.168
TCGA-EE-A3JE-06	194	1	2565.397
TCGA-DA-A1HV-06	866	1	3037.608
TCGA-EB-A51B-01	931	0	3317.519
TCGA-D3-A3C8-06	55	1	3791.508
