# Supplementary material for: HLA-DRB1: A new potential prognostic factor and therapeutic target of cutaneous melanoma and an indicator of tumor microenvironment remodeling
Source: PLoS One. 2022 Sep 21;17(9):e0274897. doi: 10.1371/journal.pone.0274897 (PMC9491554; doi:10.1371/journal.pone.0274897)
Supplement: S10 File — (ZIP) [file pone.0274897.s012.zip › Step 10.Survival analysis of HLA-DRB1 expression/PFS/input file/HLA-DRB1.txt]

ID	HLA-DRB1
TCGA-FS-A1ZS-06A-12R-A18T-07	123.7915
TCGA-DA-A1I7-06A-22R-A18S-07	214.674
TCGA-BF-A3DM-01A-11R-A20F-07	58.0649
TCGA-EB-A6R0-01A-12R-A32P-07	828.2986
TCGA-QB-A6FS-06A-11R-A311-07	771.7688
TCGA-EB-A3Y7-01A-11R-A239-07	30.75301
TCGA-WE-A8K6-06A-11R-A37K-07	150.4489
TCGA-EE-A3JD-06A-11R-A20F-07	1906.387
TCGA-D3-A2J9-06A-11R-A18T-07	1249.025
TCGA-EE-A29L-06A-12R-A18S-07	9.10886
TCGA-FR-A7U8-06A-21R-A352-07	49.38644
TCGA-DA-A1I1-06A-12R-A18U-07	1015.748
TCGA-EE-A29H-06A-12R-A18S-07	179.5664
TCGA-ER-A1A1-06A-11R-A18U-07	634.6402
TCGA-EE-A2M5-06A-12R-A18S-07	45.23307
TCGA-D3-A2JL-06A-11R-A18S-07	318.9396
TCGA-FS-A1ZR-06A-21R-A18U-07	224.2856
TCGA-FS-A1ZU-06A-12R-A18T-07	39.8398
TCGA-YD-A89C-06A-11R-A37K-07	31.3258
TCGA-D3-A51N-06A-11R-A266-07	292.6794
TCGA-DA-A1HY-06A-11R-A18T-07	51.31875
TCGA-FS-A1ZY-06A-11R-A18S-07	14.16222
TCGA-FS-A1Z4-06A-11R-A18T-07	298.7637
TCGA-EB-A4P0-01A-41R-A266-07	400.2697
TCGA-WE-A8JZ-06A-11R-A37K-07	62.96634
TCGA-DA-A3F8-06A-11R-A20F-07	801.6709
TCGA-BF-AAP7-01A-11R-A40A-07	690.8013
TCGA-DA-A1I2-06A-21R-A18U-07	271.6445
TCGA-EE-A17X-06A-11R-A18S-07	53.55009
TCGA-FS-A1YX-06A-11R-A18T-07	117.894
TCGA-EE-A3J4-06A-11R-A20F-07	113.1692
TCGA-DA-A1I8-06A-11R-A18T-07	103.1626
TCGA-EE-A2M7-06A-11R-A18U-07	127.242
TCGA-EE-A180-06A-11R-A21D-07	58.77508
TCGA-EB-A5SH-06A-11R-A311-07	121.5572
TCGA-D3-A3C8-06A-12R-A18S-07	3791.508
TCGA-BF-AAP8-01A-11R-A40A-07	78.29275
TCGA-D3-A51T-06A-11R-A266-07	292.8446
TCGA-D3-A5GU-06A-11R-A27Q-07	1590.027
TCGA-D9-A3Z1-06A-11R-A239-07	650.6805
TCGA-BF-A1Q0-01A-21R-A18S-07	1071.23
TCGA-EE-A2MS-06A-11R-A18S-07	317.5477
TCGA-BF-AAP4-01A-11R-A40A-07	318.4402
TCGA-EE-A2GE-06A-11R-A18T-07	1034.485
TCGA-QB-AA9O-06A-11R-A39D-07	323.8628
TCGA-XV-A9W2-01A-11R-A39D-07	72.39052
TCGA-D3-A2JE-06A-11R-A37K-07	27.12859
TCGA-FS-A1ZD-06A-11R-A18T-07	120.8613
TCGA-EE-A3AF-06A-11R-A18S-07	329.7847
TCGA-D3-A1QA-06A-11R-A18T-07	98.48741
TCGA-D3-A2J8-06A-11R-A18T-07	633.479
TCGA-D3-A8GV-06A-11R-A37K-07	43.19996
TCGA-D3-A8GE-06A-11R-A37K-07	429.4569
TCGA-EB-A82B-01A-11R-A352-07	313.387
TCGA-D3-A3CC-06A-11R-A18S-07	99.40044
TCGA-EE-A2MN-06A-11R-A18S-07	1165.51
TCGA-FS-A4FB-06A-11R-A266-07	37.55393
TCGA-GF-A3OT-06A-23R-A239-07	237.4866
TCGA-EE-A2GP-06A-11R-A18S-07	246.1941
TCGA-DA-A1IC-06A-11R-A18S-07	107.9324
TCGA-D3-A2JO-06A-11R-A18S-07	713.2301
TCGA-EE-A3AA-06A-11R-A18S-07	558.9949
TCGA-FR-A7U9-06A-11R-A352-07	861.0811
TCGA-D3-A51F-06A-11R-A266-07	1660.236
TCGA-BF-A1PX-01A-12R-A18T-07	358.6548
TCGA-FS-A4FD-06A-11R-A266-07	133.7416
TCGA-D3-A2J6-06A-11R-A18T-07	113.2076
TCGA-ER-A2NB-01A-12R-A18S-07	402.1188
TCGA-XV-AAZV-01A-11R-A40A-07	448.1183
TCGA-D9-A3Z3-06A-11R-A239-07	478.3597
TCGA-D3-A8GL-06A-11R-A37K-07	20.07012
TCGA-EB-A4OZ-01A-12R-A266-07	1475.715
TCGA-XV-AB01-06A-12R-A40A-07	394.0436
TCGA-BF-AAOX-01A-11R-A39D-07	56.43414
TCGA-EE-A2A0-06A-11R-A18T-07	764.6448
TCGA-YG-AA3P-06A-11R-A38C-07	52.87332
TCGA-D3-A8GR-06A-11R-A37K-07	29.56978
TCGA-GN-A4U7-06A-21R-A32P-07	9.689827
TCGA-D3-A8GI-06A-11R-A37K-07	122.7577
TCGA-Z2-AA3S-06A-11R-A39D-07	133.138
TCGA-FR-A729-06A-11R-A352-07	498.0042
TCGA-D3-A8GJ-06A-11R-A37K-07	2399.168
TCGA-FS-A1Z0-06A-11R-A18T-07	501.2599
TCGA-D3-A1Q1-06A-21R-A18T-07	44.24875
TCGA-FR-A8YD-06A-11R-A37K-07	92.06362
TCGA-EB-A6QZ-01A-12R-A32P-07	47.64503
TCGA-EE-A2GB-06A-11R-A18T-07	126.4644
TCGA-GN-A9SD-06A-11R-A40A-07	555.1291
TCGA-D3-A8GP-06A-11R-A37K-07	108.4236
TCGA-ER-A19T-06A-11R-A18U-07	228.5853
TCGA-EE-A3JI-06A-11R-A21D-07	134.0203
TCGA-EE-A2MK-06A-11R-A18S-07	908.1942
TCGA-WE-A8ZN-06A-11R-A37K-07	589.6809
TCGA-D3-A8GM-06A-11R-A37K-07	216.6978
TCGA-FS-A1ZP-06A-11R-A18T-07	166.0561
TCGA-EB-A551-01A-21R-A27Q-07	340.1559
TCGA-DA-A1HW-06A-11R-A18U-07	175.0565
TCGA-EE-A184-06A-11R-A18S-07	161.4425
TCGA-EB-A57M-01A-51R-A311-07	415.2876
TCGA-EE-A20F-06A-21R-A18S-07	503.0276
TCGA-EB-A3XC-01A-11R-A239-07	150.9618
TCGA-EE-A3AH-06A-11R-A18S-07	35.75478
TCGA-BF-A1PZ-01A-11R-A18S-07	82.18464
TCGA-FS-A1ZA-06A-11R-A18T-07	223.191
TCGA-EE-A3J7-06A-11R-A20F-07	88.63645
TCGA-EE-A2A6-06A-11R-A18T-07	223.3498
TCGA-BF-AAP1-01A-11R-A39D-07	79.7578
TCGA-D3-A8GB-06A-11R-A37K-07	665.4551
TCGA-EE-A2MP-06A-11R-A18S-07	668.0827
TCGA-WE-AAA0-06A-11R-A38C-07	200.3794
TCGA-ER-A2NF-06A-11R-A18T-07	111.9352
TCGA-D3-A3BZ-06A-12R-A18S-07	632.8599
TCGA-D3-A1Q4-06A-11R-A18T-07	214.5018
TCGA-D3-A8GK-06A-11R-A37K-07	20.53918
TCGA-BF-AAOU-01A-12R-A39D-07	282.2559
TCGA-EE-A29E-06A-11R-A18T-07	555.0127
TCGA-ER-A2NC-06A-11R-A18T-07	615.8394
TCGA-W3-AA1Q-06A-11R-A38C-07	459.5809
TCGA-D3-A2JD-06A-11R-A18T-07	311.5026
TCGA-DA-A960-01A-11R-A37K-07	29.24323
TCGA-W3-A824-06A-21R-A352-07	1383.277
TCGA-FS-A4F8-06A-11R-A266-07	512.9513
TCGA-D9-A4Z5-01A-11R-A266-07	182.5974
TCGA-BF-A5ES-01A-11R-A27Q-07	243.2605
TCGA-D3-A1Q9-06A-11R-A18T-07	135.9419
TCGA-ER-A19K-01A-21R-A18T-07	139.884
TCGA-D3-A51J-06A-11R-A266-07	498.999
TCGA-GN-A8LL-06A-21R-A37K-07	55.51679
TCGA-EB-A550-01A-61R-A27Q-07	156.8185
TCGA-D3-A3MR-06A-11R-A21D-07	357.1095
TCGA-EB-A3XF-01A-31R-A239-07	266.8998
TCGA-DA-A1I5-06A-11R-A18T-07	614.1569
TCGA-EB-A3XD-01A-22R-A239-07	454.4911
TCGA-BF-A5ER-01A-12R-A27Q-07	47.37724
TCGA-D3-A1Q8-06A-11R-A18T-07	296.1767
TCGA-FS-A1ZF-06A-12R-A18S-07	90.28826
TCGA-D3-A5GO-06A-12R-A27Q-07	1182.523
TCGA-FS-A1Z7-06A-11R-A18T-07	166.2377
TCGA-GF-A6C8-06A-12R-A311-07	125.9647
TCGA-D3-A1Q6-06A-11R-A18T-07	108.4285
TCGA-XV-A9W5-01A-11R-A38C-07	151.4619
TCGA-EB-A44N-01A-11R-A266-07	237.3494
TCGA-BF-A5EP-01A-12R-A27Q-07	34.06392
TCGA-FS-A4F0-06A-11R-A24X-07	34.52274
TCGA-EE-A29N-06A-12R-A18S-07	367.9212
TCGA-EE-A2A2-06A-11R-A18T-07	104.4692
TCGA-D3-A1Q3-06A-11R-A18T-07	219.5438
TCGA-EE-A2MH-06A-11R-A18S-07	391.6347
TCGA-D3-A8GQ-06A-11R-A37K-07	87.205
TCGA-W3-A825-06A-11R-A352-07	334.3922
TCGA-D3-A51R-06A-11R-A266-07	12.87527
TCGA-EE-A3JA-06A-11R-A20F-07	569.1053
TCGA-EB-A44O-01A-11R-A266-07	56.08407
TCGA-D9-A6EA-06A-11R-A311-07	133.756
TCGA-EE-A2M8-06A-12R-A18S-07	1229.779
TCGA-EE-A29V-06A-12R-A18S-07	107.7434
TCGA-EE-A20B-06A-11R-A18U-07	272.3125
TCGA-EE-A3AC-06A-11R-A18S-07	211.8122
TCGA-EE-A2ML-06A-11R-A18S-07	260.1793
TCGA-EE-A2MT-06A-11R-A18S-07	121.9523
TCGA-EE-A2GH-06A-11R-A18T-07	434.203
TCGA-EE-A185-06A-11R-A18S-07	14.7001
TCGA-ER-A19D-06A-11R-A18S-07	317.2191
TCGA-EB-A5UN-06A-11R-A311-07	116.2022
TCGA-EB-A553-01A-12R-A27Q-07	54.59936
TCGA-ER-A199-06A-11R-A18T-07	556.1621
TCGA-3N-A9WD-06A-11R-A38C-07	255.6663
TCGA-ER-A3EV-06A-11R-A20F-07	196.5479
TCGA-D3-A3CF-06A-11R-A18T-07	632.32
TCGA-EE-A2GR-06A-11R-A18S-07	20.15792
TCGA-BF-A9VF-01A-11R-A37K-07	23.00406
TCGA-EE-A2GU-06A-11R-A18T-07	693.9941
TCGA-YG-AA3N-01A-11R-A38C-07	928.7806
TCGA-ER-A42L-06A-11R-A24X-07	526.6618
TCGA-EB-A5SE-01A-11R-A311-07	50.07195
TCGA-EE-A2MI-06A-11R-A18U-07	1536.892
TCGA-WE-A8ZQ-06A-41R-A37K-07	16.10932
TCGA-ER-A193-06A-12R-A18S-07	379.4141
TCGA-D3-A8GD-06A-11R-A37K-07	763.7776
TCGA-EE-A2ME-06A-11R-A18T-07	1534.408
TCGA-3N-A9WB-06A-11R-A38C-07	14.86299
TCGA-EE-A29P-06A-11R-A18T-07	1832.758
TCGA-EE-A2MM-06A-11R-A18S-07	239.7613
TCGA-EE-A3JB-06A-11R-A21D-07	594.039
TCGA-EE-A29W-06A-11R-A18U-07	45.07001
TCGA-EB-A3XE-01A-12R-A239-07	610.6367
TCGA-GN-A26C-01A-11R-A18T-07	1153.429
TCGA-EE-A183-06A-11R-A18S-07	358.1053
TCGA-ER-A3PL-06A-11R-A239-07	66.31348
TCGA-DA-A95W-06A-11R-A37K-07	123.873
TCGA-D3-A2JA-06A-11R-A18T-07	414.9771
TCGA-FW-A3R5-06A-11R-A239-07	246.005
TCGA-W3-AA1W-06A-11R-A38C-07	1825.198
TCGA-EE-A2GL-06A-11R-A18S-07	625.6618
TCGA-EB-A97M-01A-11R-A38C-07	457.5907
TCGA-EE-A20I-06A-11R-A18U-07	136.9109
TCGA-D3-A5GT-01A-12R-A311-07	24.96898
TCGA-ER-A2ND-06A-11R-A18T-07	155.5596
TCGA-EE-A2GI-06A-11R-A18T-07	574.4635
TCGA-EE-A29X-06A-11R-A18T-07	479.1421
TCGA-D3-A8GN-06A-11R-A37K-07	680.1823
TCGA-D3-A1Q7-06A-11R-A18T-07	1261.306
TCGA-FS-A1ZJ-06A-12R-A18S-07	77.84584
TCGA-D3-A2JC-06A-11R-A18T-07	783.6836
TCGA-EE-A3AD-06A-11R-A18S-07	12.11183
TCGA-WE-AA9Y-06A-12R-A38C-07	250.3913
TCGA-EE-A181-06A-11R-A18S-07	1636.904
TCGA-WE-A8K4-01A-12R-A37K-07	291.2946
TCGA-EB-A6L9-06A-11R-A32P-07	590.7197
TCGA-ER-A2NE-06A-21R-A18T-07	4.833358
TCGA-FS-A1ZN-01A-11R-A18T-07	122.1528
TCGA-EE-A2MQ-06A-11R-A18S-07	82.97935
TCGA-D9-A6EG-06A-12R-A32P-07	15.75612
TCGA-EB-A4OY-01A-11R-A266-07	72.44465
TCGA-DA-A3F2-06A-11R-A20F-07	2256.393
TCGA-FR-A3YN-06A-11R-A239-07	257.1948
TCGA-FW-A3TV-06A-11R-A239-07	139.6498
TCGA-FR-A8YE-06A-11R-A37K-07	2095.525
TCGA-FS-A1ZK-06A-11R-A18T-07	23.59331
TCGA-EE-A17Y-06A-11R-A18T-07	32.48666
TCGA-GN-A267-06A-21R-A18T-07	181.0144
TCGA-D9-A4Z6-06A-12R-A266-07	20.80984
TCGA-EB-A4IQ-01A-12R-A266-07	77.49397
TCGA-FS-A1ZB-06A-12R-A18S-07	411.8299
TCGA-EE-A182-06A-11R-A18T-07	206.0457
TCGA-ER-A197-06A-32R-A18S-07	1075.674
TCGA-EB-A3HV-01A-11R-A21D-07	302.5602
TCGA-EB-A4XL-01A-11R-A27Q-07	172.364
TCGA-WE-AAA3-06A-11R-A38C-07	441.7166
TCGA-BF-A3DJ-01A-11R-A20F-07	821.1191
TCGA-EB-A41B-01A-11R-A24X-07	106.9908
TCGA-EE-A2GT-06A-12R-A18S-07	467.5961
TCGA-WE-A8ZM-06A-11R-A37K-07	74.24486
TCGA-W3-AA1R-06A-11R-A39D-07	177.2334
TCGA-EE-A2MG-06A-11R-A18T-07	671.9964
TCGA-FS-A1ZZ-06A-11R-A18S-07	141.9792
TCGA-D3-A5GL-06A-11R-A27Q-07	31.5529
TCGA-WE-A8ZX-06A-11R-A37K-07	225.7004
TCGA-EE-A2GN-06A-11R-A18S-07	138.0982
TCGA-EE-A2GM-06B-11R-A18S-07	61.34186
TCGA-EB-A85I-01A-11R-A352-07	952.4012
TCGA-GN-A4U9-06A-11R-A32P-07	79.32133
TCGA-EB-A42Z-01A-12R-A24X-07	475.5678
TCGA-EE-A3J8-06A-11R-A20F-07	13.4948
TCGA-EB-A431-01A-11R-A266-07	51.85073
TCGA-D9-A4Z3-01A-11R-A266-07	74.23
TCGA-EE-A3J5-06A-11R-A20F-07	563.4793
TCGA-D3-A2JB-06A-11R-A18T-07	673.5432
TCGA-EB-A4IS-01A-21R-A266-07	844.7137
TCGA-DA-A1HV-06A-21R-A18S-07	3037.608
TCGA-WE-A8K5-06A-11R-A37K-07	260.0408
TCGA-EE-A2A1-06A-11R-A18T-07	861.8321
TCGA-W3-AA1O-06A-11R-A38C-07	71.76833
TCGA-EB-A5FP-01A-11R-A27Q-07	9.432747
TCGA-FS-A1ZW-06A-12R-A18T-07	710.9317
TCGA-EE-A20C-06A-11R-A18S-07	64.64886
TCGA-EE-A29B-06A-11R-A18U-07	325.281
TCGA-D3-A5GS-06A-11R-A27Q-07	515.0559
TCGA-D3-A2J7-06A-11R-A18T-07	392.1657
TCGA-BF-A5EQ-01A-21R-A27Q-07	405.0097
TCGA-DA-A95Z-06A-11R-A37K-07	73.46399
TCGA-GN-A4U3-06A-11R-A32P-07	50.98379
TCGA-EB-A24D-01A-11R-A18T-07	113.5401
TCGA-GN-A4U5-01A-11R-A32P-07	1273.902
TCGA-D3-A5GN-06A-11R-A27Q-07	367.3093
TCGA-EE-A2MJ-06A-11R-A18S-07	852.1052
TCGA-EE-A17Z-06A-11R-A18S-07	19.84646
TCGA-EB-A299-01A-21R-A18U-07	315.9162
TCGA-FS-A4F5-06A-11R-A266-07	45.89359
TCGA-ER-A19A-06A-21R-A18U-07	1823.931
TCGA-BF-A5EO-01A-12R-A27Q-07	307.6648
TCGA-GF-A769-01A-32R-A32P-07	44.04351
TCGA-XV-AAZW-01A-12R-A40A-07	66.02734
TCGA-GN-A8LN-01A-11R-A37K-07	252.8294
TCGA-EE-A2MR-06A-11R-A18S-07	789.0262
TCGA-EE-A2GC-06A-11R-A18T-07	1728.912
TCGA-EE-A2MD-06A-11R-A18T-07	140.3
TCGA-WE-A8K1-06A-21R-A37K-07	500.796
TCGA-D3-A3C7-06A-11R-A18U-07	483.2205
TCGA-EE-A3JH-06A-11R-A21D-07	1648.54
TCGA-FR-A8YC-06A-11R-A37K-07	121.3395
TCGA-EE-A29D-06A-11R-A18T-07	72.98876
TCGA-FS-A1Z3-06A-11R-A18T-07	168.5814
TCGA-WE-A8ZY-06A-11R-A37K-07	125.614
TCGA-FR-A2OS-01A-11R-A21D-07	229.2709
TCGA-ER-A2NG-06A-11R-A18T-07	738.8469
TCGA-WE-AAA4-06A-12R-A38C-07	762.3239
TCGA-FS-A4F4-06A-12R-A266-07	430.5872
TCGA-D3-A3C6-06A-12R-A18U-07	26.25832
TCGA-EE-A29M-06A-11R-A18T-07	298.1146
TCGA-ER-A19E-06A-11R-A18S-07	108.8686
TCGA-EB-A1NK-01A-11R-A18T-07	142.6048
TCGA-FS-A1ZM-06A-12R-A18S-07	722.2781
TCGA-BF-AAP6-01A-11R-A40A-07	106.0991
TCGA-EB-A5VV-06A-11R-A32P-07	1598.26
TCGA-D3-A3MV-06A-11R-A21D-07	76.51718
TCGA-EB-A5KH-06A-11R-A27Q-07	47.03734
TCGA-DA-A95Y-06A-11R-A37K-07	53.80682
TCGA-ER-A42K-06A-11R-A24X-07	67.83502
TCGA-EE-A2GJ-06A-11R-A18U-07	717.1291
TCGA-GN-A263-01A-11R-A18T-07	180.1914
TCGA-Z2-AA3V-06A-11R-A39D-07	720.5705
TCGA-D3-A51K-06A-11R-A266-07	192.6117
TCGA-D3-A2JG-06A-11R-A18T-07	46.51591
TCGA-D3-A8GS-06A-12R-A37K-07	814.1977
TCGA-GF-A4EO-06A-12R-A24X-07	1123.797
TCGA-D3-A3MO-06A-11R-A21D-07	16.17721
TCGA-ER-A19M-06A-61R-A239-07	1232.676
TCGA-EE-A2GD-06A-11R-A18T-07	531.9852
TCGA-EB-A42Y-01A-12R-A24X-07	99.80008
TCGA-EB-A3Y6-01A-21R-A239-07	132.0003
TCGA-EE-A29R-06A-11R-A18T-07	83.01127
TCGA-W3-AA1V-06B-11R-A40A-07	278.8315
TCGA-D9-A3Z4-01A-11R-A239-07	270.6234
TCGA-ER-A3ET-06A-11R-A20F-07	299.5435
TCGA-EB-A5SF-01A-11R-A311-07	53.04767
TCGA-EB-A51B-01A-11R-A27Q-07	3317.519
TCGA-FR-A44A-06A-11R-A24X-07	931.7092
TCGA-D3-A5GR-06A-11R-A27Q-07	231.2631
TCGA-GN-A268-06A-11R-A18T-07	50.72805
TCGA-DA-A1IA-06A-11R-A18S-07	37.84412
TCGA-EB-A5UM-01A-11R-A311-07	224.4172
TCGA-FR-A728-01A-11R-A32P-07	470.5249
TCGA-FS-A1ZH-06A-11R-A18T-07	491.0824
TCGA-D3-A2JN-06A-11R-A18S-07	295.4749
TCGA-EE-A2MC-06A-12R-A18S-07	525.4157
TCGA-FS-A1ZQ-06A-11R-A18U-07	133.3546
TCGA-EE-A29G-06A-12R-A18T-07	202.1997
TCGA-EE-A2GK-06A-11R-A18S-07	847.2753
TCGA-D3-A2JP-06A-11R-A18S-07	175.2539
TCGA-WE-A8ZT-06A-11R-A37K-07	48.33002
TCGA-EB-A85J-01A-12R-A352-07	1205.881
TCGA-GN-A4U4-06A-11R-A32P-07	46.74569
TCGA-EE-A3AG-06A-31R-A18S-07	54.65278
TCGA-BF-AAP2-01A-11R-A40A-07	173.5384
TCGA-BF-AAP0-06A-11R-A39D-07	924.0884
TCGA-D9-A4Z2-01A-11R-A24X-07	134.8468
TCGA-EB-A3XB-01A-11R-A239-07	367.3623
TCGA-DA-A1IB-06A-11R-A18S-07	1077.719
TCGA-FS-A4F2-06A-11R-A24X-07	206.2627
TCGA-EE-A29S-06A-11R-A18T-07	427.0571
TCGA-FS-A1ZC-06A-11R-A18T-07	40.3947
TCGA-DA-A1I0-06A-11R-A20F-07	262.8479
TCGA-FS-A4F9-06A-11R-A24X-07	48.90483
TCGA-3N-A9WC-06A-11R-A38C-07	1409.347
TCGA-EE-A3AB-06A-11R-A18S-07	478.0988
TCGA-FS-A1ZG-06A-11R-A18T-07	51.68932
TCGA-EE-A2MU-06A-21R-A18S-07	796.9375
TCGA-GN-A26A-06A-11R-A18T-07	751.2309
TCGA-D3-A8GC-06A-11R-A37K-07	132.7295
TCGA-DA-A3F5-06A-11R-A20F-07	41.10713
TCGA-FR-A3R1-01A-11R-A239-07	1364.87
TCGA-D3-A1QB-06A-11R-A18T-07	1530.919
TCGA-FS-A1YW-06A-11R-A18T-07	135.3472
TCGA-WE-A8ZR-06A-11R-A37K-07	111.2177
TCGA-EE-A2MF-06A-11R-A21D-07	189.4949
TCGA-EB-A5VU-01A-21R-A32P-07	70.38365
TCGA-D3-A3CE-06A-11R-A18S-07	454.3877
TCGA-FS-A4FC-06A-11R-A24X-07	140.6541
TCGA-EE-A2GO-06A-11R-A18S-07	44.7042
TCGA-DA-A3F3-06A-11R-A20F-07	74.9557
TCGA-FS-A1YY-06A-11R-A18T-07	59.98685
TCGA-ER-A196-01A-11R-A18T-07	78.97746
TCGA-ER-A19C-06A-11R-A18S-07	117.3244
TCGA-EB-A44Q-06A-11R-A266-07	2166.31
TCGA-Z2-A8RT-06A-11R-A37K-07	468.7837
TCGA-IH-A3EA-01A-11R-A20F-07	153.4385
TCGA-WE-A8ZO-06A-11R-A37K-07	480.1594
TCGA-FR-A7UA-06A-32R-A352-07	2100.16
TCGA-D3-A3MU-06A-11R-A21D-07	471.3568
TCGA-EB-A44R-06A-41R-A266-07	225.884
TCGA-EE-A29Q-06A-11R-A18T-07	76.6657
TCGA-EE-A2A5-06A-11R-A18T-07	103.4996
TCGA-W3-AA21-06A-11R-A38C-07	50.0131
TCGA-D3-A51E-06A-11R-A266-07	720.3451
TCGA-DA-A1I4-06A-11R-A18U-07	297.537
TCGA-EB-A44P-01A-11R-A266-07	162.6866
TCGA-HR-A2OH-06A-11R-A18U-07	1911.337
TCGA-XV-AAZY-01A-12R-A40A-07	173.3133
TCGA-D3-A51H-06A-12R-A266-07	952.329
TCGA-EB-A6QY-01A-12R-A32P-07	75.5477
TCGA-EE-A20H-06A-11R-A18S-07	58.35514
TCGA-D3-A2JH-06A-11R-A18T-07	583.8803
TCGA-D9-A6E9-06A-12R-A311-07	1870.728
TCGA-BF-A3DN-01A-11R-A20F-07	67.37063
TCGA-DA-A95X-06A-11R-A37K-07	322.0498
TCGA-D3-A3CB-06A-11R-A18S-07	1620.635
TCGA-EE-A29C-06A-21R-A18S-07	136.1909
TCGA-D9-A6EC-06A-11R-A311-07	153.0819
TCGA-EB-A5UL-06A-11R-A311-07	214.7367
TCGA-EE-A2GS-06A-12R-A18S-07	150.953
TCGA-BF-A1PU-01A-11R-A18S-07	21.82944
TCGA-W3-A828-06A-11R-A352-07	273.2846
TCGA-BF-A3DL-01A-11R-A20F-07	50.97643
TCGA-EE-A3JE-06A-11R-A20F-07	2565.397
TCGA-FS-A1ZT-06A-11R-A18U-07	214.0198
TCGA-ER-A2NH-06A-11R-A18S-07	966.5381
TCGA-D3-A2JF-06A-11R-A18S-07	1723.018
TCGA-ER-A19J-06A-11R-A18S-07	139.0593
TCGA-EE-A29A-06A-12R-A18U-07	59.20573
TCGA-EE-A2M6-06A-12R-A18S-07	219.0567
TCGA-D3-A2JK-06A-11R-A18S-07	87.93794
TCGA-D3-A1Q5-06A-11R-A18T-07	36.04122
TCGA-FS-A1ZE-06A-11R-A18T-07	50.03337
TCGA-D3-A3ML-06A-11R-A21D-07	13.36647
TCGA-EE-A3J3-06A-11R-A20F-07	370.2137
