# Supplementary material for: HLA-DRB1: A new potential prognostic factor and therapeutic target of cutaneous melanoma and an indicator of tumor microenvironment remodeling
Source: PLoS One. 2022 Sep 21;17(9):e0274897. doi: 10.1371/journal.pone.0274897 (PMC9491554; doi:10.1371/journal.pone.0274897)
Supplement: S10 File — (ZIP) [file pone.0274897.s012.zip › Step 10.Survival analysis of HLA-DRB1 expression/PFS/R language script.txt]

library(survival)
library(survminer)
inputFile="exptime.txt"      
gene="HLA-DRB1"                 
rt=read.table(inputFile,header=T,sep="\t",check.names=F)
rt$futime=rt$futime/365
a=ifelse(rt[,gene]<=median(rt[,gene]),"Low","High")
diff=survdiff(Surv(futime, fustat) ~a,data = rt)
pValue=1-pchisq(diff$chisq,df=1)
fit=survfit(Surv(futime, fustat) ~ a, data = rt)
if(pValue<0.001){
	pValue="p<0.001"
}else{
	pValue=paste0("p=",sprintf("%.03f",pValue))
}
titleName=gene
surPlot=ggsurvplot(fit, 
				data=rt,
				conf.int=TRUE,
				pval=pValue,
				pval.size=6,
				risk.table=T,
				#ncensor.plot = TRUE,
				legend.labs=c("high","low"),
				legend.title=titleName,
				xlab="Time(years)",
				break.time.by = 1,
				risk.table.title="",
				palette=c("red", "blue"),
				risk.table.height=.25)          
pdf(file=paste0("sur.",gene,".pdf"), width = 15, height = 7,onefile = FALSE)
print(surPlot)
dev.off()
