# Supplementary material for: HLA-DRB1: A new potential prognostic factor and therapeutic target of cutaneous melanoma and an indicator of tumor microenvironment remodeling
Source: PLoS One. 2022 Sep 21;17(9):e0274897. doi: 10.1371/journal.pone.0274897 (PMC9491554; doi:10.1371/journal.pone.0274897)
Supplement: S11 File — (ZIP) [file pone.0274897.s013.zip]

Archive with 6 entries (3 files):
- Step 11.Correlation analysis between Stage and HLA-DRB1 expression/
- Step 11.Correlation analysis between Stage and HLA-DRB1 expression/input file/
- Step 11.Correlation analysis between Stage and HLA-DRB1 expression/input file/expstage.txt
- Step 11.Correlation analysis between Stage and HLA-DRB1 expression/output file/
- Step 11.Correlation analysis between Stage and HLA-DRB1 expression/output file/HLA-DRB1.stage.pdf
- Step 11.Correlation analysis between Stage and HLA-DRB1 expression/R language script.txt
