# Supplementary material for: HLA-DRB1: A new potential prognostic factor and therapeutic target of cutaneous melanoma and an indicator of tumor microenvironment remodeling
Source: PLoS One. 2022 Sep 21;17(9):e0274897. doi: 10.1371/journal.pone.0274897 (PMC9491554; doi:10.1371/journal.pone.0274897)
Supplement: S11 File — (ZIP) [file pone.0274897.s013.zip › Step 11.Correlation analysis between Stage and HLA-DRB1 expression/input file/expstage.txt]

Id	age	gender	stage	HLA-DRB1
TCGA-3N-A9WB	>65	MALE	1	14.86299
TCGA-D3-A3C6	<=65	FEMALE	1	26.25832
TCGA-YD-A89C	<=65	FEMALE	1	31.3258
TCGA-D3-A5GL	>65	MALE	1	31.5529
TCGA-DA-A3F5	<=65	MALE	1	41.10713
TCGA-EE-A2M5	<=65	MALE	1	45.23307
TCGA-FS-A4F5	>65	FEMALE	1	45.89359
TCGA-W3-AA21	<=65	MALE	1	50.0131
TCGA-EE-A17X	<=65	MALE	1	53.55009
TCGA-EE-A20H	<=65	MALE	1	58.35514
TCGA-XV-A9W2	>65	MALE	1	72.39052
TCGA-FS-A1ZJ	>65	FEMALE	1	77.84584
TCGA-EE-A3J7	<=65	MALE	1	88.63645
TCGA-D3-A1QA	<=65	MALE	1	98.48741
TCGA-EE-A2A5	<=65	MALE	1	103.4996
TCGA-ER-A19E	<=65	FEMALE	1	108.8686
TCGA-ER-A19C	>65	MALE	1	117.3244
TCGA-FS-A1YX	<=65	FEMALE	1	117.894
TCGA-EE-A2MT	<=65	MALE	1	121.9523
TCGA-D3-A8GI	>65	MALE	1	122.7577
TCGA-FS-A1ZS	<=65	MALE	1	123.7915
TCGA-Z2-AA3S	<=65	MALE	1	133.138
TCGA-EE-A3JI	<=65	MALE	1	134.0203
TCGA-FS-A1YW	<=65	MALE	1	135.3472
TCGA-EE-A29C	<=65	MALE	1	136.1909
TCGA-EE-A2GS	<=65	FEMALE	1	150.953
TCGA-EE-A184	>65	MALE	1	161.4425
TCGA-EE-A29H	<=65	FEMALE	1	179.5664
TCGA-EE-A2MF	<=65	FEMALE	1	189.4949
TCGA-WE-AAA0	<=65	MALE	1	200.3794
TCGA-EE-A2M6	<=65	MALE	1	219.0567
TCGA-EE-A2A6	<=65	MALE	1	223.3498
TCGA-EE-A2MM	<=65	FEMALE	1	239.7613
TCGA-FR-A3YN	<=65	MALE	1	257.1948
TCGA-EE-A29M	<=65	FEMALE	1	298.1146
TCGA-FS-A1Z4	<=65	MALE	1	298.7637
TCGA-ER-A19D	<=65	FEMALE	1	317.2191
TCGA-DA-A95X	<=65	MALE	1	322.0498
TCGA-D3-A5GN	<=65	FEMALE	1	367.3093
TCGA-EE-A3J3	<=65	MALE	1	370.2137
TCGA-EE-A2GH	<=65	MALE	1	434.203
TCGA-EE-A29X	<=65	FEMALE	1	479.1421
TCGA-FR-A729	<=65	FEMALE	1	498.0042
TCGA-FS-A1Z0	<=65	FEMALE	1	501.2599
TCGA-EE-A20F	<=65	MALE	1	503.0276
TCGA-FS-A4F8	<=65	MALE	1	512.9513
TCGA-EE-A2MC	>65	MALE	1	525.4157
TCGA-GN-A9SD	<=65	FEMALE	1	555.1291
TCGA-EE-A3JA	<=65	MALE	1	569.1053
TCGA-EE-A2GI	<=65	MALE	1	574.4635
TCGA-D3-A2JH	>65	MALE	1	583.8803
TCGA-ER-A2NC	<=65	MALE	1	615.8394
TCGA-D3-A2J8	<=65	MALE	1	633.479
TCGA-EE-A2MP	<=65	FEMALE	1	668.0827
TCGA-EE-A2MG	<=65	MALE	1	671.9964
TCGA-EE-A2GU	<=65	FEMALE	1	693.9941
TCGA-EE-A2GJ	>65	MALE	1	717.1291
TCGA-Z2-AA3V	<=65	FEMALE	1	720.5705
TCGA-EE-A2MR	<=65	MALE	1	789.0262
TCGA-EE-A2MU	>65	MALE	1	796.9375
TCGA-D3-A8GS	<=65	MALE	1	814.1977
TCGA-EE-A2GK	<=65	FEMALE	1	847.2753
TCGA-EE-A2A1	<=65	MALE	1	861.8321
TCGA-EE-A2GE	<=65	MALE	1	1034.485
TCGA-EE-A2MN	<=65	MALE	1	1165.51
TCGA-ER-A19M	<=65	MALE	1	1232.676
TCGA-D3-A1Q7	<=65	FEMALE	1	1261.306
TCGA-GN-A4U5	<=65	FEMALE	1	1273.902
TCGA-W3-A824	<=65	MALE	1	1383.277
TCGA-EE-A2ME	<=65	MALE	1	1534.408
TCGA-D3-A5GU	<=65	MALE	1	1590.027
TCGA-EE-A3JH	<=65	MALE	1	1648.54
TCGA-D3-A2JF	>65	MALE	1	1723.018
TCGA-FR-A8YE	<=65	MALE	1	2095.525
TCGA-FR-A7UA	<=65	FEMALE	1	2100.16
TCGA-D3-A51R	<=65	MALE	2	12.87527
TCGA-FS-A1ZY	>65	MALE	2	14.16222
TCGA-WE-A8ZQ	<=65	MALE	2	16.10932
TCGA-EE-A17Z	<=65	MALE	2	19.84646
TCGA-EE-A2GR	>65	MALE	2	20.15792
TCGA-D3-A8GK	<=65	MALE	2	20.53918
TCGA-BF-A1PU	<=65	FEMALE	2	21.82944
TCGA-BF-A9VF	>65	MALE	2	23.00406
TCGA-FS-A1ZK	>65	MALE	2	23.59331
TCGA-DA-A960	>65	MALE	2	29.24323
TCGA-FS-A4F0	>65	FEMALE	2	34.52274
TCGA-EE-A3AH	<=65	MALE	2	35.75478
TCGA-FS-A1ZU	>65	FEMALE	2	39.8398
TCGA-GF-A769	<=65	MALE	2	44.04351
TCGA-EE-A2GO	>65	FEMALE	2	44.7042
TCGA-GN-A4U4	>65	MALE	2	46.74569
TCGA-BF-A5ER	<=65	MALE	2	47.37724
TCGA-EB-A6QZ	>65	FEMALE	2	47.64503
TCGA-FS-A1ZE	<=65	MALE	2	50.03337
TCGA-EB-A5SE	>65	MALE	2	50.07195
TCGA-GN-A268	>65	FEMALE	2	50.72805
TCGA-EB-A431	<=65	MALE	2	51.85073
TCGA-YG-AA3P	<=65	FEMALE	2	52.87332
TCGA-EB-A5SF	>65	FEMALE	2	53.04767
TCGA-DA-A95Y	>65	MALE	2	53.80682
TCGA-EB-A553	<=65	MALE	2	54.59936
TCGA-GN-A8LL	>65	FEMALE	2	55.51679
TCGA-EB-A44O	>65	MALE	2	56.08407
TCGA-BF-AAOX	>65	MALE	2	56.43414
TCGA-BF-A3DM	<=65	MALE	2	58.0649
TCGA-FS-A1YY	<=65	FEMALE	2	59.98685
TCGA-EE-A2GM	>65	FEMALE	2	61.34186
TCGA-XV-AAZW	<=65	FEMALE	2	66.02734
TCGA-EB-A6QY	>65	MALE	2	75.5477
TCGA-EE-A29Q	>65	FEMALE	2	76.6657
TCGA-BF-AAP8	<=65	MALE	2	78.29275
TCGA-ER-A196	<=65	FEMALE	2	78.97746
TCGA-BF-AAP1	>65	MALE	2	79.7578
TCGA-BF-A1PZ	>65	FEMALE	2	82.18464
TCGA-D3-A8GQ	>65	MALE	2	87.205
TCGA-FS-A1ZF	>65	FEMALE	2	90.28826
TCGA-FR-A8YD	<=65	FEMALE	2	92.06362
TCGA-D3-A3CC	>65	FEMALE	2	99.40044
TCGA-EB-A42Y	>65	FEMALE	2	99.80008
TCGA-DA-A1I8	<=65	FEMALE	2	103.1626
TCGA-EB-A41B	>65	FEMALE	2	106.9908
TCGA-EE-A3J4	>65	MALE	2	113.1692
TCGA-D3-A2J6	<=65	MALE	2	113.2076
TCGA-EB-A5UN	<=65	MALE	2	116.2022
TCGA-FS-A1ZD	<=65	MALE	2	120.8613
TCGA-FR-A8YC	>65	MALE	2	121.3395
TCGA-WE-A8ZY	<=65	MALE	2	125.614
TCGA-GF-A6C8	<=65	FEMALE	2	125.9647
TCGA-EE-A2M7	>65	MALE	2	127.242
TCGA-EB-A3Y6	<=65	FEMALE	2	132.0003
TCGA-EE-A2GN	>65	MALE	2	138.0982
TCGA-ER-A19K	>65	FEMALE	2	139.884
TCGA-EE-A2MD	<=65	MALE	2	140.3
TCGA-FS-A4FC	>65	FEMALE	2	140.6541
TCGA-FS-A1ZZ	<=65	FEMALE	2	141.9792
TCGA-EB-A1NK	<=65	MALE	2	142.6048
TCGA-EB-A3XC	>65	MALE	2	150.9618
TCGA-IH-A3EA	<=65	MALE	2	153.4385
TCGA-EB-A550	>65	FEMALE	2	156.8185
TCGA-EB-A44P	<=65	FEMALE	2	162.6866
TCGA-FS-A1ZP	<=65	MALE	2	166.0561
TCGA-EB-A4XL	<=65	FEMALE	2	172.364
TCGA-BF-AAP2	<=65	MALE	2	173.5384
TCGA-W3-AA1R	>65	MALE	2	177.2334
TCGA-D9-A4Z5	>65	MALE	2	182.5974
TCGA-FS-A4F2	<=65	FEMALE	2	206.2627
TCGA-D3-A8GM	>65	MALE	2	216.6978
TCGA-D3-A1Q3	<=65	MALE	2	219.5438
TCGA-FS-A1ZR	<=65	MALE	2	224.2856
TCGA-EB-A5UM	<=65	FEMALE	2	224.4172
TCGA-FR-A2OS	<=65	FEMALE	2	229.2709
TCGA-EB-A44N	<=65	MALE	2	237.3494
TCGA-BF-A5ES	>65	FEMALE	2	243.2605
TCGA-GN-A8LN	>65	MALE	2	252.8294
TCGA-EE-A2ML	<=65	MALE	2	260.1793
TCGA-EB-A3XF	<=65	MALE	2	266.8998
TCGA-EE-A20B	>65	FEMALE	2	272.3125
TCGA-W3-A828	>65	MALE	2	273.2846
TCGA-W3-AA1V	<=65	MALE	2	278.8315
TCGA-BF-AAOU	>65	FEMALE	2	282.2559
TCGA-WE-A8K4	>65	MALE	2	291.2946
TCGA-EB-A3HV	<=65	MALE	2	302.5602
TCGA-BF-A5EO	<=65	MALE	2	307.6648
TCGA-EB-A299	<=65	MALE	2	315.9162
TCGA-EE-A2MS	>65	MALE	2	317.5477
TCGA-BF-AAP4	<=65	MALE	2	318.4402
TCGA-EE-A29B	>65	MALE	2	325.281
TCGA-W3-A825	<=65	FEMALE	2	334.3922
TCGA-EB-A3XB	<=65	MALE	2	367.3623
TCGA-ER-A193	<=65	MALE	2	379.4141
TCGA-XV-AB01	<=65	FEMALE	2	394.0436
TCGA-EB-A4P0	>65	MALE	2	400.2697
TCGA-BF-A5EQ	<=65	MALE	2	405.0097
TCGA-FS-A1ZB	<=65	MALE	2	411.8299
TCGA-EE-A29S	>65	MALE	2	427.0571
TCGA-FS-A4F4	<=65	MALE	2	430.5872
TCGA-XV-AAZV	<=65	FEMALE	2	448.1183
TCGA-EB-A3XD	<=65	FEMALE	2	454.4911
TCGA-EB-A97M	>65	MALE	2	457.5907
TCGA-EE-A2GT	>65	MALE	2	467.5961
TCGA-Z2-A8RT	<=65	FEMALE	2	468.7837
TCGA-ER-A42L	<=65	MALE	2	526.6618
TCGA-EE-A2GD	<=65	FEMALE	2	531.9852
TCGA-WE-A8ZN	<=65	MALE	2	589.6809
TCGA-EB-A3XE	>65	FEMALE	2	610.6367
TCGA-EE-A2GL	<=65	FEMALE	2	625.6618
TCGA-D3-A3BZ	<=65	MALE	2	632.8599
TCGA-BF-AAP7	>65	FEMALE	2	690.8013
TCGA-EE-A2A0	>65	FEMALE	2	764.6448
TCGA-EB-A6R0	<=65	FEMALE	2	828.2986
TCGA-EB-A4IS	>65	MALE	2	844.7137
TCGA-YG-AA3N	>65	MALE	2	928.7806
TCGA-FR-A44A	<=65	FEMALE	2	931.7092
TCGA-EB-A85I	>65	MALE	2	952.4012
TCGA-BF-A1Q0	>65	MALE	2	1071.23
TCGA-D3-A5GO	<=65	MALE	2	1182.523
TCGA-EB-A85J	>65	FEMALE	2	1205.881
TCGA-FR-A3R1	>65	MALE	2	1364.87
TCGA-3N-A9WC	>65	MALE	2	1409.347
TCGA-EE-A2MI	<=65	MALE	2	1536.892
TCGA-EE-A181	>65	FEMALE	2	1636.904
TCGA-EE-A2GC	>65	MALE	2	1728.912
TCGA-W3-AA1W	<=65	MALE	2	1825.198
TCGA-EE-A29P	>65	FEMALE	2	1832.758
TCGA-D3-A8GJ	<=65	MALE	2	2399.168
TCGA-EB-A51B	<=65	MALE	2	3317.519
TCGA-EE-A29L	>65	MALE	3	9.10886
TCGA-GN-A4U7	<=65	FEMALE	3	9.689827
TCGA-EE-A3AD	<=65	MALE	3	12.11183
TCGA-D3-A3ML	>65	MALE	3	13.36647
TCGA-EE-A3J8	<=65	MALE	3	13.4948
TCGA-EE-A185	<=65	FEMALE	3	14.7001
TCGA-D9-A6EG	<=65	MALE	3	15.75612
TCGA-D3-A3MO	<=65	MALE	3	16.17721
TCGA-D3-A8GL	<=65	MALE	3	20.07012
TCGA-D9-A4Z6	<=65	MALE	3	20.80984
TCGA-D3-A5GT	<=65	MALE	3	24.96898
TCGA-D3-A2JE	>65	FEMALE	3	27.12859
TCGA-EB-A3Y7	>65	FEMALE	3	30.75301
TCGA-EE-A17Y	>65	MALE	3	32.48666
TCGA-BF-A5EP	>65	FEMALE	3	34.06392
TCGA-FS-A4FB	<=65	FEMALE	3	37.55393
TCGA-DA-A1IA	<=65	FEMALE	3	37.84412
TCGA-D3-A1Q1	>65	FEMALE	3	44.24875
TCGA-D3-A2JG	<=65	FEMALE	3	46.51591
TCGA-EB-A5KH	<=65	MALE	3	47.03734
TCGA-FS-A4F9	>65	MALE	3	48.90483
TCGA-FR-A7U8	<=65	MALE	3	49.38644
TCGA-BF-A3DL	>65	FEMALE	3	50.97643
TCGA-GN-A4U3	<=65	MALE	3	50.98379
TCGA-DA-A1HY	<=65	MALE	3	51.31875
TCGA-FS-A1ZG	<=65	FEMALE	3	51.68932
TCGA-EE-A3AG	<=65	MALE	3	54.65278
TCGA-EE-A180	>65	MALE	3	58.77508
TCGA-EE-A29A	>65	MALE	3	59.20573
TCGA-WE-A8JZ	>65	MALE	3	62.96634
TCGA-BF-A3DN	>65	FEMALE	3	67.37063
TCGA-ER-A42K	<=65	FEMALE	3	67.83502
TCGA-EB-A5VU	<=65	MALE	3	70.38365
TCGA-W3-AA1O	>65	MALE	3	71.76833
TCGA-EB-A4OY	<=65	FEMALE	3	72.44465
TCGA-EE-A29D	>65	MALE	3	72.98876
TCGA-D9-A4Z3	>65	FEMALE	3	74.23
TCGA-WE-A8ZM	>65	MALE	3	74.24486
TCGA-DA-A3F3	<=65	MALE	3	74.9557
TCGA-D3-A3MV	<=65	FEMALE	3	76.51718
TCGA-EB-A4IQ	<=65	FEMALE	3	77.49397
TCGA-GN-A4U9	>65	MALE	3	79.32133
TCGA-EE-A2MQ	>65	FEMALE	3	82.97935
TCGA-EE-A29R	<=65	FEMALE	3	83.01127
TCGA-D3-A2JK	<=65	MALE	3	87.93794
TCGA-EE-A2A2	>65	MALE	3	104.4692
TCGA-BF-AAP6	<=65	MALE	3	106.0991
TCGA-EE-A29V	>65	MALE	3	107.7434
TCGA-DA-A1IC	>65	MALE	3	107.9324
TCGA-D3-A8GP	>65	MALE	3	108.4236
TCGA-D3-A1Q6	<=65	MALE	3	108.4285
TCGA-WE-A8ZR	<=65	MALE	3	111.2177
TCGA-ER-A2NF	<=65	MALE	3	111.9352
TCGA-EB-A24D	>65	MALE	3	113.5401
TCGA-EB-A5SH	<=65	FEMALE	3	121.5572
TCGA-FS-A1ZN	<=65	MALE	3	122.1528
TCGA-DA-A95W	<=65	MALE	3	123.873
TCGA-EE-A2GB	<=65	MALE	3	126.4644
TCGA-D3-A8GC	<=65	MALE	3	132.7295
TCGA-FS-A4FD	<=65	MALE	3	133.7416
TCGA-D9-A6EA	>65	MALE	3	133.756
TCGA-D9-A4Z2	<=65	MALE	3	134.8468
TCGA-D3-A1Q9	>65	MALE	3	135.9419
TCGA-FW-A3TV	<=65	FEMALE	3	139.6498
TCGA-WE-A8K6	>65	MALE	3	150.4489
TCGA-D9-A6EC	<=65	MALE	3	153.0819
TCGA-ER-A2ND	<=65	FEMALE	3	155.5596
TCGA-FS-A1Z7	<=65	MALE	3	166.2377
TCGA-XV-AAZY	>65	FEMALE	3	173.3133
TCGA-DA-A1HW	<=65	FEMALE	3	175.0565
TCGA-D3-A2JP	<=65	MALE	3	175.2539
TCGA-GN-A267	<=65	MALE	3	181.0144
TCGA-D3-A51K	<=65	MALE	3	192.6117
TCGA-ER-A3EV	<=65	MALE	3	196.5479
TCGA-EE-A29G	<=65	MALE	3	202.1997
TCGA-EE-A182	>65	FEMALE	3	206.0457
TCGA-EE-A3AC	<=65	MALE	3	211.8122
TCGA-FS-A1ZT	<=65	MALE	3	214.0198
TCGA-D3-A1Q4	<=65	FEMALE	3	214.5018
TCGA-DA-A1I7	<=65	MALE	3	214.674
TCGA-EB-A5UL	>65	MALE	3	214.7367
TCGA-FS-A1ZA	<=65	FEMALE	3	223.191
TCGA-WE-A8ZX	<=65	MALE	3	225.7004
TCGA-EB-A44R	<=65	MALE	3	225.884
TCGA-D3-A5GR	<=65	FEMALE	3	231.2631
TCGA-GF-A3OT	<=65	FEMALE	3	237.4866
TCGA-FW-A3R5	>65	MALE	3	246.005
TCGA-EE-A2GP	>65	MALE	3	246.1941
TCGA-WE-AA9Y	<=65	MALE	3	250.3913
TCGA-3N-A9WD	>65	MALE	3	255.6663
TCGA-D9-A3Z4	<=65	MALE	3	270.6234
TCGA-DA-A1I2	<=65	MALE	3	271.6445
TCGA-D3-A51T	<=65	FEMALE	3	292.8446
TCGA-D3-A2JN	<=65	FEMALE	3	295.4749
TCGA-DA-A1I4	<=65	MALE	3	297.537
TCGA-ER-A3ET	<=65	FEMALE	3	299.5435
TCGA-D3-A2JD	<=65	MALE	3	311.5026
TCGA-EB-A82B	<=65	FEMALE	3	313.387
TCGA-QB-AA9O	>65	MALE	3	323.8628
TCGA-EE-A3AF	<=65	FEMALE	3	329.7847
TCGA-EB-A551	>65	FEMALE	3	340.1559
TCGA-D3-A3MR	<=65	MALE	3	357.1095
TCGA-BF-A1PX	<=65	MALE	3	358.6548
TCGA-EE-A2MH	>65	MALE	3	391.6347
TCGA-D3-A2J7	>65	MALE	3	392.1657
TCGA-ER-A2NB	<=65	MALE	3	402.1188
TCGA-D3-A2JA	>65	MALE	3	414.9771
TCGA-EB-A57M	<=65	MALE	3	415.2876
TCGA-WE-AAA3	>65	FEMALE	3	441.7166
TCGA-D3-A3CE	>65	FEMALE	3	454.3877
TCGA-W3-AA1Q	<=65	MALE	3	459.5809
TCGA-FR-A728	<=65	FEMALE	3	470.5249
TCGA-D3-A3MU	<=65	MALE	3	471.3568
TCGA-EB-A42Z	<=65	MALE	3	475.5678
TCGA-EE-A3AB	<=65	MALE	3	478.0988
TCGA-D9-A3Z3	<=65	FEMALE	3	478.3597
TCGA-WE-A8ZO	>65	FEMALE	3	480.1594
TCGA-D3-A3C7	<=65	FEMALE	3	483.2205
TCGA-D3-A51J	<=65	MALE	3	498.999
TCGA-WE-A8K1	>65	MALE	3	500.796
TCGA-EE-A29E	<=65	MALE	3	555.0127
TCGA-ER-A199	>65	FEMALE	3	556.1621
TCGA-EE-A3AA	<=65	MALE	3	558.9949
TCGA-EE-A3J5	>65	MALE	3	563.4793
TCGA-EB-A6L9	<=65	MALE	3	590.7197
TCGA-EE-A3JB	<=65	FEMALE	3	594.039
TCGA-D3-A3CF	<=65	FEMALE	3	632.32
TCGA-ER-A1A1	<=65	MALE	3	634.6402
TCGA-D9-A3Z1	>65	MALE	3	650.6805
TCGA-D3-A8GB	<=65	MALE	3	665.4551
TCGA-FS-A1ZW	<=65	MALE	3	710.9317
TCGA-D3-A2JO	<=65	FEMALE	3	713.2301
TCGA-FS-A1ZM	>65	MALE	3	722.2781
TCGA-ER-A2NG	<=65	FEMALE	3	738.8469
TCGA-GN-A26A	<=65	FEMALE	3	751.2309
TCGA-WE-AAA4	<=65	FEMALE	3	762.3239
TCGA-D3-A8GD	<=65	FEMALE	3	763.7776
TCGA-QB-A6FS	<=65	MALE	3	771.7688
TCGA-D3-A2JC	<=65	FEMALE	3	783.6836
TCGA-DA-A3F8	<=65	MALE	3	801.6709
TCGA-BF-A3DJ	<=65	FEMALE	3	821.1191
TCGA-EE-A2MJ	<=65	MALE	3	852.1052
TCGA-FR-A7U9	<=65	FEMALE	3	861.0811
TCGA-EE-A2MK	<=65	FEMALE	3	908.1942
TCGA-D3-A51H	<=65	MALE	3	952.329
TCGA-ER-A2NH	<=65	MALE	3	966.5381
TCGA-DA-A1I1	<=65	MALE	3	1015.748
TCGA-ER-A197	>65	FEMALE	3	1075.674
TCGA-DA-A1IB	>65	FEMALE	3	1077.719
TCGA-GF-A4EO	>65	FEMALE	3	1123.797
TCGA-GN-A26C	>65	MALE	3	1153.429
TCGA-EE-A2M8	<=65	FEMALE	3	1229.779
TCGA-D3-A2J9	>65	MALE	3	1249.025
TCGA-EB-A4OZ	<=65	FEMALE	3	1475.715
TCGA-D3-A1QB	>65	FEMALE	3	1530.919
TCGA-EB-A5VV	>65	FEMALE	3	1598.26
TCGA-D3-A51F	<=65	MALE	3	1660.236
TCGA-D9-A6E9	>65	FEMALE	3	1870.728
TCGA-EE-A3JD	>65	MALE	3	1906.387
TCGA-HR-A2OH	<=65	FEMALE	3	1911.337
TCGA-EB-A44Q	<=65	FEMALE	3	2166.31
TCGA-DA-A3F2	<=65	MALE	3	2256.393
TCGA-EE-A3JE	>65	MALE	3	2565.397
TCGA-DA-A1HV	>65	FEMALE	3	3037.608
TCGA-D3-A3C8	<=65	FEMALE	3	3791.508
TCGA-EB-A5FP	<=65	FEMALE	4	9.432747
TCGA-WE-A8ZT	<=65	FEMALE	4	48.33002
TCGA-ER-A3PL	<=65	MALE	4	66.31348
TCGA-DA-A95Z	>65	MALE	4	73.46399
TCGA-EE-A20I	>65	MALE	4	136.9109
TCGA-ER-A19J	<=65	MALE	4	139.0593
TCGA-FS-A1Z3	>65	FEMALE	4	168.5814
TCGA-GN-A263	<=65	MALE	4	180.1914
TCGA-ER-A19T	<=65	MALE	4	228.5853
TCGA-WE-A8K5	<=65	MALE	4	260.0408
TCGA-DA-A1I0	<=65	MALE	4	262.8479
TCGA-D3-A51N	<=65	FEMALE	4	292.6794
TCGA-D3-A1Q8	<=65	MALE	4	296.1767
TCGA-D3-A8GE	<=65	MALE	4	429.4569
TCGA-FS-A1ZH	>65	FEMALE	4	491.0824
TCGA-D3-A5GS	<=65	MALE	4	515.0559
TCGA-DA-A1I5	<=65	FEMALE	4	614.1569
TCGA-BF-AAP0	<=65	FEMALE	4	924.0884
TCGA-ER-A19A	>65	MALE	4	1823.931
