# Supplementary material for: HLA-DRB1: A new potential prognostic factor and therapeutic target of cutaneous melanoma and an indicator of tumor microenvironment remodeling
Source: PLoS One. 2022 Sep 21;17(9):e0274897. doi: 10.1371/journal.pone.0274897 (PMC9491554; doi:10.1371/journal.pone.0274897)
Supplement: S11 File — (ZIP) [file pone.0274897.s013.zip › Step 11.Correlation analysis between Stage and HLA-DRB1 expression/R language script.txt]

inputFile="expstage.txt"                                    
rt=read.table(inputFile,sep="\t",header=T,check.names=F)
clinical="stage"                                                       
gene="HLA-DRB1"                                                           
xlabel=vector()
tab1=table(rt[,clinical])
labelNum=length(tab1)
dotCol=c(2,3)
if(labelNum==3){
	dotCol=c(2,3,4)
}
if(labelNum==4){
	dotCol=c(2,3,4,5)
}
if(labelNum>4){
	dotCol=rainbow(labelNum)
}
for(i in 1:labelNum){
  xlabel=c(xlabel,names(tab1[i]) )
}
outTab=data.frame()
rt1=rbind(expression=rt[,gene],clinical=rt[,clinical])
rt1=as.matrix(t(rt1))
if(labelNum==2){
    wilcoxTest<-wilcox.test(expression ~ clinical, data=rt1)
}else{
    wilcoxTest<-kruskal.test(expression ~ clinical, data = rt1)}
pValue=wilcoxTest$p.value
outTab=rbind(outTab,cbind(gene=gene,pVal=pValue))
pval=0
if(pValue<0.001){
    pval=signif(pValue,4)
    pval=format(pval, scientific = TRUE)
}else{
    pval=round(pValue,3)
} 
b = boxplot(expression ~ clinical, data = rt1,outline = FALSE, plot=F) 
yMin=min(b$stats)
yMax = max(b$stats/5+b$stats)
ySeg = max(b$stats/10+b$stats)
ySeg2 = max(b$stats/12+b$stats)
n = ncol(b$stats)
outPdf=paste0(gene,".",clinical,".pdf")
pdf(file=outPdf,
    width=9,
    height=6,)
par(mar = c(4,7,3,3))
boxplot(expression ~ clinical, data = rt1,names=xlabel,
    ylab = paste0(gene," expression"),col=dotCol,
    cex.main=1.6, cex.lab=1.4, cex.axis=1.3,ylim=c(yMin,yMax),outline = FALSE)
segments(1,ySeg, n,ySeg);
segments(1,ySeg, 1,ySeg2)
segments(n,ySeg, n,ySeg2)
text((1+n)/2,ySeg,labels=paste0("p=",pval),cex=1.5,pos=3)
dev.off()
