# Supplementary material for: HLA-DRB1: A new potential prognostic factor and therapeutic target of cutaneous melanoma and an indicator of tumor microenvironment remodeling
Source: PLoS One. 2022 Sep 21;17(9):e0274897. doi: 10.1371/journal.pone.0274897 (PMC9491554; doi:10.1371/journal.pone.0274897)
Supplement: S12 File — (ZIP) [file pone.0274897.s014.zip]

Archive with 8 entries (5 files):
- Step 12.Correlation analysis between TME and HLA-DRB1 expression/
- Step 12.Correlation analysis between TME and HLA-DRB1 expression/input file/
- Step 12.Correlation analysis between TME and HLA-DRB1 expression/input file/scoreExpression.txt
- Step 12.Correlation analysis between TME and HLA-DRB1 expression/output files/
- Step 12.Correlation analysis between TME and HLA-DRB1 expression/output files/ESTIMATEScore.pdf
- Step 12.Correlation analysis between TME and HLA-DRB1 expression/output files/ImmuneScore.pdf
- Step 12.Correlation analysis between TME and HLA-DRB1 expression/output files/StromalScore.pdf
- Step 12.Correlation analysis between TME and HLA-DRB1 expression/Stata16 script.txt
