# Supplementary material for: HLA-DRB1: A new potential prognostic factor and therapeutic target of cutaneous melanoma and an indicator of tumor microenvironment remodeling
Source: PLoS One. 2022 Sep 21;17(9):e0274897. doi: 10.1371/journal.pone.0274897 (PMC9491554; doi:10.1371/journal.pone.0274897)
Supplement: S12 File — (ZIP) [file pone.0274897.s014.zip › Step 12.Correlation analysis between TME and HLA-DRB1 expression/input file/scoreExpression.txt]

ID	StromalScore	ImmuneScore	ESTIMATEScore	HLA-DRB1
TCGA-FS-A1ZS	233.7013549	530.2787619	763.9801168	123.7915
TCGA-DA-A1I7	338.738692	532.5739498	871.3126418	214.674
TCGA-BF-A3DM	-892.2931069	-393.2281037	-1285.521211	58.0649
TCGA-EB-A6R0	-817.0423231	1350.622128	533.5798054	828.2986
TCGA-QB-A6FS	70.48473543	1932.938533	2003.423269	771.7688
TCGA-EB-A3Y7	-891.4076677	94.78804502	-796.6196227	30.75301
TCGA-WE-A8K6	-616.5143833	160.4216037	-456.0927797	150.4489
TCGA-EE-A3JD	336.8588926	2934.345937	3271.20483	1906.387
TCGA-D3-A2J9	469.8758687	3197.337728	3667.213596	1249.025
TCGA-EE-A29L	-1785.640351	-812.2056541	-2597.846005	9.10886
TCGA-FR-A7U8	-1087.699216	-348.6307504	-1436.329967	49.38644
TCGA-DA-A1I1	411.1273021	1695.953353	2107.080655	1015.748
TCGA-EE-A29H	-549.3791321	993.1017914	443.7226592	179.5664
TCGA-ER-A1A1	325.1488828	3268.435014	3593.583897	634.6402
TCGA-EE-A2M5	-518.1389789	1263.151858	745.012879	45.23307
TCGA-D3-A2JL	-493.9015865	1853.659202	1359.757615	318.9396
TCGA-FS-A1ZR	-87.21967835	361.551625	274.3319466	224.2856
TCGA-FS-A1ZU	-479.0195154	-279.3463247	-758.36584	39.8398
TCGA-YD-A89C	-937.2257817	-688.5246011	-1625.750383	31.3258
TCGA-D3-A51N	-146.0134058	1608.049258	1462.035852	292.6794
TCGA-DA-A1HY	-46.30649558	56.33439038	10.0278948	51.31875
TCGA-FS-A1ZY	-811.0965915	-759.5321098	-1570.628701	14.16222
TCGA-FS-A1Z4	270.5216114	2394.934416	2665.456027	298.7637
TCGA-EB-A4P0	-397.362151	388.4263644	-8.935786619	400.2697
TCGA-WE-A8JZ	-685.1286488	-82.24821494	-767.3768638	62.96634
TCGA-DA-A3F8	265.3520231	2953.936129	3219.288152	801.6709
TCGA-BF-AAP7	333.4508398	2078.86461	2412.31545	690.8013
TCGA-DA-A1I2	-256.5396388	591.8955626	335.3559238	271.6445
TCGA-EE-A17X	-1014.78993	221.8469403	-792.94299	53.55009
TCGA-FS-A1YX	112.1083784	453.7477968	565.8561751	117.894
TCGA-EE-A3J4	-423.824428	478.9040265	55.07959851	113.1692
TCGA-DA-A1I8	-513.8707423	572.5244358	58.65369352	103.1626
TCGA-EE-A2M7	-33.62460239	1067.496888	1033.872285	127.242
TCGA-EE-A180	-548.1486746	-27.63276279	-575.7814374	58.77508
TCGA-EB-A5SH	-664.574565	603.2503994	-61.32416567	121.5572
TCGA-D3-A3C8	883.0075941	3437.217825	4320.225419	3791.508
TCGA-BF-AAP8	-740.4121753	176.7727657	-563.6394095	78.29275
TCGA-D3-A51T	-839.2659313	867.0279601	27.76202878	292.8446
TCGA-D3-A5GU	-318.7681218	1016.154934	697.3868123	1590.027
TCGA-D9-A3Z1	-139.288056	2086.311731	1947.023675	650.6805
TCGA-BF-A1Q0	-788.3481657	685.7773674	-102.5707984	1071.23
TCGA-EE-A2MS	-515.1981082	632.3866192	117.188511	317.5477
TCGA-BF-AAP4	-311.451816	1418.908975	1107.457159	318.4402
TCGA-EE-A2GE	1404.676628	2511.083343	3915.759971	1034.485
TCGA-QB-AA9O	-638.0664836	1518.225848	880.1593645	323.8628
TCGA-XV-A9W2	-1023.343376	5.878762821	-1017.464613	72.39052
TCGA-D3-A2JE	-1185.972258	-743.5189023	-1929.491161	27.12859
TCGA-FS-A1ZD	-25.84375504	51.69281833	25.8490633	120.8613
TCGA-EE-A3AF	-51.67749713	1348.516794	1296.839297	329.7847
TCGA-D3-A1QA	-824.1320212	236.9585704	-587.1734507	98.48741
TCGA-D3-A2J8	271.538396	2674.825716	2946.364112	633.479
TCGA-D3-A8GV	-851.2975631	-0.635867675	-851.9334308	43.19996
TCGA-D3-A8GE	1006.74815	1539.466236	2546.214386	429.4569
TCGA-EB-A82B	-361.5183472	1333.25019	971.7318424	313.387
TCGA-D3-A3CC	-17.55555355	293.5344831	275.9789296	99.40044
TCGA-EE-A2MN	-426.765498	1676.928723	1250.163225	1165.51
TCGA-FS-A4FB	-606.4344693	-517.5199744	-1123.954444	37.55393
TCGA-GF-A3OT	392.5512705	1163.426962	1555.978232	237.4866
TCGA-EE-A2GP	652.0980013	1031.432792	1683.530793	246.1941
TCGA-DA-A1IC	-270.7601529	516.8342119	246.074059	107.9324
TCGA-D3-A2JO	-190.2908168	2346.416563	2156.125746	713.2301
TCGA-EE-A3AA	-415.223469	1703.214228	1287.990759	558.9949
TCGA-FR-A7U9	900.5258033	1974.135323	2874.661126	861.0811
TCGA-D3-A51F	1189.669944	3368.393357	4558.063301	1660.236
TCGA-BF-A1PX	503.7113322	2172.1567	2675.868032	358.6548
TCGA-FS-A4FD	42.36807137	60.16676646	102.5348378	133.7416
TCGA-D3-A2J6	-599.4744053	939.0823186	339.6079133	113.2076
TCGA-ER-A2NB	-235.5778862	1584.343162	1348.765276	402.1188
TCGA-XV-AAZV	162.2533875	1923.689163	2085.942551	448.1183
TCGA-D9-A3Z3	205.0436024	1618.845235	1823.888838	478.3597
TCGA-D3-A8GL	-1234.108358	-941.91648	-2176.024838	20.07012
TCGA-EB-A4OZ	-35.04757718	2117.390615	2082.343038	1475.715
TCGA-XV-AB01	115.326205	1057.329584	1172.655789	394.0436
TCGA-BF-AAOX	-1308.070452	-201.2527935	-1509.323245	56.43414
TCGA-EE-A2A0	1888.86493	2059.631608	3948.496539	764.6448
TCGA-YG-AA3P	-1240.181528	-432.3974401	-1672.578968	52.87332
TCGA-D3-A8GR	-976.656506	-25.37389467	-1002.030401	29.56978
TCGA-GN-A4U7	-1342.164624	-494.2297616	-1836.394385	9.689827
TCGA-D3-A8GI	252.7396613	419.8368411	672.5765024	122.7577
TCGA-Z2-AA3S	-914.992802	333.6141922	-581.3786098	133.138
TCGA-FR-A729	-47.77336894	2333.459497	2285.686128	498.0042
TCGA-D3-A8GJ	-123.5675255	2610.38163	2486.814104	2399.168
TCGA-FS-A1Z0	-21.99327886	1687.166545	1665.173266	501.2599
TCGA-D3-A1Q1	-870.9691084	-618.1407553	-1489.109864	44.24875
TCGA-FR-A8YD	-1021.159975	257.3936111	-763.7663642	92.06362
TCGA-EB-A6QZ	-905.579438	-133.8746882	-1039.454126	47.64503
TCGA-EE-A2GB	-626.0254552	45.09088453	-580.9345707	126.4644
TCGA-GN-A9SD	256.5240831	2296.685728	2553.209811	555.1291
TCGA-D3-A8GP	-1269.630526	-306.5942192	-1576.224745	108.4236
TCGA-ER-A19T	-167.8394488	1055.454561	887.6151123	228.5853
TCGA-EE-A3JI	-1034.52882	325.1858371	-709.3429833	134.0203
TCGA-EE-A2MK	62.35095282	1663.553003	1725.903956	908.1942
TCGA-WE-A8ZN	539.5612741	1854.245871	2393.807145	589.6809
TCGA-D3-A8GM	-478.9870636	1016.002425	537.015361	216.6978
TCGA-FS-A1ZP	457.7470073	986.6068174	1444.353825	166.0561
TCGA-EB-A551	289.2101647	2278.113451	2567.323615	340.1559
TCGA-DA-A1HW	-201.4744705	1976.17464	1774.70017	175.0565
TCGA-EE-A184	-751.3760872	1004.318767	252.9426801	161.4425
TCGA-EB-A57M	641.1059279	808.7787721	1449.8847	415.2876
TCGA-EE-A20F	-362.9713449	1291.548735	928.5773901	503.0276
TCGA-EB-A3XC	-402.969033	539.5284942	136.5594612	150.9618
TCGA-EE-A3AH	-447.176154	-198.194253	-645.370407	35.75478
TCGA-BF-A1PZ	-1044.364619	99.69782857	-944.6667902	82.18464
TCGA-FS-A1ZA	-513.8138104	751.384963	237.5711527	223.191
TCGA-EE-A3J7	-1196.648519	-187.6443843	-1384.292903	88.63645
TCGA-EE-A2A6	-664.69845	1802.162058	1137.463608	223.3498
TCGA-BF-AAP1	-1030.021095	-347.0877833	-1377.108879	79.7578
TCGA-D3-A8GB	898.0578448	2400.359329	3298.417174	665.4551
TCGA-EE-A2MP	-274.8479845	1396.201627	1121.353642	668.0827
TCGA-WE-AAA0	-862.3749318	1015.383721	153.0087888	200.3794
TCGA-ER-A2NF	-918.2120525	879.9446714	-38.26738116	111.9352
TCGA-D3-A3BZ	1352.438258	2127.634929	3480.073186	632.8599
TCGA-D3-A1Q4	1421.976378	450.7710263	1872.747404	214.5018
TCGA-D3-A8GK	-1573.800987	-720.1182244	-2293.919212	20.53918
TCGA-BF-AAOU	-321.6464544	664.6665648	343.0201104	282.2559
TCGA-EE-A29E	-1208.979554	-202.0970144	-1411.076568	555.0127
TCGA-ER-A2NC	785.5648302	1366.74521	2152.31004	615.8394
TCGA-W3-AA1Q	-529.727004	1095.341291	565.6142873	459.5809
TCGA-D3-A2JD	37.74309925	1573.996304	1611.739404	311.5026
TCGA-DA-A960	-1371.325279	-176.5533353	-1547.878614	29.24323
TCGA-W3-A824	-661.8147471	1652.400315	990.5855677	1383.277
TCGA-FS-A4F8	778.9801376	2643.154386	3422.134524	512.9513
TCGA-D9-A4Z5	-151.8784391	356.7754366	204.8969975	182.5974
TCGA-BF-A5ES	-103.2417172	916.8791793	813.6374621	243.2605
TCGA-D3-A1Q9	-375.0775584	717.0962739	342.0187155	135.9419
TCGA-ER-A19K	-654.8176582	670.4171858	15.59952763	139.884
TCGA-D3-A51J	202.2935201	2347.302949	2549.596469	498.999
TCGA-GN-A8LL	-951.8005104	-79.47374492	-1031.274255	55.51679
TCGA-EB-A550	-727.8318268	57.08268405	-670.7491427	156.8185
TCGA-D3-A3MR	251.8285367	2464.869963	2716.6985	357.1095
TCGA-EB-A3XF	-554.3426813	923.2664771	368.9237958	266.8998
TCGA-DA-A1I5	647.6255356	2247.767281	2895.392817	614.1569
TCGA-EB-A3XD	554.0028428	1668.314757	2222.3176	454.4911
TCGA-BF-A5ER	-664.7348458	7.213009658	-657.5218362	47.37724
TCGA-D3-A1Q8	922.4621682	1162.22621	2084.688378	296.1767
TCGA-FS-A1ZF	60.80504736	-212.3950334	-151.5899861	90.28826
TCGA-D3-A5GO	-264.7357006	1402.917135	1138.181434	1182.523
TCGA-FS-A1Z7	1017.84046	851.5797346	1869.420195	166.2377
TCGA-GF-A6C8	-408.9489635	1052.97481	644.0258469	125.9647
TCGA-D3-A1Q6	-967.1160308	471.4417943	-495.6742364	108.4285
TCGA-XV-A9W5	-302.7278802	436.7235045	133.9956243	151.4619
TCGA-EB-A44N	-112.4640185	1096.426247	983.9622289	237.3494
TCGA-BF-A5EP	-712.9913744	-263.4697946	-976.461169	34.06392
TCGA-FS-A4F0	-1521.058679	-488.9240715	-2009.98275	34.52274
TCGA-EE-A29N	-106.2143832	1966.874919	1860.660535	367.9212
TCGA-EE-A2A2	-914.9378501	983.0771051	68.13925498	104.4692
TCGA-D3-A1Q3	-425.693263	1434.106367	1008.413104	219.5438
TCGA-EE-A2MH	-316.8894713	1952.712428	1635.822956	391.6347
TCGA-D3-A8GQ	-546.7541776	93.34368418	-453.4104934	87.205
TCGA-W3-A825	137.2624644	1539.784134	1677.046598	334.3922
TCGA-D3-A51R	-871.7833616	-1463.064927	-2334.848288	12.87527
TCGA-EE-A3JA	210.6827513	1304.20566	1514.888411	569.1053
TCGA-EB-A44O	-1114.003758	-156.7325836	-1270.736341	56.08407
TCGA-D9-A6EA	-1257.012833	-38.4321095	-1295.444942	133.756
TCGA-EE-A2M8	1142.444577	3164.376246	4306.820823	1229.779
TCGA-EE-A29V	-689.9801365	-239.0104398	-928.9905763	107.7434
TCGA-EE-A20B	475.9621215	1078.925396	1554.887517	272.3125
TCGA-EE-A3AC	-972.7642688	1388.010457	415.2461881	211.8122
TCGA-EE-A2ML	-474.9677216	1288.4218	813.4540784	260.1793
TCGA-EE-A2MT	-1288.964515	142.1094786	-1146.855037	121.9523
TCGA-EE-A2GH	970.9048736	2568.123291	3539.028164	434.203
TCGA-EE-A185	-1516.883718	-836.8985968	-2353.782315	14.7001
TCGA-ER-A19D	1133.256084	1401.801278	2535.057361	317.2191
TCGA-EB-A5UN	-773.3406549	423.2371886	-350.1034663	116.2022
TCGA-EB-A553	-290.143235	1030.417382	740.274147	54.59936
TCGA-ER-A199	-167.1788204	2444.806115	2277.627295	556.1621
TCGA-3N-A9WD	-504.6356808	1411.240033	906.6043521	255.6663
TCGA-ER-A3EV	-540.9368694	674.3235802	133.3867108	196.5479
TCGA-D3-A3CF	384.8750774	2222.119259	2606.994336	632.32
TCGA-EE-A2GR	-1015.925429	-726.9369854	-1742.862414	20.15792
TCGA-BF-A9VF	-1337.822487	-394.4625079	-1732.284995	23.00406
TCGA-EE-A2GU	-937.6942095	1626.519102	688.8248923	693.9941
TCGA-YG-AA3N	-474.7505683	1891.685518	1416.934949	928.7806
TCGA-ER-A42L	698.6633991	2626.943186	3325.606585	526.6618
TCGA-EB-A5SE	-803.3779396	-222.3985115	-1025.776451	50.07195
TCGA-EE-A2MI	289.7759493	1546.199532	1835.975481	1536.892
TCGA-WE-A8ZQ	-607.0180395	-767.1488551	-1374.166895	16.10932
TCGA-ER-A193	589.3972657	1735.495952	2324.893217	379.4141
TCGA-D3-A8GD	-126.2437282	2921.565031	2795.321303	763.7776
TCGA-EE-A2ME	1163.658095	3334.306165	4497.96426	1534.408
TCGA-3N-A9WB	-1295.113353	-577.3590723	-1872.472426	14.86299
TCGA-EE-A29P	351.0638337	2483.630289	2834.694123	1832.758
TCGA-EE-A2MM	-662.1910917	381.14732	-281.0437717	239.7613
TCGA-EE-A3JB	526.39709	1122.971762	1649.368852	594.039
TCGA-EE-A29W	559.7001665	-384.6065969	175.0935696	45.07001
TCGA-EB-A3XE	-143.9580307	911.1985074	767.2404767	610.6367
TCGA-GN-A26C	407.1949222	2469.194703	2876.389625	1153.429
TCGA-EE-A183	3.695337784	1931.735507	1935.430845	358.1053
TCGA-ER-A3PL	208.587664	342.3435953	550.9312592	66.31348
TCGA-DA-A95W	-970.5919698	575.2649449	-395.3270249	123.873
TCGA-D3-A2JA	988.3906862	1709.756112	2698.146799	414.9771
TCGA-FW-A3R5	-131.5983933	735.7267957	604.1284024	246.005
TCGA-W3-AA1W	-95.03505315	3159.632599	3064.597546	1825.198
TCGA-EE-A2GL	-258.3081329	2414.138088	2155.829955	625.6618
TCGA-EB-A97M	-446.3539102	1039.155934	592.8020238	457.5907
TCGA-EE-A20I	46.06560138	629.2236132	675.2892146	136.9109
TCGA-D3-A5GT	-1194.893577	-479.5914233	-1674.485	24.96898
TCGA-ER-A2ND	-904.018616	546.1601609	-357.8584551	155.5596
TCGA-EE-A2GI	-393.4432819	1618.864068	1225.420786	574.4635
TCGA-EE-A29X	-163.7923871	1628.304274	1464.511887	479.1421
TCGA-D3-A8GN	-156.8860031	1865.320957	1708.434954	680.1823
TCGA-D3-A1Q7	981.7619675	2732.865857	3714.627824	1261.306
TCGA-FS-A1ZJ	-800.4257961	117.0935959	-683.3322002	77.84584
TCGA-D3-A2JC	-174.0281217	1497.690782	1323.66266	783.6836
TCGA-EE-A3AD	-1413.948454	-347.8626473	-1761.811101	12.11183
TCGA-WE-AA9Y	913.9319833	1103.980792	2017.912776	250.3913
TCGA-EE-A181	-569.2579217	1955.464096	1386.206174	1636.904
TCGA-WE-A8K4	-804.7844362	1691.200288	886.4158521	291.2946
TCGA-EB-A6L9	263.7222752	2506.712194	2770.434469	590.7197
TCGA-ER-A2NE	-1557.389081	-414.001315	-1971.390396	4.833358
TCGA-FS-A1ZN	-1082.972593	-206.0849135	-1289.057507	122.1528
TCGA-EE-A2MQ	-89.51839913	637.5712306	548.0528315	82.97935
TCGA-D9-A6EG	-514.1833829	-423.7021861	-937.885569	15.75612
TCGA-EB-A4OY	-794.9693065	707.1354166	-87.83388988	72.44465
TCGA-DA-A3F2	1820.581084	3228.953567	5049.534652	2256.393
TCGA-FR-A3YN	-672.8753502	906.3298821	233.4545319	257.1948
TCGA-FW-A3TV	-300.8464323	663.0609777	362.2145454	139.6498
TCGA-FR-A8YE	579.8776201	2914.233552	3494.111172	2095.525
TCGA-FS-A1ZK	-1016.328568	-795.4453505	-1811.773918	23.59331
TCGA-EE-A17Y	-420.7333658	-356.3434659	-777.0768318	32.48666
TCGA-GN-A267	-310.6935852	960.6551933	649.9616082	181.0144
TCGA-D9-A4Z6	-681.058416	-182.2175265	-863.2759425	20.80984
TCGA-EB-A4IQ	-1170.142014	-190.4802849	-1360.622299	77.49397
TCGA-FS-A1ZB	820.9879589	1488.198836	2309.186795	411.8299
TCGA-EE-A182	128.0654745	1105.617603	1233.683077	206.0457
TCGA-ER-A197	307.9993999	2146.772411	2454.771811	1075.674
TCGA-EB-A3HV	175.677345	675.379264	851.056609	302.5602
TCGA-EB-A4XL	-244.1244531	839.7352923	595.6108392	172.364
TCGA-WE-AAA3	546.7908383	1364.138265	1910.929104	441.7166
TCGA-BF-A3DJ	-64.05733614	1185.771096	1121.71376	821.1191
TCGA-EB-A41B	-1313.311295	-46.80170344	-1360.112998	106.9908
TCGA-EE-A2GT	-195.3022334	2143.404497	1948.102263	467.5961
TCGA-WE-A8ZM	-311.7926879	-782.4461217	-1094.23881	74.24486
TCGA-W3-AA1R	-1413.670696	526.8133579	-886.8573376	177.2334
TCGA-EE-A2MG	829.287869	2708.605791	3537.89366	671.9964
TCGA-FS-A1ZZ	-1269.658899	-446.4471677	-1716.106066	141.9792
TCGA-D3-A5GL	-904.81923	-140.2798496	-1045.09908	31.5529
TCGA-WE-A8ZX	-457.2402519	1649.577366	1192.337115	225.7004
TCGA-EE-A2GN	-92.41035	70.03124005	-22.37910994	138.0982
TCGA-EE-A2GM	-827.705468	1.42196124	-826.2835068	61.34186
TCGA-EB-A85I	-374.5043588	1265.03033	890.5259712	952.4012
TCGA-GN-A4U9	-669.5719458	81.47511768	-588.0968281	79.32133
TCGA-EB-A42Z	-250.7493611	413.2365981	162.487237	475.5678
TCGA-EE-A3J8	-1330.865737	-847.3245173	-2178.190255	13.4948
TCGA-EB-A431	-1095.096346	-78.48454966	-1173.580895	51.85073
TCGA-D9-A4Z3	-594.5857789	260.7548461	-333.8309328	74.23
TCGA-EE-A3J5	129.4724355	1414.446487	1543.918922	563.4793
TCGA-D3-A2JB	-169.5476609	2708.878674	2539.331013	673.5432
TCGA-EB-A4IS	365.0408584	2155.644253	2520.685111	844.7137
TCGA-DA-A1HV	-482.7995491	2043.489649	1560.6901	3037.608
TCGA-WE-A8K5	125.2612327	776.4510751	901.7123078	260.0408
TCGA-EE-A2A1	929.1051286	2129.886904	3058.992032	861.8321
TCGA-W3-AA1O	-673.5329418	-130.4490212	-803.981963	71.76833
TCGA-EB-A5FP	-1353.682235	-553.8301991	-1907.512434	9.432747
TCGA-FS-A1ZW	-160.7503023	1855.270612	1694.52031	710.9317
TCGA-EE-A20C	-1491.215515	-180.1057525	-1671.321268	64.64886
TCGA-EE-A29B	-831.0438247	483.7164539	-347.3273708	325.281
TCGA-D3-A5GS	169.1105239	1206.864879	1375.975403	515.0559
TCGA-D3-A2J7	214.154957	1187.510758	1401.665715	392.1657
TCGA-BF-A5EQ	313.2714559	1203.241535	1516.512991	405.0097
TCGA-DA-A95Z	-1051.423334	190.4821883	-860.9411459	73.46399
TCGA-GN-A4U3	-1081.169585	-31.52726545	-1112.69685	50.98379
TCGA-EB-A24D	-556.8450729	293.1097182	-263.7353547	113.5401
TCGA-GN-A4U5	-236.9424824	1826.187882	1589.245399	1273.902
TCGA-D3-A5GN	65.05275578	849.6658265	914.7185823	367.3093
TCGA-EE-A2MJ	113.575793	2493.097633	2606.673426	852.1052
TCGA-EE-A17Z	-1013.559632	-735.3776298	-1748.937262	19.84646
TCGA-EB-A299	-262.9305733	686.3037892	423.3732158	315.9162
TCGA-FS-A4F5	-722.7636261	-80.51588072	-803.2795068	45.89359
TCGA-ER-A19A	1722.983865	3176.64467	4899.628535	1823.931
TCGA-BF-A5EO	-449.2124345	1006.514747	557.302313	307.6648
TCGA-GF-A769	-1067.019031	-172.7895771	-1239.808608	44.04351
TCGA-XV-AAZW	-579.2564718	-318.4705382	-897.72701	66.02734
TCGA-GN-A8LN	-652.6454789	403.8020108	-248.8434681	252.8294
TCGA-EE-A2MR	530.3945129	2840.969215	3371.363728	789.0262
TCGA-EE-A2GC	191.0856008	1752.829179	1943.91478	1728.912
TCGA-EE-A2MD	-601.803801	643.9050494	42.10124839	140.3
TCGA-WE-A8K1	-254.8474404	1829.848353	1575.000912	500.796
TCGA-D3-A3C7	-71.01318755	1692.596919	1621.583731	483.2205
TCGA-EE-A3JH	883.4149807	3096.677858	3980.092839	1648.54
TCGA-FR-A8YC	-1061.188181	579.7394618	-481.4487193	121.3395
TCGA-EE-A29D	-913.4523792	-272.2104575	-1185.662837	72.98876
TCGA-FS-A1Z3	-522.7125074	-157.6552714	-680.3677788	168.5814
TCGA-WE-A8ZY	-474.5670074	288.5408813	-186.026126	125.614
TCGA-FR-A2OS	-565.9556436	-1.142821325	-567.0984649	229.2709
TCGA-ER-A2NG	-21.17403771	2409.312608	2388.13857	738.8469
TCGA-WE-AAA4	588.1569201	2798.965102	3387.122022	762.3239
TCGA-FS-A4F4	487.2785249	1264.209585	1751.48811	430.5872
TCGA-D3-A3C6	-285.4433722	-269.383987	-554.8273592	26.25832
TCGA-EE-A29M	-869.8949192	1287.557899	417.6629797	298.1146
TCGA-ER-A19E	-292.5896881	279.0777803	-13.51190785	108.8686
TCGA-EB-A1NK	-175.1006074	519.2051626	344.1045552	142.6048
TCGA-FS-A1ZM	718.3161678	1847.100444	2565.416612	722.2781
TCGA-BF-AAP6	-762.9919873	-36.91701851	-799.9090058	106.0991
TCGA-EB-A5VV	600.2580084	3737.675755	4337.933763	1598.26
TCGA-D3-A3MV	-571.8416342	-18.79023739	-590.6318716	76.51718
TCGA-EB-A5KH	-641.4530958	-134.3871475	-775.8402433	47.03734
TCGA-DA-A95Y	-1149.951526	83.88787985	-1066.063646	53.80682
TCGA-ER-A42K	-448.2160089	149.5211446	-298.6948643	67.83502
TCGA-EE-A2GJ	-270.0707135	1673.513299	1403.442585	717.1291
TCGA-GN-A263	274.1269386	815.3711519	1089.498091	180.1914
TCGA-Z2-AA3V	133.8983952	2406.186757	2540.085152	720.5705
TCGA-D3-A51K	-687.4385349	1231.867634	544.4290991	192.6117
TCGA-D3-A2JG	-783.0353409	150.4262301	-632.6091108	46.51591
TCGA-D3-A8GS	-778.0646733	2103.230221	1325.165547	814.1977
TCGA-GF-A4EO	246.4071113	3006.268481	3252.675592	1123.797
TCGA-D3-A3MO	-603.664092	-214.9732112	-818.6373032	16.17721
TCGA-ER-A19M	556.0007885	1845.686849	2401.687638	1232.676
TCGA-EE-A2GD	1102.434946	1115.55337	2217.988315	531.9852
TCGA-EB-A42Y	-450.624938	254.408182	-196.2167559	99.80008
TCGA-EB-A3Y6	70.70612992	503.3028192	574.0089492	132.0003
TCGA-EE-A29R	-377.6495684	-316.3739796	-694.023548	83.01127
TCGA-W3-AA1V	-94.53767009	1260.171462	1165.633792	278.8315
TCGA-D9-A3Z4	-91.79344337	1108.129532	1016.336088	270.6234
TCGA-ER-A3ET	649.8773311	1209.098175	1858.975506	299.5435
TCGA-EB-A5SF	-203.954134	187.035318	-16.91881604	53.04767
TCGA-EB-A51B	-1403.245146	293.1041257	-1110.141021	3317.519
TCGA-FR-A44A	413.3031891	2829.100622	3242.403811	931.7092
TCGA-D3-A5GR	207.1840696	1905.4497	2112.63377	231.2631
TCGA-GN-A268	-1272.455855	-461.3480559	-1733.803911	50.72805
TCGA-DA-A1IA	-1290.130062	-22.99647188	-1313.126534	37.84412
TCGA-EB-A5UM	-709.5590419	1410.139394	700.5803523	224.4172
TCGA-FR-A728	38.51751711	1871.873337	1910.390854	470.5249
TCGA-FS-A1ZH	858.5954392	2014.194332	2872.789772	491.0824
TCGA-D3-A2JN	438.6860822	1571.052379	2009.738461	295.4749
TCGA-EE-A2MC	526.9146243	2389.209468	2916.124092	525.4157
TCGA-FS-A1ZQ	-718.8395493	458.0150001	-260.8245492	133.3546
TCGA-EE-A29G	-72.98752309	814.6068696	741.6193465	202.1997
TCGA-EE-A2GK	587.3980113	3576.416446	4163.814457	847.2753
TCGA-D3-A2JP	201.7711193	1619.67023	1821.44135	175.2539
TCGA-WE-A8ZT	-1185.308561	-150.9685646	-1336.277126	48.33002
TCGA-EB-A85J	-819.9268187	1987.471178	1167.544359	1205.881
TCGA-GN-A4U4	-1276.889503	-67.11757343	-1344.007076	46.74569
TCGA-EE-A3AG	-1045.307036	-460.2803943	-1505.58743	54.65278
TCGA-BF-AAP2	-894.200418	706.5579566	-187.6424614	173.5384
TCGA-BF-AAP0	574.6655449	2553.455508	3128.121053	924.0884
TCGA-D9-A4Z2	-253.1577702	55.5439051	-197.6138651	134.8468
TCGA-EB-A3XB	-529.7816674	733.375232	203.5935646	367.3623
TCGA-DA-A1IB	487.9524692	3409.571067	3897.523536	1077.719
TCGA-FS-A4F2	-625.8800141	426.0506742	-199.8293399	206.2627
TCGA-EE-A29S	121.7380755	894.1136196	1015.851695	427.0571
TCGA-FS-A1ZC	-658.1497471	-615.7025945	-1273.852342	40.3947
TCGA-DA-A1I0	-117.8158706	1500.653222	1382.837351	262.8479
TCGA-FS-A4F9	-1189.177823	-31.21581064	-1220.393634	48.90483
TCGA-3N-A9WC	-69.70145049	2189.880338	2120.178888	1409.347
TCGA-EE-A3AB	305.0869966	1680.55682	1985.643817	478.0988
TCGA-FS-A1ZG	-1246.40356	-398.1619338	-1644.565493	51.68932
TCGA-EE-A2MU	514.3086085	2253.079861	2767.388469	796.9375
TCGA-GN-A26A	276.8873982	1708.181111	1985.068509	751.2309
TCGA-D3-A8GC	-930.8114114	449.5199724	-481.291439	132.7295
TCGA-DA-A3F5	-671.5352306	324.916712	-346.6185186	41.10713
TCGA-FR-A3R1	-640.6427836	644.0458198	3.4030362	1364.87
TCGA-D3-A1QB	-106.8588505	2444.303274	2337.444424	1530.919
TCGA-FS-A1YW	-713.9197314	191.2072918	-522.7124396	135.3472
TCGA-WE-A8ZR	-1127.538423	344.6836937	-782.854729	111.2177
TCGA-EE-A2MF	-794.4383146	704.850799	-89.58751559	189.4949
TCGA-EB-A5VU	-424.5906526	-27.51860461	-452.1092572	70.38365
TCGA-D3-A3CE	209.4409754	1749.761289	1959.202265	454.3877
TCGA-FS-A4FC	-263.497771	447.6517593	184.1539883	140.6541
TCGA-EE-A2GO	-742.1813989	-241.5161658	-983.6975647	44.7042
TCGA-DA-A3F3	-701.0209318	94.78592954	-606.2350023	74.9557
TCGA-FS-A1YY	191.3561513	36.0879511	227.4441024	59.98685
TCGA-ER-A196	-495.5512229	354.9502951	-140.6009278	78.97746
TCGA-ER-A19C	-174.9182135	195.8934874	20.97527396	117.3244
TCGA-EB-A44Q	-431.2834233	2049.363208	1618.079784	2166.31
TCGA-Z2-A8RT	-357.8227703	1538.363781	1180.54101	468.7837
TCGA-IH-A3EA	-1043.190812	649.6737064	-393.5171059	153.4385
TCGA-WE-A8ZO	-482.5846497	1380.532861	897.9482113	480.1594
TCGA-FR-A7UA	698.229845	3542.738084	4240.967929	2100.16
TCGA-D3-A3MU	229.9871953	845.438246	1075.425441	471.3568
TCGA-EB-A44R	-234.7193287	817.3732043	582.6538756	225.884
TCGA-EE-A29Q	-1081.859773	-210.7955426	-1292.655315	76.6657
TCGA-EE-A2A5	-129.7322713	-99.54103615	-229.2733074	103.4996
TCGA-W3-AA21	-1258.700817	120.1257698	-1138.575048	50.0131
TCGA-D3-A51E	-602.8948489	1589.080203	986.1853541	720.3451
TCGA-DA-A1I4	849.1106379	1579.930243	2429.040881	297.537
TCGA-EB-A44P	-750.5456375	213.1631402	-537.3824972	162.6866
TCGA-HR-A2OH	200.9491892	3133.270852	3334.220041	1911.337
TCGA-XV-AAZY	-118.3086399	1415.959453	1297.650813	173.3133
TCGA-D3-A51H	116.4079919	3317.278579	3433.686571	952.329
TCGA-EB-A6QY	-1087.437895	-50.48534376	-1137.923239	75.5477
TCGA-EE-A20H	-961.4369525	-699.1050605	-1660.542013	58.35514
TCGA-D3-A2JH	20.01991826	2378.111061	2398.130979	583.8803
TCGA-D9-A6E9	185.1785629	2765.470313	2950.648876	1870.728
TCGA-BF-A3DN	78.9726933	-107.9911698	-29.0184765	67.37063
TCGA-DA-A95X	-355.8752828	730.3361021	374.4608192	322.0498
TCGA-D3-A3CB	379.3081719	2978.111742	3357.419914	1620.635
TCGA-EE-A29C	516.9730444	488.6474035	1005.620448	136.1909
TCGA-D9-A6EC	-1243.743815	-31.01518074	-1274.758996	153.0819
TCGA-EB-A5UL	-857.5239128	1351.042216	493.518303	214.7367
TCGA-EE-A2GS	-204.9654026	713.4781445	508.5127419	150.953
TCGA-BF-A1PU	-542.358052	-794.0267397	-1336.384792	21.82944
TCGA-W3-A828	1214.339579	743.1352832	1957.474862	273.2846
TCGA-BF-A3DL	-316.8633169	142.6172977	-174.2460192	50.97643
TCGA-EE-A3JE	1537.400119	2871.555451	4408.95557	2565.397
TCGA-FS-A1ZT	-93.37841947	1556.432547	1463.054128	214.0198
TCGA-ER-A2NH	685.8333775	2861.588435	3547.421813	966.5381
TCGA-D3-A2JF	-28.96518283	1803.149107	1774.183925	1723.018
TCGA-ER-A19J	312.135661	372.9172954	685.0529564	139.0593
TCGA-EE-A29A	80.33912719	-655.5443305	-575.2052034	59.20573
TCGA-EE-A2M6	-709.3193502	1132.993502	423.6741521	219.0567
TCGA-D3-A2JK	43.19480371	910.0572341	953.2520378	87.93794
TCGA-D3-A1Q5	-290.7527124	-807.8512015	-1098.603914	36.04122
TCGA-FS-A1ZE	-652.5080966	-630.2190241	-1282.727121	50.03337
TCGA-D3-A3ML	-1496.96213	-910.4851763	-2407.447306	13.36647
TCGA-EE-A3J3	452.7574891	885.6059307	1338.36342	370.2137
