# Supplementary material for: HLA-DRB1: A new potential prognostic factor and therapeutic target of cutaneous melanoma and an indicator of tumor microenvironment remodeling
Source: PLoS One. 2022 Sep 21;17(9):e0274897. doi: 10.1371/journal.pone.0274897 (PMC9491554; doi:10.1371/journal.pone.0274897)
Supplement: S12 File — (ZIP) [file pone.0274897.s014.zip › Step 12.Correlation analysis between TME and HLA-DRB1 expression/Stata16 script.txt]

summarize HLA-DRB1 ImmuneScore
correlate HLA-DRB1 ImmuneScore
pwcorr HLA-DRB1 ImmuneScore,sig
scatter HLA-DRB1 ImmuneScore
twoway (scatter HLA-DRB1 ImmuneScore) (lfit HLA-DRB1 ImmuneScore)
xtitle("ImmuneScore") ytitle("HLA-DRB1")
summarize HLA-DRB1 StromalScore
correlate HLA-DRB1 StromalScore
pwcorr HLA-DRB1 StromalScore,sig
scatter HLA-DRB1 StromalScore
twoway (scatter HLA-DRB1 StromalScore) (lfit HLA-DRB1 StromalScore)
xtitle("StromalScore") ytitle("HLA-DRB1")
summarize HLA-DRB1 ESTIMATEScore
correlate HLA-DRB1 ESTIMATEScore
pwcorr HLA-DRB1 ESTIMATEScore,sig
scatter HLA-DRB1 ESTIMATEScore
twoway (scatter HLA-DRB1 ESTIMATEScore) (lfit HLA-DRB1 ESTIMATEScore)
xtitle("ESTIMATEScore") ytitle("HLA-DRB1")
