# Supplementary material for: HLA-DRB1: A new potential prognostic factor and therapeutic target of cutaneous melanoma and an indicator of tumor microenvironment remodeling
Source: PLoS One. 2022 Sep 21;17(9):e0274897. doi: 10.1371/journal.pone.0274897 (PMC9491554; doi:10.1371/journal.pone.0274897)
Supplement: S13 File — (ZIP) [file pone.0274897.s015.zip]

Archive with 11 entries (8 files):
- Step 13.Independent prognostic analysis/
- Step 13.Independent prognostic analysis/input file/
- Step 13.Independent prognostic analysis/input file/clinical.xls
- Step 13.Independent prognostic analysis/input file/HLA-DRB1.txt
- Step 13.Independent prognostic analysis/input file/independent.txt
- Step 13.Independent prognostic analysis/output file/
- Step 13.Independent prognostic analysis/output file/multiCox.txt
- Step 13.Independent prognostic analysis/output file/multiCoxforest.pdf
- Step 13.Independent prognostic analysis/output file/uniCox.txt
- Step 13.Independent prognostic analysis/output file/uniCoxforest.pdf
- Step 13.Independent prognostic analysis/R language script.txt
