# Supplementary material for: HLA-DRB1: A new potential prognostic factor and therapeutic target of cutaneous melanoma and an indicator of tumor microenvironment remodeling
Source: PLoS One. 2022 Sep 21;17(9):e0274897. doi: 10.1371/journal.pone.0274897 (PMC9491554; doi:10.1371/journal.pone.0274897)
Supplement: S13 File — (ZIP) [file pone.0274897.s015.zip › Step 13.Independent prognostic analysis/input file/independent.txt]

id	futime	fustat	age	gender	stage	T	M	N	HLA-DRB1
TCGA-EE-A2GK	1665	0	46	0	1	1	0	0	847.2753
TCGA-D3-A5GN	4129	0	15	0	1	1	0	0	367.3093
TCGA-FR-A729	6716	0	38	0	1	1	0	0	498.0042
TCGA-XV-A9W2	417	0	81	1	1	1	0	0	72.39052
TCGA-FS-A1Z4	854	1	62	1	1	1	0	0	298.7637
TCGA-EE-A20F	2785	0	53	1	1	1	0	0	503.0276
TCGA-D3-A8GS	3564	1	52	1	1	1	0	0	814.1977
TCGA-EE-A2M6	3932	0	61	1	1	1	0	0	219.0567
TCGA-FS-A4F8	5318	1	52	1	1	1	0	0	512.9513
TCGA-DA-A3F5	6446	0	45	1	1	1	0	0	41.10713
TCGA-Z2-AA3V	486	0	57	0	1	1	0	0	720.5705
TCGA-EE-A29H	1966	0	59	0	1	1	0	0	179.5664
TCGA-EE-A2GU	2884	0	65	0	1	1	0	0	693.9941
TCGA-FS-A1Z0	6164	1	32	0	1	1	0	0	501.2599
TCGA-EE-A17X	907	1	54	1	1	1	0	0	53.55009
TCGA-WE-AAA0	1065	0	47	1	1	1	0	0	200.3794
TCGA-EE-A2GI	1482	0	39	1	1	1	0	0	574.4635
TCGA-EE-A2MU	1620	0	71	1	1	1	0	0	796.9375
TCGA-D3-A8GI	1780	1	68	1	1	1	0	0	122.7577
TCGA-D3-A2JF	1888	0	74	1	1	1	0	0	1723.018
TCGA-EE-A2GJ	2270	0	83	1	1	1	0	0	717.1291
TCGA-EE-A2A6	2620	0	43	1	1	1	0	0	223.3498
TCGA-Z2-AA3S	2950	0	58	1	1	1	0	0	133.138
TCGA-FR-A8YE	3176	0	41	1	1	1	0	0	2095.525
TCGA-D3-A1Q7	4053	0	42	0	1	1	0	0	1261.306
TCGA-D3-A2JH	1280	0	68	1	1	1	0	0	583.8803
TCGA-D3-A5GU	3808	0	36	1	1	1	0	0	1590.027
TCGA-FS-A1YW	6598	1	52	1	1	1	0	0	135.3472
TCGA-FS-A1ZJ	1441	1	75	0	1	2	0	0	77.84584
TCGA-FS-A1YX	1478	1	39	0	1	2	0	0	117.894
TCGA-EE-A2MM	5107	1	63	0	1	2	0	0	239.7613
TCGA-EE-A2MP	7563	0	34	0	1	2	0	0	668.0827
TCGA-EE-A2MF	8174	1	39	0	1	2	0	0	189.4949
TCGA-EE-A2M5	659	1	49	1	1	2	0	0	45.23307
TCGA-EE-A2MN	1446	1	58	1	1	2	0	0	1165.51
TCGA-EE-A2MC	1871	1	73	1	1	2	0	0	525.4157
TCGA-EE-A3J7	1949	0	43	1	1	2	0	0	88.63645
TCGA-EE-A2MG	3139	1	23	1	1	2	0	0	671.9964
TCGA-EE-A2ME	3141	1	51	1	1	2	0	0	1534.408
TCGA-W3-AA21	3195	1	26	1	1	2	0	0	50.0131
TCGA-EE-A2MR	4088	0	61	1	1	2	0	0	789.0262
TCGA-FS-A1ZS	4526	0	54	1	1	2	0	0	123.7915
TCGA-EE-A3JI	4648	1	48	1	1	2	0	0	134.0203
TCGA-EE-A2GE	4898	0	44	1	1	2	0	0	1034.485
TCGA-EE-A20H	5118	1	56	1	1	2	0	0	58.35514
TCGA-EE-A2GH	6328	0	34	1	1	2	0	0	434.203
TCGA-W3-A824	6940	0	63	1	1	2	0	0	1383.277
TCGA-EE-A3JH	3333	0	54	1	1	2	0	0	1648.54
TCGA-EE-A3J3	5237	1	42	1	1	2	0	0	370.2137
TCGA-FS-A1ZR	347	1	36	1	2	2	0	0	224.2856
TCGA-ER-A19D	383	1	46	0	1	2	0	0	317.2191
TCGA-ER-A19E	396	1	36	0	1	2	0	0	108.8686
TCGA-EE-A29X	545	1	58	0	1	2	0	0	479.1421
TCGA-FS-A4F5	874	1	77	0	1	2	0	0	45.89359
TCGA-FR-A7UA	1164	0	65	0	1	2	0	0	2100.16
TCGA-EE-A29M	1729	0	33	0	1	2	0	0	298.1146
TCGA-D3-A3C6	1766	1	54	0	1	2	0	0	26.25832
TCGA-EE-A2GS	2470	1	28	0	1	2	0	0	150.953
TCGA-EE-A2A5	1195	1	43	1	1	2	0	0	103.4996
TCGA-ER-A2NC	1333	1	50	1	1	2	0	0	615.8394
TCGA-DA-A95X	1513	0	62	1	1	2	0	0	322.0498
TCGA-EE-A3JA	1618	1	44	1	1	2	0	0	569.1053
TCGA-ER-A19M	1857	1	36	1	1	2	0	0	1232.676
TCGA-D3-A2J8	1992	1	48	1	1	2	0	0	633.479
TCGA-EE-A184	2073	1	72	1	1	2	0	0	161.4425
TCGA-EE-A2MT	2166	0	45	1	1	2	0	0	121.9523
TCGA-EE-A29C	2402	1	20	1	1	2	0	0	136.1909
TCGA-D3-A1QA	2765	0	55	1	1	2	0	0	98.48741
TCGA-FR-A3YN	2828	0	44	1	1	2	0	0	257.1948
TCGA-EE-A2A1	3130	0	46	1	1	2	0	0	861.8321
TCGA-D3-A5GL	3826	0	74	1	1	2	0	0	31.5529
TCGA-EB-A299	378	0	63	1	2	2	0	0	315.9162
TCGA-BF-A3DM	601	0	63	1	2	2	0	0	58.0649
TCGA-FS-A1ZD	1628	1	63	1	2	2	0	0	120.8613
TCGA-EE-A2GN	3106	1	67	1	2	2	0	0	138.0982
TCGA-EE-A181	1026	1	82	0	2	3	0	0	1636.904
TCGA-W3-A825	1917	1	60	0	2	3	0	0	334.3922
TCGA-EE-A20B	4070	0	66	0	2	3	0	0	272.3125
TCGA-D3-A8GQ	884	1	66	1	2	3	0	0	87.205
TCGA-W3-AA1V	1280	1	63	1	2	3	0	0	278.8315
TCGA-FS-A1ZP	2273	1	52	1	2	3	0	0	166.0561
TCGA-W3-AA1R	3379	1	71	1	2	3	0	0	177.2334
TCGA-W3-A828	3683	1	66	1	2	3	0	0	273.2846
TCGA-ER-A42L	4533	0	49	1	2	3	0	0	526.6618
TCGA-W3-AA1W	6666	0	64	1	2	3	0	0	1825.198
TCGA-D3-A8GJ	7342	0	18	1	2	3	0	0	2399.168
TCGA-FR-A44A	5299	0	29	0	2	3	0	0	931.7092
TCGA-EE-A2M7	877	1	66	1	2	3	0	0	127.242
TCGA-EE-A2MD	1438	1	52	1	2	3	0	0	140.3
TCGA-FS-A1ZB	1486	1	57	1	2	3	0	0	411.8299
TCGA-FS-A4F4	2028	1	64	1	2	3	0	0	430.5872
TCGA-EE-A3J4	3869	1	72	1	2	3	0	0	113.1692
TCGA-EE-A2MS	4942	0	72	1	2	3	0	0	317.5477
TCGA-EE-A2ML	6590	1	35	1	2	3	0	0	260.1793
TCGA-EB-A3XE	180	0	77	0	2	3	0	0	610.6367
TCGA-EB-A6QZ	352	1	76	0	2	3	0	0	47.64503
TCGA-EE-A2A0	1424	1	77	0	2	3	0	0	764.6448
TCGA-FS-A4FC	1655	1	75	0	2	3	0	0	140.6541
TCGA-EE-A2GL	2423	0	40	0	2	3	0	0	625.6618
TCGA-FS-A1YY	6953	1	55	0	2	3	0	0	59.98685
TCGA-EE-A2GT	1365	0	77	1	2	3	0	0	467.5961
TCGA-WE-A8ZQ	1818	0	48	1	2	3	0	0	16.10932
TCGA-EE-A29S	1864	1	79	1	2	3	0	0	427.0571
TCGA-D3-A51R	1941	0	60	1	2	3	0	0	12.87527
TCGA-D3-A8GK	5177	0	45	1	2	3	0	0	20.53918
TCGA-EE-A2GO	3857	0	66	0	2	3	0	0	44.7042
TCGA-EE-A3AH	4222	1	30	1	2	3	0	0	35.75478
TCGA-FS-A1ZZ	822	1	54	0	2	3	0	0	141.9792
TCGA-Z2-A8RT	839	0	42	0	2	3	0	0	468.7837
TCGA-EE-A29Q	2030	1	70	0	2	3	0	0	76.6657
TCGA-BF-AAP2	405	0	62	1	2	3	0	0	173.5384
TCGA-DA-A960	804	0	73	1	2	3	0	0	29.24323
TCGA-FS-A1ZY	824	1	71	1	2	3	0	0	14.16222
TCGA-ER-A193	955	1	62	1	2	3	0	0	379.4141
TCGA-FR-A8YC	1059	1	78	1	2	3	0	0	121.3395
TCGA-D3-A2J6	1321	1	65	1	2	3	0	0	113.2076
TCGA-EE-A2GC	2051	0	82	1	2	3	0	0	1728.912
TCGA-EE-A29B	2588	1	67	1	2	3	0	0	325.281
TCGA-D3-A8GM	3259	1	73	1	2	3	0	0	216.6978
TCGA-XV-AAZW	393	1	62	0	2	4	0	0	66.02734
TCGA-XV-AAZV	412	0	56	0	2	4	0	0	448.1183
TCGA-FS-A1ZK	728	1	68	1	2	4	0	0	23.59331
TCGA-EE-A2GR	1301	1	78	1	2	4	0	0	20.15792
TCGA-D3-A5GO	4195	0	61	1	2	4	0	0	1182.523
TCGA-EE-A2GD	10346	1	58	0	2	4	0	0	531.9852
TCGA-EE-A2MI	6225	1	43	1	2	4	0	0	1536.892
TCGA-EB-A5SH	1643	0	60	0	3	4	0	0	121.5572
TCGA-ER-A3EV	1429	1	55	1	3	4	0	0	196.5479
TCGA-EB-A85J	360	0	66	0	2	4	0	0	1205.881
TCGA-YG-AA3P	439	0	63	0	2	4	0	0	52.87332
TCGA-BF-A1PZ	853	0	71	0	2	4	0	0	82.18464
TCGA-GN-A268	1910	1	83	0	2	4	0	0	50.72805
TCGA-FS-A4F0	2367	0	67	0	2	4	0	0	34.52274
TCGA-EB-A44O	81	0	69	1	2	4	0	0	56.08407
TCGA-D9-A4Z5	218	0	68	1	2	4	0	0	182.5974
TCGA-EE-A17Z	263	1	57	1	2	4	0	0	19.84646
TCGA-D3-A3BZ	3976	0	63	1	2	4	0	0	632.8599
TCGA-EE-A2MK	4825	0	18	0	3	4	0	0	908.1942
TCGA-EE-A2MH	516	1	66	1	3	4	0	0	391.6347
TCGA-EE-A180	2889	1	69	1	3	4	0	0	58.77508
TCGA-EB-A3Y6	126	0	56	0	2	4	0	0	132.0003
TCGA-EB-A41B	291	0	76	0	2	4	0	0	106.9908
TCGA-BF-AAP7	318	0	76	0	2	4	0	0	690.8013
TCGA-FR-A2OS	368	1	49	0	2	4	0	0	229.2709
TCGA-EB-A44P	376	0	58	0	2	4	0	0	162.6866
TCGA-BF-A1PU	387	0	46	0	2	4	0	0	21.82944
TCGA-EB-A5UM	414	0	48	0	2	4	0	0	224.4172
TCGA-EB-A42Y	440	0	73	0	2	4	0	0	99.80008
TCGA-EB-A6R0	467	0	58	0	2	4	0	0	828.2986
TCGA-ER-A19K	469	1	79	0	2	4	0	0	139.884
TCGA-FS-A1ZF	470	1	78	0	2	4	0	0	90.28826
TCGA-BF-AAOU	476	0	73	0	2	4	0	0	282.2559
TCGA-BF-A5ES	490	0	76	0	2	4	0	0	243.2605
TCGA-FS-A1ZU	808	1	70	0	2	4	0	0	39.8398
TCGA-FR-A8YD	1103	1	56	0	2	4	0	0	92.06362
TCGA-DA-A1I8	1368	0	63	0	2	4	0	0	103.1626
TCGA-FS-A4F2	1525	1	46	0	2	4	0	0	206.2627
TCGA-EE-A29P	1716	0	73	0	2	4	0	0	1832.758
TCGA-ER-A196	1785	0	64	0	2	4	0	0	78.97746
TCGA-EE-A2GM	2296	0	70	0	2	4	0	0	61.34186
TCGA-D3-A3CC	2644	0	69	0	2	4	0	0	99.40044
TCGA-EB-A3HV	39	0	37	1	2	4	0	0	302.5602
TCGA-EB-A44N	205	1	59	1	2	4	0	0	237.3494
TCGA-EB-A553	226	0	62	1	2	4	0	0	54.59936
TCGA-EB-A3XF	278	0	57	1	2	4	0	0	266.8998
TCGA-YG-AA3N	306	0	67	1	2	4	0	0	928.7806
TCGA-BF-A5EQ	323	0	63	1	2	4	0	0	405.0097
TCGA-EB-A4P0	326	1	82	1	2	4	0	0	400.2697
TCGA-BF-A5ER	327	0	63	1	2	4	0	0	47.37724
TCGA-BF-AAP4	335	0	61	1	2	4	0	0	318.4402
TCGA-EB-A85I	362	0	66	1	2	4	0	0	952.4012
TCGA-EB-A6QY	382	0	71	1	2	4	0	0	75.5477
TCGA-BF-AAP1	409	0	86	1	2	4	0	0	79.7578
TCGA-EB-A97M	414	0	66	1	2	4	0	0	457.5907
TCGA-DA-A95Y	430	1	68	1	2	4	0	0	53.80682
TCGA-BF-A9VF	440	0	77	1	2	4	0	0	23.00406
TCGA-BF-AAOX	444	0	83	1	2	4	0	0	56.43414
TCGA-BF-AAP8	447	0	58	1	2	4	0	0	78.29275
TCGA-D3-A1Q3	507	1	64	1	2	4	0	0	219.5438
TCGA-IH-A3EA	524	0	61	1	2	4	0	0	153.4385
TCGA-EB-A431	568	0	34	1	2	4	0	0	51.85073
TCGA-EB-A1NK	613	0	48	1	2	4	0	0	142.6048
TCGA-EB-A3XC	650	0	74	1	2	4	0	0	150.9618
TCGA-FR-A3R1	685	0	69	1	2	4	0	0	1364.87
TCGA-BF-A5EO	703	0	65	1	2	4	0	0	307.6648
TCGA-BF-A1Q0	831	0	80	1	2	4	0	0	1071.23
TCGA-FS-A1ZE	1413	1	40	1	2	4	0	0	50.03337
TCGA-EE-A2MJ	2927	1	60	1	3	4	0	0	852.1052
TCGA-ER-A3PL	1010	0	30	1	4	3	1	0	66.31348
TCGA-DA-A1I5	3280	0	27	0	4	1	1	0	614.1569
TCGA-EB-A5KH	619	1	55	1	3	0	0	1	47.03734
TCGA-D3-A5GR	5424	0	23	0	3	1	0	1	231.2631
TCGA-DA-A1HY	3580	0	42	1	3	2	0	1	51.31875
TCGA-EE-A2M8	601	1	54	0	3	3	0	1	1229.779
TCGA-EE-A3JB	6138	0	60	0	3	3	0	1	594.039
TCGA-D9-A6E9	301	0	75	0	3	3	0	1	1870.728
TCGA-D9-A6EC	2015	0	56	1	3	3	0	1	153.0819
TCGA-EB-A5VV	214	0	74	0	3	3	0	1	1598.26
TCGA-EE-A3J5	1124	1	71	1	3	4	0	1	563.4793
TCGA-D9-A6EG	698	1	56	1	3	4	0	1	15.75612
TCGA-EB-A4IQ	414	0	42	0	3	4	0	1	77.49397
TCGA-BF-A3DJ	464	0	36	0	3	4	0	1	821.1191
TCGA-EB-A5VU	321	1	56	1	3	4	0	1	70.38365
TCGA-EB-A57M	399	0	56	1	3	4	0	1	415.2876
TCGA-FS-A4FB	813	1	46	0	3	2	0	1	37.55393
TCGA-3N-A9WD	395	1	82	1	3	2	0	1	255.6663
TCGA-D3-A2JA	3514	0	68	1	3	2	0	1	414.9771
TCGA-FS-A1ZW	1505	0	65	1	3	2	0	1	710.9317
TCGA-EE-A2GB	1803	0	51	1	3	2	0	1	126.4644
TCGA-GN-A4U3	3708	0	30	1	3	3	0	1	50.98379
TCGA-GN-A26A	988	1	63	0	3	3	0	1	751.2309
TCGA-ER-A3ET	2829	1	64	0	3	3	0	1	299.5435
TCGA-D3-A2JG	3453	1	30	0	3	3	0	1	46.51591
TCGA-EE-A29A	1927	1	68	1	3	3	0	1	59.20573
TCGA-EE-A17Y	828	1	69	1	3	3	0	1	32.48666
TCGA-EE-A3JE	1562	0	75	1	3	3	0	1	2565.397
TCGA-EE-A3J8	1044	1	59	1	3	4	0	1	13.4948
TCGA-GN-A267	1960	1	38	1	3	4	0	1	181.0144
TCGA-FS-A1ZN	730	1	43	1	3	4	0	1	122.1528
TCGA-ER-A197	424	1	83	0	3	4	0	1	1075.674
TCGA-EB-A4OY	593	0	65	0	3	4	0	1	72.44465
TCGA-EE-A2GP	423	1	80	1	3	4	0	1	246.1941
TCGA-WE-A8JZ	731	0	70	1	3	4	0	1	62.96634
TCGA-D3-A3C7	1429	0	57	0	3	0	0	1	483.2205
TCGA-D3-A3CE	1832	1	74	0	3	0	0	1	454.3877
TCGA-D3-A2JN	2022	1	46	0	3	0	0	1	295.4749
TCGA-EE-A3AD	875	1	50	1	3	0	0	1	12.11183
TCGA-D3-A3MR	3151	0	42	1	3	0	0	1	357.1095
TCGA-D3-A51J	4414	0	19	1	3	0	0	1	498.999
TCGA-DA-A1HW	428	0	37	0	3	1	0	1	175.0565
TCGA-FS-A1ZT	1617	0	55	1	3	2	0	1	214.0198
TCGA-DA-A1IA	2005	1	32	0	3	2	0	1	37.84412
TCGA-D3-A8GL	2711	1	43	1	3	2	0	1	20.07012
TCGA-D3-A1Q4	3408	0	53	0	3	2	0	1	214.5018
TCGA-D9-A3Z3	678	0	39	0	3	3	0	1	478.3597
TCGA-WE-A8ZO	2057	0	73	0	3	3	0	1	480.1594
TCGA-D3-A8GB	938	1	48	1	3	3	0	1	665.4551
TCGA-EE-A29E	1940	0	54	1	3	3	0	1	555.0127
TCGA-EE-A29R	440	0	48	0	3	3	0	1	83.01127
TCGA-EE-A29D	425	1	87	1	3	3	0	1	72.98876
TCGA-D9-A4Z6	561	1	54	1	3	3	0	1	20.80984
TCGA-EE-A29V	787	1	85	1	3	3	0	1	107.7434
TCGA-D3-A2J7	3136	1	67	1	3	3	0	1	392.1657
TCGA-D3-A1Q6	2184	1	55	1	3	4	0	1	108.4285
TCGA-EE-A182	447	1	84	0	3	4	0	1	206.0457
TCGA-D9-A4Z3	505	0	73	0	3	4	0	1	74.23
TCGA-D3-A51T	818	0	59	0	3	4	0	1	292.8446
TCGA-FS-A1Z7	237	1	19	1	3	4	0	1	166.2377
TCGA-WE-A8ZR	274	1	49	1	3	4	0	1	111.2177
TCGA-D3-A2JD	361	1	58	1	3	4	0	1	311.5026
TCGA-EB-A42Z	441	0	49	1	3	4	0	1	475.5678
TCGA-EE-A2A2	1120	0	71	1	3	4	0	1	104.4692
TCGA-D3-A51F	1695	0	51	1	3	4	0	1	1660.236
TCGA-WE-A8ZT	359	0	25	0	4	3	1	1	48.33002
TCGA-D3-A5GS	553	0	58	1	4	1	1	1	515.0559
TCGA-BF-A3DL	769	0	84	0	3	3	0	2	50.97643
TCGA-EB-A82B	390	0	58	0	3	4	0	2	313.387
TCGA-BF-AAP6	325	0	55	1	3	4	0	2	106.0991
TCGA-ER-A2NB	857	1	57	1	3	4	0	2	402.1188
TCGA-EE-A3AB	3733	0	30	1	3	0	0	2	478.0988
TCGA-EE-A3AA	3781	0	47	1	3	0	0	2	558.9949
TCGA-DA-A1I1	5941	0	55	1	3	0	0	2	1015.748
TCGA-D3-A3MV	1378	0	38	0	3	2	0	2	76.51718
TCGA-EE-A2MQ	1315	1	70	0	3	3	0	2	82.97935
TCGA-D3-A3ML	422	1	70	1	3	3	0	2	13.36647
TCGA-D3-A3MU	1209	0	53	1	3	3	0	2	471.3568
TCGA-HR-A2OH	2004	1	46	0	3	3	0	2	1911.337
TCGA-EE-A29G	2192	1	53	1	3	4	0	2	202.1997
TCGA-FR-A728	583	0	54	0	3	4	0	2	470.5249
TCGA-BF-A1PX	282	1	56	1	3	4	0	2	358.6548
TCGA-D3-A1Q9	961	1	72	1	3	4	0	2	135.9419
TCGA-D3-A2JC	2639	0	53	0	3	0	0	2	783.6836
TCGA-EE-A3AC	1570	0	47	1	3	0	0	2	211.8122
TCGA-DA-A1HV	1502	0	75	0	3	0	0	2	3037.608
TCGA-DA-A3F3	319	1	52	1	3	0	0	2	74.9557
TCGA-DA-A1I7	1876	0	62	1	3	0	0	2	214.674
TCGA-FW-A3TV	411	0	57	0	3	1	0	2	139.6498
TCGA-DA-A3F8	492	0	39	1	3	2	0	2	801.6709
TCGA-DA-A1IB	454	0	69	0	3	2	0	2	1077.719
TCGA-DA-A1I4	1093	1	51	1	3	3	0	2	297.537
TCGA-EB-A24D	645	0	72	1	3	4	0	2	113.5401
TCGA-DA-A3F2	657	0	55	1	3	4	0	2	2256.393
TCGA-DA-A1I2	5088	0	45	1	3	4	0	2	271.6445
TCGA-FS-A1ZG	295	1	60	0	3	4	0	2	51.68932
TCGA-EB-A551	590	0	78	0	3	4	0	2	340.1559
TCGA-WE-AAA3	600	0	84	0	3	4	0	2	441.7166
TCGA-D3-A2JK	368	1	24	1	3	4	0	2	87.93794
TCGA-GN-A26C	821	1	77	1	3	4	0	2	1153.429
TCGA-D3-A1QB	2912	0	75	0	3	0	0	2	1530.919
TCGA-EE-A3AG	1265	1	25	1	3	0	0	2	54.65278
TCGA-FS-A1ZM	3080	0	74	1	3	2	0	2	722.2781
TCGA-D3-A8GP	4638	0	77	1	3	2	0	2	108.4236
TCGA-EB-A3Y7	326	1	86	0	3	3	0	2	30.75301
TCGA-DA-A1IC	2071	1	81	1	3	3	0	2	107.9324
TCGA-FS-A1ZA	843	1	45	0	3	4	0	2	223.191
TCGA-FS-A1ZH	996	1	71	0	4	3	1	2	491.0824
TCGA-EE-A3AF	420	1	48	0	3	0	0	3	329.7847
TCGA-GF-A4EO	591	0	74	0	3	0	0	3	1123.797
TCGA-QB-A6FS	220	0	49	1	3	0	0	3	771.7688
TCGA-D3-A2JP	1812	0	37	1	3	0	0	3	175.2539
TCGA-D3-A1Q1	504	1	79	0	3	1	0	3	44.24875
TCGA-ER-A2ND	710	1	57	0	3	1	0	3	155.5596
TCGA-D3-A51H	1714	0	60	1	3	1	0	3	952.329
TCGA-FS-A4FD	2454	1	39	1	3	2	0	3	133.7416
TCGA-WE-AA9Y	370	0	37	1	3	2	0	3	250.3913
TCGA-D9-A3Z1	468	1	66	1	3	2	0	3	650.6805
TCGA-GN-A4U7	317	1	56	0	3	2	0	3	9.689827
TCGA-D3-A5GT	487	0	43	1	3	2	0	3	24.96898
TCGA-GN-A4U9	673	1	71	1	3	2	0	3	79.32133
TCGA-GF-A3OT	301	0	58	0	3	3	0	3	237.4866
TCGA-ER-A2NH	1264	0	49	1	3	3	0	3	966.5381
TCGA-ER-A2NF	877	1	53	1	3	3	0	3	111.9352
TCGA-FR-A7U9	571	0	63	0	3	3	0	3	861.0811
TCGA-BF-A3DN	717	0	81	0	3	3	0	3	67.37063
TCGA-ER-A2NG	1490	1	43	0	3	3	0	3	738.8469
TCGA-WE-A8K1	1492	0	74	1	3	3	0	3	500.796
TCGA-XV-AAZY	405	0	76	0	3	4	0	3	173.3133
TCGA-EB-A4OZ	620	0	41	0	3	4	0	3	1475.715
TCGA-D9-A6EA	766	0	70	1	3	4	0	3	133.756
TCGA-EE-A185	151	1	55	0	3	4	0	3	14.7001
TCGA-ER-A199	279	1	86	0	3	4	0	3	556.1621
TCGA-BF-A5EP	335	0	75	0	3	4	0	3	34.06392
TCGA-ER-A42K	394	1	40	0	3	4	0	3	67.83502
TCGA-D3-A8GD	718	0	63	0	3	4	0	3	763.7776
TCGA-D3-A3CF	746	1	61	0	3	4	0	3	632.32
TCGA-EE-A29L	79	1	78	1	3	4	0	3	9.10886
TCGA-D9-A4Z2	190	1	50	1	3	4	0	3	134.8468
TCGA-D9-A3Z4	519	1	54	1	3	4	0	3	270.6234
TCGA-D3-A2J9	723	1	75	1	3	4	0	3	1249.025
TCGA-FS-A4F9	1035	0	80	1	3	4	0	3	48.90483
TCGA-ER-A19T	270	1	51	1	4	4	1	3	228.5853
TCGA-DA-A1I0	594	0	63	1	4	4	1	3	262.8479
TCGA-D3-A1Q8	854	1	33	1	4	0	1	3	296.1767
TCGA-D3-A51N	688	0	56	0	4	0	1	3	292.6794
TCGA-WE-A8K5	1860	1	65	1	4	2	1	3	260.0408
TCGA-GN-A263	467	1	24	1	4	4	1	3	180.1914
