# Supplementary material for: HLA-DRB1: A new potential prognostic factor and therapeutic target of cutaneous melanoma and an indicator of tumor microenvironment remodeling
Source: PLoS One. 2022 Sep 21;17(9):e0274897. doi: 10.1371/journal.pone.0274897 (PMC9491554; doi:10.1371/journal.pone.0274897)
Supplement: S13 File — (ZIP) [file pone.0274897.s015.zip › Step 13.Independent prognostic analysis/output file/multiCox.txt]

id	HR	HR.95L	HR.95H	pvalue
age	1.01178590543273	1.00054816358405	1.02314986493535	0.0397698984249272
gender	1.05237574247827	0.744197858745232	1.48817238633822	0.772761358552124
stage	0.843296816177404	0.601259711610328	1.18276596027082	0.323418413776675
T	1.44095981861675	1.20775099479682	1.71919974217644	5.0030933918716e-05
M	1.62945153324857	0.607005486765962	4.37411581459037	0.332499720507776
N	1.62644816789566	1.28031369917815	2.06616053905322	6.77904676273108e-05
`HLA-DRB1`	0.998921238792096	0.998436503277211	0.999406209643448	1.31006585444006e-05
