# Supplementary material for: HLA-DRB1: A new potential prognostic factor and therapeutic target of cutaneous melanoma and an indicator of tumor microenvironment remodeling
Source: PLoS One. 2022 Sep 21;17(9):e0274897. doi: 10.1371/journal.pone.0274897 (PMC9491554; doi:10.1371/journal.pone.0274897)
Supplement: S13 File — (ZIP) [file pone.0274897.s015.zip › Step 13.Independent prognostic analysis/output file/uniCox.txt]

id	HR	HR.95L	HR.95H	pvalue
age	1.01980457864315	1.00888091721123	1.03084651605496	0.000358188974214216
gender	1.03489046948158	0.737749629422396	1.45170968728553	0.842569452873645
stage	1.47262322774975	1.21722265803126	1.78161255592762	6.81430413954497e-05
T	1.44535917373596	1.24252792112885	1.68130076240442	1.80056967879089e-06
M	1.71709285613653	0.701135980909273	4.20518694928685	0.236798572701301
N	1.44306383083655	1.23354447947618	1.68817035341356	4.59938182484664e-06
HLA-DRB1	0.998844440100811	0.99835394120306	0.999335179984407	3.95656031240621e-06
