# Supplementary material for: HLA-DRB1: A new potential prognostic factor and therapeutic target of cutaneous melanoma and an indicator of tumor microenvironment remodeling
Source: PLoS One. 2022 Sep 21;17(9):e0274897. doi: 10.1371/journal.pone.0274897 (PMC9491554; doi:10.1371/journal.pone.0274897)
Supplement: S14 File — (ZIP) [file pone.0274897.s016.zip]

Archive with 10 entries (7 files):
- Step 14.TIC abundance profile/
- Step 14.TIC abundance profile/input files/
- Step 14.TIC abundance profile/input files/CIBERSORT.R
- Step 14.TIC abundance profile/input files/mRNA.txt
- Step 14.TIC abundance profile/input files/ref.txt
- Step 14.TIC abundance profile/output file/
- Step 14.TIC abundance profile/output file/barplot.pdf
- Step 14.TIC abundance profile/output file/CIBERSORT-Results.txt
- Step 14.TIC abundance profile/output file/uniq.symbol.txt
- Step 14.TIC abundance profile/R language script.txt
