# Supplementary material for: HLA-DRB1: A new potential prognostic factor and therapeutic target of cutaneous melanoma and an indicator of tumor microenvironment remodeling
Source: PLoS One. 2022 Sep 21;17(9):e0274897. doi: 10.1371/journal.pone.0274897 (PMC9491554; doi:10.1371/journal.pone.0274897)
Supplement: S14 File — (ZIP) [file pone.0274897.s016.zip › Step 14.TIC abundance profile/output file/CIBERSORT-Results.txt]

Mixture	B cells naive	B cells memory	Plasma cells	T cells CD8	T cells CD4 naive	T cells CD4 memory resting	T cells CD4 memory activated	T cells follicular helper	T cells regulatory (Tregs)	T cells gamma delta	NK cells resting	NK cells activated	Monocytes	Macrophages M0	Macrophages M1	Macrophages M2	Dendritic cells resting	Dendritic cells activated	Mast cells resting	Mast cells activated	Eosinophils	Neutrophils	P-value	Correlation	RMSE
TCGA-FS-A1ZS-06A-12R-A18T-07	0.0420700265758627	0	0	0	0	0.112817540658846	0.00507748970899902	0.0213321310044344	0.0140839266253635	0	0.0246380530708031	0.00175128293086272	0	0.347778459841987	0.0158238547611017	0.393910047522026	0	0	0.0206455620106231	0	0	7.16252890912652e-05	0	0.650554044746192	0.761230722902196
TCGA-DA-A1I7-06A-22R-A18S-07	0.00758430441511694	0	0.0334583316127246	0.11836362683453	0	0.0822812293975507	0.00803746463221569	0.0575273064266593	0.0426949132553649	0	0	0.014142101462808	0	0.425980283086896	0.081250027388041	0.111676096468724	0	0	0.0170043150193694	0	0	0	0	0.490287271546228	0.872991207332374
TCGA-BF-A3DM-01A-11R-A20F-07	0.0561271466852491	0	0	0	0	0.158457839025705	0	0.0432175536950382	0.0217209228222484	0	0.0165828106635408	0	0.0546161560369448	0.15597497473246	0.099063259329516	0.359768171148432	0	0	0.0344711658608658	0	0	0	0.14	0.0921598341829553	1.06961835284649
TCGA-EB-A6R0-01A-12R-A32P-07	0.00410018158864835	0	0.00416912609108543	0.450057485011326	0	0	0.121403655563252	0.0482379085236601	0.0277249000174653	0	0.0433129328112138	0.00675714547877683	0.0235485381569057	0.00256035596734462	0.165645256527004	0.0753957776429001	0.000571320244424033	0	0.0265154163759939	0	0	0	0.07	0.154406750372928	1.07151251548046
TCGA-QB-A6FS-06A-11R-A311-07	0.043946925602397	0	0.0434421572442618	0.289477259879834	0	0	0	0.031498394665678	0.101429929592456	0	0	0.0876251613432044	0.0262805366760172	0.134659849117605	0.0427953073548043	0.129659778969593	0.0105434151084679	0	0.0586412844456818	0	0	0	0.02	0.332654599589977	0.950450052817477
TCGA-EB-A3Y7-01A-11R-A239-07	0.0433291417273523	0	0.0316866877147561	0.0480383622605216	0	0	0.0218342599011808	0.043397555400335	0.112685532612015	0	0.0314256911192045	0.00942558779128148	0.00176588511270599	0.41171161171225	0.0294438039585602	0.203968540182613	0	0.0112873405072251	0	0	0	0	0.03	0.251971170064021	1.01306641355916
TCGA-WE-A8K6-06A-11R-A37K-07	0.0031806411201987	0	0.000151256827733891	0	0	0	0	0.0303801639453049	0.0710124489820071	0.0386044054020465	0.0375855652227414	0	0	0.627445527275914	0.0292530838741883	0.149130220636672	0	0	0.0082452280971634	0	0.00501145861603028	0	0.02	0.302189569534883	1.03763610156859
TCGA-EE-A3JD-06A-11R-A20F-07	0.0440010116439611	0.170016415647059	0.0249947953326289	0.167275587546912	0	0.0654543536818658	0.063749542203114	0.0631564443898378	0.0301940682558947	0.0775843920846775	0	0.00602084818417758	0.00663699716728386	0.0322810306175597	0.122917224006803	0.0870599969305112	0.00635322717221901	0	0.0311964918944786	0	0	0.00110757324101528	0	0.527049323447167	0.852639718589167
TCGA-D3-A2J9-06A-11R-A18T-07	0	0.0059265450415778	0.0624289993260232	0.353854597967441	0	0	0.00829371943635693	0.0909332924455738	0.0657089880814159	0.0783573523203701	0	0.018489711786353	0	0.179960976165099	0.0731618082596852	0.0628840091701036	0	0	0	0	0	0	0	0.502742319084553	0.863657241384242
TCGA-EE-A29L-06A-12R-A18S-07	0	0.102356198024621	0.117353655303805	0.0921340058368	0	0.0170141830817842	0.0221797625493342	0.183792108929531	0.0321678091234522	0	0.0397565578489252	0	0.00779660569952235	0.251983278720717	0.0558743939491954	0.0487618343848803	0.0181999913383163	0	0.00392482229295293	0	0.00670479291616275	0	0.5	0.0214760959290549	1.07478839410635
TCGA-FR-A7U8-06A-21R-A352-07	0.00177365629872779	0	0.000665797620178839	0	0	0.126271119882607	0	0.0317468227920731	0.0328797312432128	0.00111734430830463	0.0244964300506194	0	0	0.670785613345655	0.00386845683588572	0.0814793149753855	0.00321355246435311	0	0.0217021601829965	0	0	0	0.01	0.367673398838457	0.99570247576513
TCGA-DA-A1I1-06A-12R-A18U-07	0.00250037604009253	0	0.048767746876671	0.167250430414342	0	0.136200795571185	0.0384022112912683	0.0200970943924754	0.0511170344626464	0	0	0.0133285588603716	0.00582266948479414	0.263228632111861	0.114025992870517	0.0987764992741555	0.0134359479647881	0	0.0270460103848327	0	0	0	0.0600000000000001	0.179437935321171	1.02695547984284
TCGA-EE-A29H-06A-12R-A18S-07	0.126201858181869	0	0.0850898808993625	0.111104064850448	0	0.0455436227141986	0.0152863610956643	0.0607708029966597	0.09472357971504	0	0	0.0253000187844378	0	0.269137585541864	0.0490796081345084	0.0804722432327207	0.0018976273503701	0	0.0353927465028573	0	0	0	0.3	0.0586151821849709	1.06402547772927
TCGA-ER-A1A1-06A-11R-A18U-07	0.186493553595808	0.205013237164309	0.0184293167854946	0.110623409656405	0	0.109050031647431	0.0207379424279832	0.0266737928237584	0.154357119216398	0	0.0125569430332139	0	0.00997927732875675	0.0681635542970401	0.00570264728199289	0.0473543386592576	0	0.0210098459880816	0.00385499009406873	0	0	0	0	0.659372025646913	0.77529440928302
TCGA-EE-A2M5-06A-12R-A18S-07	0.0121871518255613	0	0	0.319057070236023	0	0.0523822553318881	0.109245841303514	0	0.00577720038642773	0.00868417451526838	0.0284936728056935	0	0	0.141896811004496	0.0711625094089321	0.14002916665816	0	0	0	0.0305225988240071	0	0.0805615477000285	0	0.465081082585778	0.884520546878503
TCGA-D3-A2JL-06A-11R-A18S-07	0.0228724200692706	0	0.0954199187220646	0.199031323651821	0	0.0397726922986699	0	0.055818493387813	0.0913182733693755	0.0700299649141295	0	0.0721354700867592	0	0.202331809279858	0.0955441441680066	0.0198050111200498	0	0	0.0359204789321823	0	0	0	0.02	0.310648574679475	0.964572502934194
TCGA-FS-A1ZR-06A-21R-A18U-07	0.0166406004555739	0	0.00775964820585758	0.124551684643363	0	0.156360389653068	0.0223614605190217	0.0570370581451209	0.0157437786955919	0	0	0.0344162954586256	0.00889031413034566	0.181509070382241	0.125577421304316	0.169327033850857	0.0163429381162257	0	0.063482306439793	0	0	0	0.35	0.0408393082351105	1.08420030085256
TCGA-FS-A1ZU-06A-12R-A18T-07	0.00469242078374473	0	0	0	0	0.128106350321709	0	0.0742193132765088	0.00838309089594589	0	0	0.070715454290177	0.0439556476479651	0.420236873627645	0	0.231837266197992	0.00550060177595993	0	0	0	0.0123529811823533	0	0.03	0.244081358890655	1.02900656112141
TCGA-YD-A89C-06A-11R-A37K-07	0.0355277885155992	0	0.0196518825243963	0.0872432050926848	0	0.105333621901008	0.0410945627057746	0.0919329070578599	0.0636380665327203	0	0.0258910960226445	0	0.0744319043601714	0.151292571154889	0.0550472690740526	0.241547898249469	0	0	0.000403646495813546	0	0	0.00696358031291739	0.41	0.0292765439577242	1.07809156416172
TCGA-D3-A51N-06A-11R-A266-07	0	0.112761252447897	0.0369284612352473	0.0426991601342459	0	0.00529500922351003	0	0.0247060039795787	0.0798105599057953	0.0116037340597594	0	0.0170371023847062	0	0.391753614536374	0.159207272721655	0.0896791115751866	0.00857994469834503	0	0.0183739397216602	0	0	0.00156483337603909	0.01	0.360827197908239	0.951544183960874
TCGA-DA-A1HY-06A-11R-A18T-07	0.00243893789321225	0.00131504941131718	0.00997129752886837	0	0	0.124544857659583	0.00392593849259811	0.0179401983496186	0.0440797910549347	0.049923840403473	0.0486265118202159	0	0	0.618257721889761	0.00238402873062492	0	0	0.0027281827946381	0	0.072102941802037	0.00176070216911776	0	0	0.475980326932547	0.900292251368407
TCGA-FS-A1ZY-06A-11R-A18S-07	0	0	0.008218205495755	0	0	0.221513668526528	0	0.0972770532672412	0.0638768117102012	0	0.116747505989451	0	0.0547909783680627	0.160431155969428	0	0.0997605963948855	0.00104466881332933	0	0.170254427332451	0	0.00608492813266679	0	0.35	0.0375042365310661	1.07440918664209
TCGA-FS-A1Z4-06A-11R-A18T-07	0.114101870012977	0.0670918978190607	0.0769012448725054	0.0613544761444009	0	0.087390584627901	0.052674106237278	0.099579687948592	0.0878474472849439	0	0	0.017448859508702	0	0.140702540236755	0.103423952147338	0.0703329959387078	0	0	0.0211503372208381	0	0	0	0	0.500504126061034	0.869455156832972
TCGA-EB-A4P0-01A-41R-A266-07	0.00364932274456651	0	0	0.286679014382587	0	0.0513936385756591	0.0821190692439246	0.0839582013211	0.0426712414615911	0	0.00809694796155015	0	0.0258380888207337	0.000338767588755938	0.098966217521788	0.273821855374365	0.00680388370902266	0	0.0356637512943559	0	0	0	0.41	0.028969731722453	1.08835605357175
TCGA-WE-A8JZ-06A-11R-A37K-07	0.0348970650798502	0	0.00773885492361447	0.131525413362389	0	0.128874667788194	0.00144858565104142	0.0375044884469061	0.0383029150462314	0	0	0.00644056297436221	0	0.456660057472585	0.068232336755624	0.0617810886563512	0.00344418228946361	0	0.0231497815533868	0	0	0	0.04	0.200679292976283	1.0431724989015
TCGA-DA-A3F8-06A-11R-A20F-07	0.0236619726560547	0	0.0175475254396067	0.486942680581977	0	0	0.158629526702488	0.0485626033909696	0.0143668449249945	0.00933227576260824	0	0.0267908534033514	0.0172874539010267	0.031823023708025	0.0864980839304341	0.0424245743436346	0.0138278064784319	0	0.0151602674241523	0	0.00714450735224503	0	0	0.450212892621777	0.897212928012189
TCGA-BF-AAP7-01A-11R-A40A-07	0.011905851595444	0	0.0173368715324173	0.34967916786543	0	0	0.0874599827211102	0.0475498816784251	0.0120259285497046	0	0	0.0909951391314102	0.0351106967500096	0.0473679925163546	0.0532442453043789	0.142647950559501	0.0262483737483455	0	0.0784279180474694	0	0	0	0.03	0.261144481713355	0.988256202960064
TCGA-DA-A1I2-06A-21R-A18U-07	0.0564591132785355	0	0.0506962925192603	0.126352154705625	0	0.0384374384030805	0.0519080401907617	0.0581429945094749	0.0397272704309711	0	0	0.0143634435394836	0	0.161395828195263	0.253764056282484	0.0847183299926159	0	0	0.0640350379524436	0	0	0	0.02	0.321983197806085	0.971111132673306
TCGA-EE-A17X-06A-11R-A18S-07	0.0371906624995039	0	0.00679819756314661	0.167469605926387	0	0	0.0112112839924603	0.0436014680721774	0.0647451466119517	0	0.046257511477451	0.00171177771273952	0.00691364533707504	0.358854306359648	0.0249219788077396	0.205819246017452	0	0	0.0245051696222676	0	0	0	0.29	0.0641396341488277	1.09886976686469
TCGA-FS-A1YX-06A-11R-A18T-07	0.00699382317347423	0.00556427271594247	0	0.0700055782742916	0	0.128575420782399	0.0438209701465875	0.0242657965187732	0.00766592008537819	0	0	0.00436714821991077	0.026276539448656	0.217601227592251	0.0639482549330002	0.334309288770365	0.0305720928874482	0	0.0360336664515223	0	0	0	0.18	0.0874171437691314	1.07588759307861
TCGA-EE-A3J4-06A-11R-A20F-07	0.00104722307129438	0	0.00697304590467146	0.136396217839931	0	0.146848436391535	0.033718857723637	0.065854417703184	0.0467507400054865	0	0	0.0360523203309581	0.0700961151982625	0.0882071201695339	0.116160280263661	0.131407760592797	0.0473655851045335	0	0.0731218797005142	0	0	0	0.19	0.0856630498672509	1.05434214671551
TCGA-DA-A1I8-06A-11R-A18T-07	0	0.0501888513920341	0.00233300642200275	0	0	0.0743750611149457	0.00462574583231795	0.00148341230275125	0.0389397631846671	0	0.120412144907537	0	0	0.630981420639018	0	0.0668568484999783	0.00138547607719186	0	0.00807460872237905	0	0.000343660905176268	0	0.02	0.295492013132723	1.03169455096308
TCGA-EE-A2M7-06A-11R-A18U-07	0.0832423323893342	0.123642080071448	0.0492109251550198	0.163791871681331	0	0.0970330170395885	0	0.0115928101543674	0.16559296023655	0	0	0.0470774337874185	0.0178577122378358	0.114419610717443	0.0267030956464075	0.0723534260121047	0	0	0.0274827248711523	0	0	0	0.05	0.198796168294996	1.00711348557576
TCGA-EE-A180-06A-11R-A21D-07	0.0183124281518218	0	0	0.198887837175759	0	0.0923162904549665	0.0375725838988964	0.0988597679457697	0.0166345028532515	0	0.0102905432749288	0.0191910637751242	0.0271608765564965	0.104959559687021	0.0677491644360416	0.261545247063155	0.000994097335877856	0	0.0455260373908894	0	0	0	0.7	-0.0038896566072013	1.09557867281256
TCGA-EB-A5SH-06A-11R-A311-07	0.140632424098828	0	0.0461877417203338	0.223020516084527	0	0.0203981720794406	0	0.0725133825080161	0.0780674759742384	0	0	0.064344290718146	0.0127209258478614	0.0738077193107694	0.0557103574851138	0.153202437485984	0.0183588955067074	0	0.041035661180034	0	0	0	0.36	0.0353617587684169	1.07246397479203
TCGA-D3-A3C8-06A-12R-A18S-07	0	0.0465436205052862	0	0.530256939880814	0	0	0.146905588211571	0.0469605409469272	0.0181706022449589	0.041705598111001	0	0.0142326834155813	0	0.0255065433992547	0.0665144339294288	0.0332104167474124	0.0171234749962185	0	0.00906481761656575	0	0	0.00380473999498018	0	0.483705365839816	0.87999702192141
TCGA-BF-AAP8-01A-11R-A40A-07	0.00922230849930082	0	0.0109982030838798	0.0457805553758259	0	0.347485687943217	0	0.0189236786527753	0.0105751050420278	0	0	0.0652804708818063	0.00625097614386826	0.0420271966601681	0.0488866438783796	0.2963083042003	0.00219627990513513	0	0.0960645897333165	0	0	0	0.27	0.0672770631120655	1.06682651581714
TCGA-D3-A51T-06A-11R-A266-07	0.102875576527446	0	0.0638222475394564	0.119867479839905	0	0.0988816085019762	0.0406231648028283	0.0723283026815384	0.0620117274231715	0	0.0255514237497592	0	0.0107815147507792	0.165056247480785	0.069864011978258	0.134775088067061	0.0113094001596102	0	0.0222522064974264	0	0	0	0.58	0.00964930653975385	1.07587316646547
TCGA-D3-A5GU-06A-11R-A27Q-07	0	0.0395109927255949	0	0.260300515729936	0	0.0765397367067117	0.000417361085644602	0.0469600759308769	0.00767528017567738	0.00647201154296066	0	0.087971632018057	0.0249145369802312	0	0.111283879477439	0.250143519398894	0.0139342284285751	0	0.0738762297994024	0	0	0	0.07	0.146817200398623	1.04307266003023
TCGA-D9-A3Z1-06A-11R-A239-07	0.00483807160700405	0	0.138848154650124	0.218993727435578	0	0.04120557512926	0.056030207885699	0.0316297362171609	0.0162984671665821	0.037898221605957	0	0.0513727760452187	0	0.110691190062721	0.0499525241292492	0.172371314468901	0.0192480498273696	0	0.0506219837691763	0	0	0	0.08	0.127781591578422	1.03142881480515
TCGA-BF-A1Q0-01A-21R-A18S-07	0.0366349388276812	0	0.0605192043812075	0.141182748336406	0	0.0728454172972476	0.0088184680200125	0.0404049695954987	0.033331657345386	0	0	0.0589944669647416	0.0032422054259969	0.086641806504873	0.196969950761539	0.117051420233824	0.0924639429001093	0	0.050898803405477	0	0	0	0.02	0.331276125800074	0.954850820425674
TCGA-EE-A2MS-06A-11R-A18S-07	0.0174320317618748	0	0.136710529446813	0.297877812186746	0	0.0640793017765265	0	0.0937157941162691	0.0318440867135484	0.0218555195550765	0	0.0235312442163489	0.0324992514120886	0	0.0858064151066131	0.192357492143365	0.000409095217897702	0	0.00188142634683186	0	0	0	0.22	0.0731959293677952	1.06630186529639
TCGA-BF-AAP4-01A-11R-A40A-07	0	0.0105777786613004	0.0271620293133912	0.437854411840613	0	0	0.0776823310152242	0.100740110971786	0.0055884217543237	0.0378879553674865	0	0.0492185424293456	0	0.0590930106030558	0.0700902903014097	0.0914549929641555	0.00695769615537452	0	0.0256924286225343	0	0	0	0.04	0.22159366989225	1.02462350344872
TCGA-EE-A2GE-06A-11R-A18T-07	0	0	0.12116940662123	0.303686950130147	0	0	0.0422763897475703	0.0362492734765739	0.0463313901331757	0	0	0	0.0213081665398611	0.198832851301049	0.0667925965036146	0.147920593122816	0.00313936287781638	0	0.012293019546146	0	0	0	0	0.566788271992901	0.832874525945687
TCGA-QB-AA9O-06A-11R-A39D-07	0.02055899372445	0	0.0818787748401795	0.204572236862324	0	0.0429406827731545	0.0746859154698983	0.0411914927205519	0.0426312830889594	0.0502197434901491	0	0.0583864825051119	0	0.216948424783516	0.0749025653819583	0.0844142940590424	0.00666911030070445	0	0	0	0	0	0.02	0.30422743119935	0.965612591730362
TCGA-XV-A9W2-01A-11R-A39D-07	0	0	0.0754288950758248	0.0388653355165038	0	0.0806096909353242	0	0.118574834135551	0	0	0	0.0664408874183035	0	0.0506166337445306	0.21609150003437	0.118583953981411	0.0843253725135904	0.00385051488507799	0.132483249485574	0	0	0.014129132273938	0.08	0.125225170479992	1.05563815083035
TCGA-D3-A2JE-06A-11R-A37K-07	0.141412204139019	0	0.153134966531241	0.0435952287587995	0	0.0759010450283491	0.0124201218431832	0.0991011026885188	0.0469411166473522	0	0	0.0297219902558511	0	0.22965618240643	0.0770919913487388	0.0629050868236183	0.00745302712614782	0	0.0206659364027515	0	0	0	0.1	0.106132732197595	1.03814236699318
TCGA-FS-A1ZD-06A-11R-A18T-07	0.00544147737312915	0	0	0.0193848364081611	0	0.0337208646459088	0	0.000738469176274689	0.00811575759007177	0	0.0609831116599684	0.066892536515206	0	0.343693897023125	0.00419632444900012	0.341218560517827	0	0	0.115614164641328	0	0	0	0	0.633956347235914	0.774484985095807
TCGA-EE-A3AF-06A-11R-A18S-07	0	0.000450894818766066	0.00709582726564974	0.259995247363182	0	0.0560442847491883	0.0247103114061767	0.0519944380727378	0.0333597529203274	0	0	0.0201134805636674	0.0337245669160733	0.165951006058207	0.0812625347270729	0.2253002143547	0.00613334686672729	0	0.0323490087326567	0	0	0.00151508518486802	0.31	0.053649279802703	1.08021517680768
TCGA-D3-A1QA-06A-11R-A18T-07	0.0186419395513418	0	0.0561192886585672	0.179458822201244	0	0.11572006678252	0.0128073234413018	0.0701853442826861	0.030347112727755	0	0.000687746328821911	0.036723499005239	0.00259726462934027	0.0524141515981502	0.0993258981553644	0.278059011470542	0.00966642070336019	0	0.0372461104637657	0	0	0	0.74	-0.00746890079920134	1.09472803327974
TCGA-D3-A2J8-06A-11R-A18T-07	0.0201949197057925	0	0.0165468813072653	0.331615695979986	0	0	0.0785334882583288	0.0480434268138186	0.0570465164139569	0	0.0613991633162303	0.0149355805860397	0.00127344559321253	0.0709309901490367	0.183323040667684	0.116156851208648	0	0	0	0	0	0	0	0.640538228968128	0.77362942383851
TCGA-D3-A8GV-06A-11R-A37K-07	0.016453639506906	0	0	0.114214627816155	0	0.00391515199503977	0.0706503427383553	0.0399801482441319	0.0210818076788342	0	0.0215687291092511	0.00843228889679456	0	0.461946223051889	0.0513514843010606	0.15790206653754	0	0	0.0325034901240422	0	0	0	0.04	0.202122608715697	1.04897703173715
TCGA-D3-A8GE-06A-11R-A37K-07	0.0513681640877506	0	0.0154529340584082	0.218177684594363	0	0.200635668356639	0	0.0518352100461413	0.0411764575596354	0.0625156163455951	0	0	0	0.0137165388900647	0.0756761876077063	0.260594671607618	0.00171616855411623	0	0.00713469829196222	0	0	0	0.0600000000000001	0.169060375365673	1.0329099495049
TCGA-EB-A82B-01A-11R-A352-07	0.00656703944985749	0	0.229605784165387	0.119332515949595	0	0.0351271243355906	0.0725150850465383	0.0291188767928635	0.0155498100261548	0	0.0517077488935504	0	0	0.159461708578709	0.0953988558567908	0.124269535662243	0.00689644192393043	0	0	0.0544494733187895	0	0	0.02	0.300501573476623	0.958487427252469
TCGA-D3-A3CC-06A-11R-A18S-07	0.0489186611231659	0	0.0939446867391482	0.0215557217127398	0	0.105154070885889	0	0.0114914650603821	0.0365300947732016	0	0	0.0275461942015381	0.0526893637768187	0.0420281716888949	0.052113198006058	0.409275733787986	0.0226954030887201	0	0.0760572351554584	0	0	0	0.41	0.0288563006617678	1.07577801836608
TCGA-EE-A2MN-06A-11R-A18S-07	0.0145055187338297	0.000992199329487145	0.0526264862323527	0.25698603741273	0	0.122853334010695	0.0106162443699537	0.0227216537404712	0.0345596033510998	0	0	0.0676607040502863	0.0127533057211769	0.0361913504991496	0.138369357248781	0.114220867124657	0.0360316904736538	0	0.0709016554271489	0	0.00800999227452749	0	0.07	0.147100194511045	1.04179081860758
TCGA-FS-A4FB-06A-11R-A266-07	0.0459376534450601	0	0.0140385563821542	0.0106307980784964	0	0.0753620038803821	0	0.0587441639558944	0.0546772311195309	0	0	0.0215638953024242	0.00968734234483177	0.385572658974277	0.0581080297674197	0.211649121730436	0	0	0.0540285450190934	0	0	0	0.18	0.0885914353862696	1.09336824946946
TCGA-GF-A3OT-06A-23R-A239-07	0.0199417586073668	0	0.0154325776553639	0.1726191625045	0	0.0522723477264568	0.0405300966813358	0.0409533388175504	0.0274132802024373	0	0.00122466497113559	0.00257280356218584	0	0.315936323463852	0.0845753388592805	0.160916283512849	0.000816149051263345	0	0	0.0630666864113616	0	0.00172918797306086	0.03	0.269310963028774	0.991715461982588
TCGA-EE-A2GP-06A-11R-A18S-07	0.0150763889606541	0	0	0.0348928515438899	0	0.114857825839598	0.0159738785158165	0.0331966199521732	0.028345509173421	0	0	0.00344104871667189	0.0410062840600393	0.223781001602069	0.0763267200571028	0.333022727813992	0.0281437318006398	0	0.0519354119639327	0	0	0	0.2	0.0783240291789594	1.08279704707729
TCGA-DA-A1IC-06A-11R-A18S-07	0.0227888728715562	0	0	0.184711761737784	0	0.114422680741253	0.0443785632487351	0.0194834581148061	0.0317400487206692	0	0.00511421401396812	0.00632408303714368	0.00457282380489565	0.109834251318507	0.0564232830089075	0.16103459190042	0.104270263499036	0	0.134901103982319	0	0	0	0.58	0.0109784389702628	1.07670882718524
TCGA-D3-A2JO-06A-11R-A18S-07	0	0	0.0731484869918822	0.276296448312401	0	0.03872820829877	0.103459502426775	0.0146757942129468	0.00862261522969429	0.00249831863670534	0.0372573904984029	0	0	0.266197704187006	0.0786516772910216	0.0647083392995414	0.0139907434805492	0	0.0217647711343041	0	0	0	0	0.441852146909637	0.89677571262785
TCGA-EE-A3AA-06A-11R-A18S-07	0.103780641723605	0.000701688618435614	0	0.13739630716215	0	0.152231378629691	0	0.0566966867967243	0.078406262809722	0	0	0.0480193948936784	0.00507072433672868	0.180373952654652	0.12186448526888	0.0704604545898629	0.00903954927138885	0	0.035958473244482	0	0	0	0	0.490734679006558	0.870723629658353
TCGA-FR-A7U9-06A-11R-A352-07	0	0.011443418591721	0.0504996247666908	0.0610090393346744	0	0.155022840955618	0	0.0201834234586844	0.0438604654900094	0.00133678845475424	0	0.0383088995144315	0	0.194997418422146	0.115704787908072	0.288669640942449	0.00520852678853039	0	0.0120192073027371	0	0	0.00173591806948055	0	0.652731049864691	0.774759158785556
TCGA-D3-A51F-06A-11R-A266-07	0	0	0.0197236480461074	0.519261014555338	0	0	0.0241209037915552	0.0639419198504579	0.0621205077829721	0.0214276617548812	0	0.0625572547483764	0.00520103484339329	0.029683197486301	0.0653771710277211	0.0774314264647749	0.0127640294355484	0	0.0363902302125727	0	0	0	0	0.475970286778295	0.885319834612317
TCGA-BF-A1PX-01A-12R-A18T-07	0	0	0.030436202408489	0.372694847148264	0	0	0.0455563749575473	0.0485604151927011	0.0374275693498338	0	0.0515087648234613	0.0156180733930494	0.00601853914280361	0.116261789266015	0.0690237268267365	0.135112667660078	0.0170365084873136	0	0.054744521343707	0	0	0	0.02	0.317319200297978	0.961080787252176
TCGA-FS-A4FD-06A-11R-A266-07	0.0099861478443078	0	0	0.0468109112132915	0	0.111700868114039	6.72254259347809e-05	0.0596900515777905	0.0218668396569095	0.0365609217089263	0	0.00489865494036566	0	0.397654167940431	0.0632731765483408	0.201258697735992	0	0	0.0462323372936707	0	0	0	0.02	0.327363926340661	0.971233075142055
TCGA-D3-A2J6-06A-11R-A18T-07	0	0	0.00173941153486366	0.424142787746344	0	0	0.0710580895826101	0.0541047332608513	0	0.0365736491037089	0	0.0779585725843028	0	0.190105104394255	0.0810093802440126	0.0551329411228579	0	0	0.00817533042619381	0	0	0	0.14	0.0921534663294189	1.10047186927995
TCGA-ER-A2NB-01A-12R-A18S-07	0	0	0.0162855525314549	0.40563158227886	0	0	0.0396720326973863	0.0714556534722192	0.0680592819211069	0	0.0724698262127686	0.00264909276268631	0.0151427271127299	0.101873575741232	0.0147498690606281	0.111304531498694	0.0638837625696273	0.00914707414003091	0.000129407566988839	0.00327325966727692	0	0.00427277076631045	0.03	0.262157493565193	0.994909563373878
TCGA-XV-AAZV-01A-11R-A40A-07	0	0.00580503029793139	0	0.182485068840367	0	0.0788553621085469	0.0544660066651841	0.0795563916649918	0.0694117189823491	0.0113669376204144	0	0.0644562581795364	0.0910752053851255	0.0457958859990946	0.0430299677259113	0.185272141572946	0.00196457935116193	0.0113178683447266	0.0751415772617135	0	0	0	0.05	0.19846572373603	1.00733088710856
TCGA-D9-A3Z3-06A-11R-A239-07	0.103661846368203	0	0.152419486863574	0.118457523510092	0	0.0632872341717318	0.00575383297872617	0.0420916672078605	0.0493684077760045	0.0125599842031294	0	0.0263804891043952	0	0.117032629935693	0.0855435638138838	0.175326188008616	0.0041048714055765	0	0.0440122746525135	0	0	0	0.0600000000000001	0.168316986248411	1.00930588941684
TCGA-D3-A8GL-06A-11R-A37K-07	0.00350514444591425	0.00275945758760175	0.0284778273398805	0.0360515334211889	0	0.131825480181334	0	0.0233013888421038	0.0303894350756914	0	0.0691193781183865	0	0	0.393031308207597	0	0.170417304128016	0.0042505945924802	0	0.0741214734373892	0	0.0327496746224158	0	0.27	0.0678590343912986	1.09938494407442
TCGA-EB-A4OZ-01A-12R-A266-07	0	0.0144937109039336	0.00585981910677501	0.298113644396564	0	0	0.00327590261546203	0.0552122624889973	0.147685296374362	0	0.0164805893895694	0.0657245034117901	0.00232200239209782	0.136261123818532	0.0979697536208377	0.090003078162462	0.0167302714444462	0	0.0498680418741707	0	0	0	0	0.480104700297866	0.876581824940767
TCGA-XV-AB01-06A-12R-A40A-07	0	0.0497273556521347	0.114890448593125	0.234994720007495	0	0	0	0	0.105746241676642	0	0	0.110411193940586	0.0111980934547734	0.0273579452939906	0.0464437939262553	0.221437963077308	0.0118457858453643	0	0.0651760997904735	0	0	0.000770358741852782	0.07	0.141426262125236	1.03085058950414
TCGA-BF-AAOX-01A-11R-A39D-07	0.00157015188920675	0.0197809940521128	0.101524734235375	0.154908699484495	0	0	0	0.129985531402351	0.0532322622163353	0	0.00211796527329549	0.0108062874473452	0	0.248511565745088	0.0627986702637436	0.135013348965303	0	0.025521309037796	0	0.0326459981416929	0	0.0215824818458605	0.46	0.0243135063976714	1.08416385628689
TCGA-EE-A2A0-06A-11R-A18T-07	0.00817194835508255	0	0.17592914056521	0.00930320263028124	0	0.169926450064474	0.0284860967014885	0	0	0.129141311330189	0	0.00959824287116138	0	0.0351527195107025	0.086077395777998	0.25848114418819	0.0250638692254703	0	0.0593293277892065	0	0.00533915099054655	0	0.02	0.339052486984667	0.941606506812997
TCGA-YG-AA3P-06A-11R-A38C-07	0.0245358529066497	0	0	0.109005209364165	0	0.185403417979329	0	0.0845259305450044	0.0126156198614993	0	0	0.0231158185683708	0.0313468594863885	0.0516739768297255	0.134120308522524	0.244612850799243	0.0119453706452437	0	0.075035119732485	0	0.0120636647593717	0	0.45	0.0248520175454635	1.08558044520285
TCGA-D3-A8GR-06A-11R-A37K-07	0.0231709901443563	0	0.018557743599963	0.0749704235830984	0	0.0341256336979016	0.0394665919193988	0.0264548158505549	0.0651542258413357	0	0	0.0389086901929593	0.0301814399843503	0.125948428747674	0.0282706339854141	0.433757412562794	0	0	0.0610329698901997	0	0	0	0.28	0.0657816570874941	1.07862672562667
TCGA-GN-A4U7-06A-21R-A32P-07	0	0.0990357588654072	0.000304768665288511	0	0	0.122754431990628	0	0.0325291098911307	0.0459650008935053	0.00957959131587961	0.0262471238815482	0	0	0.529469087325669	0.0261958883415764	0.0557070708607078	0.018614884159308	0	0.0213737374348928	0	0.0122235463744587	0	0.46	0.0244036996180055	1.15098329813127
TCGA-D3-A8GI-06A-11R-A37K-07	0.0023888059054862	0	0	0	0	0	0.00549849020510299	0.0332334866966361	0.0424271196033334	0.0351411571801606	0	0.0110591974385475	0	0.713621936824815	0.0204982447911082	0.112115684131509	0	0	0.0191384282066152	0	0.00487744901668653	0	0.01	0.355204347975901	1.02408511051995
TCGA-Z2-AA3S-06A-11R-A39D-07	0.0381409986391702	0	0.0227633841127477	0.125703546064375	0	0.136748246423634	0.000156187101641629	0.00382384358934373	0.0126788767456529	0	0	0.0925508646646712	0.0225196803761864	0.0144210158725487	0.0974724473935877	0.303652677671916	0.0189739746113262	0	0.108035754435081	0	0.00235850229811727	0	0.37	0.0323284630943357	1.08054934928149
TCGA-FR-A729-06A-11R-A352-07	0.0107028712570046	0	0.0623101131619941	0.229430618213275	0	0.0955854350829295	0.0421172003381675	0.0569440360815929	0.0548947670893529	0.0315441276035312	0	0.0665871367713963	0	0.0593940211799015	0.131816932315431	0.104613356427943	0.0250947354652497	0	0.0261451357686883	0	0	0.00281951324354279	0.01	0.412842044676213	0.912983775571695
TCGA-D3-A8GJ-06A-11R-A37K-07	0	0	0.0663655010015585	0.322773351541262	0	0	0.11241165697099	0.0473790056985652	0.0242505685474332	0.0442671965886781	0	0.0168916263938688	0	0.234020351851228	0.0461992369144155	0.0682151488660062	0	0	0.0172263556259942	0	0	0	0.01	0.368501899032843	0.935316792859115
TCGA-FS-A1Z0-06A-11R-A18T-07	0.0121688298515886	0	0.00223931849662011	0.200436329022825	0	0.111555415526409	0.0115582943590913	0.0558736972337219	0.0210922310806031	0	0	0.0711661722380431	0.0137794343452259	0.232688185276278	0.122084444509792	0.0864343710803654	0.0092110272996689	0	0.0497122496797674	0	0	0	0.01	0.407927057765982	0.916506441095379
TCGA-D3-A1Q1-06A-21R-A18T-07	0.000447630210508063	0.000561809218155053	0	0.0987899362600698	0	0.0752430074840077	0	0.0383454689678948	0.117791380987582	0	0.0802494507775652	0	0.0817909384912463	0.177499844563388	0.00396511664514267	0.238893816690343	0.00149580623543504	0	0.0727983604289763	0	0.0121274330396856	0	0.31	0.0533552240405313	1.07295748343179
TCGA-FR-A8YD-06A-11R-A37K-07	0	0.00412525251858309	0.0376020834401181	0.159356492150678	0	0.0143917548782992	0	0.0289140904207338	0.06442253801379	0	0	0.0332630681889247	0.000652384407424394	0.492226143972734	0.0308771925399313	0.0989565946133078	0	0	0.0352124048554761	0	0	0	0.03	0.259828492658624	1.01806429197485
TCGA-EB-A6QZ-01A-12R-A32P-07	0	0	0	0.0430455975955115	0	0.0767448570490206	0.0602842452301768	0.0532813993474474	0	0	0	0.0562284109968734	0.00276707650825075	0.128785975054564	0.0527843156258183	0.405358164191412	0.0066071287563838	0	0.114112829644541	0	0	0	0.68	0.000117799596347377	1.10703035071222
TCGA-EE-A2GB-06A-11R-A18T-07	0.0264825143914857	0	0.0665190439886053	0.103932562818072	0	0.0835363861413977	0.00866037652744536	0.0717715478644523	0.0335675299175752	0	0	0.0134701438956573	0	0.195433072127169	0.0952047961700119	0.254357907125503	0.0103857589019158	0	0.0366783601307093	0	0	0	0.57	0.0131500041256445	1.09120145582117
TCGA-GN-A9SD-06A-11R-A40A-07	0.169476098390087	0	0.0649718382613414	0.158105692654542	0	0.063877288681803	0.0160141352717322	0.055154808179246	0.161316859277659	0	0	0.0231250316415944	0.0122268117050793	0.105120909023669	0.076137597279059	0.0586555327710501	0.00808594889357635	0	0.027323985643407	0	0.000407462326154409	0	0.03	0.250795138044915	0.983058980488338
TCGA-D3-A8GP-06A-11R-A37K-07	0.0301967361215304	0	0.02372183318475	0.264582706752035	0	0.0504632487776789	0.0336071055023953	0.148266758574582	0.0423741573158932	0	0.0145768485819809	0.0233682336056164	0.0207090897137872	0.0884010189762324	0.0805359326322186	0.169485574009583	0	0	0.00971075625171685	0	0	0	0.66	0.00181709578532343	1.10132002580007
TCGA-ER-A19T-06A-11R-A18U-07	0	0.0276267607787675	0	0.0833338846911302	0	0.233879672350225	0	0	0.0296657819033013	0	0	0.0505902406712344	0.0147043439518482	0	0.0966813701747917	0.359260006783902	0.00460090462985813	0	0.0870142321008415	0	0.0126428019641005	0	0.74	-0.00771304049052737	1.09918739894703
TCGA-EE-A3JI-06A-11R-A21D-07	0.00870604062484388	0	0.0333841944575866	0.0255900606676122	0	0.216927288024073	0	0.0285157878231877	0.0130420479111075	0	0.0827769988513987	0	0.15969917660316	0.00612030199694297	0.0540604480793251	0.303577597376223	0	0	0.0497305907762563	0	0.0178694668082831	0	0.43	0.0268231100979084	1.07397148719406
TCGA-EE-A2MK-06A-11R-A18S-07	0	0	0.0739710312120962	0.351332646995761	0	0	0	0.0410307934781104	0.0613805432430174	0	0	0.0299999603986575	0.0335147886882128	0.103622299851469	0.108953584117747	0.174401295443507	0	0	0.0217930565714223	0	0	0	0.04	0.228539029163833	1.00218639153454
TCGA-WE-A8ZN-06A-11R-A37K-07	0.012021927131942	0	0.0282405640454811	0.301115402358175	0	0	0.099337461281457	0.0332301157471191	0.0377176822729708	0	0	0.0397814171956874	0.0148747729889915	0.136478759579332	0.102834655929894	0.1232572772527	0.0159746452614316	0	0.0551353189548186	0	0	0	0.01	0.37224127793562	0.931028390205691
TCGA-D3-A8GM-06A-11R-A37K-07	0.0506540366493425	0	0.0441101697655748	0.150978946840462	0	0.0318498311564427	0.0411632823468492	0.0416688312710016	0.067887082498222	0	0.0181459871891727	0.0099750840796275	0	0.283405751566607	0.0637457865063886	0.14393730660536	0.0285274929120585	0	0.023950410612891	0	0	0	0.07	0.146658461477274	1.03684682939936
TCGA-FS-A1ZP-06A-11R-A18T-07	0.0759454358028998	0	0.0225910679258978	0.12861493619232	0	0.0580708857797409	0.0109847507345134	0.0428898388518429	0.049908167370902	0	0	0.0279037129568569	0.0086949589003924	0	0.0630827696076533	0.403177653184757	0.0611927267863336	0	0.0469430959058904	0	0	0	0.0600000000000001	0.158351985832425	1.02413500567799
TCGA-EB-A551-01A-21R-A27Q-07	0.00869845104703458	0	0.124761136958957	0.322481340314581	0	0.0504013848406508	0.0987096848226394	0.057812015614611	0.0145311441272385	0.0016885967050602	0	0.0278265461893711	0.0039512957393165	0.0468503590066049	0.100147162095727	0.0745979500923952	0.0117909826398773	0	0.0533888897675157	0	0.00236306003842044	0	0.01	0.3977617457687	0.918137899933113
TCGA-DA-A1HW-06A-11R-A18U-07	0.0257310741995416	0	0.0621301855108356	0.33438615079247	0	0.0501040113233878	0.0433620607225974	0.0462455292785748	0.0503213364423935	0.0184620508291462	0	0.0453057824087909	0.00159961164915185	0.073817748990608	0.116777169392449	0.0427228587809823	0.0205821553192362	0	0.068452274359835	0	0	0	0.02	0.303802180635205	0.969645975914557
TCGA-EE-A184-06A-11R-A18S-07	0.0541527005182499	0	0.084587562504968	0.267238336134294	0	0	0.0972292691122543	0.0466926933978655	0.0580252415315769	0	0.0385360157521853	0	0.0152762685304501	0.119651228385781	0.0648431000272818	0.119889403625978	0.00737698154213723	0	0.026501198936978	0	0	0	0.34	0.043118829075459	1.06552629960895
TCGA-EB-A57M-01A-51R-A311-07	0.0401348477367717	0	0.118318885457248	0.0688748819301373	0	0.0461213000851589	0	0.0295537779811638	0.0872162163457397	0	0	0.0611593112804545	0.0276030110882999	0.00331099191333871	0.0399504048810775	0.22761815838287	0.0754230206144815	0.0233614776819193	0.136558259557872	0	0	0.0147954550634669	0.09	0.118886311169094	1.02265992211623
TCGA-EE-A20F-06A-21R-A18S-07	0.000102078988793456	0	0.111195156823134	0.226758086035234	0	0.0186707656395029	0.0557313103150119	0.0646124078267179	0.0548408647058351	0	0	0.0231869525984247	0.0229535994135464	0.126851177756068	0.116255418408393	0.0919218401601132	0.0670709784971906	0	0.0198493628320351	0	0	0	0.09	0.111786870203836	1.04086865013667
TCGA-EB-A3XC-01A-11R-A239-07	0.00627995581456209	0	0.0283977467479551	0.14631606148354	0	0.0234768664421611	0.0699939571740151	0.0820093803422275	0.00121687397153895	0	0	0.0342169708530824	0.0107261036329136	0.0783837031943658	0.145121921277629	0.248921867865922	0.0292225387547929	0	0.0765590717787482	0	0	0.0191569806665469	0.69	-0.00141809152751624	1.09580135913109
TCGA-EE-A3AH-06A-11R-A18S-07	0.0506639149963405	0	0.0444386448001367	0.0386434998297638	0	0.0573975510524459	0	0.0788730799997829	0.0192820886710868	0	0	0.028126494477999	0.0528762964459157	0.170666641211506	0.105431196486245	0.255338399609524	0.0562594877078897	0	0.0420027047113631	0	0	0	0.58	0.011233599949278	1.09163953030387
TCGA-BF-A1PZ-01A-11R-A18S-07	0.00763906628987986	0	0.0262280161901229	0.27522502397056	0	0.0912741427526018	0.00882381216635681	0.0951798336026127	0.0461758768316483	0	0.00946020674081912	0.0242627586568529	0.0137600312419643	0	0.144902827742144	0.226497541555033	0.000425648662912657	0	0.0301452135964914	0	0	0	0.7	-0.00328046807926719	1.11652226362634
TCGA-FS-A1ZA-06A-11R-A18T-07	0.0610456692477757	0	0.0566461491617412	0	0	0.137477520401937	0.0212723799281578	0.0650919760928266	0	0.00668873722304054	0.0106991149926105	0.0151924754845547	0	0.274726777984161	0.198092111082274	0.107256820578225	0.016492703640481	0	0.0293175641822156	0	0	0	0.01	0.354232701442388	0.949224393005622
TCGA-EE-A3J7-06A-11R-A20F-07	0.058908076492437	0	0	0.354028917763081	0	0	0.049229066074713	0.0905050648169437	0.0475971938973288	0	0	0.0360617814224242	0.0138030407090376	0.0257346056995719	0.135486620980802	0.158043670105526	0.0153722132667532	0	0.0152297487713812	0	0	0	0.45	0.0255671782673782	1.10687103542187
TCGA-EE-A2A6-06A-11R-A18T-07	0.0211149319344687	0.0387338893181324	0.0520934831871856	0.350607971245308	0	0	0.0769968767818748	0.069246849756574	0.0866519967435783	0	0.0360983909564297	0.0323972847162016	0.0184799477205749	0.0778571958322874	0.0668325339182155	0.0426167310251828	0.0114931336974482	0	0.0187787831665384	0	0	0	0.05	0.181981611798321	1.02850647989115
TCGA-BF-AAP1-01A-11R-A39D-07	0.00388016653425534	0	0.000397607056125443	0.0374845553140062	0	0.107021661327197	0.0353558420991208	0.0382321923176894	0.0255219713961538	0	0	0.0652744301932957	0.212445005710444	0	0.0387591168709964	0.279392742607123	0.090145423504643	0	0.0660892850689496	0	0	0	0.49	0.0221817078285991	1.08028706427152
TCGA-D3-A8GB-06A-11R-A37K-07	0.0102746838009244	0.0134773391423194	0.0849678563374789	0.260833168374284	0	0	0.0327384637668778	0.0540570493686016	0.0667503033359184	0	0	0.126217754304784	0	0.0754764086019016	0.114790134248041	0.070897316115402	0.0125516140713627	0	0.0769679085321033	0	0	0	0	0.439921849799839	0.898474883483351
TCGA-EE-A2MP-06A-11R-A18S-07	0.0179488775333431	0	0.00245179315603274	0.387483593695495	0	0	0.0188765493182449	0.0590454527126158	0.0534424760878523	0.012241140332996	0	0.043368908459685	0.0176243095963628	0.107861101312868	0.0771332569525055	0.182767747351365	0.00513399604944179	0	0.0146207974411927	0	0	0	0.05	0.188637333835912	1.02991471932544
TCGA-WE-AAA0-06A-11R-A38C-07	0.207649355863391	0	0.0329108740130252	0.0696749039281466	0	0.0800019457786415	0.0328355971216248	0.047165458172722	0.107721512723103	0.0025192997745712	0	0.0150625035589747	0	0.19284440765059	0.0848582201358964	0.0892891643764552	0.00695455577601806	0.00710090932278318	0.0234112918040565	0	0	0	0.12	0.0987656362492806	1.04752718452192
TCGA-ER-A2NF-06A-11R-A18T-07	0.0118557517141074	0	0.234926110979699	0.1798163904103	0	0.17854299943554	0	0.0208644123749316	0.0494664552358115	0.0165775712158719	0	0.0664218373597922	0.0254567351609487	0.0529312979926409	0.038574271350142	0.0702867161118502	0	0	0.0542794506583651	0	0	0	0.37	0.0322135983588535	1.06999091293029
TCGA-D3-A3BZ-06A-12R-A18S-07	0.0640016786816722	0	0.0637731115550572	0.248213288078617	0	0	0.0733886454097549	0.0413501429537395	0.0591698558838689	0	0	0.0528619416225708	0	0.130576611129473	0.108349110502595	0.0795054770043429	0.0164370326685726	0	0.0543944509306264	0	0.00452535213904978	0.00345330144005988	0.02	0.310314063600316	0.958255548047787
TCGA-D3-A1Q4-06A-11R-A18T-07	0	0.0271242916221746	0.0832048081524854	0.0273455648630081	0	0.115184914890843	0.00424399498469174	0.0266893479953175	0.030710720507821	0	0	0.0259953033498961	0	0.336689498561436	0.0684193204010391	0.174883243268268	0.000628592157561365	0	0.0788803992454579	0	0	0	0	0.664656174244942	0.767292209364781
TCGA-D3-A8GK-06A-11R-A37K-07	0.054414959061741	0	0.128535921812354	0.0929238497951711	0	0.0368376760850499	0.0609291913480663	0.0544360671815462	0.0204069179953688	0	0.0281622475843564	0.00199526699561656	0	0.334912282288091	0.00192094944176303	0.184524670410875	0	0	0	0	0	0	0.34	0.0440952903014945	1.0887104779236
TCGA-BF-AAOU-01A-12R-A39D-07	0	0	0.355723746842947	0.00770367977747954	0	0.0748413308818569	0.00725286712369571	0.04082988795376	0.00795885464716737	0.00932260219825794	0	0.0141677969876947	0	0.221267764137127	0.0209526584187001	0.194341254716028	0	0.0269777958829541	0.0153037782691927	0	0	0.00335598216313848	0.05	0.183411507738732	1.01104475567889
TCGA-EE-A29E-06A-11R-A18T-07	0.10770705498776	0	0.0422599810277874	0.0620656456182406	0	0.0751916834758057	0.0266048442341008	0.0821733241459744	0.00059528830237408	0	0.0490644549593356	0	0	0.144180369098328	0.082154400040348	0.22663129379324	0	0	0	0.0264297736796231	0	0.074941886637082	0.48	0.0227315262285569	1.07903914388656
TCGA-ER-A2NC-06A-11R-A18T-07	0.0136844986734059	0	0.00625117434677421	0.0735412089758517	0	0.120601546211206	0	0.0158772417446115	0.016477946257461	0	0	0.0141536911135731	0.211378896649795	0	0.0308555282422719	0.459366845728878	1.58871147115904e-05	0	0.0377955349414597	0	0	0	0.03	0.269702715848674	0.987367612591825
TCGA-W3-AA1Q-06A-11R-A38C-07	0.0292350830476273	0	0	0.205474282862259	0	0.233865163904006	0.00672941005483645	0.014213046220521	0.0533107889104076	0	0	0.0380761140884251	0.0333112180453678	0.0909683950740682	0.136315132587377	0.0977351316683462	0.0217618735449252	0	0.0351726610540195	0	0.00383169893781274	0	0.18	0.0872450877777431	1.07360403731414
TCGA-D3-A2JD-06A-11R-A18T-07	0.106529581500115	0.0598356419050559	0.113339152024399	0.187778212214599	0	0.0080001029984754	0	0	0.243002468798566	0	0	0.0368756640041859	0.0164656502813984	0.0941510200277328	0.00839680012602663	0.107852366878602	0	0	0.0177733392408453	0	0	0	0.0600000000000001	0.160336005270599	1.02069967351281
TCGA-DA-A960-01A-11R-A37K-07	0	0	0	0	0	0.135369283515046	0	0.111122228672431	0.0286735203140135	0	0.0574045766532461	0.0409978025873109	0	0.21242319254788	0.0444743239907892	0.13881232435131	0.0219008658499554	0	0.194742935367434	0	0.0140789461505837	0	0.41	0.0293090946476173	1.08226843284252
TCGA-W3-A824-06A-21R-A352-07	0.000744725384724027	0	0.0204794590723924	0.450517780079153	0	0	0.0791603003006201	0.0656414732572067	0.0327055625565703	0.0436723528021132	0.00131310946098555	0	0.014727332184739	0.0869292501383849	0.107064049401379	0.0806967862703203	0	0	0.0163478190914111	0	0	0	0.07	0.137372882206057	1.06597187311827
TCGA-FS-A4F8-06A-11R-A266-07	0.0595731626523324	0.103826227753048	0.0631411532434679	0.16529961174147	0	0.167954668561761	0.00635179854599295	0.0332428932128711	0.132994170029068	0	0	0.0102011266585306	0.000852653630061091	0.0970355836206153	0.0705463249130656	0.0624889756039737	0.00313331143827559	0	0.0233583383954668	0	0	0	0.01	0.342598377343457	0.943568271154955
TCGA-D9-A4Z5-01A-11R-A266-07	0.0503343942021667	0	0	0.0284801044637518	0	0.0923207080899477	0.00948672269219445	0.00856197538268877	0.0303573633732779	0	0.0181363011021261	0	0.00971458422185354	0.125355275159065	0.0364168074128803	0.586798779090621	0	0	0	0	0	0.00403698480942639	0.07	0.15041541872533	1.07120261810832
TCGA-BF-A5ES-01A-11R-A27Q-07	0.0129616395999954	0	0.00530539428465637	0.152911583763026	0	0.132265411559111	0.0106648714659012	0.0839721352824341	0.0941562167834569	0	0	0.0181913119599262	0.00961515137105229	0.122088644230248	0.120273622154397	0.206569862454368	0.0078093537543003	0	0.013473798302485	0	0	0.00974100303464311	0.33	0.0494431088235466	1.08285283381811
TCGA-D3-A1Q9-06A-11R-A18T-07	0.0178034650272155	0	0.102720852921453	0.0984699410434988	0	0.0924807771376286	0.00452638706022557	0.0300143050168276	0.0414985856058575	0.0299199022014987	0	0.0252729784238312	0	0.330470587966911	0.0738720842413993	0.112648324417112	0.00104017189507563	0	0.0392616370414655	0	0	0	0.09	0.118518316179893	1.05448177734174
TCGA-ER-A19K-01A-21R-A18T-07	0	0	0	0.16398107233039	0	0.0184254995044399	0	0.0705764053382444	0.0643605332632072	0	0	0.0716300541220537	0	0.0559540117947324	0.0783601120521362	0.243897615879016	0.137207524780286	0.00923572243975508	0.0392297288021493	0	0	0.0471417196935888	0.37	0.0324227543512673	1.0807175228726
TCGA-D3-A51J-06A-11R-A266-07	0.0152552995775023	0	0.054030771457448	0.356959480709623	0	0.018995554609352	0.00834708306693866	0.0555635581212523	0.0776070807094144	0	0	0.069321286174748	0	0.171002478620317	0.0780703057545766	0.067088180574599	0.00384064629479542	0	0.0239182743294332	0	0	0	0.03	0.245495176518448	1.00198310843609
TCGA-GN-A8LL-06A-21R-A37K-07	0	0	0.312323312691401	0.0460163917458969	0	0.159804405983813	0	0.0117486674254528	0.0488180098322168	0	0	0.0189684128852416	0	0.28860778301413	0	0.0887440183318764	0	0	0.0249689980899719	0	0	0	0.28	0.0663465094491759	1.06128198564832
TCGA-EB-A550-01A-61R-A27Q-07	0.0124707208267903	0	0.0259954198764123	0.0355239515624011	0	0.11728717203903	0.0517497902680107	0.0812498519129658	0.0211833441637402	0	0.00558239727319193	0	0	0.461080921077821	0.0506009849029275	0.10293587662508	0.00799600016753026	0	0.0171923279506178	0	0	0.00915124135348038	0.09	0.113030393647968	1.08954882592367
TCGA-D3-A3MR-06A-11R-A21D-07	0	0.020698407811003	0.0984738301144367	0.310889688326559	0	0	0.049148819472192	0.0465332122251913	0.0768852557156803	0.00290272359473545	0	0.0163133079823326	0	0.219622038056916	0.0872000184614482	0.0464643612899259	0.00317469160861126	0	0.0216936453409684	0	0	0	0.01	0.406036046941701	0.91463471998813
TCGA-EB-A3XF-01A-31R-A239-07	0.00248917127465452	0	0	0.0844677751479241	0	0.0563345643534774	0.114504723391131	0.0257244021255493	0	0	0.0530678491965629	0.00137182926352281	0.125633414480493	0.055232979550751	0.196498288710183	0.224959901952948	0.00729362032945032	0.00697590987698332	0.0454455703463696	0	0	0	0.27	0.0673899617094093	1.08481458968503
TCGA-DA-A1I5-06A-11R-A18T-07	0	0.00900525472110529	0.025315497288939	0.119075091314371	0	0	0.0401711762499079	0.0309216401808154	0.0792520703126885	0.0142815416115605	0	0.0265872349790216	0	0.492529320625082	0.0549148014608181	0.080712099496691	0.0144159160649717	0	0.012818355694028	0	0	0	0	0.718594883248104	0.708111383235631
TCGA-EB-A3XD-01A-22R-A239-07	0.0205406252966992	0	0	0.172816774853391	0	0.0373592158876848	0.00441225279272724	0.0150637546204325	0.0686848826620165	0	0	0.0171253289572005	0	0.297870206030573	0.0678665203852397	0.154575891425803	0.0903224051101871	0	0.0533621419780448	0	0	0	0.01	0.343863727076897	0.949615907726967
TCGA-BF-A5ER-01A-12R-A27Q-07	0.0372902204268921	0	0.0142732977747906	0.0608609169492495	0	0.130616531041659	0.0109169908949207	0	0.0334616477750455	0	0.067172804670775	0	0.0328816723037982	0.270939236222528	0.0217281380218125	0.308779945072075	0	0	0.0110785988464537	0	0	0	0.07	0.144614757737423	1.05356204154218
TCGA-D3-A1Q8-06A-11R-A18T-07	0.0752054364009885	0	0.0765632107061635	0.0829912499959687	0	0.108898036879766	0.0202767854701049	0	0.0137298257751451	0	0.0148739623235453	0	0.052012326474675	0	0.0374860833228624	0.403149330814597	0.0253381537143676	0	0.0868138968626192	0	0	0.00266170125919587	0.04	0.231206597534325	0.988632414640806
TCGA-FS-A1ZF-06A-12R-A18S-07	0	0.000942860236189335	0	0.0580051401520819	0	0	0	0.0260847781921627	0.0320654984204245	0.0906707840954406	0	0	0	0.437230926495925	0.0850690539163249	0.169447332711516	0.00844690017675008	0	0.0800020761154777	0	0.0120346494877079	0	0	0.555355406214463	0.831307460165975
TCGA-D3-A5GO-06A-12R-A27Q-07	0	0.0814724790460503	0.0125419710355694	0.0343346949447177	0	0.0810917163407324	0.0154722312992125	0.0494103988004596	0.0144998194166012	0.0486049588239128	0	0.044639421926858	0	0.385371184181053	0.0696203971186831	0.12849974675343	0.0138300433463507	0	0.0206109369663688	0	0	0	0.03	0.260969278176086	0.999688052137754
TCGA-FS-A1Z7-06A-11R-A18T-07	0.00353072822754223	0.00440315115497393	0.000387905044335368	0	0	0.0385570716081342	0	0.0150797656948329	0.0244045627074407	0.0171050807673019	0.0328922023466186	0	0	0.723308590130095	0.0345203764869651	0.0874163441784088	0.00320979827334145	0	0.011979037812772	0	0.00320538556723737	0	0	0.638148329098054	0.782048368917304
TCGA-GF-A6C8-06A-12R-A311-07	0.0135129961600725	0	0.0621331571222234	0.196126758112475	0	0.0487210657051482	0.0147846887822325	0.0712601274131659	0.0569591532536146	0	0.0482184302245912	0.0218777604398258	0.0222068700444202	0.138673123665061	0.155933299425996	0.0983981279190423	0.0115731289806136	0	0.0396213127515175	0	0	0	0.02	0.286816274023224	0.974539841151254
TCGA-D3-A1Q6-06A-11R-A18T-07	0	0	0	0.068436378106906	0	0.28475967496561	0.0251206350372819	0	0.0612830262197597	0	0	0.0591769540942429	0.00978002883163548	0.208052904351848	0.0185848479225462	0.0996456358889987	0.014034248254542	0.0865509575411219	0	0.0229825806821732	0	0.0415921281033339	0.13	0.0939886014217872	1.06493948204473
TCGA-XV-A9W5-01A-11R-A38C-07	0	0	0	0.21936180083271	0	0.0566450702744026	0.0723228981764159	0.146323238998198	0	0	0.09204869800444	0.0298440256852521	0.0011357622953496	0.0952495754332863	0.0814754742567244	0.171629300000073	0.00501117736984891	0	0.0289529786732989	0	0	0	0.16	0.0898913992430502	1.07041483816666
TCGA-EB-A44N-01A-11R-A266-07	0.11180977301586	0	0.0599461728426312	0.097317929213006	0	0.114069135270822	0.0251859057276926	0.075263539546526	0.041125940755056	0	0	0.0131275739815867	0	0.228004214919096	0.0648009839160995	0.0839510401109963	0.020438542957989	0	0.0620775281792315	0	0	0.00288171956340659	0.0600000000000001	0.17700627111003	1.01179364146645
TCGA-BF-A5EP-01A-12R-A27Q-07	0.00283930875739269	0	0	0.149490062292249	0	0.112732589324838	0	0.0515842613578176	0.0427606578953318	0	0	0.0231398630953834	0	0.346000118026429	0.0571470324306845	0.200565137011916	0	0	0.0137409698079571	0	0	0	0.36	0.0348236231708424	1.11619742135757
TCGA-FS-A4F0-06A-11R-A24X-07	0.0242103573168873	0	0.00913442555606504	0	0	0.217075835857364	0	0.0268118103254683	0.0963251653752101	0	0.144626046005586	0.0152693976921121	0.0690638827339538	0.148875745141358	0.0349575893711458	0.017146700075887	0	0.00109457098452732	0.187273666234415	0	0.00813480733001921	0	0.54	0.0166537824217458	1.08455874078792
TCGA-EE-A29N-06A-12R-A18S-07	0.00702362701286612	0.0980046575443614	0.021255298099346	0.121557953639263	0	0.0235759372246417	0.0536135052318912	0.028362214532971	0.13833113489496	0.0129556503034231	0	0.0293958491226391	0	0.241021370941728	0.0617388261391092	0.116385797775168	0.00820015059219704	0	0.0385780269454351	0	0	0	0.07	0.138653689589595	1.03350233938916
TCGA-EE-A2A2-06A-11R-A18T-07	0.0835016241133719	0.0360948018252688	0.101564957285364	0.13244447568527	0	0.0782865524025963	0.05032374251614	0.0673917886152316	0.0533086015485193	0	0	0.0146872132385268	0	0.142531644987064	0.0468511394976914	0.133812932097852	0.0243742078078792	0	0.0348263183792247	0	0	0	0.33	0.0499738556588598	1.05288004525122
TCGA-D3-A1Q3-06A-11R-A18T-07	0.0953403851204747	0	0.0470446485191379	0.220208559909492	0	0.0346922574731135	0.0426433885048432	0.0579067396574946	0.0964778505950187	0.0773820910990361	0	0	0	0.0822077111892622	0.0787138652638994	0.129547011172448	0.00964783372406271	0	0.0281876577717169	0	0	0	0.08	0.130930641862734	1.03716330246892
TCGA-EE-A2MH-06A-11R-A18S-07	0.0805770514109282	0.0637403785877764	0.0583558946960391	0.204868491042022	0	0	0.0591552636254706	0.0561176375014453	0.155464797623586	0	0	0.0340086090248284	0.000853239807993473	0.0607606978945707	0.0746686811744422	0.062110521619188	0.0634044686404577	0	0.0259142673512528	0	0	0	0.04	0.212538430453494	0.997877772158528
TCGA-D3-A8GQ-06A-11R-A37K-07	0.0766206826186561	0	0.12394893805679	0.0842059421662062	0	0	0.0485960201608162	0.0455658132483661	0.00181378000362544	0.0308624909544981	0	0.016776638750727	0	0.421361863837566	0.0169692912608148	0.133278538941934	0	0	0	0	0	0	0.01	0.362595479488906	0.945481816028289
TCGA-W3-A825-06A-11R-A352-07	0.0142735970831561	0	0.0155161504932199	0.313626820826841	0	0.00381618526682887	0.140393890655026	0.0369040980513857	0.0417908844323821	0	0	0	0.00929382507293418	0.221648670313323	0.0539168202996406	0.127217064756439	0.00443113024993316	0	0.0171708624988897	0	0	0	0	0.493706101987595	0.869385154849972
TCGA-D3-A51R-06A-11R-A266-07	0.370367843600256	0	0.0229507842873747	0.0275814945213773	0	0.263548296540953	0	0.0316777110740852	0.0190358150597722	0	0	0	0	0.191219528834521	0.0169291509335281	0.0431292768527025	0	0	0	0.01356009829543	0	0	0.35	0.0396715535761308	1.0918322696776
TCGA-EE-A3JA-06A-11R-A20F-07	0.0274621229021803	0	0.134556342755762	0.134172150137995	0	0.106048903668864	0.0322584869396736	0.0271436677766025	0	0.147386261875219	0	0.00402272686729371	0.0143759671681364	0.0998525237356028	0.0724537230318906	0.173821194531235	0.011057137934503	0	0.0153887906750422	0	0	0	0.43	0.0268741454692906	1.07493595339104
TCGA-EB-A44O-01A-11R-A266-07	0.0205140713774804	0	0	0.174109572196164	0	0.08798186714614	0.083291571570799	0.118210964312607	0.0171694694131219	0	0.0614162981649645	0.00437562331551375	0.00154721185733235	0.0959683446960459	0.0702176985358008	0.198531463861883	0.0388666835991061	0.001390096472293	0.0264090634807481	0	0	0	0.55	0.0147938258365245	1.08594370346216
TCGA-D9-A6EA-06A-11R-A311-07	0.0400129272132551	0	0.0295855953401091	0.0707798971247488	0	0.140166152124987	0.0154571071963864	0.0309944498291065	0.0689866723986242	0	0	0.0561362208764919	0.00566534464207422	0.145059620464827	0.0596393537077686	0.293582546106295	0.0128273032628259	0	0.0311068097125008	0	0	0	0.7	-0.00315096976255535	1.09551347387062
TCGA-EE-A2M8-06A-12R-A18S-07	0	0.026329616812714	0.0109544692003505	0.479333610056761	0	0	0.00835624949143244	0.0859040717334077	0.0858527911893318	0	0	0.0441186368143083	0.0141802342744439	0.0199636177916755	0.0750012276827804	0.0794857203172184	0.0239254750554919	0	0.0465942795800839	0	0	0	0.01	0.416111234358672	0.917830887013121
TCGA-EE-A29V-06A-12R-A18S-07	0.0101653860607365	0	0.097943102174877	0.0423335132856626	0	0.0662155744025288	0.0554182006241321	0.0522532810515587	0.00932718913577866	0	0.00311294220745739	0	0.0648884606934615	0.16716727082475	0.0151539748515276	0.193522058644962	0	0.0101918549872092	0.0901671830565744	0	0	0.122140007998784	0.3	0.0551720203062237	1.0651031493198
TCGA-EE-A20B-06A-11R-A18U-07	0.00183144584524805	0	0.0783803341890582	0.298313737551593	0	0	0.0180124816540826	0.0232150112646314	0.0584656429359475	0.00578881529444602	0	0.0124301880801019	0	0.153681609879502	0.0976397545525598	0.17937981029316	0.0341929326636854	0	0.0386682357959849	0	0	0	0.05	0.190123071658171	1.01419284676967
TCGA-EE-A3AC-06A-11R-A18S-07	0.0344602290158742	0	0.0282040311363356	0.309266936640905	0	0.0158819156723745	0.0648343330131748	0.0360366077333052	0.0661486501612953	0	0.00365757072998885	0	0.0524962343790745	0.109194784305715	0.10822573071503	0.121072048525597	0.0291755490011088	0	0.020976754455784	0	0	0.000368624514437332	0.07	0.155352848053287	1.0292187553509
TCGA-EE-A2ML-06A-11R-A18S-07	0.0262901391656927	0	0.0248444776245683	0.341322794872867	0	0	0.055044350120124	0.100871646019048	0.0783035996053316	0.0534913357997708	0	0	0.027381736615698	0	0.114305584237075	0.150909192483243	0.0134559804406754	0	0.0137791630159057	0	0	0	0.35	0.0427915227305499	1.09678648024015
TCGA-EE-A2MT-06A-11R-A18S-07	0.0436554431404288	0	0.212445154544727	0.145020376130534	0	0.0176205891944001	0.0684982670897267	0.0817153650015916	0.00485290766738567	0	0	0.0351692554000758	0.00935589629749366	0.112455636648083	0.0644238924170766	0.11980563383414	0.0481635370562749	0	0.0368180455780625	0	0	0	0.14	0.0932359935731801	1.03113543920994
TCGA-EE-A2GH-06A-11R-A18T-07	0	0	0.157154076362775	0.344723591311627	0	0	0.0698324674754874	0.0471207464020952	0.0244014137572875	0.0206000992892804	0	0.0419167760440884	0	0.122191468187596	0.0621297646616662	0.0520249126872	0.0141690072159307	0	0.0437356766049667	0	0	0	0	0.449269237903074	0.892651362234358
TCGA-EE-A185-06A-11R-A18S-07	0	0	0.133994868981597	0.00728825911212463	0	0.0471910909249819	0	0.089041577685017	0.0410865190907814	0	0.053210904830927	0	0	0.429935612849365	0	0.119832851010745	0.0185875983809498	0	0	0.0480464427470594	0.0117842743864514	0	0.63	0.00712924336924058	1.13146599781644
TCGA-ER-A19D-06A-11R-A18S-07	0.00985129131919247	0	0.0402285071664063	0.0115385072192923	0	0.20709073299813	0.0138900163708162	0.0223735341432327	0.0136701271415255	0.0400029568296275	0	0	0.00973360405630206	0.239229909189036	0.105104020505722	0.249898504447816	0.013931258030311	0	0.02345703058259	0	0	0	0	0.562775498039015	0.829270413844129
TCGA-EB-A5UN-06A-11R-A311-07	0	0	0	0.185251933006832	0	0.169474238392043	0.0244387213729312	0.033066984097251	0	0	0.00706625714951845	0.0369728451009975	0	0.102114665933713	0.0512883157698781	0.0844880586822025	0.0826863398459313	0	0	0.0794663804685101	0	0.143685260180193	0.74	-0.00815522338642018	1.10815550973229
TCGA-EB-A553-01A-12R-A27Q-07	0.0108228080272341	0.00301326727755521	0.0142832807990227	0.184716683896888	0	0.0512307291757414	0.0666039801688457	0.00484257097081099	0.100868436238951	0	0	0.023913818345803	0.00831078716409314	0.342450367033887	0.0621352131132952	0.0759267642937748	0.00278863700174709	0	0.0480926564923513	0	0	0	0.04	0.204471286542555	1.01934254500605
TCGA-ER-A199-06A-11R-A18T-07	0.104127894860254	0	0.0414055313445759	0.257137978989263	0	0.0299233597732372	0.0287426044186784	0.0804350043893103	0.110601914885712	0.00219162949589867	0	0.038677496962034	0.0167397873672063	0.0458586044233076	0.0553292313307536	0.102159330729152	0.0449029172459369	0	0.0417667137846804	0	0	0	0.02	0.288998549471361	0.967460843989815
TCGA-3N-A9WD-06A-11R-A38C-07	0.0700544696351082	0	0.133314820928325	0.188719351605851	0	0.0186563574688793	0	0.0598640735599595	0.0636859801780264	0	0	0.0710663516543789	0	0.201704647423426	0.102140178848062	0.0760529249568979	0.00729973087865814	0	0	0	0.00744111286242818	0	0.01	0.355718315638856	0.937993021768279
TCGA-ER-A3EV-06A-11R-A20F-07	0.02153523152802	0	0.203346355082785	0.282372891091376	0	0	0.00193740080828954	0.116357062447908	0	0.00231040217255074	0	0.0604600194433276	0.00571094805715256	0.0842598617969367	0.0399058785490417	0.103705175204619	0.0734479767859869	0	0	0	0.00465079703200669	0	0.51	0.0208484010025446	1.07442178507899
TCGA-D3-A3CF-06A-11R-A18T-07	0.0972238733964645	0.058446030131256	0.0234652378054241	0.117900975629102	0	0.0928196745881192	0.0424553301727199	0.0528666486061503	0.0984591013729576	0	0	0.0538413172142804	0.00611134044373276	0.106682137199609	0.0589281075737591	0.136637554597579	0.00103623535142199	0	0.0530888795740102	0	0	3.75563434149099e-05	0.19	0.0851902430514266	1.04830460879085
TCGA-EE-A2GR-06A-11R-A18S-07	0.0909336760935887	0	0.0153089979802722	0.0507741172283837	0	0.142428816469398	0	0.060228169709679	0.0292708645990754	0	0	0.0187043336716128	0.00151567069650178	0.202353089849054	0.130485480496695	0.217182349677773	0.0038868787103837	0	0.0369275548175821	0	0	0	0.69	-0.00110284100785559	1.10457029228732
TCGA-BF-A9VF-01A-11R-A37K-07	0	0.0602122581051199	0.0304253264028688	0	0	0.0639268614102589	0	0.0792869120582193	0	0.0390065689418902	0.0312677821651868	0	0	0.293492044238667	0.000279262674635681	0.14980907085366	0.0289829572299276	0	0.205228545481884	0	0.0180824104376822	0	0.0600000000000001	0.163585615096195	1.03264729279856
TCGA-EE-A2GU-06A-11R-A18T-07	0.0356260180530914	0	0.0496796259200718	0.482279431761242	0	0	0.0986392241373134	0.0467724762543184	0.00907609312445668	0	0	0.0225651836970341	0.0191195626609792	0.0251118332099522	0.0568215493161161	0.110229404336018	0.0164329747459343	0	0.027646622783473	0	0	0	0.07	0.145909609618797	1.05111484403988
TCGA-YG-AA3N-01A-11R-A38C-07	0.00548911800771293	0	0	0.505383399375557	0	0	0	0.103445618055836	0.0607490391541151	0	0	0.0726636328314165	0.0198668957415417	0.0706966992166166	0.0281549617729774	0.087078314405072	0.0152641304501561	0	0.0312081909889983	0	0	0	0.03	0.244112828709626	1.02329243810702
TCGA-ER-A42L-06A-11R-A24X-07	0	0	0.0519918568258175	0.321257980707058	0	0	0.0797652355548045	0.0481698830012435	0.047225998726853	0.0347568350215678	0	0.0258452831980844	0.097926103097893	0	0.0687741995912139	0.143694224778953	0.0446187968526885	0	0.0359736026438223	0	0	0	0	0.439096150751324	0.897560060583881
TCGA-EB-A5SE-01A-11R-A311-07	0.0169487500320268	0	0.0716330750548013	0.218442063068292	0	0.0526842328204503	0.031223468015155	0.0672957946072077	0.0331371639731538	0	0.0335496860350609	0.00443486792183613	0.00630034642505045	0.143756725509404	0.0514759108279962	0.215294751429705	0.00145358082713824	0	0.0523695834527217	0	0	0	0.77	-0.0132269057477481	1.09071277164786
TCGA-EE-A2MI-06A-11R-A18U-07	0	0.083928877192257	0	0.141110039959461	0	0.142580768666257	0.0281847945865706	0.048391089734449	0.0299970538258563	0	0	0.00610115648593634	0.0390049397183895	0.0294720217739492	0.165237368728397	0.231135489898431	0.0242465034204927	0	0.0202821419944862	0	0.0103277540150682	0	0.02	0.332363810964916	0.95151240536066
TCGA-WE-A8ZQ-06A-41R-A37K-07	0	0.00381488337402437	0.00324374345014669	0.0298095881066276	0	0.20241998000246	0	0.0263114689290101	0.0090269692972097	0	0.190357817553534	0	0.0654247118911778	0.344239136220566	0.0149302042439016	0.0890335613456568	0.0069358768723923	0	0.0144520587132928	0	0	0	0.08	0.125246914532571	1.06939321543438
TCGA-ER-A193-06A-12R-A18S-07	0.0228305562847787	0	0	0.148149225630994	0	0.0592562991350912	0.06464121903505	0.046114030998199	0.0280240688372536	0.0176314762307282	0	0.0158219992474092	0	0.366160173681312	0.121948975212825	0.063595366269707	0	0	0.0458266094366519	0	0	0	0	0.533948936240629	0.844761787670822
TCGA-D3-A8GD-06A-11R-A37K-07	0.095466154621071	0	0.0311533485035011	0.177787244875911	0	0.0788397755469194	0.0829372113280212	0.0542990999042967	0.0404378924715701	0.0741584443266758	0	0.0308962077132413	0	0.144908714332379	0.095769519627317	0.0726382356748721	0	0	0.0207081510742242	0	0	0	0	0.509071239117264	0.86144647102381
TCGA-EE-A2ME-06A-11R-A18T-07	0.048761695224252	0.0354228274739005	0.0569379856295044	0.247048106839063	0	0.0831050416953258	0.0382531763798851	0.0505558147859367	0.0599742085056427	0.0171333348096278	0	0.0191588387550584	0	0.154849807100534	0.0946629580102508	0.0706287637160672	0.00721710616330847	0	0.0162903349116439	0	0	0	0	0.556873745745466	0.83619261514728
TCGA-3N-A9WB-06A-11R-A38C-07	0	0.0125260636672355	0	0.0540984124094731	0	0.244130215441508	0	0.0527256305444061	0.0124710090721682	0	0.194901813684861	0	0	0.16017401675184	0.0131162134724653	0.200555698269309	0.00720972858059131	0	0.0480911981061428	0	0	0	0.7	-0.00287773612978663	1.11200372632517
TCGA-EE-A29P-06A-11R-A18T-07	0.00841516865988627	0	0.0251716788359888	0.412768637041924	0	0.0470057715309993	0.0210469985274117	0.0668323057714572	0.0616785950882806	0.00867787859584631	0	0.0172072769490204	0.0231104857526	0.115918635114435	0.0728610399392072	0.105666316231893	0.00495867121924721	0	0.0086805407418027	0	0	0	0.02	0.294245447247767	0.979216759435466
TCGA-EE-A2MM-06A-11R-A18S-07	0.0303740419219569	0	0.0727960696702198	0.101807366470048	0	0.206891268827859	0.0181097458795238	0.0595654273638668	0.0289900960273624	0	0	0.00804831726719534	0.0821377774518055	0	0.0715950644970724	0.288234098793942	0.000858407013092697	0.00591511334572819	0.0246772054703274	0	0	0	0.26	0.0692490067718921	1.05421676313021
TCGA-EE-A3JB-06A-11R-A21D-07	0.00395298194283575	0	0	0.0273093329893594	0	0.14838177277171	0.00144369950077845	0.0147886819701627	0.0268390668482553	0	0	0.0166978366464545	0.0386228990483402	0.4091797318512	0.0631507003029265	0.243430796302628	0	0	0.00620249982534948	0	0	0	0	0.469677149539795	0.890174748478269
TCGA-EE-A29W-06A-11R-A18U-07	0	0	0	0.0485196407224184	0	0.152983205469881	0	0.0087436843817347	0.0468333744036298	0.0157729152612805	0	0.0460153577422909	0.00424390848555968	0.239899414666399	0.0195737539090063	0.296258168134802	0	0	0.121156576822998	0	0	0	0.55	0.0164730419759132	1.1054715230099
TCGA-EB-A3XE-01A-12R-A239-07	0.0106784566179682	0	0	0.24085779666271	0	0	0.0277386143417514	0.0336926964503994	0.0420290861205913	0.0232906289231695	0	0.0449884755479135	0	0.116322417758729	0.107459494082949	0.232555173577817	0.0542330660227457	0	0.0661540938932564	0	0	0	0.09	0.113195629987564	1.05279209022221
TCGA-GN-A26C-01A-11R-A18T-07	0	0.0365256937626406	0.0701940125317733	0.205938436628015	0	0.13445268404233	0.0378154739551709	0.0532141498549882	0.0307191666993484	0.0236952534689222	0	0	0	0.0956371450884451	0.174130376839608	0.091259039649839	0.0210700915568773	0	0.0248703643683958	0	0	0.000478111553646326	0	0.559270393964017	0.831820318047902
TCGA-EE-A183-06A-11R-A18S-07	0.0667587416947824	0.0297305560904648	0.0766314833719478	0.228135434406768	0	0.0155976087901945	0	0.0224854754655515	0.107894478802221	0	0	0.0445087658554351	0.0217595081917375	0.153378237684084	0.0356163577114772	0.14261969547307	0.0267026343309251	0	0.0281810221313414	0	0	0	0.05	0.184979521974346	1.00912600083944
TCGA-ER-A3PL-06A-11R-A239-07	0.0260128002508857	0	0	0.00826275132012978	0	0.137054074620994	0	0.0332175628383305	0.0274520866804275	0.0281992000796784	0	0.0223471251691807	0	0.455780677058923	0.074162898700671	0.168873999810007	0	0	0.0151696653593367	0	0	0.00346715811143552	0.07	0.154866705723937	1.07910889362028
TCGA-DA-A95W-06A-11R-A37K-07	0.00827291160777293	0	0.0702556570257531	0.0771426535639223	0	0.100118360015258	0.00185163332039049	0.0284965175943864	0.00233887822724353	0.0930699404356713	0	0.0672474336916381	0	0.0805032677900239	0.1388771794456	0.242339579500164	0.00904624812420493	0	0.0804397396579709	0	0	0	0.27	0.0679725141887408	1.07290244525172
TCGA-D3-A2JA-06A-11R-A18T-07	0.00174380211670856	0	0	0.0538637085378447	0	0.123978445332619	0	0.0425851940490914	0.0191915906916889	0	0	0.0119168072590579	0	0.363787453412309	0.0725768570800598	0.262924526668736	0.00121788024680784	0	0.0462137346050766	0	0	0	0	0.686126214688701	0.737964438299326
TCGA-FW-A3R5-06A-11R-A239-07	0.0795560570708965	0	0.0451837345428048	0.110324623389839	0	0.127177316802607	0.0683638613363104	0.0428718735855276	0.000783874624189745	0	0	0.0251014323517988	0	0.165948351668178	0.0978203236897339	0.145655817688386	0.0479086825131247	0	0.0433040507366041	0	0	0	0.14	0.0932688753647061	1.0463094949132
TCGA-W3-AA1W-06A-11R-A38C-07	0.0144770236981998	0	0.0106970815697028	0.418484018267066	0	0	0.0907793313404315	0.0798100022298577	0.0558964203933038	0	0	0.0121651056761246	0	0.101473756844	0.108130432402989	0.0904417835234525	0.0107047688125127	0	0.00694027524235926	0	0	0	0	0.529523939578297	0.847571844344758
TCGA-EE-A2GL-06A-11R-A18S-07	0.181374419137201	0.118078461287674	0	0.142116389026846	0	0.0496614216362129	0.0942640536755783	0.0536903678360282	0.0976101501060697	0	0	0.0480620557180347	0.00759782779502689	0.0700882054051508	0.0463940826561205	0.0576491178957298	0.00487216473387878	0	0.0285412830904487	0	0	0	0.01	0.39659359047345	0.918386219525522
TCGA-EB-A97M-01A-11R-A38C-07	0.00182377760699095	0	0.0323354993348933	0.273378528681544	0	0.00313807112426163	0.10253166232932	0.0410032399626387	0.0271382935514643	0	0.0219065635172783	0.0427240557281422	0.0176129815555043	0.0257966410068163	0.053485494392474	0.298124163558764	0.0222333255596774	0	0.0367677020902306	0	0	0	0.34	0.0470299679672542	1.07454917159617
TCGA-EE-A20I-06A-11R-A18U-07	0.0122100464341459	0	0.059792471569023	0.178291972502482	0	0	0.0681576688174792	0.0748164994996978	0.0605467962071574	0	0.029456301058957	0.0134504091666708	0	0.284234081432487	0.0670656237517916	0.118625733308758	0	0	0.0333523962513498	0	0	0	0.26	0.0680492622041868	1.07111261509792
TCGA-D3-A5GT-01A-12R-A311-07	0	0	0.0279361824622624	0.0505877284496916	0	0.0983986899991097	0	0.0852642251087409	0.019740597008461	0	0	0.0272090531920026	0.0380736032088652	0.00518275566445511	0.0424803511953813	0.402419303330098	0.151254871336557	0	0.0506648753800986	0	0.000787763664277137	0	0.32	0.0520422312521293	1.07347838012751
TCGA-ER-A2ND-06A-11R-A18T-07	0.0659317671828446	0	0.0425793777622004	0.167119476460084	0	0.0907019147357011	0	0.0803009140588726	0.0408701702502259	0	0	0.0271071601821933	0.00656444529649395	0.0703622027486115	0.175952828087376	0.196640408178617	0	0	0.0124974684644244	0	0	0.0233718665923555	0.34	0.0458411900836811	1.08849259392555
TCGA-EE-A2GI-06A-11R-A18T-07	0	0	0.128133453597545	0.229219753523447	0	0.0775035980424107	0.0281389791657316	0.061256487982582	0.0541809548907985	0.0168648323205457	0	0.0568294976750382	0.000533421100452818	0.111056755289361	0.149770880829363	0.0373361466621833	0.0191988712497381	0	0.029976367670803	0	0	0	0.02	0.329211973210629	0.955167071055131
TCGA-EE-A29X-06A-11R-A18T-07	0.0251576900828976	0	0.0590199897973755	0.155616281271388	0	0.0434809976719295	0.0472028808014713	0.0312140093106741	0.069562616517816	0	0.011405845024239	0.0359281297052426	0.00944142305055972	0.106859961941961	0.0740179799076864	0.210066023821587	0.0886455343150003	0	0.032380636780172	0	0	0	0.0600000000000001	0.16584650545432	1.01574433956601
TCGA-D3-A8GN-06A-11R-A37K-07	0.00955508671010255	0	0.290433441341764	0.259781902260861	0	0	0.0822783744924608	0.0418030215379626	0.0278301472054665	0.00237906949233233	0	0.0204016148729236	0	0.122009361610858	0.0546243042936465	0.072987344973789	4.34971470098608e-05	0	0.0158728340608232	0	0	0	0.02	0.324651020280161	0.948145166345609
TCGA-D3-A1Q7-06A-11R-A18T-07	5.83646036568852e-06	0	0.0383724309823724	0.238860942615351	0	0.0355259099518908	0.105123986968566	0.0890147908581861	0.0440505185359367	0.00856017193586618	0	0	0	0.185548788265664	0.125786148834559	0.103921552095091	0.00819502351239945	0	0.0170338989837521	0	0	0	0	0.49063857257916	0.870762959033958
TCGA-FS-A1ZJ-06A-12R-A18S-07	0.0155988529077645	0	0.0131794521516355	0.364909295003261	0	0	0.0856059005994446	0.0744604532066493	0.028883632357256	0	0	0.022960552791879	0	0.01631518960748	0.0852284592441936	0.285487623047488	0.00269679095232298	0	0.00467379813062489	0	0	0	0.07	0.139349636132955	1.04752272405521
TCGA-D3-A2JC-06A-11R-A18T-07	0.0090742800692094	0	0	0.130765003802431	0	0.15725689586421	0.00725177908790373	0.0488172706917704	0.0956295832946793	0.0157709172279856	0	0.0264762960518782	0.0472198889554556	0.259637012047526	0.0851076212985756	0.101523091504685	0.0127163351096177	0	0.00275402499407188	0	0	0	0.03	0.265411763369559	0.98814702612379
TCGA-EE-A3AD-06A-11R-A18S-07	0.098078633796326	0	0	0	0	0.13209631003438	0.0733917623833507	0.104910867358995	0	0.00491293651965703	0.0801441368729832	0	0	0.291558920175329	0.0242911900892734	0.177326593756091	0	0	0.0125170323618766	0	0.000771616651737609	0	0.5	0.0220519837468906	1.09447820083613
TCGA-WE-AA9Y-06A-12R-A38C-07	0.0746250145479993	0.0133782099220996	0.0362785571961214	0.0672833054150114	0	0.207542279024637	0	0.0079361682360567	0.116852941617208	0	0	0.0262369528731485	0.0264987252761531	0.135052608530656	0.0238165730795495	0.185390960118726	0.00676442432828964	0	0.0723432798343426	0	0	0	0.07	0.137957785672337	1.02687395255736
TCGA-EE-A181-06A-11R-A18S-07	0.0158539718453192	0	0.133748222262191	0.189377757878397	0	0.0288121059079899	0.0212239321152143	0.0468922340252917	0.0559548006602322	0	0	0.0685361792217406	0	0.249221453579768	0.106144690910714	0.0633753502477093	0.00373498091872905	0	0.0171243204267038	0	0	0	0.01	0.357879282773222	0.93857335284346
TCGA-WE-A8K4-01A-12R-A37K-07	0	0.000174596249424143	0	0.533654794824587	0	0	0.016308908091456	0.0819132859058639	0.093607057332826	0	0	0.0985540860988662	0.0140608346196974	0.0360500757505677	0.0788512030372224	0.0228718808905447	0.0144169388597578	0	0	0	0.00953633833918711	0	0.07	0.145521832133176	1.10328836484861
TCGA-EB-A6L9-06A-11R-A32P-07	0.118948194353391	0	0.124720456284478	0.18019066004572	0.0208660574916651	0	0.0547901874392277	4.17082008426113e-05	0.118158759389595	0	0	0.0435829892467661	0	0.150947525119524	0.0828058361488241	0.076432044037969	0.00384708676149016	0	0.0246684954805072	0	0	0	0.01	0.365194568328213	0.931218445834631
TCGA-ER-A2NE-06A-21R-A18T-07	0	0	0.103214195786701	0.0218274275802754	0	0.085688873627932	0	0.180691658739737	0.0487839896440892	0.00960818660707399	0	0.0719657862883043	0.0875341786846679	0.156003103892066	0.053487598533382	0.087795910854801	0.0101113026389065	0	0	0	0.0261585172881557	0.0571292698339089	0.54	0.0170434615646265	1.07648458360042
TCGA-FS-A1ZN-01A-11R-A18T-07	0.021813047774857	0	0.000749835254731467	0	0.005226713339039	0	0	0	0.0356730533672074	0.0265941868096875	0.109610790434703	0	0	0.582199253655679	0	0.12911491053785	0	0	0	0.0890182088262451	0	0	0.29	0.0620245712140444	1.1804906846285
TCGA-EE-A2MQ-06A-11R-A18S-07	0.0926079184269666	0	0.048116449246664	0.125014365626492	0	0.115118980351973	0.0483897270731341	0.0290559156595994	0.0264768909727799	0	0.0164653737224858	0	0.00175262330563783	0.238703327453261	0.0721705432328531	0.14396228726567	0.0123854267172561	0	0.0297801709452277	0	0	0	0.1	0.107196788464037	1.0464066875348
TCGA-D9-A6EG-06A-12R-A32P-07	0.00236092330737228	0.00216945396372968	0.00561639638669482	0	0	0.0698191643432365	0.00272047671904583	0.0340049456265222	0.0314545858825088	0	0.10484742164166	0	0	0.529610923936432	0	0.197271851140737	0	0	0	0.0049889092660123	0.015134947786049	0	0.28	0.0650671755265381	1.15753001214179
TCGA-EB-A4OY-01A-11R-A266-07	0.0322143270763274	0	0.00408951404795624	0.333646897099787	0	0	0	0.0580868929818126	0.0748797217608226	0	0	0.042255184345333	0	0.192822891726627	0.0357527044769515	0.213006116276339	0	0	0.0132457502080437	0	0	0	0.0600000000000001	0.171113831759037	1.03600292327189
TCGA-DA-A3F2-06A-11R-A20F-07	0	0	0.121771567873149	0.299151025546001	0	0	0.0106637185342508	0.00857633431212975	0.0470784132354845	0	0.0698348485301889	0.0100033175254505	0.012496121967152	0.16031276995705	0.01548376728878	0.227692317362149	0	0	0.0169357978682144	0	0	0	0	0.635784465173885	0.792397637978555
TCGA-FR-A3YN-06A-11R-A239-07	0.0310478400574019	0	0.0619794666053225	0.374990187867613	0	0	0.0239577779561076	0.0799024431803967	0.0779650077445831	0	0	0	0.000767467179512942	0.0994042612144717	0.0940057467408485	0.139982086723409	0	0	0.015997714730333	0	0	0	0.35	0.0385113113683986	1.08895432097088
TCGA-FW-A3TV-06A-11R-A239-07	0.187248792247544	0	0.0610413617797653	0.165939721430548	0	0.091432309611532	0.0849720521837842	0.0359811061296065	0.0331895349217725	0.00485497088309957	0.00423010097452397	0	0	0.0654150271520983	0.0534017391038633	0.166955426329806	0.0325516361974271	0	0.012786221054629	0	0	0	0.73	-0.00719045064228341	1.07816715308457
TCGA-FR-A8YE-06A-11R-A37K-07	0.0479401578703141	0.161849503107146	0	0.122454049071077	0.0344321504247796	0.119066458322902	0.028478426739783	0.0502996136534518	0.130721021719126	0	0	0.0231230586089946	0.0191023206387189	0.0934971074716063	0.0366947706244079	0.097709016036319	0.0124505582688524	0	0.0181804336284016	0	0	0.00400135381412005	0	0.463758660917424	0.885817277334643
TCGA-FS-A1ZK-06A-11R-A18T-07	0.109058088090741	0	0	0	0	0.0133180564695101	0	0.0431781497732017	0.0432686968109202	0.0475455495521483	0.00551290042756237	0	0	0.5189572536909	0.0459229267873786	0.124761037318513	0	0	0.0484773410791241	0	0	0	0.15	0.0904161665321494	1.12194796486312
TCGA-EE-A17Y-06A-11R-A18T-07	0.00339109342405949	0	0.0207603949548651	0	0	0	0.000468490621355101	0.0591357781319149	0.0408941325709101	0	0.0450303885518168	0	0	0.767246183574704	0	0	0	0	0	0.0486328816495121	0.0144406565208621	0	0	0.680210127029341	0.741104656624016
TCGA-GN-A267-06A-21R-A18T-07	0	0	0.0710436149957257	0.392909341930992	0	0	0.00917786186984531	0.124062449764433	0.0823951766881544	0	0	0.0292524873573472	0	0.077395866337964	0.0620142379772624	0.144194672153265	0.000996856260477754	0	0.00655743466453358	0	0	0	0.07	0.151669047523135	1.04636483266988
TCGA-D9-A4Z6-06A-12R-A266-07	0.0380932223379831	0	0	0.102210119320219	0	0	0.0337305797468535	0.0677502669011042	0.00726896858005126	0	0.000792221928629832	0.0248787305532482	0	0.64685184599645	0.0321714625802775	0.0350098918623406	0	0	0.010486865801666	0	0.000755824391176945	0	0.13	0.0950832749229193	1.15688906746027
TCGA-EB-A4IQ-01A-12R-A266-07	0.00647555852098635	0	0	0.0408147980898164	0	0.0264676976156064	0	0.0846052883778716	0.0282002489065124	0	0.00965525928535877	0	0	0.622928293232456	0	0.116403598699126	0.0085777250408049	0.00263675577876839	0.0428927612833642	0	0	0.0103420151693288	0.07	0.14792102869475	1.1303638519931
TCGA-FS-A1ZB-06A-12R-A18S-07	0.00822633387045096	0	0	0.0271555368641979	0	0.143078022148211	0	0.0187598519011378	0.016894452421582	0	0	0.044645268289882	0.0920936354980141	0.126929222217456	0.050211766593412	0.27484440666058	0.0601125207154158	0	0.132988494339752	0	0.00406048847990898	0	0.29	0.0615264909669725	1.0669444108838
TCGA-EE-A182-06A-11R-A18T-07	0.00105231130708491	0	0.0286968697994557	0.184979720355838	0	0	0	0.0402155516095622	0.0058654095342273	0	0	0.121697514791537	0	0.311170719330767	0	0.232606833789484	0	0.00093145043181102	0.0727836190502331	0	0	0	0.03	0.268028739729484	0.998347954928992
TCGA-ER-A197-06A-32R-A18S-07	0	0	0.00275271047080757	0.418473719386735	0	0	0.051122405531436	0.0653120297755582	0.0536918650677453	0.0447640716802105	0	0	0.0167597064761894	0.00156816255822157	0.0840358103726629	0.238192684402936	0.00927845470298914	0	0	0.00198326421322564	0	0.0120651153612832	0.01	0.361688990685491	0.943912713864875
TCGA-EB-A3HV-01A-11R-A21D-07	0.00659690437973384	0	0	0	0	0.100507192120467	0	0.0268070151713868	0.0243259142330025	0	0.0240806366229983	0	0.0146961441641318	0.217227738065929	0.0294805997215242	0.332611421244307	0.0685046998364834	0	0.141816491410813	0	0	0.0133452430292236	0.07	0.143920917046796	1.05146327622596
TCGA-EB-A4XL-01A-11R-A27Q-07	0.00500273084678643	0	0.0193326528634706	0.232714100922452	0	0	0.0366081619121953	0.0646173335938778	0.102904503519414	0	0.00441675328527728	0.00936929632233389	0.0040753590459748	0.0981810388884226	0.113162007919834	0.129863544290442	0.0939858277271172	0	0.0806693796772464	0	0	0.00509730918515674	0.07	0.15209956392966	1.02602611302441
TCGA-WE-AAA3-06A-11R-A38C-07	0	0	0	0.294760302789222	0	0.0272649814001458	0.0196249162613018	0.0278207312184316	0.0276218453963317	0	0	0.0623073211752574	0.00391505385812572	0.131568424386435	0.099059598534617	0.235207771144578	0.0249061225386422	0	0.045942931296912	0	0	0	0.13	0.0944276405288697	1.06900744139076
TCGA-BF-A3DJ-01A-11R-A20F-07	0	0	0.0141698904158091	0.0817385821359473	0	0.116657256869323	0.0420625477614645	0.0285093832148597	0.0205879157648977	0	0.0192651574012931	0	0.186844197478707	0.120610665271052	0.0558867585317616	0.260124198883137	0.00451457826966951	0	0.0488686459306124	0	0	0.000160222071466753	0.08	0.12473482297914	1.04033623909597
TCGA-EB-A41B-01A-11R-A24X-07	0.0147455164332525	0	0	0.294962723900409	0	0	0	0.0963129621934163	0.003869553294957	0.142906950282053	0	0	0.0168140516349593	0.172098287126899	0.165901244283933	0.0155172735223213	0.026077028427565	0	0.0364432064754482	0	0.0143512024247868	0	0.15	0.091657008778182	1.09301075295332
TCGA-EE-A2GT-06A-12R-A18S-07	0.164613434923938	0	0.0655543564762858	0.160423176321807	0.0852822218772287	0	0	0.0623321448082963	0.0918282319392009	0	0	0.0263520366281691	0.00312676713742372	0.110543036100063	0.017124852876774	0.174397482897471	0.0176538893212662	0	0.0207683686920769	0	0	0	0.04	0.233506639949657	0.98857349865354
TCGA-WE-A8ZM-06A-11R-A37K-07	0.103462465009627	0	0	0.145590869388171	0	0.0190170121693376	0	0.0430301118351586	0.0626417483153708	0	0	0.0390640680630119	0	0.295567463953324	0.020819431832811	0.210537228695873	0	0	0.0602696007373149	0	0	0	0.31	0.0550985023742899	1.08583359493098
TCGA-W3-AA1R-06A-11R-A39D-07	0.015479049260343	0	0.110641159328244	0.133227485339597	0	0.0494503417070267	0.130679833699148	0.0359265849450261	0.000188191893366647	0.0637038994656319	0	0.0784899851958695	0	0.151885566428966	0.0844589694689032	0.100542679687092	0.00983824356092921	0	0.028719652525587	0	0.00676835749426846	0	0.2	0.0786567056763863	1.05940374466242
TCGA-EE-A2MG-06A-11R-A18T-07	0.21087068849617	0	0.0229823070897424	0.157783461488806	0	0.0872538499282563	0.0959558010180333	0.0321910044067475	0.0814787013018301	0	0	0.0146536979874818	0	0.114497551045669	0.0783600932399926	0.0819129998015314	0.000984212050777938	0	0.0190940504035292	0	0	0.0019815817414321	0.01	0.393073200990706	0.919352613030032
TCGA-FS-A1ZZ-06A-11R-A18S-07	0.0852377198395574	0	0.127232558251219	0.104849293093672	0	0.243186219332247	0	0.0538737763212426	0.000631718709439107	0	0.0189268729021129	0.000906341384083381	0.0117650494593745	0.0379067808553163	0.0801467342430534	0.227576454601838	0	0	0.00605378520596685	0	0	0.00170669580087779	0.75	-0.00834674076957245	1.08317691197606
TCGA-D3-A5GL-06A-11R-A27Q-07	0	0	0	0.129404910437792	0	0.0180435798788397	0.0248577779912888	0.0945156965941137	0	0	0	0.0697436466382215	0.0530932958024842	0.264398908069126	0.0466417072655125	0.242041250388049	0	0	0.050503225234937	0	0.00675600169963467	0	0.55	0.0152224939627103	1.10747360339346
TCGA-WE-A8ZX-06A-11R-A37K-07	0	0	0.079641532941466	0.25860540231461	0	0	0.15516283827459	0.0372336653174168	0	0	0	0.102797430011921	0.0294563396021881	0.0626553216172585	0.122401187391041	0.0684963814671255	0.0260823487108184	0	0.0487947785734184	0	0.00867277377814675	0	0.04	0.23494754917493	1.00061336210254
TCGA-EE-A2GN-06A-11R-A18S-07	0.012591301947384	0	0.036881729806643	0.0436432490715884	0	0.0620836877161105	0.00564679535206618	0.0575988767210944	0.0326285337535432	0	0	0.0111255863952616	0	0.41044403406588	0.0772614510991409	0.214575428395996	0	0	0.0355193256752922	0	0	0	0.04	0.199976873262107	1.04523244037403
TCGA-EE-A2GM-06B-11R-A18S-07	0	0	0.00307568626739267	0.278397252005321	0	0.00064635792420587	0.0656598793618587	0.0491185107348836	0	0	0	0.0703107823436306	0.0467410625348086	0.0133623430577673	0.0893946499844323	0.252883071720211	0.0271157770625496	0	0.103294627002939	0	0	0	0.72	-0.00535914089731321	1.09908705102186
TCGA-EB-A85I-01A-11R-A352-07	0.0105732329050199	0	0.0113294184158847	0.452832702160031	0	0	0.0870190236806833	0.101938437088811	0.067876235549956	0	0	0.0358278831280922	0.0162907069172722	0.089938475732753	0.0286927926349078	0.0826525255306622	0	0	0	0.0150285662559268	0	0	0.13	0.0947097357192908	1.08879190250469
TCGA-GN-A4U9-06A-11R-A32P-07	0.0521704902721074	0	0	0.031517798746307	0	0.215164626772635	0.0576226277169435	0.0458674209072512	0.0178935112199092	0	0	0.00809720072596869	0.0332789540909519	0.247535704816535	0.0510085722987846	0.179841635929666	0.0362724360166061	0	0.0237290204863341	0	0	0	0.0600000000000001	0.172989951681473	1.02422923296665
TCGA-EB-A42Z-01A-12R-A24X-07	0	0	0.00762613676860637	0.142647281576778	0	0.0702288366508269	0.0355041476106762	0.0814507427980571	0.0190099078776763	0	0	0.0091239249289413	0	0.359447718160639	0.0590451089328606	0.128888323815325	0.00270958348336697	0	0.084318287396246	0	0	0	0.1	0.106564908490354	1.07069087728611
TCGA-EE-A3J8-06A-11R-A20F-07	0.165997450993423	0	0.00148828983263383	0	0	0.354684577983731	0	0.00561944091606543	0	0	0.0851911547828121	0.0465069566762564	0.0463264370373893	0.102487499845826	1.24082553718715e-05	0.0482721513912084	0	0	0.138638209820806	0	0.00477542246447588	0	0.74	-0.00781934049769542	1.09610086268774
TCGA-EB-A431-01A-11R-A266-07	0.0314784458421529	0	0	0.0942944613405797	0	0.0872590600033042	0.0501285168439697	0.0769811152633937	0.0353995893926342	0	0	0.0315380455678742	0.0049949681963668	0.194184257237528	0.0885098686681392	0.19710768154837	0	0.0412339549026514	0.00788125153737117	0	0	0.0590087836556649	0.51	0.0201824733327872	1.09349433819146
TCGA-D9-A4Z3-01A-11R-A266-07	0.0100823784281828	0	0.00939772851624458	0.182248476112636	0	0.152341403366382	0	0.0553985722655801	0.0431318627384467	0.00294073172530238	0	0.0434235239907467	0.0293085224499882	0.0682358461099494	0.0581906699557147	0.312111248746694	0	0	0.0331890355941312	0	0	0	0.36	0.0340209966631033	1.08493355910157
TCGA-EE-A3J5-06A-11R-A20F-07	0.0101526100561658	0	0.134412717429809	0.177124958555414	0	0.0958561161399336	0.011707753970675	0.0724720437360244	0.012676005714937	0	0	0.0232084740052638	0.0134941662985024	0.116800917972675	0.159897072365142	0.0819425703450861	0.0456005773411978	0	0.0329610778481379	0	0.0116929382210365	0	0.04	0.228299418719869	0.996304713402308
TCGA-D3-A2JB-06A-11R-A18T-07	0.0488946073488864	0.196204290507591	0.0947067906820682	0.132761638514991	0	0.0815062241790001	0.0227205040402782	0.0823116292977397	0.0524111135545121	0	0	0.0196031732937117	0	0.136800964413593	0.0597343618033884	0.056135322193258	0	0	0.0162093801709817	0	0	0	0	0.499298735408646	0.870729594490571
TCGA-EB-A4IS-01A-21R-A266-07	0.0735320019245346	0.0550721076894292	0.080037945452679	0.226811120718197	0	0.0664031465874026	0.00711896295105527	0.0499839356647822	0.139373608272999	0	0	0.0411413794478853	0.00193883611931846	0.0958408539974086	0.0614962611916882	0.0715033721338235	1.87431721324778e-05	0	0.0297277246766652	0	0	0	0.05	0.193560615332929	1.01067953613898
TCGA-DA-A1HV-06A-21R-A18S-07	0.00781464852327902	0	0.0807607549487713	0.177387735236536	0	0.131247422647735	0.0120204237410361	0.0410217410435076	0.0458745766410482	0	0	0.0402050546979048	0.0175383311350574	0.133888630549965	0.135121016753341	0.101675818320205	0.0154431249985422	0	0.0600007207630705	0	0	0	0.02	0.286465011415034	0.970696145835598
TCGA-WE-A8K5-06A-11R-A37K-07	0	0.0306465528133083	0	0.0314203412361127	0	0.17491218195567	0.0216614328532274	0.0645316488478331	0.0108491341928115	0.0742502264140035	0	0.0243390291590756	0	0.281912016265539	0.131633889108473	0.113684974379193	0.013158952762191	0	0.0269996200125609	0	0	0	0.03	0.281759796319953	0.983322341183878
TCGA-EE-A2A1-06A-11R-A18T-07	0.0738150660151238	0	0.024080047699947	0.16600797608216	0	0.0790415235559547	0	0.0311822140424659	0.0947257125645389	0	0	0.0836542659184373	0.019233990382521	0.108830070470387	0.115608487264648	0.127324706152227	0.00998768761322644	0	0.0665082522383626	0	0	0	0.03	0.280730477073094	0.974079812698239
TCGA-W3-AA1O-06A-11R-A38C-07	0.0101391013303448	0	0.0128871133335894	0.0368859108326234	0	0.0422460428237776	0.000725290795213967	0.0208702674883265	0.0185606145564678	0	0	0.0221316432888502	0	0.491412829600757	0.0404920016872305	0.249218312219033	0.023101435147982	0	0.0313294368958036	0	0	0	0.22	0.0728400976102325	1.14987309838279
TCGA-EB-A5FP-01A-11R-A27Q-07	0.0222247156624158	0	0	0	0	0.309346272520739	0	0.0407413319481504	0.0568543797103729	0	0.184828098412989	0	0	0.333212282566216	0.00604413384997647	0.0186682682626468	0	0	0	0.0145621528314618	0.0135183642350315	0	0.7	-0.00350287790479349	1.13357244589578
TCGA-FS-A1ZW-06A-12R-A18T-07	0.00566116214360866	0	0.480754806623962	0.0955370908804222	0	0.0568839659193477	0.0276905868223055	0.039107607829514	0	0.0503345460421857	0	0.00917818182202619	0.00710184767009964	0.0257132472808415	0.0584851349150464	0.11147498553492	0.02753938227043	0	0.0045374542452911	0	0	0	0.02	0.288192780272362	0.962680329235101
TCGA-EE-A20C-06A-11R-A18S-07	0.00785484999538482	0	0	0	0	0.0998344152433937	0	0.035544835638256	0.082960105333878	0	0.0869188119857809	0	0.0279957573737168	0.345466828633248	0.0224582966814184	0.140129948235527	0.00156218345373346	0	0.149273967425663	0	0	0	0.19	0.0839370594422065	1.07761425802133
TCGA-EE-A29B-06A-11R-A18U-07	0.0246674640828715	0	0	0.0943036853844859	0	0.0579965520463784	0.0214424797751329	0.0231410600931727	0.0441238588606927	0	0.00600761770475039	0.0109050752168063	0.0951429322252273	0.187040393246559	0.010608465006593	0.368891308354765	0.0293803133664522	0	0.0263487946361123	0	0	0	0.19	0.0806478979274431	1.07926029030337
TCGA-D3-A5GS-06A-11R-A27Q-07	0.0128341722308141	0	0	0.286535797303825	0	0.0580436657805273	0.0093262604352813	0.0895287983886145	0.0430765459569989	0	0	0	0.00631565245402476	0.134132008540424	0.152620940661992	0.146589110094443	0.0214497728367221	0	0.0395472753163334	0	0	0	0.07	0.154492653133183	1.04398572407124
TCGA-D3-A2J7-06A-11R-A18T-07	0	0.0280112151177166	0.07924059901408	0.0481820098335333	0	0.178663879559561	0.0262838623602953	0.0188100623071931	0.0398125044630669	0.0456373024504521	0	0.0177135158628058	0	0.293598961906711	0.129106655876597	0.0437346416115527	0.00979177919279039	0	0.0414130104436451	0	0	0	0.08	0.133501219598261	1.04675912018046
TCGA-BF-A5EQ-01A-21R-A27Q-07	0.0638557388231346	0	0.0868132416257613	0.0807820692320519	0	0.144764071412936	0.0443227611054864	0.0312850337961523	0.0128924248401307	0.0772396605993703	0	0.035220993867641	0.00688889700046062	0.0724972845661895	0.103843399764026	0.153838372968016	0.0127437839737741	0	0.0730122664248697	0	0	0	0.26	0.0684929034043658	1.05345896534017
TCGA-DA-A95Z-06A-11R-A37K-07	0.0149873972549231	0	0	0.166697570213077	0	0.171287149081651	0.0393942173970813	0.0599790090574126	0.0152763012519344	0.00544918874290495	0	0.0229712474656598	0	0.15223588824021	0.0870698204156644	0.210325164434375	0.00846422909768156	0	0.0458628173474245	0	0	0	0.1	0.104380206611178	1.05494483828965
TCGA-GN-A4U3-06A-11R-A32P-07	0.00863072647674246	0	0.277241007241783	0.057406305352391	0	0.0729132670882365	0	0.0456177847078562	0.050228415348329	0	0	0.000526556058216824	0.0162789903906318	0.209205275661363	0.0246721042641969	0.213655332416355	0	0	0	0.016172731622719	0.00745150337117973	0	0.66	0.00204280159885826	1.08133032600813
TCGA-EB-A24D-01A-11R-A18T-07	0.0483682965118457	0	0.283155237297844	0.137110018625793	0	0.152443706029128	0.0238400609077484	0.0440464219684618	0.051553762652492	0.0294885844279905	0	0.00567643626121176	0.0151645156116435	0.028163896745566	0.0633955293128556	0.084143599425024	0.0154763887287179	0	0.0179735454936782	0	0	0	0.31	0.0547603468895336	1.05113205763344
TCGA-GN-A4U5-01A-11R-A32P-07	0	0	0	0.367788490202032	0	0	0.09109513420712	0.0988622519460465	0.0184608226212339	0.0722567887758513	0	0.0365002814715601	0	0.0468103142901153	0.101951260101489	0.0850502751297265	0.0275398640937458	0	0.0502906267655339	0	0	0.00339389039554547	0.05	0.184682093513683	1.03958865479262
TCGA-D3-A5GN-06A-11R-A27Q-07	0	0	0.138473455629388	0.165346574939948	0	0.040643890156931	0.0713826659606343	0.0529114455713321	0.0107473722005543	0	0	0.0359559307814892	0.0101918221054955	0.300308672399194	0.104024152390116	0.064361406196575	0.00565261166834265	0	0	0	0	0	0	0.512862770302125	0.858981220998038
TCGA-EE-A2MJ-06A-11R-A18S-07	0.108169766330563	0	0	0.256943223532522	0	0.033836121022372	0.0948634650788422	0.0600860409881611	0.0689336383480227	0	0	0.0518178936768421	0	0.0771702090737878	0.0927673512066932	0.0814023102388493	0.012382865492831	0	0.0589081723894015	0	0	0.00271894262111242	0.03	0.281406158456747	0.974672213126888
TCGA-EE-A17Z-06A-11R-A18S-07	0.095461036079277	0	0.0419777483385305	0.102677980454977	0	0.177483515192651	0	0.0281319722579491	0	0	0.0247323614024626	0.0417504407306257	0.0502868543442695	0.0196220085407872	0.0133793549990971	0.315144656284111	0.0470611243557542	0	0.0422909470195082	0	0	0	0.69	-0.00130203352867072	1.08205031762933
TCGA-EB-A299-01A-21R-A18U-07	0	0	0	0.219043744008683	0	0.0306674375380892	0.0639543670126317	0.146677742545232	0.0770153519034136	0	0	0.0253075570802453	0.0147704935086978	0.0901172547376376	0.129680802715825	0.114957337267241	0.02093439861594	0	0.0668735130663629	0	0	0	0.1	0.105782873455319	1.05649140421815
TCGA-FS-A4F5-06A-11R-A266-07	0.0197903016627778	0	0	0.033651839132083	0	0.0686092338034604	0	0.0869990623198736	0.0182964350725597	0	0	0.0377633867893126	0	0.49538625801621	0.108001988278357	0.106021157464993	0	0	0.0254803374603727	0	0	0	0.08	0.122751045193294	1.10441938276322
TCGA-ER-A19A-06A-21R-A18U-07	0.0059350559316681	0	0	0.177111818472231	0	0.0985894594071968	0.055500480499266	0.0444166221237497	0.0286448192228894	0.010543303674563	0.0317185728402062	0	0	0.253631978626863	0.082735944350953	0.162345663179232	0.00139726315544223	0	0.0474290185157396	0	0	0	0	0.654622260586533	0.77562797485078
TCGA-BF-A5EO-01A-12R-A27Q-07	0.0112287774738201	0	0.0981200976547879	0.156360006679414	0	0.0444079204546589	0	0.0553075072034925	0.0855557666533621	0	0.0293907306652012	0.0191235750394277	0	0.244294479943488	0.0517625408032839	0.133148369548677	0.00710220412617831	0	0	0.0572482345571301	0	0.00694978919707823	0.1	0.104362309789333	1.05182616940696
TCGA-GF-A769-01A-32R-A32P-07	0.00591879183231315	0	0.00811166249006746	0	0	0.304039872313583	0	0	0.0761683406318709	0	0.0427261031268708	0.0356484954138668	0.0470011644156393	0.249343545281043	0.0243532168520416	0.0580299418074558	0	0	0.148658865835248	0	0	0	0.08	0.129802829976917	1.04194386260313
TCGA-XV-AAZW-01A-12R-A40A-07	0.00966210276839969	0	0	0	0	0.127707847884101	0	0.0181452100287316	0.0534390187789647	0	0.0406801120435396	0	0	0.296112276571127	0.0819161955267757	0.295948375747013	0	0	0	0.0706271392857743	0	0.00576172136557285	0.31	0.0542768645320356	1.1115264944855
TCGA-GN-A8LN-01A-11R-A37K-07	0	0.0579017195869252	0	0	0	0.141841329796252	0	0.0274728366332845	0.0752642309761003	0	0.0281226789779932	0	0.0309417802231099	0.296263971727082	0.126226913874735	0.18056853725593	0.012542718464374	0	0	0.00748724074789077	0.0153660417363237	0	0.19	0.0819348013624683	1.08427897333332
TCGA-EE-A2MR-06A-11R-A18S-07	0.0289349691971075	0.116338961480533	0.00963191559637225	0.199812924822421	0	0.175436291217538	0.0285973607162599	0.0305248268608767	0.0807688355327655	0	0	0	0.00168708296762207	0.118401982195359	0.0627438803669834	0.125021662523379	0.00588261195310023	0	0.0149312242983466	0	0	0.0012854702713364	0	0.55184524616064	0.839983082226648
TCGA-EE-A2GC-06A-11R-A18T-07	0.0101074908279756	0	0.154394032086028	0.260625454113404	0	0.0977372244510408	0.0329622669974717	0.0570891455014103	0	0	0	0.0253020674124276	0.00755434468905414	0.0399898634888683	0.0967092058844856	0.146315644962292	0.00921627214541693	0	0.0553885679960179	0	0.00660841944410707	0	0.07	0.155711109248181	1.02149642418999
TCGA-EE-A2MD-06A-11R-A18T-07	0.065700485901422	0	0.120196307442273	0.118215497058644	0	0.0625933233626516	0.0436492794219838	0.0591685688213804	0.0501436028774315	0.014985079012715	0	0	0	0.257565987416274	0.079082818726238	0.11062188156534	0.00475505000380537	0	0.0133221183898407	0	0	0	0.07	0.146178188344646	1.02857106890183
TCGA-WE-A8K1-06A-21R-A37K-07	0	0	0.0453726200733011	0.300079172465451	0	0	0.0178161404722589	0.0648751154182495	0.0946033759178621	0.0053884126404022	0	0.0916795504094674	0.00724357376513738	0.179293327842077	0.110939665844306	0.075646718051141	0.00706232710034664	0	0	0	0	0	0.03	0.277494786155822	0.98906123903562
TCGA-D3-A3C7-06A-11R-A18U-07	0.00698960371651542	0	0.00558606903887362	0.160135542895734	0	0	0.0134450938227199	0.0331831511459473	0.0278574679671887	0.0118671606445011	0	0	0	0.452634048208808	0.0680311257317752	0.131234477122424	0.0427812093290718	0	0	0.0462550503764406	0	0	0	0.512749227949279	0.861227003256817
TCGA-EE-A3JH-06A-11R-A21D-07	0.00910530628660791	0	0.0931783282803371	0.229729071425217	0	0.0244280509666893	0.0310701719401489	0.0466420983712402	0.0666802994052052	0	0	0.051124036047402	0.00994197991537159	0.220875346661309	0.0819315483242881	0.0789255395712833	0.0198282550269591	0	0.0365399677779414	0	0	0	0	0.522175774280297	0.855390192722893
TCGA-FR-A8YC-06A-11R-A37K-07	0	0	0.1513410802031	0.42750228496743	0	0.0142509654888248	0.0360270483220551	0.0495243460453811	0	0.00947730051544172	0	0.0413378742089281	0.014017592704843	0.0310942017957651	0.0364305455466344	0.132533503711917	0	0	0.0531548616348606	0	0.00150987371405033	0.00179852114076773	0.2	0.079539933312191	1.0695802753689
TCGA-EE-A29D-06A-11R-A18T-07	0.0302993706338313	0	0.00998770104088735	0.0256635051010517	0	0.0318096916414386	0	0.0252631152979544	0.0244981467854348	0	0	0.0450087748794814	0	0.584392096181552	0.0282699537860696	0.15657212243459	0	0	0.0382355222177087	0	0	0	0.08	0.127108446450794	1.13354432151296
TCGA-FS-A1Z3-06A-11R-A18T-07	0.0004077451517169	0	0	0.0694525889645852	0	0.233706742579038	0.0679764198802075	0.0200318795848784	0.0554973696776967	0	0	0.00804984676173983	0	0.134152181582227	0.105461691887928	0.229133790816477	0.0123126026751396	0	0.063817140438366	0	0	0	0.7	-0.00286197501089408	1.09645651590762
TCGA-WE-A8ZY-06A-11R-A37K-07	0.0675163744470761	0	0.00472707974497951	0.0967037853949827	0	0.145303539316204	0	0.0458550972839366	0.0347184924673501	0	0	0.0112946113871767	0.00883576437336203	0.142908294489293	0.0922219205112175	0.325938124648637	0	0	0.0239769159357847	0	0	0	0.34	0.0455870840066624	1.08311294295429
TCGA-FR-A2OS-01A-11R-A21D-07	0.00259707464394516	0	0	0	0	0.0433430213545512	0.00226594656654397	0.0121116877732292	0.0348025238406131	0	0.0812993350738947	0	0	0.583380553692712	0	0.1407577069431	0	0	0	0.0979951647539366	0.00144698535747377	0	0.11	0.100619726466434	1.15966309012997
TCGA-ER-A2NG-06A-11R-A18T-07	0.000354320295443164	0	0.00746387218314938	0.411870516982352	0	0	0.0845934493564219	0.0344161885677013	0.0362971827282681	0.027757973569132	0.017143790127937	0.0162325345103987	0	0.152251015958897	0.0974432893080854	0.0772914437003043	0.00118330781164279	0.00124497303512654	0.0344561418651406	0	0	0	0.02	0.29073268790964	0.982868754576521
TCGA-WE-AAA4-06A-12R-A38C-07	0.000236964114594297	0	0.00804754712309617	0.371258330477637	0	0	0.0543229489264841	0.0302309502039479	0.0544736013695862	0	0.13192762029751	0	0.0634429140692562	0.0851848019519852	0.0630429993416858	0.13142023643012	0.00641108569409769	0	0	0	0	0	0.01	0.405412612470766	0.920290410963611
TCGA-FS-A4F4-06A-12R-A266-07	0	0	0	0.266273468912964	0	0.0429331796343983	0.00513097112001722	0.0320291630903297	0.0548535928787376	0.0142567372555142	0	0.0114090384371685	0	0.436610295006547	0.0567587304801898	0.0607931131539815	0	0	0.0189517100301523	0	0	0	0.01	0.388658126232476	0.937916422536969
TCGA-D3-A3C6-06A-12R-A18U-07	0.00490469905871068	0	0	0	0	0.0940584944315278	0.00392484606255321	0.0102196950625412	0.000535099412746087	0	0.0246360428713513	0	0	0.554630023223847	0.0557852359886071	0.224452263494378	0	0	0.0268536003937378	0	0	0	0.04	0.204006228613238	1.09204946773438
TCGA-EE-A29M-06A-11R-A18T-07	0.0356725329689739	0	0.0697161970057356	0.234158737715143	0	0	0.0220649836673083	0.0465387692578203	0.107058693411165	0	0.0119893244056005	0.0715005980610826	0.00117652530199356	0.118870905386201	0.0959130888050652	0.0916575425488313	0.0330077272030718	0	0.0606743742620085	0	0	0	0.08	0.130567680636007	1.0389526388061
TCGA-ER-A19E-06A-11R-A18S-07	0.0222307129284786	0	0.0542687408095988	0.0904616586486099	0	0.145789163002664	0	0.0193077506707415	0.0164470004195899	0	0.00637405849640694	0	0	0.407782502609077	0.062884647927581	0.16598439981196	0	0	0.00846936467529208	0	0	0	0.03	0.262968784847471	1.00532096174671
TCGA-EB-A1NK-01A-11R-A18T-07	0	0	0.00728600725963306	0.177482758166878	0	0.0382229970014361	0	0.0645299512605471	0.0375944613160983	0	0.0154739392710163	0.0284877936286019	0.0131682987193299	0.074814739382263	0.0632733881491952	0.323567042152121	0.0766481116597894	0	0.0730358680331706	0	0	0.00641464399992035	0.65	0.00485748646938389	1.09078888178007
TCGA-FS-A1ZM-06A-12R-A18S-07	0	0	0	0.289891659907364	0	0	0.0939063510283795	0.0477578085350547	0.0213306478828842	0.0102796620652703	0.0193501491002047	0.00132016515339088	0	0.297259207347069	0.0413455166979514	0.148232202388406	0.00267438782908149	0	0.026652242064943	0	0	0	0.03	0.271520329195005	0.988538632601475
TCGA-BF-AAP6-01A-11R-A40A-07	0.00657198983786636	0	0	0.018901744853591	0	0.134067344916641	0.028087999238593	0.0409375581292117	0.0393441037124863	0	0	0.0309143094592157	0.0274727355981889	0.267380297196217	0.0361640418243383	0.309892507443395	0.0406558638631307	0.00478802390234395	0	0.0148214800247813	0	0	0.58	0.0109995042706915	1.12083843502012
TCGA-EB-A5VV-06A-11R-A32P-07	0.22260506792505	0.111465946795994	0	0.149610950508491	0	0.174098409504545	0.0401147567009388	0.0477090340423502	0.0737700113439044	0.0201659930568082	0	0	0	0.0397984095298754	0.059776809028785	0.0527822427023448	0.0032330176954929	0	0	0.000166855392796667	0	0.00470249577262289	0	0.588303190768962	0.814930254969349
TCGA-D3-A3MV-06A-11R-A21D-07	0.00645666423216772	0	0.00398159561425508	0	0	0.0971418430059059	0	0.000559520294012396	0.066498569471714	0	0.117292707962546	0	0.0278906673570072	0.550542448515514	0.00600079101726411	0.080502242320745	0.00362700116106791	0	0.0106587703245085	0	0.0288471787232926	0	0.04	0.229559605262592	1.0522971501111
TCGA-EB-A5KH-06A-11R-A27Q-07	0.0538807026001463	0.0356695139621134	0.0985982699423047	0.0919125236724254	0	0.160751147914809	0	0	0.19136755337199	0	0.00435677802079556	0.0415091101608004	0.0153759938442606	0.0604491671105019	0.0459929664187759	0.1770247405895	0	0	0.0231115323915771	0	0	0	0.36	0.0346518161497862	1.06766522755374
TCGA-DA-A95Y-06A-11R-A37K-07	0.0253765611508223	0	0.0585236674766609	0.113121445078937	0	0.0306790641368188	0.00616669209948401	0	0.173124848168523	0	0.00692314669264554	0.0214770396536346	0.00127662937652369	0.0807022079778367	0.0340047969911615	0.332724059609161	0.0948738918608453	0	0.0210259497269457	0	0	0	0.09	0.112947458426175	1.04303883918003
TCGA-ER-A42K-06A-11R-A24X-07	0	0.0496283497104763	0.150617801716676	0.0360989048973401	0	0.13610859131882	0	0.0325373882866291	0.00971861811537231	0.0265286533213798	0.0348291118956177	0	0.0517352827257821	0.0899490442381623	0.1496258173382	0.154613868741216	0.053503579175021	0	0	0.0244780669159495	0	2.69216033589404e-05	0.57	0.0128303585160759	1.0788829496041
TCGA-EE-A2GJ-06A-11R-A18U-07	0	0.0633005612829713	0	0.232059056172408	0	0.0581547944387671	0.0275064171843469	0.0393927157253655	0.0272978851867391	0.0351204254760855	0	0.0349609701096382	0.00595846741762013	0	0.142050981259279	0.2502996109919	0.0164942582566624	0	0.0659889880343069	0	0.00141486846391022	0	0.23	0.0720233499236727	1.07341830433562
TCGA-GN-A263-01A-11R-A18T-07	0.0125386145950002	0	0.0190860541455573	0.08573238692096	0	0.183888455420035	0.0395218954921898	0.0284919260695757	0	0.0444493802187728	0	0.00672448438718446	0	0.050059613179731	0.133996571134552	0.300784874346007	0.00865444008623802	0	0.0578299899362731	0	0	0.0282413140679242	0.45	0.0249528368899472	1.08755222578957
TCGA-Z2-AA3V-06A-11R-A39D-07	0.0362921945082408	0	0	0.146908639037354	0	0	0	0.0645516002409372	0.0738913207867805	0	0.0365728283591319	0.047353564714679	0	0.353451106130675	0.0584309961286246	0.147345734165637	0.00923903281453153	0	0.0259629831134082	0	0	0	0	0.503330716540573	0.863418796097304
TCGA-D3-A51K-06A-11R-A266-07	0.0216401510107039	0	0.200826787188898	0.228923848877881	0	0.0553133437038357	0	0.067001074312166	0.0672336912469413	0	0	0.0591577478642402	0.0174003812370132	0	0.044122349542099	0.202311299653398	0.010455009396837	0	0.0256143159659861	0	0	0	0.0600000000000001	0.162074151886521	1.01636347738153
TCGA-D3-A2JG-06A-11R-A18T-07	0.00302999053303138	0	0.166357195313308	0.0905473793173653	0	0.12526398867787	0.00192177389517925	0.0335314988024374	0.0443805006121278	0.00837098661756206	0	0.0254353217012696	0	0.123777391295907	0.105806520250179	0.191777057929096	0.0293922609436191	0	0.0504081341110484	0	0	0	0.35	0.0409165501162177	1.06263616271738
TCGA-D3-A8GS-06A-12R-A37K-07	0	0.0486517789360156	0.185703701568598	0.190464420696229	0	0	0.148048398510508	0	0	0.0492959025329614	0	0.0572705372454743	0.00540581690732267	0.0847606743903806	0.0779357896207944	0.0676755085953328	0.0179643102464057	0	0.0668231607499776	0	0	0	0.02	0.299771913106286	0.958517734262939
TCGA-GF-A4EO-06A-12R-A24X-07	0	0	0.142554213206601	0.201563410069878	0	0.0766125383130189	0.0433737579838223	0.0411676207167566	0.0484916644925848	0.042381219850819	0	0	0	0.213620965218104	0.0926622476319413	0.097572362516474	0	0	0	0	0	0	0	0.511182150114453	0.861235049274169
TCGA-D3-A3MO-06A-11R-A21D-07	0	0.0560841775644851	0.00191298982784442	0	0	0.0638865963918367	0.00111042545785995	0.00723960473394726	0.0477891563047195	0	0.0280153421368316	0	0	0.74736828434894	0	0.0339716746345928	0	0	0.0126217485989432	0	0	0	0	0.776512232958685	0.630958434768769
TCGA-ER-A19M-06A-61R-A239-07	0.00962439865214432	0	0	0.315177538569871	0	0.0790124488225223	0.0383744933769069	0.0597971265072134	0.0114410566958786	0	0	0.0416790554580331	0.0196365756818875	0.17451996573479	0.0942321421320133	0.0972866502000624	0.00611286994916123	0	0.0531056782195162	0	0	0	0.03	0.269071876540188	0.986725837296571
TCGA-EE-A2GD-06A-11R-A18T-07	0	0	0.0289840712730682	0.0260771461758482	0	0.232988059951924	0.0720643398496903	0	0	0	0.00108659607038401	0.010483701836203	0.00746611765375518	0.121038522382775	0.0148604800544281	0.356574246357409	0.00605162560778544	0.0464158071855199	0.0608617149091455	0	0	0.0150475706920632	0.31	0.0532666695812754	1.07226232995023
TCGA-EB-A42Y-01A-12R-A24X-07	0	0	0	0.132967173826388	0	0.0503952044466332	0.0681707936086006	0.0393641285125453	0.00480900573980975	0	0	0.0218075952032142	0.0192468303658162	0.0946576958291974	0.0457813155675466	0.486080015789673	0.00337234570938078	0	0.0333478954011945	0	0	0	0.09	0.11248915088673	1.06492832228513
TCGA-EB-A3Y6-01A-21R-A239-07	0	0	0.000152928217771376	0.202733188600063	0	0.0560592610979494	0.0564354435770855	0.104068554808266	0.018735800264651	0	0	0.0150371881449576	0	0.0905610764496273	0.158028400015395	0.224575247192947	0.0104867199096242	0	0.0631261917216637	0	0	0	0.33	0.0505510412839268	1.0851460772396
TCGA-EE-A29R-06A-11R-A18T-07	0.0104895987192674	0	0.00468872703381999	0.100413358529288	0	0.203882852521328	0	0.0203752976606049	0.022532284718998	0	0.0168510769576363	0.0102795496814048	0	0.286271612683302	0.106126540028484	0.104546625714146	0.011436841901461	0	0.0900796039011276	0	0.012026029949133	0	0.19	0.084010182372307	1.07293508966844
TCGA-W3-AA1V-06B-11R-A40A-07	0	0	0.00849292617810988	0.0770181955308199	0	0.318264973228619	0.0187944729902267	0.0186068967195443	0	0	0.0130642726835282	0.0121925372144406	0.0111066720325697	0.11865107357888	0.096416562965444	0.306803372981482	0.000588043896335901	0	0	0	0	0	0.03	0.267193348864209	0.986589783542919
TCGA-D9-A3Z4-01A-11R-A239-07	0.0333982030478125	0	0.0690169151222474	0.0239531758131192	0	0.202029032405923	0.00578515793504312	0.025775133435771	0.04169190370835	0	0.00552096753825224	0.024078210679505	0.0135829012015142	0.109889288171487	0.14914967153392	0.190253001712228	0.0349553017480566	0	0.0709211359467711	0	0	0	0.04	0.224409222734738	0.996377918905268
TCGA-ER-A3ET-06A-11R-A20F-07	0.0413989356152749	8.84920219113749e-05	0.0189066165851951	0.0332772435013702	0	0.176238750867009	0.0177867366821802	0.000526884011516526	0.0728882379481822	0	0	0.00391074027060517	0.120281007524409	0.0688969220927896	0.0796407215630998	0.299074575948079	0.0354487912630148	0.00469469581620116	0.0269406482891616	0	0	0	0.04	0.222392082614586	0.996497406723697
TCGA-EB-A5SF-01A-11R-A311-07	0.0110057609560994	0	0.00548959212483602	0	0	0	0	0.012013054335263	0.0673520950545043	0.000545460249612497	0.0354518549816976	0	0	0.66033055159492	0.0129164252335265	0.141138611419511	0	0	0.0537565940500305	0	0	0	0.03	0.26811855259679	1.07051492462437
TCGA-EB-A51B-01A-11R-A27Q-07	0.00526774595151923	0	0.000388436864243768	0.107202074097478	0	0	0.000957947368412032	0.0418798943479529	0.00952949758365199	0.0204622727786765	0	0.114323370794914	0.00341705479664327	0.0627320667921503	0.12137728278648	0.215002045550514	0.0188644654601516	0	0.277093430661691	0	0.00150241416552168	0	0.2	0.0791331339851497	1.0805592836462
TCGA-FR-A44A-06A-11R-A24X-07	0	0	0	0.350882226984335	0	0	0.0440833565326749	0.0371023212046433	0.0161892571122826	0.0989530580007929	0	0.0429134002700165	0	0.172797204899467	0.0848813004412018	0.122982057899982	0.00357802857364663	0	0.0256377880809576	0	0	0	0	0.455215490544801	0.89278934463035
TCGA-D3-A5GR-06A-11R-A27Q-07	0.0219047135071967	0.169415347861456	0.0574962146638293	0.0920764767115632	0	0.0776208459125258	0.00807628860800456	0.017464675605524	0.0758722145613013	0	0	0.0390755709168643	0	0.313131291798338	0.0864745282771799	0.0227053590482292	0.00240820545669632	0	0.0162782670712919	0	0	0	0.01	0.414880443044137	0.9103062071395
TCGA-GN-A268-06A-11R-A18T-07	0.0269449247854769	0	0.0199609144934876	0.033361128180113	0	0.0984395090673085	0	0.0791153326197225	0.0125287316736268	0	0	0.0733559634248915	0.0536178617273163	0.0824707563630485	0.0565563219832488	0.302357407095138	0.0222157811989273	0	0.101491335514556	0	0.0375840318731379	0	0.67	0.000765249030917061	1.08482000841736
TCGA-DA-A1IA-06A-11R-A18S-07	0.00174761177345494	0	0	0.202409499225181	0	0.119025083996367	0	0.101551450088957	0.0700255322209081	0	0.0234377437402829	0.0261329598474412	0.0484890849644554	0.070112440477847	0	0.140788403002667	0.0960215917649328	0.0324038868757402	0.067854712021765	0	0	0	0.43	0.0264461349537673	1.07939312294441
TCGA-EB-A5UM-01A-11R-A311-07	0.0515604764534115	0	0	0.324626404960246	0	0.0303410342912287	0.000638563374975018	0.152300444908734	0.125331269304839	0	0	0.0578282498411216	0	0.0653904249281741	0.0646941988997652	0.0787150024749214	0.00991414601768307	0	0.0386597845449011	0	0	0	0.07	0.157081859848873	1.05016546397923
TCGA-FR-A728-01A-11R-A32P-07	0	0.00448112758052654	0	0.321128228455298	0	0	0.04535372907457	0.100617235018096	0.0800641531397639	0.00827371127919605	0	0.0831168172658251	0.00259027463213031	0.0706994021423235	0.0561112269263714	0.144453546903384	0.00640729205599781	0.0242078065245916	0.0278676456584624	0	0	0.0246278033434629	0.14	0.0919616645639832	1.07498360058995
TCGA-FS-A1ZH-06A-11R-A18T-07	0.0240744314544494	0	0.0751497875651427	0.223707098147922	0	0.0701557402008945	0.123936307221972	0	0	0.00274310758685268	0	0.0318718017499226	0.00359800032502884	0.126346735117794	0.0821803580379254	0.179305262974999	0	0	0.0532322741337508	0	0	0.00369909548334571	0	0.489672738290653	0.873841636934516
TCGA-D3-A2JN-06A-11R-A18S-07	0	0.0480342031575767	0.161327753695837	0.251461716617127	0	0.00285048000498876	0.0906225770574551	0.0102020735499928	0.0751243548228342	0	0.00189160028762355	0.0220375904965627	0.0109314087165043	0.0854160967562813	0.121364000363062	0.0331006626090858	0.0581273060069529	0	0.0275081758581156	0	0	0	0	0.474794025610358	0.8813393336219
TCGA-EE-A2MC-06A-12R-A18S-07	0.0191703572087194	0	0.0288563401615883	0.330899401119993	0	0	0.0905029492242689	0.0193415079752772	0.0522238161853482	0.0374851075294989	0.00323843235754873	0	0	0.144781091239649	0.0938542092674869	0.173175889428568	0.000616436123987929	0	0	0.000129980445755672	0	0.00572448173230988	0	0.504253700750135	0.863091667022424
TCGA-FS-A1ZQ-06A-11R-A18U-07	0.0350328087914999	0	0.0716335969300179	0.114841470159957	0	0.0450785282007332	0	0.02831168991966	0.11211071972022	0	0	0.0280430433387772	0.0139003974105015	0.225741302274847	0.0419558652462032	0.175774242442518	0.0801570599266349	0	0.0274192756384311	0	0	0	0.31	0.0537989402891065	1.06831346942812
TCGA-EE-A29G-06A-12R-A18T-07	0.00429446149099677	0	0.00693365710768712	0.0432740737706105	0	0.105958298033743	0.0134123125119846	0.0146618587782895	0.0241596613989326	0	0	0.0439608241508005	0	0.49780860894344	0.0558155189834307	0.0561882179046879	0.0418894128834298	0	0.091643094041967	0	0	0	0.02	0.283366134575047	1.00440662351704
TCGA-EE-A2GK-06A-11R-A18S-07	0.136180192440517	0.289040413827492	0.0332659149450472	0.163715696086426	0.0261921719789063	0.0341465460442948	0.0146423681304375	0.0401292426630883	0.116979356211903	0	0	0.0087997564736486	0.00774676662929253	0.0566832552953611	0.0155737152081099	0.0414260513649615	0	0	0.0154785527005151	0	0	0	0	0.551990100133499	0.837261932397534
TCGA-D3-A2JP-06A-11R-A18S-07	0.00490412745898639	0	0.0470577272157826	0.310749598835744	0	0	0.112223326409732	0.0377089692127434	0.0499319800916486	0.0783798542486619	0	0.0112212942244019	0.00602412358415621	0.015315512164394	0.136821051066273	0.123893901278631	0.0299915846636298	0	0.0357769495452154	0	0	0	0.04	0.227281977828674	1.0082167769512
TCGA-WE-A8ZT-06A-11R-A37K-07	0.131817750929456	0	0.0543491189134093	0.167033990913733	0	0.0983486156109235	0.0371038580754374	0	0.0698489490932829	0	0.00440280188486738	0	0.0443555562824269	0.00174056741618716	0.125580490978655	0.200347833858726	0.02429399511567	0	0.0407764709272249	0	0	0	0.75	-0.00969853152446123	1.08657811726739
TCGA-EB-A85J-01A-12R-A352-07	0	0.00552289334345207	0.0588018909716519	0.356431708319887	0	0	0.0511487310567989	0.0489704829864048	0.0741682718851248	0	0	0.00390890265672581	0.00762066193515628	0.251415840154224	0.0396350097038458	0.0987950130543175	0.00321875809476685	0	0.000361835837644094	0	0	0	0	0.55351778658495	0.834837738234909
TCGA-GN-A4U4-06A-11R-A32P-07	0.0964029965099538	0.0207812736511702	0.0614673728627849	0.168423271274936	0	0.153390867042419	0.043026253269421	0.0851109815544989	0.0409670726501527	0	0	0.00802418996074968	0.022321075235413	0.0341154787707073	0.0896146938169	0.0936783298584419	0.035977370577774	0	0.0349731839938644	0	0.0117255889708132	0	0.47	0.0231342188237367	1.07298622802649
TCGA-EE-A3AG-06A-31R-A18S-07	0	0.0325662402888824	0.00642112281483584	0.0730588456317505	0	0.00084469417215865	0	0.0198135470341044	0.0525935671409773	0	0	0.00121594706619135	0	0.797022751888189	0.00522049777336899	0	0	0	0.0112427861895415	0	0	0	0	0.455286192599021	0.956185319719927
TCGA-BF-AAP2-01A-11R-A40A-07	0.00415333187126829	0	0.00573223093375768	0.181224101075905	0	0.141172104379503	0	0.0565135474193848	0.119819548711276	0	0	0.0457717716404002	0.0298263193486201	0.0415300407616399	0.077725788161069	0.216599578631197	0.0254199174953615	0	0.0545117195706172	0	0	0	0.09	0.109877389305769	1.05012780619337
TCGA-BF-AAP0-06A-11R-A39D-07	0.0621346182619859	0	0.0543510161967696	0.299881700542669	0	0	0.0158169548375053	0.07895978275499	0.0761483905876004	0	0	0.094768974783009	0	0.0686387890924843	0.0940717741115468	0.0823982702158434	0.0136243862524852	0	0.057125683969671	0	0	0.00207965839344007	0	0.486683022551316	0.872773050891205
TCGA-D9-A4Z2-01A-11R-A24X-07	0	0.00885730879344956	0.00594883074800715	0.0313930797099197	0	0.129292194811102	0.0232546299985095	0.0100017238766986	0.00615796679570559	0	0	0.0276553027952985	0.0460446879989461	0.370591568723825	0.0894981962926589	0.181850215680345	0.0150006665415997	0	0.054453627233935	0	0	0	0.16	0.0899268539011961	1.09262243609566
TCGA-EB-A3XB-01A-11R-A239-07	0	0.00014934162868473	0.0637472456582303	0.220114092538564	0	0.0519534978085366	0.0692181569440359	0.0667987251356008	0.046303759438404	0	0.0109106864558531	0.00152882331962963	0.0363710985087298	0.039019111168597	0.0543755376067795	0.289085431715142	0.0430715747038541	0	0.00735291736935815	0	0	0	0.35	0.039990650503832	1.06850102235746
TCGA-DA-A1IB-06A-11R-A18S-07	0.0519125077022657	0.0921230943535278	0.0521018929714348	0.163373025695505	0	0.0848342030443995	0.0484664482808076	0.0360710452284023	0.073021818324634	0.0110915047836607	0	0.00181735675995948	0	0.239924206940452	0.0490778604956176	0.059798628012923	0.0165359923327721	0	0.0198504150736385	0	0	0	0.01	0.402672361133359	0.91512499738598
TCGA-FS-A4F2-06A-11R-A24X-07	0.0160985270811599	0.00557088037503968	0	0.00367150866267802	0	0.134655643732708	0	0.0160821446257573	0.0192115365882654	0	0	0.0305319421842377	0.119207066396781	0.233596714790648	0.0068847329145352	0.321129915408066	0.0847561280705247	0.00579220440758143	0.00281105476201727	0	0	0	0.0600000000000001	0.160819147577987	1.051549248272
TCGA-EE-A29S-06A-11R-A18T-07	0	0.000804725115085116	0.00598517910475606	0.23025697591494	0	0.0336381806786921	0.0322764496532762	0.0455744567050514	0.0607968775266587	3.27991615914291e-05	0	0.00175666036137485	0.0118413200569754	0.322174528951771	0.0674956228163469	0.131837517975891	0.0176359691885982	0	0.0378927367889922	0	0	0	0.02	0.336913830785442	0.954838300484232
TCGA-FS-A1ZC-06A-11R-A18T-07	0.0087925015132635	0	0	0	0	0.104072552139461	0	0.0187945599970784	0.0246265117183177	0	0.0112100237344904	0	0	0.682585781811492	0.0114929872538702	0.138425081832026	0	0	0	0	0	0	0	0.707286403693115	0.709130596768309
TCGA-DA-A1I0-06A-11R-A20F-07	0.0442138397633353	0.0300062219905736	0.00755284329397455	0.149289584368739	0	0.100845656674432	0	0	0.244481730319579	0	0	0.0180849286965022	0.0115443938685125	0.198417537130221	0.0217414875334296	0.139273319000714	0.0117630337003124	0	0.0215545609485501	0	0	0.00123086271112426	0.04	0.20263288330917	1.0118475442584
TCGA-FS-A4F9-06A-11R-A24X-07	0.136329580006557	0	0.0203953425784491	0.0843258672241899	0	0.139484631144707	0.0283547040670917	0.0498568637479563	0	0	0	0.0304265223312092	0.00263221961491643	0.0745960358744004	0.0724444289277132	0.295289168795474	0.0109583269099825	0	0.0549063087773541	0	0	0	0.56	0.0140279039523054	1.07743962157052
TCGA-3N-A9WC-06A-11R-A38C-07	0.00792047520658524	0	0.0341148314524459	0.417018757058985	0	0	0.0541167236401797	0.0747259048627281	0.0642028415634306	0	0	0.0139559619383552	0.00189436423582325	0.0550248226730942	0.200277146395089	0.0554883640718646	0	0	0.0212598069014195	0	0	0	0.01	0.376586049833515	0.945852562208111
TCGA-EE-A3AB-06A-11R-A18S-07	0.0285718398022113	0	0.0198481629114663	0.0642573908070033	0	0.0448715665491138	0.0176112256126104	0	0.0337354385556357	0	0.000557979805577544	0	0.0638554220994448	0.409674967424814	0.0274579940521225	0.257422324061107	0	0	0.0266851781600695	0	0	0.00545051015882386	0.01	0.412080364218785	0.926910340042429
TCGA-FS-A1ZG-06A-11R-A18T-07	0.0663496724249622	0	0.00997587592534929	0.0817577204606648	0	0.108249029478229	0.0169075864342745	0.041747246199554	0.028886699510038	0	0.00624380131618437	0.0273031348184239	0.0445360573919024	0.0169644640669353	0.0851900401786007	0.353666560229605	0.0786589822097027	0	0.0335631293555742	0	0	0	0.8	-0.0148080951663017	1.09479155758993
TCGA-EE-A2MU-06A-21R-A18S-07	0.010145268225441	0	0.0214418213622354	0.30657707709019	0	0.0145251496959871	0.0153873736054761	0.0361017222183148	0.0434275848294935	0.0240467296795208	0	0.0343673238451243	0.0168853747362989	0.117451189596688	0.167097731005535	0.139349360296639	0.00324659741937729	0	0.0499496963936788	0	0	0	0.02	0.303827295300258	0.973538464430336
TCGA-GN-A26A-06A-11R-A18T-07	0	0	0.0021529374738422	0.079763764068687	0	0.104484794491483	0.0424646998000836	0	0	0	0.0348509910838819	0	0	0.583286919843212	0.0597491621899545	0.0774220255446676	0	0	0	0.0150460403011536	0	0.000778665203034665	0	0.56437969256409	0.830624534086397
TCGA-D3-A8GC-06A-11R-A37K-07	0.00424936969081531	0	0.225553540090112	0.0157460545433664	0	0.0795420540807094	0.00893875298913234	0.0469523565862682	0.0184505685860284	0.0262791938676696	0	0.0261042555524513	0	0.259358441539406	0.0589628200433865	0.180527610030625	0.00990019697980183	0	0.0394347854202282	0	0	0	0.04	0.225686836317043	0.995558469536882
TCGA-DA-A3F5-06A-11R-A20F-07	0.00871059657565041	0	0	0.0922463217481198	0	0.0963801440892001	0.0257266266850723	0.0363584541586757	0.0127809663670061	0	0.0171870177147263	0	0	0.359641491623534	0.0146790235035019	0.100213408847245	0	0.0128191369293943	0	0.0366417629586695	0	0.186615048799205	0.04	0.221587311818369	1.03471068426774
TCGA-FR-A3R1-01A-11R-A239-07	0.0218558543204989	0	0.147711053345331	0.294672422550396	0	0.0157319183771683	0.0673745742171613	0.0877240406702001	0.00170980966925736	0	0	0.0633051477088305	0	0.0165057907657826	0.0472806253787817	0.175668133141349	0.0330484754075479	0	0.0274121544476951	0	0	0	0.29	0.0620226161129826	1.0618465187116
TCGA-D3-A1QB-06A-11R-A18T-07	0.0241838084518264	0	0.0451958073638559	0.497174315091259	0	0	0.0207362379754543	0.0869144565871127	0.0592368884229582	0	0	0.0811752887092504	0.012412639628095	0.0310688828459844	0.0726663221081428	0.0550306870260217	0.01064836835979	0	0.00355629743024905	0	0	0	0.01	0.374671279154796	0.949023469615619
TCGA-FS-A1YW-06A-11R-A18T-07	0.106981419314059	0	0.0656931762599462	0.0863067628148855	0	0.157123424345108	0.00486701267486509	0.0306202741967137	0.0982454561146564	0	0	0.0314648012719918	0.0249203410214333	0.0350185720632724	0.0675322387640785	0.175304355192165	0.0684480699463906	0	0.0474740960204353	0	0	0	0.59	0.0088251149929921	1.06891931360251
TCGA-WE-A8ZR-06A-11R-A37K-07	0.0902736403566607	0.0270761815941051	0.0938002130749141	0.075872244557836	0	0.0135395457767894	0.033342507969568	0.0429785702890047	0.0635892423192065	0	0	0.00403299544168159	0	0.450865570089167	0.0460663392012588	0.0423647110199757	0	0	0.0161982383098328	0	0	0	0.0600000000000001	0.159010431167864	1.05062379749871
TCGA-EE-A2MF-06A-11R-A21D-07	0.0646884709477533	0	0.00834495260945897	0.130050876637151	0	0.132205831100522	0.0216114463639155	0.0621600565960446	0.0193835859089185	0	0	0.0294886002939611	0.0275750840151522	0	0.0911548371659548	0.360524084274299	0.0052663420008447	0	0.0475458320860235	0	0	0	0.25	0.070575540984741	1.06259513212284
TCGA-EB-A5VU-01A-21R-A32P-07	0.0145462190892768	0	0	0.0633257685787099	0	0.0442202052104907	0	0.0506492788549759	0.00938892637800548	0	0	0.017428442042545	0.048611864770057	0.117559247961821	0.0614085687661357	0.314975960191404	0.035973756477998	0	0.221911761678581	0	0	0	0.46	0.0241398248973007	1.09065715812908
TCGA-D3-A3CE-06A-11R-A18S-07	0	0	0.192123335628159	0.272873563109315	0	0.102886134502583	0.0414978454093166	0.0326352071059346	0.0248414765209825	0	0	0.0366778778863255	0.0255826242754718	0.0260831948157083	0.0887542847722914	0.105369982385288	0.0311753493073501	0	0.0194991242812738	0	0	0	0.03	0.269459869261593	0.975008255585002
TCGA-FS-A4FC-06A-11R-A24X-07	0.0184828736183535	0	0.00828811273057642	0.140677332437172	0	0.00301344401251938	0.0124856457927626	0.0671446291370616	0.078859896379708	0	0	0.0209839490416758	0	0.296752994024263	0.116779312528543	0.155540245639145	0.0250452121715302	0	0.055946352486689	0	0	0	0.08	0.124222806319061	1.05918060707211
TCGA-EE-A2GO-06A-11R-A18S-07	0.0132743601308515	0	0	0.0271781094454532	0	0	0.0465919696191248	0.0454660393796212	0.00593153632891674	0.0133780356888753	0	0.0296175296315132	0	0.608884214731126	0.0187875482171449	0.167085328001198	0	0	0.0238053288261747	0	0	0	0.05	0.196736934162144	1.10247635247636
TCGA-DA-A3F3-06A-11R-A20F-07	0.0364168231625876	0	0.0200654893164848	0.129926276590475	0	0.103154172468734	0.00136334081603868	0.0867826219820195	0.0394917708061629	0	0	0.00928825568522673	0.00197996443974056	0.326843068880491	0.0903041082962242	0.142416203370532	0	0	0.0119679041852839	0	0	0	0.3	0.0589875651105096	1.09259531237912
TCGA-FS-A1YY-06A-11R-A18T-07	0.034987668806379	0	0	0.0397425037911837	0	0.0505627111873646	0.0359573176673489	0	0.00698529731775172	0	0	0.0102054670015224	0	0.442495682110358	0.0240328926735341	0.282865473605636	0	0	0.0721649858389223	0	0	0	0.36	0.03563604116111	1.15385552584023
TCGA-ER-A196-01A-11R-A18T-07	0.0427368132295259	0	0.0698469524715719	0	0	0.0345771818683083	0	0.00930439753177414	0.029568669727823	0	0.0159359546943672	0	0	0.614286227347407	0	0.0339021891492675	0	0.0682067950836716	0	0.0574318520999267	0	0.0242029667963567	0.01	0.400434574164533	0.95701797815543
TCGA-ER-A19C-06A-11R-A18S-07	0.0352909922497934	0	0	0.0205572914252907	0	0.0200295847428721	0.0337326473366127	0.0116140335024156	0.0274553479968633	0	0	0.0106520233070432	0	0.670857164598809	0.0357259258148786	0.0958320535095454	0	0	0.0382529355158761	0	0	0	0.0600000000000001	0.165591597054956	1.13496876628349
TCGA-EB-A44Q-06A-11R-A266-07	0.0163714900603791	0.0110600755057761	0.0146914092563814	0.31917021083301	0	0.0261361923766053	0.0148279944367133	0.0674542132402099	0.133630003563489	0	0	0.0374442515256278	0.0111640013231191	0.1217923087686	0.112605558051805	0.104878828813778	0.0019251362210447	0	0.00684832602346227	0	0	0	0.02	0.305296631668627	0.971518310697837
TCGA-Z2-A8RT-06A-11R-A37K-07	0.0218620883238844	0.0137250496416479	0.0496108698540591	0.155055561586817	0	0.161030782686997	0.00339564668307911	0.0520730957951202	0.108093433975058	0	0.00548864927897656	0.0122485226378245	0.0166870122535852	0.0931143801976334	0.0994440451945205	0.158812208280966	0.0253466143486881	0	0.0240120392611426	0	0	0	0.0600000000000001	0.170915765461922	1.01978401636155
TCGA-IH-A3EA-01A-11R-A20F-07	0	0.00195616440213762	0	0.088330947138864	0	0.0759387050102859	0	0.0355797552269475	0.0623482796195373	0	0	0.0587099983301441	0.0547144288047369	0.229327332182428	0.0180692210931749	0.228359070213663	0.113811475836114	0	0	0.0328546221419667	0	0	0.19	0.0854788465175049	1.07402708857019
TCGA-WE-A8ZO-06A-11R-A37K-07	0	0.0309083292339633	0	0.165837819921472	0	0.145043967165129	0.0105470855518927	0.0506049531944886	0.00834965715557032	0.0169152674140396	0	0.0484502282225609	0.0194148443106899	0.0688120420208923	0.175397568796184	0.159061665375222	0.0240896322275864	0	0.0671886263517149	0	0.00937831305859359	0	0.04	0.236014062013009	1.00320248316656
TCGA-FR-A7UA-06A-32R-A352-07	0.00568843621745207	0	0.0684717860161992	0.397543108761771	0	0	0.038764981601081	0.059885336863982	0.0548274370480078	0.0425007024427033	0	0.0159730821412004	0	0.19532014424819	0.0474739803252178	0.0735510043341954	0	0	0	0	0	0	0	0.552759908966312	0.833780602757658
TCGA-D3-A3MU-06A-11R-A21D-07	0.0226234912510153	0	0.0540098439454148	0.0886316985836987	0	0.0755183913602803	0.00336206033933483	0.0223902969318524	0.0584236695428426	0	0	0.0250332308114352	0	0.448351677153721	0.0862589281861963	0.0772497671272357	0	0	0.0381469447669728	0	0	0	0	0.618263059170791	0.788331987955587
TCGA-EB-A44R-06A-41R-A266-07	0.00955649985546835	0	0.0205758472025962	0.418849924992716	0	0.0460539369663295	0.0131199003653326	0.0802995315442702	0.0602462677631454	0	0	0.00742996208853092	0.0151991596125279	0.157096379230183	0.0410929008038026	0.105725231268908	0.00370553060420802	0	0.021048927701981	0	0	0	0.04	0.201585468129723	1.02556716217326
TCGA-EE-A29Q-06A-11R-A18T-07	0.0430132717885704	0	0.0192150047138943	0.0252114700882512	0	0.141447627705163	0.00723061352764832	0.00120957104366285	0.0609364105105183	0	0	0.0379242740717926	0.0809350685662941	0.365920150122199	0.0119990065848254	0.0982760594411531	0.0124980978236307	0.0312752239395968	0.0629081500727995	0	0	0	0.09	0.120659224677034	1.06004235568784
TCGA-EE-A2A5-06A-11R-A18T-07	0.0524438652643626	0	0	0.0470796020996469	0	0.196645659598734	0	0.00400756968236174	0.032446992037926	0	0	0.0246618649636325	0.0107861401514854	0.220030580757132	0.0586781003178797	0.271926095975836	0.0108841641075871	0	0.0704093650434155	0	0	0	0.11	0.0994637227543493	1.06079497431469
TCGA-W3-AA21-06A-11R-A38C-07	0	0.07219262388133	0	0.219232617187161	0	0.078619051128509	0	0.0213411732941181	0.129579677042718	0	0	0.0868952870412598	0.00459247570949085	0.114524185435826	0.107375028952232	0.0523492800444567	0.0115911517051231	0	0.101707448577775	0	0	0	0.3	0.0570863022962112	1.08222149607058
TCGA-D3-A51E-06A-11R-A266-07	0	0.0823615150213247	0.10556728940094	0.124236400270994	0	0.103075495235381	0.0408439436707392	0.0526018988229427	0.00784923674313728	0.00612906435394937	0	0.0712541534487582	0.0185944942544552	0.198681265298577	0.0731407202206759	0.0745187577635207	0.00223693250646599	0	0.0285435037173476	0	0.0103653292707925	0	0.08	0.133136906069227	1.03053897903881
TCGA-DA-A1I4-06A-11R-A18U-07	0	0.00802131124563888	0	0.0213258744639023	0	0.0799007773973967	0.00374759725868316	0	0.00605772701527985	0	0	0.0223869943946096	0.112978843726068	0.491718401154877	0.0155588427957104	0.181827324561595	0.00824726530232162	0	0.0482290406839168	0	0	0	0.04	0.222295226204563	1.05659436034842
TCGA-EB-A44P-01A-11R-A266-07	0.0242797603629574	0	0.00193125883966105	0.218021849283443	0	0.0806813074928494	0.0164036406974237	0.113525171118491	0.074553483086187	0	0.0490267462127744	0.00926025761061622	0.00440909715609525	0.100656246661741	0.128273787939778	0.114261744671203	0.0250155152819286	0	0	0.0397001335848502	0	0	0.54	0.0166099077599621	1.10306165322807
TCGA-HR-A2OH-06A-11R-A18U-07	0	0	0.0418838111986727	0.448688506035687	0	0	0.0908979334728448	0.0635743467677619	0.0292454793028076	0.00847034848440802	0	0.0172167782338779	0.0145249373103125	0.127469320002309	0.0863158934914421	0.0632896153955685	0.00842303030430777	0	0	0	0	0	0.01	0.387744473081647	0.929984917446508
TCGA-XV-AAZY-01A-12R-A40A-07	0	0.0118955805001122	0.012244548648486	0.252071917793986	0	0.00988423741693261	0.0162362935299551	0.0142410446079032	0.176136760663293	0	0	0.0544060700195034	0.0427007549466989	0.129222243703366	0.0497452517508742	0.188701060436511	0.00684266435334646	0	0.0356715716290317	0	0	0	0.1	0.106280784911676	1.0540215906924
TCGA-D3-A51H-06A-12R-A266-07	0.270267311114123	0.239263003659582	0.0186862161650031	0.0905244935787685	0	0.0290208245716368	0.0125039415451359	0.0372104512546894	0.114102893832649	0	0	0.00384937542535046	0	0.108765732631396	0.0458995156063932	0.0152794775487945	0	0	0.0146267630664784	0	0	0	0	0.605860889295756	0.802776000625984
TCGA-EB-A6QY-01A-12R-A32P-07	0.0461590122596038	0	0.0216759350754723	0.146076837956149	0	0.0325036793666651	0.0470989689482612	0.168334430950998	0	0	0	0.0308800811241087	0	0.160609757441412	0.0903551808123119	0.0925364401807264	0.120643450082015	0	0.0394007350666063	0	0	0.00372549073566945	0.38	0.0308549243345458	1.0730884947093
TCGA-EE-A20H-06A-11R-A18S-07	0	0.0189092962056807	0	0.0332906236600938	0	0.0552884660458429	0	0.0705725659115889	0.0586624167053393	0	0.00768449906144588	0.0302588226617525	0	0.507691850782317	0.101220327601823	0.0577426531189719	0.011886201875666	0	0.0467922763694784	0	0	0	0.02	0.314548592889522	0.990245950563372
TCGA-D3-A2JH-06A-11R-A18T-07	0.0207054570919785	0	0.0107786480428472	0.510964124190826	0	0	0.165443992470139	0.0366244778958258	0.0111006575300962	0.0447322027233578	0	0.0123072796035936	0	0.0146475120607341	0.0639101453339764	0.0871782800751907	0.015099426454563	0	0.00650779652687136	0	0	0	0	0.497558532067441	0.86913511072608
TCGA-D9-A6E9-06A-12R-A311-07	0.00179080809360517	0	0.0314372384990583	0.421333588556763	0	0	0.0564856516719158	0.0510866230540488	0.0438281937593576	0	0	0.0292964755856407	6.39139458849152e-05	0.188740201793214	0.0927959521675476	0.0569208149186881	0.00797090090856986	0	0.0182496370457058	0	0	0	0	0.438070907265779	0.901362978622903
TCGA-BF-A3DN-01A-11R-A20F-07	0.0211754007926487	0	0	0.0665478230086007	0	0.221233246430549	0	0.0392445453304258	0.0396916992262577	0	0.00590884348246929	0.00504051593918325	0.020525183829158	0.0536504740835381	0.104293573152891	0.239363743873093	0.0672729732657572	0	0.116051977585428	0	0	0	0.65	0.00404349162751634	1.08430244188983
TCGA-DA-A95X-06A-11R-A37K-07	0.06046349118466	0	0	0.174830212301231	0	0.142441531325483	0.0294022795030637	0.0432428364418514	0.038096223699993	0	0	0	0.0532864377233178	0.0850209049467748	0.08725318277188	0.271805936285257	0	0	0.0141569638164893	0	0	0	0.58	0.0103841937558049	1.08953235561394
TCGA-D3-A3CB-06A-11R-A18S-07	0.00702859468760719	0.0139128711767851	0.0573943805633909	0.230408969410011	0	0	0.0343799808109763	0.0390275749775975	0.0565331413015321	0	0	0	0	0.344893624469677	0.0511230368605066	0.144223477468197	0.000644987316591084	0	0.0204293609571275	0	0	0	0	0.713277951114761	0.732525717055251
TCGA-EE-A29C-06A-21R-A18S-07	0.0246027985468379	0	0.042998027479492	0.0617600567739738	0	0.0937657351184514	0	0.000345174979272535	0.0571434923400211	0	0	0.0235870065703119	0	0.488291746931256	0.0231446328859314	0.132726962498713	0	0	0.051634365875739	0	0	0	0.02	0.322897802417307	0.981338461307402
TCGA-D9-A6EC-06A-11R-A311-07	0.018369253665609	0	0.00311923073235842	0.0243811563171069	0	0.0134218163164569	0	0.0431146523619152	0.0218951090493949	0.0031030237672664	0	0.0196978307523699	0	0.551655473316813	0.0621907687608077	0.20050025693046	0	0	0.0385514280294422	0	0	0	0.02	0.283294427318793	1.03523050909683
TCGA-EB-A5UL-06A-11R-A311-07	0.0355448198095354	0.0105607975795721	0.175204670296665	0.285656841766692	0	0.0308697915873902	0.0848808887620206	0.0665544143068008	0.0559939185135067	0	0	0.0357126942697529	0.00753863444314553	0.0816753375746104	0.0734352904474804	0.0412209714421617	0.00145632416956255	0	0.0136946050311038	0	0	0	0.04	0.211544005262657	1.00168741745663
TCGA-EE-A2GS-06A-12R-A18S-07	0.0112449599699895	0	0	0.0583012003790017	0	0.141146314838732	0.0578229000979323	0.0516039867223822	0.0191331797508855	0	0	0.0390656494093065	0	0.300718856685692	0.155843043014579	0.125910767170538	0.00750474320881335	0	0.0317043987521484	0	0	0	0.01	0.408093697455858	0.919144465415375
TCGA-BF-A1PU-01A-11R-A18S-07	0.172736273207198	0	0.00245583825556896	0.060309933798476	0	0.156968152486715	0	0.116446001533093	0.00507732481519447	0	0	0.0374990553935847	0	0.113833514001105	0.0358265345388997	0.26203206571903	0	0	0.0368153062511347	0	0	0	0.8	-0.0144094596664006	1.09365621338742
TCGA-W3-A828-06A-11R-A352-07	0.0181205072575254	0	0	0.0312723753018272	0	0.150177895509437	0	0.0651986347773467	0.00826298256492282	0	0	0.0389008357173966	0.00753345637882251	0.113573805391237	0.0544399513600588	0.404575318050656	0.00983147588870632	0	0.0894345831183375	0	0	0.00867817868372605	0.04	0.23691517931566	0.998195952231103
TCGA-BF-A3DL-01A-11R-A20F-07	0.00586477132713553	0	0	0.215631456158608	0	0.114199598011727	0	0.0247095619196814	0.0416518544757863	0	0.0479437196635635	0.000727091625373171	0.0294233354542933	0.138311977640921	0.0601454944346763	0.30739089069841	0.00967743311144038	0	0.00432281547838434	0	0	0	0.35	0.0385371565880686	1.09197409775124
TCGA-EE-A3JE-06A-11R-A20F-07	0.00442283392111902	0.00528015816810752	0.0752770185463675	0.348941444004408	0	0	0.0789605679252265	0.0506087646074378	0.0165972204997405	0.102643062828713	0	0.00592587241995139	0	0.157730225148781	0.058184325353502	0.0768022892468964	0.00187327868612491	0	0.0167529386436251	0	0	0	0.01	0.382140897202905	0.929479588312061
TCGA-FS-A1ZT-06A-11R-A18U-07	0.0222760888948736	0	0.0767426708509788	0.205350638915666	0	0.167344511257838	0.0596630920568863	0.0288131403652249	0.0362479276684536	0	0.0402422996792683	0	0.0228268417878	0.105125171940837	0.109637152130269	0.0624389580755789	0.0233361503214585	0	0.0399553560548664	0	0	0	0.04	0.239264124025247	0.990738068122194
TCGA-ER-A2NH-06A-11R-A18S-07	0.000156147031024989	0	0.0208139523216602	0.432136502354731	0	0	0.136323314093013	0.0424507454227771	0.0534197781152517	0	0	0.0317690846580767	0.0302569706989203	0.0355725380319435	0.0888759473003855	0.0896283260197147	0.00647838180726058	0	0.0321183121452411	0	0	0	0.04	0.217764986124657	1.01864264317286
TCGA-D3-A2JF-06A-11R-A18S-07	0.060781352540588	0	0.0790514193268104	0.188078641977584	0	0.0477866750556405	0	0.123229959468239	0.0387082316044361	4.35924390348048e-05	0	0.0452980382096248	0	0.117772975519419	0.163931529501417	0.108154865424324	0	0	0.0271627189328838	0	0	0	0	0.454652511407081	0.890008144564246
TCGA-ER-A19J-06A-11R-A18S-07	0.0494034559204473	0	0.0065426650511634	0.109025486226114	0	0.0671065923199479	0	0.0285654156244478	0.0235045219745989	0	0	0.00870153497818467	0	0.446461004487595	0.0372183458294825	0.195909057144578	0	0	0.0275619204434404	0	0	0	0.0600000000000001	0.171474584716428	1.06646189032884
TCGA-EE-A29A-06A-12R-A18U-07	0.00238247653996972	0	0.00430417237209552	0	0	0.196658018277665	0	0.0395696813978413	0.0637851339180471	0	0.007813706095698	0.033857520949008	0	0.438895817087991	0	0.175188050329015	0	0	0.0375454230326688	0	0	0	0.19	0.080205768636065	1.11173696252097
TCGA-EE-A2M6-06A-12R-A18S-07	0	0.0438947929389497	0	0.0352668407563603	0	0.0232111583101672	0	0	0.00445473484265097	0.00967440525799533	0	0.00487652351486723	0.039583813622634	0.489566890001331	0.0376036914807755	0.135925084901589	0.142330801723963	0	0.0132086178224178	0	0.0204026448262996	0	0	0.443084381929724	0.916690950625362
TCGA-D3-A2JK-06A-11R-A18S-07	0	0.015337912602732	0	0.00720739071259096	0	0.100066811878111	0	0.0157943967597443	0.0667753692671471	0	0	0.0235304535376876	0	0.58628005806346	0.0132135361635016	0.113416910568244	0	0	0.0583771604467816	0	0	0	0.03	0.273696171766631	1.0364215247324
TCGA-D3-A1Q5-06A-11R-A18T-07	0.142156442577735	0	0.0144854439358152	0.131830772747813	0	0.0567277746089213	0	0.0118318689116588	0.124395472930145	0	0	0.055551226773858	0	0.342461865307199	0.0297254838132906	0.0472041648094661	0	0	0.043629483584099	0	0	0	0.09	0.121209617212389	1.05575019864132
TCGA-FS-A1ZE-06A-11R-A18T-07	0.066384032917817	0	0	0.0860329802171563	0	0.137733039316124	0	0.0662589449337798	0.0385200897871161	0	0	0.0308651647801754	0	0.201011742399496	0.0763263759467413	0.188806851528984	0.0130653107100956	0	0.0949954674625145	0	0	0	0.53	0.0183582341284547	1.08474841200994
TCGA-D3-A3ML-06A-11R-A21D-07	0.0960086338050739	0	0.0562083194852308	0.0953404780326997	0	0.146399557132113	0.0281970297343891	0.0730950050977588	0.0318796898890906	0.0238482959698444	0	0.0249380561156878	0	0.145578327753643	0.0613466525428274	0.19529246068157	0	0	0.0218674937600712	0	0	0	0.68	9.45042116823408e-05	1.08355992834371
TCGA-EE-A3J3-06A-11R-A20F-07	0.00539116448940642	0	0.0308974770620556	0.0723784235562542	0	0.116145394415623	0.0338726502027132	0.0174721571290199	0.0308594963455973	0.00923220987705788	0	0	0	0.436398512148516	0.119975231794633	0.0737897952961891	0.000125214947391464	0	0.0534622727355429	0	0	0	0	0.49992406954795	0.867262826546239
