# Supplementary material for: HLA-DRB1: A new potential prognostic factor and therapeutic target of cutaneous melanoma and an indicator of tumor microenvironment remodeling
Source: PLoS One. 2022 Sep 21;17(9):e0274897. doi: 10.1371/journal.pone.0274897 (PMC9491554; doi:10.1371/journal.pone.0274897)
Supplement: S14 File — (ZIP) [file pone.0274897.s016.zip › Step 14.TIC abundance profile/R language script.txt]

library("limma")             
expFile="mRNA.txt"         
rt=read.table(expFile,sep="\t",header=T,check.names=F)
rt=as.matrix(rt)
rownames(rt)=rt[,1]
exp=rt[,2:ncol(rt)]
dimnames=list(rownames(exp),colnames(exp))
data=matrix(as.numeric(as.matrix(exp)),nrow=nrow(exp),dimnames=dimnames)
data=avereps(data)
group=sapply(strsplit(colnames(data),"\\-"),"[",4)
group=sapply(strsplit(group,""),"[",1)
group=gsub("2","1",group)
data=data[,group==0]
data=data[rowMeans(data)>0,]
v <-voom(data, plot = F, save.plot = F)
out=v$E
out=rbind(ID=colnames(out),out)
write.table(out,file="uniq.symbol.txt",sep="\t",quote=F,col.names=F)        
source("CIBERSORT.R")
results=CIBERSORT("ref.txt", "uniq.symbol.txt", perm=100, QN=TRUE)
library(corrplot)                   
input="CIBERSORT-Results.txt"       
outpdf="barplot.pdf"                
pFilter=0.05                        
immune=read.table("CIBERSORT-Results.txt",sep="\t",header=T,row.names=1,check.names=F)
immune=immune[immune[,"P-value"]<pFilter,]
immune=as.matrix(immune[,1:(ncol(immune)-3)])
data=t(immune)
col=rainbow(nrow(data),s=0.7,v=0.7)
pdf(outpdf,height=10,width=22)
par(las=1,mar=c(8,5,4,16),mgp=c(3,0.1,0),cex.axis=1.5)
a1 = barplot(data,col=col,yaxt="n",ylab="Relative Percent",xaxt="n",cex.lab=1.8)
a2=axis(2,tick=F,labels=F)
axis(2,a2,paste0(a2*100,"%"))
axis(1,a1,labels=F)
par(srt=60,xpd=T);text(a1,-0.02,colnames(data),adj=1,cex=0.6);par(srt=0)
ytick2 = cumsum(data[,ncol(data)])
ytick1 = c(0,ytick2[-length(ytick2)])
legend(par('usr')[2]*0.98,par('usr')[4],legend=rownames(data),col=col,pch=15,bty="n",cex=1.3)
dev.off()
