# Supplementary material for: HLA-DRB1: A new potential prognostic factor and therapeutic target of cutaneous melanoma and an indicator of tumor microenvironment remodeling
Source: PLoS One. 2022 Sep 21;17(9):e0274897. doi: 10.1371/journal.pone.0274897 (PMC9491554; doi:10.1371/journal.pone.0274897)
Supplement: S15 File — (ZIP) [file pone.0274897.s017.zip]

Archive with 24 entries (21 files):
- Step 15.Immune cell differentiation analysis and correlation analysis/
- Step 15.Immune cell differentiation analysis and correlation analysis/input files/
- Step 15.Immune cell differentiation analysis and correlation analysis/input files/CIBERSORT-Results.txt
- Step 15.Immune cell differentiation analysis and correlation analysis/input files/mRNA.txt
- Step 15.Immune cell differentiation analysis and correlation analysis/output files/
- Step 15.Immune cell differentiation analysis and correlation analysis/output files/Dendritic cells activated.pdf
- Step 15.Immune cell differentiation analysis and correlation analysis/output files/Dendritic cells resting.pdf
- Step 15.Immune cell differentiation analysis and correlation analysis/output files/diff.result.txt
- Step 15.Immune cell differentiation analysis and correlation analysis/output files/Eosinophils.pdf
- Step 15.Immune cell differentiation analysis and correlation analysis/output files/immuneCor.result.txt
- Step 15.Immune cell differentiation analysis and correlation analysis/output files/Macrophages M0.pdf
- Step 15.Immune cell differentiation analysis and correlation analysis/output files/Macrophages M1.pdf
- Step 15.Immune cell differentiation analysis and correlation analysis/output files/Monocytes.pdf
- Step 15.Immune cell differentiation analysis and correlation analysis/output files/NK cells activated.pdf
- Step 15.Immune cell differentiation analysis and correlation analysis/output files/NK cells resting.pdf
- Step 15.Immune cell differentiation analysis and correlation analysis/output files/Plasma cells.pdf
- Step 15.Immune cell differentiation analysis and correlation analysis/output files/T cells CD4 memory activated.pdf
- Step 15.Immune cell differentiation analysis and correlation analysis/output files/T cells CD4 memory resting.pdf
- Step 15.Immune cell differentiation analysis and correlation analysis/output files/T cells CD8.pdf
- Step 15.Immune cell differentiation analysis and correlation analysis/output files/T cells follicular helper.pdf
- Step 15.Immune cell differentiation analysis and correlation analysis/output files/T cells gamma delta.pdf
- Step 15.Immune cell differentiation analysis and correlation analysis/output files/T cells regulatory (Tregs).pdf
- Step 15.Immune cell differentiation analysis and correlation analysis/output files/vioplot.pdf
- Step 15.Immune cell differentiation analysis and correlation analysis/R language script.txt
