# Supplementary material for: HLA-DRB1: A new potential prognostic factor and therapeutic target of cutaneous melanoma and an indicator of tumor microenvironment remodeling
Source: PLoS One. 2022 Sep 21;17(9):e0274897. doi: 10.1371/journal.pone.0274897 (PMC9491554; doi:10.1371/journal.pone.0274897)
Supplement: S15 File — (ZIP) [file pone.0274897.s017.zip › Step 15.Immune cell differentiation analysis and correlation analysis/output files/diff.result.txt]

Cell	pvalue
Plasma cells	0.00160289042959869
T cells CD8	1.80921029055223e-12
T cells CD4 memory activated	1.03553800515831e-06
T cells follicular helper	0.000973334455812919
T cells regulatory (Tregs)	0.007623821271187
NK cells resting	2.96337653018696e-06
NK cells activated	0.00105443294088645
Monocytes	0.000550390723529207
Macrophages M0	4.10509065519048e-14
Macrophages M1	5.10200400849421e-07
Dendritic cells resting	1.63668762271338e-05
Dendritic cells activated	0.036862222146032
Eosinophils	0.00787525357193077
