# Supplementary material for: HLA-DRB1: A new potential prognostic factor and therapeutic target of cutaneous melanoma and an indicator of tumor microenvironment remodeling
Source: PLoS One. 2022 Sep 21;17(9):e0274897. doi: 10.1371/journal.pone.0274897 (PMC9491554; doi:10.1371/journal.pone.0274897)
Supplement: S15 File — (ZIP) [file pone.0274897.s017.zip › Step 15.Immune cell differentiation analysis and correlation analysis/output files/immuneCor.result.txt]

Cell	pValue
Plasma cells	0.0181881563958754
T cells CD8	1.66922786652725e-18
T cells CD4 memory resting	0.00222462824791155
T cells CD4 memory activated	2.20967330782764e-06
T cells follicular helper	4.49825073466266e-06
T cells regulatory (Tregs)	0.00542664804797724
T cells gamma delta	0.0414371276492349
NK cells resting	1.74216489615008e-06
NK cells activated	0.00664710315483085
Monocytes	0.00859960464472218
Macrophages M0	1.23237081834449e-14
Macrophages M1	4.27831940987346e-05
Dendritic cells resting	0.00334322009426198
Dendritic cells activated	0.0175364898702596
Eosinophils	0.00532311537883138
