# Supplementary material for: HLA-DRB1: A new potential prognostic factor and therapeutic target of cutaneous melanoma and an indicator of tumor microenvironment remodeling
Source: PLoS One. 2022 Sep 21;17(9):e0274897. doi: 10.1371/journal.pone.0274897 (PMC9491554; doi:10.1371/journal.pone.0274897)
Supplement: S15 File — (ZIP) [file pone.0274897.s017.zip › Step 15.Immune cell differentiation analysis and correlation analysis/R language script.txt]

library(limma)
library(vioplot)
immuneFile="CIBERSORT-Results.txt"         
expFile="mRNA.txt"                       
gene="HLA-DRB1"                               
pFilter=0.05                              
immune=read.table(immuneFile,sep="\t",header=T,row.names=1,check.names=F)
immune=immune[immune[,"P-value"]<pFilter,]
immune=as.matrix(immune[,1:(ncol(immune)-3)])
rt=read.table(expFile,sep="\t",header=T,check.names=F)
rt=as.matrix(rt)
rownames(rt)=rt[,1]
exp=rt[,2:ncol(rt)]
dimnames=list(rownames(exp),colnames(exp))
data=matrix(as.numeric(as.matrix(exp)),nrow=nrow(exp),dimnames=dimnames)
data=avereps(data)
group=sapply(strsplit(colnames(data),"\\-"),"[",4)
group=sapply(strsplit(group,""),"[",1)
group=gsub("2","1",group)
data=data[,group==0]
lowName=colnames(data)[data[gene,]<=median(data[gene,])]
highName=colnames(data)[data[gene,]>median(data[gene,])]
lowImm=intersect(row.names(immune),lowName)
highImm=intersect(row.names(immune),highName)
rt=rbind(immune[lowImm,],immune[highImm,])
lowNum=length(lowImm)
highNum=length(highImm)
outTab=data.frame()
pdf("vioplot.pdf",height=8,width=13)
par(las=1,mar=c(10,6,3,3))
x=c(1:ncol(rt))
y=c(1:ncol(rt))
plot(x,y,
     xlim=c(0,63),ylim=c(min(rt),max(rt)+0.02),
     main="",xlab="", ylab="Fraction",
     pch=21,
     col="white",
     xaxt="n")
for(i in 1:ncol(rt)){
	  if(sd(rt[1:lowNum,i])==0){
	    rt[1,i]=0.001
	  }
	  if(sd(rt[(lowNum+1):(lowNum+highNum),i])==0){
	    rt[(lowNum+1),i]=0.001
	  }
	  lowData=rt[1:lowNum,i]
	  highData=rt[(lowNum+1):(lowNum+highNum),i]
	  vioplot(lowData,at=3*(i-1),lty=1,add = T,col = 'green')
	  vioplot(highData,at=3*(i-1)+1,lty=1,add = T,col = 'red')
	  wilcoxTest=wilcox.test(lowData,highData)
	  p=wilcoxTest$p.value
	  if(p<pFilter){
	      cellPvalue=cbind(Cell=colnames(rt)[i],pvalue=p)
		  outTab=rbind(outTab,cellPvalue)
	  }
	  mx=max(c(lowData,highData))
	  lines(c(x=3*(i-1)+0.2,x=3*(i-1)+0.8),c(mx,mx))
	  text(x=3*(i-1)+0.5, y=mx+0.02, labels=ifelse(p<0.001, paste0("p<0.001"), paste0("p=",sprintf("%.03f",p))), cex = 0.8)
}
text(seq(1,64,3),-0.05,xpd = NA,labels=colnames(rt),cex = 1,srt = 45,pos=2)
dev.off()
write.table(outTab,file="diff.result.txt",sep="\t",row.names=F,quote=F)
library(limma)
library(ggplot2)
library(ggpubr)
library(ggExtra)
immuneFile="CIBERSORT-Results.txt"         
expFile="mRNA.txt"                     
gene="HLA-DRB1"                               
pFilter=0.05                               
immune=read.table(immuneFile,sep="\t",header=T,row.names=1,check.names=F)
immune=immune[immune[,"P-value"]<pFilter,]
immune=as.matrix(immune[,1:(ncol(immune)-3)])
rt=read.table(expFile,sep="\t",header=T,check.names=F)
rt=as.matrix(rt)
rownames(rt)=rt[,1]
exp=rt[,2:ncol(rt)]
dimnames=list(rownames(exp),colnames(exp))
data=matrix(as.numeric(as.matrix(exp)),nrow=nrow(exp),dimnames=dimnames)
data=avereps(data)
group=sapply(strsplit(colnames(data),"\\-"),"[",4)
group=sapply(strsplit(group,""),"[",1)
group=gsub("2","1",group)
data=data[,group==0]
data=rbind(data,gene=data[gene,])
exp=t(data[c("gene",gene),])
sameSample=intersect(row.names(immune),row.names(exp))
immune1=immune[sameSample,]
exp1=exp[sameSample,]
outTab=data.frame()
x=as.numeric(exp1[,1])
for(j in colnames(immune1)[1:22]){
	y=as.numeric(immune1[,j])
	if(sd(y)>0.001){
		df1=as.data.frame(cbind(x,y))
		corT=cor.test(x,y,method="spearman")
		cor=corT$estimate
		pValue=corT$p.value
		p1=ggplot(df1, aes(x, y)) + 
			ylab(j)+xlab(gene)+
			geom_point()+ geom_smooth(method="lm",formula=y~x) + theme_bw()+
			stat_cor(method = 'spearman', aes(x =x, y =y))
		if(pValue<pFilter){
			pdf(file=paste0(j,".pdf"),width=5,height=5)
			print(p1)
			dev.off()
			outTab=rbind(outTab,cbind(Cell=j,pValue))
		}
	}
}
write.table(outTab,file="immuneCor.result.txt",sep="\t",row.names=F,quote=F)
