# Supplementary material for: HLA-DRB1: A new potential prognostic factor and therapeutic target of cutaneous melanoma and an indicator of tumor microenvironment remodeling
Source: PLoS One. 2022 Sep 21;17(9):e0274897. doi: 10.1371/journal.pone.0274897 (PMC9491554; doi:10.1371/journal.pone.0274897)
Supplement: S16 File — (ZIP) [file pone.0274897.s018.zip]

Archive with 8 entries (5 files):
- Step 16.Intersection analysis basing on the result of immune cell differentiation analysis and correlation analysis/
- Step 16.Intersection analysis basing on the result of immune cell differentiation analysis and correlation analysis/input files/
- Step 16.Intersection analysis basing on the result of immune cell differentiation analysis and correlation analysis/input files/diff.result.txt
- Step 16.Intersection analysis basing on the result of immune cell differentiation analysis and correlation analysis/input files/immuneCor.result.txt
- Step 16.Intersection analysis basing on the result of immune cell differentiation analysis and correlation analysis/output files/
- Step 16.Intersection analysis basing on the result of immune cell differentiation analysis and correlation analysis/output files/geneRelatedCell.txt
- Step 16.Intersection analysis basing on the result of immune cell differentiation analysis and correlation analysis/output files/immuneVenn.pdf
- Step 16.Intersection analysis basing on the result of immune cell differentiation analysis and correlation analysis/R language script.txt
