# Supplementary material for: HLA-DRB1: A new potential prognostic factor and therapeutic target of cutaneous melanoma and an indicator of tumor microenvironment remodeling
Source: PLoS One. 2022 Sep 21;17(9):e0274897. doi: 10.1371/journal.pone.0274897 (PMC9491554; doi:10.1371/journal.pone.0274897)
Supplement: S16 File — (ZIP) [file pone.0274897.s018.zip › Step 16.Intersection analysis basing on the result of immune cell differentiation analysis and correlation analysis/output files/geneRelatedCell.txt]

Plasma cells
T cells CD8
T cells CD4 memory activated
T cells follicular helper
T cells regulatory (Tregs)
NK cells resting
NK cells activated
Monocytes
Macrophages M0
Macrophages M1
Dendritic cells resting
Dendritic cells activated
Eosinophils
