# Supplementary material for: HLA-DRB1: A new potential prognostic factor and therapeutic target of cutaneous melanoma and an indicator of tumor microenvironment remodeling
Source: PLoS One. 2022 Sep 21;17(9):e0274897. doi: 10.1371/journal.pone.0274897 (PMC9491554; doi:10.1371/journal.pone.0274897)
Supplement: S16 File — (ZIP) [file pone.0274897.s018.zip › Step 16.Intersection analysis basing on the result of immune cell differentiation analysis and correlation analysis/R language script.txt]

library(VennDiagram)                
diffFile="diff.result.txt"           
corFile="immuneCor.result.txt"      
geneList=list()
diff=read.table(diffFile, header=T, sep="\t", check.names=F,row.names=1)
geneList[["diff"]]=row.names(diff)
cor=read.table(corFile, header=T, sep="\t", check.names=F,row.names=1)
geneList[["cor"]]=row.names(cor)
venn.plot=venn.diagram(geneList,filename=NULL,main="Intersection",main.cex = 2,
             fill=c("darkblue", "darkgreen"),cat.cex=1.2)
pdf(file="immuneVenn.pdf",width=6,height=6)
grid.draw(venn.plot)
dev.off()
corImmuneCell=Reduce(intersect,geneList)
write.table(file="geneRelatedCell.txt",corImmuneCell,sep="\t",quote=F,row.names=F,col.names=F)
